# Supplementary material for: Viewpoint Planning for Range Sensors Using Feature Cluster Constrained Spaces for Robot Vision Systems
Source: Sensors (Basel). 2023 Sep 18;23(18):7964. doi: 10.3390/s23187964 (PMC10537344; doi:10.3390/s23187964)
Supplement: Supplementary file 1 [file sensors-23-07964-s001.zip]

Archive with 633 entries (590 files):
- Academic Example CMM/
- Academic Example CMM/gcs_-y/
- Academic Example CMM/gcs_-y/c-spaces/
- Academic Example CMM/gcs_-y/c-spaces/cs_f1_2_lc60dx_laser.obj
- Academic Example CMM/gcs_-y/c-spaces/cs_f2_2_lc60dx_laser.obj
- Academic Example CMM/gcs_-y/c-spaces/cs_f3_2_lc60dx_laser.obj
- Academic Example CMM/gcs_-y/c-spaces/gcs_-y_0_lc60dx_laser.obj
- Academic Example CMM/gcs_-y/frames/
- Academic Example CMM/gcs_-y/frames/center_gcs_-y_0_lc60dx_laser_lens_frame.ply
- Academic Example CMM/gcs_-y/frames/center_gcs_-y_0_lc60dx_laser_tcp_frame.ply
- Academic Example CMM/gcs_-y/frames/f1_-y_frame.ply
- Academic Example CMM/gcs_-y/frames/f2_-y_frame.ply
- Academic Example CMM/gcs_-y/frames/f3_-y_frame.ply
- Academic Example CMM/gcs_-y/frames/vx0_gcs_-y_0_lc60dx_laser_lens_frame.ply
- Academic Example CMM/gcs_-y/frames/vx0_gcs_-y_0_lc60dx_laser_tcp_frame.ply
- Academic Example CMM/gcs_-y/frames/vx1_gcs_-y_0_lc60dx_laser_lens_frame.ply
- Academic Example CMM/gcs_-y/frames/vx1_gcs_-y_0_lc60dx_laser_tcp_frame.ply
- Academic Example CMM/gcs_-y/frames/vx2_gcs_-y_0_lc60dx_laser_lens_frame.ply
- Academic Example CMM/gcs_-y/frames/vx2_gcs_-y_0_lc60dx_laser_tcp_frame.ply
- Academic Example CMM/gcs_-y/frames/vx3_gcs_-y_0_lc60dx_laser_lens_frame.ply
- Academic Example CMM/gcs_-y/frames/vx3_gcs_-y_0_lc60dx_laser_tcp_frame.ply
- Academic Example CMM/gcs_-y/frames/vx4_gcs_-y_0_lc60dx_laser_lens_frame.ply
- Academic Example CMM/gcs_-y/frames/vx4_gcs_-y_0_lc60dx_laser_tcp_frame.ply
- Academic Example CMM/gcs_-y/frames/vx5_gcs_-y_0_lc60dx_laser_lens_frame.ply
- Academic Example CMM/gcs_-y/frames/vx5_gcs_-y_0_lc60dx_laser_tcp_frame.ply
- Academic Example CMM/gcs_-y/frames/vx6_gcs_-y_0_lc60dx_laser_lens_frame.ply
- Academic Example CMM/gcs_-y/frames/vx6_gcs_-y_0_lc60dx_laser_tcp_frame.ply
- Academic Example CMM/gcs_-y/frames/vx7_gcs_-y_0_lc60dx_laser_lens_frame.ply
- Academic Example CMM/gcs_-y/frames/vx7_gcs_-y_0_lc60dx_laser_tcp_frame.ply
- Academic Example CMM/gcs_-y/frustum/
- Academic Example CMM/gcs_-y/frustum/center_frustum_gcs_-y_0_lc60dx_laser.obj
- Academic Example CMM/gcs_-y/frustum/vx0_frustum_gcs_-y_0_lc60dx_laser.obj
- Academic Example CMM/gcs_-y/frustum/vx1_frustum_gcs_-y_0_lc60dx_laser.obj
- Academic Example CMM/gcs_-y/frustum/vx2_frustum_gcs_-y_0_lc60dx_laser.obj
- Academic Example CMM/gcs_-y/frustum/vx3_frustum_gcs_-y_0_lc60dx_laser.obj
- Academic Example CMM/gcs_-y/frustum/vx4_frustum_gcs_-y_0_lc60dx_laser.obj
- Academic Example CMM/gcs_-y/frustum/vx5_frustum_gcs_-y_0_lc60dx_laser.obj
- Academic Example CMM/gcs_-y/frustum/vx6_frustum_gcs_-y_0_lc60dx_laser.obj
- Academic Example CMM/gcs_-y/frustum/vx7_frustum_gcs_-y_0_lc60dx_laser.obj
- Academic Example CMM/gcs_-y/render/
- Academic Example CMM/gcs_-y/render/center_hull_render_gcs_-y_0_lc60dx_laser.obj
- Academic Example CMM/gcs_-y/render/center_pcl_gcs_-y_0_lc60dx_laser.ply
- Academic Example CMM/gcs_-y/render/vx0_hull_render_gcs_-y_0_lc60dx_laser.obj
- Academic Example CMM/gcs_-y/render/vx1_hull_render_gcs_-y_0_lc60dx_laser.obj
- Academic Example CMM/gcs_-y/render/vx2_hull_render_gcs_-y_0_lc60dx_laser.obj
- Academic Example CMM/gcs_-y/render/vx3_hull_render_gcs_-y_0_lc60dx_laser.obj
- Academic Example CMM/gcs_-y/render/vx4_hull_render_gcs_-y_0_lc60dx_laser.obj
- Academic Example CMM/gcs_-y/render/vx5_hull_render_gcs_-y_0_lc60dx_laser.obj
- Academic Example CMM/gcs_-y/render/vx6_hull_render_gcs_-y_0_lc60dx_laser.obj
- Academic Example CMM/gcs_-y/render/vx7_hull_render_gcs_-y_0_lc60dx_laser.obj
- Academic Example CMM/gcs_y/
- Academic Example CMM/gcs_y/c-spaces/
- Academic Example CMM/gcs_y/c-spaces/cs_f1_1_lc60dx_laser.obj
- Academic Example CMM/gcs_y/c-spaces/cs_f2_1_lc60dx_laser.obj
- Academic Example CMM/gcs_y/c-spaces/cs_f3_1_lc60dx_laser.obj
- Academic Example CMM/gcs_y/c-spaces/gcs_y_0_lc60dx_laser.obj
- Academic Example CMM/gcs_y/frames/
- Academic Example CMM/gcs_y/frames/center_gcs_y_0_lc60dx_laser_lens_frame.ply
- Academic Example CMM/gcs_y/frames/center_gcs_y_0_lc60dx_laser_tcp_frame.ply
- Academic Example CMM/gcs_y/frames/f1_y_frame.ply
- Academic Example CMM/gcs_y/frames/f2_y_frame.ply
- Academic Example CMM/gcs_y/frames/f3_y_frame.ply
- Academic Example CMM/gcs_y/frames/vx0_gcs_y_0_lc60dx_laser_lens_frame.ply
- Academic Example CMM/gcs_y/frames/vx0_gcs_y_0_lc60dx_laser_tcp_frame.ply
- Academic Example CMM/gcs_y/frames/vx1_gcs_y_0_lc60dx_laser_lens_frame.ply
- Academic Example CMM/gcs_y/frames/vx1_gcs_y_0_lc60dx_laser_tcp_frame.ply
- Academic Example CMM/gcs_y/frames/vx2_gcs_y_0_lc60dx_laser_lens_frame.ply
- Academic Example CMM/gcs_y/frames/vx2_gcs_y_0_lc60dx_laser_tcp_frame.ply
- Academic Example CMM/gcs_y/frames/vx3_gcs_y_0_lc60dx_laser_lens_frame.ply
- Academic Example CMM/gcs_y/frames/vx3_gcs_y_0_lc60dx_laser_tcp_frame.ply
- Academic Example CMM/gcs_y/frames/vx4_gcs_y_0_lc60dx_laser_lens_frame.ply
- Academic Example CMM/gcs_y/frames/vx4_gcs_y_0_lc60dx_laser_tcp_frame.ply
- Academic Example CMM/gcs_y/frames/vx5_gcs_y_0_lc60dx_laser_lens_frame.ply
- Academic Example CMM/gcs_y/frames/vx5_gcs_y_0_lc60dx_laser_tcp_frame.ply
- Academic Example CMM/gcs_y/frames/vx6_gcs_y_0_lc60dx_laser_lens_frame.ply
- Academic Example CMM/gcs_y/frames/vx6_gcs_y_0_lc60dx_laser_tcp_frame.ply
- Academic Example CMM/gcs_y/frames/vx7_gcs_y_0_lc60dx_laser_lens_frame.ply
- Academic Example CMM/gcs_y/frames/vx7_gcs_y_0_lc60dx_laser_tcp_frame.ply
- Academic Example CMM/gcs_y/frustum/
- Academic Example CMM/gcs_y/frustum/center_frustum_gcs_y_0_lc60dx_laser.obj
- Academic Example CMM/gcs_y/frustum/vx0_frustum_gcs_y_0_lc60dx_laser.obj
- Academic Example CMM/gcs_y/frustum/vx1_frustum_gcs_y_0_lc60dx_laser.obj
- Academic Example CMM/gcs_y/frustum/vx2_frustum_gcs_y_0_lc60dx_laser.obj
- Academic Example CMM/gcs_y/frustum/vx3_frustum_gcs_y_0_lc60dx_laser.obj
- Academic Example CMM/gcs_y/frustum/vx4_frustum_gcs_y_0_lc60dx_laser.obj
- Academic Example CMM/gcs_y/frustum/vx5_frustum_gcs_y_0_lc60dx_laser.obj
- Academic Example CMM/gcs_y/frustum/vx6_frustum_gcs_y_0_lc60dx_laser.obj
- Academic Example CMM/gcs_y/frustum/vx7_frustum_gcs_y_0_lc60dx_laser.obj
- Academic Example CMM/gcs_y/render/
- Academic Example CMM/gcs_y/render/center_hull_render_gcs_y_0_lc60dx_laser.obj
- Academic Example CMM/gcs_y/render/center_pcl_gcs_y_0_lc60dx_laser.ply
- Academic Example CMM/gcs_y/render/vx0_hull_render_gcs_y_0_lc60dx_laser.obj
- Academic Example CMM/gcs_y/render/vx1_hull_render_gcs_y_0_lc60dx_laser.obj
- Academic Example CMM/gcs_y/render/vx2_hull_render_gcs_y_0_lc60dx_laser.obj
- Academic Example CMM/gcs_y/render/vx3_hull_render_gcs_y_0_lc60dx_laser.obj
- Academic Example CMM/gcs_y/render/vx4_hull_render_gcs_y_0_lc60dx_laser.obj
- Academic Example CMM/gcs_y/render/vx5_hull_render_gcs_y_0_lc60dx_laser.obj
- Academic Example CMM/gcs_y/render/vx6_hull_render_gcs_y_0_lc60dx_laser.obj
- Academic Example CMM/gcs_y/render/vx7_hull_render_gcs_y_0_lc60dx_laser.obj
- Academic Example CMM/gcs_z/
- Academic Example CMM/gcs_z/c-spaces/
- Academic Example CMM/gcs_z/c-spaces/cs_f1_lc60dx_laser.obj
- Academic Example CMM/gcs_z/c-spaces/cs_f2_lc60dx_laser.obj
- Academic Example CMM/gcs_z/c-spaces/cs_f3_lc60dx_laser.obj
- Academic Example CMM/gcs_z/c-spaces/gcs_z_lc60dx_laser.obj
- Academic Example CMM/gcs_z/frames/
- Academic Example CMM/gcs_z/frames/center_gcs_z_lc60dx_laser_lens_frame.ply
- Academic Example CMM/gcs_z/frames/center_gcs_z_lc60dx_laser_tcp_frame.ply
- Academic Example CMM/gcs_z/frames/f1_frame.ply
- Academic Example CMM/gcs_z/frames/f2_frame.ply
- Academic Example CMM/gcs_z/frames/f3_frame.ply
- Academic Example CMM/gcs_z/frames/vx0_gcs_z_lc60dx_laser_lens_frame.ply
- Academic Example CMM/gcs_z/frames/vx0_gcs_z_lc60dx_laser_tcp_frame.ply
- Academic Example CMM/gcs_z/frames/vx1_gcs_z_lc60dx_laser_lens_frame.ply
- Academic Example CMM/gcs_z/frames/vx1_gcs_z_lc60dx_laser_tcp_frame.ply
- Academic Example CMM/gcs_z/frames/vx2_gcs_z_lc60dx_laser_lens_frame.ply
- Academic Example CMM/gcs_z/frames/vx2_gcs_z_lc60dx_laser_tcp_frame.ply
- Academic Example CMM/gcs_z/frames/vx3_gcs_z_lc60dx_laser_lens_frame.ply
- Academic Example CMM/gcs_z/frames/vx3_gcs_z_lc60dx_laser_tcp_frame.ply
- Academic Example CMM/gcs_z/frames/vx4_gcs_z_lc60dx_laser_lens_frame.ply
- Academic Example CMM/gcs_z/frames/vx4_gcs_z_lc60dx_laser_tcp_frame.ply
- Academic Example CMM/gcs_z/frames/vx5_gcs_z_lc60dx_laser_lens_frame.ply
- Academic Example CMM/gcs_z/frames/vx5_gcs_z_lc60dx_laser_tcp_frame.ply
- Academic Example CMM/gcs_z/frames/vx6_gcs_z_lc60dx_laser_lens_frame.ply
- Academic Example CMM/gcs_z/frames/vx6_gcs_z_lc60dx_laser_tcp_frame.ply
- Academic Example CMM/gcs_z/frames/vx7_gcs_z_lc60dx_laser_lens_frame.ply
- Academic Example CMM/gcs_z/frames/vx7_gcs_z_lc60dx_laser_tcp_frame.ply
- Academic Example CMM/gcs_z/frustum/
- Academic Example CMM/gcs_z/frustum/center_frustum_gcs_z_lc60dx_laser.obj
- Academic Example CMM/gcs_z/frustum/vx0_frustum_gcs_z_lc60dx_laser.obj
- Academic Example CMM/gcs_z/frustum/vx1_frustum_gcs_z_lc60dx_laser.obj
- Academic Example CMM/gcs_z/frustum/vx2_frustum_gcs_z_lc60dx_laser.obj
- Academic Example CMM/gcs_z/frustum/vx3_frustum_gcs_z_lc60dx_laser.obj
- Academic Example CMM/gcs_z/frustum/vx4_frustum_gcs_z_lc60dx_laser.obj
- Academic Example CMM/gcs_z/frustum/vx5_frustum_gcs_z_lc60dx_laser.obj
- Academic Example CMM/gcs_z/frustum/vx6_frustum_gcs_z_lc60dx_laser.obj
- Academic Example CMM/gcs_z/frustum/vx7_frustum_gcs_z_lc60dx_laser.obj
- Academic Example CMM/gcs_z/render/
- Academic Example CMM/gcs_z/render/center_hull_render_gcs_z_lc60dx_laser.obj
- Academic Example CMM/gcs_z/render/center_pcl_gcs_z_lc60dx_laser.ply
- Academic Example CMM/gcs_z/render/vx0_hull_render_gcs_z_lc60dx_laser.obj
- Academic Example CMM/gcs_z/render/vx1_hull_render_gcs_z_lc60dx_laser.obj
- Academic Example CMM/gcs_z/render/vx2_hull_render_gcs_z_lc60dx_laser.obj
- Academic Example CMM/gcs_z/render/vx3_hull_render_gcs_z_lc60dx_laser.obj
- Academic Example CMM/gcs_z/render/vx4_hull_render_gcs_z_lc60dx_laser.obj
- Academic Example CMM/gcs_z/render/vx5_hull_render_gcs_z_lc60dx_laser.obj
- Academic Example CMM/gcs_z/render/vx6_hull_render_gcs_z_lc60dx_laser.obj
- Academic Example CMM/gcs_z/render/vx7_hull_render_gcs_z_lc60dx_laser.obj
- Academic Example CMM/measurements/
- Academic Example CMM/measurements/+y1.xyz
- Academic Example CMM/measurements/+y2.xyz
- Academic Example CMM/measurements/+y3.xyz
- Academic Example CMM/measurements/+y4.xyz
- Academic Example CMM/measurements/-y1.xyz
- Academic Example CMM/measurements/-y2.xyz
- Academic Example CMM/measurements/-y3.xyz
- Academic Example CMM/measurements/-y4.xyz
- Academic Example CMM/measurements/z1.xyz
- Academic Example CMM/measurements/z2.xyz
- Academic Example CMM/measurements/z3.xyz
- Academic Example CMM/measurements/z4.xyz
- Academic Example CMM/meshes/
- Academic Example CMM/meshes/CMM_probing_object.stl
- Academic Example Synthetic/
- Academic Example Synthetic/6_GC-Spaces/
- Academic Example Synthetic/6_GC-Spaces/G1/
- Academic Example Synthetic/6_GC-Spaces/G1/c-spaces/
- Academic Example Synthetic/6_GC-Spaces/G1/c-spaces/cs_f1_s1.obj
- Academic Example Synthetic/6_GC-Spaces/G1/c-spaces/cs_f2_s1.obj
- Academic Example Synthetic/6_GC-Spaces/G1/c-spaces/gcs_G1_s1.obj
- Academic Example Synthetic/6_GC-Spaces/G1/frames/
- Academic Example Synthetic/6_GC-Spaces/G1/frames/center_gcs_G1_s1_lens_frame.ply
- Academic Example Synthetic/6_GC-Spaces/G1/frames/center_gcs_G1_s1_tcp_frame.ply
- Academic Example Synthetic/6_GC-Spaces/G1/frames/f1_frame.ply
- Academic Example Synthetic/6_GC-Spaces/G1/frames/f2_frame.ply
- Academic Example Synthetic/6_GC-Spaces/G1/frames/vx0_gcs_G1_s1_lens_frame.ply
- Academic Example Synthetic/6_GC-Spaces/G1/frames/vx0_gcs_G1_s1_tcp_frame.ply
- Academic Example Synthetic/6_GC-Spaces/G1/frames/vx1_gcs_G1_s1_lens_frame.ply
- Academic Example Synthetic/6_GC-Spaces/G1/frames/vx1_gcs_G1_s1_tcp_frame.ply
- Academic Example Synthetic/6_GC-Spaces/G1/frames/vx2_gcs_G1_s1_lens_frame.ply
- Academic Example Synthetic/6_GC-Spaces/G1/frames/vx2_gcs_G1_s1_tcp_frame.ply
- Academic Example Synthetic/6_GC-Spaces/G1/frames/vx3_gcs_G1_s1_lens_frame.ply
- Academic Example Synthetic/6_GC-Spaces/G1/frames/vx3_gcs_G1_s1_tcp_frame.ply
- Academic Example Synthetic/6_GC-Spaces/G1/frames/vx4_gcs_G1_s1_lens_frame.ply
- Academic Example Synthetic/6_GC-Spaces/G1/frames/vx4_gcs_G1_s1_tcp_frame.ply
- Academic Example Synthetic/6_GC-Spaces/G1/frames/vx5_gcs_G1_s1_lens_frame.ply
- Academic Example Synthetic/6_GC-Spaces/G1/frames/vx5_gcs_G1_s1_tcp_frame.ply
- Academic Example Synthetic/6_GC-Spaces/G1/frames/vx6_gcs_G1_s1_lens_frame.ply
- Academic Example Synthetic/6_GC-Spaces/G1/frames/vx6_gcs_G1_s1_tcp_frame.ply
- Academic Example Synthetic/6_GC-Spaces/G1/frames/vx7_gcs_G1_s1_lens_frame.ply
- Academic Example Synthetic/6_GC-Spaces/G1/frames/vx7_gcs_G1_s1_tcp_frame.ply
- Academic Example Synthetic/6_GC-Spaces/G1/frustum/
- Academic Example Synthetic/6_GC-Spaces/G1/frustum/center_frustum_gcs_G1_s1.obj
- Academic Example Synthetic/6_GC-Spaces/G1/frustum/vx0_frustum_gcs_G1_s1.obj
- Academic Example Synthetic/6_GC-Spaces/G1/frustum/vx1_frustum_gcs_G1_s1.obj
- Academic Example Synthetic/6_GC-Spaces/G1/frustum/vx2_frustum_gcs_G1_s1.obj
- Academic Example Synthetic/6_GC-Spaces/G1/frustum/vx3_frustum_gcs_G1_s1.obj
- Academic Example Synthetic/6_GC-Spaces/G1/frustum/vx4_frustum_gcs_G1_s1.obj
- Academic Example Synthetic/6_GC-Spaces/G1/frustum/vx5_frustum_gcs_G1_s1.obj
- Academic Example Synthetic/6_GC-Spaces/G1/frustum/vx6_frustum_gcs_G1_s1.obj
- Academic Example Synthetic/6_GC-Spaces/G1/frustum/vx7_frustum_gcs_G1_s1.obj
- Academic Example Synthetic/6_GC-Spaces/G1/render/
- Academic Example Synthetic/6_GC-Spaces/G1/render/center_depth_image_gcs_G1_s1.png
- Academic Example Synthetic/6_GC-Spaces/G1/render/center_hull_render_gcs_G1_s1.obj
- Academic Example Synthetic/6_GC-Spaces/G1/render/center_pcl_gcs_G1_s1.ply
- Academic Example Synthetic/6_GC-Spaces/G1/render/center_render_gcs_G1_s1.png
- Academic Example Synthetic/6_GC-Spaces/G1/render/vx0_depth_image_gcs_G1_s1.png
- Academic Example Synthetic/6_GC-Spaces/G1/render/vx0_hull_render_gcs_G1_s1.obj
- Academic Example Synthetic/6_GC-Spaces/G1/render/vx0_pcl_gcs_G1_s1.ply
- Academic Example Synthetic/6_GC-Spaces/G1/render/vx0_render_gcs_G1_s1.png
- Academic Example Synthetic/6_GC-Spaces/G1/render/vx1_depth_image_gcs_G1_s1.png
- Academic Example Synthetic/6_GC-Spaces/G1/render/vx1_hull_render_gcs_G1_s1.obj
- Academic Example Synthetic/6_GC-Spaces/G1/render/vx1_pcl_gcs_G1_s1.ply
- Academic Example Synthetic/6_GC-Spaces/G1/render/vx1_render_gcs_G1_s1.png
- Academic Example Synthetic/6_GC-Spaces/G1/render/vx2_depth_image_gcs_G1_s1.png
- Academic Example Synthetic/6_GC-Spaces/G1/render/vx2_hull_render_gcs_G1_s1.obj
- Academic Example Synthetic/6_GC-Spaces/G1/render/vx2_pcl_gcs_G1_s1.ply
- Academic Example Synthetic/6_GC-Spaces/G1/render/vx2_render_gcs_G1_s1.png
- Academic Example Synthetic/6_GC-Spaces/G1/render/vx3_depth_image_gcs_G1_s1.png
- Academic Example Synthetic/6_GC-Spaces/G1/render/vx3_hull_render_gcs_G1_s1.obj
- Academic Example Synthetic/6_GC-Spaces/G1/render/vx3_pcl_gcs_G1_s1.ply
- Academic Example Synthetic/6_GC-Spaces/G1/render/vx3_render_gcs_G1_s1.png
- Academic Example Synthetic/6_GC-Spaces/G1/render/vx4_depth_image_gcs_G1_s1.png
- Academic Example Synthetic/6_GC-Spaces/G1/render/vx4_hull_render_gcs_G1_s1.obj
- Academic Example Synthetic/6_GC-Spaces/G1/render/vx4_pcl_gcs_G1_s1.ply
- Academic Example Synthetic/6_GC-Spaces/G1/render/vx4_render_gcs_G1_s1.png
- Academic Example Synthetic/6_GC-Spaces/G1/render/vx5_depth_image_gcs_G1_s1.png
- Academic Example Synthetic/6_GC-Spaces/G1/render/vx5_hull_render_gcs_G1_s1.obj
- Academic Example Synthetic/6_GC-Spaces/G1/render/vx5_pcl_gcs_G1_s1.ply
- Academic Example Synthetic/6_GC-Spaces/G1/render/vx5_render_gcs_G1_s1.png
- Academic Example Synthetic/6_GC-Spaces/G1/render/vx6_depth_image_gcs_G1_s1.png
- Academic Example Synthetic/6_GC-Spaces/G1/render/vx6_hull_render_gcs_G1_s1.obj
- Academic Example Synthetic/6_GC-Spaces/G1/render/vx6_pcl_gcs_G1_s1.ply
- Academic Example Synthetic/6_GC-Spaces/G1/render/vx6_render_gcs_G1_s1.png
- Academic Example Synthetic/6_GC-Spaces/G1/render/vx7_depth_image_gcs_G1_s1.png
- Academic Example Synthetic/6_GC-Spaces/G1/render/vx7_hull_render_gcs_G1_s1.obj
- Academic Example Synthetic/6_GC-Spaces/G1/render/vx7_pcl_gcs_G1_s1.ply
- Academic Example Synthetic/6_GC-Spaces/G1/render/vx7_render_gcs_G1_s1.png
- Academic Example Synthetic/6_GC-Spaces/G2/
- Academic Example Synthetic/6_GC-Spaces/G2/c-spaces/
- Academic Example Synthetic/6_GC-Spaces/G2/c-spaces/cs_f3_s1.obj
- Academic Example Synthetic/6_GC-Spaces/G2/c-spaces/cs_f4_s1.obj
- Academic Example Synthetic/6_GC-Spaces/G2/c-spaces/gcs_G2_s1.obj
- Academic Example Synthetic/6_GC-Spaces/G2/frames/
- Academic Example Synthetic/6_GC-Spaces/G2/frames/center_gcs_G2_s1_lens_frame.ply
- Academic Example Synthetic/6_GC-Spaces/G2/frames/center_gcs_G2_s1_tcp_frame.ply
- Academic Example Synthetic/6_GC-Spaces/G2/frames/f3_frame.ply
- Academic Example Synthetic/6_GC-Spaces/G2/frames/f4_frame.ply
- Academic Example Synthetic/6_GC-Spaces/G2/frames/vx0_gcs_G2_s1_lens_frame.ply
- Academic Example Synthetic/6_GC-Spaces/G2/frames/vx0_gcs_G2_s1_tcp_frame.ply
- Academic Example Synthetic/6_GC-Spaces/G2/frames/vx1_gcs_G2_s1_lens_frame.ply
- Academic Example Synthetic/6_GC-Spaces/G2/frames/vx1_gcs_G2_s1_tcp_frame.ply
- Academic Example Synthetic/6_GC-Spaces/G2/frames/vx2_gcs_G2_s1_lens_frame.ply
- Academic Example Synthetic/6_GC-Spaces/G2/frames/vx2_gcs_G2_s1_tcp_frame.ply
- Academic Example Synthetic/6_GC-Spaces/G2/frames/vx3_gcs_G2_s1_lens_frame.ply
- Academic Example Synthetic/6_GC-Spaces/G2/frames/vx3_gcs_G2_s1_tcp_frame.ply
- Academic Example Synthetic/6_GC-Spaces/G2/frames/vx4_gcs_G2_s1_lens_frame.ply
- Academic Example Synthetic/6_GC-Spaces/G2/frames/vx4_gcs_G2_s1_tcp_frame.ply
- Academic Example Synthetic/6_GC-Spaces/G2/frames/vx5_gcs_G2_s1_lens_frame.ply
- Academic Example Synthetic/6_GC-Spaces/G2/frames/vx5_gcs_G2_s1_tcp_frame.ply
- Academic Example Synthetic/6_GC-Spaces/G2/frames/vx6_gcs_G2_s1_lens_frame.ply
- Academic Example Synthetic/6_GC-Spaces/G2/frames/vx6_gcs_G2_s1_tcp_frame.ply
- Academic Example Synthetic/6_GC-Spaces/G2/frames/vx7_gcs_G2_s1_lens_frame.ply
- Academic Example Synthetic/6_GC-Spaces/G2/frames/vx7_gcs_G2_s1_tcp_frame.ply
- Academic Example Synthetic/6_GC-Spaces/G2/frustum/
- Academic Example Synthetic/6_GC-Spaces/G2/frustum/center_frustum_gcs_G2_s1.obj
- Academic Example Synthetic/6_GC-Spaces/G2/frustum/vx0_frustum_gcs_G2_s1.obj
- Academic Example Synthetic/6_GC-Spaces/G2/frustum/vx1_frustum_gcs_G2_s1.obj
- Academic Example Synthetic/6_GC-Spaces/G2/frustum/vx2_frustum_gcs_G2_s1.obj
- Academic Example Synthetic/6_GC-Spaces/G2/frustum/vx3_frustum_gcs_G2_s1.obj
- Academic Example Synthetic/6_GC-Spaces/G2/frustum/vx4_frustum_gcs_G2_s1.obj
- Academic Example Synthetic/6_GC-Spaces/G2/frustum/vx5_frustum_gcs_G2_s1.obj
- Academic Example Synthetic/6_GC-Spaces/G2/frustum/vx6_frustum_gcs_G2_s1.obj
- Academic Example Synthetic/6_GC-Spaces/G2/frustum/vx7_frustum_gcs_G2_s1.obj
- Academic Example Synthetic/6_GC-Spaces/G2/render/
- Academic Example Synthetic/6_GC-Spaces/G2/render/center_depth_image_gcs_G2_s1.png
- Academic Example Synthetic/6_GC-Spaces/G2/render/center_hull_render_gcs_G2_s1.obj
- Academic Example Synthetic/6_GC-Spaces/G2/render/center_pcl_gcs_G2_s1.ply
- Academic Example Synthetic/6_GC-Spaces/G2/render/center_render_gcs_G2_s1.png
- Academic Example Synthetic/6_GC-Spaces/G2/render/vx0_depth_image_gcs_G2_s1.png
- Academic Example Synthetic/6_GC-Spaces/G2/render/vx0_hull_render_gcs_G2_s1.obj
- Academic Example Synthetic/6_GC-Spaces/G2/render/vx0_pcl_gcs_G2_s1.ply
- Academic Example Synthetic/6_GC-Spaces/G2/render/vx0_render_gcs_G2_s1.png
- Academic Example Synthetic/6_GC-Spaces/G2/render/vx1_depth_image_gcs_G2_s1.png
- Academic Example Synthetic/6_GC-Spaces/G2/render/vx1_hull_render_gcs_G2_s1.obj
- Academic Example Synthetic/6_GC-Spaces/G2/render/vx1_pcl_gcs_G2_s1.ply
- Academic Example Synthetic/6_GC-Spaces/G2/render/vx1_render_gcs_G2_s1.png
- Academic Example Synthetic/6_GC-Spaces/G2/render/vx2_depth_image_gcs_G2_s1.png
- Academic Example Synthetic/6_GC-Spaces/G2/render/vx2_hull_render_gcs_G2_s1.obj
- Academic Example Synthetic/6_GC-Spaces/G2/render/vx2_pcl_gcs_G2_s1.ply
- Academic Example Synthetic/6_GC-Spaces/G2/render/vx2_render_gcs_G2_s1.png
- Academic Example Synthetic/6_GC-Spaces/G2/render/vx3_depth_image_gcs_G2_s1.png
- Academic Example Synthetic/6_GC-Spaces/G2/render/vx3_hull_render_gcs_G2_s1.obj
- Academic Example Synthetic/6_GC-Spaces/G2/render/vx3_pcl_gcs_G2_s1.ply
- Academic Example Synthetic/6_GC-Spaces/G2/render/vx3_render_gcs_G2_s1.png
- Academic Example Synthetic/6_GC-Spaces/G2/render/vx4_depth_image_gcs_G2_s1.png
- Academic Example Synthetic/6_GC-Spaces/G2/render/vx4_hull_render_gcs_G2_s1.obj
- Academic Example Synthetic/6_GC-Spaces/G2/render/vx4_pcl_gcs_G2_s1.ply
- Academic Example Synthetic/6_GC-Spaces/G2/render/vx4_render_gcs_G2_s1.png
- Academic Example Synthetic/6_GC-Spaces/G2/render/vx5_depth_image_gcs_G2_s1.png
[truncated: 333 more entries]
