# Supplementary material for: Viewpoint Planning for Range Sensors Using Feature Cluster Constrained Spaces for Robot Vision Systems
Source: Sensors (Basel). 2023 Sep 18;23(18):7964. doi: 10.3390/s23187964 (PMC10537344; doi:10.3390/s23187964)
Supplement: Supplementary file 1 [file sensors-23-07964-s001.zip › Academic Example CMM/gcs_-y/c-spaces/cs_f3_2_lc60dx_laser.obj]

# https://github.com/mikedh/trimesh
v -37.50000000 -125.00000000 -2.00000000
v 237.50000000 -125.00000000 -2.00000000
v 237.50000000 -65.00000000 -2.00000000
v -37.50000000 -65.00000000 -2.00000000
v 237.50000000 -125.00000000 33.00000000
v -37.50000000 -125.00000000 33.00000000
v -37.50000000 -65.00000000 33.00000000
v 237.50000000 -65.00000000 33.00000000
f 1 2 6
f 6 2 5
f 5 2 8
f 2 3 8
f 8 6 5
f 7 6 8
f 4 2 1
f 4 3 2
f 1 6 4
f 4 6 7
f 4 8 3
f 7 8 4
