# Supplementary material for: Viewpoint Planning for Range Sensors Using Feature Cluster Constrained Spaces for Robot Vision Systems
Source: Sensors (Basel). 2023 Sep 18;23(18):7964. doi: 10.3390/s23187964 (PMC10537344; doi:10.3390/s23187964)
Supplement: Supplementary file 1 [file sensors-23-07964-s001.zip › Academic Example CMM/gcs_-y/c-spaces/gcs_-y_0_lc60dx_laser.obj]

# https://github.com/mikedh/trimesh
v -37.50000000 -75.28571429 4.00000000
v -37.50000000 -75.00000000 33.00000000
v -37.50000000 -75.00000000 9.22448980
v -37.50000000 -115.00000000 33.00000000
v -37.50000000 -115.00000000 4.00000000
v 167.50000000 -115.00000000 4.00000000
v 167.50000000 -75.00000000 4.00000000
v 167.50000000 -75.00000000 33.00000000
v 167.50000000 -115.00000000 33.00000000
f 7 1 3
f 1 2 3
f 1 4 2
f 4 1 5
f 1 6 5
f 1 7 6
f 2 8 3
f 8 7 3
f 4 9 2
f 9 8 2
f 7 9 6
f 8 9 7
f 9 4 5
f 6 9 5
