# Supplementary material for: Viewpoint Planning for Range Sensors Using Feature Cluster Constrained Spaces for Robot Vision Systems
Source: Sensors (Basel). 2023 Sep 18;23(18):7964. doi: 10.3390/s23187964 (PMC10537344; doi:10.3390/s23187964)
Supplement: Supplementary file 1 [file sensors-23-07964-s001.zip › Academic Example CMM/gcs_-y/frustum/vx4_frustum_gcs_-y_0_lc60dx_laser.obj]

# https://github.com/mikedh/trimesh
v -187.50000000 40.00000000 -26.00000000
v 112.50000000 40.00000000 -26.00000000
v 112.50000000 -20.00000000 -26.00000000
v -187.50000000 -20.00000000 -26.00000000
v 112.50000000 40.00000000 34.00000000
v -187.50000000 40.00000000 34.00000000
v -187.50000000 -20.00000000 34.00000000
v 112.50000000 -20.00000000 34.00000000
f 6 2 1
f 5 2 6
f 8 2 5
f 8 3 2
f 5 6 8
f 8 6 7
f 1 2 4
f 2 3 4
f 4 6 1
f 7 6 4
f 3 8 4
f 4 8 7
