# Supplementary material for: Viewpoint Planning for Range Sensors Using Feature Cluster Constrained Spaces for Robot Vision Systems
Source: Sensors (Basel). 2023 Sep 18;23(18):7964. doi: 10.3390/s23187964 (PMC10537344; doi:10.3390/s23187964)
Supplement: Supplementary file 1 [file sensors-23-07964-s001.zip › Academic Example CMM/gcs_-y/render/vx0_hull_render_gcs_-y_0_lc60dx_laser.obj]

# Generated with PyMesh
v 0 0 3.000000000000041
v -0 0 12
v 0 15.00000000000024 3.000000000000048
v 0 17.49999999999996 3.000000000000049
v -0 39.99999999999996 12
v 0 39.99999999999996 7.999999999999993
v 0 39.99999999999996 3.00000000000006
v 11.95387412619374 39.99999999999996 12
v 14.00000000000001 39.99999999999996 12
v 14.00000000000001 39.99999999999994 22.70000000000006
v 14.00000000000001 39.99999999999994 30.99999999999977
v 14.00000000000001 39.99999999999994 31
v 14.00000000000011 39.99999999999994 31
v 14.64811 35.49228 12
v 14.64811 35.49228 31
v 16.53994 31.34975 12
v 16.53994 31.34975 31
v 17.09257733242327 39.99999999999994 31
v 18.16366 38.02487 6
v 18.16366 38.02487 31
v 18.16366 39.99999999999994 31
v 18.16366 39.99999999999994 21.86726800000007
v 18.16366 39.99999999999994 18.49999999999968
v 18.16366 39.99999999999996 6
v 19.44631 34.28863 6
v 19.44631 34.28863 31
v 19.52223 27.90801 12
v 19.52223 27.90801 31
v 21.87262 31.17131 6
v 21.87262 31.17131 31
v 23.35336 25.44589 12
v 23.35336 25.44589 31
v 25.17965 29.01072 6
v 25.17965 29.01072 31
v 27.72296 24.16286 12
v 27.72296 24.16286 31
v 29.00905 28.04099 6
v 29.00905 28.04099 31
v 29.99999999999969 39.99999999999994 6
v 29.99999999999991 39.99999999999994 6
v 29.99999999999995 39.99999999999994 6
v 29.99999999999998 39.99999999999994 6
v 29.99999999999999 39.99999999999994 6
v 30.00000000000001 39.99999999999994 6
v 30.00000000000004 39.99999999999994 6
v 30.00000000000006 39.99999999999994 6
v 30.00000000000015 39.99999999999994 6
v 32.27704 24.16286 12
v 32.27704 24.16286 31
v 32.94582 28.3672 6
v 32.94582 28.3672 31
v 36.56338 29.954 6
v 36.56338 29.954 31
v 36.64664 25.44589 12
v 36.64664 25.44589 31
v 39.46969 32.62945 6
v 39.46969 32.62945 31
v 40.47777 27.90801 12
v 40.47777 27.90801 31
v 41.34981 36.10361 6
v 41.34981 36.10361 31
v 41.99999999999999 39.99999999999993 31
v 41.99999999999999 39.99999999999994 17.10000000000008
v 41.99999999999999 39.99999999999994 6.000000000000361
v 41.99999999999999 39.99999999999994 6
v 42.00000000000004 39.99999999999993 31
v 43.46006 31.34975 12
v 43.46006 31.34975 31
v 44 20 12
v 44 20 34
v 44.64811 15.49228 12
v 44.64811 15.49228 34
v 44.64811 24.50772 12
v 44.64811 24.50772 34
v 45.35189 35.49228 12
v 45.35189 35.49228 31
v 45.99999999999999 39.99999999999993 31
v 45.99999999999999 39.99999999999994 16.30000000000008
v 45.99999999999999 39.99999999999994 12.00000000000025
v 45.99999999999999 39.99999999999994 12
v 46.00000000000009 39.99999999999994 12
v 46.00000000000017 39.99999999999994 12
v 46.00000000000024 39.99999999999994 12
v 46.00000000000043 39.99999999999994 12
v 46.0000000000018 39.99999999999994 12
v 46.53994 11.34975 12
v 46.53994 11.34975 34
v 46.53994 28.65025 12
v 46.53994 28.65025 34
v 48.16366 18.02487 9
v 48.16366 18.02487 34
v 48.16366 21.97514 9
v 48.16366 21.97514 34
v 49.44631 14.28863 9
v 49.44631 14.28863 34
v 49.44631 25.71137 9
v 49.44631 25.71137 34
v 49.52223 7.908007 12
v 49.52223 7.908007 34
v 49.52223 32.09199 12
v 49.52223 32.09199 34
v 51.87262 11.17131 9
v 51.87262 11.17131 34
v 51.87262 28.82869 9
v 51.87262 28.82869 34
v 53.35336 5.445888 12
v 53.35336 5.445888 34
v 53.35336 34.55411 12
v 53.35336 34.55411 34
v 55.17965 9.010721 9
v 55.17965 9.010721 34
v 55.17965 30.98928 9
v 55.17965 30.98928 34
v 57.72296 4.162857 12
v 57.72296 4.162857 34
v 57.72296 35.83714 12
v 57.72296 35.83714 34
v 59.00905 8.040986999999999 9
v 59.00905 8.040986999999999 34
v 59.00905 31.95901 9
v 59.00905 31.95901 34
v 60 20 9
v 62.27704 4.162857 12
v 62.27704 4.162857 34
v 62.27704 35.83714 12
v 62.27704 35.83714 34
v 62.94583 8.367198 9
v 62.94583 8.367198 34
v 62.94583 31.6328 9
v 62.94583 31.6328 34
v 66.56338 9.954001999999999 9
v 66.56338 9.954001999999999 34
v 66.56338 30.046 9
v 66.56338 30.046 34
v 66.64664 5.445888 12
v 66.64664 5.445888 34
v 66.64664 34.55411 12
v 66.64664 34.55411 34
v 67.50000000000045 39.99999999999993 12
v 69.46969 12.62945 9
v 69.46969 12.62945 34
v 69.46969 27.37055 9
v 69.46969 27.37055 34
v 70.47777000000001 7.908007 12
v 70.47777000000001 7.908007 34
v 70.47777000000001 32.09199 12
v 70.47777000000001 32.09199 34
v 71.34981000000001 16.10361 9
v 71.34981000000001 16.10361 34
v 71.34981000000001 23.89639 9
v 71.34981000000001 23.89639 34
v 72 20 9
v 72 20 34
v 73.46006 11.34975 12
v 73.46006 11.34975 34
v 73.46006 28.65025 12
v 73.46006 28.65025 34
v 75.35189 15.49228 12
v 75.35189 15.49228 34
v 75.35189 24.50772 12
v 75.35189 24.50772 34
v 76 20 12
v 76 20 34
v 84 30 12
v 84 30 28
v 84.64811 25.49228 12
v 84.64811 25.49228 28
v 84.64811 34.50772 12
v 84.64811 34.50772 28
v 86.53994 21.34975 12
v 86.53994 21.34975 28
v 86.53994 38.65025 12
v 86.53994 38.65025 28
v 87.70950711648752 39.99999999999991 28
v 87.70950711648752 39.99999999999991 18.27473312917265
v 87.70950711648752 39.99999999999991 12
v 88.16365999999999 28.02487 3.000000000000093
v 88.16365999999999 28.02487 28
v 88.16365999999999 28.02487000000001 3.000000000000093
v 88.16365999999999 31.97514 3.000000000000095
v 88.16365999999999 31.97514 28
v 88.16365999999999 31.97514000000002 3.000000000000095
v 89.32757797534268 35.36551559506846 3.000000000000098
v 89.44630999999998 24.28863000000001 3.000000000000092
v 89.44631 24.28863 3.000000000000092
v 89.44631 24.28863 28
v 89.44631 35.71137 3.000000000000098
v 89.44631 35.71137 28
v 89.44631000000001 35.71137000000002 3.000000000000098
v 89.49733839372976 39.99999999999991 28
v 89.52222999999999 17.90801 12
v 89.52222999999999 17.90801 28
v 89.99999999999918 0 3.000000000000081
v 91.02898462755499 39.99999999999991 28
v 91.87261999999998 21.17131000000001 3.000000000000092
v 91.87262 21.17131 3.000000000000092
v 91.87262 21.17131 28
v 91.87262 38.82869 3.0000000000001
v 91.87262 38.82869 28
v 91.87262000000001 38.82869000000001 3.0000000000001
v 92.17555071414844 39.99999999999991 28
v 93.35336 15.44589 12
v 93.35336 15.44589 28
v 93.66544386260222 39.99999999999991 28
v 93.66544386260222 39.99999999999991 16.55312669224512
v 93.66544386260222 39.99999999999991 6.766911227479657
v 93.66544386260222 39.99999999999993 3.000000000000101
v 95.17964999999998 19.01072000000001 3.000000000000092
v 95.17965 19.01072 3.000000000000092
v 95.17965 19.01072 28
v 97.72296 14.16286 12
v 97.72296 14.16286 28
v 99.00904999999997 18.04099000000001 3.000000000000093
v 99.00905 18.04099 3.000000000000093
v 99.00905 18.04099 28
v 102.277 14.16286 12
v 102.277 14.16286 28
v 102.9458 18.3672 3.000000000000096
v 102.9458 18.3672 3.000000000000096
v 102.9458 18.3672 28
v 106.5634 19.95399999999999 3.000000000000098
v 106.5634 19.954 3.000000000000098
v 106.5634 19.954 28
v 106.6133690893122 39.99999999999991 3.000000000000107
v 106.6133690893122 39.99999999999991 3.4298342334942
v 106.6133690893122 39.99999999999991 4.177326182137673
v 106.6133690893122 39.9999999999999 28
v 106.6466 15.44589 12
v 106.6466 15.44589 28
v 106.79069586244 39.9999999999999 28
v 107.6640193108997 39.03280386217986 3.000000000000107
v 109.4697 22.62944999999998 3.0000000000001
v 109.4697 22.62945 3.0000000000001
v 109.4697 22.62945 28
v 109.4697 37.37055 3.000000000000107
v 109.4697 37.37055 28
v 109.4697 37.37054999999998 3.000000000000107
v 110.4778 17.90801 12
v 110.4778 17.90801 28
v 111.3498 26.10360999999998 3.000000000000103
v 111.3498 26.10361 3.000000000000103
v 111.3498 26.10361 28
v 111.3498 33.89639 3.000000000000107
v 111.3498 33.89639 28
v 111.3498 33.89638999999998 3.000000000000107
v 112 29.99999999999999 3.000000000000105
v 112 30 3.000000000000105
v 112 30 28
v 112.2905289618043 39.99999999999991 12
v 112.2905289618043 39.9999999999999 21.7252668708274
v 112.2905289618043 39.9999999999999 28
v 112.5 0 3.000000000000091
v 112.5 0 12
v 112.5 0.5013312691161944 12
v 112.5 0.540884034706467 12
v 112.5 0.7655405395274075 12
v 112.5 1.197645027293803 12
v 112.5 1.829033836313497 12
v 112.5 2.602396831579209 12
v 112.5 4.76820304672434 12
v 112.5 5.993423799582464 12
v 112.5 8.675256863420557 12
v 112.5 14.10494161013212 12
v 112.5 20.2417412235523 12
v 112.5 20.2417412235523 17.1509237836569
v 112.5 20.2417412235523 22.75825877644771
v 112.5 20.2417412235523 28
v 112.5 21.65764894997995 28
v 112.5 23.51256144197507 28
v 112.5 25.92791429874316 28
v 112.5 29.32758733852442 28
v 112.5 30 28
v 112.5 32.93264053159004 28
v 112.5 34.07208570125684 28
v 112.5 35.89572191713985 28
v 112.5 38.34235105002004 28
v 112.5 38.84455446082909 28
v 112.5 39.7582587764477 12
v 112.5 39.7582587764477 22.8490762163431
v 112.5 39.7582587764477 28
v 112.5 39.99999999999991 12
v 112.5 39.99999999999991 3.00000000000011
f 1 2 3
f 193 2 1
f 3 193 1
f 2 5 3
f 5 2 8
f 2 14 8
f 2 16 14
f 2 27 16
f 31 27 2
f 2 35 31
f 71 35 2
f 71 2 86
f 86 2 98
f 2 106 98
f 2 114 106
f 253 114 2
f 253 2 193
f 3 6 4
f 4 214 3
f 3 5 6
f 3 252 193
f 214 252 3
f 4 6 7
f 7 183 4
f 4 179 177
f 4 177 184
f 180 179 4
f 182 180 4
f 183 182 4
f 4 184 185
f 4 185 195
f 4 195 196
f 4 196 208
f 4 208 209
f 4 209 213
f 4 213 214
f 6 5 8
f 7 6 8
f 24 7 8
f 24 39 7
f 39 40 7
f 40 41 7
f 41 42 7
f 42 43 7
f 43 44 7
f 44 45 7
f 45 46 7
f 46 47 7
f 47 65 7
f 65 207 7
f 7 187 183
f 7 189 187
f 7 198 189
f 7 200 198
f 7 207 200
f 8 14 9
f 24 8 9
f 14 10 9
f 9 10 23
f 24 9 23
f 14 11 10
f 11 18 10
f 18 21 10
f 21 22 10
f 10 22 23
f 12 13 11
f 11 15 12
f 13 18 11
f 14 15 11
f 15 13 12
f 20 13 15
f 20 18 13
f 16 15 14
f 16 17 15
f 26 15 17
f 20 15 26
f 27 17 16
f 26 17 30
f 27 28 17
f 30 17 28
f 21 18 20
f 19 23 20
f 19 20 25
f 24 23 19
f 39 24 19
f 19 25 39
f 22 21 20
f 20 23 22
f 25 20 26
f 25 26 29
f 40 25 29
f 39 25 40
f 29 26 30
f 31 28 27
f 30 28 34
f 31 32 28
f 34 28 32
f 29 30 33
f 41 29 33
f 41 40 29
f 33 30 34
f 35 32 31
f 34 32 38
f 35 36 32
f 38 32 36
f 33 34 37
f 33 37 42
f 42 41 33
f 37 34 38
f 48 36 35
f 69 48 35
f 69 35 71
f 38 36 51
f 48 49 36
f 51 36 49
f 37 38 50
f 42 37 43
f 44 43 37
f 44 37 50
f 50 38 51
f 45 44 50
f 45 52 46
f 45 50 52
f 47 46 56
f 52 56 46
f 47 56 60
f 47 60 65
f 54 49 48
f 54 48 69
f 51 49 53
f 49 55 53
f 54 55 49
f 50 51 52
f 52 51 53
f 52 53 56
f 53 55 59
f 56 53 57
f 53 59 57
f 58 55 54
f 58 54 73
f 73 54 69
f 58 59 55
f 56 57 60
f 57 59 68
f 60 57 61
f 57 68 61
f 67 59 58
f 58 73 67
f 67 68 59
f 60 61 64
f 60 64 65
f 63 61 62
f 62 61 66
f 64 61 63
f 61 76 66
f 61 68 76
f 62 66 63
f 63 80 64
f 66 77 63
f 77 78 63
f 63 78 79
f 80 63 79
f 64 80 65
f 80 81 65
f 81 82 65
f 82 83 65
f 83 84 65
f 84 85 65
f 85 139 65
f 65 139 207
f 66 76 77
f 75 68 67
f 67 73 88
f 67 88 75
f 75 76 68
f 71 70 69
f 69 70 74
f 69 74 73
f 71 72 70
f 91 70 72
f 91 74 70
f 86 72 71
f 86 87 72
f 95 72 87
f 91 72 95
f 73 74 89
f 73 89 88
f 93 89 74
f 93 74 91
f 79 76 75
f 80 79 75
f 80 75 81
f 75 108 81
f 75 88 100
f 75 100 108
f 78 77 76
f 79 78 76
f 82 81 108
f 83 82 116
f 82 108 116
f 125 84 83
f 83 116 125
f 168 85 84
f 168 84 125
f 172 139 85
f 172 85 168
f 98 87 86
f 95 87 103
f 98 99 87
f 103 87 99
f 88 89 101
f 88 101 100
f 97 89 93
f 97 101 89
f 90 93 91
f 90 91 94
f 92 93 90
f 122 92 90
f 90 94 122
f 94 91 95
f 92 97 93
f 96 97 92
f 122 96 92
f 94 95 102
f 122 94 102
f 102 95 103
f 96 105 97
f 104 105 96
f 104 96 122
f 105 101 97
f 106 99 98
f 103 99 111
f 106 107 99
f 111 99 107
f 100 101 109
f 100 109 108
f 105 109 101
f 102 103 110
f 122 102 110
f 110 103 111
f 104 113 105
f 112 113 104
f 122 112 104
f 113 109 105
f 114 107 106
f 111 107 119
f 114 115 107
f 119 107 115
f 108 109 117
f 108 117 116
f 113 117 109
f 110 111 118
f 110 118 122
f 118 111 119
f 112 121 113
f 120 121 112
f 122 120 112
f 121 117 113
f 123 115 114
f 254 123 114
f 253 254 114
f 119 115 128
f 123 124 115
f 128 115 124
f 116 117 126
f 116 126 125
f 121 126 117
f 118 119 127
f 122 118 127
f 127 119 128
f 120 130 121
f 129 120 122
f 129 130 120
f 130 126 121
f 122 127 131
f 122 133 129
f 131 140 122
f 122 142 133
f 122 140 148
f 150 142 122
f 122 148 152
f 152 150 122
f 135 124 123
f 135 123 255
f 254 255 123
f 128 124 132
f 124 136 132
f 135 136 124
f 125 126 138
f 125 138 137
f 164 125 137
f 168 125 164
f 130 138 126
f 127 128 131
f 131 128 132
f 129 134 130
f 133 134 129
f 134 138 130
f 131 132 140
f 132 136 145
f 140 132 141
f 132 145 141
f 133 143 134
f 142 143 133
f 134 147 138
f 143 157 134
f 157 147 134
f 144 136 135
f 144 135 256
f 256 135 255
f 144 145 136
f 137 138 147
f 137 147 146
f 164 137 146
f 172 176 139
f 176 206 139
f 139 206 207
f 140 141 148
f 141 145 155
f 148 141 149
f 141 155 149
f 142 151 143
f 150 151 142
f 151 161 143
f 143 161 157
f 154 145 144
f 257 154 144
f 257 144 256
f 154 155 145
f 146 147 157
f 146 157 156
f 156 164 146
f 148 149 152
f 152 149 153
f 149 159 153
f 149 155 159
f 150 153 151
f 152 153 150
f 153 163 151
f 151 163 161
f 153 159 163
f 158 155 154
f 258 158 154
f 257 258 154
f 158 159 155
f 156 157 161
f 156 161 160
f 160 166 156
f 156 166 164
f 162 159 158
f 211 162 158
f 211 158 259
f 258 259 158
f 162 163 159
f 160 161 163
f 160 163 162
f 162 170 160
f 160 170 166
f 162 191 170
f 202 191 162
f 202 162 211
f 166 165 164
f 164 165 169
f 164 169 168
f 166 167 165
f 178 165 167
f 178 169 165
f 170 167 166
f 170 171 167
f 186 167 171
f 178 167 186
f 168 169 173
f 168 173 172
f 181 173 169
f 181 169 178
f 191 171 170
f 186 171 197
f 191 192 171
f 197 171 192
f 172 173 175
f 172 175 176
f 175 173 174
f 188 174 173
f 188 173 181
f 174 190 175
f 188 190 174
f 176 175 205
f 190 194 175
f 194 201 175
f 201 204 175
f 175 204 205
f 205 206 176
f 177 179 178
f 177 178 184
f 179 181 178
f 184 178 186
f 180 181 179
f 180 182 181
f 182 188 181
f 183 188 182
f 187 188 183
f 185 184 186
f 185 186 195
f 195 186 197
f 187 189 188
f 189 199 188
f 188 194 190
f 199 194 188
f 198 199 189
f 202 192 191
f 197 192 210
f 202 203 192
f 210 192 203
f 252 253 193
f 199 201 194
f 196 195 197
f 196 197 208
f 208 197 210
f 198 205 199
f 200 205 198
f 204 201 199
f 199 205 204
f 206 205 200
f 207 206 200
f 211 203 202
f 210 203 215
f 211 212 203
f 215 203 212
f 209 208 210
f 209 210 213
f 213 210 215
f 216 212 211
f 260 216 211
f 260 211 259
f 215 212 220
f 216 217 212
f 220 212 217
f 214 213 215
f 214 215 218
f 218 252 214
f 218 215 220
f 228 217 216
f 261 228 216
f 260 261 216
f 220 217 223
f 223 217 229
f 228 229 217
f 219 218 220
f 219 252 218
f 219 220 221
f 221 252 219
f 221 220 223
f 222 221 223
f 222 252 221
f 222 223 232
f 232 252 222
f 223 229 239
f 232 223 234
f 223 239 234
f 224 231 225
f 225 282 224
f 231 224 282
f 225 236 226
f 226 282 225
f 231 235 225
f 235 236 225
f 226 236 227
f 227 249 226
f 249 281 226
f 281 282 226
f 227 236 230
f 227 230 250
f 250 249 227
f 238 229 228
f 238 228 262
f 261 262 228
f 238 239 229
f 236 277 230
f 251 250 230
f 251 230 277
f 231 282 235
f 233 232 234
f 233 252 232
f 233 234 240
f 240 252 233
f 234 239 268
f 240 234 242
f 234 268 242
f 235 237 236
f 235 282 237
f 237 244 236
f 244 275 236
f 236 275 276
f 236 276 277
f 243 244 237
f 237 282 243
f 265 239 238
f 263 238 262
f 263 264 238
f 264 265 238
f 265 266 239
f 266 267 239
f 268 239 267
f 241 240 242
f 240 241 252
f 241 242 246
f 241 246 252
f 246 242 248
f 242 270 248
f 242 268 269
f 242 269 270
f 243 245 244
f 243 282 245
f 245 248 244
f 248 273 244
f 244 273 274
f 244 274 275
f 247 248 245
f 245 282 247
f 247 246 248
f 252 246 247
f 247 282 252
f 248 270 271
f 248 271 272
f 248 272 273
f 249 250 278
f 281 249 278
f 250 251 279
f 250 279 278
f 277 280 251
f 279 251 280
f 252 254 253
f 252 255 254
f 252 256 255
f 252 257 256
f 252 258 257
f 252 259 258
f 252 260 259
f 252 261 260
f 262 261 252
f 263 262 252
f 264 263 252
f 264 252 282
f 265 264 282
f 266 265 282
f 267 266 268
f 268 266 269
f 269 266 270
f 266 282 270
f 270 282 271
f 271 282 272
f 272 282 273
f 273 282 274
f 274 282 275
f 275 282 276
f 276 282 277
f 277 278 279
f 277 282 278
f 280 277 279
f 278 282 281
