# Supplementary material for: Viewpoint Planning for Range Sensors Using Feature Cluster Constrained Spaces for Robot Vision Systems
Source: Sensors (Basel). 2023 Sep 18;23(18):7964. doi: 10.3390/s23187964 (PMC10537344; doi:10.3390/s23187964)
Supplement: Supplementary file 1 [file sensors-23-07964-s001.zip › Academic Example CMM/gcs_-y/render/vx2_hull_render_gcs_-y_0_lc60dx_laser.obj]

# Generated with PyMesh
v 0 19.99999999999996 12
v -0 19.99999999999996 3.999999999999994
v 0 19.99999999999996 3.000000000000031
v 0 57.49999999999997 3.000000000000049
v 0 60 3.00000000000005
v -0 60 12
v 8.254251347053483 19.99999999999996 12
v 10.55187999904303 19.99999999999996 12
v 12.5000000000002 60 3.000000000000056
v 13.99041350493995 19.99999999999996 12
v 14 40 12
v 14 40 31
v 14.64811 35.49228 12
v 14.64811 35.49228 31
v 14.64811 44.50772 12
v 14.64811 44.50772 31
v 16.53994 31.34975 12
v 16.53994 31.34975 31
v 16.53994 48.65025 12
v 16.53994 48.65025 31
v 18.16366 38.02487 6
v 18.16366 38.02487 31
v 18.16366 41.97513 6
v 18.16366 41.97513 31
v 18.35531003238633 19.99999999999996 12
v 19.44631 34.28863 6
v 19.44631 34.28863 31
v 19.44631 45.71137 6
v 19.44631 45.71137 31
v 19.52223 27.90801 12
v 19.52223 27.90801 31
v 19.52223 52.09199 12
v 19.52223 52.09199 31
v 21.87262 31.17131 6
v 21.87262 31.17131 31
v 21.87262 48.82869 6
v 21.87262 48.82869 31
v 22.94675381970507 19.99999999999995 12
v 23.35336 25.44589 12
v 23.35336 25.44589 31
v 23.35336 54.55411 12
v 23.35336 54.55411 31
v 25.17965 29.01072 6
v 25.17965 29.01072 31
v 25.17965 50.98928 6
v 25.17965 50.98928 31
v 27.72296 24.16286 12
v 27.72296 24.16286 31
v 27.72296 55.83714 12
v 27.72296 55.83714 31
v 29.00905 28.04099 6
v 29.00905 28.04099 31
v 29.00905 51.95901 6
v 29.00905 51.95901 31
v 30 40 6
v 30.00000000000063 60 3.000000000000064
v 32.27704 24.16286 12
v 32.27704 24.16286 31
v 32.27704 55.83714 12
v 32.27704 55.83714 31
v 32.94582 28.3672 6
v 32.94582 28.3672 31
v 32.94582 51.6328 6
v 32.94582 51.6328 31
v 35.84894810333344 19.99999999999995 12
v 36.56338 29.954 6
v 36.56338 29.954 31
v 36.56338 50.046 6
v 36.56338 50.046 31
v 36.64664 25.44589 12
v 36.64664 25.44589 31
v 36.64664 54.55411 12
v 36.64664 54.55411 31
v 39.46969 32.62945 6
v 39.46969 32.62945 31
v 39.46969 47.37055 6
v 39.46969 47.37055 31
v 40.47777 27.90801 12
v 40.47777 27.90801 31
v 40.47777 52.09199 12
v 40.47777 52.09199 31
v 41.34981 36.10361 6
v 41.34981 36.10361 31
v 41.34981 43.89639 6
v 41.34981 43.89639 31
v 42 40 6
v 42 40 31
v 43.46006 31.34975 12
v 43.46006 31.34975 31
v 43.46006 48.65025 12
v 43.46006 48.65025 31
v 44 20 12
v 44 20 34
v 44.00000000000001 19.99999999999994 12
v 44.00000000000001 19.99999999999994 33.99999999999969
v 44.00000000000001 19.99999999999994 34
v 44.00000000000014 19.99999999999994 34
v 44.64811 24.50772 12
v 44.64811 24.50772 34
v 45.35189 35.49228 12
v 45.35189 35.49228 31
v 45.35189 44.50772 12
v 45.35189 44.50772 31
v 46 40 12
v 46 40 31
v 46.53994 28.65025 12
v 46.53994 28.65025 34
v 47.09257733242328 19.99999999999994 34
v 48.16366 19.99999999999994 34
v 48.16366 19.99999999999994 21.49996835659296
v 48.16366 19.99999999999994 9
v 48.16366 21.97514 9
v 48.16366 21.97514 34
v 49.44631 25.71137 9
v 49.44631 25.71137 34
v 49.52223 32.09199 12
v 49.52223 32.09199 34
v 51.87262 28.82869 9
v 51.87262 28.82869 34
v 53.35336 34.55411 12
v 53.35336 34.55411 34
v 55.17965 30.98928 9
v 55.17965 30.98928 34
v 57.72296 35.83714 12
v 57.72296 35.83714 34
v 59.00905 31.95901 9
v 59.00905 31.95901 34
v 59.99999999999963 19.99999999999994 9
v 59.99999999999989 19.99999999999994 9
v 59.99999999999994 19.99999999999994 9
v 59.99999999999997 19.99999999999994 9
v 60 19.99999999999994 9
v 60 20 9
v 60.00000000000001 19.99999999999994 9
v 60.00000000000004 19.99999999999994 9
v 60.00000000000009 19.99999999999994 9
v 60.00000000000018 19.99999999999994 9
v 62.27704 35.83714 12
v 62.27704 35.83714 34
v 62.94583 31.6328 9
v 62.94583 31.6328 34
v 66.56338 30.046 9
v 66.56338 30.046 34
v 66.64664 34.55411 12
v 66.64664 34.55411 34
v 69.46969 27.37055 9
v 69.46969 27.37055 34
v 70.47777000000001 32.09199 12
v 70.47777000000001 32.09199 34
v 71.34981000000001 23.89639 9
v 71.34981000000001 23.89639 34
v 72 19.99999999999992 34
v 72 19.99999999999994 9.000000000000426
v 72 19.99999999999994 9
v 72 20 9
v 72 20 34
v 72.00000000000006 19.99999999999992 34
v 73.46006 28.65025 12
v 73.46006 28.65025 34
v 75.35189 24.50772 12
v 75.35189 24.50772 34
v 76 19.99999999999992 34
v 76 19.99999999999993 12.00000000000034
v 76 19.99999999999993 12
v 76 20 12
v 76 20 34
v 76.00000000000026 19.99999999999993 12
v 76.00000000000026 19.99999999999993 12
v 76.00000000000045 19.99999999999993 12
v 84 30 12
v 84 30 28
v 84.64811 25.49228 12
v 84.64811 25.49228 28
v 84.64811 34.50772 12
v 84.64811 34.50772 28
v 86.53994 21.34975 12
v 86.53994 21.34975 28
v 86.53994 38.65025 12
v 86.53994 38.65025 28
v 87.70950711648766 19.99999999999993 12
v 87.70950711648766 19.99999999999992 21.72526687082659
v 87.70950711648766 19.99999999999992 28
v 88.16365999999999 28.02487 3.000000000000075
v 88.16365999999999 28.02487 28
v 88.16365999999999 28.02487000000001 3.000000000000075
v 88.16365999999999 31.97514 3.000000000000076
v 88.16365999999999 31.97514 28
v 88.16365999999999 31.97514000000001 3.000000000000076
v 89.44630999999998 24.28863000000001 3.000000000000074
v 89.44631 24.28863 3.000000000000074
v 89.44631 24.28863 28
v 89.44631 35.71137 3.000000000000079
v 89.44631 35.71137 28
v 89.44631000000001 35.71137000000002 3.000000000000079
v 89.52222999999999 42.09199 12
v 89.52222999999999 42.09199 28
v 91.02898462755488 19.99999999999991 28
v 91.87261999999998 21.17131000000001 3.000000000000073
v 91.87262 21.17131 3.000000000000073
v 91.87262 21.17131 28
v 91.87262 38.82869 3.000000000000082
v 91.87262 38.82869 28
v 91.87262000000001 38.82869000000001 3.000000000000082
v 93.35336 44.55411 12
v 93.35336 44.55411 28
v 93.66544386260244 19.99999999999993 3.000000000000073
v 93.66544386260247 19.99999999999992 14.44687330775301
v 93.66544386260247 19.99999999999991 28
v 95.17965 40.98928 3.000000000000083
v 95.17965 40.98928 28
v 95.17965000000001 40.98928000000001 3.000000000000083
v 97.72296 45.83714 12
v 97.72296 45.83714 28
v 99.00905 41.95901 3.000000000000086
v 99.00905 41.95901 28
v 99.00905 41.95900999999999 3.000000000000086
v 102.277 45.83714 12
v 102.277 45.83714 28
v 102.9458 41.6328 3.000000000000088
v 102.9458 41.6328 28
v 102.9458 41.6328 3.000000000000088
v 106.5634 40.046 3.000000000000089
v 106.5634 40.046 28
v 106.5634 40.04599999999999 3.000000000000089
v 106.613369089312 19.99999999999991 28
v 106.613369089312 19.99999999999991 27.57016576650741
v 106.613369089312 19.99999999999992 3.000000000000079
v 106.6466 44.55411 12
v 106.6466 44.55411 28
v 109.4697 22.62944999999999 3.000000000000082
v 109.4697 22.62945 3.000000000000082
v 109.4697 22.62945 28
v 109.4697 37.37055 3.000000000000089
v 109.4697 37.37055 28
v 109.4697 37.37054999999999 3.000000000000089
v 110.0311279848945 19.99999999999991 28
v 110.4778 42.09199 12
v 110.4778 42.09199 28
v 111.3498 26.10360999999999 3.000000000000084
v 111.3498 26.10361 3.000000000000084
v 111.3498 26.10361 28
v 111.3498 33.89639 3.000000000000088
v 111.3498 33.89639 28
v 111.3498 33.89638999999998 3.000000000000088
v 112 29.99999999999999 3.000000000000086
v 112 30 3.000000000000086
v 112 30 28
v 112.2905289618041 19.99999999999991 28
v 112.2905289618041 19.99999999999991 18.27473312917345
v 112.2905289618041 19.99999999999991 12
v 112.5 19.99999999999991 12
v 112.5 19.99999999999992 3.000000000000082
v 112.5 20.2417412235523 12
v 112.5 20.2417412235523 17.1509237836569
v 112.5 20.2417412235523 28
v 112.5 21.65764894997995 28
v 112.5 23.51256144197507 28
v 112.5 25.92791429874316 28
v 112.5 29.32758733852442 28
v 112.5 30 28
v 112.5 32.93264053159004 28
v 112.5 34.07208570125684 28
v 112.5 35.89572191713985 28
v 112.5 38.34235105002004 28
v 112.5 38.84455446082909 28
v 112.5 39.7582587764477 12
v 112.5 39.7582587764477 22.8490762163431
v 112.5 39.7582587764477 28
v 112.5 45.89505838986788 12
v 112.5 51.32474313657944 12
v 112.5 54.00657620041754 12
v 112.5 55.23179695327566 12
v 112.5 55.6525785239715 12
v 112.5 57.97297297297297 12
v 112.5 58.44346896391616 12
v 112.5 58.88786005058274 12
v 112.5 59.25416987174529 12
v 112.5 59.5099876597656 12
v 112.5 59.64409032709338 12
v 112.5 60 3.0000000000001
v 112.5 60 11.25
v 112.5 60 12
f 1 6 2
f 2 7 1
f 1 7 6
f 3 2 4
f 2 3 7
f 2 6 4
f 4 194 3
f 7 3 8
f 8 3 10
f 10 3 25
f 25 3 38
f 3 65 38
f 3 111 65
f 3 206 111
f 185 183 3
f 183 189 3
f 186 185 3
f 188 186 3
f 192 188 3
f 189 190 3
f 190 198 3
f 194 192 3
f 198 199 3
f 199 206 3
f 4 6 5
f 5 9 4
f 9 56 4
f 56 280 4
f 201 194 4
f 4 203 201
f 4 209 203
f 4 211 209
f 4 214 211
f 280 214 4
f 5 6 9
f 7 13 6
f 9 6 56
f 6 13 11
f 6 11 15
f 15 19 6
f 6 19 32
f 6 32 41
f 41 49 6
f 6 49 59
f 6 282 56
f 6 59 282
f 7 8 13
f 8 10 17
f 8 17 13
f 10 30 17
f 25 30 10
f 13 12 11
f 11 12 16
f 11 16 15
f 13 14 12
f 22 12 14
f 22 16 12
f 17 14 13
f 17 18 14
f 27 14 18
f 22 14 27
f 15 16 20
f 15 20 19
f 24 20 16
f 24 16 22
f 30 18 17
f 27 18 35
f 30 31 18
f 35 18 31
f 19 20 33
f 19 33 32
f 29 20 24
f 29 33 20
f 21 24 22
f 21 22 26
f 23 24 21
f 55 23 21
f 21 26 55
f 26 22 27
f 23 29 24
f 28 29 23
f 55 28 23
f 39 30 25
f 25 38 39
f 26 27 34
f 55 26 34
f 34 27 35
f 28 37 29
f 36 37 28
f 36 28 55
f 37 33 29
f 39 31 30
f 35 31 44
f 39 40 31
f 44 31 40
f 32 33 42
f 32 42 41
f 37 42 33
f 34 35 43
f 55 34 43
f 43 35 44
f 36 46 37
f 45 46 36
f 55 45 36
f 46 42 37
f 38 47 39
f 65 47 38
f 47 40 39
f 44 40 52
f 47 48 40
f 52 40 48
f 41 42 50
f 41 50 49
f 46 50 42
f 43 44 51
f 43 51 55
f 51 44 52
f 45 54 46
f 53 54 45
f 55 53 45
f 54 50 46
f 57 48 47
f 92 57 47
f 92 47 65
f 52 48 62
f 57 58 48
f 62 48 58
f 49 50 60
f 49 60 59
f 54 60 50
f 51 52 61
f 55 51 61
f 61 52 62
f 53 64 54
f 63 53 55
f 63 64 53
f 64 60 54
f 55 61 66
f 55 68 63
f 66 74 55
f 55 76 68
f 55 74 82
f 84 76 55
f 55 82 86
f 86 84 55
f 56 281 280
f 56 282 281
f 70 58 57
f 70 57 92
f 62 58 67
f 58 71 67
f 70 71 58
f 59 60 73
f 59 73 72
f 279 59 72
f 282 59 279
f 64 73 60
f 61 62 66
f 66 62 67
f 63 69 64
f 68 69 63
f 69 73 64
f 94 92 65
f 111 94 65
f 66 67 74
f 67 71 79
f 74 67 75
f 67 79 75
f 68 77 69
f 76 77 68
f 69 81 73
f 77 91 69
f 69 91 81
f 78 71 70
f 78 70 98
f 98 70 92
f 78 79 71
f 72 73 81
f 72 81 80
f 278 72 80
f 278 279 72
f 74 75 82
f 75 79 89
f 82 75 83
f 75 89 83
f 76 85 77
f 84 85 76
f 85 103 77
f 77 103 91
f 88 79 78
f 78 98 88
f 88 89 79
f 80 81 91
f 80 91 90
f 80 90 277
f 277 278 80
f 82 83 86
f 86 83 87
f 83 101 87
f 83 89 101
f 84 87 85
f 86 87 84
f 87 105 85
f 85 105 103
f 87 101 105
f 100 89 88
f 88 98 106
f 88 106 100
f 100 101 89
f 90 91 103
f 90 103 102
f 276 90 102
f 277 90 276
f 95 93 92
f 92 93 99
f 94 95 92
f 92 99 98
f 95 96 93
f 97 93 96
f 97 99 93
f 95 94 97
f 97 94 108
f 108 94 111
f 95 97 96
f 97 108 99
f 98 99 107
f 98 107 106
f 113 107 99
f 113 99 108
f 104 101 100
f 100 120 104
f 100 106 116
f 100 116 120
f 104 105 101
f 102 103 105
f 102 105 104
f 275 102 104
f 275 276 102
f 104 120 124
f 104 124 138
f 174 104 138
f 178 104 174
f 178 195 104
f 104 195 204
f 104 204 274
f 274 275 104
f 106 107 117
f 106 117 116
f 115 107 113
f 115 117 107
f 108 110 109
f 109 113 108
f 111 110 108
f 110 113 109
f 112 110 111
f 112 113 110
f 128 112 111
f 206 128 111
f 112 115 113
f 114 115 112
f 133 114 112
f 133 112 128
f 114 119 115
f 118 119 114
f 118 114 133
f 119 117 115
f 116 117 121
f 116 121 120
f 119 121 117
f 118 123 119
f 122 123 118
f 133 122 118
f 123 121 119
f 120 121 125
f 120 125 124
f 123 125 121
f 122 127 123
f 126 127 122
f 133 126 122
f 127 125 123
f 124 125 139
f 124 139 138
f 127 139 125
f 126 141 127
f 140 126 133
f 140 141 126
f 141 139 127
f 128 129 133
f 206 129 128
f 133 129 130
f 206 130 129
f 133 130 131
f 206 131 130
f 131 132 133
f 206 132 131
f 133 132 134
f 206 134 132
f 133 134 135
f 135 136 133
f 133 136 137
f 133 137 155
f 133 142 140
f 133 146 142
f 150 146 133
f 155 150 133
f 206 135 134
f 206 136 135
f 206 137 136
f 155 137 154
f 206 154 137
f 138 139 145
f 138 145 144
f 170 138 144
f 174 138 170
f 141 145 139
f 140 143 141
f 142 143 140
f 143 145 141
f 142 147 143
f 146 147 142
f 143 149 145
f 147 159 143
f 159 149 143
f 144 145 149
f 144 149 148
f 170 144 148
f 146 151 147
f 150 151 146
f 151 161 147
f 147 161 159
f 148 149 159
f 148 159 158
f 158 170 148
f 150 156 151
f 155 156 150
f 156 166 151
f 151 166 161
f 153 152 156
f 153 157 152
f 152 157 156
f 154 153 155
f 153 154 164
f 155 153 156
f 163 157 153
f 153 164 163
f 164 154 167
f 168 167 154
f 169 168 154
f 169 154 206
f 156 157 166
f 157 163 162
f 166 157 162
f 158 159 161
f 158 161 160
f 160 172 158
f 158 172 170
f 160 161 166
f 160 166 165
f 165 176 160
f 160 176 172
f 163 166 162
f 165 163 164
f 165 166 163
f 167 165 164
f 168 165 167
f 168 169 165
f 165 169 176
f 176 169 180
f 180 169 206
f 172 171 170
f 170 171 175
f 170 175 174
f 172 173 171
f 184 171 173
f 184 175 171
f 176 173 172
f 176 177 173
f 191 173 177
f 184 173 191
f 174 175 179
f 174 179 178
f 187 179 175
f 187 175 184
f 181 177 176
f 180 181 176
f 181 182 177
f 200 177 182
f 191 177 200
f 178 179 196
f 178 196 195
f 193 179 187
f 193 196 179
f 181 180 197
f 180 206 197
f 181 197 182
f 197 200 182
f 183 185 184
f 183 184 189
f 185 187 184
f 189 184 191
f 186 187 185
f 186 188 187
f 188 193 187
f 192 193 188
f 190 189 191
f 190 191 198
f 198 191 200
f 192 194 193
f 194 202 193
f 202 196 193
f 201 202 194
f 195 196 205
f 195 205 204
f 202 205 196
f 200 197 208
f 207 197 206
f 207 208 197
f 199 198 200
f 199 200 207
f 206 199 207
f 207 200 208
f 201 203 202
f 203 210 202
f 210 205 202
f 209 210 203
f 204 205 213
f 204 213 212
f 273 204 212
f 274 204 273
f 210 213 205
f 209 211 210
f 211 215 210
f 215 213 210
f 214 215 211
f 212 213 218
f 212 218 217
f 272 212 217
f 272 273 212
f 215 218 213
f 214 216 215
f 280 216 214
f 216 220 215
f 220 218 215
f 219 220 216
f 280 219 216
f 217 218 229
f 217 229 228
f 217 228 271
f 271 272 217
f 220 229 218
f 219 221 220
f 280 221 219
f 221 223 220
f 223 229 220
f 222 223 221
f 280 222 221
f 222 224 223
f 280 224 222
f 224 234 223
f 223 238 229
f 234 265 223
f 265 238 223
f 233 234 224
f 280 233 224
f 226 225 232
f 225 226 236
f 225 236 232
f 227 226 230
f 226 227 236
f 230 226 231
f 231 226 232
f 227 230 252
f 227 252 236
f 228 229 238
f 228 238 237
f 270 228 237
f 271 228 270
f 231 252 230
f 231 232 239
f 239 252 231
f 232 236 256
f 239 232 241
f 232 256 241
f 233 235 234
f 280 235 233
f 235 243 234
f 243 263 234
f 234 263 264
f 234 264 265
f 242 243 235
f 280 242 235
f 248 236 249
f 256 236 248
f 236 250 249
f 236 252 250
f 237 238 267
f 237 267 266
f 269 237 266
f 269 270 237
f 265 268 238
f 267 238 268
f 240 239 241
f 240 252 239
f 240 241 245
f 245 252 240
f 245 241 247
f 241 258 247
f 241 256 257
f 241 257 258
f 242 244 243
f 280 244 242
f 244 247 243
f 247 261 243
f 243 261 262
f 243 262 263
f 246 247 244
f 280 246 244
f 246 245 247
f 246 252 245
f 280 252 246
f 247 258 259
f 247 259 260
f 247 260 261
f 249 255 248
f 256 248 255
f 254 249 250
f 254 255 249
f 250 252 251
f 251 253 250
f 253 254 250
f 251 252 253
f 253 252 256
f 256 252 257
f 257 252 258
f 258 252 259
f 260 259 252
f 260 252 266
f 266 252 280
f 256 254 253
f 255 254 256
f 261 260 266
f 262 261 266
f 263 262 266
f 264 263 266
f 265 264 266
f 267 265 266
f 268 265 267
f 269 266 280
f 270 269 280
f 280 271 270
f 280 272 271
f 280 273 272
f 273 280 274
f 280 275 274
f 280 276 275
f 277 276 280
f 278 277 280
f 279 278 280
f 281 279 280
f 282 279 281
