# Supplementary material for: Viewpoint Planning for Range Sensors Using Feature Cluster Constrained Spaces for Robot Vision Systems
Source: Sensors (Basel). 2023 Sep 18;23(18):7964. doi: 10.3390/s23187964 (PMC10537344; doi:10.3390/s23187964)
Supplement: Supplementary file 1 [file sensors-23-07964-s001.zip › Academic Example CMM/gcs_-y/render/vx3_hull_render_gcs_-y_0_lc60dx_laser.obj]

# Generated with PyMesh
v 17.5 20.00000000000004 12
v 17.5 20.00000000000005 2.999999999999947
v 17.5 25.01713047126276 12
v 17.5 29.0000000000001 12
v 17.5 30.24178367063566 12
v 17.5 30.24178367063566 13.24178367063556
v 17.5 30.24178367063566 24.88351233448122
v 17.5 30.24178367063566 31
v 17.5 31.31762485722001 31
v 17.5 32.32054901485358 31
v 17.5 34.7768705967863 31
v 17.5 37.54677164287239 31
v 17.5 38.3396927222684 31
v 17.5 39.24869222724752 31
v 17.5 42.45322835712761 31
v 17.5 44.70343915379499 31
v 17.5 47.67945098514642 31
v 17.5 48.00000000000009 31
v 17.5 49.75821632936434 12
v 17.5 49.75821632936434 18.11648766551878
v 17.5 49.75821632936434 31
v 17.5 52.91114923858596 12
v 17.5 55.91908509096764 12
v 17.5 57.3722124188759 12
v 17.5 57.74297612172616 12
v 17.5 60 2.999999999999965
v 17.5 60 12
v 18.16366 38.02487 6
v 18.16366 38.02487 31
v 18.16366 41.97513 6
v 18.16366 41.97513 31
v 18.35531003238641 20.00000000000004 12
v 19.44631 34.28863 6
v 19.44631 34.28863 31
v 19.44631 45.71137 6
v 19.44631 45.71137 31
v 19.52223 27.90801 12
v 19.52223 27.90801 31
v 19.52223 52.09199 12
v 19.52223 52.09199 31
v 21.87262 31.17131 6
v 21.87262 31.17131 31
v 21.87262 48.82869 6
v 21.87262 48.82869 31
v 22.94675381970517 20.00000000000004 12
v 23.35336 25.44589 12
v 23.35336 25.44589 31
v 23.35336 54.55411 12
v 23.35336 54.55411 31
v 25.17965 29.01072 6
v 25.17965 29.01072 31
v 25.17965 50.98928 6
v 25.17965 50.98928 31
v 27.72296 24.16286 12
v 27.72296 24.16286 31
v 27.72296 55.83714 12
v 27.72296 55.83714 31
v 29.00905 28.04099 6
v 29.00905 28.04099 31
v 29.00905 51.95901 6
v 29.00905 51.95901 31
v 29.99999999999972 60 2.999999999999972
v 30 40 6
v 32.27704 24.16286 12
v 32.27704 24.16286 31
v 32.27704 55.83714 12
v 32.27704 55.83714 31
v 32.94582 28.3672 6
v 32.94582 28.3672 31
v 32.94582 51.6328 6
v 32.94582 51.6328 31
v 35.84894810333327 20.00000000000004 12
v 36.56338 29.954 6
v 36.56338 29.954 31
v 36.56338 50.046 6
v 36.56338 50.046 31
v 36.64664 25.44589 12
v 36.64664 25.44589 31
v 36.64664 54.55411 12
v 36.64664 54.55411 31
v 39.46969 32.62945 6
v 39.46969 32.62945 31
v 39.46969 47.37055 6
v 39.46969 47.37055 31
v 40.47777 27.90801 12
v 40.47777 27.90801 31
v 40.47777 52.09199 12
v 40.47777 52.09199 31
v 41.34981 36.10361 6
v 41.34981 36.10361 31
v 41.34981 43.89639 6
v 41.34981 43.89639 31
v 42 40 6
v 42 40 31
v 43.46006 31.34975 12
v 43.46006 31.34975 31
v 43.46006 48.65025 12
v 43.46006 48.65025 31
v 43.99999999999987 20.00000000000004 12
v 43.9999999999999 20.00000000000004 12
v 43.99999999999996 20.00000000000004 12
v 44 20.00000000000003 34
v 44 20.00000000000004 12.00000000000017
v 44 20.00000000000004 12
v 44.64811 24.50772 12
v 44.64811 24.50772 34
v 45.35189 35.49228 12
v 45.35189 35.49228 31
v 45.35189 44.50772 12
v 45.35189 44.50772 31
v 46 40 12
v 46 40 31
v 46.53994 28.65025 12
v 46.53994 28.65025 34
v 47.09257733242323 20.00000000000002 34
v 48.16366 20.00000000000002 34
v 48.16366 20.00000000000003 21.49996835659353
v 48.16366 20.00000000000004 9.132731999999962
v 48.16366 20.00000000000004 9
v 48.16366 21.97514 9
v 48.16366 21.97514 34
v 49.44631 25.71137 9
v 49.44631 25.71137 34
v 49.52223 32.09199 12
v 49.52223 32.09199 34
v 51.87262 28.82869 9
v 51.87262 28.82869 34
v 53.35336 34.55411 12
v 53.35336 34.55411 34
v 55.17965 30.98928 9
v 55.17965 30.98928 34
v 57.72296 35.83714 12
v 57.72296 35.83714 34
v 59.00905 31.95901 9
v 59.00905 31.95901 34
v 59.99999999999983 20.00000000000003 9
v 59.99999999999994 20.00000000000003 9
v 59.99999999999997 20.00000000000003 9
v 59.99999999999999 20.00000000000003 9
v 60 20.00000000000003 9
v 60.00000000000001 20.00000000000003 9
v 60.00000000000001 20.00000000000003 9
v 60.00000000000004 20.00000000000003 9
v 60.00000000000009 20.00000000000003 9
v 62.27704 35.83714 12
v 62.27704 35.83714 34
v 62.94583 31.6328 9
v 62.94583 31.6328 34
v 66.56338 30.046 9
v 66.56338 30.046 34
v 66.64664 34.55411 12
v 66.64664 34.55411 34
v 69.46969 27.37055 9
v 69.46969 27.37055 34
v 70.47777000000001 32.09199 12
v 70.47777000000001 32.09199 34
v 71.34981000000001 23.89639 9
v 71.34981000000001 23.89639 34
v 72 20.00000000000002 9
v 72 20.00000000000002 13.89999999999997
v 72 20.00000000000001 33.99999999999991
v 72 20.00000000000001 34
v 73.46006 28.65025 12
v 73.46006 28.65025 34
v 75.35189 24.50772 12
v 75.35189 24.50772 34
v 76 20.00000000000001 34
v 76 20.00000000000002 12
v 76 20.00000000000002 14.69999999999997
v 76 20.00000000000001 33.99999999999994
v 76 20.00000000000001 34
v 76.00000000000017 20.00000000000002 12
v 84 30 12
v 84 30 28
v 84.64811 25.49228 12
v 84.64811 25.49228 28
v 84.64811 34.50772 12
v 84.64811 34.50772 28
v 86.53994 21.34975 12
v 86.53994 21.34975 28
v 86.53994 38.65025 12
v 86.53994 38.65025 28
v 87.70950711648757 20.00000000000001 12
v 87.70950711648757 20.00000000000001 17.0419014232975
v 87.70950711648757 20.00000000000001 21.72526687082701
v 87.70950711648757 20.00000000000001 28
v 88.16365999999999 28.02487 3
v 88.16365999999999 28.02487 28
v 88.16365999999999 31.97514 3
v 88.16365999999999 31.97514 28
v 89.44631 24.28863 3
v 89.44631 24.28863 28
v 89.44631 35.71137 3
v 89.44631 35.71137 28
v 89.52222999999999 42.09199 12
v 89.52222999999999 42.09199 28
v 91.02898462755493 20.00000000000001 28
v 91.87262 21.17131 3
v 91.87262 21.17131 28
v 91.87262 38.82869 3
v 91.87262 38.82869 28
v 93.35336 44.55411 12
v 93.35336 44.55411 28
v 93.6654438626023 20.00000000000001 3
v 93.66544386260233 20.00000000000001 14.44687330775405
v 93.66544386260233 20.00000000000001 18.23308877252045
v 93.66544386260233 20.00000000000001 28
v 95.17965 40.98928 3
v 95.17965 40.98928 28
v 95.61358887934423 20.00000000000001 3
v 97.72296 45.83714 12
v 97.72296 45.83714 28
v 99.00905 41.95901 3
v 99.00905 41.95901 28
v 99.17137789833774 20.00000000000001 3
v 100 30 3
v 102.277 45.83714 12
v 102.277 45.83714 28
v 102.5323223987346 20.00000000000001 3
v 102.9458 41.6328 3
v 102.9458 41.6328 28
v 106.5333466056142 20.00000000000001 3
v 106.5634 40.046 3
v 106.5634 40.046 28
v 106.6133690893121 20 28
v 106.6133690893121 20 27.57016576650657
v 106.6133690893121 20 20.8226738178624
v 106.6133690893121 20.00000000000001 3
v 106.6466 44.55411 12
v 106.6466 44.55411 28
v 109.4697 22.62945 3
v 109.4697 22.62945 28
v 109.4697 37.37055 3
v 109.4697 37.37055 28
v 110.0311279848945 20 28
v 110.4778 42.09199 12
v 110.4778 42.09199 28
v 111.3498 26.10361 3
v 111.3498 26.10361 28
v 111.3498 33.89639 3
v 111.3498 33.89639 28
v 112 30 3
v 112 30 28
v 112.2905289618042 20 28
v 112.2905289618042 20 21.95810579236083
v 112.2905289618042 20 18.27473312917303
v 112.2905289618042 20.00000000000001 12
v 113.4601 21.34975 12
v 113.4601 21.34975 28
v 113.4601 38.65025 12
v 113.4601 38.65025 28
v 113.8735582383869 20.00000000000001 12
v 115.3519 25.49228 12
v 115.3519 25.49228 28
v 115.3519 34.50772 12
v 115.3519 34.50772 28
v 116 30 12
v 116 30 28
v 116.3533273602832 20 12
v 117.3333333333333 20 12
v 120 20 12
v 120 20 8
v 120 20.00000000000001 2.999999999999993
v 120 40.5 3.000000000000003
v 120 44.99999999999997 3.000000000000004
v 120 60 3.000000000000012
v 120 60 12
f 1 3 2
f 2 32 1
f 1 32 3
f 3 4 2
f 2 4 5
f 2 5 19
f 2 19 26
f 26 264 2
f 2 45 32
f 2 72 45
f 2 118 72
f 119 118 2
f 136 119 2
f 204 136 2
f 263 204 2
f 264 263 2
f 3 37 4
f 32 37 3
f 4 37 5
f 5 6 18
f 37 6 5
f 19 5 18
f 7 9 6
f 37 7 6
f 9 10 6
f 10 11 6
f 6 11 12
f 6 12 13
f 6 13 14
f 14 15 6
f 15 16 6
f 16 17 6
f 6 17 18
f 8 9 7
f 7 38 8
f 37 38 7
f 38 9 8
f 34 10 9
f 34 9 42
f 42 9 38
f 34 11 10
f 29 12 11
f 29 11 34
f 29 13 12
f 29 14 13
f 31 15 14
f 31 14 29
f 31 16 15
f 31 17 16
f 36 18 17
f 36 17 31
f 20 19 18
f 20 18 21
f 18 36 21
f 19 20 39
f 26 19 22
f 22 19 39
f 20 21 40
f 20 40 39
f 36 40 21
f 26 22 23
f 23 22 39
f 26 23 24
f 23 48 24
f 23 39 48
f 26 24 25
f 25 24 56
f 48 56 24
f 26 25 27
f 27 25 66
f 25 56 66
f 26 27 62
f 26 62 265
f 26 265 264
f 27 267 62
f 27 66 267
f 28 31 29
f 28 29 33
f 30 31 28
f 63 30 28
f 28 33 63
f 33 29 34
f 30 36 31
f 35 36 30
f 63 35 30
f 46 37 32
f 32 45 46
f 33 34 41
f 63 33 41
f 41 34 42
f 35 44 36
f 43 44 35
f 43 35 63
f 44 40 36
f 46 38 37
f 42 38 51
f 46 47 38
f 51 38 47
f 39 40 49
f 39 49 48
f 44 49 40
f 41 42 50
f 63 41 50
f 50 42 51
f 43 53 44
f 52 53 43
f 63 52 43
f 53 49 44
f 45 54 46
f 72 54 45
f 54 47 46
f 51 47 59
f 54 55 47
f 59 47 55
f 48 49 57
f 48 57 56
f 53 57 49
f 50 51 58
f 50 58 63
f 58 51 59
f 52 61 53
f 60 61 52
f 63 60 52
f 61 57 53
f 64 55 54
f 99 64 54
f 99 54 72
f 59 55 69
f 64 65 55
f 69 55 65
f 56 57 67
f 56 67 66
f 61 67 57
f 58 59 68
f 63 58 68
f 68 59 69
f 60 71 61
f 70 60 63
f 70 71 60
f 71 67 61
f 62 266 265
f 62 267 266
f 63 68 73
f 63 75 70
f 73 81 63
f 63 83 75
f 63 81 89
f 91 83 63
f 63 89 93
f 93 91 63
f 77 65 64
f 77 64 100
f 99 100 64
f 69 65 74
f 65 78 74
f 77 78 65
f 66 67 80
f 66 80 79
f 267 66 79
f 71 80 67
f 68 69 73
f 73 69 74
f 70 76 71
f 75 76 70
f 76 80 71
f 72 118 99
f 73 74 81
f 74 78 86
f 81 74 82
f 74 86 82
f 75 84 76
f 83 84 75
f 76 88 80
f 84 98 76
f 76 98 88
f 85 78 77
f 85 77 105
f 101 77 100
f 105 77 101
f 85 86 78
f 79 80 88
f 79 88 87
f 267 79 87
f 81 82 89
f 82 86 96
f 89 82 90
f 82 96 90
f 83 92 84
f 91 92 83
f 92 110 84
f 84 110 98
f 95 86 85
f 85 105 95
f 95 96 86
f 87 88 98
f 87 98 97
f 87 97 267
f 89 90 93
f 93 90 94
f 90 108 94
f 90 96 108
f 91 94 92
f 93 94 91
f 94 112 92
f 92 112 110
f 94 108 112
f 107 96 95
f 95 105 113
f 95 113 107
f 107 108 96
f 97 98 110
f 97 110 109
f 267 97 109
f 99 118 100
f 100 118 101
f 104 105 101
f 101 118 104
f 103 102 106
f 115 102 103
f 115 106 102
f 104 103 105
f 104 115 103
f 103 106 105
f 118 115 104
f 105 106 114
f 105 114 113
f 121 114 106
f 121 106 115
f 111 108 107
f 107 128 111
f 107 113 124
f 107 124 128
f 111 112 108
f 109 110 112
f 109 112 111
f 267 109 111
f 111 128 132
f 111 132 145
f 177 111 145
f 181 111 177
f 181 195 111
f 111 195 202
f 111 202 267
f 113 114 125
f 113 125 124
f 123 114 121
f 123 125 114
f 116 115 117
f 116 121 115
f 115 118 117
f 117 121 116
f 118 120 117
f 120 121 117
f 120 118 119
f 136 120 119
f 120 123 121
f 122 123 120
f 136 122 120
f 122 127 123
f 126 127 122
f 126 122 137
f 136 137 122
f 127 125 123
f 124 125 129
f 124 129 128
f 127 129 125
f 126 131 127
f 130 131 126
f 138 130 126
f 138 126 137
f 131 129 127
f 128 129 133
f 128 133 132
f 131 133 129
f 130 135 131
f 134 135 130
f 139 134 130
f 138 139 130
f 135 133 131
f 132 133 146
f 132 146 145
f 135 146 133
f 134 148 135
f 139 140 134
f 141 134 140
f 147 134 141
f 147 148 134
f 148 146 135
f 204 137 136
f 204 138 137
f 138 204 139
f 139 204 140
f 140 204 141
f 141 142 147
f 141 204 142
f 142 143 149
f 142 204 143
f 142 149 147
f 144 153 143
f 143 204 144
f 143 153 149
f 157 153 144
f 159 157 144
f 204 159 144
f 145 146 152
f 145 152 151
f 173 145 151
f 177 145 173
f 148 152 146
f 147 150 148
f 149 150 147
f 150 152 148
f 149 154 150
f 153 154 149
f 150 156 152
f 154 164 150
f 164 156 150
f 151 152 156
f 151 156 155
f 173 151 155
f 153 158 154
f 157 158 153
f 158 166 154
f 154 166 164
f 155 156 164
f 155 164 163
f 163 173 155
f 157 161 158
f 159 160 157
f 160 161 157
f 161 162 158
f 162 167 158
f 158 167 166
f 159 168 160
f 159 172 168
f 159 204 172
f 161 160 169
f 168 169 160
f 162 161 167
f 167 161 169
f 163 164 166
f 163 166 165
f 165 175 163
f 163 175 173
f 165 166 170
f 165 169 168
f 168 172 165
f 165 170 169
f 172 179 165
f 165 179 175
f 166 167 171
f 170 166 171
f 170 167 169
f 171 167 170
f 172 183 179
f 172 204 183
f 175 174 173
f 173 174 178
f 173 178 177
f 175 176 174
f 188 174 176
f 188 178 174
f 179 176 175
f 179 180 176
f 192 176 180
f 188 176 192
f 177 178 182
f 177 182 181
f 190 182 178
f 190 178 188
f 185 180 179
f 183 184 179
f 184 185 179
f 185 186 180
f 199 180 186
f 192 180 199
f 181 182 196
f 181 196 195
f 194 182 190
f 194 196 182
f 184 183 205
f 183 204 205
f 184 197 185
f 197 184 206
f 206 184 205
f 197 186 185
f 197 199 186
f 187 190 188
f 187 188 191
f 189 190 187
f 216 189 187
f 187 191 216
f 191 188 192
f 189 194 190
f 193 194 189
f 216 193 189
f 191 192 198
f 216 191 198
f 198 192 199
f 193 201 194
f 200 201 193
f 200 193 216
f 201 196 194
f 195 196 203
f 195 203 202
f 201 203 196
f 199 197 207
f 207 197 206
f 198 199 205
f 198 205 204
f 216 198 204
f 205 199 206
f 206 199 207
f 200 209 201
f 208 209 200
f 216 208 200
f 209 203 201
f 202 203 212
f 202 212 211
f 267 202 211
f 209 212 203
f 210 216 204
f 263 210 204
f 208 214 209
f 213 214 208
f 216 213 208
f 214 212 209
f 210 215 216
f 263 215 210
f 211 212 218
f 211 218 217
f 267 211 217
f 214 218 212
f 213 221 214
f 220 213 216
f 220 221 213
f 221 218 214
f 216 215 219
f 263 219 215
f 216 219 222
f 216 223 220
f 222 231 216
f 216 233 223
f 216 231 238
f 240 233 216
f 216 238 242
f 242 240 216
f 217 218 230
f 217 230 229
f 217 229 267
f 221 230 218
f 263 222 219
f 220 224 221
f 223 224 220
f 224 230 221
f 222 228 231
f 263 228 222
f 223 234 224
f 233 234 223
f 224 237 230
f 234 251 224
f 251 237 224
f 226 225 232
f 226 235 225
f 225 235 232
f 227 226 231
f 227 235 226
f 231 226 232
f 228 227 231
f 227 228 247
f 227 245 235
f 245 227 246
f 247 246 227
f 247 228 252
f 252 228 263
f 229 230 237
f 229 237 236
f 267 229 236
f 231 232 238
f 232 235 244
f 238 232 239
f 232 249 239
f 232 244 249
f 233 241 234
f 240 241 233
f 241 256 234
f 234 256 251
f 235 245 244
f 236 237 251
f 236 251 250
f 267 236 250
f 238 239 242
f 242 239 243
f 239 254 243
f 239 249 254
f 240 243 241
f 242 243 240
f 243 258 241
f 241 258 256
f 243 254 258
f 245 249 244
f 246 249 245
f 248 246 247
f 248 249 246
f 252 248 247
f 253 249 248
f 252 253 248
f 253 254 249
f 250 251 256
f 250 256 255
f 250 255 267
f 252 259 253
f 252 263 259
f 257 254 253
f 257 253 259
f 257 258 254
f 255 256 258
f 255 258 257
f 267 255 257
f 260 257 259
f 267 257 260
f 259 263 260
f 260 262 261
f 261 267 260
f 263 262 260
f 265 261 262
f 267 261 265
f 264 262 263
f 265 262 264
f 266 267 265
