# Supplementary material for: Viewpoint Planning for Range Sensors Using Feature Cluster Constrained Spaces for Robot Vision Systems
Source: Sensors (Basel). 2023 Sep 18;23(18):7964. doi: 10.3390/s23187964 (PMC10537344; doi:10.3390/s23187964)
Supplement: Supplementary file 1 [file sensors-23-07964-s001.zip › Academic Example CMM/gcs_-y/render/vx4_hull_render_gcs_-y_0_lc60dx_laser.obj]

# Generated with PyMesh
v 0 0 -0
v -0 0 12
v 0 39.99999999999994 12
v -0 39.99999999999994 7.999999999999989
v 0 39.99999999999996 -0
v 11.95387412619374 39.99999999999994 12
v 14.00000000000001 39.99999999999994 12
v 14.00000000000001 39.99999999999993 30.99999999999972
v 14.00000000000001 39.99999999999993 31
v 14.00000000000014 39.99999999999993 31
v 14.64811 35.49228 12
v 14.64811 35.49228 31
v 16.53994 31.34975 12
v 16.53994 31.34975 31
v 17.09257733242328 39.99999999999993 31
v 18.16366 38.02487 6
v 18.16366 38.02487 31
v 18.16366 39.99999999999993 31
v 18.16366 39.99999999999994 18.49999999999959
v 18.16366 39.99999999999994 6
v 19.44631 34.28863 6
v 19.44631 34.28863 31
v 19.52223 27.90801 12
v 19.52223 27.90801 31
v 21.87262 31.17131 6
v 21.87262 31.17131 31
v 23.35336 25.44589 12
v 23.35336 25.44589 31
v 25.17965 29.01072 6
v 25.17965 29.01072 31
v 27.72296 24.16286 12
v 27.72296 24.16286 31
v 29.00905 28.04099 6
v 29.00905 28.04099 31
v 29.99999999999962 39.99999999999994 6
v 29.99999999999989 39.99999999999994 6
v 29.99999999999994 39.99999999999994 6
v 29.99999999999997 39.99999999999994 6
v 29.99999999999999 39.99999999999994 6
v 30.00000000000001 39.99999999999994 6
v 30.00000000000004 39.99999999999994 6
v 30.00000000000008 39.99999999999994 6
v 30.00000000000018 39.99999999999994 6
v 32.27704 24.16286 12
v 32.27704 24.16286 31
v 32.94582 28.3672 6
v 32.94582 28.3672 31
v 36.56338 29.954 6
v 36.56338 29.954 31
v 36.64664 25.44589 12
v 36.64664 25.44589 31
v 39.46969 32.62945 6
v 39.46969 32.62945 31
v 40.00000000000013 39.99999999999993 0
v 40.47777 27.90801 12
v 40.47777 27.90801 31
v 41.34981 36.10361 6
v 41.34981 36.10361 31
v 41.99999999999999 39.99999999999991 31
v 41.99999999999999 39.99999999999993 6.000000000000441
v 41.99999999999999 39.99999999999993 6
v 42.00000000000006 39.99999999999991 31
v 43.46006 31.34975 12
v 43.46006 31.34975 31
v 44 20 12
v 44 20 34
v 44.64811 15.49228 12
v 44.64811 15.49228 34
v 44.64811 24.50772 12
v 44.64811 24.50772 34
v 45.35189 35.49228 12
v 45.35189 35.49228 31
v 45.99999999999999 39.99999999999991 31
v 45.99999999999999 39.99999999999993 12.00000000000031
v 45.99999999999999 39.99999999999993 12
v 46.0000000000001 39.99999999999993 12
v 46.00000000000021 39.99999999999993 12
v 46.00000000000028 39.99999999999993 12
v 46.00000000000051 39.99999999999993 12
v 46.0000000000022 39.99999999999993 12
v 46.53994 11.34975 12
v 46.53994 11.34975 34
v 46.53994 28.65025 12
v 46.53994 28.65025 34
v 48.16366 18.02487 9
v 48.16366 18.02487 34
v 48.16366 21.97514 9
v 48.16366 21.97514 34
v 49.44631 14.28863 9
v 49.44631 14.28863 34
v 49.44631 25.71137 9
v 49.44631 25.71137 34
v 49.52223 7.908007 12
v 49.52223 7.908007 34
v 49.52223 32.09199 12
v 49.52223 32.09199 34
v 51.87262 11.17131 9
v 51.87262 11.17131 34
v 51.87262 28.82869 9
v 51.87262 28.82869 34
v 53.35336 5.445888 12
v 53.35336 5.445888 34
v 53.35336 34.55411 12
v 53.35336 34.55411 34
v 55.17965 9.010721 9
v 55.17965 9.010721 34
v 55.17965 30.98928 9
v 55.17965 30.98928 34
v 57.72296 4.162857 12
v 57.72296 4.162857 34
v 57.72296 35.83714 12
v 57.72296 35.83714 34
v 59.00905 8.040986999999999 9
v 59.00905 8.040986999999999 34
v 59.00905 31.95901 9
v 59.00905 31.95901 34
v 60 20 9
v 62.27704 4.162857 12
v 62.27704 4.162857 34
v 62.27704 35.83714 12
v 62.27704 35.83714 34
v 62.94583 8.367198 9
v 62.94583 8.367198 34
v 62.94583 31.6328 9
v 62.94583 31.6328 34
v 66.56338 9.954001999999999 9
v 66.56338 9.954001999999999 34
v 66.56338 30.046 9
v 66.56338 30.046 34
v 66.64664 5.445888 12
v 66.64664 5.445888 34
v 66.64664 34.55411 12
v 66.64664 34.55411 34
v 69.46969 12.62945 9
v 69.46969 12.62945 34
v 69.46969 27.37055 9
v 69.46969 27.37055 34
v 70.47777000000001 7.908007 12
v 70.47777000000001 7.908007 34
v 70.47777000000001 32.09199 12
v 70.47777000000001 32.09199 34
v 71.34981000000001 16.10361 9
v 71.34981000000001 16.10361 34
v 71.34981000000001 23.89639 9
v 71.34981000000001 23.89639 34
v 72 20 9
v 72 20 34
v 73.46006 11.34975 12
v 73.46006 11.34975 34
v 73.46006 28.65025 12
v 73.46006 28.65025 34
v 75.35189 15.49228 12
v 75.35189 15.49228 34
v 75.35189 24.50772 12
v 75.35189 24.50772 34
v 76 20 12
v 76 20 34
v 84 30 12
v 84 30 28
v 84.64811 25.49228 12
v 84.64811 25.49228 28
v 84.64811 34.50772 12
v 84.64811 34.50772 28
v 86.53994 21.34975 12
v 86.53994 21.34975 28
v 86.53994 38.65025 12
v 86.53994 38.65025 28
v 87.70950711648752 39.9999999999999 28
v 87.70950711648752 39.9999999999999 18.27473312917259
v 87.70950711648752 39.99999999999991 12
v 88.16365999999999 28.02487 3
v 88.16365999999999 28.02487 28
v 88.16365999999999 31.97514 3
v 88.16365999999999 31.97514 28
v 89.44631 24.28863 3
v 89.44631 24.28863 28
v 89.44631 35.71137 3
v 89.44631 35.71137 28
v 89.49733839372976 39.9999999999999 28
v 89.52222999999999 17.90801 12
v 89.52222999999999 17.90801 28
v 91.02898462755499 39.9999999999999 28
v 91.87262 21.17131 3
v 91.87262 21.17131 28
v 91.87262 38.82869 3
v 91.87262 38.82869 28
v 92.17555071414844 39.9999999999999 28
v 93.35336 15.44589 12
v 93.35336 15.44589 28
v 93.66544386260219 39.9999999999999 28
v 93.66544386260219 39.9999999999999 16.55312669224497
v 93.66544386260219 39.99999999999991 3
v 95.17965 19.01072 3
v 95.17965 19.01072 28
v 95.61358887934426 39.99999999999991 3
v 97.72296 14.16286 12
v 97.72296 14.16286 28
v 99.00905 18.04099 3
v 99.00905 18.04099 28
v 99.17137789833774 39.9999999999999 3
v 100 30 3
v 102.277 14.16286 12
v 102.277 14.16286 28
v 102.5323223987346 39.9999999999999 3
v 102.9458 18.3672 3
v 102.9458 18.3672 28
v 106.5333466056141 39.9999999999999 3
v 106.5634 19.954 3
v 106.5634 19.954 28
v 106.6133690893122 39.9999999999999 3
v 106.6133690893122 39.9999999999999 3.429834233494327
v 106.6133690893122 39.99999999999989 28
v 106.6466 15.44589 12
v 106.6466 15.44589 28
v 106.7906958624401 39.99999999999989 28
v 109.4697 22.62945 3
v 109.4697 22.62945 28
v 109.4697 37.37055 3
v 109.4697 37.37055 28
v 110.4778 17.90801 12
v 110.4778 17.90801 28
v 111.3498 26.10361 3
v 111.3498 26.10361 28
v 111.3498 33.89639 3
v 111.3498 33.89639 28
v 112 30 3
v 112 30 28
v 112.2905289618043 39.9999999999999 12
v 112.2905289618043 39.99999999999989 21.72526687082747
v 112.2905289618043 39.99999999999989 28
v 112.5 0 0
v 112.5 0 0.75
v 112.5 0 12
v 112.5 0.5013312691161944 12
v 112.5 0.540884034706467 12
v 112.5 0.7655405395274075 12
v 112.5 1.197645027293803 12
v 112.5 1.829033836313497 12
v 112.5 1.999999999999989 12
v 112.5 2.602396831579209 12
v 112.5 3.75 -0
v 112.5 4.76820304672434 12
v 112.5 5.993423799582464 12
v 112.5 8.675256863420557 12
v 112.5 14 0
v 112.5 14.10494161013212 12
v 112.5 20.2417412235523 12
v 112.5 20.2417412235523 17.1509237836569
v 112.5 20.2417412235523 28
v 112.5 21.65764894997995 28
v 112.5 23.51256144197507 28
v 112.5 25.92791429874316 28
v 112.5 29.32758733852442 28
v 112.5 30 28
v 112.5 32.93264053159004 28
v 112.5 34.07208570125684 28
v 112.5 35.89572191713985 28
v 112.5 38.34235105002004 28
v 112.5 38.84455446082909 28
v 112.5 39.7582587764477 12
v 112.5 39.7582587764477 22.8490762163431
v 112.5 39.7582587764477 28
v 112.5 39.9999999999999 12
v 112.5 39.9999999999999 0
f 2 4 1
f 232 2 1
f 1 4 5
f 5 54 1
f 1 54 231
f 231 232 1
f 2 3 4
f 3 2 6
f 2 11 6
f 2 13 11
f 2 23 13
f 27 23 2
f 2 31 27
f 67 31 2
f 67 2 81
f 81 2 93
f 2 101 93
f 2 109 101
f 233 109 2
f 233 2 232
f 3 6 4
f 4 20 5
f 4 6 7
f 7 20 4
f 20 192 5
f 5 192 54
f 6 11 7
f 11 8 7
f 8 19 7
f 19 20 7
f 9 10 8
f 8 12 9
f 10 15 8
f 11 12 8
f 15 19 8
f 12 10 9
f 17 10 12
f 17 15 10
f 13 12 11
f 13 14 12
f 22 12 14
f 17 12 22
f 23 14 13
f 22 14 26
f 23 24 14
f 26 14 24
f 18 15 17
f 18 19 15
f 16 19 17
f 16 17 21
f 20 19 16
f 35 20 16
f 16 21 35
f 19 18 17
f 21 17 22
f 20 35 192
f 21 22 25
f 36 21 25
f 35 21 36
f 25 22 26
f 27 24 23
f 26 24 30
f 27 28 24
f 30 24 28
f 25 26 29
f 37 25 29
f 37 36 25
f 29 26 30
f 31 28 27
f 30 28 34
f 31 32 28
f 34 28 32
f 29 30 33
f 29 33 38
f 38 37 29
f 33 30 34
f 44 32 31
f 65 44 31
f 65 31 67
f 34 32 47
f 44 45 32
f 47 32 45
f 33 34 46
f 38 33 39
f 40 39 33
f 40 33 46
f 46 34 47
f 35 36 192
f 36 37 192
f 37 38 192
f 38 39 192
f 39 40 192
f 41 40 46
f 40 41 192
f 41 48 42
f 41 42 192
f 41 46 48
f 43 42 52
f 42 43 192
f 48 52 42
f 43 52 57
f 43 57 61
f 43 61 192
f 50 45 44
f 50 44 65
f 47 45 49
f 45 51 49
f 50 51 45
f 46 47 48
f 48 47 49
f 48 49 52
f 49 51 56
f 52 49 53
f 49 56 53
f 55 51 50
f 55 50 69
f 69 50 65
f 55 56 51
f 52 53 57
f 53 56 64
f 57 53 58
f 53 64 58
f 54 192 264
f 54 241 231
f 245 241 54
f 264 245 54
f 63 56 55
f 55 69 63
f 63 64 56
f 57 58 60
f 57 60 61
f 60 58 59
f 59 58 62
f 58 72 62
f 58 64 72
f 60 59 74
f 74 59 62
f 61 60 192
f 60 74 75
f 60 75 76
f 77 60 76
f 78 60 77
f 79 60 78
f 80 60 79
f 170 60 80
f 192 60 170
f 62 72 73
f 74 62 73
f 71 64 63
f 63 69 83
f 63 83 71
f 71 72 64
f 67 66 65
f 65 66 70
f 65 70 69
f 67 68 66
f 86 66 68
f 86 70 66
f 81 68 67
f 81 82 68
f 90 68 82
f 86 68 90
f 69 70 84
f 69 84 83
f 88 84 70
f 88 70 86
f 74 72 71
f 75 74 71
f 75 71 76
f 71 103 76
f 71 83 95
f 71 95 103
f 74 73 72
f 77 76 103
f 78 77 111
f 77 103 111
f 120 79 78
f 78 111 120
f 162 80 79
f 162 79 120
f 166 80 162
f 166 170 80
f 93 82 81
f 90 82 98
f 93 94 82
f 98 82 94
f 83 84 96
f 83 96 95
f 92 84 88
f 92 96 84
f 85 88 86
f 85 86 89
f 87 88 85
f 117 87 85
f 85 89 117
f 89 86 90
f 87 92 88
f 91 92 87
f 117 91 87
f 89 90 97
f 117 89 97
f 97 90 98
f 91 100 92
f 99 100 91
f 99 91 117
f 100 96 92
f 101 94 93
f 98 94 106
f 101 102 94
f 106 94 102
f 95 96 104
f 95 104 103
f 100 104 96
f 97 98 105
f 117 97 105
f 105 98 106
f 99 108 100
f 107 108 99
f 117 107 99
f 108 104 100
f 109 102 101
f 106 102 114
f 109 110 102
f 114 102 110
f 103 104 112
f 103 112 111
f 108 112 104
f 105 106 113
f 105 113 117
f 113 106 114
f 107 116 108
f 115 116 107
f 117 115 107
f 116 112 108
f 118 110 109
f 234 118 109
f 233 234 109
f 114 110 123
f 118 119 110
f 123 110 119
f 111 112 121
f 111 121 120
f 116 121 112
f 113 114 122
f 117 113 122
f 122 114 123
f 115 125 116
f 124 115 117
f 124 125 115
f 125 121 116
f 117 122 126
f 117 128 124
f 126 134 117
f 117 136 128
f 117 134 142
f 144 136 117
f 117 142 146
f 146 144 117
f 130 119 118
f 130 118 235
f 234 235 118
f 123 119 127
f 119 131 127
f 130 131 119
f 120 121 133
f 120 133 132
f 158 120 132
f 162 120 158
f 125 133 121
f 122 123 126
f 126 123 127
f 124 129 125
f 128 129 124
f 129 133 125
f 126 127 134
f 127 131 139
f 134 127 135
f 127 139 135
f 128 137 129
f 136 137 128
f 129 141 133
f 137 151 129
f 151 141 129
f 138 131 130
f 138 130 236
f 236 130 235
f 138 139 131
f 132 133 141
f 132 141 140
f 158 132 140
f 134 135 142
f 135 139 149
f 142 135 143
f 135 149 143
f 136 145 137
f 144 145 136
f 145 155 137
f 137 155 151
f 148 139 138
f 237 148 138
f 237 138 236
f 148 149 139
f 140 141 151
f 140 151 150
f 150 158 140
f 142 143 146
f 146 143 147
f 143 153 147
f 143 149 153
f 144 147 145
f 146 147 144
f 147 157 145
f 145 157 155
f 147 153 157
f 152 149 148
f 238 152 148
f 237 238 148
f 152 153 149
f 150 151 155
f 150 155 154
f 154 160 150
f 150 160 158
f 156 153 152
f 196 156 152
f 196 152 240
f 238 239 152
f 240 152 239
f 156 157 153
f 154 155 157
f 154 157 156
f 156 164 154
f 154 164 160
f 156 180 164
f 188 180 156
f 188 156 196
f 160 159 158
f 158 159 163
f 158 163 162
f 160 161 159
f 172 159 161
f 172 163 159
f 164 161 160
f 164 165 161
f 176 161 165
f 172 161 176
f 162 163 167
f 162 167 166
f 174 167 163
f 174 163 172
f 180 165 164
f 176 165 184
f 180 181 165
f 184 165 181
f 166 167 169
f 166 169 170
f 169 167 168
f 178 168 167
f 178 167 174
f 179 169 168
f 178 179 168
f 170 169 191
f 169 179 182
f 169 182 187
f 169 187 190
f 191 169 190
f 170 191 192
f 171 174 172
f 171 172 175
f 173 174 171
f 201 173 171
f 171 175 201
f 175 172 176
f 173 178 174
f 177 178 173
f 201 177 173
f 175 176 183
f 201 175 183
f 183 176 184
f 177 186 178
f 185 186 177
f 185 177 201
f 178 182 179
f 186 182 178
f 188 181 180
f 184 181 194
f 188 189 181
f 194 181 189
f 186 187 182
f 183 184 193
f 201 183 193
f 193 184 194
f 185 191 186
f 192 191 185
f 201 192 185
f 190 187 186
f 191 190 186
f 196 189 188
f 194 189 199
f 196 197 189
f 199 189 197
f 201 195 192
f 192 195 264
f 193 194 198
f 193 198 201
f 198 194 199
f 201 200 195
f 195 200 264
f 202 197 196
f 242 202 196
f 242 196 240
f 199 197 206
f 202 203 197
f 206 197 203
f 198 199 205
f 201 198 205
f 205 199 206
f 204 200 201
f 200 204 264
f 201 207 204
f 201 205 208
f 201 218 207
f 208 216 201
f 201 216 222
f 224 218 201
f 201 222 226
f 226 224 201
f 213 203 202
f 243 213 202
f 242 243 202
f 206 203 209
f 209 203 214
f 213 214 203
f 204 207 264
f 205 206 208
f 208 206 209
f 207 218 210
f 207 210 264
f 208 209 216
f 209 214 221
f 216 209 217
f 209 221 217
f 218 211 210
f 210 211 264
f 211 219 212
f 228 211 212
f 218 219 211
f 263 211 228
f 264 211 263
f 212 219 215
f 215 229 212
f 212 229 228
f 220 214 213
f 220 213 244
f 243 244 213
f 220 221 214
f 219 259 215
f 215 230 229
f 259 230 215
f 216 217 222
f 217 221 250
f 222 217 223
f 217 250 223
f 218 225 219
f 224 225 218
f 225 257 219
f 219 257 258
f 219 258 259
f 248 221 220
f 246 220 244
f 246 247 220
f 247 248 220
f 248 249 221
f 250 221 249
f 222 223 226
f 226 223 227
f 223 252 227
f 223 250 251
f 223 251 252
f 224 227 225
f 226 227 224
f 227 255 225
f 225 255 256
f 225 256 257
f 227 252 253
f 227 253 254
f 227 254 255
f 228 229 260
f 263 228 260
f 229 230 261
f 261 260 229
f 259 262 230
f 261 230 262
f 231 234 232
f 235 234 231
f 231 236 235
f 231 237 236
f 238 237 231
f 241 238 231
f 234 233 232
f 239 238 241
f 239 245 240
f 245 239 241
f 240 245 242
f 242 245 243
f 243 245 244
f 244 245 246
f 245 247 246
f 247 245 264
f 250 248 247
f 251 250 247
f 251 247 252
f 253 252 247
f 253 247 264
f 250 249 248
f 254 253 264
f 255 254 264
f 256 255 264
f 256 264 257
f 257 264 258
f 258 264 259
f 259 260 261
f 259 264 260
f 262 259 261
f 260 264 263
