# Supplementary material for: Viewpoint Planning for Range Sensors Using Feature Cluster Constrained Spaces for Robot Vision Systems
Source: Sensors (Basel). 2023 Sep 18;23(18):7964. doi: 10.3390/s23187964 (PMC10537344; doi:10.3390/s23187964)
Supplement: Supplementary file 1 [file sensors-23-07964-s001.zip › Academic Example CMM/gcs_-y/render/vx5_hull_render_gcs_-y_0_lc60dx_laser.obj]

# Generated with PyMesh
v 17.5 0 0
v 17.5 0 10.25
v 17.5 0 12
v 17.5 1.262062747648423 12
v 17.5 1.786261258897284 12
v 17.5 2.79450506368554 12
v 17.5 4.267745618064827 12
v 17.5 6.000000000000078 -0
v 17.5 6.072259273684821 12
v 17.5 15.25270209241726 12
v 17.5 18.00000000000007 12
v 17.5 19.06805166365782 12
v 17.5 25.01713047126276 12
v 17.5 30.24178367063566 12
v 17.5 30.24178367063566 24.2417836706356
v 17.5 30.24178367063566 24.88351233448122
v 17.5 30.24178367063566 31
v 17.5 31.31762485722001 31
v 17.5 32.32054901485358 31
v 17.5 34.7768705967863 31
v 17.5 37.00000000000006 31
v 17.5 37.54677164287239 31
v 17.5 38.3396927222684 31
v 17.5 39.24869222724752 31
v 17.5 40.00000000000003 31
v 17.5 40.00000000000003 -0
v 18.16366 38.02487 6
v 18.16366 38.02487 31
v 18.16366 40.00000000000003 31
v 18.16366 40.00000000000003 18.50000000000017
v 18.16366 40.00000000000003 6
v 19.44631 34.28863 6
v 19.44631 34.28863 31
v 19.52223 27.90801 12
v 19.52223 27.90801 31
v 21.87262 31.17131 6
v 21.87262 31.17131 31
v 23.35336 25.44589 12
v 23.35336 25.44589 31
v 25.17965 29.01072 6
v 25.17965 29.01072 31
v 27.72296 24.16286 12
v 27.72296 24.16286 31
v 29.00905 28.04099 6
v 29.00905 28.04099 31
v 29.99999999999984 40.00000000000003 6
v 29.99999999999995 40.00000000000003 6
v 29.99999999999998 40.00000000000003 6
v 29.99999999999999 40.00000000000003 6
v 30 40.00000000000003 6
v 30 40 6
v 30.00000000000001 40.00000000000003 6
v 30.00000000000001 40.00000000000003 6
v 30.00000000000004 40.00000000000003 6
v 30.00000000000008 40.00000000000003 6
v 32.27704 24.16286 12
v 32.27704 24.16286 31
v 32.94582 28.3672 6
v 32.94582 28.3672 31
v 36.56338 29.954 6
v 36.56338 29.954 31
v 36.64664 25.44589 12
v 36.64664 25.44589 31
v 39.46969 32.62945 6
v 39.46969 32.62945 31
v 39.99999999999996 40.00000000000003 -0
v 40.47777 27.90801 12
v 40.47777 27.90801 31
v 41.34981 36.10361 6
v 41.34981 36.10361 31
v 42 40.00000000000001 6
v 42 40.00000000000001 29.09999999999998
v 42 40.00000000000001 30.99999999999992
v 42 40.00000000000001 31
v 42 40 6
v 42 40 31
v 43.46006 31.34975 12
v 43.46006 31.34975 31
v 44 20 12
v 44 20 33.99999999999997
v 44 19.99999999999999 33.99999999999997
v 44.64811 24.50771999999999 33.99999999999997
v 44.64811 15.49228 12
v 44.64811 15.49228 33.99999999999997
v 44.64811 24.50772 12
v 44.64811 24.50772 33.99999999999997
v 44.64811 15.49227999999999 33.99999999999997
v 45.35189 35.49228 12
v 45.35189 35.49228 31
v 45.99999999999999 40.00000000000001 31
v 46 40.00000000000001 12
v 46 40.00000000000001 28.29999999999998
v 46 40.00000000000001 30.99999999999996
v 46 40.00000000000001 31
v 46 40 12
v 46 40 31
v 46.00000000000006 40.00000000000001 12
v 46.00000000000017 40.00000000000001 12
v 46.00000000000036 40.00000000000001 12
v 46.53994 28.65024999999999 33.99999999999999
v 46.53994 11.34975 12
v 46.53994 11.34975 33.99999999999997
v 46.53994 28.65025 12
v 46.53994 28.65025 33.99999999999999
v 46.53994 11.34975 33.99999999999997
v 48.16366 18.02487 9
v 48.16366 18.02487 33.99999999999997
v 48.16366 21.97514 33.99999999999997
v 48.16366 21.97514 9
v 48.16366 21.97514 33.99999999999997
v 48.16366000000001 18.02486999999999 33.99999999999997
v 49.44631 25.71137 33.99999999999999
v 49.44631 14.28863 9
v 49.44631 14.28863 33.99999999999997
v 49.44631 25.71137 9
v 49.44631 25.71137 33.99999999999999
v 49.44631 14.28863 33.99999999999997
v 49.52222999999999 32.09199 33.99999999999999
v 49.52223 7.908007 12
v 49.52223 7.908007 33.99999999999997
v 49.52223 32.09199 12
v 49.52223 32.09199 33.99999999999999
v 49.52223000000001 7.908006999999996 33.99999999999997
v 51.30653352487622 33.23869329502476 33.99999999999999
v 51.87262 28.82869 33.99999999999999
v 51.87262 11.17131 9
v 51.87262 11.17131 33.99999999999997
v 51.87262 28.82869 9
v 51.87262 28.82869 33.99999999999999
v 51.87262 11.17131 33.99999999999997
v 53.35336 34.55410999999999 33.99999999999999
v 53.35336 5.445888 12
v 53.35336 5.445888 33.99999999999997
v 53.35336 34.55411 12
v 53.35336 34.55411 33.99999999999999
v 53.35336000000001 5.445887999999998 33.99999999999997
v 55.17965 30.98928 33.99999999999999
v 55.17965 9.010721 9
v 55.17965 9.010721 33.99999999999997
v 55.17965 30.98928 9
v 55.17965 30.98928 33.99999999999999
v 55.17965000000001 9.010721 33.99999999999997
v 57.72296 35.83713999999999 33.99999999999999
v 57.72296 4.162857 12
v 57.72296 4.162857 33.99999999999997
v 57.72296 35.83714 12
v 57.72296 35.83714 33.99999999999999
v 57.72296 4.162857 33.99999999999997
v 58.43358425135833 31.81328314972834 33.99999999999999
v 59.00905 31.95901 33.99999999999999
v 59.00905 8.040986999999999 9
v 59.00905 8.040986999999999 33.99999999999997
v 59.00905 31.95901 9
v 59.00905 31.95901 33.99999999999999
v 59.00905 8.040987000000001 33.99999999999997
v 60 20 9
v 62.27704 35.83714 33.99999999999999
v 62.27704 4.162857 12
v 62.27704 4.162857 33.99999999999997
v 62.27704 35.83714 12
v 62.27704 35.83714 33.99999999999999
v 62.27704 4.162857000000001 33.99999999999997
v 62.94583 31.6328 33.99999999999999
v 62.94583 8.367198 9
v 62.94583 8.367198 33.99999999999997
v 62.94583 31.6328 9
v 62.94583 31.6328 33.99999999999999
v 62.94583 8.367198000000002 33.99999999999997
v 65.97117270442143 30.30576545911571 33.99999999999999
v 66.56338 30.046 33.99999999999999
v 66.56338 9.954001999999999 9
v 66.56338 9.954001999999999 33.99999999999999
v 66.56338 30.046 9
v 66.56338 30.046 33.99999999999999
v 66.56338 9.954002000000003 33.99999999999999
v 66.64663999999999 34.55411000000001 33.99999999999999
v 66.64664 5.445888 12
v 66.64664 5.445888 33.99999999999997
v 66.64664 34.55411 12
v 66.64664 34.55411 33.99999999999999
v 66.64664000000002 5.445888000000002 33.99999999999997
v 69.46968999999999 27.37055 33.99999999999999
v 69.46969 12.62945 9
v 69.46969 12.62945 33.99999999999999
v 69.46969 27.37055 9
v 69.46969 27.37055 33.99999999999999
v 69.46969000000001 12.62945 33.99999999999999
v 70.47776999999999 32.09199000000001 33.99999999999999
v 70.47777000000001 7.908007 12
v 70.47777000000001 7.908007 33.99999999999999
v 70.47777000000001 32.09199 12
v 70.47777000000001 32.09199 33.99999999999999
v 70.47777000000002 7.908007000000003 33.99999999999999
v 71.34980999999999 23.89639 33.99999999999999
v 71.34981000000001 16.10361 9
v 71.34981000000001 16.10361 33.99999999999999
v 71.34981000000001 23.89639 9
v 71.34981000000001 23.89639 33.99999999999999
v 71.34981000000002 16.10361 33.99999999999999
v 72 20 33.99999999999999
v 72 20 9
v 72 20 33.99999999999999
v 73.29472648999291 28.84105470200141 33.99999999999999
v 73.46006 28.65025 33.99999999999999
v 73.46006 11.34975 12
v 73.46006 11.34975 33.99999999999999
v 73.46006 28.65025 12
v 73.46006 28.65025 33.99999999999999
v 73.46006 11.34975 33.99999999999999
v 75.35189 24.50772 33.99999999999999
v 75.35189 15.49228 12
v 75.35189 15.49228 33.99999999999999
v 75.35189 24.50772 12
v 75.35189 24.50772 33.99999999999999
v 75.35189 15.49228 33.99999999999999
v 76 20 33.99999999999999
v 76 20 12
v 76 20 33.99999999999999
v 84 30 12
v 84 30 28
v 84.64811 25.49228 12
v 84.64811 25.49228 28
v 84.64811 34.50772 12
v 84.64811 34.50772 28
v 86.53994 21.34975 12
v 86.53994 21.34975 28
v 86.53994 38.65025 12
v 86.53994 38.65025 28
v 87.70950711648757 39.99999999999999 28
v 87.70950711648757 40 19.95809857670249
v 87.70950711648757 40 18.27473312917301
v 87.7095071164876 40 12
v 88.16365999999999 28.02487 3
v 88.16365999999999 28.02487 28
v 88.16365999999999 31.97514 3
v 88.16365999999999 31.97514 28
v 89.44631 24.28863 3
v 89.44631 24.28863 28
v 89.44631 35.71137 3
v 89.44631 35.71137 28
v 89.49733839372976 39.99999999999999 28
v 89.52222999999999 17.90801 12
v 89.52222999999999 17.90801 28
v 91.02898462755493 39.99999999999999 28
v 91.87262 21.17131 3
v 91.87262 21.17131 28
v 91.87262 38.82869 3
v 91.87262 38.82869 28
v 92.17555071414847 39.99999999999999 28
v 93.35336 15.44589 12
v 93.35336 15.44589 28
v 93.66544386260233 39.99999999999999 28
v 93.66544386260233 40 18.76691122747954
v 93.66544386260233 40 16.55312669224602
v 93.66544386260233 40 3
v 95.17965 19.01072 3
v 95.17965 19.01072 28
v 95.61358887934423 40 3
v 97.72296 14.16286 12
v 97.72296 14.16286 28
v 99.00905 18.04099 3
v 99.00905 18.04099 28
v 99.17137789833774 40 3
v 100 30 3
v 102.277 14.16286 12
v 102.277 14.16286 28
v 102.5323223987346 40 3
v 102.9458 18.3672 3
v 102.9458 18.3672 28
v 106.5333466056142 40 3
v 106.5634 19.954 3
v 106.5634 19.954 28
v 106.6133690893121 40 3
v 106.6133690893121 40 3.42983423349348
v 106.6133690893121 39.99999999999999 16.17732618213759
v 106.6133690893121 39.99999999999999 28
v 106.6466 15.44589 12
v 106.6466 15.44589 28
v 106.7906958624396 39.99999999999999 28
v 109.4697 22.62945 3
v 109.4697 22.62945 28
v 109.4697 37.37055 3
v 109.4697 37.37055 28
v 110.4778 17.90801 12
v 110.4778 17.90801 28
v 111.3498 26.10361 3
v 111.3498 26.10361 28
v 111.3498 33.89639 3
v 111.3498 33.89639 28
v 112 30 3
v 112 30 28
v 112.2905289618042 39.99999999999999 12
v 112.2905289618042 39.99999999999999 15.04189420763917
v 112.2905289618042 39.99999999999999 21.72526687082704
v 112.2905289618042 39.99999999999999 28
v 113.4601 21.34975 12
v 113.4601 21.34975 28
v 113.4601 38.65025 12
v 113.4601 38.65025 28
v 113.8735582383869 39.99999999999999 12
v 115.3519 25.49228 12
v 115.3519 25.49228 28
v 115.3519 34.50772 12
v 115.3519 34.50772 28
v 116 30 12
v 116 30 28
v 116.3533273602832 39.99999999999999 12
v 117.3333333333333 39.99999999999999 12
v 120 -0 0
v 120 0 12
v 120 39.99999999999999 12
v 120 39.99999999999999 4.000000000000002
v 120 39.99999999999999 -0
f 1 2 4
f 309 2 1
f 1 4 5
f 6 1 5
f 8 1 6
f 8 66 1
f 66 309 1
f 2 3 4
f 310 3 2
f 310 2 309
f 3 144 4
f 310 144 3
f 5 4 132
f 4 144 132
f 6 5 119
f 5 132 119
f 8 6 7
f 101 7 6
f 101 6 119
f 8 7 9
f 83 9 7
f 83 7 101
f 8 9 10
f 8 10 11
f 8 11 12
f 13 8 12
f 26 8 13
f 26 66 8
f 9 42 10
f 83 42 9
f 11 10 38
f 10 42 38
f 12 11 38
f 12 34 13
f 38 34 12
f 26 13 14
f 13 34 14
f 14 15 21
f 34 15 14
f 26 14 21
f 16 18 15
f 34 16 15
f 18 19 15
f 19 20 15
f 15 20 21
f 17 18 16
f 16 35 17
f 34 35 16
f 35 18 17
f 33 19 18
f 33 18 37
f 37 18 35
f 33 20 19
f 28 21 20
f 28 20 33
f 26 21 22
f 28 22 21
f 26 22 23
f 28 23 22
f 26 23 24
f 28 24 23
f 26 24 25
f 29 25 24
f 29 24 28
f 30 26 25
f 25 29 30
f 26 30 31
f 46 26 31
f 66 26 46
f 27 30 28
f 27 28 32
f 31 30 27
f 27 46 31
f 27 32 51
f 51 46 27
f 30 29 28
f 32 28 33
f 32 33 36
f 51 32 36
f 36 33 37
f 38 35 34
f 37 35 41
f 38 39 35
f 41 35 39
f 36 37 40
f 51 36 40
f 40 37 41
f 42 39 38
f 41 39 45
f 42 43 39
f 45 39 43
f 40 41 44
f 40 44 51
f 44 41 45
f 56 43 42
f 79 56 42
f 79 42 83
f 45 43 59
f 56 57 43
f 59 43 57
f 44 45 58
f 51 44 58
f 58 45 59
f 51 47 46
f 66 46 47
f 48 47 51
f 66 47 48
f 51 49 48
f 66 48 49
f 51 50 49
f 66 49 50
f 52 50 51
f 66 50 52
f 51 53 52
f 51 54 53
f 55 54 51
f 75 55 51
f 51 58 60
f 60 64 51
f 51 64 69
f 51 69 75
f 66 52 53
f 54 66 53
f 55 66 54
f 55 71 66
f 75 71 55
f 62 57 56
f 62 56 79
f 59 57 61
f 57 63 61
f 62 63 57
f 58 59 60
f 60 59 61
f 60 61 64
f 61 63 68
f 64 61 65
f 61 68 65
f 67 63 62
f 67 62 85
f 85 62 79
f 67 68 63
f 64 65 69
f 65 68 78
f 69 65 70
f 65 78 70
f 71 99 66
f 99 232 66
f 232 255 66
f 66 255 313
f 313 309 66
f 77 68 67
f 67 85 77
f 77 78 68
f 69 70 75
f 75 70 76
f 70 89 76
f 70 78 89
f 75 72 71
f 71 72 91
f 97 71 91
f 97 98 71
f 71 98 99
f 72 76 73
f 73 93 72
f 75 76 72
f 91 72 92
f 72 93 92
f 73 76 74
f 74 90 73
f 73 90 93
f 74 76 90
f 76 89 96
f 76 96 90
f 88 78 77
f 77 85 103
f 77 103 88
f 88 89 78
f 79 81 80
f 79 80 82
f 83 81 79
f 79 82 85
f 81 108 80
f 80 110 82
f 108 110 80
f 83 84 81
f 81 84 111
f 107 108 81
f 111 107 81
f 85 82 86
f 82 112 86
f 82 110 112
f 83 87 84
f 101 87 83
f 87 114 84
f 114 111 84
f 85 86 100
f 85 100 103
f 86 116 100
f 112 116 86
f 101 102 87
f 102 117 87
f 117 114 87
f 95 89 88
f 88 134 95
f 88 103 121
f 88 121 134
f 95 96 89
f 93 90 94
f 90 96 94
f 91 92 95
f 97 91 95
f 93 96 92
f 92 96 95
f 93 94 96
f 95 98 97
f 95 99 98
f 227 99 95
f 95 134 146
f 95 146 160
f 223 95 160
f 227 95 223
f 227 232 99
f 103 100 104
f 104 100 125
f 100 116 125
f 101 105 102
f 119 105 101
f 105 127 102
f 127 117 102
f 103 104 118
f 103 118 121
f 104 137 118
f 104 125 129
f 104 129 137
f 119 120 105
f 120 139 105
f 130 127 105
f 139 130 105
f 106 108 107
f 106 107 111
f 109 108 106
f 156 109 106
f 106 111 113
f 106 113 156
f 109 110 108
f 109 112 110
f 115 112 109
f 156 115 109
f 113 111 114
f 115 116 112
f 113 114 117
f 113 117 126
f 156 113 126
f 115 125 116
f 128 125 115
f 128 115 156
f 126 117 127
f 121 118 122
f 118 149 122
f 118 137 141
f 118 141 149
f 119 123 120
f 132 123 119
f 193 120 123
f 142 139 120
f 152 142 120
f 193 152 120
f 121 122 124
f 121 124 131
f 121 131 134
f 149 124 122
f 132 133 123
f 123 133 181
f 190 123 181
f 123 190 193
f 180 131 124
f 150 124 149
f 154 124 150
f 154 188 124
f 188 180 124
f 128 129 125
f 126 127 130
f 126 130 138
f 156 126 138
f 128 137 129
f 140 137 128
f 156 140 128
f 138 130 139
f 134 131 135
f 176 135 131
f 180 176 131
f 132 136 133
f 144 136 132
f 133 136 181
f 134 135 143
f 134 143 146
f 176 143 135
f 144 145 136
f 145 148 136
f 136 148 162
f 136 162 178
f 136 178 181
f 140 141 137
f 138 139 142
f 138 142 151
f 138 151 156
f 140 149 141
f 140 150 149
f 153 150 140
f 156 153 140
f 151 142 152
f 146 143 147
f 157 147 143
f 176 157 143
f 144 148 145
f 158 148 144
f 310 158 144
f 146 147 157
f 146 157 160
f 158 159 148
f 148 159 162
f 153 154 150
f 151 152 155
f 151 155 164
f 156 151 164
f 193 155 152
f 153 163 154
f 166 153 156
f 166 163 153
f 192 154 163
f 192 188 154
f 164 155 165
f 165 155 193
f 156 164 171
f 156 173 166
f 171 183 156
f 156 185 173
f 156 183 195
f 197 185 156
f 156 195 201
f 201 197 156
f 160 157 161
f 176 161 157
f 158 162 159
f 177 162 158
f 177 158 310
f 160 161 176
f 160 176 179
f 219 160 179
f 223 160 219
f 177 178 162
f 166 167 163
f 167 192 163
f 164 165 168
f 164 168 171
f 165 193 168
f 166 169 167
f 166 170 169
f 173 170 166
f 169 192 167
f 171 168 172
f 168 193 172
f 203 169 170
f 203 192 169
f 173 174 170
f 174 203 170
f 171 172 175
f 171 175 183
f 172 206 175
f 172 193 206
f 173 182 174
f 185 182 173
f 204 174 182
f 204 203 174
f 183 175 184
f 175 209 184
f 206 209 175
f 179 176 180
f 177 181 178
f 189 181 177
f 189 177 310
f 179 180 188
f 179 188 191
f 219 179 191
f 189 190 181
f 185 186 182
f 186 208 182
f 208 204 182
f 183 184 187
f 183 187 195
f 184 209 187
f 185 194 186
f 197 194 185
f 194 210 186
f 210 208 186
f 195 187 196
f 212 196 187
f 209 212 187
f 191 188 192
f 189 193 190
f 205 193 189
f 310 205 189
f 191 192 203
f 191 203 204
f 191 204 207
f 207 219 191
f 205 206 193
f 197 198 194
f 198 214 194
f 214 210 194
f 195 196 199
f 195 199 201
f 196 215 199
f 212 215 196
f 197 200 198
f 201 200 197
f 200 216 198
f 216 214 198
f 201 199 202
f 199 218 202
f 215 218 199
f 201 202 200
f 202 216 200
f 218 216 202
f 207 204 208
f 205 209 206
f 211 209 205
f 310 211 205
f 207 208 210
f 207 210 213
f 213 221 207
f 207 221 219
f 211 212 209
f 213 210 214
f 211 215 212
f 217 215 211
f 259 217 211
f 259 211 310
f 213 214 216
f 213 216 217
f 217 225 213
f 213 225 221
f 217 218 215
f 217 216 218
f 217 242 225
f 250 242 217
f 250 217 259
f 221 220 219
f 219 220 224
f 219 224 223
f 221 222 220
f 234 220 222
f 234 224 220
f 225 222 221
f 225 226 222
f 238 222 226
f 234 222 238
f 223 224 228
f 223 228 227
f 236 228 224
f 236 224 234
f 242 226 225
f 238 226 246
f 242 243 226
f 246 226 243
f 227 228 230
f 227 230 231
f 227 231 232
f 230 228 229
f 240 229 228
f 240 228 236
f 241 230 229
f 240 241 229
f 253 231 230
f 244 230 241
f 249 230 244
f 252 230 249
f 252 253 230
f 254 232 231
f 254 231 253
f 254 255 232
f 233 236 234
f 233 234 237
f 235 236 233
f 264 235 233
f 233 237 264
f 237 234 238
f 235 240 236
f 239 240 235
f 264 239 235
f 237 238 245
f 264 237 245
f 245 238 246
f 239 248 240
f 247 248 239
f 247 239 264
f 240 244 241
f 248 244 240
f 250 243 242
f 246 243 257
f 250 251 243
f 257 243 251
f 248 249 244
f 245 246 256
f 264 245 256
f 256 246 257
f 247 254 248
f 255 254 247
f 264 255 247
f 252 249 248
f 253 252 248
f 248 254 253
f 259 251 250
f 257 251 262
f 259 260 251
f 262 251 260
f 264 258 255
f 313 255 258
f 256 257 261
f 256 261 264
f 261 257 262
f 264 263 258
f 313 258 263
f 265 260 259
f 310 265 259
f 262 260 269
f 265 266 260
f 269 260 266
f 261 262 268
f 264 261 268
f 268 262 269
f 267 263 264
f 313 263 267
f 264 270 267
f 264 268 271
f 264 282 270
f 271 280 264
f 264 280 286
f 288 282 264
f 264 286 290
f 290 288 264
f 277 266 265
f 310 277 265
f 269 266 272
f 272 266 278
f 277 278 266
f 313 267 270
f 268 269 271
f 271 269 272
f 270 282 273
f 313 270 273
f 271 272 280
f 272 278 285
f 280 272 281
f 272 285 281
f 282 274 273
f 273 274 292
f 313 273 292
f 274 283 275
f 274 275 292
f 282 283 274
f 275 283 276
f 275 276 294
f 292 275 293
f 294 293 275
f 276 283 279
f 294 276 279
f 284 278 277
f 284 277 310
f 284 285 278
f 283 299 279
f 294 279 295
f 299 295 279
f 280 281 286
f 281 285 297
f 286 281 287
f 281 297 287
f 282 289 283
f 288 289 282
f 289 304 283
f 283 304 299
f 296 285 284
f 310 296 284
f 296 297 285
f 286 287 290
f 290 287 291
f 287 302 291
f 287 297 302
f 288 291 289
f 290 291 288
f 291 306 289
f 289 306 304
f 291 302 306
f 292 293 298
f 300 292 298
f 300 313 292
f 293 294 298
f 294 295 299
f 294 299 298
f 301 297 296
f 310 301 296
f 301 302 297
f 298 299 304
f 298 303 300
f 298 304 303
f 300 303 307
f 307 313 300
f 305 302 301
f 305 301 310
f 305 306 302
f 303 304 306
f 303 306 305
f 307 303 305
f 308 307 305
f 308 305 310
f 308 313 307
f 311 308 310
f 312 308 311
f 312 313 308
f 312 310 309
f 313 312 309
f 311 310 312
