# Supplementary material for: Viewpoint Planning for Range Sensors Using Feature Cluster Constrained Spaces for Robot Vision Systems
Source: Sensors (Basel). 2023 Sep 18;23(18):7964. doi: 10.3390/s23187964 (PMC10537344; doi:10.3390/s23187964)
Supplement: Supplementary file 1 [file sensors-23-07964-s001.zip › Academic Example CMM/gcs_-y/render/vx6_hull_render_gcs_-y_0_lc60dx_laser.obj]

# Generated with PyMesh
v -0 19.71428570999995 12
v 0 19.71428570999995 11.50000000000003
v -0 19.71428570999996 3.94285714199999
v -0 19.71428570999996 0
v -0 60 -0
v 0 60 12
v 2.49999999999985 19.71428570999995 12
v 8.136333468898233 19.71428570999995 12
v 10.40113885393844 19.71428570999995 12
v 13.79055045187143 19.71428570999994 12
v 14 40 12
v 14 40 31
v 14.64811 35.49228 12
v 14.64811 35.49228 31
v 14.64811 44.50772 12
v 14.64811 44.50772 31
v 16.53994 31.34975 12
v 16.53994 31.34975 31
v 16.53994 48.65025 12
v 16.53994 48.65025 31
v 18.09309131370466 19.71428570999994 12
v 18.16366 38.02487 6
v 18.16366 38.02487 31
v 18.16366 41.97513 6
v 18.16366 41.97513 31
v 19.44631 34.28863 6
v 19.44631 34.28863 31
v 19.44631 45.71137 6
v 19.44631 45.71137 31
v 19.52223 27.90801 12
v 19.52223 27.90801 31
v 19.52223 52.09199 12
v 19.52223 52.09199 31
v 21.87262 31.17131 6
v 21.87262 31.17131 31
v 21.87262 48.82869 6
v 21.87262 48.82869 31
v 22.61894304593496 19.71428570999994 12
v 23.35336 25.44589 12
v 23.35336 25.44589 31
v 23.35336 54.55411 12
v 23.35336 54.55411 31
v 25.17965 29.01072 6
v 25.17965 29.01072 31
v 25.17965 50.98928 6
v 25.17965 50.98928 31
v 27.72296 24.16286 12
v 27.72296 24.16286 31
v 27.72296 55.83714 12
v 27.72296 55.83714 31
v 29.00905 28.04099 6
v 29.00905 28.04099 31
v 29.00905 51.95901 6
v 29.00905 51.95901 31
v 30 40 6
v 32.27704 24.16286 12
v 32.27704 24.16286 31
v 32.27704 55.83714 12
v 32.27704 55.83714 31
v 32.94582 28.3672 6
v 32.94582 28.3672 31
v 32.94582 51.6328 6
v 32.94582 51.6328 31
v 36.40666825762459 19.71428570999993 12
v 36.56338 29.954 6
v 36.56338 29.954 31
v 36.56338 50.046 6
v 36.56338 50.046 31
v 36.64664 25.44589 12
v 36.64664 25.44589 31
v 36.64664 54.55411 12
v 36.64664 54.55411 31
v 39.46969 32.62945 6
v 39.46969 32.62945 31
v 39.46969 47.37055 6
v 39.46969 47.37055 31
v 40.47777 27.90801 12
v 40.47777 27.90801 31
v 40.47777 52.09199 12
v 40.47777 52.09199 31
v 41.34981 36.10361 6
v 41.34981 36.10361 31
v 41.34981 43.89639 6
v 41.34981 43.89639 31
v 42 40 6
v 42 40 31
v 43.46006 31.34975 12
v 43.46006 31.34975 31
v 43.46006 48.65025 12
v 43.46006 48.65025 31
v 44 20 12
v 44 20 34
v 44.04107936794919 19.71428570999993 12
v 44.04107936794919 19.71428570999993 20.30821587358989
v 44.04107936794919 19.71428570999992 32.60556680982809
v 44.04107936794919 19.71428570999992 34
v 44.6022981579449 19.71428570999992 34
v 44.64811 24.50772 12
v 44.64811 24.50772 34
v 45.35189 35.49228 12
v 45.35189 35.49228 31
v 45.35189 44.50772 12
v 45.35189 44.50772 31
v 46 40 12
v 46 40 31
v 46.53994 28.65025 12
v 46.53994 28.65025 34
v 47.2475158042697 19.71428570999992 34
v 48.16366 19.71428570999992 34
v 48.16366 19.71428570999993 21.13273200000005
v 48.16366 19.71428570999993 19.69177366357189
v 48.16366 19.71428570999993 9
v 48.16366 21.97514 9
v 48.16366 21.97514 34
v 49.44631 25.71137 9
v 49.44631 25.71137 34
v 49.52223 32.09199 12
v 49.52223 32.09199 34
v 51.87262 28.82869 9
v 51.87262 28.82869 34
v 53.35336 34.55411 12
v 53.35336 34.55411 34
v 55.17965 30.98928 9
v 55.17965 30.98928 34
v 57.72296 35.83714 12
v 57.72296 35.83714 34
v 58.28780309179676 19.71428570999993 9
v 59.00905 31.95901 9
v 59.00905 31.95901 34
v 59.47204610360896 19.71428570999993 9
v 59.73698152203093 19.71428570999993 9
v 59.87467395469695 19.71428570999993 9
v 59.97632508839354 19.71428570999993 9
v 60 20 9
v 60.07235279401394 19.71428570999993 9
v 60.18666651702506 19.71428570999993 9
v 60.36708600509742 19.71428570999993 9
v 60.83225829698407 19.71428570999993 9
v 62.27704 35.83714 12
v 62.27704 35.83714 34
v 62.94583 31.6328 9
v 62.94583 31.6328 34
v 66.56338 30.046 9
v 66.56338 30.046 34
v 66.64664 34.55411 12
v 66.64664 34.55411 34
v 69.46969 27.37055 9
v 69.46969 27.37055 34
v 70.47777000000001 32.09199 12
v 70.47777000000001 32.09199 34
v 71.34981000000001 23.89639 9
v 71.34981000000001 23.89639 34
v 71.95232290037313 19.71428570999991 34
v 71.95232290037313 19.71428570999991 25.89046458007468
v 71.95232290037313 19.71428570999992 10.83319874293949
v 71.95232290037313 19.71428570999992 9
v 72 20 9
v 72 20 34
v 72.21245393935479 19.71428570999991 34
v 73.46006 28.65025 12
v 73.46006 28.65025 34
v 75.35189 24.50772 12
v 75.35189 24.50772 34
v 75.95892063205079 19.71428570999991 34
v 75.95892063205079 19.71428570999991 26.69178412641022
v 75.95892063205079 19.71428570999991 13.39443319017193
v 75.95892063205079 19.71428570999992 12
v 76 20 12
v 76 20 34
v 77.06328785896864 19.71428570999991 12
v 77.08870952425738 19.71428570999991 12
v 77.84680344727644 19.71428570999991 12
v 80.57142858000017 19.71428570999992 0
v 84 30 12
v 84 30 28
v 84.64811 25.49228 12
v 84.64811 25.49228 28
v 84.64811 34.50772 12
v 84.64811 34.50772 28
v 86.53994 21.34975 12
v 86.53994 21.34975 28
v 86.53994 38.65025 12
v 86.53994 38.65025 28
v 87.95708039916565 19.71428570999991 12
v 87.95708039916565 19.71428570999991 20.39703503460416
v 87.95708039916565 19.71428570999991 28
v 88.16365999999999 28.02487 3
v 88.16365999999999 28.02487 28
v 88.16365999999999 31.97514 3
v 88.16365999999999 31.97514 28
v 89.44631 24.28863 3
v 89.44631 24.28863 28
v 89.44631 35.71137 3
v 89.44631 35.71137 28
v 89.52222999999999 42.09199 12
v 89.52222999999999 42.09199 28
v 90.82319906996804 19.71428570999991 28
v 91.87262 21.17131 3
v 91.87262 21.17131 28
v 91.87262 38.82869 3
v 91.87262 38.82869 28
v 93.35336 44.55411 12
v 93.35336 44.55411 28
v 94.10276224714499 19.71428570999991 3
v 94.10276224714499 19.71428570999991 11.14089797231209
v 94.10276224714499 19.7142857099999 28
v 95.17965 40.98928 3
v 95.17965 40.98928 28
v 95.48826284544558 19.71428570999991 3
v 97.72296 45.83714 12
v 97.72296 45.83714 28
v 99.00905 41.95901 3
v 99.00905 41.95901 28
v 99.14770298079225 19.71428570999991 3
v 100 30 3
v 102.277 45.83714 12
v 102.277 45.83714 28
v 102.6046744683552 19.71428570999991 3
v 102.9458 41.6328 3
v 102.9458 41.6328 28
v 106.0168973433928 19.7142857099999 28
v 106.0168973433928 19.71428570999991 6.776693502648325
v 106.0168973433928 19.71428570999991 3
v 106.3859718368652 19.7142857099999 28
v 106.5634 19.954 3
v 106.5634 19.954 28
v 106.5634 40.046 3
v 106.5634 40.046 28
v 106.5678240777017 19.7142857099999 28
v 106.6466 44.55411 12
v 106.6466 44.55411 28
v 107.0220227776169 19.7142857099999 28
v 109.4697 22.62945 3
v 109.4697 22.62945 28
v 109.4697 37.37055 3
v 109.4697 37.37055 28
v 110.0921323767217 19.71428570999989 28
v 110.4778 42.09199 12
v 110.4778 42.09199 28
v 111.3498 26.10361 3
v 111.3498 26.10361 28
v 111.3498 33.89639 3
v 111.3498 33.89639 28
v 112 30 3
v 112 30 28
v 112.0429548489812 19.71428570999989 28
v 112.0429548489813 19.7142857099999 19.60296496539588
v 112.0429548489813 19.7142857099999 12
v 112.5 19.7142857099999 12
v 112.5 19.71428570999991 0
v 112.5 20.2417412235523 12
v 112.5 20.2417412235523 17.1509237836569
v 112.5 20.2417412235523 28
v 112.5 21.65764894997995 28
v 112.5 23.51256144197507 28
v 112.5 25.71428570999998 28
v 112.5 25.92791429874316 28
v 112.5 29.32758733852442 28
v 112.5 30 28
v 112.5 32.93264053159004 28
v 112.5 34.07208570125684 28
v 112.5 35.89572191713985 28
v 112.5 38.34235105002004 28
v 112.5 38.84455446082909 28
v 112.5 39.7582587764477 12
v 112.5 39.7582587764477 13.95602693355228
v 112.5 39.7582587764477 22.8490762163431
v 112.5 39.7582587764477 28
v 112.5 41.71428570999998 12
v 112.5 45.89505838986788 12
v 112.5 51.32474313657944 12
v 112.5 53.71428571 0
v 112.5 54.00657620041754 12
v 112.5 55.23179695327566 12
v 112.5 55.6525785239715 12
v 112.5 57.97297297297297 12
v 112.5 58.44346896391616 12
v 112.5 58.88786005058274 12
v 112.5 59.25416987174529 12
v 112.5 59.5099876597656 12
v 112.5 59.64409032709338 12
v 112.5 60 -0
v 112.5 60 11.25
v 112.5 60 12
f 1 6 2
f 2 7 1
f 1 7 6
f 2 6 3
f 3 7 2
f 4 3 5
f 3 4 7
f 3 6 5
f 5 173 4
f 4 8 7
f 4 9 8
f 4 10 9
f 10 4 21
f 21 4 38
f 4 64 38
f 4 112 64
f 4 173 112
f 6 283 5
f 282 173 5
f 5 283 282
f 7 8 6
f 8 13 6
f 6 13 11
f 6 11 15
f 15 19 6
f 6 19 32
f 6 32 41
f 41 49 6
f 6 49 58
f 6 58 284
f 6 284 283
f 8 9 13
f 9 10 17
f 9 17 13
f 10 30 17
f 21 30 10
f 13 12 11
f 11 12 16
f 11 16 15
f 13 14 12
f 23 12 14
f 23 16 12
f 17 14 13
f 17 18 14
f 27 14 18
f 23 14 27
f 15 16 20
f 15 20 19
f 25 20 16
f 25 16 23
f 30 18 17
f 27 18 35
f 30 31 18
f 35 18 31
f 19 20 33
f 19 33 32
f 29 20 25
f 29 33 20
f 39 30 21
f 21 38 39
f 22 25 23
f 22 23 26
f 24 25 22
f 55 24 22
f 22 26 55
f 26 23 27
f 24 29 25
f 28 29 24
f 55 28 24
f 26 27 34
f 55 26 34
f 34 27 35
f 28 37 29
f 36 37 28
f 36 28 55
f 37 33 29
f 39 31 30
f 35 31 44
f 39 40 31
f 44 31 40
f 32 33 42
f 32 42 41
f 37 42 33
f 34 35 43
f 55 34 43
f 43 35 44
f 36 46 37
f 45 46 36
f 55 45 36
f 46 42 37
f 38 47 39
f 64 47 38
f 47 40 39
f 44 40 52
f 47 48 40
f 52 40 48
f 41 42 50
f 41 50 49
f 46 50 42
f 43 44 51
f 43 51 55
f 51 44 52
f 45 54 46
f 53 54 45
f 55 53 45
f 54 50 46
f 56 48 47
f 91 56 47
f 91 47 64
f 52 48 61
f 56 57 48
f 61 48 57
f 49 50 59
f 49 59 58
f 54 59 50
f 51 52 60
f 55 51 60
f 60 52 61
f 53 63 54
f 62 53 55
f 62 63 53
f 63 59 54
f 55 60 65
f 55 67 62
f 65 73 55
f 55 75 67
f 55 73 81
f 83 75 55
f 55 81 85
f 85 83 55
f 69 57 56
f 69 56 91
f 61 57 66
f 57 70 66
f 69 70 57
f 58 59 72
f 58 72 71
f 281 58 71
f 284 58 281
f 63 72 59
f 60 61 65
f 65 61 66
f 62 68 63
f 67 68 62
f 68 72 63
f 93 91 64
f 64 112 93
f 65 66 73
f 66 70 78
f 73 66 74
f 66 78 74
f 67 76 68
f 75 76 67
f 68 80 72
f 76 90 68
f 68 90 80
f 77 70 69
f 77 69 98
f 98 69 91
f 77 78 70
f 71 72 80
f 71 80 79
f 280 71 79
f 280 281 71
f 73 74 81
f 74 78 88
f 81 74 82
f 74 88 82
f 75 84 76
f 83 84 75
f 84 103 76
f 76 103 90
f 87 78 77
f 77 98 87
f 87 88 78
f 79 80 90
f 79 90 89
f 79 89 279
f 279 280 79
f 81 82 85
f 85 82 86
f 82 101 86
f 82 88 101
f 83 86 84
f 85 86 83
f 86 105 84
f 84 105 103
f 86 101 105
f 100 88 87
f 87 98 106
f 87 106 100
f 100 101 88
f 89 90 103
f 89 103 102
f 278 89 102
f 279 89 278
f 94 92 91
f 91 92 99
f 93 94 91
f 91 99 98
f 95 92 94
f 95 96 92
f 97 92 96
f 97 99 92
f 93 111 94
f 93 112 111
f 95 94 97
f 97 94 108
f 94 110 108
f 111 110 94
f 95 97 96
f 97 108 99
f 98 99 107
f 98 107 106
f 114 107 99
f 114 99 108
f 104 101 100
f 100 121 104
f 100 106 117
f 100 117 121
f 104 105 101
f 102 103 105
f 102 105 104
f 277 102 104
f 277 278 102
f 104 121 125
f 104 125 139
f 178 104 139
f 182 104 178
f 182 195 104
f 104 195 202
f 104 202 276
f 276 277 104
f 106 107 118
f 106 118 117
f 116 107 114
f 116 118 107
f 108 110 109
f 109 114 108
f 110 114 109
f 111 114 110
f 113 111 112
f 113 114 111
f 127 113 112
f 112 173 127
f 113 116 114
f 115 116 113
f 134 115 113
f 134 113 127
f 115 120 116
f 119 120 115
f 119 115 134
f 120 118 116
f 117 118 122
f 117 122 121
f 120 122 118
f 119 124 120
f 123 124 119
f 134 123 119
f 124 122 120
f 121 122 126
f 121 126 125
f 124 126 122
f 123 129 124
f 128 129 123
f 134 128 123
f 129 126 124
f 125 126 140
f 125 140 139
f 129 140 126
f 127 130 134
f 127 173 130
f 128 142 129
f 141 128 134
f 141 142 128
f 142 140 129
f 134 130 131
f 130 173 131
f 134 131 132
f 131 173 132
f 132 133 134
f 132 173 133
f 134 133 135
f 133 173 135
f 134 135 136
f 136 137 134
f 134 137 138
f 134 138 157
f 134 143 141
f 134 147 143
f 151 147 134
f 157 151 134
f 135 173 136
f 136 173 137
f 137 173 138
f 157 138 156
f 138 173 156
f 139 140 146
f 139 146 145
f 174 139 145
f 178 139 174
f 142 146 140
f 141 144 142
f 143 144 141
f 144 146 142
f 143 148 144
f 147 148 143
f 144 150 146
f 148 161 144
f 161 150 144
f 145 146 150
f 145 150 149
f 174 145 149
f 147 152 148
f 151 152 147
f 152 163 148
f 148 163 161
f 149 150 161
f 149 161 160
f 160 174 149
f 151 158 152
f 157 158 151
f 158 169 152
f 152 169 163
f 154 153 158
f 153 154 159
f 153 159 158
f 157 155 154
f 155 166 154
f 157 154 158
f 154 165 159
f 166 165 154
f 156 155 157
f 156 167 155
f 166 155 167
f 156 173 167
f 158 159 169
f 159 165 164
f 169 159 164
f 160 161 163
f 160 163 162
f 162 176 160
f 160 176 174
f 162 163 169
f 162 169 168
f 168 180 162
f 162 180 176
f 165 169 164
f 168 165 166
f 168 169 165
f 168 166 167
f 170 168 167
f 167 173 170
f 171 168 170
f 171 172 168
f 168 172 180
f 171 170 173
f 172 171 173
f 184 172 173
f 180 172 184
f 173 204 184
f 204 173 209
f 173 250 209
f 272 250 173
f 282 272 173
f 176 175 174
f 174 175 179
f 174 179 178
f 176 177 175
f 188 175 177
f 188 179 175
f 180 177 176
f 180 181 177
f 192 177 181
f 188 177 192
f 178 179 183
f 178 183 182
f 190 183 179
f 190 179 188
f 185 181 180
f 184 185 180
f 185 186 181
f 199 181 186
f 192 181 199
f 182 183 196
f 182 196 195
f 194 183 190
f 194 196 183
f 197 185 184
f 197 184 204
f 186 185 197
f 197 199 186
f 187 190 188
f 187 188 191
f 189 190 187
f 215 189 187
f 187 191 215
f 191 188 192
f 189 194 190
f 193 194 189
f 215 193 189
f 191 192 198
f 215 191 198
f 198 192 199
f 193 201 194
f 200 201 193
f 200 193 215
f 201 196 194
f 195 196 203
f 195 203 202
f 201 203 196
f 199 197 206
f 197 204 205
f 197 205 206
f 198 199 205
f 198 205 204
f 215 198 204
f 205 199 206
f 200 208 201
f 207 208 200
f 215 207 200
f 208 203 201
f 202 203 211
f 202 211 210
f 275 202 210
f 276 202 275
f 208 211 203
f 209 215 204
f 207 213 208
f 212 213 207
f 215 212 207
f 213 211 208
f 209 214 215
f 209 250 214
f 210 211 217
f 210 217 216
f 274 210 216
f 274 275 210
f 213 217 211
f 212 220 213
f 219 212 215
f 219 220 212
f 220 217 213
f 215 214 218
f 214 250 218
f 215 218 223
f 215 227 219
f 215 223 225
f 225 233 215
f 215 235 227
f 215 233 240
f 242 235 215
f 215 240 244
f 244 242 215
f 216 217 231
f 216 231 230
f 216 230 273
f 273 274 216
f 220 231 217
f 218 250 223
f 219 228 220
f 227 228 219
f 228 231 220
f 221 222 224
f 222 221 226
f 221 224 226
f 224 222 223
f 223 222 225
f 225 222 226
f 224 223 229
f 229 223 232
f 232 223 237
f 237 223 250
f 226 224 229
f 225 226 233
f 226 229 232
f 226 232 234
f 233 226 234
f 227 236 228
f 235 236 227
f 228 239 231
f 236 264 228
f 264 239 228
f 230 231 239
f 230 239 238
f 271 230 238
f 273 230 271
f 234 232 237
f 233 234 240
f 234 237 246
f 240 234 241
f 234 254 241
f 234 246 254
f 235 243 236
f 242 243 235
f 243 262 236
f 236 262 263
f 236 263 264
f 246 237 247
f 237 248 247
f 237 250 248
f 238 239 267
f 238 266 265
f 269 238 265
f 238 267 266
f 270 238 269
f 270 271 238
f 264 268 239
f 267 239 268
f 240 241 244
f 244 241 245
f 241 257 245
f 241 254 255
f 241 255 256
f 241 256 257
f 242 245 243
f 244 245 242
f 245 260 243
f 243 260 261
f 243 261 262
f 245 257 258
f 245 258 259
f 245 259 260
f 247 253 246
f 254 246 253
f 252 247 248
f 252 253 247
f 248 250 249
f 249 251 248
f 251 252 248
f 249 250 251
f 251 250 254
f 255 254 250
f 256 255 250
f 265 256 250
f 272 265 250
f 254 252 251
f 253 252 254
f 256 266 257
f 266 256 265
f 257 266 258
f 258 266 259
f 259 266 260
f 260 266 261
f 261 266 262
f 263 262 266
f 263 266 264
f 264 266 267
f 264 267 268
f 269 265 272
f 269 272 270
f 270 272 271
f 271 272 273
f 273 272 274
f 274 272 275
f 275 272 276
f 276 272 282
f 276 282 277
f 277 282 278
f 278 282 279
f 279 282 280
f 280 282 281
f 281 282 283
f 281 283 284
