# Supplementary material for: Viewpoint Planning for Range Sensors Using Feature Cluster Constrained Spaces for Robot Vision Systems
Source: Sensors (Basel). 2023 Sep 18;23(18):7964. doi: 10.3390/s23187964 (PMC10537344; doi:10.3390/s23187964)
Supplement: Supplementary file 1 [file sensors-23-07964-s001.zip › Academic Example CMM/gcs_-y/render/vx7_hull_render_gcs_-y_0_lc60dx_laser.obj]

# Generated with PyMesh
v 17.5 20.00000000000004 12
v 17.5 20.00000000000004 0
v 17.5 25.01713047126276 12
v 17.5 30.24178367063566 12
v 17.5 30.24178367063566 24.88351233448122
v 17.5 30.24178367063566 31
v 17.5 31.31762485722001 31
v 17.5 32.32054901485358 31
v 17.5 34.7768705967863 31
v 17.5 37.54677164287239 31
v 17.5 38.3396927222684 31
v 17.5 39.24869222724752 31
v 17.5 42.45322835712761 31
v 17.5 44.70343915379499 31
v 17.5 46.00000000000009 -0
v 17.5 47.67945098514642 31
v 17.5 49.75821632936434 12
v 17.5 49.75821632936434 18.11648766551878
v 17.5 49.75821632936434 31
v 17.5 51.25 -0
v 17.5 52.91114923858596 12
v 17.5 55.91908509096764 12
v 17.5 57.3722124188759 12
v 17.5 57.74297612172616 12
v 17.5 58.00000000000007 12
v 17.5 60 -0
v 17.5 60 1.75
v 17.5 60 12
v 18.16366 38.02487 6
v 18.16366 38.02487 31
v 18.16366 41.97513 6
v 18.16366 41.97513 31
v 18.3553100323864 20.00000000000004 12
v 19.44631 34.28863 6
v 19.44631 34.28863 31
v 19.44631 45.71137 6
v 19.44631 45.71137 31
v 19.52223 27.90801 12
v 19.52223 27.90801 31
v 19.52223 52.09199 12
v 19.52223 52.09199 31
v 21.87262 31.17131 6
v 21.87262 31.17131 31
v 21.87262 48.82869 6
v 21.87262 48.82869 31
v 22.94675381970516 20.00000000000003 12
v 23.35336 25.44589 12
v 23.35336 25.44589 31
v 23.35336 54.55411 12
v 23.35336 54.55411 31
v 25.17965 29.01072 6
v 25.17965 29.01072 31
v 25.17965 50.98928 6
v 25.17965 50.98928 31
v 27.72296 24.16286 12
v 27.72296 24.16286 31
v 27.72296 55.83714 12
v 27.72296 55.83714 31
v 29.00905 28.04099 6
v 29.00905 28.04099 31
v 29.00905 51.95901 6
v 29.00905 51.95901 31
v 30 40 6
v 32.27704 24.16286 12
v 32.27704 24.16286 31
v 32.27704 55.83714 12
v 32.27704 55.83714 31
v 32.94582 28.3672 6
v 32.94582 28.3672 31
v 32.94582 51.6328 6
v 32.94582 51.6328 31
v 35.84894810333329 20.00000000000003 12
v 36.56338 29.954 6
v 36.56338 29.954 31
v 36.56338 50.046 6
v 36.56338 50.046 31
v 36.64664 25.44589 12
v 36.64664 25.44589 31
v 36.64664 54.55411 12
v 36.64664 54.55411 31
v 39.46969 32.62945 6
v 39.46969 32.62945 31
v 39.46969 47.37055 6
v 39.46969 47.37055 31
v 40.47777 27.90801 12
v 40.47777 27.90801 31
v 40.47777 52.09199 12
v 40.47777 52.09199 31
v 41.34981 36.10361 6
v 41.34981 36.10361 31
v 41.34981 43.89639 6
v 41.34981 43.89639 31
v 42 40 6
v 42 40 31
v 43.46006 31.34975 12
v 43.46006 31.34975 31
v 43.46006 48.65025 12
v 43.46006 48.65025 31
v 43.99999999999991 20.00000000000002 12
v 43.99999999999994 20.00000000000002 12
v 43.99999999999997 20.00000000000002 12
v 44 20.00000000000001 33.99999999999996
v 44 20.00000000000002 12.00000000000011
v 44 20.00000000000002 12
v 44.64811 24.50771999999999 33.99999999999996
v 44.64811 24.50772 12
v 44.64811 24.50772 33.99999999999996
v 45.35189 35.49228 12
v 45.35189 35.49228 31
v 45.35189 44.50772 12
v 45.35189 44.50772 31
v 46 40 12
v 46 40 31
v 46.53994 28.65024999999999 33.99999999999996
v 46.53994 28.65025 12
v 46.53994 28.65025 33.99999999999996
v 48.16366 20.00000000000001 33.99999999999996
v 48.16366 20.00000000000001 21.49996835659346
v 48.16366 20.00000000000002 9
v 48.16366 21.97514 33.99999999999996
v 48.16366 21.97514 9
v 48.16366 21.97514 33.99999999999996
v 49.44631 25.71137 33.99999999999996
v 49.44631 25.71137 9
v 49.44631 25.71137 33.99999999999996
v 49.52222999999999 32.09199 33.99999999999996
v 49.52223 32.09199 12
v 49.52223 32.09199 33.99999999999996
v 51.87262 28.82868999999999 33.99999999999996
v 51.87262 28.82869 9
v 51.87262 28.82869 33.99999999999996
v 53.35336 34.55410999999999 33.99999999999997
v 53.35336 34.55411 12
v 53.35336 34.55411 33.99999999999997
v 55.17965 30.98928 33.99999999999997
v 55.17965 30.98928 9
v 55.17965 30.98928 33.99999999999997
v 57.72296 35.83713999999999 33.99999999999997
v 57.72296 35.83714 12
v 57.72296 35.83714 33.99999999999997
v 59.00905 31.95901 33.99999999999997
v 59.00905 31.95901 9
v 59.00905 31.95901 33.99999999999997
v 59.9999999999999 20.00000000000001 9
v 59.99999999999997 20.00000000000001 9
v 59.99999999999999 20.00000000000001 9
v 59.99999999999999 20.00000000000001 9
v 60 20.00000000000001 9
v 60 20.00000000000001 9
v 60.00000000000001 20.00000000000001 9
v 60.00000000000003 20.00000000000001 9
v 60.00000000000004 20.00000000000001 9
v 62.27704 35.83714 33.99999999999997
v 62.27704 35.83714 12
v 62.27704 35.83714 33.99999999999997
v 62.94583 31.6328 33.99999999999997
v 62.94583 31.6328 9
v 62.94583 31.6328 33.99999999999997
v 66.56338 30.046 33.99999999999997
v 66.56338 30.046 9
v 66.56338 30.046 33.99999999999997
v 66.64663999999999 34.55411000000001 33.99999999999997
v 66.64664 34.55411 12
v 66.64664 34.55411 33.99999999999997
v 69.46968999999999 27.37055 33.99999999999997
v 69.46969 27.37055 9
v 69.46969 27.37055 33.99999999999997
v 70.47776999999999 32.09199000000001 33.99999999999997
v 70.47777000000001 32.09199 12
v 70.47777000000001 32.09199 33.99999999999997
v 71.34980999999999 23.89639 33.99999999999997
v 71.34981000000001 23.89639 9
v 71.34981000000001 23.89639 33.99999999999997
v 72 20.00000000000001 9
v 72 20.00000000000001 33.99999999999997
v 72 20 33.99999999999997
v 73.46006 28.65025000000001 33.99999999999997
v 73.46006 28.65025 12
v 73.46006 28.65025 33.99999999999997
v 75.35189 24.50772000000001 33.99999999999997
v 75.35189 24.50772 12
v 75.35189 24.50772 33.99999999999997
v 76 20.00000000000001 12
v 76 20.00000000000001 33.99999999999997
v 76 20 33.99999999999997
v 76 20 32.15714285714283
v 76 20 33.99999999999997
v 76.00000000000006 20.00000000000001 12
v 79.99999999999997 20.00000000000001 -0
v 84 30 12
v 84 30 28
v 84.64811 25.49228 12
v 84.64811 25.49228 28
v 84.64811 34.50772 12
v 84.64811 34.50772 28
v 86.53994 21.34975 12
v 86.53994 21.34975 28
v 86.53994 38.65025 12
v 86.53994 38.65025 28
v 87.7095071164876 20 12
v 87.7095071164876 20 21.72526687082696
v 87.7095071164876 20 28
v 88.16365999999999 28.02487 3
v 88.16365999999999 28.02487 28
v 88.16365999999999 31.97514 3
v 88.16365999999999 31.97514 28
v 89.44631 24.28863 3
v 89.44631 24.28863 28
v 89.44631 35.71137 3
v 89.44631 35.71137 28
v 89.52222999999999 42.09199 12
v 89.52222999999999 42.09199 28
v 91.02898462755493 19.99999999999999 28
v 91.87262 21.17131 3
v 91.87262 21.17131 28
v 91.87262 38.82869 3
v 91.87262 38.82869 28
v 93.35336 44.55411 12
v 93.35336 44.55411 28
v 93.66544386260233 20.00000000000001 3
v 93.66544386260233 20 14.44687330775391
v 93.66544386260236 19.99999999999999 28
v 95.17965 40.98928 3
v 95.17965 40.98928 28
v 95.61358887934423 20 3
v 97.72296 45.83714 12
v 97.72296 45.83714 28
v 99.00905 41.95901 3
v 99.00905 41.95901 28
v 99.17137789833774 20 3
v 100 30 3
v 102.277 45.83714 12
v 102.277 45.83714 28
v 102.5323223987346 20 3
v 102.9458 41.6328 3
v 102.9458 41.6328 28
v 106.5333466056142 20 3
v 106.5634 40.046 3
v 106.5634 40.046 28
v 106.6133690893121 19.99999999999999 28
v 106.6133690893121 19.99999999999999 27.57016576650668
v 106.6133690893121 20 3
v 106.6466 44.55411 12
v 106.6466 44.55411 28
v 109.4697 22.62945 3
v 109.4697 22.62945 28
v 109.4697 37.37055 3
v 109.4697 37.37055 28
v 110.0311279848945 19.99999999999999 28
v 110.4778 42.09199 12
v 110.4778 42.09199 28
v 111.3498 26.10361 3
v 111.3498 26.10361 28
v 111.3498 33.89639 3
v 111.3498 33.89639 28
v 112 30 3
v 112 30 28
v 112.2905289618042 19.99999999999999 28
v 112.2905289618042 19.99999999999999 18.27473312917309
v 112.2905289618042 19.99999999999999 12
v 113.4601 21.34975 12
v 113.4601 21.34975 28
v 113.4601 38.65025 12
v 113.4601 38.65025 28
v 113.8735582383869 19.99999999999999 12
v 115.3519 25.49228 12
v 115.3519 25.49228 28
v 115.3519 34.50772 12
v 115.3519 34.50772 28
v 116 30 12
v 116 30 28
v 116.3533273602832 19.99999999999999 12
v 117.3333333333333 19.99999999999999 12
v 120 19.99999999999999 12
v 120 19.99999999999999 8.000000000000004
v 120 19.99999999999999 0
v 120 60 0
v 120 60 12
f 3 2 1
f 2 33 1
f 1 33 3
f 4 2 3
f 15 2 4
f 15 189 2
f 2 46 33
f 46 2 72
f 72 2 119
f 119 2 189
f 3 38 4
f 33 38 3
f 7 4 5
f 38 5 4
f 7 8 4
f 9 4 8
f 4 9 10
f 4 10 15
f 6 7 5
f 5 39 6
f 38 39 5
f 39 7 6
f 35 8 7
f 35 7 43
f 43 7 39
f 35 9 8
f 30 10 9
f 30 9 35
f 10 11 15
f 30 11 10
f 11 12 15
f 30 12 11
f 12 13 15
f 32 13 12
f 32 12 30
f 13 14 15
f 32 14 13
f 14 16 15
f 32 16 14
f 16 17 15
f 17 21 15
f 20 15 25
f 20 189 15
f 21 22 15
f 22 23 15
f 23 24 15
f 24 25 15
f 17 16 18
f 16 19 18
f 16 37 19
f 37 16 32
f 17 18 40
f 21 17 40
f 18 19 41
f 18 41 40
f 37 41 19
f 26 20 25
f 26 189 20
f 22 21 40
f 22 49 23
f 22 40 49
f 24 23 57
f 49 57 23
f 24 66 25
f 24 57 66
f 26 25 27
f 27 25 28
f 28 25 66
f 26 27 277
f 26 277 189
f 28 278 27
f 27 278 277
f 28 66 278
f 29 32 30
f 29 30 34
f 31 32 29
f 63 31 29
f 29 34 63
f 34 30 35
f 31 37 32
f 36 37 31
f 63 36 31
f 47 38 33
f 33 46 47
f 34 35 42
f 63 34 42
f 42 35 43
f 36 45 37
f 44 45 36
f 44 36 63
f 45 41 37
f 47 39 38
f 43 39 52
f 47 48 39
f 52 39 48
f 40 41 50
f 40 50 49
f 45 50 41
f 42 43 51
f 63 42 51
f 51 43 52
f 44 54 45
f 53 54 44
f 63 53 44
f 54 50 45
f 46 55 47
f 72 55 46
f 55 48 47
f 52 48 60
f 55 56 48
f 60 48 56
f 49 50 58
f 49 58 57
f 54 58 50
f 51 52 59
f 51 59 63
f 59 52 60
f 53 62 54
f 61 62 53
f 63 61 53
f 62 58 54
f 64 56 55
f 99 64 55
f 99 55 72
f 60 56 69
f 64 65 56
f 69 56 65
f 57 58 67
f 57 67 66
f 62 67 58
f 59 60 68
f 63 59 68
f 68 60 69
f 61 71 62
f 70 61 63
f 70 71 61
f 71 67 62
f 63 68 73
f 63 75 70
f 73 81 63
f 63 83 75
f 63 81 89
f 91 83 63
f 63 89 93
f 93 91 63
f 77 65 64
f 77 64 100
f 99 100 64
f 69 65 74
f 65 78 74
f 77 78 65
f 66 67 80
f 66 80 79
f 278 66 79
f 71 80 67
f 68 69 73
f 73 69 74
f 70 76 71
f 75 76 70
f 76 80 71
f 72 119 99
f 73 74 81
f 74 78 86
f 81 74 82
f 74 86 82
f 75 84 76
f 83 84 75
f 76 88 80
f 84 98 76
f 76 98 88
f 85 78 77
f 85 77 106
f 101 77 100
f 106 77 101
f 85 86 78
f 79 80 88
f 79 88 87
f 278 79 87
f 81 82 89
f 82 86 96
f 89 82 90
f 82 96 90
f 83 92 84
f 91 92 83
f 92 111 84
f 84 111 98
f 95 86 85
f 85 106 95
f 95 96 86
f 87 88 98
f 87 98 97
f 87 97 278
f 89 90 93
f 93 90 94
f 90 109 94
f 90 96 109
f 91 94 92
f 93 94 91
f 94 113 92
f 92 113 111
f 94 109 113
f 108 96 95
f 95 106 115
f 95 115 108
f 108 109 96
f 97 98 111
f 97 111 110
f 278 97 110
f 99 119 100
f 100 119 101
f 104 106 101
f 101 119 104
f 103 102 105
f 118 102 103
f 122 105 102
f 117 102 118
f 117 120 102
f 120 122 102
f 104 103 106
f 119 103 104
f 103 105 106
f 103 119 118
f 106 105 107
f 105 123 107
f 122 123 105
f 106 107 114
f 106 114 115
f 125 114 107
f 123 125 107
f 112 109 108
f 108 133 112
f 108 115 127
f 108 127 133
f 112 113 109
f 110 111 113
f 110 113 112
f 278 110 112
f 112 133 139
f 112 139 154
f 194 112 154
f 198 112 194
f 198 211 112
f 112 211 218
f 112 218 278
f 115 114 116
f 114 129 116
f 125 129 114
f 115 116 126
f 115 126 127
f 135 126 116
f 129 131 116
f 131 135 116
f 118 120 117
f 121 118 119
f 121 120 118
f 144 121 119
f 144 119 189
f 121 122 120
f 121 123 122
f 124 123 121
f 144 124 121
f 124 125 123
f 124 129 125
f 130 129 124
f 130 124 145
f 144 145 124
f 127 126 128
f 128 126 168
f 135 137 126
f 126 137 141
f 126 141 143
f 126 143 170
f 170 168 126
f 127 128 132
f 127 132 133
f 128 168 132
f 130 131 129
f 130 135 131
f 136 135 130
f 146 136 130
f 146 130 145
f 133 132 134
f 132 162 134
f 164 162 132
f 168 164 132
f 133 134 138
f 133 138 139
f 134 162 138
f 136 137 135
f 136 141 137
f 142 141 136
f 147 142 136
f 146 147 136
f 139 138 140
f 138 153 140
f 138 162 153
f 139 140 153
f 139 153 154
f 142 143 141
f 142 156 143
f 147 148 142
f 149 142 148
f 157 142 149
f 157 156 142
f 143 156 170
f 144 189 145
f 145 189 146
f 146 189 147
f 147 189 148
f 148 189 149
f 149 150 157
f 149 189 150
f 150 151 160
f 150 189 151
f 150 160 157
f 152 166 151
f 151 189 152
f 151 166 160
f 172 166 152
f 174 172 152
f 152 189 174
f 154 153 155
f 162 155 153
f 154 155 162
f 154 162 163
f 190 154 163
f 194 154 190
f 157 158 156
f 156 158 170
f 157 159 158
f 160 159 157
f 159 170 158
f 160 161 159
f 161 170 159
f 160 165 161
f 166 165 160
f 177 161 165
f 177 170 161
f 163 162 164
f 163 164 168
f 163 168 169
f 190 163 169
f 166 167 165
f 167 179 165
f 179 177 165
f 166 171 167
f 172 171 166
f 167 171 180
f 180 179 167
f 169 168 170
f 169 170 177
f 169 177 178
f 178 190 169
f 172 173 171
f 173 182 171
f 180 171 182
f 172 175 173
f 174 175 172
f 173 175 184
f 184 182 173
f 174 176 175
f 183 176 174
f 189 183 174
f 184 175 176
f 176 183 186
f 185 184 176
f 186 185 176
f 178 177 179
f 178 179 180
f 178 180 181
f 181 192 178
f 178 192 190
f 181 180 182
f 181 182 184
f 183 181 186
f 183 188 181
f 181 184 186
f 188 196 181
f 181 196 192
f 189 188 183
f 185 187 184
f 186 184 187
f 186 187 185
f 200 188 189
f 188 200 196
f 189 220 200
f 220 189 225
f 225 189 230
f 189 276 230
f 277 276 189
f 192 191 190
f 190 191 195
f 190 195 194
f 192 193 191
f 204 191 193
f 204 195 191
f 196 193 192
f 196 197 193
f 208 193 197
f 204 193 208
f 194 195 199
f 194 199 198
f 206 199 195
f 206 195 204
f 201 197 196
f 200 201 196
f 201 202 197
f 215 197 202
f 208 197 215
f 198 199 212
f 198 212 211
f 210 199 206
f 210 212 199
f 213 201 200
f 213 200 220
f 202 201 213
f 213 215 202
f 203 206 204
f 203 204 207
f 205 206 203
f 231 205 203
f 203 207 231
f 207 204 208
f 205 210 206
f 209 210 205
f 231 209 205
f 207 208 214
f 231 207 214
f 214 208 215
f 209 217 210
f 216 217 209
f 216 209 231
f 217 212 210
f 211 212 219
f 211 219 218
f 217 219 212
f 215 213 222
f 213 220 221
f 213 221 222
f 214 215 221
f 214 221 220
f 231 214 220
f 221 215 222
f 216 224 217
f 223 224 216
f 231 223 216
f 224 219 217
f 218 219 227
f 218 227 226
f 278 218 226
f 224 227 219
f 225 231 220
f 223 229 224
f 228 229 223
f 231 228 223
f 229 227 224
f 225 230 231
f 226 227 233
f 226 233 232
f 278 226 232
f 229 233 227
f 228 236 229
f 235 228 231
f 235 236 228
f 236 233 229
f 231 230 234
f 230 276 234
f 231 234 237
f 231 238 235
f 237 245 231
f 231 247 238
f 231 245 252
f 254 247 231
f 231 252 256
f 256 254 231
f 232 233 244
f 232 244 243
f 232 243 278
f 236 244 233
f 234 276 237
f 235 239 236
f 238 239 235
f 239 244 236
f 237 242 245
f 237 276 242
f 238 248 239
f 247 248 238
f 239 251 244
f 248 264 239
f 264 251 239
f 241 240 246
f 241 249 240
f 240 249 246
f 242 241 245
f 241 242 249
f 245 241 246
f 242 260 249
f 242 276 260
f 243 244 251
f 243 251 250
f 278 243 250
f 245 246 252
f 246 249 258
f 252 246 253
f 246 262 253
f 246 258 262
f 247 255 248
f 254 255 247
f 255 269 248
f 248 269 264
f 249 259 258
f 260 259 249
f 250 251 264
f 250 264 263
f 278 250 263
f 252 253 256
f 256 253 257
f 253 267 257
f 253 262 267
f 254 257 255
f 256 257 254
f 257 271 255
f 255 271 269
f 257 267 271
f 259 262 258
f 261 259 260
f 261 262 259
f 265 261 260
f 276 265 260
f 266 262 261
f 265 266 261
f 266 267 262
f 263 264 269
f 263 269 268
f 263 268 278
f 265 272 266
f 272 265 276
f 270 267 266
f 270 266 272
f 270 271 267
f 268 269 271
f 268 271 270
f 278 268 270
f 273 270 272
f 278 270 273
f 273 272 276
f 274 273 275
f 274 278 273
f 276 275 273
f 278 274 275
f 277 275 276
f 278 275 277
