# Supplementary material for: Viewpoint Planning for Range Sensors Using Feature Cluster Constrained Spaces for Robot Vision Systems
Source: Sensors (Basel). 2023 Sep 18;23(18):7964. doi: 10.3390/s23187964 (PMC10537344; doi:10.3390/s23187964)
Supplement: Supplementary file 1 [file sensors-23-07964-s001.zip › Academic Example CMM/gcs_y/c-spaces/gcs_y_0_lc60dx_laser.obj]

# https://github.com/mikedh/trimesh
v 167.50000000 175.00000000 4.00000000
v 167.50000000 175.00000000 33.00000000
v -37.50000000 175.00000000 33.00000000
v -37.50000000 175.00000000 12.34782609
v -37.50000000 174.71428571 4.00000000
v -37.50000000 135.00000000 4.00000000
v 167.50000000 135.00000000 4.00000000
v -37.50000000 135.00000000 33.00000000
v 167.50000000 135.00000000 33.00000000
f 1 5 4
f 2 1 3
f 3 1 4
f 5 7 6
f 5 1 7
f 8 3 4
f 5 8 4
f 8 5 6
f 7 9 6
f 9 8 6
f 9 2 3
f 8 9 3
f 9 1 2
f 1 9 7
