# Supplementary material for: Viewpoint Planning for Range Sensors Using Feature Cluster Constrained Spaces for Robot Vision Systems
Source: Sensors (Basel). 2023 Sep 18;23(18):7964. doi: 10.3390/s23187964 (PMC10537344; doi:10.3390/s23187964)
Supplement: Supplementary file 1 [file sensors-23-07964-s001.zip › Academic Example CMM/gcs_y/render/center_hull_render_gcs_y_0_lc60dx_laser.obj]

# Generated with PyMesh
v 0 0 -0
v 0 0 12
v 0 59.97782330216884 0
v 0 59.97782330216884 11.99556466043377
v -0 59.97782330216884 12
v 0.01325487272041559 59.97782330216884 12
v 0.01552368848181154 59.97782330216884 12
v 0.02096829577490102 59.97782330216884 12
v 0.03231800273358496 59.97782330216884 12
v 0.0443533956623187 59.97782330216884 -0
v 0.0547468447435441 59.97782330216884 12
v 0.0950993149076246 59.97782330216884 12
v 0.1476878172471132 59.97782330216884 12
v 0.1719486513993369 59.97782330216884 12
v 14 40 12
v 14 40 31
v 14.64811 35.49228 12
v 14.64811 35.49228 31
v 14.64811 44.50772 12
v 14.64811 44.50772 31
v 16.53994 31.34975 12
v 16.53994 31.34975 31
v 16.53994 48.65025 12
v 16.53994 48.65025 31
v 18.16366 38.02487 6
v 18.16366 38.02487 31
v 18.16366 41.97513 6
v 18.16366 41.97513 31
v 19.44631 34.28863 6
v 19.44631 34.28863 31
v 19.44631 45.71137 6
v 19.44631 45.71137 31
v 19.52223 27.90801 12
v 19.52223 27.90801 31
v 19.52223 52.09199 12
v 19.52223 52.09199 31
v 21.87262 31.17131 6
v 21.87262 31.17131 31
v 21.87262 48.82869 6
v 21.87262 48.82869 31
v 23.35336 25.44589 12
v 23.35336 25.44589 31
v 23.35336 54.55411 12
v 23.35336 54.55411 31
v 25.17965 29.01072 6
v 25.17965 29.01072 31
v 25.17965 50.98928 6
v 25.17965 50.98928 31
v 27.72296 24.16286 12
v 27.72296 24.16286 31
v 27.72296 55.83714 12
v 27.72296 55.83714 31
v 29.00905 28.04099 6
v 29.00905 28.04099 31
v 29.00905 51.95901 6
v 29.00905 51.95901 31
v 30 40 6
v 32.27704 24.16286 12
v 32.27704 24.16286 31
v 32.27704 55.83714 12
v 32.27704 55.83714 31
v 32.94582 28.3672 6
v 32.94582 28.3672 31
v 32.94582 51.6328 6
v 32.94582 51.6328 31
v 36.56338 29.954 6
v 36.56338 29.954 31
v 36.56338 50.046 6
v 36.56338 50.046 31
v 36.64664 25.44589 12
v 36.64664 25.44589 31
v 36.64664 54.55411 12
v 36.64664 54.55411 31
v 39.46969 32.62945 6
v 39.46969 32.62945 31
v 39.46969 47.37055 6
v 39.46969 47.37055 31
v 40.47777 27.90801 12
v 40.47777 27.90801 31
v 40.47777 52.09199 12
v 40.47777 52.09199 31
v 41.34981 36.10361 6
v 41.34981 36.10361 31
v 41.34981 43.89639 6
v 41.34981 43.89639 31
v 42 40 6
v 42 40 31
v 43.46006 31.34975 12
v 43.46006 31.34975 31
v 43.46006 48.65025 12
v 43.46006 48.65025 31
v 44 20 12
v 44 20 34
v 44.64811 15.49228 12
v 44.64811 15.49228 34
v 44.64811 24.50772 12
v 44.64811 24.50772 34
v 45.35189 35.49228 12
v 45.35189 35.49228 31
v 45.35189 44.50772 12
v 45.35189 44.50772 31
v 46 40 12
v 46 40 31
v 46.53994 11.34975 12
v 46.53994 11.34975 34
v 46.53994 28.65025 12
v 46.53994 28.65025 34
v 48.16366 18.02487 9
v 48.16366 18.02487 34
v 48.16366 21.97514 9
v 48.16366 21.97514 34
v 49.44631 14.28863 9
v 49.44631 14.28863 34
v 49.44631 25.71137 9
v 49.44631 25.71137 34
v 49.52223 7.908007 12
v 49.52223 7.908007 34
v 49.52223 32.09199 12
v 49.52223 32.09199 34
v 51.87262 11.17131 9
v 51.87262 11.17131 34
v 51.87262 28.82869 9
v 51.87262 28.82869 34
v 53.35336 5.445888 12
v 53.35336 5.445888 34
v 53.35336 34.55411 12
v 53.35336 34.55411 34
v 55.17965 9.010721 9
v 55.17965 9.010721 34
v 55.17965 30.98928 9
v 55.17965 30.98928 34
v 57.72296 4.162857 12
v 57.72296 4.162857 34
v 57.72296 35.83714 12
v 57.72296 35.83714 34
v 59.00905 8.040986999999999 9
v 59.00905 8.040986999999999 34
v 59.00905 31.95901 9
v 59.00905 31.95901 34
v 60 20 9
v 62.27704 4.162857 12
v 62.27704 4.162857 34
v 62.27704 35.83714 12
v 62.27704 35.83714 34
v 62.94583 8.367198 9
v 62.94583 8.367198 34
v 62.94583 31.6328 9
v 62.94583 31.6328 34
v 66.56338 9.954001999999999 9
v 66.56338 9.954001999999999 34
v 66.56338 30.046 9
v 66.56338 30.046 34
v 66.64664 5.445888 12
v 66.64664 5.445888 34
v 66.64664 34.55411 12
v 66.64664 34.55411 34
v 69.46969 12.62945 9
v 69.46969 12.62945 34
v 69.46969 27.37055 9
v 69.46969 27.37055 34
v 70.47777000000001 7.908007 12
v 70.47777000000001 7.908007 34
v 70.47777000000001 32.09199 12
v 70.47777000000001 32.09199 34
v 71.34981000000001 16.10361 9
v 71.34981000000001 16.10361 34
v 71.34981000000001 23.89639 9
v 71.34981000000001 23.89639 34
v 72 20 9
v 72 20 34
v 73.46006 11.34975 12
v 73.46006 11.34975 34
v 73.46006 28.65025 12
v 73.46006 28.65025 34
v 75.35189 15.49228 12
v 75.35189 15.49228 34
v 75.35189 24.50772 12
v 75.35189 24.50772 34
v 76 20 12
v 76 20 34
v 84 30 12
v 84 30 28
v 84.64811 25.49228 12
v 84.64811 25.49228 28
v 84.64811 34.50772 12
v 84.64811 34.50772 28
v 86.53994 21.34975 12
v 86.53994 21.34975 28
v 86.53994 38.65025 12
v 86.53994 38.65025 28
v 88.16365999999999 28.02487 3
v 88.16365999999999 28.02487 28
v 88.16365999999999 31.97514 3
v 88.16365999999999 31.97514 28
v 89.44631 24.28863 3
v 89.44631 24.28863 28
v 89.44631 35.71137 3
v 89.44631 35.71137 28
v 89.52222999999999 17.90801 12
v 89.52222999999999 17.90801 28
v 89.52222999999999 42.09199 12
v 89.52222999999999 42.09199 28
v 91.87262 21.17131 3
v 91.87262 21.17131 28
v 91.87262 38.82869 3
v 91.87262 38.82869 28
v 93.35336 15.44589 12
v 93.35336 15.44589 28
v 93.35336 44.55411 12
v 93.35336 44.55411 28
v 95.17965 19.01072 3
v 95.17965 19.01072 28
v 95.17965 40.98928 3
v 95.17965 40.98928 28
v 97.60691177269373 59.97782330216883 12
v 97.72296 14.16286 12
v 97.72296 14.16286 28
v 97.72296 45.83714 12
v 97.72296 45.83714 28
v 99.00905 18.04099 3
v 99.00905 18.04099 28
v 99.00905 41.95901 3
v 99.00905 41.95901 28
v 100 30 3
v 102.277 14.16286 12
v 102.277 14.16286 28
v 102.277 45.83714 12
v 102.277 45.83714 28
v 102.9458 18.3672 3
v 102.9458 18.3672 28
v 102.9458 41.6328 3
v 102.9458 41.6328 28
v 106.5634 19.954 3
v 106.5634 19.954 28
v 106.5634 40.046 3
v 106.5634 40.046 28
v 106.6466 15.44589 12
v 106.6466 15.44589 28
v 106.6466 44.55411 12
v 106.6466 44.55411 28
v 109.4697 22.62945 3
v 109.4697 22.62945 28
v 109.4697 37.37055 3
v 109.4697 37.37055 28
v 110.4778 17.90801 12
v 110.4778 17.90801 28
v 110.4778 42.09199 12
v 110.4778 42.09199 28
v 111.3498 26.10361 3
v 111.3498 26.10361 28
v 111.3498 33.89639 3
v 111.3498 33.89639 28
v 112 30 3
v 112 30 28
v 113.4601 21.34975 12
v 113.4601 21.34975 28
v 113.4601 38.65025 12
v 113.4601 38.65025 28
v 115.3519 25.49228 12
v 115.3519 25.49228 28
v 115.3519 34.50772 12
v 115.3519 34.50772 28
v 116 30 12
v 116 30 28
v 119.5326757141061 59.97782330216883 12
v 119.6605692957564 59.97782330216883 12
v 119.7769931416916 59.97782330216883 12
v 119.8504457700481 59.97782330216883 12
v 119.8931436445031 59.97782330216883 12
v 119.9179462180247 59.97782330216883 12
v 119.9617416358982 59.97782330216883 12
v 119.9651178374528 59.97782330216883 12
v 119.9722487113717 59.97782330216883 12
v 119.9808276300803 59.97782330216883 12
v 119.9882080168546 59.97782330216883 12
v 119.9932067876136 59.97782330216883 12
v 119.995956442139 59.97782330216883 12
v 119.9970431069559 59.97782330216883 12
v 120 0 0
v 120 0 12
v 120 59.97782330216883 -0
v 120 59.97782330216883 0.004435339566234712
v 120 59.97782330216883 7.521382354538739
v 120 59.97782330216883 12
f 2 4 1
f 279 2 1
f 1 4 3
f 3 10 1
f 10 279 1
f 2 5 4
f 5 2 6
f 2 17 6
f 2 21 17
f 2 33 21
f 41 33 2
f 2 49 41
f 94 49 2
f 94 2 104
f 104 2 116
f 2 124 116
f 2 132 124
f 280 132 2
f 280 2 279
f 283 3 4
f 282 10 3
f 282 3 283
f 4 5 6
f 4 6 7
f 4 7 8
f 4 8 9
f 4 9 11
f 4 11 12
f 4 12 13
f 4 13 14
f 4 14 215
f 4 215 283
f 7 6 17
f 8 7 15
f 7 17 15
f 8 19 9
f 8 15 19
f 11 9 23
f 19 23 9
f 281 279 10
f 281 10 282
f 12 11 35
f 11 23 35
f 12 43 13
f 12 35 43
f 14 13 51
f 43 51 13
f 14 51 60
f 14 60 215
f 17 16 15
f 15 16 20
f 15 20 19
f 17 18 16
f 26 16 18
f 26 20 16
f 21 18 17
f 21 22 18
f 30 18 22
f 26 18 30
f 19 20 24
f 19 24 23
f 28 24 20
f 28 20 26
f 33 22 21
f 30 22 38
f 33 34 22
f 38 22 34
f 23 24 36
f 23 36 35
f 32 24 28
f 32 36 24
f 25 28 26
f 25 26 29
f 27 28 25
f 57 27 25
f 25 29 57
f 29 26 30
f 27 32 28
f 31 32 27
f 57 31 27
f 29 30 37
f 57 29 37
f 37 30 38
f 31 40 32
f 39 40 31
f 39 31 57
f 40 36 32
f 41 34 33
f 38 34 46
f 41 42 34
f 46 34 42
f 35 36 44
f 35 44 43
f 40 44 36
f 37 38 45
f 57 37 45
f 45 38 46
f 39 48 40
f 47 48 39
f 57 47 39
f 48 44 40
f 49 42 41
f 46 42 54
f 49 50 42
f 54 42 50
f 43 44 52
f 43 52 51
f 48 52 44
f 45 46 53
f 45 53 57
f 53 46 54
f 47 56 48
f 55 56 47
f 57 55 47
f 56 52 48
f 58 50 49
f 92 58 49
f 92 49 94
f 54 50 63
f 58 59 50
f 63 50 59
f 51 52 61
f 51 61 60
f 56 61 52
f 53 54 62
f 57 53 62
f 62 54 63
f 55 65 56
f 64 55 57
f 64 65 55
f 65 61 56
f 57 62 66
f 57 68 64
f 66 74 57
f 57 76 68
f 57 74 82
f 84 76 57
f 57 82 86
f 86 84 57
f 70 59 58
f 70 58 92
f 63 59 67
f 59 71 67
f 70 71 59
f 60 61 73
f 60 73 72
f 265 60 72
f 215 60 265
f 65 73 61
f 62 63 66
f 66 63 67
f 64 69 65
f 68 69 64
f 69 73 65
f 66 67 74
f 67 71 79
f 74 67 75
f 67 79 75
f 68 77 69
f 76 77 68
f 69 81 73
f 77 91 69
f 69 91 81
f 78 71 70
f 78 70 96
f 96 70 92
f 78 79 71
f 72 73 81
f 72 81 80
f 266 72 80
f 266 265 72
f 74 75 82
f 75 79 89
f 82 75 83
f 75 89 83
f 76 85 77
f 84 85 76
f 85 101 77
f 77 101 91
f 88 79 78
f 78 96 88
f 88 89 79
f 80 81 91
f 80 91 90
f 80 90 267
f 267 266 80
f 82 83 86
f 86 83 87
f 83 99 87
f 83 89 99
f 84 87 85
f 86 87 84
f 87 103 85
f 85 103 101
f 87 99 103
f 98 89 88
f 88 96 106
f 88 106 98
f 98 99 89
f 90 91 101
f 90 101 100
f 268 90 100
f 267 90 268
f 94 93 92
f 92 93 97
f 92 97 96
f 94 95 93
f 109 93 95
f 109 97 93
f 104 95 94
f 104 105 95
f 113 95 105
f 109 95 113
f 96 97 107
f 96 107 106
f 111 107 97
f 111 97 109
f 102 99 98
f 98 126 102
f 98 106 118
f 98 118 126
f 102 103 99
f 100 101 103
f 100 103 102
f 269 100 102
f 269 268 100
f 102 126 134
f 102 134 143
f 185 102 143
f 189 102 185
f 189 201 102
f 102 201 209
f 102 209 270
f 270 269 102
f 116 105 104
f 113 105 121
f 116 117 105
f 121 105 117
f 106 107 119
f 106 119 118
f 115 107 111
f 115 119 107
f 108 111 109
f 108 109 112
f 110 111 108
f 140 110 108
f 108 112 140
f 112 109 113
f 110 115 111
f 114 115 110
f 140 114 110
f 112 113 120
f 140 112 120
f 120 113 121
f 114 123 115
f 122 123 114
f 122 114 140
f 123 119 115
f 124 117 116
f 121 117 129
f 124 125 117
f 129 117 125
f 118 119 127
f 118 127 126
f 123 127 119
f 120 121 128
f 140 120 128
f 128 121 129
f 122 131 123
f 130 131 122
f 140 130 122
f 131 127 123
f 132 125 124
f 129 125 137
f 132 133 125
f 137 125 133
f 126 127 135
f 126 135 134
f 131 135 127
f 128 129 136
f 128 136 140
f 136 129 137
f 130 139 131
f 138 139 130
f 140 138 130
f 139 135 131
f 141 133 132
f 280 141 132
f 137 133 146
f 141 142 133
f 146 133 142
f 134 135 144
f 134 144 143
f 139 144 135
f 136 137 145
f 140 136 145
f 145 137 146
f 138 148 139
f 147 138 140
f 147 148 138
f 148 144 139
f 140 145 149
f 140 151 147
f 149 157 140
f 140 159 151
f 140 157 165
f 167 159 140
f 140 165 169
f 169 167 140
f 153 142 141
f 153 141 280
f 146 142 150
f 142 154 150
f 153 154 142
f 143 144 156
f 143 156 155
f 181 143 155
f 185 143 181
f 148 156 144
f 145 146 149
f 149 146 150
f 147 152 148
f 151 152 147
f 152 156 148
f 149 150 157
f 150 154 162
f 157 150 158
f 150 162 158
f 151 160 152
f 159 160 151
f 152 164 156
f 160 174 152
f 174 164 152
f 161 154 153
f 161 153 280
f 161 162 154
f 155 156 164
f 155 164 163
f 181 155 163
f 157 158 165
f 158 162 172
f 165 158 166
f 158 172 166
f 159 168 160
f 167 168 159
f 168 178 160
f 160 178 174
f 171 162 161
f 280 171 161
f 171 172 162
f 163 164 174
f 163 174 173
f 173 181 163
f 165 166 169
f 169 166 170
f 166 176 170
f 166 172 176
f 167 170 168
f 169 170 167
f 170 180 168
f 168 180 178
f 170 176 180
f 175 172 171
f 280 175 171
f 175 176 172
f 173 174 178
f 173 178 177
f 177 183 173
f 173 183 181
f 179 176 175
f 216 179 175
f 216 175 280
f 179 180 176
f 177 178 180
f 177 180 179
f 179 187 177
f 177 187 183
f 179 199 187
f 207 199 179
f 207 179 216
f 183 182 181
f 181 182 186
f 181 186 185
f 183 184 182
f 192 182 184
f 192 186 182
f 187 184 183
f 187 188 184
f 196 184 188
f 192 184 196
f 185 186 190
f 185 190 189
f 194 190 186
f 194 186 192
f 199 188 187
f 196 188 204
f 199 200 188
f 204 188 200
f 189 190 202
f 189 202 201
f 198 190 194
f 198 202 190
f 191 194 192
f 191 192 195
f 193 194 191
f 224 193 191
f 191 195 224
f 195 192 196
f 193 198 194
f 197 198 193
f 224 197 193
f 195 196 203
f 224 195 203
f 203 196 204
f 197 206 198
f 205 206 197
f 205 197 224
f 206 202 198
f 207 200 199
f 204 200 212
f 207 208 200
f 212 200 208
f 201 202 210
f 201 210 209
f 206 210 202
f 203 204 211
f 224 203 211
f 211 204 212
f 205 214 206
f 213 214 205
f 224 213 205
f 214 210 206
f 216 208 207
f 212 208 221
f 216 217 208
f 221 208 217
f 209 210 219
f 209 219 218
f 271 209 218
f 270 209 271
f 214 219 210
f 211 212 220
f 211 220 224
f 220 212 221
f 213 223 214
f 222 223 213
f 224 222 213
f 223 219 214
f 283 215 265
f 225 217 216
f 280 225 216
f 221 217 230
f 225 226 217
f 230 217 226
f 218 219 228
f 218 228 227
f 272 218 227
f 272 271 218
f 223 228 219
f 220 221 229
f 224 220 229
f 229 221 230
f 222 232 223
f 231 222 224
f 231 232 222
f 232 228 223
f 224 229 233
f 224 235 231
f 233 241 224
f 224 243 235
f 224 241 249
f 251 243 224
f 224 249 253
f 253 251 224
f 237 226 225
f 280 237 225
f 230 226 234
f 234 226 238
f 237 238 226
f 227 228 240
f 227 240 239
f 227 239 273
f 273 272 227
f 232 240 228
f 229 230 233
f 233 230 234
f 231 236 232
f 235 236 231
f 236 240 232
f 233 234 241
f 234 238 246
f 241 234 242
f 234 246 242
f 235 244 236
f 243 244 235
f 236 248 240
f 244 258 236
f 258 248 236
f 245 238 237
f 245 237 280
f 245 246 238
f 239 240 248
f 239 248 247
f 274 239 247
f 273 239 274
f 241 242 249
f 242 246 256
f 249 242 250
f 242 256 250
f 243 252 244
f 251 252 243
f 252 262 244
f 244 262 258
f 255 246 245
f 280 255 245
f 255 256 246
f 247 248 258
f 247 258 257
f 275 247 257
f 275 274 247
f 249 250 253
f 253 250 254
f 250 260 254
f 250 256 260
f 251 254 252
f 253 254 251
f 254 264 252
f 252 264 262
f 254 260 264
f 259 256 255
f 280 259 255
f 259 260 256
f 257 258 262
f 257 262 261
f 257 261 276
f 276 275 257
f 263 260 259
f 263 259 280
f 263 264 260
f 261 262 264
f 261 264 263
f 277 261 263
f 276 261 277
f 278 277 263
f 278 263 280
f 266 283 265
f 267 283 266
f 268 283 267
f 269 283 268
f 270 283 269
f 271 283 270
f 272 283 271
f 273 283 272
f 274 283 273
f 275 283 274
f 276 283 275
f 277 283 276
f 278 283 277
f 284 278 280
f 284 283 278
f 282 280 279
f 281 282 279
f 283 280 282
f 284 280 283
