# Supplementary material for: Viewpoint Planning for Range Sensors Using Feature Cluster Constrained Spaces for Robot Vision Systems
Source: Sensors (Basel). 2023 Sep 18;23(18):7964. doi: 10.3390/s23187964 (PMC10537344; doi:10.3390/s23187964)
Supplement: Supplementary file 1 [file sensors-23-07964-s001.zip › Academic Example CMM/gcs_y/render/vx0_hull_render_gcs_y_0_lc60dx_laser.obj]

# Generated with PyMesh
v 0 0 2.99999999999998
v -0 0 12
v 0 14.9999999999999 2.999999999999981
v 0 17.50000000000001 2.999999999999981
v 0 40 2.999999999999984
v -0 40 8
v 0 40 12
v 11.9538741261937 40 12
v 14 40 12
v 14 40 12
v 14 40 31
v 14 40 12
v 14 40 12.00000000000002
v 14 40 22.69999999999998
v 14 40 31
v 14.64811 35.49228 12
v 14.64811 35.49228 31
v 16.53994 31.34975 12
v 16.53994 31.34975 31
v 17.09257733242324 40 31
v 18.16366 38.02487 6
v 18.16366 38.02487 31
v 18.16366 40 6
v 18.16366 40 18.50000000000003
v 18.16366 40 21.86726799999998
v 18.16366 40 31
v 19.44631 34.28863 6
v 19.44631 34.28863 31
v 19.52223 27.90801 12
v 19.52223 27.90801 31
v 21.87262 31.17131 6
v 21.87262 31.17131 31
v 23.35336 25.44589 12
v 23.35336 25.44589 31
v 25.17965 29.01072 6
v 25.17965 29.01072 31
v 27.72296 24.16286 12
v 27.72296 24.16286 31
v 29.00905 28.04099 6
v 29.00905 28.04099 31
v 29.99999999999999 40 6
v 29.99999999999999 40 6
v 30 40 6
v 30 40 6
v 30 40 6
v 30 40 6
v 30 40 6
v 30 40 6
v 30 40 6
v 30.00000000000001 40 6
v 32.27704 24.16286 12
v 32.27704 24.16286 31
v 32.94582 28.3672 6
v 32.94582 28.3672 31
v 36.56338 29.954 6
v 36.56338 29.954 31
v 36.64664 25.44589 12
v 36.64664 25.44589 31
v 39.46969 32.62945 6
v 39.46969 32.62945 31
v 40.47777 27.90801 12
v 40.47777 27.90801 31
v 41.34981 36.10361 6
v 41.34981 36.10361 31
v 42 40 6
v 42 40 17.09999999999997
v 42 40 30.99999999999999
v 42 40 31
v 42 40 6
v 42 40 31
v 43.46006 31.34975 12
v 43.46006 31.34975 31
v 44 20 12
v 44 20 34
v 44.64811 15.49228 12
v 44.64811 15.49228 34
v 44.64811 24.50772 12
v 44.64811 24.50772 34
v 45.35189 35.49228 12
v 45.35189 35.49228 31
v 46 40 31
v 46 40 12
v 46 40 16.29999999999998
v 46 40 31
v 46 40 31
v 46 40 12
v 46 40 31
v 46 40 12
v 46.00000000000001 40 12
v 46.00000000000001 40 12
v 46.53994 11.34975 12
v 46.53994 11.34975 34
v 46.53994 28.65025 12
v 46.53994 28.65025 34
v 48.16366 18.02487 9
v 48.16366 18.02487 34
v 48.16366 21.97514 9
v 48.16366 21.97514 34
v 49.44631 14.28863 9
v 49.44631 14.28863 34
v 49.44631 25.71137 9
v 49.44631 25.71137 34
v 49.52223 7.908007 12
v 49.52223 7.908007 34
v 49.52223 32.09199 12
v 49.52223 32.09199 34
v 51.87262 11.17131 9
v 51.87262 11.17131 34
v 51.87262 28.82869 9
v 51.87262 28.82869 34
v 53.35336 5.445888 12
v 53.35336 5.445888 34
v 53.35336 34.55411 12
v 53.35336 34.55411 34
v 55.17965 9.010721 9
v 55.17965 9.010721 34
v 55.17965 30.98928 9
v 55.17965 30.98928 34
v 57.72296 4.162857 12
v 57.72296 4.162857 34
v 57.72296 35.83714 12
v 57.72296 35.83714 34
v 59.00905 8.040986999999999 9
v 59.00905 8.040986999999999 34
v 59.00905 31.95901 9
v 59.00905 31.95901 34
v 60 20 9
v 62.27704 4.162857 12
v 62.27704 4.162857 34
v 62.27704 35.83714 12
v 62.27704 35.83714 34
v 62.94583 8.367198 9
v 62.94583 8.367198 34
v 62.94583 31.6328 9
v 62.94583 31.6328 34
v 66.56338 9.954001999999999 9
v 66.56338 9.954001999999999 34
v 66.56338 30.046 9
v 66.56338 30.046 34
v 66.64664 5.445888 12
v 66.64664 5.445888 34
v 66.64664 34.55411 12
v 66.64664 34.55411 34
v 67.49999999999983 40 12
v 69.46969 12.62945 9
v 69.46969 12.62945 34
v 69.46969 27.37055 9
v 69.46969 27.37055 34
v 70.47777000000001 7.908007 12
v 70.47777000000001 7.908007 34
v 70.47777000000001 32.09199 12
v 70.47777000000001 32.09199 34
v 71.34981000000001 16.10361 9
v 71.34981000000001 16.10361 34
v 71.34981000000001 23.89639 9
v 71.34981000000001 23.89639 34
v 72 20 9
v 72 20 34
v 73.46006 11.34975 12
v 73.46006 11.34975 34
v 73.46006 28.65025 12
v 73.46006 28.65025 34
v 75.35189 15.49228 12
v 75.35189 15.49228 34
v 75.35189 24.50772 12
v 75.35189 24.50772 34
v 76 20 12
v 76 20 34
v 84 30 12
v 84 30 28
v 84.64811 25.49228 12
v 84.64811 25.49228 28
v 84.64811 34.50772 12
v 84.64811 34.50772 28
v 86.53994 21.34975 12
v 86.53994 21.34975 28
v 86.53994 38.65025 12
v 86.53994 38.65025 28
v 87.70950711648757 40 12
v 87.70950711648757 40 18.27473312917301
v 87.70950711648757 40 28
v 88.16365999999999 28.02487 3
v 88.16365999999999 28.02487 28
v 88.16365999999999 31.97514 3
v 88.16365999999999 31.97514 28
v 89.44631 24.28863 3
v 89.44631 24.28863 28
v 89.44631 35.71137 3
v 89.44631 35.71137 28
v 89.49733839372976 40 28
v 89.52222999999999 17.90801 12
v 89.52222999999999 17.90801 28
v 90.00000000000051 0 2.999999999999949
v 91.02898462755493 40 28
v 91.87262 21.17131 3
v 91.87262 21.17131 28
v 91.87262 38.82869 3
v 91.87262 38.82869 28
v 92.17555071414847 40 28
v 93.35336 15.44589 12
v 93.35336 15.44589 28
v 93.66544386260233 40 3
v 93.66544386260233 40 6.766911227479492
v 93.66544386260233 40 16.55312669224603
v 93.66544386260233 40 28
v 95.17965 19.01072 3
v 95.17965 19.01072 28
v 95.61358887934423 40 3
v 97.72296 14.16286 12
v 97.72296 14.16286 28
v 99.00905 18.04099 3
v 99.00905 18.04099 28
v 99.17137789833774 40 3
v 100 30 3
v 102.277 14.16286 12
v 102.277 14.16286 28
v 102.5323223987346 40 3
v 102.9458 18.3672 3
v 102.9458 18.3672 28
v 106.5333466056142 40 3
v 106.5634 19.954 3
v 106.5634 19.954 28
v 106.6133690893121 40 3
v 106.6133690893121 40 3.429834233493485
v 106.6133690893121 40 4.177326182137538
v 106.6133690893121 40 28
v 106.6466 15.44589 12
v 106.6466 15.44589 28
v 106.7906958624396 40 28
v 109.4697 22.62945 3
v 109.4697 22.62945 28
v 109.4697 37.37055 3
v 109.4697 37.37055 28
v 110.4778 17.90801 12
v 110.4778 17.90801 28
v 111.3498 26.10361 3
v 111.3498 26.10361 28
v 111.3498 33.89639 3
v 111.3498 33.89639 28
v 112 30 3
v 112 30 28
v 112.2905289618042 40 12
v 112.2905289618042 40 21.725266870827
v 112.2905289618042 40 28
v 112.5 0 2.999999999999942
v 112.5 0 12
v 112.5 0.5013312691161924 12
v 112.5 0.5408840347064647 12
v 112.5 0.7655405395274046 12
v 112.5 1.197645027293799 12
v 112.5 1.829033836313491 12
v 112.5 2.602396831579199 12
v 112.5 4.768203046724322 12
v 112.5 5.993423799582441 12
v 112.5 8.675256863420525 12
v 112.5 14.10494161013206 12
v 112.5 20.24174122355232 12
v 112.5 20.24174122355232 17.15092378365675
v 112.5 20.24174122355232 22.75825877644762
v 112.5 20.24174122355232 28
v 112.5 21.65764894997994 28
v 112.5 23.51256144197501 28
v 112.5 25.92791429874315 28
v 112.5 29.32758733852438 28
v 112.5 30 28
v 112.5 32.93264053159001 28
v 112.5 34.07208570125684 28
v 112.5 35.89572191713984 28
v 112.5 38.34235105002006 28
v 112.5 38.84455446082909 28
v 112.5 39.75825877644768 12
v 112.5 39.75825877644768 22.84907621634325
v 112.5 39.75825877644768 28
v 112.5 39.99999999999999 2.999999999999947
v 112.5 39.99999999999999 12
f 1 2 3
f 193 2 1
f 193 1 3
f 2 7 3
f 7 2 8
f 2 16 8
f 2 18 16
f 2 29 18
f 33 29 2
f 2 37 33
f 75 37 2
f 75 2 91
f 91 2 103
f 2 111 103
f 2 119 111
f 246 119 2
f 246 2 193
f 3 6 4
f 193 3 4
f 3 7 6
f 4 6 5
f 4 5 274
f 193 4 274
f 5 6 23
f 5 23 41
f 41 42 5
f 43 5 42
f 44 5 43
f 44 45 5
f 5 45 47
f 5 47 48
f 5 48 49
f 50 5 49
f 65 5 50
f 5 65 202
f 5 202 274
f 7 8 6
f 8 9 6
f 9 12 6
f 12 23 6
f 9 8 16
f 9 10 12
f 9 16 10
f 10 11 14
f 16 11 10
f 10 13 12
f 10 14 13
f 14 11 15
f 11 20 15
f 16 17 11
f 22 11 17
f 22 20 11
f 13 23 12
f 13 14 24
f 24 23 13
f 14 15 20
f 26 14 20
f 24 14 25
f 25 14 26
f 18 17 16
f 18 19 17
f 28 17 19
f 22 17 28
f 29 19 18
f 28 19 32
f 29 30 19
f 32 19 30
f 26 20 22
f 21 24 22
f 21 22 27
f 23 24 21
f 21 41 23
f 21 27 46
f 46 41 21
f 22 24 25
f 25 26 22
f 27 22 28
f 27 28 31
f 46 27 31
f 31 28 32
f 33 30 29
f 32 30 36
f 33 34 30
f 36 30 34
f 31 32 35
f 46 31 35
f 35 32 36
f 37 34 33
f 36 34 40
f 37 38 34
f 40 34 38
f 35 36 39
f 35 39 46
f 39 36 40
f 51 38 37
f 73 51 37
f 73 37 75
f 40 38 54
f 51 52 38
f 54 38 52
f 39 40 53
f 46 39 53
f 53 40 54
f 46 42 41
f 43 42 46
f 46 44 43
f 46 45 44
f 47 45 46
f 46 48 47
f 46 49 48
f 50 49 46
f 69 50 46
f 46 53 55
f 55 59 46
f 46 59 63
f 46 63 69
f 69 65 50
f 57 52 51
f 57 51 73
f 54 52 56
f 52 58 56
f 57 58 52
f 53 54 55
f 55 54 56
f 55 56 59
f 56 58 62
f 59 56 60
f 56 62 60
f 61 58 57
f 61 57 77
f 77 57 73
f 61 62 58
f 59 60 63
f 60 62 72
f 63 60 64
f 60 72 64
f 71 62 61
f 61 77 71
f 71 72 62
f 63 64 69
f 69 64 70
f 64 80 70
f 64 72 80
f 69 66 65
f 65 66 82
f 65 82 203
f 203 202 65
f 66 70 67
f 84 66 67
f 69 70 66
f 82 66 83
f 84 83 66
f 67 70 68
f 81 67 68
f 81 84 67
f 68 70 81
f 70 80 87
f 70 87 81
f 79 72 71
f 71 77 93
f 71 93 79
f 79 80 72
f 75 74 73
f 73 74 78
f 73 78 77
f 75 76 74
f 96 74 76
f 96 78 74
f 91 76 75
f 91 92 76
f 100 76 92
f 96 76 100
f 77 78 94
f 77 94 93
f 98 94 78
f 98 78 96
f 86 80 79
f 79 113 86
f 79 93 105
f 79 105 113
f 86 87 80
f 81 85 84
f 81 87 85
f 82 83 86
f 88 82 86
f 82 88 203
f 84 87 83
f 83 87 86
f 84 85 87
f 86 89 88
f 86 90 89
f 144 90 86
f 86 113 121
f 86 121 130
f 173 86 130
f 177 144 86
f 177 86 173
f 88 89 203
f 89 90 203
f 203 90 144
f 103 92 91
f 100 92 108
f 103 104 92
f 108 92 104
f 93 94 106
f 93 106 105
f 102 94 98
f 102 106 94
f 95 98 96
f 95 96 99
f 97 98 95
f 127 97 95
f 95 99 127
f 99 96 100
f 97 102 98
f 101 102 97
f 127 101 97
f 99 100 107
f 127 99 107
f 107 100 108
f 101 110 102
f 109 110 101
f 109 101 127
f 110 106 102
f 111 104 103
f 108 104 116
f 111 112 104
f 116 104 112
f 105 106 114
f 105 114 113
f 110 114 106
f 107 108 115
f 127 107 115
f 115 108 116
f 109 118 110
f 117 118 109
f 127 117 109
f 118 114 110
f 119 112 111
f 116 112 124
f 119 120 112
f 124 112 120
f 113 114 122
f 113 122 121
f 118 122 114
f 115 116 123
f 115 123 127
f 123 116 124
f 117 126 118
f 125 126 117
f 127 125 117
f 126 122 118
f 128 120 119
f 247 128 119
f 246 247 119
f 124 120 133
f 128 129 120
f 133 120 129
f 121 122 131
f 121 131 130
f 126 131 122
f 123 124 132
f 127 123 132
f 132 124 133
f 125 135 126
f 134 125 127
f 134 135 125
f 135 131 126
f 127 132 136
f 127 138 134
f 136 145 127
f 127 147 138
f 127 145 153
f 155 147 127
f 127 153 157
f 157 155 127
f 140 129 128
f 140 128 248
f 247 248 128
f 133 129 137
f 129 141 137
f 140 141 129
f 130 131 143
f 130 143 142
f 169 130 142
f 173 130 169
f 135 143 131
f 132 133 136
f 136 133 137
f 134 139 135
f 138 139 134
f 139 143 135
f 136 137 145
f 137 141 150
f 145 137 146
f 137 150 146
f 138 148 139
f 147 148 138
f 139 152 143
f 148 162 139
f 162 152 139
f 149 141 140
f 149 140 249
f 249 140 248
f 149 150 141
f 142 143 152
f 142 152 151
f 169 142 151
f 177 179 144
f 179 203 144
f 145 146 153
f 146 150 160
f 153 146 154
f 146 160 154
f 147 156 148
f 155 156 147
f 156 166 148
f 148 166 162
f 159 150 149
f 250 159 149
f 250 149 249
f 159 160 150
f 151 152 162
f 151 162 161
f 161 169 151
f 153 154 157
f 157 154 158
f 154 164 158
f 154 160 164
f 155 158 156
f 157 158 155
f 158 168 156
f 156 168 166
f 158 164 168
f 163 160 159
f 251 163 159
f 250 251 159
f 163 164 160
f 161 162 166
f 161 166 165
f 165 171 161
f 161 171 169
f 167 164 163
f 209 167 163
f 209 163 252
f 251 252 163
f 167 168 164
f 165 166 168
f 165 168 167
f 167 175 165
f 165 175 171
f 167 191 175
f 200 191 167
f 200 167 209
f 171 170 169
f 169 170 174
f 169 174 173
f 171 172 170
f 183 170 172
f 183 174 170
f 175 172 171
f 175 176 172
f 187 172 176
f 183 172 187
f 173 174 178
f 173 178 177
f 185 178 174
f 185 174 183
f 191 176 175
f 187 176 196
f 191 192 176
f 196 176 192
f 177 178 180
f 177 180 179
f 180 178 181
f 189 181 178
f 189 178 185
f 179 180 204
f 204 203 179
f 180 181 190
f 180 190 194
f 180 194 199
f 180 199 205
f 204 180 205
f 189 190 181
f 182 185 183
f 182 183 186
f 184 185 182
f 214 184 182
f 182 186 214
f 186 183 187
f 184 189 185
f 188 189 184
f 214 188 184
f 186 187 195
f 214 186 195
f 195 187 196
f 188 198 189
f 197 198 188
f 197 188 214
f 189 194 190
f 198 194 189
f 200 192 191
f 196 192 207
f 200 201 192
f 207 192 201
f 245 246 193
f 245 193 274
f 198 199 194
f 195 196 206
f 214 195 206
f 206 196 207
f 197 204 198
f 202 203 197
f 214 202 197
f 203 204 197
f 205 199 198
f 204 205 198
f 209 201 200
f 207 201 212
f 209 210 201
f 212 201 210
f 214 208 202
f 202 208 274
f 206 207 211
f 206 211 214
f 211 207 212
f 214 213 208
f 208 213 274
f 215 210 209
f 253 215 209
f 253 209 252
f 212 210 219
f 215 216 210
f 219 210 216
f 211 212 218
f 214 211 218
f 218 212 219
f 217 213 214
f 213 217 274
f 214 220 217
f 214 218 221
f 214 232 220
f 221 230 214
f 214 230 236
f 238 232 214
f 214 236 240
f 240 238 214
f 227 216 215
f 254 227 215
f 253 254 215
f 219 216 222
f 222 216 228
f 227 228 216
f 217 220 274
f 218 219 221
f 221 219 222
f 220 232 223
f 220 223 274
f 221 222 230
f 222 228 235
f 230 222 231
f 222 235 231
f 232 224 223
f 223 224 274
f 224 233 225
f 224 225 274
f 232 233 224
f 225 233 226
f 242 225 226
f 275 225 242
f 274 225 275
f 226 233 229
f 229 243 226
f 243 242 226
f 234 228 227
f 234 227 255
f 254 255 227
f 234 235 228
f 233 270 229
f 244 243 229
f 244 229 270
f 230 231 236
f 231 235 261
f 236 231 237
f 231 261 237
f 232 239 233
f 238 239 232
f 239 268 233
f 233 268 269
f 233 269 270
f 258 235 234
f 256 234 255
f 256 257 234
f 257 258 234
f 258 259 235
f 259 260 235
f 261 235 260
f 236 237 240
f 240 237 241
f 237 263 241
f 237 261 262
f 237 262 263
f 238 241 239
f 240 241 238
f 241 266 239
f 239 266 267
f 239 267 268
f 241 263 264
f 241 264 265
f 241 265 266
f 242 243 271
f 275 242 271
f 243 244 272
f 272 271 243
f 270 273 244
f 272 244 273
f 246 245 247
f 245 248 247
f 245 249 248
f 249 245 250
f 250 245 251
f 245 252 251
f 252 245 253
f 245 254 253
f 245 255 254
f 245 256 255
f 245 257 256
f 274 257 245
f 257 274 258
f 274 259 258
f 261 260 259
f 259 262 261
f 259 263 262
f 263 259 274
f 274 264 263
f 264 274 265
f 274 266 265
f 274 267 266
f 274 268 267
f 269 268 274
f 270 269 274
f 272 270 271
f 271 270 274
f 273 270 272
f 275 271 274
