# Supplementary material for: Viewpoint Planning for Range Sensors Using Feature Cluster Constrained Spaces for Robot Vision Systems
Source: Sensors (Basel). 2023 Sep 18;23(18):7964. doi: 10.3390/s23187964 (PMC10537344; doi:10.3390/s23187964)
Supplement: Supplementary file 1 [file sensors-23-07964-s001.zip › Academic Example CMM/gcs_y/render/vx1_hull_render_gcs_y_0_lc60dx_laser.obj]

# Generated with PyMesh
v 17.49999999999997 0 3.000000000000042
v 17.49999999999997 -0 10.25
v 17.49999999999997 0 12
v 17.49999999999997 1.262062747648421 12
v 17.49999999999997 1.786261258897281 12
v 17.49999999999997 2.794505063685536 12
v 17.49999999999997 4.26774561806482 12
v 17.49999999999997 6.072259273684811 12
v 17.49999999999997 15.25270209241723 12
v 17.49999999999997 19.06805166365779 12
v 17.49999999999997 25.01713047126272 12
v 17.49999999999997 30.24178367063568 12
v 17.49999999999997 30.24178367063568 24.88351233448141
v 17.49999999999997 30.24178367063568 31
v 17.49999999999997 31.31762485722001 31
v 17.49999999999997 32.32054901485355 31
v 17.49999999999997 34.7768705967863 31
v 17.49999999999997 37.54677164287236 31
v 17.49999999999997 38.3396927222684 31
v 17.49999999999997 39.24869222724757 31
v 17.49999999999997 40.00000000000003 3.000000000000046
v 17.49999999999997 40.00000000000003 31
v 18.16366 38.02487 6
v 18.16366 38.02487 31
v 18.16366 40.00000000000003 6
v 18.16366 40.00000000000003 18.50000000000018
v 18.16366 40.00000000000003 31
v 19.44631 34.28863 6
v 19.44631 34.28863 31
v 19.52223 27.90801 12
v 19.52223 27.90801 31
v 21.87262 31.17131 6
v 21.87262 31.17131 31
v 23.35336 25.44589 12
v 23.35336 25.44589 31
v 25.17965 29.01072 6
v 25.17965 29.01072 31
v 27.72296 24.16286 12
v 27.72296 24.16286 31
v 29.00905 28.04099 6
v 29.00905 28.04099 31
v 29.99999999999984 40.00000000000003 6
v 29.99999999999995 40.00000000000003 6
v 29.99999999999998 40.00000000000003 6
v 29.99999999999999 40.00000000000003 6
v 30 40.00000000000003 6
v 30 40 6
v 30.00000000000001 40.00000000000003 6
v 30.00000000000001 40.00000000000003 6
v 30.00000000000004 40.00000000000003 6
v 30.00000000000008 40.00000000000003 6
v 32.27704 24.16286 12
v 32.27704 24.16286 31
v 32.94582 28.3672 6
v 32.94582 28.3672 31
v 36.56338 29.954 6
v 36.56338 29.954 31
v 36.64664 25.44589 12
v 36.64664 25.44589 31
v 39.46969 32.62945 6
v 39.46969 32.62945 31
v 40.47777 27.90801 12
v 40.47777 27.90801 31
v 41.34981 36.10361 6
v 41.34981 36.10361 31
v 42 40.00000000000003 6
v 42 40.00000000000003 30.99999999999984
v 42 40.00000000000003 31
v 42 40 6
v 42 40 31
v 43.46006 31.34975 12
v 43.46006 31.34975 31
v 44 20 12
v 44 20 34
v 44.64811 15.49228 12
v 44.64811 15.49228 34
v 44.64811 24.50772 12
v 44.64811 24.50772 34
v 45.35189 35.49228 12
v 45.35189 35.49228 31
v 45.99999999999997 40.00000000000003 31
v 46 40.00000000000003 12
v 46 40.00000000000003 30.99999999999989
v 46 40.00000000000003 31
v 46 40 12
v 46 40 31
v 46.0000000000001 40.00000000000003 12
v 46.00000000000026 40.00000000000003 12
v 46.00000000000053 40.00000000000003 12
v 46.53994 11.34975 12
v 46.53994 11.34975 34
v 46.53994 28.65025 12
v 46.53994 28.65025 34
v 48.16366 18.02487 9
v 48.16366 18.02487 34
v 48.16366 21.97514 9
v 48.16366 21.97514 34
v 49.44631 14.28863 9
v 49.44631 14.28863 34
v 49.44631 25.71137 9
v 49.44631 25.71137 34
v 49.52223 7.908007 12
v 49.52223 7.908007 34
v 49.52223 32.09199 12
v 49.52223 32.09199 34
v 51.87262 11.17131 9
v 51.87262 11.17131 34
v 51.87262 28.82869 9
v 51.87262 28.82869 34
v 53.35336 5.445888 12
v 53.35336 5.445888 34
v 53.35336 34.55411 12
v 53.35336 34.55411 34
v 55.17965 9.010721 9
v 55.17965 9.010721 34
v 55.17965 30.98928 9
v 55.17965 30.98928 34
v 57.72296 4.162857 12
v 57.72296 4.162857 34
v 57.72296 35.83714 12
v 57.72296 35.83714 34
v 59.00905 8.040986999999999 9
v 59.00905 8.040986999999999 34
v 59.00905 31.95901 9
v 59.00905 31.95901 34
v 60 20 9
v 62.27704 4.162857 12
v 62.27704 4.162857 34
v 62.27704 35.83714 12
v 62.27704 35.83714 34
v 62.94583 8.367198 9
v 62.94583 8.367198 34
v 62.94583 31.6328 9
v 62.94583 31.6328 34
v 66.56338 9.954001999999999 9
v 66.56338 9.954001999999999 34
v 66.56338 30.046 9
v 66.56338 30.046 34
v 66.64664 5.445888 12
v 66.64664 5.445888 34
v 66.64664 34.55411 12
v 66.64664 34.55411 34
v 69.46969 12.62945 9
v 69.46969 12.62945 34
v 69.46969 27.37055 9
v 69.46969 27.37055 34
v 70.47777000000001 7.908007 12
v 70.47777000000001 7.908007 34
v 70.47777000000001 32.09199 12
v 70.47777000000001 32.09199 34
v 71.34981000000001 16.10361 9
v 71.34981000000001 16.10361 34
v 71.34981000000001 23.89639 9
v 71.34981000000001 23.89639 34
v 72 20 9
v 72 20 34
v 73.46006 11.34975 12
v 73.46006 11.34975 34
v 73.46006 28.65025 12
v 73.46006 28.65025 34
v 75.35189 15.49228 12
v 75.35189 15.49228 34
v 75.35189 24.50772 12
v 75.35189 24.50772 34
v 76 20 12
v 76 20 34
v 84 30 12
v 84 30 28
v 84.64811 25.49228 12
v 84.64811 25.49228 28
v 84.64811 34.50772 12
v 84.64811 34.50772 28
v 86.53994 21.34975 12
v 86.53994 21.34975 28
v 86.53994 38.65025 12
v 86.53994 38.65025 28
v 87.7095071164876 40.00000000000001 12
v 87.7095071164876 40.00000000000001 18.27473312917312
v 87.7095071164876 40.00000000000001 28
v 88.16365999999999 28.02487 3.000000000000021
v 88.16365999999999 28.02487 28
v 88.16365999999999 28.02487 3.000000000000021
v 88.16365999999999 31.97514 3.000000000000022
v 88.16365999999999 31.97514 28
v 88.16365999999999 31.97514 3.000000000000022
v 89.44630999999998 24.28863 3.00000000000002
v 89.44631 24.28863 3.00000000000002
v 89.44631 24.28863 28
v 89.44631 35.71137 3.000000000000022
v 89.44631 35.71137 28
v 89.44631000000001 35.71137 3.000000000000022
v 89.49733839372976 40.00000000000001 28
v 89.52222999999999 17.90801 12
v 89.52222999999999 17.90801 28
v 89.99999999999983 -0 3.000000000000018
v 91.02898462755491 40.00000000000001 28
v 91.87261999999998 21.17131 3.00000000000002
v 91.87262 21.17131 3.00000000000002
v 91.87262 21.17131 28
v 91.87262 38.82869 3.000000000000021
v 91.87262 38.82869 28
v 91.87262000000001 38.82869000000001 3.000000000000021
v 92.17555071414847 40.00000000000001 28
v 93.35336 15.44589 12
v 93.35336 15.44589 28
v 93.66544386260236 40.00000000000001 3.000000000000021
v 93.66544386260236 40.00000000000001 16.55312669224631
v 93.66544386260236 40.00000000000001 28
v 95.17964999999998 19.01072 3.000000000000018
v 95.17965 19.01072 3.000000000000018
v 95.17965 19.01072 28
v 97.72296 14.16286 12
v 97.72296 14.16286 28
v 99.00905 18.04099 3.000000000000017
v 99.00905 18.04099 3.000000000000017
v 99.00905 18.04099 28
v 102.277 14.16286 12
v 102.277 14.16286 28
v 102.9458 18.3672 3.000000000000015
v 102.9458 18.3672 3.000000000000015
v 102.9458 18.3672 28
v 106.5634 19.954 3.000000000000014
v 106.5634 19.954 3.000000000000014
v 106.5634 19.954 28
v 106.6133690893121 40.00000000000001 3.000000000000017
v 106.6133690893121 40.00000000000001 3.429834233493258
v 106.6133690893121 40.00000000000001 28
v 106.6466 15.44589 12
v 106.6466 15.44589 28
v 106.7906958624395 40.00000000000001 28
v 109.4697 22.62945 3.000000000000013
v 109.4697 22.62945 3.000000000000013
v 109.4697 22.62945 28
v 109.4697 37.37055 3.000000000000015
v 109.4697 37.37055 28
v 109.4697 37.37054999999999 3.000000000000015
v 110.4778 17.90801 12
v 110.4778 17.90801 28
v 111.3498 26.10361 3.000000000000013
v 111.3498 26.10361 3.000000000000013
v 111.3498 26.10361 28
v 111.3498 33.89639 3.000000000000014
v 111.3498 33.89639 28
v 111.3498 33.89639 3.000000000000014
v 112 30 3.000000000000013
v 112 30 3.000000000000013
v 112 30 28
v 112.2905289618042 40.00000000000001 12
v 112.2905289618042 40.00000000000001 21.72526687082689
v 112.2905289618042 40.00000000000001 28
v 113.4601 21.34975 12
v 113.4601 21.34975 28
v 113.4601 38.65025 12
v 113.4601 38.65025 28
v 113.8735582383869 40.00000000000001 12
v 115.3519 25.49228 12
v 115.3519 25.49228 28
v 115.3519 34.50772 12
v 115.3519 34.50772 28
v 116 30 12
v 116 30 28
v 116.3533273602832 40.00000000000001 12
v 117.3333333333333 40.00000000000001 12
v 117.4999999999999 -0 3.000000000000008
v 120 -0 3.000000000000007
v 120 0 12
v 120 0.50000000000002 3.000000000000007
v 120 40.00000000000001 3.000000000000012
v 120 40.00000000000001 3.999999999999996
v 120 40.00000000000001 12
f 2 4 1
f 195 2 1
f 4 5 1
f 5 6 1
f 6 7 1
f 7 8 1
f 1 8 9
f 9 10 1
f 10 21 1
f 21 180 1
f 180 195 1
f 3 4 2
f 195 3 2
f 3 118 4
f 266 118 3
f 266 3 195
f 5 4 110
f 4 118 110
f 6 5 102
f 5 110 102
f 90 7 6
f 90 6 102
f 75 8 7
f 75 7 90
f 8 38 9
f 75 38 8
f 10 9 34
f 9 38 34
f 11 21 10
f 10 30 11
f 34 30 10
f 12 21 11
f 11 30 12
f 13 15 12
f 30 13 12
f 15 16 12
f 16 17 12
f 12 17 21
f 14 15 13
f 13 31 14
f 30 31 13
f 31 15 14
f 29 16 15
f 29 15 33
f 33 15 31
f 29 17 16
f 17 18 21
f 24 18 17
f 24 17 29
f 18 19 21
f 24 19 18
f 20 21 19
f 24 20 19
f 22 21 20
f 27 22 20
f 27 20 24
f 26 21 22
f 25 21 26
f 42 21 25
f 43 21 42
f 44 21 43
f 45 21 44
f 46 21 45
f 48 21 46
f 49 21 48
f 50 21 49
f 51 21 50
f 66 21 51
f 66 206 21
f 21 182 180
f 21 183 182
f 183 21 185
f 189 185 21
f 191 189 21
f 200 191 21
f 202 200 21
f 206 202 21
f 26 22 27
f 23 26 24
f 23 24 28
f 25 26 23
f 23 42 25
f 23 28 47
f 47 42 23
f 26 27 24
f 28 24 29
f 28 29 32
f 47 28 32
f 32 29 33
f 34 31 30
f 33 31 37
f 34 35 31
f 37 31 35
f 32 33 36
f 47 32 36
f 36 33 37
f 38 35 34
f 37 35 41
f 38 39 35
f 41 35 39
f 36 37 40
f 36 40 47
f 40 37 41
f 52 39 38
f 73 52 38
f 73 38 75
f 41 39 55
f 52 53 39
f 55 39 53
f 40 41 54
f 47 40 54
f 54 41 55
f 47 43 42
f 44 43 47
f 47 45 44
f 47 46 45
f 48 46 47
f 47 49 48
f 47 50 49
f 51 50 47
f 69 51 47
f 47 54 56
f 56 60 47
f 47 60 64
f 47 64 69
f 69 66 51
f 58 53 52
f 58 52 73
f 55 53 57
f 53 59 57
f 58 59 53
f 54 55 56
f 56 55 57
f 56 57 60
f 57 59 63
f 60 57 61
f 57 63 61
f 62 59 58
f 62 58 77
f 77 58 73
f 62 63 59
f 60 61 64
f 61 63 72
f 64 61 65
f 61 72 65
f 71 63 62
f 62 77 71
f 71 72 63
f 64 65 69
f 69 65 70
f 65 80 70
f 65 72 80
f 69 67 66
f 66 67 82
f 82 87 66
f 88 66 87
f 89 66 88
f 177 66 89
f 206 66 177
f 67 70 68
f 67 68 81
f 69 70 67
f 83 67 81
f 83 82 67
f 68 70 81
f 70 80 86
f 70 86 81
f 79 72 71
f 71 77 92
f 71 92 79
f 79 80 72
f 75 74 73
f 73 74 78
f 73 78 77
f 75 76 74
f 95 74 76
f 95 78 74
f 90 76 75
f 90 91 76
f 99 76 91
f 95 76 99
f 77 78 93
f 77 93 92
f 97 93 78
f 97 78 95
f 85 80 79
f 79 112 85
f 79 92 104
f 79 104 112
f 85 86 80
f 84 83 81
f 81 86 84
f 82 83 85
f 87 82 85
f 83 84 86
f 83 86 85
f 85 88 87
f 85 89 88
f 175 89 85
f 85 112 120
f 85 120 129
f 171 85 129
f 175 85 171
f 175 177 89
f 102 91 90
f 99 91 107
f 102 103 91
f 107 91 103
f 92 93 105
f 92 105 104
f 101 93 97
f 101 105 93
f 94 97 95
f 94 95 98
f 96 97 94
f 126 96 94
f 94 98 126
f 98 95 99
f 96 101 97
f 100 101 96
f 126 100 96
f 98 99 106
f 126 98 106
f 106 99 107
f 100 109 101
f 108 109 100
f 108 100 126
f 109 105 101
f 110 103 102
f 107 103 115
f 110 111 103
f 115 103 111
f 104 105 113
f 104 113 112
f 109 113 105
f 106 107 114
f 126 106 114
f 114 107 115
f 108 117 109
f 116 117 108
f 126 116 108
f 117 113 109
f 118 111 110
f 115 111 123
f 118 119 111
f 123 111 119
f 112 113 121
f 112 121 120
f 117 121 113
f 114 115 122
f 114 122 126
f 122 115 123
f 116 125 117
f 124 125 116
f 126 124 116
f 125 121 117
f 127 119 118
f 266 127 118
f 123 119 132
f 127 128 119
f 132 119 128
f 120 121 130
f 120 130 129
f 125 130 121
f 122 123 131
f 126 122 131
f 131 123 132
f 124 134 125
f 133 124 126
f 133 134 124
f 134 130 125
f 126 131 135
f 126 137 133
f 135 143 126
f 126 145 137
f 126 143 151
f 153 145 126
f 126 151 155
f 155 153 126
f 139 128 127
f 139 127 266
f 132 128 136
f 128 140 136
f 139 140 128
f 129 130 142
f 129 142 141
f 167 129 141
f 171 129 167
f 134 142 130
f 131 132 135
f 135 132 136
f 133 138 134
f 137 138 133
f 138 142 134
f 135 136 143
f 136 140 148
f 143 136 144
f 136 148 144
f 137 146 138
f 145 146 137
f 138 150 142
f 146 160 138
f 160 150 138
f 147 140 139
f 147 139 266
f 147 148 140
f 141 142 150
f 141 150 149
f 167 141 149
f 143 144 151
f 144 148 158
f 151 144 152
f 144 158 152
f 145 154 146
f 153 154 145
f 154 164 146
f 146 164 160
f 157 148 147
f 266 157 147
f 157 158 148
f 149 150 160
f 149 160 159
f 159 167 149
f 151 152 155
f 155 152 156
f 152 162 156
f 152 158 162
f 153 156 154
f 155 156 153
f 156 166 154
f 154 166 164
f 156 162 166
f 161 158 157
f 266 161 157
f 161 162 158
f 159 160 164
f 159 164 163
f 163 169 159
f 159 169 167
f 165 162 161
f 212 165 161
f 212 161 266
f 165 166 162
f 163 164 166
f 163 166 165
f 165 173 163
f 163 173 169
f 165 193 173
f 204 193 165
f 204 165 212
f 169 168 167
f 167 168 172
f 167 172 171
f 169 170 168
f 181 168 170
f 181 172 168
f 173 170 169
f 173 174 170
f 188 170 174
f 181 170 188
f 171 172 176
f 171 176 175
f 184 176 172
f 184 172 181
f 193 174 173
f 188 174 199
f 193 194 174
f 199 174 194
f 175 176 178
f 175 178 177
f 178 176 179
f 190 179 176
f 190 176 184
f 177 178 207
f 206 177 207
f 192 178 179
f 178 192 196
f 178 196 203
f 178 203 208
f 207 178 208
f 190 192 179
f 180 182 181
f 180 181 186
f 186 195 180
f 182 184 181
f 186 181 188
f 183 184 182
f 183 185 184
f 185 190 184
f 189 190 185
f 187 186 188
f 187 195 186
f 187 188 197
f 187 197 195
f 197 188 199
f 189 191 190
f 191 201 190
f 190 196 192
f 201 196 190
f 200 201 191
f 204 194 193
f 199 194 211
f 204 205 194
f 211 194 205
f 197 198 195
f 198 209 195
f 209 210 195
f 210 214 195
f 214 215 195
f 215 219 195
f 219 220 195
f 220 264 195
f 264 266 195
f 201 203 196
f 198 197 199
f 198 199 209
f 209 199 211
f 200 207 201
f 202 207 200
f 208 203 201
f 207 208 201
f 206 207 202
f 212 205 204
f 211 205 216
f 212 213 205
f 216 205 213
f 210 209 211
f 210 211 214
f 214 211 216
f 217 213 212
f 266 217 212
f 216 213 221
f 217 218 213
f 221 213 218
f 215 214 216
f 215 216 219
f 219 216 221
f 228 218 217
f 266 228 217
f 221 218 224
f 224 218 229
f 228 229 218
f 220 219 221
f 220 221 222
f 222 264 220
f 222 221 224
f 223 222 224
f 223 264 222
f 223 224 231
f 223 231 264
f 224 229 238
f 231 224 233
f 224 238 233
f 225 234 226
f 225 226 268
f 225 268 234
f 226 235 227
f 226 227 248
f 234 235 226
f 226 248 269
f 226 269 268
f 227 235 230
f 249 227 230
f 249 248 227
f 237 229 228
f 237 228 266
f 237 238 229
f 235 254 230
f 250 249 230
f 254 250 230
f 232 231 233
f 231 232 264
f 232 233 239
f 232 239 264
f 233 238 252
f 239 233 241
f 233 252 241
f 234 236 235
f 234 268 236
f 236 243 235
f 243 259 235
f 235 259 254
f 242 243 236
f 236 268 242
f 251 238 237
f 266 251 237
f 251 252 238
f 240 239 241
f 239 240 264
f 240 241 245
f 240 245 264
f 245 241 247
f 241 257 247
f 241 252 257
f 242 244 243
f 244 242 268
f 244 247 243
f 247 261 243
f 243 261 259
f 246 247 244
f 246 244 268
f 246 245 247
f 245 246 264
f 246 268 264
f 247 257 261
f 248 249 253
f 255 248 253
f 269 248 255
f 249 250 254
f 249 254 253
f 256 252 251
f 266 256 251
f 256 257 252
f 253 254 259
f 253 258 255
f 253 259 258
f 255 258 262
f 262 269 255
f 260 257 256
f 260 256 266
f 260 261 257
f 258 259 261
f 258 261 260
f 262 258 260
f 263 262 260
f 263 260 266
f 263 269 262
f 270 263 266
f 270 269 263
f 265 266 264
f 265 264 267
f 264 268 267
f 267 266 265
f 269 266 267
f 270 266 269
f 268 269 267
