# Supplementary material for: Viewpoint Planning for Range Sensors Using Feature Cluster Constrained Spaces for Robot Vision Systems
Source: Sensors (Basel). 2023 Sep 18;23(18):7964. doi: 10.3390/s23187964 (PMC10537344; doi:10.3390/s23187964)
Supplement: Supplementary file 1 [file sensors-23-07964-s001.zip › Academic Example CMM/gcs_y/render/vx2_hull_render_gcs_y_0_lc60dx_laser.obj]

# Generated with PyMesh
v 0 19.99999999999998 2.999999999999977
v -0 19.99999999999998 3.999999999999996
v 0 19.99999999999998 12
v 0 57.49999999999999 2.999999999999981
v 0 60 2.999999999999981
v -0 60 12
v 8.254251347053494 19.99999999999998 12
v 10.55187999904305 19.99999999999998 12
v 12.5000000000001 60 2.999999999999978
v 13.99041350493997 19.99999999999998 12
v 14 40 12
v 14 40 31
v 14.64811 35.49228 12
v 14.64811 35.49228 31
v 14.64811 44.50772 12
v 14.64811 44.50772 31
v 16.53994 31.34975 12
v 16.53994 31.34975 31
v 16.53994 48.65025 12
v 16.53994 48.65025 31
v 18.16366 38.02487 6
v 18.16366 38.02487 31
v 18.16366 41.97513 6
v 18.16366 41.97513 31
v 18.35531003238635 19.99999999999998 12
v 19.44631 34.28863 6
v 19.44631 34.28863 31
v 19.44631 45.71137 6
v 19.44631 45.71137 31
v 19.52223 27.90801 12
v 19.52223 27.90801 31
v 19.52223 52.09199 12
v 19.52223 52.09199 31
v 21.87262 31.17131 6
v 21.87262 31.17131 31
v 21.87262 48.82869 6
v 21.87262 48.82869 31
v 22.94675381970509 19.99999999999998 12
v 23.35336 25.44589 12
v 23.35336 25.44589 31
v 23.35336 54.55411 12
v 23.35336 54.55411 31
v 25.17965 29.01072 6
v 25.17965 29.01072 31
v 25.17965 50.98928 6
v 25.17965 50.98928 31
v 27.72296 24.16286 12
v 27.72296 24.16286 31
v 27.72296 55.83714 12
v 27.72296 55.83714 31
v 29.00905 28.04099 6
v 29.00905 28.04099 31
v 29.00905 51.95901 6
v 29.00905 51.95901 31
v 29.99999999999972 60 2.999999999999972
v 30 40 6
v 32.27704 24.16286 12
v 32.27704 24.16286 31
v 32.27704 55.83714 12
v 32.27704 55.83714 31
v 32.94582 28.3672 6
v 32.94582 28.3672 31
v 32.94582 51.6328 6
v 32.94582 51.6328 31
v 35.84894810333338 19.99999999999998 12
v 36.56338 29.954 6
v 36.56338 29.954 31
v 36.56338 50.046 6
v 36.56338 50.046 31
v 36.64664 25.44589 12
v 36.64664 25.44589 31
v 36.64664 54.55411 12
v 36.64664 54.55411 31
v 39.46969 32.62945 6
v 39.46969 32.62945 31
v 39.46969 47.37055 6
v 39.46969 47.37055 31
v 40.47777 27.90801 12
v 40.47777 27.90801 31
v 40.47777 52.09199 12
v 40.47777 52.09199 31
v 41.34981 36.10361 6
v 41.34981 36.10361 31
v 41.34981 43.89639 6
v 41.34981 43.89639 31
v 42 40 6
v 42 40 31
v 43.46006 31.34975 12
v 43.46006 31.34975 31
v 43.46006 48.65025 12
v 43.46006 48.65025 31
v 44 20 12
v 44 20 34
v 44 19.99999999999998 12
v 44 19.99999999999998 33.99999999999989
v 44 19.99999999999998 34
v 44.00000000000006 19.99999999999998 34
v 44.64811 24.50772 12
v 44.64811 24.50772 34
v 45.35189 35.49228 12
v 45.35189 35.49228 31
v 45.35189 44.50772 12
v 45.35189 44.50772 31
v 46 40 12
v 46 40 31
v 46.53994 28.65025 12
v 46.53994 28.65025 34
v 47.09257733242325 19.99999999999998 34
v 48.16366 19.99999999999998 9
v 48.16366 19.99999999999998 21.49996835659319
v 48.16366 19.99999999999998 34
v 48.16366 21.97514 9
v 48.16366 21.97514 34
v 49.44631 25.71137 9
v 49.44631 25.71137 34
v 49.52223 32.09199 12
v 49.52223 32.09199 34
v 51.87262 28.82869 9
v 51.87262 28.82869 34
v 53.35336 34.55411 12
v 53.35336 34.55411 34
v 55.17965 30.98928 9
v 55.17965 30.98928 34
v 57.72296 35.83714 12
v 57.72296 35.83714 34
v 59.00905 31.95901 9
v 59.00905 31.95901 34
v 59.99999999999984 19.99999999999997 9
v 59.99999999999996 19.99999999999997 9
v 59.99999999999997 19.99999999999997 9
v 59.99999999999999 19.99999999999997 9
v 60 19.99999999999997 9
v 60 20 9
v 60 19.99999999999997 9
v 60.00000000000001 19.99999999999997 9
v 60.00000000000003 19.99999999999997 9
v 60.00000000000007 19.99999999999997 9
v 62.27704 35.83714 12
v 62.27704 35.83714 34
v 62.94583 31.6328 9
v 62.94583 31.6328 34
v 66.56338 30.046 9
v 66.56338 30.046 34
v 66.64664 34.55411 12
v 66.64664 34.55411 34
v 69.46969 27.37055 9
v 69.46969 27.37055 34
v 70.47777000000001 32.09199 12
v 70.47777000000001 32.09199 34
v 71.34981000000001 23.89639 9
v 71.34981000000001 23.89639 34
v 72 19.99999999999997 9
v 72 19.99999999999997 9.000000000000174
v 72 19.99999999999997 34
v 72 20 9
v 72 20 34
v 72.00000000000003 19.99999999999997 34
v 73.46006 28.65025 12
v 73.46006 28.65025 34
v 75.35189 24.50772 12
v 75.35189 24.50772 34
v 76 19.99999999999997 12
v 76 19.99999999999997 12.00000000000014
v 76 19.99999999999997 34
v 76 20 12
v 76 20 34
v 76.00000000000011 19.99999999999997 12
v 76.00000000000011 19.99999999999997 12
v 76.00000000000017 19.99999999999997 12
v 84 30 12
v 84 30 28
v 84.64811 25.49228 12
v 84.64811 25.49228 28
v 84.64811 34.50772 12
v 84.64811 34.50772 28
v 86.53994 21.34975 12
v 86.53994 21.34975 28
v 86.53994 38.65025 12
v 86.53994 38.65025 28
v 87.7095071164876 19.99999999999997 12
v 87.7095071164876 19.99999999999997 21.72526687082683
v 87.7095071164876 19.99999999999997 28
v 88.16365999999999 28.02487 3
v 88.16365999999999 28.02487 28
v 88.16365999999999 31.97514 3
v 88.16365999999999 31.97514 28
v 89.44631 24.28863 3
v 89.44631 24.28863 28
v 89.44631 35.71137 3
v 89.44631 35.71137 28
v 89.52222999999999 42.09199 12
v 89.52222999999999 42.09199 28
v 91.02898462755491 19.99999999999997 28
v 91.87262 21.17131 3
v 91.87262 21.17131 28
v 91.87262 38.82869 3
v 91.87262 38.82869 28
v 93.35336 44.55411 12
v 93.35336 44.55411 28
v 93.66544386260239 19.99999999999997 3
v 93.66544386260239 19.99999999999997 14.44687330775357
v 93.66544386260239 19.99999999999997 28
v 95.17965 40.98928 3
v 95.17965 40.98928 28
v 95.61358887934421 19.99999999999997 3
v 97.72296 45.83714 12
v 97.72296 45.83714 28
v 99.00905 41.95901 3
v 99.00905 41.95901 28
v 99.17137789833774 19.99999999999997 3
v 100 30 3
v 102.277 45.83714 12
v 102.277 45.83714 28
v 102.5323223987346 19.99999999999997 3
v 102.9458 41.6328 3
v 102.9458 41.6328 28
v 106.5333466056142 19.99999999999997 3
v 106.5634 40.046 3
v 106.5634 40.046 28
v 106.613369089312 19.99999999999997 3
v 106.613369089312 19.99999999999997 27.57016576650687
v 106.613369089312 19.99999999999997 28
v 106.6466 44.55411 12
v 106.6466 44.55411 28
v 109.4697 22.62945 3
v 109.4697 22.62945 28
v 109.4697 37.37055 3
v 109.4697 37.37055 28
v 110.0311279848945 19.99999999999997 28
v 110.4778 42.09199 12
v 110.4778 42.09199 28
v 111.3498 26.10361 3
v 111.3498 26.10361 28
v 111.3498 33.89639 3
v 111.3498 33.89639 28
v 112 30 3
v 112 30 28
v 112.2905289618042 19.99999999999997 12
v 112.2905289618042 19.99999999999997 18.27473312917319
v 112.2905289618042 19.99999999999997 28
v 112.5 19.99999999999997 2.99999999999994
v 112.5 19.99999999999997 12
v 112.5 20.24174122355232 12
v 112.5 20.24174122355232 17.15092378365675
v 112.5 20.24174122355232 28
v 112.5 21.65764894997994 28
v 112.5 23.51256144197501 28
v 112.5 25.92791429874315 28
v 112.5 29.32758733852438 28
v 112.5 30 28
v 112.5 32.93264053159001 28
v 112.5 34.07208570125684 28
v 112.5 35.89572191713984 28
v 112.5 38.34235105002006 28
v 112.5 38.84455446082909 28
v 112.5 39.75825877644768 12
v 112.5 39.75825877644768 22.84907621634325
v 112.5 39.75825877644768 28
v 112.5 45.89505838986794 12
v 112.5 51.32474313657947 12
v 112.5 54.00657620041756 12
v 112.5 55.23179695327568 12
v 112.5 55.65257852397151 12
v 112.5 57.97297297297298 12
v 112.5 58.44346896391617 12
v 112.5 58.88786005058274 12
v 112.5 59.2541698717453 12
v 112.5 59.50998765976561 12
v 112.5 59.64409032709338 12
v 112.5 60 2.999999999999944
v 112.5 60 11.25
v 112.5 60 12
f 1 2 4
f 2 1 200
f 9 1 4
f 55 1 9
f 241 1 55
f 200 1 241
f 3 6 2
f 3 2 109
f 2 6 4
f 128 109 2
f 129 128 2
f 130 129 2
f 131 130 2
f 132 131 2
f 134 132 2
f 135 134 2
f 136 135 2
f 137 136 2
f 152 137 2
f 200 152 2
f 3 7 6
f 7 3 109
f 4 6 5
f 4 5 9
f 6 9 5
f 7 13 6
f 6 55 9
f 6 13 11
f 6 11 15
f 15 19 6
f 6 19 32
f 6 32 41
f 41 49 6
f 6 49 59
f 6 272 55
f 6 59 272
f 7 8 13
f 8 7 109
f 8 10 17
f 10 8 109
f 8 17 13
f 10 30 17
f 25 30 10
f 25 10 109
f 13 12 11
f 11 12 16
f 11 16 15
f 13 14 12
f 22 12 14
f 22 16 12
f 17 14 13
f 17 18 14
f 27 14 18
f 22 14 27
f 15 16 20
f 15 20 19
f 24 20 16
f 24 16 22
f 30 18 17
f 27 18 35
f 30 31 18
f 35 18 31
f 19 20 33
f 19 33 32
f 29 20 24
f 29 33 20
f 21 24 22
f 21 22 26
f 23 24 21
f 56 23 21
f 21 26 56
f 26 22 27
f 23 29 24
f 28 29 23
f 56 28 23
f 39 30 25
f 25 38 39
f 38 25 109
f 26 27 34
f 56 26 34
f 34 27 35
f 28 37 29
f 36 37 28
f 36 28 56
f 37 33 29
f 39 31 30
f 35 31 44
f 39 40 31
f 44 31 40
f 32 33 42
f 32 42 41
f 37 42 33
f 34 35 43
f 56 34 43
f 43 35 44
f 36 46 37
f 45 46 36
f 56 45 36
f 46 42 37
f 38 47 39
f 65 47 38
f 65 38 109
f 47 40 39
f 44 40 52
f 47 48 40
f 52 40 48
f 41 42 50
f 41 50 49
f 46 50 42
f 43 44 51
f 43 51 56
f 51 44 52
f 45 54 46
f 53 54 45
f 56 53 45
f 54 50 46
f 57 48 47
f 92 57 47
f 92 47 65
f 52 48 62
f 57 58 48
f 62 48 58
f 49 50 60
f 49 60 59
f 54 60 50
f 51 52 61
f 56 51 61
f 61 52 62
f 53 64 54
f 63 53 56
f 63 64 53
f 64 60 54
f 241 55 270
f 55 271 270
f 55 272 271
f 56 61 66
f 56 68 63
f 66 74 56
f 56 76 68
f 56 74 82
f 84 76 56
f 56 82 86
f 86 84 56
f 70 58 57
f 70 57 92
f 62 58 67
f 58 71 67
f 70 71 58
f 59 60 73
f 59 73 72
f 269 59 72
f 272 59 269
f 64 73 60
f 61 62 66
f 66 62 67
f 63 69 64
f 68 69 63
f 69 73 64
f 94 92 65
f 94 65 109
f 66 67 74
f 67 71 79
f 74 67 75
f 67 79 75
f 68 77 69
f 76 77 68
f 69 81 73
f 77 91 69
f 69 91 81
f 78 71 70
f 78 70 98
f 98 70 92
f 78 79 71
f 72 73 81
f 72 81 80
f 268 72 80
f 268 269 72
f 74 75 82
f 75 79 89
f 82 75 83
f 75 89 83
f 76 85 77
f 84 85 76
f 85 103 77
f 77 103 91
f 88 79 78
f 78 98 88
f 88 89 79
f 80 81 91
f 80 91 90
f 80 90 267
f 267 268 80
f 82 83 86
f 86 83 87
f 83 101 87
f 83 89 101
f 84 87 85
f 86 87 84
f 87 105 85
f 85 105 103
f 87 101 105
f 100 89 88
f 88 98 106
f 88 106 100
f 100 101 89
f 90 91 103
f 90 103 102
f 266 90 102
f 267 90 266
f 95 93 92
f 92 93 99
f 94 95 92
f 92 99 98
f 95 96 93
f 97 93 96
f 97 99 93
f 95 94 110
f 110 94 109
f 97 96 95
f 108 97 95
f 110 108 95
f 97 108 99
f 98 99 107
f 98 107 106
f 113 107 99
f 113 99 108
f 104 101 100
f 100 120 104
f 100 106 116
f 100 116 120
f 104 105 101
f 102 103 105
f 102 105 104
f 265 102 104
f 265 266 102
f 104 120 124
f 104 124 138
f 174 104 138
f 178 104 174
f 178 191 104
f 104 191 198
f 104 198 264
f 264 265 104
f 106 107 117
f 106 117 116
f 115 107 113
f 115 117 107
f 111 108 110
f 111 113 108
f 112 110 109
f 128 112 109
f 110 113 111
f 112 113 110
f 112 115 113
f 114 115 112
f 133 114 112
f 133 112 128
f 114 119 115
f 118 119 114
f 118 114 133
f 119 117 115
f 116 117 121
f 116 121 120
f 119 121 117
f 118 123 119
f 122 123 118
f 133 122 118
f 123 121 119
f 120 121 125
f 120 125 124
f 123 125 121
f 122 127 123
f 126 127 122
f 133 126 122
f 127 125 123
f 124 125 139
f 124 139 138
f 127 139 125
f 126 141 127
f 140 126 133
f 140 141 126
f 141 139 127
f 128 129 133
f 133 129 130
f 133 130 131
f 131 132 133
f 133 132 134
f 133 134 135
f 135 136 133
f 133 136 137
f 133 137 155
f 133 142 140
f 133 146 142
f 150 146 133
f 155 150 133
f 155 137 152
f 138 139 145
f 138 145 144
f 170 138 144
f 174 138 170
f 141 145 139
f 140 143 141
f 142 143 140
f 143 145 141
f 142 147 143
f 146 147 142
f 143 149 145
f 147 159 143
f 159 149 143
f 144 145 149
f 144 149 148
f 170 144 148
f 146 151 147
f 150 151 146
f 151 161 147
f 147 161 159
f 148 149 159
f 148 159 158
f 158 170 148
f 150 156 151
f 155 156 150
f 156 166 151
f 151 166 161
f 152 153 155
f 152 180 153
f 200 180 152
f 153 154 156
f 163 154 153
f 155 153 156
f 162 163 153
f 167 162 153
f 167 153 168
f 168 153 169
f 169 153 180
f 154 157 156
f 163 157 154
f 156 157 166
f 163 164 157
f 166 157 164
f 158 159 161
f 158 161 160
f 160 172 158
f 158 172 170
f 160 161 166
f 160 166 165
f 165 176 160
f 160 176 172
f 165 163 162
f 167 165 162
f 163 166 164
f 165 166 163
f 168 165 167
f 168 169 165
f 165 169 176
f 176 169 180
f 172 171 170
f 170 171 175
f 170 175 174
f 172 173 171
f 184 171 173
f 184 175 171
f 176 173 172
f 176 177 173
f 188 173 177
f 184 173 188
f 174 175 179
f 174 179 178
f 186 179 175
f 186 175 184
f 181 177 176
f 180 181 176
f 181 182 177
f 195 177 182
f 188 177 195
f 178 179 192
f 178 192 191
f 190 179 186
f 190 192 179
f 181 180 201
f 200 201 180
f 193 182 181
f 202 193 181
f 202 181 201
f 193 195 182
f 183 186 184
f 183 184 187
f 185 186 183
f 211 185 183
f 183 187 211
f 187 184 188
f 185 190 186
f 189 190 185
f 211 189 185
f 187 188 194
f 211 187 194
f 194 188 195
f 189 197 190
f 196 197 189
f 196 189 211
f 197 192 190
f 191 192 199
f 191 199 198
f 197 199 192
f 195 193 202
f 194 195 201
f 194 201 200
f 211 194 200
f 201 195 202
f 196 204 197
f 203 204 196
f 211 203 196
f 204 199 197
f 198 199 207
f 198 207 206
f 263 198 206
f 264 198 263
f 204 207 199
f 205 211 200
f 205 200 241
f 203 209 204
f 208 209 203
f 211 208 203
f 209 207 204
f 205 210 211
f 210 205 241
f 206 207 213
f 206 213 212
f 262 206 212
f 262 263 206
f 209 213 207
f 208 216 209
f 215 208 211
f 215 216 208
f 216 213 209
f 211 210 214
f 214 210 241
f 211 214 217
f 211 218 215
f 217 225 211
f 211 227 218
f 211 225 232
f 234 227 211
f 211 232 236
f 236 234 211
f 212 213 224
f 212 224 223
f 212 223 261
f 261 262 212
f 216 224 213
f 217 214 241
f 215 219 216
f 218 219 215
f 219 224 216
f 217 220 225
f 220 217 241
f 218 228 219
f 227 228 218
f 219 231 224
f 228 255 219
f 255 231 219
f 220 221 225
f 220 239 221
f 220 238 239
f 220 241 238
f 221 222 226
f 229 222 221
f 225 221 226
f 240 229 221
f 239 240 221
f 222 229 226
f 223 224 231
f 223 231 230
f 260 223 230
f 261 223 260
f 225 226 232
f 226 229 246
f 232 226 233
f 226 246 233
f 227 235 228
f 234 235 227
f 235 253 228
f 228 253 254
f 228 254 255
f 229 240 246
f 230 231 257
f 230 257 256
f 259 230 256
f 259 260 230
f 255 258 231
f 257 231 258
f 232 233 236
f 236 233 237
f 233 248 237
f 233 246 247
f 233 247 248
f 234 237 235
f 236 237 234
f 237 251 235
f 235 251 252
f 235 252 253
f 237 248 249
f 237 249 250
f 237 250 251
f 244 239 238
f 242 238 241
f 242 243 238
f 243 244 238
f 239 245 240
f 244 245 239
f 246 240 245
f 243 242 241
f 246 243 241
f 241 247 246
f 248 247 241
f 249 248 241
f 241 250 249
f 256 250 241
f 270 256 241
f 243 246 244
f 246 245 244
f 256 251 250
f 256 252 251
f 256 253 252
f 256 254 253
f 256 255 254
f 256 257 255
f 257 258 255
f 270 259 256
f 270 260 259
f 260 270 261
f 261 270 262
f 262 270 263
f 263 270 264
f 270 265 264
f 270 266 265
f 270 267 266
f 270 268 267
f 270 269 268
f 270 271 269
f 271 272 269
