# Supplementary material for: Viewpoint Planning for Range Sensors Using Feature Cluster Constrained Spaces for Robot Vision Systems
Source: Sensors (Basel). 2023 Sep 18;23(18):7964. doi: 10.3390/s23187964 (PMC10537344; doi:10.3390/s23187964)
Supplement: Supplementary file 1 [file sensors-23-07964-s001.zip › Academic Example CMM/gcs_y/render/vx3_hull_render_gcs_y_0_lc60dx_laser.obj]

# Generated with PyMesh
v 17.49999999999997 20 3.000000000000039
v 17.49999999999997 20 12
v 17.49999999999997 25.01713047126272 12
v 17.49999999999997 28.99999999999996 12
v 17.49999999999997 30.24178367063568 12
v 17.49999999999997 30.24178367063568 13.24178367063573
v 17.49999999999997 30.24178367063568 24.88351233448141
v 17.49999999999997 30.24178367063568 31
v 17.49999999999997 31.31762485722001 31
v 17.49999999999997 32.32054901485355 31
v 17.49999999999997 34.7768705967863 31
v 17.49999999999997 37.54677164287236 31
v 17.49999999999997 38.3396927222684 31
v 17.49999999999997 39.24869222724757 31
v 17.49999999999997 42.45322835712764 31
v 17.49999999999997 44.7034391537951 31
v 17.49999999999997 47.67945098514645 31
v 17.49999999999997 47.99999999999996 31
v 17.49999999999997 49.75821632936432 12
v 17.49999999999997 49.75821632936432 18.11648766551859
v 17.49999999999997 49.75821632936432 31
v 17.49999999999997 52.91114923858598 12
v 17.49999999999997 55.91908509096764 12
v 17.49999999999997 57.3722124188759 12
v 17.49999999999997 57.74297612172616 12
v 17.49999999999997 60 3.000000000000044
v 17.49999999999997 60 12
v 18.16366 38.02487 6
v 18.16366 38.02487 31
v 18.16366 41.97513 6
v 18.16366 41.97513 31
v 18.35531003238637 20 12
v 19.44631 34.28863 6
v 19.44631 34.28863 31
v 19.44631 45.71137 6
v 19.44631 45.71137 31
v 19.52223 27.90801 12
v 19.52223 27.90801 31
v 19.52223 52.09199 12
v 19.52223 52.09199 31
v 21.87262 31.17131 6
v 21.87262 31.17131 31
v 21.87262 48.82869 6
v 21.87262 48.82869 31
v 22.94675381970512 20 12
v 23.35336 25.44589 12
v 23.35336 25.44589 31
v 23.35336 54.55411 12
v 23.35336 54.55411 31
v 25.17965 29.01072 6
v 25.17965 29.01072 31
v 25.17965 50.98928 6
v 25.17965 50.98928 31
v 27.72296 24.16286 12
v 27.72296 24.16286 31
v 27.72296 55.83714 12
v 27.72296 55.83714 31
v 29.00905 28.04099 6
v 29.00905 28.04099 31
v 29.00905 51.95901 6
v 29.00905 51.95901 31
v 30 40 6
v 30.0000000000004 60 3.00000000000004
v 32.27704 24.16286 12
v 32.27704 24.16286 31
v 32.27704 55.83714 12
v 32.27704 55.83714 31
v 32.94582 28.3672 6
v 32.94582 28.3672 31
v 32.94582 51.6328 6
v 32.94582 51.6328 31
v 35.84894810333334 20 12
v 36.56338 29.954 6
v 36.56338 29.954 31
v 36.56338 50.046 6
v 36.56338 50.046 31
v 36.64664 25.44589 12
v 36.64664 25.44589 31
v 36.64664 54.55411 12
v 36.64664 54.55411 31
v 39.46969 32.62945 6
v 39.46969 32.62945 31
v 39.46969 47.37055 6
v 39.46969 47.37055 31
v 40.47777 27.90801 12
v 40.47777 27.90801 31
v 40.47777 52.09199 12
v 40.47777 52.09199 31
v 41.34981 36.10361 6
v 41.34981 36.10361 31
v 41.34981 43.89639 6
v 41.34981 43.89639 31
v 42 40 6
v 42 40 31
v 43.46006 31.34975 12
v 43.46006 31.34975 31
v 43.46006 48.65025 12
v 43.46006 48.65025 31
v 44 20 12
v 44 20 12
v 44 20 12
v 44 20 12
v 44 20 12
v 44 20 34
v 44.64811 24.50772 12
v 44.64811 24.50772 34
v 45.35189 35.49228 12
v 45.35189 35.49228 31
v 45.35189 44.50772 12
v 45.35189 44.50772 31
v 46 40 12
v 46 40 31
v 46.53994 28.65025 12
v 46.53994 28.65025 34
v 47.09257733242325 20 34
v 48.16366 20 9
v 48.16366 20 9.132732000000036
v 48.16366 20 21.49996835659335
v 48.16366 20 34
v 48.16366 21.97514 9
v 48.16366 21.97514 34
v 49.44631 25.71137 9
v 49.44631 25.71137 34
v 49.52223 32.09199 12
v 49.52223 32.09199 34
v 51.87262 28.82869 9
v 51.87262 28.82869 34
v 53.35336 34.55411 12
v 53.35336 34.55411 34
v 55.17965 30.98928 9
v 55.17965 30.98928 34
v 57.72296 35.83714 12
v 57.72296 35.83714 34
v 59.00905 31.95901 9
v 59.00905 31.95901 34
v 59.99999999999999 20 9
v 60 20 9
v 60 20 9
v 60 20 9
v 60 20 9
v 60 20 9
v 60 20 9
v 60 20 9
v 60 20 9
v 60 20 9
v 62.27704 35.83714 12
v 62.27704 35.83714 34
v 62.94583 31.6328 9
v 62.94583 31.6328 34
v 66.56338 30.046 9
v 66.56338 30.046 34
v 66.64664 34.55411 12
v 66.64664 34.55411 34
v 69.46969 27.37055 9
v 69.46969 27.37055 34
v 70.47777000000001 32.09199 12
v 70.47777000000001 32.09199 34
v 71.34981000000001 23.89639 9
v 71.34981000000001 23.89639 34
v 72 20 9
v 72 20 9.000000000000018
v 72 20 13.90000000000003
v 72 20 34
v 72 20 9
v 72 20 34
v 72 20 34
v 73.46006 28.65025 12
v 73.46006 28.65025 34
v 75.35189 24.50772 12
v 75.35189 24.50772 34
v 76 20 12
v 76 20 12.00000000000002
v 76 20 14.70000000000003
v 76 20 34
v 76 20 12
v 76 20 34
v 76 20 12
v 76 20 12
v 76.00000000000003 20 12
v 84 30 12
v 84 30 28
v 84.64811 25.49228 12
v 84.64811 25.49228 28
v 84.64811 34.50772 12
v 84.64811 34.50772 28
v 86.53994 21.34975 12
v 86.53994 21.34975 28
v 86.53994 38.65025 12
v 86.53994 38.65025 28
v 87.7095071164876 19.99999999999999 12
v 87.7095071164876 19.99999999999999 17.04190142329755
v 87.7095071164876 19.99999999999999 21.72526687082694
v 87.7095071164876 19.99999999999999 28
v 88.16365999999999 28.02487 3.000000000000017
v 88.16365999999999 28.02487 28
v 88.16365999999999 28.02487 3.000000000000017
v 88.16365999999999 31.97514 3.000000000000017
v 88.16365999999999 31.97514 28
v 88.16365999999999 31.97514 3.000000000000017
v 88.95896861246658 34.29179372249332 3.000000000000017
v 89.44630999999998 24.28863 3.000000000000016
v 89.44631 24.28863 3.000000000000016
v 89.44631 24.28863 28
v 89.44631 35.71137 3.000000000000017
v 89.44631 35.71137 28
v 89.44631000000001 35.71137 3.000000000000017
v 89.52222999999999 42.09199 12
v 89.52222999999999 42.09199 28
v 91.02898462755493 19.99999999999999 28
v 91.87261999999998 21.17131 3.000000000000014
v 91.87262 21.17131 3.000000000000014
v 91.87262 21.17131 28
v 91.87262 38.82869 3.000000000000017
v 91.87262 38.82869 28
v 91.87262000000001 38.82869000000001 3.000000000000017
v 93.35336 44.55411 12
v 93.35336 44.55411 28
v 93.66544386260236 19.99999999999999 3.000000000000014
v 93.66544386260236 19.99999999999999 14.44687330775385
v 93.66544386260236 19.99999999999999 18.23308877252049
v 93.66544386260236 19.99999999999999 28
v 95.17965 40.98928 3.000000000000016
v 95.17965 40.98928 28
v 95.17965000000001 40.98928000000001 3.000000000000016
v 97.72296 45.83714 12
v 97.72296 45.83714 28
v 99.00905 41.95901 3.000000000000014
v 99.00905 41.95901 28
v 99.00905 41.95900999999999 3.000000000000014
v 102.277 45.83714 12
v 102.277 45.83714 28
v 102.9458 41.6328 3.000000000000013
v 102.9458 41.6328 28
v 102.9458 41.6328 3.000000000000013
v 106.5634 40.046 3.000000000000012
v 106.5634 40.046 28
v 106.5634 40.04599999999999 3.000000000000012
v 106.6133690893121 19.99999999999999 3.00000000000001
v 106.6133690893121 19.99999999999999 20.82267381786243
v 106.6133690893121 19.99999999999999 27.57016576650664
v 106.6133690893121 19.99999999999999 28
v 106.6466 44.55411 12
v 106.6466 44.55411 28
v 108.5564229943716 38.21128459887433 3.000000000000011
v 109.4697 22.62945 3.000000000000009
v 109.4697 22.62945 3.000000000000009
v 109.4697 22.62945 28
v 109.4697 37.37055 3.000000000000011
v 109.4697 37.37055 28
v 109.4697 37.37054999999999 3.000000000000011
v 110.0311279848945 19.99999999999999 28
v 110.4778 42.09199 12
v 110.4778 42.09199 28
v 111.3498 26.10361 3.000000000000009
v 111.3498 26.10361 3.000000000000009
v 111.3498 26.10361 28
v 111.3498 33.89639 3.00000000000001
v 111.3498 33.89639 28
v 111.3498 33.89639 3.00000000000001
v 112 30 3.000000000000009
v 112 30 3.000000000000009
v 112 30 28
v 112.2905289618042 19.99999999999999 12
v 112.2905289618042 19.99999999999999 18.27473312917307
v 112.2905289618042 19.99999999999999 21.95810579236085
v 112.2905289618042 19.99999999999999 28
v 113.4601 21.34975 12
v 113.4601 21.34975 28
v 113.4601 38.65025 12
v 113.4601 38.65025 28
v 113.8735582383869 19.99999999999999 12
v 115.3519 25.49228 12
v 115.3519 25.49228 28
v 115.3519 34.50772 12
v 115.3519 34.50772 28
v 116 30 12
v 116 30 28
v 116.3533273602832 19.99999999999999 12
v 117.3333333333333 19.99999999999999 12
v 120 19.99999999999999 3.000000000000005
v 120 19.99999999999999 8
v 120 19.99999999999999 12
v 120 40.5 3.000000000000007
v 120 44.99999999999996 3.000000000000008
v 120 60 3.00000000000001
v 120 60 12
f 3 1 2
f 2 1 117
f 4 1 3
f 4 5 1
f 5 19 1
f 19 26 1
f 1 26 63
f 1 63 200
f 117 1 116
f 1 136 116
f 218 136 1
f 194 1 196
f 201 1 194
f 196 1 197
f 197 1 199
f 199 1 200
f 202 1 201
f 210 1 202
f 211 1 210
f 218 1 211
f 2 32 3
f 32 2 117
f 3 37 4
f 32 37 3
f 4 37 5
f 6 18 5
f 37 6 5
f 5 18 19
f 9 6 7
f 37 7 6
f 10 6 9
f 11 6 10
f 11 12 6
f 12 13 6
f 13 14 6
f 15 6 14
f 16 6 15
f 17 6 16
f 17 18 6
f 9 7 8
f 7 38 8
f 37 38 7
f 38 9 8
f 34 10 9
f 34 9 42
f 42 9 38
f 34 11 10
f 29 12 11
f 29 11 34
f 29 13 12
f 29 14 13
f 31 15 14
f 31 14 29
f 31 16 15
f 31 17 16
f 36 18 17
f 36 17 31
f 19 18 20
f 18 21 20
f 18 36 21
f 19 20 39
f 19 22 26
f 22 19 39
f 20 21 40
f 20 40 39
f 36 40 21
f 22 23 26
f 23 22 39
f 23 24 26
f 23 48 24
f 23 39 48
f 24 25 26
f 25 24 56
f 48 56 24
f 25 27 26
f 27 25 66
f 25 56 66
f 26 27 63
f 27 286 63
f 27 66 286
f 28 31 29
f 28 29 33
f 30 31 28
f 62 30 28
f 28 33 62
f 33 29 34
f 30 36 31
f 35 36 30
f 62 35 30
f 46 37 32
f 32 45 46
f 45 32 117
f 33 34 41
f 62 33 41
f 41 34 42
f 35 44 36
f 43 44 35
f 43 35 62
f 44 40 36
f 46 38 37
f 42 38 51
f 46 47 38
f 51 38 47
f 39 40 49
f 39 49 48
f 44 49 40
f 41 42 50
f 62 41 50
f 50 42 51
f 43 53 44
f 52 53 43
f 62 52 43
f 53 49 44
f 45 54 46
f 72 54 45
f 72 45 117
f 54 47 46
f 51 47 59
f 54 55 47
f 59 47 55
f 48 49 57
f 48 57 56
f 53 57 49
f 50 51 58
f 50 58 62
f 58 51 59
f 52 61 53
f 60 61 52
f 62 60 52
f 61 57 53
f 64 55 54
f 99 64 54
f 99 54 72
f 59 55 69
f 64 65 55
f 69 55 65
f 56 57 67
f 56 67 66
f 61 67 57
f 58 59 68
f 62 58 68
f 68 59 69
f 60 71 61
f 70 60 62
f 70 71 60
f 71 67 61
f 62 68 73
f 62 75 70
f 73 81 62
f 62 83 75
f 62 81 89
f 91 83 62
f 62 89 93
f 93 91 62
f 200 63 204
f 204 63 206
f 206 63 213
f 215 213 63
f 222 215 63
f 222 63 285
f 63 286 285
f 77 65 64
f 77 64 100
f 99 100 64
f 69 65 74
f 65 78 74
f 77 78 65
f 66 67 80
f 66 80 79
f 286 66 79
f 71 80 67
f 68 69 73
f 73 69 74
f 70 76 71
f 75 76 70
f 76 80 71
f 99 72 117
f 73 74 81
f 74 78 86
f 81 74 82
f 74 86 82
f 75 84 76
f 83 84 75
f 76 88 80
f 84 98 76
f 76 98 88
f 85 78 77
f 85 77 105
f 101 77 100
f 105 77 101
f 85 86 78
f 79 80 88
f 79 88 87
f 286 79 87
f 81 82 89
f 82 86 96
f 89 82 90
f 82 96 90
f 83 92 84
f 91 92 83
f 92 110 84
f 84 110 98
f 95 86 85
f 85 105 95
f 95 96 86
f 87 88 98
f 87 98 97
f 87 97 286
f 89 90 93
f 93 90 94
f 90 108 94
f 90 96 108
f 91 94 92
f 93 94 91
f 94 112 92
f 92 112 110
f 94 108 112
f 107 96 95
f 95 105 113
f 95 113 107
f 107 108 96
f 97 98 110
f 97 110 109
f 286 97 109
f 100 99 117
f 101 100 117
f 102 105 101
f 102 101 117
f 102 103 105
f 117 103 102
f 103 104 106
f 104 103 118
f 103 106 105
f 118 103 117
f 115 106 104
f 115 104 118
f 105 106 114
f 105 114 113
f 121 114 106
f 121 106 115
f 111 108 107
f 107 128 111
f 107 113 124
f 107 124 128
f 111 112 108
f 109 110 112
f 109 112 111
f 286 109 111
f 111 128 132
f 111 132 146
f 184 111 146
f 188 111 184
f 188 207 111
f 111 207 216
f 111 216 286
f 113 114 125
f 113 125 124
f 123 114 121
f 123 125 114
f 119 115 118
f 119 121 115
f 120 117 116
f 136 120 116
f 117 120 118
f 118 121 119
f 120 121 118
f 120 123 121
f 122 123 120
f 141 122 120
f 141 120 136
f 122 127 123
f 126 127 122
f 126 122 141
f 127 125 123
f 124 125 129
f 124 129 128
f 127 129 125
f 126 131 127
f 130 131 126
f 141 130 126
f 131 129 127
f 128 129 133
f 128 133 132
f 131 133 129
f 130 135 131
f 134 135 130
f 141 134 130
f 135 133 131
f 132 133 147
f 132 147 146
f 135 147 133
f 134 149 135
f 148 134 141
f 148 149 134
f 149 147 135
f 136 137 141
f 218 137 136
f 141 137 138
f 218 138 137
f 141 138 139
f 218 139 138
f 139 140 141
f 218 140 139
f 141 140 142
f 218 142 140
f 141 142 143
f 143 144 141
f 141 144 145
f 141 145 164
f 141 150 148
f 141 154 150
f 158 154 141
f 164 158 141
f 218 143 142
f 218 144 143
f 218 145 144
f 164 145 160
f 218 160 145
f 146 147 153
f 146 153 152
f 180 146 152
f 184 146 180
f 149 153 147
f 148 151 149
f 150 151 148
f 151 153 149
f 150 155 151
f 154 155 150
f 151 157 153
f 155 168 151
f 168 157 151
f 152 153 157
f 152 157 156
f 180 152 156
f 154 159 155
f 158 159 154
f 159 170 155
f 155 170 168
f 156 157 168
f 156 168 167
f 167 180 156
f 158 165 159
f 164 165 158
f 165 176 159
f 159 176 170
f 160 161 164
f 160 190 161
f 218 190 160
f 164 161 162
f 161 171 162
f 161 177 171
f 177 161 178
f 161 179 178
f 161 190 179
f 162 163 165
f 173 163 162
f 164 162 165
f 171 172 162
f 172 173 162
f 163 166 165
f 173 166 163
f 165 166 176
f 173 174 166
f 176 166 174
f 167 168 170
f 167 170 169
f 169 182 167
f 167 182 180
f 169 170 176
f 169 176 175
f 175 186 169
f 169 186 182
f 175 172 171
f 177 175 171
f 175 173 172
f 173 176 174
f 175 176 173
f 178 175 177
f 178 179 175
f 175 179 186
f 186 179 190
f 182 181 180
f 180 181 185
f 180 185 184
f 182 183 181
f 195 181 183
f 195 185 181
f 186 183 182
f 186 187 183
f 203 183 187
f 195 183 203
f 184 185 189
f 184 189 188
f 198 189 185
f 198 185 195
f 192 187 186
f 190 191 186
f 191 192 186
f 192 193 187
f 212 187 193
f 203 187 212
f 188 189 208
f 188 208 207
f 205 189 198
f 205 208 189
f 191 190 219
f 218 219 190
f 192 191 220
f 220 191 219
f 209 193 192
f 221 209 192
f 221 192 220
f 209 212 193
f 194 196 195
f 194 195 201
f 196 198 195
f 201 195 203
f 197 198 196
f 197 199 198
f 199 205 198
f 200 205 199
f 204 205 200
f 202 201 203
f 202 203 210
f 210 203 212
f 204 206 205
f 206 214 205
f 214 208 205
f 213 214 206
f 207 208 217
f 207 217 216
f 214 217 208
f 212 209 221
f 211 210 212
f 211 212 219
f 218 211 219
f 219 212 220
f 220 212 221
f 213 215 214
f 215 223 214
f 223 217 214
f 222 223 215
f 216 217 226
f 216 226 225
f 286 216 225
f 223 226 217
f 222 224 223
f 224 222 285
f 224 228 223
f 228 226 223
f 227 228 224
f 227 224 285
f 225 226 231
f 225 231 230
f 286 225 230
f 228 231 226
f 227 229 228
f 227 285 229
f 229 233 228
f 233 231 228
f 232 233 229
f 229 285 232
f 230 231 243
f 230 243 242
f 230 242 286
f 233 243 231
f 232 234 233
f 232 285 234
f 234 236 233
f 236 243 233
f 235 236 234
f 234 285 235
f 235 237 236
f 237 235 285
f 237 249 236
f 236 253 243
f 249 270 236
f 270 253 236
f 244 249 237
f 237 285 244
f 238 239 245
f 239 238 263
f 245 280 238
f 263 238 281
f 281 238 280
f 239 240 245
f 240 239 265
f 239 263 264
f 265 239 264
f 247 240 241
f 241 240 251
f 245 240 246
f 246 240 247
f 251 240 266
f 266 240 265
f 241 251 247
f 242 243 253
f 242 253 252
f 286 242 252
f 248 249 244
f 283 248 244
f 284 283 244
f 284 244 285
f 246 280 245
f 246 247 254
f 254 280 246
f 247 251 266
f 254 247 256
f 247 268 256
f 247 266 268
f 248 250 249
f 248 283 250
f 250 258 249
f 258 275 249
f 249 275 270
f 257 258 250
f 250 283 257
f 252 253 270
f 252 270 269
f 286 252 269
f 255 254 256
f 255 280 254
f 255 256 260
f 260 280 255
f 260 256 262
f 256 273 262
f 256 268 273
f 257 259 258
f 257 283 259
f 259 262 258
f 262 277 258
f 258 277 275
f 261 262 259
f 259 283 261
f 261 260 262
f 261 280 260
f 283 280 261
f 262 273 277
f 267 264 263
f 271 267 263
f 271 263 281
f 264 268 265
f 267 268 264
f 265 268 266
f 272 268 267
f 271 272 267
f 272 273 268
f 269 270 275
f 269 275 274
f 269 274 286
f 271 278 272
f 278 271 281
f 276 273 272
f 276 272 278
f 276 277 273
f 274 275 277
f 274 277 276
f 286 274 276
f 279 276 278
f 286 276 279
f 279 278 281
f 282 279 281
f 282 286 279
f 283 281 280
f 284 282 281
f 284 281 283
f 286 282 284
f 285 286 284
