# Supplementary material for: Viewpoint Planning for Range Sensors Using Feature Cluster Constrained Spaces for Robot Vision Systems
Source: Sensors (Basel). 2023 Sep 18;23(18):7964. doi: 10.3390/s23187964 (PMC10537344; doi:10.3390/s23187964)
Supplement: Supplementary file 1 [file sensors-23-07964-s001.zip › Academic Example CMM/gcs_y/render/vx4_hull_render_gcs_y_0_lc60dx_laser.obj]

# Generated with PyMesh
v 0 0 -0
v -0 0 12
v 0 40 0
v 0 40 8
v 0 40 12
v 11.9538741261937 40 12
v 14 40 12
v 14 40 12
v 14 40 31
v 14 40 12
v 14 40 12.00000000000002
v 14 40 31
v 14.64811 35.49228 12
v 14.64811 35.49228 31
v 16.53994 31.34975 12
v 16.53994 31.34975 31
v 17.09257733242324 40 31
v 18.16366 38.02487 6
v 18.16366 38.02487 31
v 18.16366 40 6
v 18.16366 40 18.50000000000003
v 18.16366 40 31
v 19.44631 34.28863 6
v 19.44631 34.28863 31
v 19.52223 27.90801 12
v 19.52223 27.90801 31
v 21.87262 31.17131 6
v 21.87262 31.17131 31
v 23.35336 25.44589 12
v 23.35336 25.44589 31
v 25.17965 29.01072 6
v 25.17965 29.01072 31
v 27.72296 24.16286 12
v 27.72296 24.16286 31
v 29.00905 28.04099 6
v 29.00905 28.04099 31
v 29.99999999999999 40 6
v 29.99999999999999 40 6
v 30 40 6
v 30 40 6
v 30 40 6
v 30 40 6
v 30 40 6
v 30 40 6
v 30 40 6
v 30.00000000000001 40 6
v 32.27704 24.16286 12
v 32.27704 24.16286 31
v 32.94582 28.3672 6
v 32.94582 28.3672 31
v 36.56338 29.954 6
v 36.56338 29.954 31
v 36.64664 25.44589 12
v 36.64664 25.44589 31
v 39.46969 32.62945 6
v 39.46969 32.62945 31
v 40 40 -0
v 40.47777 27.90801 12
v 40.47777 27.90801 31
v 41.34981 36.10361 6
v 41.34981 36.10361 31
v 42 40 6
v 42 40 30.99999999999999
v 42 40 31
v 42 40 6
v 42 40 31
v 43.46006 31.34975 12
v 43.46006 31.34975 31
v 44 20 12
v 44 20 33.99999999999999
v 44 19.99999999999999 33.99999999999999
v 44.64811 24.50771999999999 33.99999999999999
v 44.64811 15.49228 12
v 44.64811 15.49228 33.99999999999999
v 44.64811 24.50772 12
v 44.64811 24.50772 33.99999999999999
v 44.64811 15.49227999999999 33.99999999999999
v 45.35189 35.49228 12
v 45.35189 35.49228 31
v 46 40 31
v 46 40 12
v 46 40 31
v 46 40 31
v 46 40 12
v 46 40 31
v 46 40 12
v 46.00000000000001 40 12
v 46.00000000000001 40 12
v 46.53994 28.65024999999999 33.99999999999999
v 46.53994 11.34975 12
v 46.53994 11.34975 33.99999999999999
v 46.53994 28.65025 12
v 46.53994 28.65025 33.99999999999999
v 46.53994 11.34975 33.99999999999999
v 48.16366 18.02487 9
v 48.16366 18.02487 33.99999999999999
v 48.16366 21.97514 33.99999999999999
v 48.16366 21.97514 9
v 48.16366 21.97514 33.99999999999999
v 48.16366000000001 18.02487 33.99999999999999
v 49.44631 25.71137 33.99999999999997
v 49.44631 14.28863 9
v 49.44631 14.28863 33.99999999999997
v 49.44631 25.71137 9
v 49.44631 25.71137 33.99999999999997
v 49.44631 14.28863 33.99999999999997
v 49.52222999999999 32.09199 33.99999999999997
v 49.52223 7.908007 12
v 49.52223 7.908007 33.99999999999997
v 49.52223 32.09199 12
v 49.52223 32.09199 33.99999999999997
v 49.52223000000001 7.908006999999998 33.99999999999997
v 51.87262 28.82869 33.99999999999997
v 51.87262 11.17131 9
v 51.87262 11.17131 33.99999999999997
v 51.87262 28.82869 9
v 51.87262 28.82869 33.99999999999997
v 51.87262 11.17131 33.99999999999997
v 53.35336 34.55410999999999 33.99999999999997
v 53.35336 5.445888 12
v 53.35336 5.445888 33.99999999999997
v 53.35336 34.55411 12
v 53.35336 34.55411 33.99999999999997
v 53.35336000000001 5.445887999999998 33.99999999999997
v 55.17965 30.98928 33.99999999999997
v 55.17965 9.010721 9
v 55.17965 9.010721 33.99999999999997
v 55.17965 30.98928 9
v 55.17965 30.98928 33.99999999999997
v 55.17965000000001 9.010721 33.99999999999997
v 57.72296 35.83713999999999 33.99999999999997
v 57.72296 4.162857 12
v 57.72296 4.162857 33.99999999999997
v 57.72296 35.83714 12
v 57.72296 35.83714 33.99999999999997
v 57.72296 4.162857 33.99999999999997
v 59.00905 31.95901 33.99999999999997
v 59.00905 8.040986999999999 9
v 59.00905 8.040986999999999 33.99999999999997
v 59.00905 31.95901 9
v 59.00905 31.95901 33.99999999999997
v 59.00905 8.040987000000001 33.99999999999997
v 60 20 9
v 62.27704 35.83714 33.99999999999997
v 62.27704 4.162857 12
v 62.27704 4.162857 33.99999999999997
v 62.27704 35.83714 12
v 62.27704 35.83714 33.99999999999997
v 62.27704 4.162857000000001 33.99999999999997
v 62.94583 31.6328 33.99999999999997
v 62.94583 8.367198 9
v 62.94583 8.367198 33.99999999999997
v 62.94583 31.6328 9
v 62.94583 31.6328 33.99999999999997
v 62.94583 8.367198000000002 33.99999999999997
v 66.56338 30.046 33.99999999999997
v 66.56338 9.954001999999999 9
v 66.56338 9.954001999999999 33.99999999999997
v 66.56338 30.046 9
v 66.56338 30.046 33.99999999999997
v 66.56338 9.954002000000003 33.99999999999997
v 66.64663999999999 34.55411000000001 33.99999999999997
v 66.64664 5.445888 12
v 66.64664 5.445888 33.99999999999997
v 66.64664 34.55411 12
v 66.64664 34.55411 33.99999999999997
v 66.64664000000002 5.445888000000004 33.99999999999997
v 69.46968999999999 27.37055 33.99999999999997
v 69.46969 12.62945 9
v 69.46969 12.62945 33.99999999999997
v 69.46969 27.37055 9
v 69.46969 27.37055 33.99999999999997
v 69.46969000000001 12.62945000000001 33.99999999999997
v 70.47776999999999 32.09199000000001 33.99999999999997
v 70.47777000000001 7.908007 12
v 70.47777000000001 7.908007 33.99999999999997
v 70.47777000000001 32.09199 12
v 70.47777000000001 32.09199 33.99999999999997
v 70.47777000000002 7.908007000000005 33.99999999999997
v 71.34980999999999 23.89639 33.99999999999997
v 71.34981000000001 16.10361 9
v 71.34981000000001 16.10361 33.99999999999997
v 71.34981000000001 23.89639 9
v 71.34981000000001 23.89639 33.99999999999997
v 71.34981000000002 16.10361 33.99999999999997
v 72 20.00000000000001 33.99999999999997
v 72 20 9
v 72 20 33.99999999999997
v 73.46006 28.65025000000001 33.99999999999997
v 73.46006 11.34975 12
v 73.46006 11.34975 33.99999999999997
v 73.46006 28.65025 12
v 73.46006 28.65025 33.99999999999997
v 73.46006 11.34975000000001 33.99999999999997
v 75.35189 24.50772000000001 33.99999999999997
v 75.35189 15.49228 12
v 75.35189 15.49228 33.99999999999997
v 75.35189 24.50772 12
v 75.35189 24.50772 33.99999999999997
v 75.35189 15.49228 33.99999999999997
v 76 20.00000000000001 33.99999999999997
v 76 20 12
v 76 20 33.99999999999997
v 84 30 12
v 84 30 28
v 84.64811 25.49228 12
v 84.64811 25.49228 28
v 84.64811 34.50772 12
v 84.64811 34.50772 28
v 86.53994 21.34975 12
v 86.53994 21.34975 28
v 86.53994 38.65025 12
v 86.53994 38.65025 28
v 87.70950711648757 40 12
v 87.70950711648757 40 18.27473312917301
v 87.70950711648757 40 28
v 88.16365999999999 28.02487 3
v 88.16365999999999 28.02487 28
v 88.16365999999999 31.97514 3
v 88.16365999999999 31.97514 28
v 89.44631 24.28863 3
v 89.44631 24.28863 28
v 89.44631 35.71137 3
v 89.44631 35.71137 28
v 89.49733839372976 40 28
v 89.52222999999999 17.90801 12
v 89.52222999999999 17.90801 28
v 91.02898462755493 40 28
v 91.87262 21.17131 3
v 91.87262 21.17131 28
v 91.87262 38.82869 3
v 91.87262 38.82869 28
v 92.17555071414847 40 28
v 93.35336 15.44589 12
v 93.35336 15.44589 28
v 93.66544386260233 40 3
v 93.66544386260233 40 16.55312669224603
v 93.66544386260233 40 28
v 95.17965 19.01072 3
v 95.17965 19.01072 28
v 95.61358887934423 40 3
v 97.72296 14.16286 12
v 97.72296 14.16286 28
v 99.00905 18.04099 3
v 99.00905 18.04099 28
v 99.17137789833774 40 3
v 100 30 3
v 102.277 14.16286 12
v 102.277 14.16286 28
v 102.5323223987346 40 3
v 102.9458 18.3672 3
v 102.9458 18.3672 28
v 106.5333466056142 40 3
v 106.5634 19.954 3
v 106.5634 19.954 28
v 106.6133690893121 40 3
v 106.6133690893121 40 3.429834233493485
v 106.6133690893121 40 28
v 106.6466 15.44589 12
v 106.6466 15.44589 28
v 106.7906958624396 40 28
v 109.4697 22.62945 3
v 109.4697 22.62945 28
v 109.4697 37.37055 3
v 109.4697 37.37055 28
v 110.4778 17.90801 12
v 110.4778 17.90801 28
v 111.3498 26.10361 3
v 111.3498 26.10361 28
v 111.3498 33.89639 3
v 111.3498 33.89639 28
v 112 30 3
v 112 30 28
v 112.2905289618042 40 12
v 112.2905289618042 40 21.725266870827
v 112.2905289618042 40 28
v 112.5 0 0
v 112.5 0 0.7499999999999971
v 112.5 0 12
v 112.5 0.5013312691161924 12
v 112.5 0.5408840347064647 12
v 112.5 0.7655405395274046 12
v 112.5 1.197645027293799 12
v 112.5 1.829033836313491 12
v 112.5 1.999999999999946 12
v 112.5 2.602396831579199 12
v 112.5 3.749999999999986 0
v 112.5 4.768203046724322 12
v 112.5 5.993423799582441 12
v 112.5 8.675256863420525 12
v 112.5 13.99999999999994 -0
v 112.5 14.10494161013206 12
v 112.5 20.24174122355232 12
v 112.5 20.24174122355232 17.15092378365675
v 112.5 20.24174122355232 28
v 112.5 21.65764894997994 28
v 112.5 23.51256144197501 28
v 112.5 25.92791429874315 28
v 112.5 29.32758733852438 28
v 112.5 30 28
v 112.5 32.93264053159001 28
v 112.5 34.07208570125684 28
v 112.5 35.89572191713984 28
v 112.5 38.34235105002006 28
v 112.5 38.84455446082909 28
v 112.5 39.75825877644768 12
v 112.5 39.75825877644768 22.84907621634325
v 112.5 39.75825877644768 28
v 112.5 39.99999999999999 -0
v 112.5 39.99999999999999 12
f 2 4 1
f 278 2 1
f 1 4 3
f 3 57 1
f 1 57 277
f 277 278 1
f 2 5 4
f 5 2 6
f 2 13 6
f 2 15 13
f 2 25 15
f 29 25 2
f 2 33 29
f 73 33 2
f 73 2 90
f 90 2 108
f 2 120 108
f 2 132 120
f 279 132 2
f 279 2 278
f 20 3 4
f 236 3 20
f 236 57 3
f 5 6 4
f 6 7 4
f 7 10 4
f 10 20 4
f 7 6 13
f 7 8 10
f 7 13 8
f 8 9 11
f 13 9 8
f 8 11 10
f 11 9 12
f 9 17 12
f 13 14 9
f 19 9 14
f 19 17 9
f 11 20 10
f 11 12 21
f 21 20 11
f 17 21 12
f 15 14 13
f 15 16 14
f 24 14 16
f 19 14 24
f 25 16 15
f 24 16 28
f 25 26 16
f 28 16 26
f 22 17 19
f 22 21 17
f 18 21 19
f 18 19 23
f 20 21 18
f 18 37 20
f 18 23 42
f 42 37 18
f 21 22 19
f 23 19 24
f 37 236 20
f 23 24 27
f 42 23 27
f 27 24 28
f 29 26 25
f 28 26 32
f 29 30 26
f 32 26 30
f 27 28 31
f 42 27 31
f 31 28 32
f 33 30 29
f 32 30 36
f 33 34 30
f 36 30 34
f 31 32 35
f 31 35 42
f 35 32 36
f 47 34 33
f 69 47 33
f 69 33 73
f 36 34 50
f 47 48 34
f 50 34 48
f 35 36 49
f 42 35 49
f 49 36 50
f 42 38 37
f 38 236 37
f 39 38 42
f 39 236 38
f 42 40 39
f 40 236 39
f 42 41 40
f 41 236 40
f 43 41 42
f 43 236 41
f 42 44 43
f 42 45 44
f 46 45 42
f 65 46 42
f 42 49 51
f 51 55 42
f 42 55 60
f 42 60 65
f 44 236 43
f 44 45 236
f 45 46 236
f 65 62 46
f 62 236 46
f 53 48 47
f 53 47 69
f 50 48 52
f 48 54 52
f 53 54 48
f 49 50 51
f 51 50 52
f 51 52 55
f 52 54 59
f 55 52 56
f 52 59 56
f 58 54 53
f 58 53 75
f 75 53 69
f 58 59 54
f 55 56 60
f 56 59 68
f 60 56 61
f 56 68 61
f 236 309 57
f 57 287 277
f 291 287 57
f 309 291 57
f 67 59 58
f 58 75 67
f 67 68 59
f 60 61 65
f 65 61 66
f 61 79 66
f 61 68 79
f 65 63 62
f 62 63 81
f 81 86 62
f 87 62 86
f 88 62 87
f 214 62 88
f 236 62 214
f 63 66 64
f 80 63 64
f 65 66 63
f 80 82 63
f 82 81 63
f 64 66 80
f 66 79 85
f 66 85 80
f 78 68 67
f 67 75 92
f 67 92 78
f 78 79 68
f 69 71 70
f 69 70 72
f 73 71 69
f 69 72 75
f 97 70 71
f 99 72 70
f 99 70 97
f 73 74 71
f 100 71 74
f 97 71 96
f 96 71 100
f 75 72 76
f 101 76 72
f 101 72 99
f 73 77 74
f 90 77 73
f 103 74 77
f 100 74 103
f 75 76 89
f 75 89 92
f 105 89 76
f 105 76 101
f 90 91 77
f 106 77 91
f 103 77 106
f 84 79 78
f 78 122 84
f 78 92 110
f 78 110 122
f 84 85 79
f 80 83 82
f 80 85 83
f 81 82 84
f 86 81 84
f 82 83 85
f 82 85 84
f 84 87 86
f 84 88 87
f 212 88 84
f 84 122 134
f 84 134 147
f 208 84 147
f 212 84 208
f 212 214 88
f 92 89 93
f 93 89 113
f 113 89 105
f 90 94 91
f 108 94 90
f 115 91 94
f 106 91 115
f 92 93 107
f 92 107 110
f 107 93 125
f 117 93 113
f 125 93 117
f 108 109 94
f 127 94 109
f 115 94 118
f 118 94 127
f 95 97 96
f 95 96 100
f 98 97 95
f 143 98 95
f 95 100 102
f 95 102 143
f 98 99 97
f 98 101 99
f 104 101 98
f 143 104 98
f 102 100 103
f 104 105 101
f 102 103 106
f 102 106 114
f 143 102 114
f 104 113 105
f 116 113 104
f 116 104 143
f 114 106 115
f 110 107 111
f 174 111 107
f 129 107 125
f 129 137 107
f 137 141 107
f 141 178 107
f 178 174 107
f 108 112 109
f 120 112 108
f 179 109 112
f 127 109 130
f 130 109 139
f 139 109 179
f 110 111 119
f 110 119 122
f 174 119 111
f 120 121 112
f 121 167 112
f 112 167 176
f 176 179 112
f 116 117 113
f 114 115 118
f 114 118 126
f 143 114 126
f 116 125 117
f 128 125 116
f 143 128 116
f 126 118 127
f 122 119 123
f 162 123 119
f 162 119 166
f 166 119 174
f 120 124 121
f 132 124 120
f 167 121 124
f 122 123 131
f 122 131 134
f 131 123 162
f 132 133 124
f 136 124 133
f 136 149 124
f 149 164 124
f 124 164 167
f 128 129 125
f 126 127 130
f 126 130 138
f 126 138 143
f 128 137 129
f 140 137 128
f 143 140 128
f 138 130 139
f 134 131 135
f 135 131 144
f 144 131 162
f 132 136 133
f 145 136 132
f 280 145 132
f 279 280 132
f 134 135 144
f 134 144 147
f 145 146 136
f 146 149 136
f 140 141 137
f 138 139 142
f 138 142 151
f 143 138 151
f 142 139 179
f 140 150 141
f 153 140 143
f 153 150 140
f 150 178 141
f 151 142 152
f 179 152 142
f 143 151 157
f 143 159 153
f 157 169 143
f 143 171 159
f 143 169 181
f 183 171 143
f 143 181 187
f 187 183 143
f 147 144 148
f 148 144 162
f 145 149 146
f 163 149 145
f 163 145 281
f 280 281 145
f 147 148 162
f 147 162 165
f 204 147 165
f 208 147 204
f 163 164 149
f 153 154 150
f 154 178 150
f 151 152 155
f 151 155 157
f 179 155 152
f 153 156 154
f 159 156 153
f 154 156 178
f 157 155 158
f 158 155 179
f 159 160 156
f 178 156 160
f 157 158 161
f 157 161 169
f 161 158 191
f 158 179 191
f 159 168 160
f 171 168 159
f 168 189 160
f 189 178 160
f 169 161 170
f 194 170 161
f 194 161 191
f 165 162 166
f 163 167 164
f 175 167 163
f 175 163 282
f 282 163 281
f 165 166 174
f 165 174 177
f 204 165 177
f 175 176 167
f 171 172 168
f 172 193 168
f 193 189 168
f 169 170 173
f 169 173 181
f 173 170 194
f 171 180 172
f 183 180 171
f 180 195 172
f 195 193 172
f 181 173 182
f 182 173 197
f 194 197 173
f 177 174 178
f 175 179 176
f 190 179 175
f 283 190 175
f 283 175 282
f 177 178 189
f 177 189 192
f 192 204 177
f 190 191 179
f 183 184 180
f 184 199 180
f 199 195 180
f 181 182 185
f 181 185 187
f 182 200 185
f 182 197 200
f 183 186 184
f 187 186 183
f 201 184 186
f 184 201 199
f 187 185 188
f 185 203 188
f 185 200 203
f 187 188 186
f 188 201 186
f 188 203 201
f 192 189 193
f 190 194 191
f 196 194 190
f 284 196 190
f 283 284 190
f 192 193 195
f 192 195 198
f 198 206 192
f 192 206 204
f 196 197 194
f 198 195 199
f 196 200 197
f 202 200 196
f 242 202 196
f 242 196 286
f 284 285 196
f 286 196 285
f 198 199 201
f 198 201 202
f 202 210 198
f 198 210 206
f 202 203 200
f 202 201 203
f 202 226 210
f 234 226 202
f 234 202 242
f 206 205 204
f 204 205 209
f 204 209 208
f 206 207 205
f 218 205 207
f 218 209 205
f 210 207 206
f 210 211 207
f 222 207 211
f 218 207 222
f 208 209 213
f 208 213 212
f 220 213 209
f 220 209 218
f 226 211 210
f 222 211 230
f 226 227 211
f 230 211 227
f 212 213 215
f 212 215 214
f 215 213 216
f 224 216 213
f 224 213 220
f 214 215 237
f 236 214 237
f 225 215 216
f 215 225 228
f 215 228 233
f 215 233 238
f 237 215 238
f 224 225 216
f 217 220 218
f 217 218 221
f 219 220 217
f 247 219 217
f 217 221 247
f 221 218 222
f 219 224 220
f 223 224 219
f 247 223 219
f 221 222 229
f 247 221 229
f 229 222 230
f 223 232 224
f 231 232 223
f 231 223 247
f 224 228 225
f 232 228 224
f 234 227 226
f 230 227 240
f 234 235 227
f 240 227 235
f 232 233 228
f 229 230 239
f 247 229 239
f 239 230 240
f 231 237 232
f 236 237 231
f 247 236 231
f 238 233 232
f 237 238 232
f 242 235 234
f 240 235 245
f 242 243 235
f 245 235 243
f 247 241 236
f 241 309 236
f 239 240 244
f 239 244 247
f 244 240 245
f 247 246 241
f 246 309 241
f 248 243 242
f 288 248 242
f 288 242 286
f 245 243 252
f 248 249 243
f 252 243 249
f 244 245 251
f 247 244 251
f 251 245 252
f 250 246 247
f 250 309 246
f 247 253 250
f 247 251 254
f 247 264 253
f 254 262 247
f 247 262 268
f 270 264 247
f 247 268 272
f 272 270 247
f 259 249 248
f 289 259 248
f 288 289 248
f 252 249 255
f 255 249 260
f 259 260 249
f 253 309 250
f 251 252 254
f 254 252 255
f 253 264 256
f 256 309 253
f 254 255 262
f 255 260 267
f 262 255 263
f 255 267 263
f 264 257 256
f 257 309 256
f 257 265 258
f 257 258 274
f 264 265 257
f 257 274 310
f 257 310 309
f 258 265 261
f 275 258 261
f 275 274 258
f 266 260 259
f 266 259 290
f 289 290 259
f 266 267 260
f 265 305 261
f 276 275 261
f 276 261 305
f 262 263 268
f 263 267 296
f 268 263 269
f 263 296 269
f 264 271 265
f 270 271 264
f 271 303 265
f 265 303 304
f 265 304 305
f 294 267 266
f 292 266 290
f 292 293 266
f 293 294 266
f 294 295 267
f 296 267 295
f 268 269 272
f 272 269 273
f 269 298 273
f 269 296 297
f 269 297 298
f 270 273 271
f 272 273 270
f 273 301 271
f 271 301 302
f 271 302 303
f 273 298 299
f 273 299 300
f 273 300 301
f 274 275 306
f 310 274 306
f 275 276 307
f 275 307 306
f 305 308 276
f 307 276 308
f 278 277 280
f 277 281 280
f 281 277 282
f 282 277 283
f 277 284 283
f 277 287 284
f 278 280 279
f 287 285 284
f 286 285 291
f 287 291 285
f 288 286 291
f 289 288 291
f 290 289 291
f 292 290 291
f 292 291 293
f 309 293 291
f 293 296 294
f 293 297 296
f 298 297 293
f 293 299 298
f 309 299 293
f 294 296 295
f 299 309 300
f 309 301 300
f 309 302 301
f 303 302 309
f 304 303 309
f 305 304 309
f 307 305 306
f 306 305 309
f 308 305 307
f 310 306 309
