# Supplementary material for: Viewpoint Planning for Range Sensors Using Feature Cluster Constrained Spaces for Robot Vision Systems
Source: Sensors (Basel). 2023 Sep 18;23(18):7964. doi: 10.3390/s23187964 (PMC10537344; doi:10.3390/s23187964)
Supplement: Supplementary file 1 [file sensors-23-07964-s001.zip › Academic Example CMM/gcs_y/render/vx5_hull_render_gcs_y_0_lc60dx_laser.obj]

# Generated with PyMesh
v 17.49999999999997 0 0
v 17.49999999999997 -0 10.25
v 17.49999999999997 -0 12
v 17.49999999999997 1.262062747648421 12
v 17.49999999999997 1.786261258897281 12
v 17.49999999999997 2.794505063685536 12
v 17.49999999999997 4.26774561806482 12
v 17.49999999999997 5.999999999999982 -0
v 17.49999999999997 6.072259273684811 12
v 17.49999999999997 15.25270209241723 12
v 17.49999999999997 17.99999999999998 12
v 17.49999999999997 19.06805166365779 12
v 17.49999999999997 25.01713047126272 12
v 17.49999999999997 30.24178367063568 12
v 17.49999999999997 30.24178367063568 24.24178367063571
v 17.49999999999997 30.24178367063568 24.88351233448141
v 17.49999999999997 30.24178367063568 31
v 17.49999999999997 31.31762485722001 31
v 17.49999999999997 32.32054901485355 31
v 17.49999999999997 34.7768705967863 31
v 17.49999999999997 36.99999999999997 31
v 17.49999999999997 37.54677164287236 31
v 17.49999999999997 38.3396927222684 31
v 17.49999999999997 39.24869222724757 31
v 17.49999999999997 40.00000000000003 0
v 17.49999999999997 40.00000000000003 31
v 18.16366 38.02487 6
v 18.16366 38.02487 31
v 18.16366 40.00000000000003 6
v 18.16366 40.00000000000003 18.50000000000018
v 18.16366 40.00000000000003 31
v 19.44631 34.28863 6
v 19.44631 34.28863 31
v 19.52223 27.90801 12
v 19.52223 27.90801 31
v 21.87262 31.17131 6
v 21.87262 31.17131 31
v 23.35336 25.44589 12
v 23.35336 25.44589 31
v 25.17965 29.01072 6
v 25.17965 29.01072 31
v 27.72296 24.16286 12
v 27.72296 24.16286 31
v 29.00905 28.04099 6
v 29.00905 28.04099 31
v 29.99999999999984 40.00000000000003 6
v 29.99999999999995 40.00000000000003 6
v 29.99999999999998 40.00000000000003 6
v 29.99999999999999 40.00000000000003 6
v 30 40.00000000000003 6
v 30 40 6
v 30.00000000000001 40.00000000000003 6
v 30.00000000000001 40.00000000000003 6
v 30.00000000000004 40.00000000000003 6
v 30.00000000000008 40.00000000000003 6
v 32.27704 24.16286 12
v 32.27704 24.16286 31
v 32.94582 28.3672 6
v 32.94582 28.3672 31
v 36.56338 29.954 6
v 36.56338 29.954 31
v 36.64664 25.44589 12
v 36.64664 25.44589 31
v 39.46969 32.62945 6
v 39.46969 32.62945 31
v 39.99999999999994 40.00000000000003 0
v 40.47777 27.90801 12
v 40.47777 27.90801 31
v 41.34981 36.10361 6
v 41.34981 36.10361 31
v 42 40.00000000000003 6
v 42 40.00000000000003 29.10000000000004
v 42 40.00000000000003 30.99999999999984
v 42 40.00000000000003 31
v 42 40 6
v 42 40 31
v 43.46006 31.34975 12
v 43.46006 31.34975 31
v 44 20 12
v 44 20 34
v 44.64811 15.49228 12
v 44.64811 15.49228 34
v 44.64811 24.50772 12
v 44.64811 24.50772 34
v 45.35189 35.49228 12
v 45.35189 35.49228 31
v 45.99999999999997 40.00000000000003 31
v 46 40.00000000000003 12
v 46 40.00000000000003 28.30000000000004
v 46 40.00000000000003 30.99999999999989
v 46 40.00000000000003 31
v 46 40 12
v 46 40 31
v 46.0000000000001 40.00000000000003 12
v 46.00000000000026 40.00000000000003 12
v 46.00000000000053 40.00000000000003 12
v 46.53994 11.34975 12
v 46.53994 11.34975 34
v 46.53994 28.65025 12
v 46.53994 28.65025 34
v 48.16366 18.02487 9
v 48.16366 18.02487 34
v 48.16366 21.97514 9
v 48.16366 21.97514 34
v 49.44631 14.28863 9
v 49.44631 14.28863 34
v 49.44631 25.71137 9
v 49.44631 25.71137 34
v 49.52223 7.908007 12
v 49.52223 7.908007 34
v 49.52223 32.09199 12
v 49.52223 32.09199 34
v 51.87262 11.17131 9
v 51.87262 11.17131 34
v 51.87262 28.82869 9
v 51.87262 28.82869 34
v 53.35336 5.445888 12
v 53.35336 5.445888 34
v 53.35336 34.55411 12
v 53.35336 34.55411 34
v 55.17965 9.010721 9
v 55.17965 9.010721 34
v 55.17965 30.98928 9
v 55.17965 30.98928 34
v 57.72296 4.162857 12
v 57.72296 4.162857 34
v 57.72296 35.83714 12
v 57.72296 35.83714 34
v 59.00905 8.040986999999999 9
v 59.00905 8.040986999999999 34
v 59.00905 31.95901 9
v 59.00905 31.95901 34
v 60 20 9
v 62.27704 4.162857 12
v 62.27704 4.162857 34
v 62.27704 35.83714 12
v 62.27704 35.83714 34
v 62.94583 8.367198 9
v 62.94583 8.367198 34
v 62.94583 31.6328 9
v 62.94583 31.6328 34
v 66.56338 9.954001999999999 9
v 66.56338 9.954001999999999 34
v 66.56338 30.046 9
v 66.56338 30.046 34
v 66.64664 5.445888 12
v 66.64664 5.445888 34
v 66.64664 34.55411 12
v 66.64664 34.55411 34
v 69.46969 12.62945 9
v 69.46969 12.62945 34
v 69.46969 27.37055 9
v 69.46969 27.37055 34
v 70.47777000000001 7.908007 12
v 70.47777000000001 7.908007 34
v 70.47777000000001 32.09199 12
v 70.47777000000001 32.09199 34
v 71.34981000000001 16.10361 9
v 71.34981000000001 16.10361 34
v 71.34981000000001 23.89639 9
v 71.34981000000001 23.89639 34
v 72 20 9
v 72 20 34
v 73.46006 11.34975 12
v 73.46006 11.34975 34
v 73.46006 28.65025 12
v 73.46006 28.65025 34
v 75.35189 15.49228 12
v 75.35189 15.49228 34
v 75.35189 24.50772 12
v 75.35189 24.50772 34
v 76 20 12
v 76 20 34
v 84 30 12
v 84 30 28
v 84.64811 25.49228 12
v 84.64811 25.49228 28
v 84.64811 34.50772 12
v 84.64811 34.50772 28
v 86.53994 21.34975 12
v 86.53994 21.34975 28
v 86.53994 38.65025 12
v 86.53994 38.65025 28
v 87.7095071164876 40.00000000000001 12
v 87.7095071164876 40.00000000000001 18.27473312917312
v 87.7095071164876 40.00000000000001 19.9580985767025
v 87.7095071164876 40.00000000000001 28
v 88.16365999999999 28.02487 3
v 88.16365999999999 28.02487 28
v 88.16365999999999 31.97514 3
v 88.16365999999999 31.97514 28
v 89.44631 24.28863 3
v 89.44631 24.28863 28
v 89.44631 35.71137 3
v 89.44631 35.71137 28
v 89.49733839372976 40.00000000000001 28
v 89.52222999999999 17.90801 12
v 89.52222999999999 17.90801 28
v 91.02898462755491 40.00000000000001 28
v 91.87262 21.17131 3
v 91.87262 21.17131 28
v 91.87262 38.82869 3
v 91.87262 38.82869 28
v 92.17555071414847 40.00000000000001 28
v 93.35336 15.44589 12
v 93.35336 15.44589 28
v 93.66544386260236 40.00000000000001 3
v 93.66544386260236 40.00000000000001 16.55312669224631
v 93.66544386260236 40.00000000000001 18.76691122747955
v 93.66544386260236 40.00000000000001 28
v 95.17965 19.01072 3
v 95.17965 19.01072 28
v 95.61358887934423 40.00000000000001 3
v 97.72296 14.16286 12
v 97.72296 14.16286 28
v 99.00905 18.04099 3
v 99.00905 18.04099 28
v 99.17137789833774 40.00000000000001 3
v 100 30 3
v 102.277 14.16286 12
v 102.277 14.16286 28
v 102.5323223987346 40.00000000000001 3
v 102.9458 18.3672 3
v 102.9458 18.3672 28
v 106.5333466056142 40.00000000000001 3
v 106.5634 19.954 3
v 106.5634 19.954 28
v 106.6133690893121 40.00000000000001 3
v 106.6133690893121 40.00000000000001 3.429834233493258
v 106.6133690893121 40.00000000000001 16.17732618213761
v 106.6133690893121 40.00000000000001 28
v 106.6466 15.44589 12
v 106.6466 15.44589 28
v 106.7906958624395 40.00000000000001 28
v 109.4697 22.62945 3
v 109.4697 22.62945 28
v 109.4697 37.37055 3
v 109.4697 37.37055 28
v 110.4778 17.90801 12
v 110.4778 17.90801 28
v 111.3498 26.10361 3
v 111.3498 26.10361 28
v 111.3498 33.89639 3
v 111.3498 33.89639 28
v 112 30 3
v 112 30 28
v 112.2905289618042 40.00000000000001 12
v 112.2905289618042 40.00000000000001 15.04189420763918
v 112.2905289618042 40.00000000000001 21.72526687082689
v 112.2905289618042 40.00000000000001 28
v 113.4601 21.34975 12
v 113.4601 21.34975 28
v 113.4601 38.65025 12
v 113.4601 38.65025 28
v 113.8735582383869 40.00000000000001 12
v 115.3519 25.49228 12
v 115.3519 25.49228 28
v 115.3519 34.50772 12
v 115.3519 34.50772 28
v 116 30 12
v 116 30 28
v 116.3533273602832 40.00000000000001 12
v 117.3333333333333 40.00000000000001 12
v 120 0 0
v 120 0 12
v 120 40.00000000000001 0
v 120 40.00000000000001 3.999999999999996
v 120 40.00000000000001 12
f 2 4 1
f 264 2 1
f 4 5 1
f 5 6 1
f 6 8 1
f 8 66 1
f 66 264 1
f 3 4 2
f 265 3 2
f 265 2 264
f 3 125 4
f 265 125 3
f 5 4 117
f 4 125 117
f 6 5 109
f 5 117 109
f 7 8 6
f 97 7 6
f 97 6 109
f 9 8 7
f 81 9 7
f 81 7 97
f 10 8 9
f 11 8 10
f 12 8 11
f 12 13 8
f 13 25 8
f 25 66 8
f 9 42 10
f 81 42 9
f 11 10 38
f 10 42 38
f 12 11 38
f 12 34 13
f 38 34 12
f 14 25 13
f 13 34 14
f 21 14 15
f 34 15 14
f 14 21 25
f 18 15 16
f 34 16 15
f 19 15 18
f 20 15 19
f 21 15 20
f 18 16 17
f 16 35 17
f 34 35 16
f 35 18 17
f 33 19 18
f 33 18 37
f 37 18 35
f 33 20 19
f 28 21 20
f 28 20 33
f 21 22 25
f 28 22 21
f 22 23 25
f 28 23 22
f 23 24 25
f 28 24 23
f 24 26 25
f 31 26 24
f 31 24 28
f 30 25 26
f 30 29 25
f 29 207 25
f 207 66 25
f 31 30 26
f 27 30 28
f 27 28 32
f 29 30 27
f 27 46 29
f 27 32 51
f 51 46 27
f 30 31 28
f 32 28 33
f 46 207 29
f 32 33 36
f 51 32 36
f 36 33 37
f 38 35 34
f 37 35 41
f 38 39 35
f 41 35 39
f 36 37 40
f 51 36 40
f 40 37 41
f 42 39 38
f 41 39 45
f 42 43 39
f 45 39 43
f 40 41 44
f 40 44 51
f 44 41 45
f 56 43 42
f 79 56 42
f 79 42 81
f 45 43 59
f 56 57 43
f 59 43 57
f 44 45 58
f 51 44 58
f 58 45 59
f 51 47 46
f 47 207 46
f 48 47 51
f 48 207 47
f 51 49 48
f 49 207 48
f 51 50 49
f 50 207 49
f 52 50 51
f 52 207 50
f 51 53 52
f 51 54 53
f 55 54 51
f 75 55 51
f 51 58 60
f 60 64 51
f 51 64 69
f 51 69 75
f 53 207 52
f 53 54 207
f 54 55 207
f 75 71 55
f 71 207 55
f 62 57 56
f 62 56 79
f 59 57 61
f 57 63 61
f 62 63 57
f 58 59 60
f 60 59 61
f 60 61 64
f 61 63 68
f 64 61 65
f 61 68 65
f 67 63 62
f 67 62 83
f 83 62 79
f 67 68 63
f 64 65 69
f 65 68 78
f 69 65 70
f 65 78 70
f 266 66 207
f 266 264 66
f 77 68 67
f 67 83 77
f 77 78 68
f 69 70 75
f 75 70 76
f 70 86 76
f 70 78 86
f 75 72 71
f 71 72 88
f 88 94 71
f 95 71 94
f 96 71 95
f 184 71 96
f 207 71 184
f 72 76 73
f 90 72 73
f 75 76 72
f 88 72 89
f 90 89 72
f 73 76 74
f 87 73 74
f 87 90 73
f 74 76 87
f 76 86 93
f 76 93 87
f 85 78 77
f 77 83 99
f 77 99 85
f 85 86 78
f 81 80 79
f 79 80 84
f 79 84 83
f 81 82 80
f 102 80 82
f 102 84 80
f 97 82 81
f 97 98 82
f 106 82 98
f 102 82 106
f 83 84 100
f 83 100 99
f 104 100 84
f 104 84 102
f 92 86 85
f 85 119 92
f 85 99 111
f 85 111 119
f 92 93 86
f 91 90 87
f 87 93 91
f 88 89 92
f 94 88 92
f 90 93 89
f 89 93 92
f 90 91 93
f 92 95 94
f 92 96 95
f 182 96 92
f 92 119 127
f 92 127 136
f 178 92 136
f 182 92 178
f 182 184 96
f 109 98 97
f 106 98 114
f 109 110 98
f 114 98 110
f 99 100 112
f 99 112 111
f 108 100 104
f 108 112 100
f 101 104 102
f 101 102 105
f 103 104 101
f 133 103 101
f 101 105 133
f 105 102 106
f 103 108 104
f 107 108 103
f 133 107 103
f 105 106 113
f 133 105 113
f 113 106 114
f 107 116 108
f 115 116 107
f 115 107 133
f 116 112 108
f 117 110 109
f 114 110 122
f 117 118 110
f 122 110 118
f 111 112 120
f 111 120 119
f 116 120 112
f 113 114 121
f 133 113 121
f 121 114 122
f 115 124 116
f 123 124 115
f 133 123 115
f 124 120 116
f 125 118 117
f 122 118 130
f 125 126 118
f 130 118 126
f 119 120 128
f 119 128 127
f 124 128 120
f 121 122 129
f 121 129 133
f 129 122 130
f 123 132 124
f 131 132 123
f 133 131 123
f 132 128 124
f 134 126 125
f 265 134 125
f 130 126 139
f 134 135 126
f 139 126 135
f 127 128 137
f 127 137 136
f 132 137 128
f 129 130 138
f 133 129 138
f 138 130 139
f 131 141 132
f 140 131 133
f 140 141 131
f 141 137 132
f 133 138 142
f 133 144 140
f 142 150 133
f 133 152 144
f 133 150 158
f 160 152 133
f 133 158 162
f 162 160 133
f 146 135 134
f 146 134 265
f 139 135 143
f 135 147 143
f 146 147 135
f 136 137 149
f 136 149 148
f 174 136 148
f 178 136 174
f 141 149 137
f 138 139 142
f 142 139 143
f 140 145 141
f 144 145 140
f 145 149 141
f 142 143 150
f 143 147 155
f 150 143 151
f 143 155 151
f 144 153 145
f 152 153 144
f 145 157 149
f 153 167 145
f 167 157 145
f 154 147 146
f 154 146 265
f 154 155 147
f 148 149 157
f 148 157 156
f 174 148 156
f 150 151 158
f 151 155 165
f 158 151 159
f 151 165 159
f 152 161 153
f 160 161 152
f 161 171 153
f 153 171 167
f 164 155 154
f 265 164 154
f 164 165 155
f 156 157 167
f 156 167 166
f 166 174 156
f 158 159 162
f 162 159 163
f 159 169 163
f 159 165 169
f 160 163 161
f 162 163 160
f 163 173 161
f 161 173 171
f 163 169 173
f 168 165 164
f 265 168 164
f 168 169 165
f 166 167 171
f 166 171 170
f 170 176 166
f 166 176 174
f 172 169 168
f 214 172 168
f 214 168 265
f 172 173 169
f 170 171 173
f 170 173 172
f 172 180 170
f 170 180 176
f 172 197 180
f 205 197 172
f 205 172 214
f 176 175 174
f 174 175 179
f 174 179 178
f 176 177 175
f 189 175 177
f 189 179 175
f 180 177 176
f 180 181 177
f 193 177 181
f 189 177 193
f 178 179 183
f 178 183 182
f 191 183 179
f 191 179 189
f 197 181 180
f 193 181 201
f 197 198 181
f 201 181 198
f 182 183 186
f 182 185 184
f 182 186 185
f 186 183 187
f 195 187 183
f 195 183 191
f 184 185 208
f 207 184 208
f 185 186 209
f 208 185 209
f 186 187 196
f 186 196 199
f 186 199 204
f 186 204 210
f 209 186 210
f 195 196 187
f 188 191 189
f 188 189 192
f 190 191 188
f 219 190 188
f 188 192 219
f 192 189 193
f 190 195 191
f 194 195 190
f 219 194 190
f 192 193 200
f 219 192 200
f 200 193 201
f 194 203 195
f 202 203 194
f 202 194 219
f 195 199 196
f 203 199 195
f 205 198 197
f 201 198 212
f 205 206 198
f 212 198 206
f 203 204 199
f 200 201 211
f 219 200 211
f 211 201 212
f 202 208 203
f 207 208 202
f 219 207 202
f 210 204 203
f 203 208 209
f 209 210 203
f 214 206 205
f 212 206 217
f 214 215 206
f 217 206 215
f 219 213 207
f 213 266 207
f 211 212 216
f 211 216 219
f 216 212 217
f 219 218 213
f 218 266 213
f 220 215 214
f 265 220 214
f 217 215 224
f 220 221 215
f 224 215 221
f 216 217 223
f 219 216 223
f 223 217 224
f 222 218 219
f 222 266 218
f 219 225 222
f 219 223 226
f 219 237 225
f 226 235 219
f 219 235 241
f 243 237 219
f 219 241 245
f 245 243 219
f 232 221 220
f 265 232 220
f 224 221 227
f 227 221 233
f 232 233 221
f 225 266 222
f 223 224 226
f 226 224 227
f 225 237 228
f 228 266 225
f 226 227 235
f 227 233 240
f 235 227 236
f 227 240 236
f 237 229 228
f 267 228 229
f 267 266 228
f 229 238 230
f 229 230 247
f 237 238 229
f 229 247 267
f 230 238 231
f 230 231 249
f 247 230 248
f 248 230 249
f 231 238 234
f 249 231 234
f 239 233 232
f 239 232 265
f 239 240 233
f 238 254 234
f 249 234 250
f 254 250 234
f 235 236 241
f 236 240 252
f 241 236 242
f 236 252 242
f 237 244 238
f 243 244 237
f 244 259 238
f 238 259 254
f 251 240 239
f 265 251 239
f 251 252 240
f 241 242 245
f 245 242 246
f 242 257 246
f 242 252 257
f 243 246 244
f 245 246 243
f 246 261 244
f 244 261 259
f 246 257 261
f 247 248 253
f 255 247 253
f 267 247 255
f 248 249 253
f 249 250 254
f 249 254 253
f 256 252 251
f 265 256 251
f 256 257 252
f 253 254 259
f 253 258 255
f 253 259 258
f 255 258 262
f 267 255 262
f 260 257 256
f 260 256 265
f 260 261 257
f 258 259 261
f 258 261 260
f 262 258 260
f 263 262 260
f 263 260 265
f 263 267 262
f 268 263 265
f 268 267 263
f 267 265 264
f 266 267 264
f 268 265 267
