# Supplementary material for: Viewpoint Planning for Range Sensors Using Feature Cluster Constrained Spaces for Robot Vision Systems
Source: Sensors (Basel). 2023 Sep 18;23(18):7964. doi: 10.3390/s23187964 (PMC10537344; doi:10.3390/s23187964)
Supplement: Supplementary file 1 [file sensors-23-07964-s001.zip › Academic Example CMM/gcs_y/render/vx6_hull_render_gcs_y_0_lc60dx_laser.obj]

# Generated with PyMesh
v -0 19.71428570999999 -0
v -0 19.71428570999999 3.942857141999998
v -0 19.71428570999999 11.49999999999999
v -0 19.71428570999999 12
v 0 60 -0
v 0 60 12
v 2.500000000000071 19.71428570999999 12
v 8.13633346889825 19.71428570999999 12
v 10.40113885393846 19.71428570999999 12
v 13.79055045187146 19.71428570999999 12
v 14 40 12
v 14 40 31
v 14.64811 35.49228 12
v 14.64811 35.49228 31
v 14.64811 44.50772 12
v 14.64811 44.50772 31
v 16.53994 31.34975 12
v 16.53994 31.34975 31
v 16.53994 48.65025 12
v 16.53994 48.65025 31
v 18.0930913137047 19.71428570999999 12
v 18.16366 38.02487 6
v 18.16366 38.02487 31
v 18.16366 41.97513 6
v 18.16366 41.97513 31
v 19.44631 34.28863 6
v 19.44631 34.28863 31
v 19.44631 45.71137 6
v 19.44631 45.71137 31
v 19.52223 27.90801 12
v 19.52223 27.90801 31
v 19.52223 52.09199 12
v 19.52223 52.09199 31
v 21.87262 31.17131 6
v 21.87262 31.17131 31
v 21.87262 48.82869 6
v 21.87262 48.82869 31
v 22.61894304593502 19.71428570999999 12
v 23.35336 25.44589 12
v 23.35336 25.44589 31
v 23.35336 54.55411 12
v 23.35336 54.55411 31
v 25.17965 29.01072 6
v 25.17965 29.01072 31
v 25.17965 50.98928 6
v 25.17965 50.98928 31
v 27.72296 24.16286 12
v 27.72296 24.16286 31
v 27.72296 55.83714 12
v 27.72296 55.83714 31
v 29.00905 28.04099 6
v 29.00905 28.04099 31
v 29.00905 51.95901 6
v 29.00905 51.95901 31
v 30 40 6
v 32.27704 24.16286 12
v 32.27704 24.16286 31
v 32.27704 55.83714 12
v 32.27704 55.83714 31
v 32.94582 28.3672 6
v 32.94582 28.3672 31
v 32.94582 51.6328 6
v 32.94582 51.6328 31
v 36.40666825762447 19.71428570999999 12
v 36.56338 29.954 6
v 36.56338 29.954 31
v 36.56338 50.046 6
v 36.56338 50.046 31
v 36.64664 25.44589 12
v 36.64664 25.44589 31
v 36.64664 54.55411 12
v 36.64664 54.55411 31
v 39.46969 32.62945 6
v 39.46969 32.62945 31
v 39.46969 47.37055 6
v 39.46969 47.37055 31
v 40.47777 27.90801 12
v 40.47777 27.90801 31
v 40.47777 52.09199 12
v 40.47777 52.09199 31
v 41.34981 36.10361 6
v 41.34981 36.10361 31
v 41.34981 43.89639 6
v 41.34981 43.89639 31
v 42 40 6
v 42 40 31
v 43.46006 31.34975 12
v 43.46006 31.34975 31
v 43.46006 48.65025 12
v 43.46006 48.65025 31
v 44 20 12
v 44 20 33.99999999999999
v 44 19.99999999999999 33.99999999999999
v 44.04107936794918 19.71428570999999 12
v 44.04107936794918 19.71428570999999 20.30821587358981
v 44.04107936794918 19.71428570999999 32.60556680982842
v 44.04107936794918 19.71428570999999 33.99999999999999
v 44.64811 24.50771999999999 33.99999999999999
v 44.64811 24.50772 12
v 44.64811 24.50772 33.99999999999999
v 45.35189 35.49228 12
v 45.35189 35.49228 31
v 45.35189 44.50772 12
v 45.35189 44.50772 31
v 46 40 12
v 46 40 31
v 46.53994 28.65024999999999 33.99999999999999
v 46.53994 28.65025 12
v 46.53994 28.65025 33.99999999999999
v 48.16366 19.71428570999999 9
v 48.16366 19.71428570999999 19.69177366357229
v 48.16366 19.71428570999999 21.13273199999997
v 48.16366 19.71428570999999 33.99999999999999
v 48.16366 21.97514 33.99999999999999
v 48.16366 21.97514 9
v 48.16366 21.97514 33.99999999999999
v 49.44631 25.71137 33.99999999999997
v 49.44631 25.71137 9
v 49.44631 25.71137 33.99999999999997
v 49.52222999999999 32.09199 33.99999999999997
v 49.52223 32.09199 12
v 49.52223 32.09199 33.99999999999997
v 49.78075574645725 32.25813456070854 33.99999999999997
v 51.87262 28.82869 33.99999999999997
v 51.87262 28.82869 9
v 51.87262 28.82869 33.99999999999997
v 53.35336 34.55410999999999 33.99999999999997
v 53.35336 34.55411 12
v 53.35336 34.55411 33.99999999999997
v 55.17965 30.98928 33.99999999999997
v 55.17965 30.98928 9
v 55.17965 30.98928 33.99999999999997
v 55.59682121004947 31.0949214679901 33.99999999999997
v 57.72296 35.83713999999999 33.99999999999997
v 57.72296 35.83714 12
v 57.72296 35.83714 33.99999999999997
v 58.28780309179712 19.71428570999998 9
v 59.00905 31.95901 33.99999999999997
v 59.00905 31.95901 9
v 59.00905 31.95901 33.99999999999997
v 59.47204610360907 19.71428570999998 9
v 59.73698152203097 19.71428570999998 9
v 59.87467395469697 19.71428570999998 9
v 59.97632508839354 19.71428570999998 9
v 60 20 9
v 60.07235279401392 19.71428570999998 9
v 60.18666651702502 19.71428570999998 9
v 60.36708600509735 19.71428570999998 9
v 60.83225829698388 19.71428570999998 9
v 62.27704 35.83714 33.99999999999997
v 62.27704 35.83714 12
v 62.27704 35.83714 33.99999999999997
v 62.94583 31.6328 33.99999999999997
v 62.94583 31.6328 9
v 62.94583 31.6328 33.99999999999997
v 66.56338 30.046 33.99999999999997
v 66.56338 30.046 9
v 66.56338 30.046 33.99999999999997
v 66.64663999999999 34.55411000000001 33.99999999999997
v 66.64664 34.55411 12
v 66.64664 34.55411 33.99999999999997
v 68.15156260047806 28.58397318990438 33.99999999999997
v 69.46968999999999 27.37055 33.99999999999997
v 69.46969 27.37055 9
v 69.46969 27.37055 33.99999999999997
v 70.47776999999999 32.09199000000001 33.99999999999997
v 70.47777000000001 32.09199 12
v 70.47777000000001 32.09199 33.99999999999997
v 71.34980999999999 23.89639 33.99999999999997
v 71.34981000000001 23.89639 9
v 71.34981000000001 23.89639 33.99999999999997
v 71.95232290037313 19.71428570999998 9
v 71.95232290037313 19.71428570999998 10.83319874293907
v 71.95232290037313 19.71428570999998 25.89046458007459
v 71.95232290037313 19.71428570999998 33.99999999999997
v 72 20.00000000000001 33.99999999999997
v 72 20 9
v 72 20 33.99999999999997
v 73.46006 28.65025000000001 33.99999999999997
v 73.46006 28.65025 12
v 73.46006 28.65025 33.99999999999997
v 74.02696924856374 27.40889186028724 33.99999999999997
v 75.35189 24.50772000000001 33.99999999999997
v 75.35189 24.50772 12
v 75.35189 24.50772 33.99999999999997
v 75.95892063205082 19.71428570999998 12
v 75.95892063205082 19.71428570999998 13.3944331901716
v 75.95892063205082 19.71428570999998 26.69178412641013
v 75.95892063205082 19.71428570999998 33.99999999999997
v 76 20.00000000000001 33.99999999999997
v 76 20 12
v 76 20 33.99999999999997
v 77.06328785896838 19.71428570999998 12
v 77.08870952425713 19.71428570999998 12
v 77.84680344727599 19.71428570999998 12
v 80.57142858000003 19.71428570999998 -0
v 84 30 12
v 84 30 28
v 84.64811 25.49228 12
v 84.64811 25.49228 28
v 84.64811 34.50772 12
v 84.64811 34.50772 28
v 86.53994 21.34975 12
v 86.53994 21.34975 28
v 86.53994 38.65025 12
v 86.53994 38.65025 28
v 87.95708039916559 19.71428570999998 12
v 87.95708039916559 19.71428570999998 20.39703503460451
v 87.95708039916559 19.71428570999998 28
v 88.16365999999999 28.02487 3
v 88.16365999999999 28.02487 28
v 88.16365999999999 31.97514 3
v 88.16365999999999 31.97514 28
v 89.44631 24.28863 3
v 89.44631 24.28863 28
v 89.44631 35.71137 3
v 89.44631 35.71137 28
v 89.52222999999999 42.09199 12
v 89.52222999999999 42.09199 28
v 90.8231990699681 19.71428570999998 28
v 91.87262 21.17131 3
v 91.87262 21.17131 28
v 91.87262 38.82869 3
v 91.87262 38.82869 28
v 93.35336 44.55411 12
v 93.35336 44.55411 28
v 94.10276224714488 19.71428570999998 3
v 94.10276224714488 19.71428570999998 11.14089797231293
v 94.10276224714488 19.71428570999998 28
v 95.17965 40.98928 3
v 95.17965 40.98928 28
v 95.4882628454456 19.71428570999998 3
v 97.72296 45.83714 12
v 97.72296 45.83714 28
v 99.00905 41.95901 3
v 99.00905 41.95901 28
v 99.14770298079227 19.71428570999998 3
v 100 30 3
v 102.277 45.83714 12
v 102.277 45.83714 28
v 102.6046744683552 19.71428570999998 3
v 102.9458 41.6328 3
v 102.9458 41.6328 28
v 106.0168973433929 19.71428570999998 3
v 106.0168973433929 19.71428570999998 6.776693502647134
v 106.0168973433929 19.71428570999998 28
v 106.3859718368653 19.71428570999998 28
v 106.5634 19.954 3
v 106.5634 19.954 28
v 106.5634 40.046 3
v 106.5634 40.046 28
v 106.5678240777017 19.71428570999998 28
v 106.6466 44.55411 12
v 106.6466 44.55411 28
v 107.0220227776167 19.71428570999998 28
v 109.4697 22.62945 3
v 109.4697 22.62945 28
v 109.4697 37.37055 3
v 109.4697 37.37055 28
v 110.0921323767217 19.71428570999998 28
v 110.4778 42.09199 12
v 110.4778 42.09199 28
v 111.3498 26.10361 3
v 111.3498 26.10361 28
v 111.3498 33.89639 3
v 111.3498 33.89639 28
v 112 30 3
v 112 30 28
v 112.0429548489813 19.71428570999998 12
v 112.0429548489813 19.71428570999998 19.6029649653955
v 112.0429548489813 19.71428570999998 28
v 112.5 19.71428570999998 -0
v 112.5 19.71428570999998 12
v 112.5 20.24174122355232 12
v 112.5 20.24174122355232 17.15092378365675
v 112.5 20.24174122355232 28
v 112.5 21.65764894997994 28
v 112.5 23.51256144197501 28
v 112.5 25.71428570999993 28
v 112.5 25.92791429874315 28
v 112.5 29.32758733852438 28
v 112.5 30 28
v 112.5 32.93264053159001 28
v 112.5 34.07208570125684 28
v 112.5 35.89572191713984 28
v 112.5 38.34235105002006 28
v 112.5 38.84455446082909 28
v 112.5 39.75825877644768 12
v 112.5 39.75825877644768 13.95602693355226
v 112.5 39.75825877644768 22.84907621634325
v 112.5 39.75825877644768 28
v 112.5 41.71428570999994 12
v 112.5 45.89505838986794 12
v 112.5 51.32474313657947 12
v 112.5 53.71428570999993 0
v 112.5 54.00657620041756 12
v 112.5 55.23179695327568 12
v 112.5 55.65257852397151 12
v 112.5 57.97297297297298 12
v 112.5 58.44346896391617 12
v 112.5 58.88786005058274 12
v 112.5 59.2541698717453 12
v 112.5 59.50998765976561 12
v 112.5 59.64409032709338 12
v 112.5 60 0
v 112.5 60 11.25
v 112.5 60 12
f 1 2 5
f 1 227 2
f 5 196 1
f 196 227 1
f 3 6 2
f 110 3 2
f 2 6 5
f 2 137 110
f 2 141 137
f 2 142 141
f 2 143 142
f 2 144 143
f 2 146 144
f 2 147 146
f 2 148 147
f 2 149 148
f 2 172 149
f 227 172 2
f 4 6 3
f 4 3 7
f 7 3 8
f 8 3 9
f 9 3 10
f 10 3 21
f 21 3 38
f 64 38 3
f 94 64 3
f 110 94 3
f 4 7 6
f 6 306 5
f 305 196 5
f 5 306 305
f 7 8 6
f 8 13 6
f 6 13 11
f 6 11 15
f 15 19 6
f 6 19 32
f 6 32 41
f 41 49 6
f 6 49 58
f 6 58 307
f 6 307 306
f 8 9 13
f 9 10 17
f 9 17 13
f 10 30 17
f 21 30 10
f 13 12 11
f 11 12 16
f 11 16 15
f 13 14 12
f 23 12 14
f 23 16 12
f 17 14 13
f 17 18 14
f 27 14 18
f 23 14 27
f 15 16 20
f 15 20 19
f 25 20 16
f 25 16 23
f 30 18 17
f 27 18 35
f 30 31 18
f 35 18 31
f 19 20 33
f 19 33 32
f 29 20 25
f 29 33 20
f 39 30 21
f 21 38 39
f 22 25 23
f 22 23 26
f 24 25 22
f 55 24 22
f 22 26 55
f 26 23 27
f 24 29 25
f 28 29 24
f 55 28 24
f 26 27 34
f 55 26 34
f 34 27 35
f 28 37 29
f 36 37 28
f 36 28 55
f 37 33 29
f 39 31 30
f 35 31 44
f 39 40 31
f 44 31 40
f 32 33 42
f 32 42 41
f 37 42 33
f 34 35 43
f 55 34 43
f 43 35 44
f 36 46 37
f 45 46 36
f 55 45 36
f 46 42 37
f 38 47 39
f 64 47 38
f 47 40 39
f 44 40 52
f 47 48 40
f 52 40 48
f 41 42 50
f 41 50 49
f 46 50 42
f 43 44 51
f 43 51 55
f 51 44 52
f 45 54 46
f 53 54 45
f 55 53 45
f 54 50 46
f 56 48 47
f 91 56 47
f 91 47 64
f 52 48 61
f 56 57 48
f 61 48 57
f 49 50 59
f 49 59 58
f 54 59 50
f 51 52 60
f 55 51 60
f 60 52 61
f 53 63 54
f 62 53 55
f 62 63 53
f 63 59 54
f 55 60 65
f 55 67 62
f 65 73 55
f 55 75 67
f 55 73 81
f 83 75 55
f 55 81 85
f 85 83 55
f 69 57 56
f 69 56 91
f 61 57 66
f 57 70 66
f 69 70 57
f 58 59 72
f 58 72 71
f 304 58 71
f 307 58 304
f 63 72 59
f 60 61 65
f 65 61 66
f 62 68 63
f 67 68 62
f 68 72 63
f 94 91 64
f 65 66 73
f 66 70 78
f 73 66 74
f 66 78 74
f 67 76 68
f 75 76 67
f 68 80 72
f 76 90 68
f 68 90 80
f 77 70 69
f 77 69 99
f 99 69 91
f 77 78 70
f 71 72 80
f 71 80 79
f 303 71 79
f 303 304 71
f 73 74 81
f 74 78 88
f 81 74 82
f 74 88 82
f 75 84 76
f 83 84 75
f 84 104 76
f 76 104 90
f 87 78 77
f 77 99 87
f 87 88 78
f 79 80 90
f 79 90 89
f 79 89 302
f 302 303 79
f 81 82 85
f 85 82 86
f 82 102 86
f 82 88 102
f 83 86 84
f 85 86 83
f 86 106 84
f 84 106 104
f 86 102 106
f 101 88 87
f 87 99 108
f 87 108 101
f 101 102 88
f 89 90 104
f 89 104 103
f 301 89 103
f 302 89 301
f 95 92 91
f 91 92 98
f 94 95 91
f 91 98 99
f 96 93 92
f 113 92 93
f 95 96 92
f 92 116 98
f 113 114 92
f 92 114 116
f 96 97 93
f 97 113 93
f 111 95 94
f 110 111 94
f 96 95 112
f 112 95 111
f 97 96 113
f 112 113 96
f 99 98 100
f 100 98 117
f 116 117 98
f 99 100 107
f 99 107 108
f 100 119 107
f 100 117 119
f 105 102 101
f 101 128 105
f 101 108 121
f 101 121 128
f 105 106 102
f 103 104 106
f 103 106 105
f 300 103 105
f 300 301 103
f 105 128 135
f 105 135 151
f 201 105 151
f 205 105 201
f 205 218 105
f 105 218 225
f 105 225 299
f 299 300 105
f 108 107 109
f 109 107 124
f 107 119 124
f 108 109 120
f 108 120 121
f 120 109 130
f 109 124 126
f 130 109 126
f 115 111 110
f 137 115 110
f 111 114 112
f 115 114 111
f 112 114 113
f 115 116 114
f 115 117 116
f 118 117 115
f 145 118 115
f 145 115 137
f 118 119 117
f 118 124 119
f 125 124 118
f 125 118 145
f 121 120 122
f 122 120 133
f 132 120 130
f 133 120 132
f 121 122 123
f 121 123 127
f 121 127 128
f 122 133 123
f 127 123 161
f 123 133 138
f 140 123 138
f 168 123 140
f 123 166 161
f 123 168 166
f 125 126 124
f 125 130 126
f 131 130 125
f 145 131 125
f 128 127 129
f 129 127 159
f 159 127 161
f 128 129 134
f 128 134 135
f 134 129 159
f 131 132 130
f 131 133 132
f 131 138 133
f 139 138 131
f 145 139 131
f 135 134 136
f 136 134 150
f 150 134 159
f 135 136 150
f 135 150 151
f 137 141 145
f 139 140 138
f 139 153 140
f 154 139 145
f 154 153 139
f 153 168 140
f 145 141 142
f 145 142 143
f 143 144 145
f 145 144 146
f 145 146 147
f 147 148 145
f 145 148 149
f 145 149 177
f 145 157 154
f 145 164 157
f 170 164 145
f 177 170 145
f 177 149 172
f 151 150 152
f 152 150 159
f 151 152 159
f 151 159 160
f 197 151 160
f 201 151 197
f 154 155 153
f 168 153 155
f 154 156 155
f 157 156 154
f 155 156 168
f 157 158 156
f 156 158 168
f 157 162 158
f 157 163 162
f 164 163 157
f 158 162 179
f 158 179 168
f 160 159 161
f 160 161 166
f 160 166 167
f 197 160 167
f 163 182 162
f 162 181 179
f 162 182 181
f 164 165 163
f 163 165 182
f 164 169 165
f 170 169 164
f 169 183 165
f 165 183 182
f 167 166 168
f 167 168 179
f 167 179 180
f 180 197 167
f 170 171 169
f 169 171 185
f 183 169 185
f 170 176 171
f 177 176 170
f 171 176 190
f 190 185 171
f 172 173 177
f 172 228 173
f 227 228 172
f 177 173 174
f 174 173 187
f 187 173 186
f 186 173 228
f 178 174 175
f 175 174 188
f 177 174 178
f 188 174 187
f 189 178 175
f 175 188 189
f 177 178 176
f 190 176 178
f 192 178 189
f 190 178 192
f 180 179 181
f 180 181 182
f 180 182 183
f 180 183 184
f 184 199 180
f 180 199 197
f 184 183 185
f 184 185 190
f 184 190 191
f 191 203 184
f 184 203 199
f 191 187 186
f 193 191 186
f 186 228 193
f 191 188 187
f 188 192 189
f 191 192 188
f 191 190 192
f 194 191 193
f 194 195 191
f 191 195 203
f 193 228 194
f 194 228 195
f 203 195 207
f 195 228 207
f 196 232 227
f 272 232 196
f 295 272 196
f 305 295 196
f 199 198 197
f 197 198 202
f 197 202 201
f 199 200 198
f 211 198 200
f 211 202 198
f 203 200 199
f 203 204 200
f 215 200 204
f 211 200 215
f 201 202 206
f 201 206 205
f 213 206 202
f 213 202 211
f 208 204 203
f 207 208 203
f 208 209 204
f 222 204 209
f 215 204 222
f 205 206 219
f 205 219 218
f 217 206 213
f 217 219 206
f 207 228 208
f 208 220 209
f 208 229 220
f 228 229 208
f 220 222 209
f 210 213 211
f 210 211 214
f 212 213 210
f 238 212 210
f 210 214 238
f 214 211 215
f 212 217 213
f 216 217 212
f 238 216 212
f 214 215 221
f 238 214 221
f 221 215 222
f 216 224 217
f 223 224 216
f 223 216 238
f 224 219 217
f 218 219 226
f 218 226 225
f 224 226 219
f 222 220 229
f 221 222 228
f 221 228 227
f 238 221 227
f 228 222 229
f 223 231 224
f 230 231 223
f 238 230 223
f 231 226 224
f 225 226 234
f 225 234 233
f 298 225 233
f 299 225 298
f 231 234 226
f 232 238 227
f 230 236 231
f 235 236 230
f 238 235 230
f 236 234 231
f 232 237 238
f 272 237 232
f 233 234 240
f 233 240 239
f 297 233 239
f 297 298 233
f 236 240 234
f 235 243 236
f 242 235 238
f 242 243 235
f 243 240 236
f 238 237 241
f 272 241 237
f 238 241 244
f 238 250 242
f 238 244 248
f 248 256 238
f 238 258 250
f 238 256 263
f 265 258 238
f 238 263 267
f 267 265 238
f 239 240 254
f 239 254 253
f 239 253 296
f 296 297 239
f 243 254 240
f 272 244 241
f 242 251 243
f 250 251 242
f 251 254 243
f 244 245 248
f 245 244 272
f 245 246 249
f 270 246 245
f 248 245 249
f 270 245 269
f 269 245 273
f 245 272 273
f 246 247 249
f 247 246 270
f 249 247 252
f 252 247 270
f 248 249 256
f 249 252 255
f 249 255 257
f 256 249 257
f 250 259 251
f 258 259 250
f 251 262 254
f 259 287 251
f 287 262 251
f 255 252 270
f 253 254 262
f 253 262 261
f 294 253 261
f 296 253 294
f 257 255 260
f 260 255 270
f 256 257 263
f 257 260 271
f 263 257 264
f 257 277 264
f 257 271 277
f 258 266 259
f 265 266 258
f 266 285 259
f 259 285 286
f 259 286 287
f 260 270 271
f 261 262 290
f 261 289 288
f 292 261 288
f 261 290 289
f 293 261 292
f 293 294 261
f 287 291 262
f 290 262 291
f 263 264 267
f 267 264 268
f 264 280 268
f 264 277 278
f 264 278 279
f 264 279 280
f 265 268 266
f 267 268 265
f 268 283 266
f 266 283 284
f 266 284 285
f 268 280 281
f 268 281 282
f 268 282 283
f 275 270 269
f 273 274 269
f 274 275 269
f 270 276 271
f 275 276 270
f 277 271 276
f 274 273 272
f 277 274 272
f 272 278 277
f 272 279 278
f 272 288 279
f 272 295 288
f 277 275 274
f 277 276 275
f 289 280 279
f 288 289 279
f 281 280 289
f 282 281 289
f 283 282 289
f 284 283 289
f 285 284 289
f 289 286 285
f 287 286 289
f 290 287 289
f 290 291 287
f 295 292 288
f 293 292 295
f 294 293 295
f 296 294 295
f 297 296 295
f 298 297 295
f 295 299 298
f 305 299 295
f 305 300 299
f 305 301 300
f 301 305 302
f 305 303 302
f 304 303 305
f 305 306 304
f 307 304 306
