# Supplementary material for: Viewpoint Planning for Range Sensors Using Feature Cluster Constrained Spaces for Robot Vision Systems
Source: Sensors (Basel). 2023 Sep 18;23(18):7964. doi: 10.3390/s23187964 (PMC10537344; doi:10.3390/s23187964)
Supplement: Supplementary file 1 [file sensors-23-07964-s001.zip › Academic Example CMM/gcs_y/render/vx7_hull_render_gcs_y_0_lc60dx_laser.obj]

# Generated with PyMesh
v 17.49999999999997 20 -0
v 17.49999999999997 20 12
v 17.49999999999997 25.01713047126272 12
v 17.49999999999997 30.24178367063568 12
v 17.49999999999997 30.24178367063568 24.88351233448141
v 17.49999999999997 30.24178367063568 31
v 17.49999999999997 31.31762485722001 31
v 17.49999999999997 32.32054901485355 31
v 17.49999999999997 34.7768705967863 31
v 17.49999999999997 37.54677164287236 31
v 17.49999999999997 38.3396927222684 31
v 17.49999999999997 39.24869222724757 31
v 17.49999999999997 42.45322835712764 31
v 17.49999999999997 44.7034391537951 31
v 17.49999999999997 45.99999999999996 -0
v 17.49999999999997 47.67945098514645 31
v 17.49999999999997 49.75821632936432 12
v 17.49999999999997 49.75821632936432 18.11648766551859
v 17.49999999999997 49.75821632936432 31
v 17.49999999999997 51.25000000000001 -0
v 17.49999999999997 52.91114923858598 12
v 17.49999999999997 55.91908509096764 12
v 17.49999999999997 57.3722124188759 12
v 17.49999999999997 57.74297612172616 12
v 17.49999999999997 57.99999999999996 12
v 17.49999999999997 60 -0
v 17.49999999999997 60 1.749999999999997
v 17.49999999999997 60 12
v 18.16366 38.02487 6
v 18.16366 38.02487 31
v 18.16366 41.97513 6
v 18.16366 41.97513 31
v 18.35531003238637 20 12
v 19.44631 34.28863 6
v 19.44631 34.28863 31
v 19.44631 45.71137 6
v 19.44631 45.71137 31
v 19.52223 27.90801 12
v 19.52223 27.90801 31
v 19.52223 52.09199 12
v 19.52223 52.09199 31
v 21.87262 31.17131 6
v 21.87262 31.17131 31
v 21.87262 48.82869 6
v 21.87262 48.82869 31
v 22.94675381970512 20 12
v 23.35336 25.44589 12
v 23.35336 25.44589 31
v 23.35336 54.55411 12
v 23.35336 54.55411 31
v 25.17965 29.01072 6
v 25.17965 29.01072 31
v 25.17965 50.98928 6
v 25.17965 50.98928 31
v 27.72296 24.16286 12
v 27.72296 24.16286 31
v 27.72296 55.83714 12
v 27.72296 55.83714 31
v 29.00905 28.04099 6
v 29.00905 28.04099 31
v 29.00905 51.95901 6
v 29.00905 51.95901 31
v 30 40 6
v 32.27704 24.16286 12
v 32.27704 24.16286 31
v 32.27704 55.83714 12
v 32.27704 55.83714 31
v 32.94582 28.3672 6
v 32.94582 28.3672 31
v 32.94582 51.6328 6
v 32.94582 51.6328 31
v 35.84894810333334 20 12
v 36.56338 29.954 6
v 36.56338 29.954 31
v 36.56338 50.046 6
v 36.56338 50.046 31
v 36.64664 25.44589 12
v 36.64664 25.44589 31
v 36.64664 54.55411 12
v 36.64664 54.55411 31
v 39.46969 32.62945 6
v 39.46969 32.62945 31
v 39.46969 47.37055 6
v 39.46969 47.37055 31
v 40.47777 27.90801 12
v 40.47777 27.90801 31
v 40.47777 52.09199 12
v 40.47777 52.09199 31
v 41.34981 36.10361 6
v 41.34981 36.10361 31
v 41.34981 43.89639 6
v 41.34981 43.89639 31
v 42 40 6
v 42 40 31
v 43.46006 31.34975 12
v 43.46006 31.34975 31
v 43.46006 48.65025 12
v 43.46006 48.65025 31
v 44 20 12
v 44 20 12
v 44 20 12
v 44 20 12
v 44 20 12
v 44 20 34
v 44.64811 24.50772 12
v 44.64811 24.50772 34
v 45.35189 35.49228 12
v 45.35189 35.49228 31
v 45.35189 44.50772 12
v 45.35189 44.50772 31
v 46 40 12
v 46 40 31
v 46.53994 28.65025 12
v 46.53994 28.65025 34
v 47.09257733242325 20 34
v 48.16366 20 9
v 48.16366 20 21.49996835659335
v 48.16366 20 34
v 48.16366 21.97514 9
v 48.16366 21.97514 34
v 49.44631 25.71137 9
v 49.44631 25.71137 34
v 49.52223 32.09199 12
v 49.52223 32.09199 34
v 51.87262 28.82869 9
v 51.87262 28.82869 34
v 53.35336 34.55411 12
v 53.35336 34.55411 34
v 55.17965 30.98928 9
v 55.17965 30.98928 34
v 57.72296 35.83714 12
v 57.72296 35.83714 34
v 59.00905 31.95901 9
v 59.00905 31.95901 34
v 59.99999999999999 20 9
v 60 20 9
v 60 20 9
v 60 20 9
v 60 20 9
v 60 20 9
v 60 20 9
v 60 20 9
v 60 20 9
v 60 20 9
v 62.27704 35.83714 12
v 62.27704 35.83714 34
v 62.94583 31.6328 9
v 62.94583 31.6328 34
v 66.56338 30.046 9
v 66.56338 30.046 34
v 66.64664 34.55411 12
v 66.64664 34.55411 34
v 69.46969 27.37055 9
v 69.46969 27.37055 34
v 70.47777000000001 32.09199 12
v 70.47777000000001 32.09199 34
v 71.34981000000001 23.89639 9
v 71.34981000000001 23.89639 34
v 72 20 9
v 72 20 9.000000000000018
v 72 20 34
v 72 20 9
v 72 20 34
v 72 20 34
v 73.46006 28.65025 12
v 73.46006 28.65025 34
v 75.35189 24.50772 12
v 75.35189 24.50772 34
v 76 20 12
v 76 20 12.00000000000002
v 76 20 34
v 76 20 12
v 76 20 34
v 76 20 12
v 76 20 12
v 76.00000000000003 20 12
v 80 19.99999999999999 -0
v 84 30 12
v 84 30 28
v 84.64811 25.49228 12
v 84.64811 25.49228 28
v 84.64811 34.50772 12
v 84.64811 34.50772 28
v 86.53994 21.34975 12
v 86.53994 21.34975 28
v 86.53994 38.65025 12
v 86.53994 38.65025 28
v 87.7095071164876 19.99999999999999 12
v 87.7095071164876 19.99999999999999 21.72526687082694
v 87.7095071164876 19.99999999999999 28
v 88.16365999999999 28.02487 3
v 88.16365999999999 28.02487 28
v 88.16365999999999 31.97514 3
v 88.16365999999999 31.97514 28
v 89.44631 24.28863 3
v 89.44631 24.28863 28
v 89.44631 35.71137 3
v 89.44631 35.71137 28
v 89.52222999999999 42.09199 12
v 89.52222999999999 42.09199 28
v 91.02898462755493 19.99999999999999 28
v 91.87262 21.17131 3
v 91.87262 21.17131 28
v 91.87262 38.82869 3
v 91.87262 38.82869 28
v 93.35336 44.55411 12
v 93.35336 44.55411 28
v 93.66544386260236 19.99999999999999 3
v 93.66544386260236 19.99999999999999 14.44687330775385
v 93.66544386260236 19.99999999999999 28
v 95.17965 40.98928 3
v 95.17965 40.98928 28
v 95.61358887934423 19.99999999999999 3
v 97.72296 45.83714 12
v 97.72296 45.83714 28
v 99.00905 41.95901 3
v 99.00905 41.95901 28
v 99.17137789833774 19.99999999999999 3
v 100 30 3
v 102.277 45.83714 12
v 102.277 45.83714 28
v 102.5323223987346 19.99999999999999 3
v 102.9458 41.6328 3
v 102.9458 41.6328 28
v 106.5333466056142 19.99999999999999 3
v 106.5634 40.046 3
v 106.5634 40.046 28
v 106.6133690893121 19.99999999999999 3
v 106.6133690893121 19.99999999999999 27.57016576650664
v 106.6133690893121 19.99999999999999 28
v 106.6466 44.55411 12
v 106.6466 44.55411 28
v 109.4697 22.62945 3
v 109.4697 22.62945 28
v 109.4697 37.37055 3
v 109.4697 37.37055 28
v 110.0311279848945 19.99999999999999 28
v 110.4778 42.09199 12
v 110.4778 42.09199 28
v 111.3498 26.10361 3
v 111.3498 26.10361 28
v 111.3498 33.89639 3
v 111.3498 33.89639 28
v 112 30 3
v 112 30 28
v 112.2905289618042 19.99999999999999 12
v 112.2905289618042 19.99999999999999 18.27473312917307
v 112.2905289618042 19.99999999999999 28
v 113.4601 21.34975 12
v 113.4601 21.34975 28
v 113.4601 38.65025 12
v 113.4601 38.65025 28
v 113.8735582383869 19.99999999999999 12
v 115.3519 25.49228 12
v 115.3519 25.49228 28
v 115.3519 34.50772 12
v 115.3519 34.50772 28
v 116 30 12
v 116 30 28
v 116.3533273602832 19.99999999999999 12
v 117.3333333333333 19.99999999999999 12
v 120 19.99999999999999 -0
v 120 19.99999999999999 8
v 120 19.99999999999999 12
v 120 60 -0
v 120 60 12
f 3 1 2
f 116 2 1
f 3 4 1
f 15 1 4
f 15 177 1
f 116 1 208
f 208 1 177
f 2 33 3
f 116 33 2
f 3 38 4
f 33 38 3
f 7 4 5
f 38 5 4
f 8 4 7
f 9 4 8
f 10 4 9
f 10 15 4
f 7 5 6
f 5 39 6
f 38 39 5
f 39 7 6
f 35 8 7
f 35 7 43
f 43 7 39
f 35 9 8
f 30 10 9
f 30 9 35
f 11 15 10
f 30 11 10
f 11 12 15
f 30 12 11
f 12 13 15
f 32 13 12
f 32 12 30
f 14 15 13
f 32 14 13
f 16 15 14
f 32 16 14
f 17 15 16
f 21 15 17
f 15 25 20
f 20 177 15
f 22 15 21
f 23 15 22
f 24 15 23
f 25 15 24
f 16 18 17
f 16 19 18
f 16 37 19
f 37 16 32
f 17 18 40
f 21 17 40
f 18 19 41
f 18 41 40
f 37 41 19
f 20 25 26
f 26 177 20
f 22 21 40
f 22 49 23
f 22 40 49
f 24 23 57
f 49 57 23
f 24 66 25
f 24 57 66
f 25 27 26
f 25 28 27
f 28 25 66
f 26 27 265
f 265 177 26
f 28 266 27
f 27 266 265
f 28 66 266
f 29 32 30
f 29 30 34
f 31 32 29
f 63 31 29
f 29 34 63
f 34 30 35
f 31 37 32
f 36 37 31
f 63 36 31
f 47 38 33
f 33 46 47
f 33 116 46
f 34 35 42
f 63 34 42
f 42 35 43
f 36 45 37
f 44 45 36
f 44 36 63
f 45 41 37
f 47 39 38
f 43 39 52
f 47 48 39
f 52 39 48
f 40 41 50
f 40 50 49
f 45 50 41
f 42 43 51
f 63 42 51
f 51 43 52
f 44 54 45
f 53 54 44
f 63 53 44
f 54 50 45
f 46 55 47
f 72 55 46
f 116 72 46
f 55 48 47
f 52 48 60
f 55 56 48
f 60 48 56
f 49 50 58
f 49 58 57
f 54 58 50
f 51 52 59
f 51 59 63
f 59 52 60
f 53 62 54
f 61 62 53
f 63 61 53
f 62 58 54
f 64 56 55
f 99 64 55
f 99 55 72
f 60 56 69
f 64 65 56
f 69 56 65
f 57 58 67
f 57 67 66
f 62 67 58
f 59 60 68
f 63 59 68
f 68 60 69
f 61 71 62
f 70 61 63
f 70 71 61
f 71 67 62
f 63 68 73
f 63 75 70
f 73 81 63
f 63 83 75
f 63 81 89
f 91 83 63
f 63 89 93
f 93 91 63
f 77 65 64
f 77 64 100
f 99 100 64
f 69 65 74
f 65 78 74
f 77 78 65
f 66 67 80
f 66 80 79
f 266 66 79
f 71 80 67
f 68 69 73
f 73 69 74
f 70 76 71
f 75 76 70
f 76 80 71
f 116 99 72
f 73 74 81
f 74 78 86
f 81 74 82
f 74 86 82
f 75 84 76
f 83 84 75
f 76 88 80
f 84 98 76
f 76 98 88
f 85 78 77
f 85 77 105
f 101 77 100
f 105 77 101
f 85 86 78
f 79 80 88
f 79 88 87
f 266 79 87
f 81 82 89
f 82 86 96
f 89 82 90
f 82 96 90
f 83 92 84
f 91 92 83
f 92 110 84
f 84 110 98
f 95 86 85
f 85 105 95
f 95 96 86
f 87 88 98
f 87 98 97
f 87 97 266
f 89 90 93
f 93 90 94
f 90 108 94
f 90 96 108
f 91 94 92
f 93 94 91
f 94 112 92
f 92 112 110
f 94 108 112
f 107 96 95
f 95 105 113
f 95 113 107
f 107 108 96
f 97 98 110
f 97 110 109
f 266 97 109
f 116 100 99
f 116 101 100
f 102 105 101
f 116 102 101
f 102 103 105
f 116 103 102
f 103 104 106
f 103 117 104
f 103 106 105
f 116 117 103
f 115 106 104
f 104 117 115
f 105 106 114
f 105 114 113
f 120 114 106
f 120 106 115
f 111 108 107
f 107 127 111
f 107 113 123
f 107 123 127
f 111 112 108
f 109 110 112
f 109 112 111
f 266 109 111
f 111 127 131
f 111 131 145
f 182 111 145
f 186 111 182
f 186 199 111
f 111 199 206
f 111 206 266
f 113 114 124
f 113 124 123
f 122 114 120
f 122 124 114
f 117 118 115
f 118 120 115
f 119 117 116
f 135 119 116
f 116 208 135
f 117 120 118
f 119 120 117
f 119 122 120
f 121 122 119
f 140 121 119
f 140 119 135
f 121 126 122
f 125 126 121
f 125 121 140
f 126 124 122
f 123 124 128
f 123 128 127
f 126 128 124
f 125 130 126
f 129 130 125
f 140 129 125
f 130 128 126
f 127 128 132
f 127 132 131
f 130 132 128
f 129 134 130
f 133 134 129
f 140 133 129
f 134 132 130
f 131 132 146
f 131 146 145
f 134 146 132
f 133 148 134
f 147 133 140
f 147 148 133
f 148 146 134
f 135 136 140
f 208 136 135
f 140 136 137
f 208 137 136
f 140 137 138
f 208 138 137
f 138 139 140
f 208 139 138
f 140 139 141
f 208 141 139
f 140 141 142
f 142 143 140
f 140 143 144
f 140 144 162
f 140 149 147
f 140 153 149
f 157 153 140
f 162 157 140
f 141 208 142
f 208 143 142
f 208 144 143
f 162 144 159
f 208 159 144
f 145 146 152
f 145 152 151
f 178 145 151
f 182 145 178
f 148 152 146
f 147 150 148
f 149 150 147
f 150 152 148
f 149 154 150
f 153 154 149
f 150 156 152
f 154 166 150
f 166 156 150
f 151 152 156
f 151 156 155
f 178 151 155
f 153 158 154
f 157 158 153
f 158 168 154
f 154 168 166
f 155 156 166
f 155 166 165
f 165 178 155
f 157 163 158
f 162 163 157
f 163 173 158
f 158 173 168
f 159 160 162
f 160 159 188
f 208 188 159
f 160 161 163
f 161 160 170
f 162 160 163
f 170 160 169
f 160 174 169
f 175 174 160
f 175 160 176
f 160 188 176
f 161 164 163
f 161 170 164
f 163 164 173
f 164 170 171
f 173 164 171
f 165 166 168
f 165 168 167
f 167 180 165
f 165 180 178
f 167 168 173
f 167 173 172
f 172 184 167
f 167 184 180
f 172 170 169
f 174 172 169
f 170 173 171
f 172 173 170
f 175 172 174
f 175 176 172
f 172 176 184
f 184 176 188
f 213 208 177
f 218 213 177
f 262 218 177
f 265 262 177
f 180 179 178
f 178 179 183
f 178 183 182
f 180 181 179
f 192 179 181
f 192 183 179
f 184 181 180
f 184 185 181
f 196 181 185
f 192 181 196
f 182 183 187
f 182 187 186
f 194 187 183
f 194 183 192
f 189 185 184
f 188 189 184
f 189 190 185
f 203 185 190
f 196 185 203
f 186 187 200
f 186 200 199
f 198 187 194
f 198 200 187
f 189 188 209
f 208 209 188
f 189 201 190
f 210 201 189
f 210 189 209
f 201 203 190
f 191 194 192
f 191 192 195
f 193 194 191
f 219 193 191
f 191 195 219
f 195 192 196
f 193 198 194
f 197 198 193
f 219 197 193
f 195 196 202
f 219 195 202
f 202 196 203
f 197 205 198
f 204 205 197
f 204 197 219
f 205 200 198
f 199 200 207
f 199 207 206
f 205 207 200
f 203 201 210
f 202 203 209
f 202 209 208
f 219 202 208
f 209 203 210
f 204 212 205
f 211 212 204
f 219 211 204
f 212 207 205
f 206 207 215
f 206 215 214
f 266 206 214
f 212 215 207
f 213 219 208
f 211 217 212
f 216 217 211
f 219 216 211
f 217 215 212
f 213 218 219
f 214 215 221
f 214 221 220
f 266 214 220
f 217 221 215
f 216 224 217
f 223 216 219
f 223 224 216
f 224 221 217
f 219 218 222
f 222 218 262
f 219 222 225
f 219 226 223
f 225 233 219
f 219 235 226
f 219 233 240
f 242 235 219
f 219 240 244
f 244 242 219
f 220 221 232
f 220 232 231
f 220 231 266
f 224 232 221
f 225 222 262
f 223 227 224
f 226 227 223
f 227 232 224
f 225 228 233
f 228 225 262
f 226 236 227
f 235 236 226
f 227 239 232
f 236 252 227
f 252 239 227
f 228 229 233
f 229 228 247
f 247 228 246
f 246 228 263
f 263 228 262
f 229 230 234
f 230 229 237
f 233 229 234
f 237 229 248
f 247 248 229
f 230 237 234
f 231 232 239
f 231 239 238
f 266 231 238
f 233 234 240
f 234 237 248
f 240 234 241
f 234 250 241
f 234 248 250
f 235 243 236
f 242 243 235
f 243 257 236
f 236 257 252
f 238 239 252
f 238 252 251
f 266 238 251
f 240 241 244
f 244 241 245
f 241 255 245
f 241 250 255
f 242 245 243
f 244 245 242
f 245 259 243
f 243 259 257
f 245 255 259
f 249 247 246
f 253 249 246
f 253 246 263
f 247 250 248
f 249 250 247
f 254 250 249
f 253 254 249
f 254 255 250
f 251 252 257
f 251 257 256
f 251 256 266
f 253 260 254
f 260 253 263
f 258 255 254
f 258 254 260
f 258 259 255
f 256 257 259
f 256 259 258
f 266 256 258
f 261 258 260
f 266 258 261
f 261 260 263
f 264 261 263
f 264 266 261
f 265 263 262
f 266 264 263
f 266 263 265
