# Supplementary material for: Viewpoint Planning for Range Sensors Using Feature Cluster Constrained Spaces for Robot Vision Systems
Source: Sensors (Basel). 2023 Sep 18;23(18):7964. doi: 10.3390/s23187964 (PMC10537344; doi:10.3390/s23187964)
Supplement: Supplementary file 1 [file sensors-23-07964-s001.zip › Academic Example CMM/gcs_z/c-spaces/gcs_z_lc60dx_laser.obj]

# https://github.com/mikedh/trimesh
v 164.00000000 34.00000000 107.00000000
v -34.00000000 34.00000000 107.00000000
v -34.00000000 26.00000000 107.00000000
v 164.00000000 26.00000000 107.00000000
v 164.00000000 26.00000000 158.00000000
v -34.00000000 26.00000000 158.00000000
v 164.00000000 34.00000000 158.00000000
v -34.00000000 34.00000000 158.00000000
f 2 1 3
f 1 4 3
f 4 5 3
f 5 6 3
f 1 5 4
f 5 1 7
f 8 2 3
f 6 8 3
f 8 1 2
f 1 8 7
f 5 8 6
f 8 5 7
