# Supplementary material for: Viewpoint Planning for Range Sensors Using Feature Cluster Constrained Spaces for Robot Vision Systems
Source: Sensors (Basel). 2023 Sep 18;23(18):7964. doi: 10.3390/s23187964 (PMC10537344; doi:10.3390/s23187964)
Supplement: Supplementary file 1 [file sensors-23-07964-s001.zip › Academic Example CMM/gcs_z/render/center_hull_render_gcs_z_lc60dx_laser.obj]

# Generated with PyMesh
v 0 0 0
v 0 0 12
v 0 60 0
v 0 60 12
v 14 40 12
v 14 40 31
v 14.64811 35.49228 12
v 14.64811 35.49228 31
v 14.64811 44.50772 12
v 14.64811 44.50772 31
v 16.53994 31.34975 12
v 16.53994 31.34975 31
v 16.53994 48.65025 12
v 16.53994 48.65025 31
v 18.16366 38.02487 6
v 18.16366 38.02487 31
v 18.16366 41.97513 6
v 18.16366 41.97513 31
v 19.44631 34.28863 6
v 19.44631 34.28863 31
v 19.44631 45.71137 6
v 19.44631 45.71137 31
v 19.52223 27.90801 12
v 19.52223 27.90801 31
v 19.52223 52.09199 12
v 19.52223 52.09199 31
v 21.87262 31.17131 6
v 21.87262 31.17131 31
v 21.87262 48.82869 6
v 21.87262 48.82869 31
v 23.35336 25.44589 12
v 23.35336 25.44589 31
v 23.35336 54.55411 12
v 23.35336 54.55411 31
v 25.17965 29.01072 6
v 25.17965 29.01072 31
v 25.17965 50.98928 6
v 25.17965 50.98928 31
v 27.72296 24.16286 12
v 27.72296 24.16286 31
v 27.72296 55.83714 12
v 27.72296 55.83714 31
v 29.00905 28.04099 6
v 29.00905 28.04099 31
v 29.00905 51.95901 6
v 29.00905 51.95901 31
v 30 40 6
v 32.27704 24.16286 12
v 32.27704 24.16286 31
v 32.27704 55.83714 12
v 32.27704 55.83714 31
v 32.94582 28.3672 6
v 32.94582 28.3672 31
v 32.94582 51.6328 6
v 32.94582 51.6328 31
v 36.56338 29.954 6
v 36.56338 29.954 31
v 36.56338 50.046 6
v 36.56338 50.046 31
v 36.64664 25.44589 12
v 36.64664 25.44589 31
v 36.64664 54.55411 12
v 36.64664 54.55411 31
v 39.46969 32.62945 6
v 39.46969 32.62945 31
v 39.46969 47.37055 6
v 39.46969 47.37055 31
v 40.47777 27.90801 12
v 40.47777 27.90801 31
v 40.47777 52.09199 12
v 40.47777 52.09199 31
v 41.34981 36.10361 6
v 41.34981 36.10361 31
v 41.34981 43.89639 6
v 41.34981 43.89639 31
v 42 40 6
v 42 40 31
v 43.46006 31.34975 12
v 43.46006 31.34975 31
v 43.46006 48.65025 12
v 43.46006 48.65025 31
v 44 20 12
v 44 20 34
v 44.64811 15.49228 12
v 44.64811 15.49228 34
v 44.64811 24.50772 12
v 44.64811 24.50772 34
v 45.35189 35.49228 12
v 45.35189 35.49228 31
v 45.35189 44.50772 12
v 45.35189 44.50772 31
v 46 40 12
v 46 40 31
v 46.53994 11.34975 12
v 46.53994 11.34975 34
v 46.53994 28.65025 12
v 46.53994 28.65025 34
v 48.16366 18.02487 9
v 48.16366 18.02487 34
v 48.16366 21.97514 9
v 48.16366 21.97514 34
v 49.44631 14.28863 9
v 49.44631 14.28863 34
v 49.44631 25.71137 9
v 49.44631 25.71137 34
v 49.52223 7.908007 12
v 49.52223 7.908007 34
v 49.52223 32.09199 12
v 49.52223 32.09199 34
v 51.87262 11.17131 9
v 51.87262 11.17131 34
v 51.87262 28.82869 9
v 51.87262 28.82869 34
v 53.35336 5.445888 12
v 53.35336 5.445888 34
v 53.35336 34.55411 12
v 53.35336 34.55411 34
v 55.17965 9.010721 9
v 55.17965 9.010721 34
v 55.17965 30.98928 9
v 55.17965 30.98928 34
v 57.72296 4.162857 12
v 57.72296 4.162857 34
v 57.72296 35.83714 12
v 57.72296 35.83714 34
v 59.00905 8.040986999999999 9
v 59.00905 8.040986999999999 34
v 59.00905 31.95901 9
v 59.00905 31.95901 34
v 60 20 9
v 62.27704 4.162857 12
v 62.27704 4.162857 34
v 62.27704 35.83714 12
v 62.27704 35.83714 34
v 62.94583 8.367198 9
v 62.94583 8.367198 34
v 62.94583 31.6328 9
v 62.94583 31.6328 34
v 66.56338 9.954001999999999 9
v 66.56338 9.954001999999999 34
v 66.56338 30.046 9
v 66.56338 30.046 34
v 66.64664 5.445888 12
v 66.64664 5.445888 34
v 66.64664 34.55411 12
v 66.64664 34.55411 34
v 69.46969 12.62945 9
v 69.46969 12.62945 34
v 69.46969 27.37055 9
v 69.46969 27.37055 34
v 70.47777000000001 7.908007 12
v 70.47777000000001 7.908007 34
v 70.47777000000001 32.09199 12
v 70.47777000000001 32.09199 34
v 71.34981000000001 16.10361 9
v 71.34981000000001 16.10361 34
v 71.34981000000001 23.89639 9
v 71.34981000000001 23.89639 34
v 72 20 9
v 72 20 34
v 73.46006 11.34975 12
v 73.46006 11.34975 34
v 73.46006 28.65025 12
v 73.46006 28.65025 34
v 75.35189 15.49228 12
v 75.35189 15.49228 34
v 75.35189 24.50772 12
v 75.35189 24.50772 34
v 76 20 12
v 76 20 34
v 84 30 12
v 84 30 28
v 84.64811 25.49228 12
v 84.64811 25.49228 28
v 84.64811 34.50772 12
v 84.64811 34.50772 28
v 86.53994 21.34975 12
v 86.53994 21.34975 28
v 86.53994 38.65025 12
v 86.53994 38.65025 28
v 88.16365999999999 28.02487 3
v 88.16365999999999 28.02487 28
v 88.16365999999999 31.97514 3
v 88.16365999999999 31.97514 28
v 89.44631 24.28863 3
v 89.44631 24.28863 28
v 89.44631 35.71137 3
v 89.44631 35.71137 28
v 89.52222999999999 17.90801 12
v 89.52222999999999 17.90801 28
v 89.52222999999999 42.09199 12
v 89.52222999999999 42.09199 28
v 91.87262 21.17131 3
v 91.87262 21.17131 28
v 91.87262 38.82869 3
v 91.87262 38.82869 28
v 93.35336 15.44589 12
v 93.35336 15.44589 28
v 93.35336 44.55411 12
v 93.35336 44.55411 28
v 95.17965 19.01072 3
v 95.17965 19.01072 28
v 95.17965 40.98928 3
v 95.17965 40.98928 28
v 97.72296 14.16286 12
v 97.72296 14.16286 28
v 97.72296 45.83714 12
v 97.72296 45.83714 28
v 99.00905 18.04099 3
v 99.00905 18.04099 28
v 99.00905 41.95901 3
v 99.00905 41.95901 28
v 100 30 3
v 102.277 14.16286 12
v 102.277 14.16286 28
v 102.277 45.83714 12
v 102.277 45.83714 28
v 102.9458 18.3672 3
v 102.9458 18.3672 28
v 102.9458 41.6328 3
v 102.9458 41.6328 28
v 106.5634 19.954 3
v 106.5634 19.954 28
v 106.5634 40.046 3
v 106.5634 40.046 28
v 106.6466 15.44589 12
v 106.6466 15.44589 28
v 106.6466 44.55411 12
v 106.6466 44.55411 28
v 109.4697 22.62945 3
v 109.4697 22.62945 28
v 109.4697 37.37055 3
v 109.4697 37.37055 28
v 110.4778 17.90801 12
v 110.4778 17.90801 28
v 110.4778 42.09199 12
v 110.4778 42.09199 28
v 111.3498 26.10361 3
v 111.3498 26.10361 28
v 111.3498 33.89639 3
v 111.3498 33.89639 28
v 112 30 3
v 112 30 28
v 113.4601 21.34975 12
v 113.4601 21.34975 28
v 113.4601 38.65025 12
v 113.4601 38.65025 28
v 115.3519 25.49228 12
v 115.3519 25.49228 28
v 115.3519 34.50772 12
v 115.3519 34.50772 28
v 116 30 12
v 116 30 28
v 120 0 0
v 120 0 12
v 120 60 0
v 120 60 12
f 2 4 1
f 254 2 1
f 1 4 3
f 3 254 1
f 2 7 4
f 2 11 7
f 2 23 11
f 31 23 2
f 2 39 31
f 84 39 2
f 84 2 94
f 94 2 106
f 2 114 106
f 2 122 114
f 255 122 2
f 255 2 254
f 4 257 3
f 256 254 3
f 3 257 256
f 4 7 5
f 4 5 9
f 9 13 4
f 4 13 25
f 4 25 33
f 33 41 4
f 4 41 50
f 4 50 257
f 7 6 5
f 5 6 10
f 5 10 9
f 7 8 6
f 16 6 8
f 16 10 6
f 11 8 7
f 11 12 8
f 20 8 12
f 16 8 20
f 9 10 14
f 9 14 13
f 18 14 10
f 18 10 16
f 23 12 11
f 20 12 28
f 23 24 12
f 28 12 24
f 13 14 26
f 13 26 25
f 22 14 18
f 22 26 14
f 15 18 16
f 15 16 19
f 17 18 15
f 47 17 15
f 15 19 47
f 19 16 20
f 17 22 18
f 21 22 17
f 47 21 17
f 19 20 27
f 47 19 27
f 27 20 28
f 21 30 22
f 29 30 21
f 29 21 47
f 30 26 22
f 31 24 23
f 28 24 36
f 31 32 24
f 36 24 32
f 25 26 34
f 25 34 33
f 30 34 26
f 27 28 35
f 47 27 35
f 35 28 36
f 29 38 30
f 37 38 29
f 47 37 29
f 38 34 30
f 39 32 31
f 36 32 44
f 39 40 32
f 44 32 40
f 33 34 42
f 33 42 41
f 38 42 34
f 35 36 43
f 35 43 47
f 43 36 44
f 37 46 38
f 45 46 37
f 47 45 37
f 46 42 38
f 48 40 39
f 82 48 39
f 82 39 84
f 44 40 53
f 48 49 40
f 53 40 49
f 41 42 51
f 41 51 50
f 46 51 42
f 43 44 52
f 47 43 52
f 52 44 53
f 45 55 46
f 54 45 47
f 54 55 45
f 55 51 46
f 47 52 56
f 47 58 54
f 56 64 47
f 47 66 58
f 47 64 72
f 74 66 47
f 47 72 76
f 76 74 47
f 60 49 48
f 60 48 82
f 53 49 57
f 49 61 57
f 60 61 49
f 50 51 63
f 50 63 62
f 257 50 62
f 55 63 51
f 52 53 56
f 56 53 57
f 54 59 55
f 58 59 54
f 59 63 55
f 56 57 64
f 57 61 69
f 64 57 65
f 57 69 65
f 58 67 59
f 66 67 58
f 59 71 63
f 67 81 59
f 59 81 71
f 68 61 60
f 68 60 86
f 86 60 82
f 68 69 61
f 62 63 71
f 62 71 70
f 257 62 70
f 64 65 72
f 65 69 79
f 72 65 73
f 65 79 73
f 66 75 67
f 74 75 66
f 75 91 67
f 67 91 81
f 78 69 68
f 68 86 78
f 78 79 69
f 70 71 81
f 70 81 80
f 70 80 257
f 72 73 76
f 76 73 77
f 73 89 77
f 73 79 89
f 74 77 75
f 76 77 74
f 77 93 75
f 75 93 91
f 77 89 93
f 88 79 78
f 78 86 96
f 78 96 88
f 88 89 79
f 80 81 91
f 80 91 90
f 257 80 90
f 84 83 82
f 82 83 87
f 82 87 86
f 84 85 83
f 99 83 85
f 99 87 83
f 94 85 84
f 94 95 85
f 103 85 95
f 99 85 103
f 86 87 97
f 86 97 96
f 101 97 87
f 101 87 99
f 92 89 88
f 88 116 92
f 88 96 108
f 88 108 116
f 92 93 89
f 90 91 93
f 90 93 92
f 257 90 92
f 92 116 124
f 92 124 133
f 175 92 133
f 179 92 175
f 179 191 92
f 92 191 199
f 92 199 257
f 106 95 94
f 103 95 111
f 106 107 95
f 111 95 107
f 96 97 109
f 96 109 108
f 105 97 101
f 105 109 97
f 98 101 99
f 98 99 102
f 100 101 98
f 130 100 98
f 98 102 130
f 102 99 103
f 100 105 101
f 104 105 100
f 130 104 100
f 102 103 110
f 130 102 110
f 110 103 111
f 104 113 105
f 112 113 104
f 112 104 130
f 113 109 105
f 114 107 106
f 111 107 119
f 114 115 107
f 119 107 115
f 108 109 117
f 108 117 116
f 113 117 109
f 110 111 118
f 130 110 118
f 118 111 119
f 112 121 113
f 120 121 112
f 130 120 112
f 121 117 113
f 122 115 114
f 119 115 127
f 122 123 115
f 127 115 123
f 116 117 125
f 116 125 124
f 121 125 117
f 118 119 126
f 118 126 130
f 126 119 127
f 120 129 121
f 128 129 120
f 130 128 120
f 129 125 121
f 131 123 122
f 255 131 122
f 127 123 136
f 131 132 123
f 136 123 132
f 124 125 134
f 124 134 133
f 129 134 125
f 126 127 135
f 130 126 135
f 135 127 136
f 128 138 129
f 137 128 130
f 137 138 128
f 138 134 129
f 130 135 139
f 130 141 137
f 139 147 130
f 130 149 141
f 130 147 155
f 157 149 130
f 130 155 159
f 159 157 130
f 143 132 131
f 143 131 255
f 136 132 140
f 132 144 140
f 143 144 132
f 133 134 146
f 133 146 145
f 171 133 145
f 175 133 171
f 138 146 134
f 135 136 139
f 139 136 140
f 137 142 138
f 141 142 137
f 142 146 138
f 139 140 147
f 140 144 152
f 147 140 148
f 140 152 148
f 141 150 142
f 149 150 141
f 142 154 146
f 150 164 142
f 164 154 142
f 151 144 143
f 151 143 255
f 151 152 144
f 145 146 154
f 145 154 153
f 171 145 153
f 147 148 155
f 148 152 162
f 155 148 156
f 148 162 156
f 149 158 150
f 157 158 149
f 158 168 150
f 150 168 164
f 161 152 151
f 255 161 151
f 161 162 152
f 153 154 164
f 153 164 163
f 163 171 153
f 155 156 159
f 159 156 160
f 156 166 160
f 156 162 166
f 157 160 158
f 159 160 157
f 160 170 158
f 158 170 168
f 160 166 170
f 165 162 161
f 255 165 161
f 165 166 162
f 163 164 168
f 163 168 167
f 167 173 163
f 163 173 171
f 169 166 165
f 205 169 165
f 205 165 255
f 169 170 166
f 167 168 170
f 167 170 169
f 169 177 167
f 167 177 173
f 169 189 177
f 197 189 169
f 197 169 205
f 173 172 171
f 171 172 176
f 171 176 175
f 173 174 172
f 182 172 174
f 182 176 172
f 177 174 173
f 177 178 174
f 186 174 178
f 182 174 186
f 175 176 180
f 175 180 179
f 184 180 176
f 184 176 182
f 189 178 177
f 186 178 194
f 189 190 178
f 194 178 190
f 179 180 192
f 179 192 191
f 188 180 184
f 188 192 180
f 181 184 182
f 181 182 185
f 183 184 181
f 213 183 181
f 181 185 213
f 185 182 186
f 183 188 184
f 187 188 183
f 213 187 183
f 185 186 193
f 213 185 193
f 193 186 194
f 187 196 188
f 195 196 187
f 195 187 213
f 196 192 188
f 197 190 189
f 194 190 202
f 197 198 190
f 202 190 198
f 191 192 200
f 191 200 199
f 196 200 192
f 193 194 201
f 213 193 201
f 201 194 202
f 195 204 196
f 203 204 195
f 213 203 195
f 204 200 196
f 205 198 197
f 202 198 210
f 205 206 198
f 210 198 206
f 199 200 208
f 199 208 207
f 257 199 207
f 204 208 200
f 201 202 209
f 201 209 213
f 209 202 210
f 203 212 204
f 211 212 203
f 213 211 203
f 212 208 204
f 214 206 205
f 255 214 205
f 210 206 219
f 214 215 206
f 219 206 215
f 207 208 217
f 207 217 216
f 257 207 216
f 212 217 208
f 209 210 218
f 213 209 218
f 218 210 219
f 211 221 212
f 220 211 213
f 220 221 211
f 221 217 212
f 213 218 222
f 213 224 220
f 222 230 213
f 213 232 224
f 213 230 238
f 240 232 213
f 213 238 242
f 242 240 213
f 226 215 214
f 255 226 214
f 219 215 223
f 223 215 227
f 226 227 215
f 216 217 229
f 216 229 228
f 216 228 257
f 221 229 217
f 218 219 222
f 222 219 223
f 220 225 221
f 224 225 220
f 225 229 221
f 222 223 230
f 223 227 235
f 230 223 231
f 223 235 231
f 224 233 225
f 232 233 224
f 225 237 229
f 233 247 225
f 247 237 225
f 234 227 226
f 234 226 255
f 234 235 227
f 228 229 237
f 228 237 236
f 257 228 236
f 230 231 238
f 231 235 245
f 238 231 239
f 231 245 239
f 232 241 233
f 240 241 232
f 241 251 233
f 233 251 247
f 244 235 234
f 255 244 234
f 244 245 235
f 236 237 247
f 236 247 246
f 257 236 246
f 238 239 242
f 242 239 243
f 239 249 243
f 239 245 249
f 240 243 241
f 242 243 240
f 243 253 241
f 241 253 251
f 243 249 253
f 248 245 244
f 255 248 244
f 248 249 245
f 246 247 251
f 246 251 250
f 246 250 257
f 252 249 248
f 252 248 255
f 252 253 249
f 250 251 253
f 250 253 252
f 257 250 252
f 257 252 255
f 256 255 254
f 257 255 256
