# Supplementary material for: Viewpoint Planning for Range Sensors Using Feature Cluster Constrained Spaces for Robot Vision Systems
Source: Sensors (Basel). 2023 Sep 18;23(18):7964. doi: 10.3390/s23187964 (PMC10537344; doi:10.3390/s23187964)
Supplement: Supplementary file 1 [file sensors-23-07964-s001.zip › Academic Example CMM/gcs_z/render/vx0_hull_render_gcs_z_lc60dx_laser.obj]

# Generated with PyMesh
v 13.99999999999997 3.99999999999998 0
v 13.99999999999997 3.999999999999982 11.99999999999996
v 13.99999999999997 15.99999999999994 0
v 13.99999999999997 53.00000000000001 -0
v 13.99999999999997 60 -0
v 13.99999999999997 60 1.399999999999997
v 13.99999999999997 60 11.99999999999995
v 18.16366 38.02487 6
v 18.16366 38.02487 11.99999999999996
v 18.16366 38.97293239999999 11.99999999999996
v 18.16366 41.97513 6
v 18.16366 41.97513 11.99999999999996
v 18.47149599999999 42.87182759999999 11.99999999999996
v 19.138474 35.18532759999999 11.99999999999996
v 19.44631 34.28863 6
v 19.44631 34.28863 11.99999999999996
v 19.44631 45.71137 6
v 19.44631 45.71137 11.99999999999996
v 20.0286244 46.45952679999999 11.99999999999996
v 21.2903056 31.9194668 11.99999999999996
v 21.87262 31.17131 6
v 21.87262 31.17131 11.99999999999996
v 21.87262 48.82869 6
v 21.87262 48.82869 11.99999999999996
v 22.66630719999999 49.3472316 11.99999999999995
v 24.3859628 29.5292616 11.99999999999996
v 25.17965 29.01072 6
v 25.17965 29.01072 11.99999999999996
v 25.17965 50.98928 6
v 25.17965 50.98928 11.99999999999995
v 26.09870599999999 51.2220152 11.99999999999995
v 28.089994 28.2737252 11.99999999999996
v 29.00905 28.04099 6
v 29.00905 28.04099 11.99999999999996
v 29.00905 51.95901 6
v 29.00905 51.95901 11.99999999999995
v 29.95387479999999 51.88071960000001 11.99999999999995
v 30 40 6
v 32.00099520000001 28.2889096 11.99999999999996
v 32.94582 28.3672 6
v 32.94582 28.3672 11.99999999999996
v 32.94582 51.6328 6
v 32.94582 51.6328 11.99999999999995
v 33.8140344 51.25196800000001 11.99999999999995
v 35.69516560000001 29.573168 11.99999999999996
v 36.56338 29.954 6
v 36.56338 29.954 11.99999999999996
v 36.56338 50.046 6
v 36.56338 50.046 11.99999999999995
v 37.2608944 49.403892 11.99999999999995
v 38.77217560000001 31.98734200000001 11.99999999999996
v 39.46969 32.62945 6
v 39.46969 32.62945 11.99999999999996
v 39.46969 47.37055 6
v 39.46969 47.37055 11.99999999999996
v 39.9209188 46.5367516 11.99999999999996
v 40.8985812 35.26981160000001 11.99999999999996
v 41.34981 36.10361 6
v 41.34981 36.10361 11.99999999999996
v 41.34981 43.89639 6
v 41.34981 43.89639 11.99999999999996
v 41.5058556 42.96125640000001 11.99999999999996
v 41.8439544 39.06486640000001 11.99999999999996
v 42 40 6
v 42 40 11.99999999999996
v 48.16366 18.02487 9
v 48.16366 18.02487 11.99999999999996
v 48.16366 18.49890239999999 11.99999999999996
v 48.16366 21.97514 9
v 48.16366 21.97514 11.99999999999996
v 48.317578 22.42348759999999 11.99999999999996
v 49.29239199999999 14.73697879999999 11.99999999999996
v 49.44631 14.28863 9
v 49.44631 14.28863 11.99999999999996
v 49.44631 25.71137 9
v 49.44631 25.71137 11.99999999999996
v 49.7374672 26.0854484 11.99999999999996
v 51.5814628 11.5453884 11.99999999999996
v 51.60105861421059 11.52021172284211 11.99999999999996
v 51.87262 11.17131 9
v 51.87262 11.17131 11.99999999999996
v 51.87262 28.82869 9
v 51.87262 28.82869 11.99999999999996
v 52.26946359999999 29.0879608 11.99999999999996
v 54.78280640000001 9.269991679999997 11.99999999999996
v 55.17965 9.010721 9
v 55.17965 9.010721 11.99999999999996
v 55.17965 30.98928 9
v 55.17965 30.98928 11.99999999999996
v 55.639178 31.1056476 11.99999999999996
v 58.54952200000001 8.157355079999999 11.99999999999996
v 59.00905 8.040986999999999 9
v 59.00905 8.040986999999999 11.99999999999996
v 59.00905 31.95901 9
v 59.00905 31.95901 11.99999999999996
v 59.4814636 31.9198648 11.99999999999996
v 60 20 9
v 62.4734164 8.328052679999999 11.99999999999996
v 62.94583 8.367198 9
v 62.94583 8.367198 11.99999999999996
v 62.94583 31.6328 9
v 62.94583 31.6328 11.99999999999996
v 63.379936 31.442384 11.99999999999996
v 66.12927400000001 9.763585520000003 11.99999999999996
v 66.56338 9.954001999999999 9
v 66.56338 9.954001999999999 11.99999999999996
v 66.56338 30.046 9
v 66.56338 30.046 11.99999999999996
v 66.91213719999999 29.724946 11.99999999999996
v 69.12093279999999 12.30839624 11.99999999999996
v 69.46969 12.62945 9
v 69.46969 12.62945 11.99999999999996
v 69.46969 27.37055 9
v 69.46969 27.37055 11.99999999999996
v 69.6953044 26.95365080000001 11.99999999999996
v 70.96527740434894 15.39305548086978 11.99999999999996
v 71.12419560000001 15.6867108 11.99999999999996
v 71.34981000000001 16.10361 9
v 71.34981000000001 16.10361 11.99999999999996
v 71.34981000000001 23.89639 9
v 71.34981000000001 23.89639 11.99999999999996
v 71.4278328 23.4288232 11.99999999999996
v 71.92197720000001 19.53243320000001 11.99999999999996
v 72 20 9
v 72 20 11.99999999999996
v 73.99999999999974 3.99999999999998 -0
v 88.16365999999999 28.02487 3
v 88.16365999999999 28.02487 11.99999999999996
v 88.16365999999999 29.4469672 11.99999999999996
v 88.16365999999999 31.97514 3
v 88.16365999999999 31.97514 11.99999999999996
v 88.62541400000001 33.3201828 11.99999999999996
v 88.984556 25.63367639999999 11.99999999999996
v 89.44631 24.28863 3
v 89.44631 24.28863 11.99999999999996
v 89.44631 35.71137 3
v 89.44631 35.71137 11.99999999999996
v 90.3197816 36.83360519999999 11.99999999999996
v 90.9991484 22.2935452 11.99999999999996
v 91.87262 21.17131 3
v 91.87262 21.17131 11.99999999999996
v 91.87262 38.82869 3
v 91.87262 38.82869 11.99999999999996
v 93.06315079999999 39.6065024 11.99999999999996
v 93.74385553881012 19.94877110776201 11.99999999999996
v 93.9891192 19.78853239999999 11.99999999999996
v 95.17965 19.01072 3
v 95.17965 19.01072 11.99999999999996
v 95.17965 40.98928 3
v 95.17965 40.98928 11.99999999999996
v 96.558234 41.33838280000001 11.99999999999996
v 97.63046600000001 18.3900928 11.99999999999996
v 99.00905 18.04099 3
v 99.00905 18.04099 11.99999999999996
v 99.00905 41.95901 3
v 99.00905 41.95901 11.99999999999996
v 100 30 3
v 100.42628 41.8415744 11.99999999999996
v 101.52857 18.2497644 11.99999999999996
v 102.9458 18.3672 3
v 102.9458 18.3672 11.99999999999996
v 102.9458 41.6328 3
v 102.9458 41.6328 11.99999999999996
v 104.248136 41.06155200000001 11.99999999999996
v 105.261064 19.382752 11.99999999999996
v 106.5634 19.954 3
v 106.5634 19.954 11.99999999999996
v 106.5634 40.046 3
v 106.5634 40.046 11.99999999999996
v 107.609668 39.08283800000001 11.99999999999996
v 108.423432 21.666288 11.99999999999996
v 109.4697 22.62945 3
v 109.4697 22.62945 11.99999999999996
v 109.4697 37.37055 3
v 109.4697 37.37055 11.99999999999996
v 109.7515748181167 23.15031496362333 11.99999999999996
v 110.146536 36.1198524 11.99999999999996
v 110.672964 24.85291240000001 11.99999999999996
v 111.3498 26.10361 3
v 111.3498 26.10361 11.99999999999996
v 111.3498 33.89639 3
v 111.3498 33.89639 11.99999999999996
v 111.583872 32.49368960000001 11.99999999999996
v 111.765928 28.59729960000001 11.99999999999996
v 112 30 3
v 112 30 11.99999999999996
v 112 3.99999999999998 -0
v 119.9999999999995 60 11.99999999999995
v 120 3.99999999999998 -0
v 120 3.999999999999982 11.2
v 120 3.999999999999982 11.99999999999996
v 120 25.2 11.99999999999996
v 120 60 -0
v 120 60 11.99999999999995
f 2 3 1
f 1 126 2
f 3 126 1
f 7 3 2
f 2 9 7
f 2 14 9
f 2 16 14
f 2 20 16
f 2 22 20
f 2 26 22
f 2 28 26
f 2 32 28
f 2 34 32
f 2 39 34
f 2 41 39
f 41 2 74
f 74 2 78
f 78 2 79
f 81 79 2
f 85 81 2
f 87 85 2
f 91 87 2
f 93 91 2
f 191 93 2
f 126 191 2
f 7 4 3
f 3 4 126
f 6 5 4
f 5 187 4
f 7 6 4
f 4 187 126
f 5 6 193
f 193 187 5
f 7 188 6
f 6 188 193
f 7 9 10
f 7 10 12
f 13 7 12
f 18 7 13
f 19 7 18
f 24 7 19
f 25 7 24
f 30 7 25
f 31 7 30
f 36 7 31
f 37 7 36
f 43 7 37
f 188 7 43
f 8 10 9
f 8 9 14
f 11 10 8
f 38 11 8
f 8 14 15
f 8 15 38
f 11 12 10
f 11 13 12
f 17 13 11
f 38 17 11
f 17 18 13
f 15 14 16
f 15 16 20
f 15 20 21
f 38 15 21
f 17 19 18
f 23 19 17
f 23 17 38
f 23 24 19
f 21 20 22
f 21 22 26
f 21 26 27
f 38 21 27
f 23 25 24
f 29 25 23
f 38 29 23
f 29 30 25
f 27 26 28
f 27 28 32
f 27 32 33
f 27 33 38
f 29 31 30
f 35 31 29
f 38 35 29
f 35 36 31
f 33 32 34
f 33 34 39
f 38 33 40
f 33 39 40
f 35 37 36
f 42 37 35
f 42 35 38
f 42 43 37
f 38 40 46
f 38 48 42
f 46 52 38
f 38 54 48
f 38 52 58
f 60 54 38
f 38 58 64
f 64 60 38
f 40 39 41
f 40 41 45
f 40 45 46
f 45 41 74
f 42 44 43
f 48 44 42
f 188 43 44
f 48 49 44
f 188 44 49
f 46 45 47
f 47 45 74
f 46 47 51
f 46 51 52
f 51 47 67
f 67 47 72
f 72 47 74
f 48 50 49
f 54 50 48
f 150 49 50
f 188 49 150
f 54 55 50
f 150 50 55
f 52 51 53
f 67 53 51
f 52 53 57
f 52 57 58
f 53 67 57
f 54 56 55
f 60 56 54
f 95 55 56
f 96 55 95
f 55 96 102
f 143 55 102
f 55 143 144
f 144 150 55
f 60 61 56
f 61 95 56
f 58 57 59
f 57 67 59
f 58 59 63
f 58 63 64
f 63 59 67
f 60 62 61
f 64 62 60
f 62 76 61
f 76 77 61
f 77 83 61
f 83 84 61
f 61 84 89
f 89 90 61
f 95 61 90
f 64 65 62
f 62 65 76
f 64 63 65
f 65 63 67
f 68 65 67
f 70 65 68
f 71 65 70
f 71 76 65
f 66 68 67
f 66 67 72
f 69 68 66
f 97 69 66
f 66 72 73
f 66 73 97
f 69 70 68
f 69 71 70
f 75 71 69
f 97 75 69
f 75 76 71
f 73 72 74
f 73 74 78
f 73 78 80
f 97 73 80
f 75 77 76
f 82 77 75
f 82 75 97
f 82 83 77
f 80 78 79
f 80 79 81
f 80 81 85
f 80 85 86
f 97 80 86
f 82 84 83
f 88 84 82
f 97 88 82
f 88 89 84
f 86 85 87
f 86 87 91
f 86 91 92
f 86 92 97
f 88 90 89
f 94 90 88
f 97 94 88
f 94 95 90
f 92 91 93
f 92 93 98
f 97 92 99
f 92 98 99
f 191 98 93
f 94 96 95
f 101 96 94
f 101 94 97
f 101 102 96
f 97 99 105
f 97 107 101
f 105 111 97
f 97 113 107
f 97 111 118
f 120 113 97
f 97 118 124
f 124 120 97
f 99 98 100
f 191 100 98
f 99 100 104
f 99 104 105
f 100 191 104
f 101 103 102
f 107 103 101
f 143 102 103
f 107 108 103
f 103 108 143
f 105 104 106
f 104 191 106
f 105 106 110
f 105 110 111
f 106 148 110
f 106 152 148
f 191 152 106
f 107 109 108
f 113 109 107
f 137 108 109
f 137 138 108
f 108 138 143
f 113 114 109
f 137 109 114
f 111 110 112
f 110 148 112
f 111 112 116
f 111 116 118
f 112 145 116
f 146 145 112
f 146 112 148
f 113 115 114
f 120 115 113
f 114 115 137
f 120 121 115
f 115 121 137
f 116 117 118
f 117 116 141
f 116 145 141
f 118 117 119
f 117 141 119
f 118 119 123
f 118 123 124
f 119 128 123
f 119 133 128
f 135 133 119
f 135 119 139
f 141 139 119
f 120 122 121
f 124 122 120
f 131 121 122
f 132 121 131
f 132 137 121
f 124 125 122
f 131 122 125
f 124 123 125
f 123 128 125
f 125 128 129
f 131 125 129
f 126 187 191
f 127 129 128
f 127 128 133
f 130 129 127
f 157 130 127
f 127 133 134
f 127 134 157
f 130 131 129
f 130 132 131
f 136 132 130
f 157 136 130
f 136 137 132
f 134 133 135
f 134 135 139
f 134 139 140
f 157 134 140
f 136 138 137
f 142 138 136
f 142 136 157
f 142 143 138
f 140 139 141
f 140 141 145
f 140 145 147
f 157 140 147
f 142 144 143
f 149 144 142
f 157 149 142
f 149 150 144
f 147 145 146
f 147 146 148
f 147 148 152
f 147 152 153
f 147 153 157
f 149 151 150
f 155 151 149
f 157 155 149
f 188 150 151
f 155 156 151
f 188 151 156
f 153 152 154
f 154 152 191
f 153 154 159
f 157 153 160
f 153 159 160
f 154 191 159
f 155 158 156
f 162 155 157
f 162 158 155
f 188 156 158
f 157 160 166
f 157 168 162
f 166 172 157
f 157 174 168
f 157 172 179
f 181 174 157
f 157 179 185
f 185 181 157
f 162 163 158
f 188 158 163
f 160 159 161
f 191 161 159
f 160 161 165
f 160 165 166
f 161 191 165
f 162 164 163
f 168 164 162
f 188 163 164
f 168 169 164
f 164 169 188
f 166 165 167
f 165 191 167
f 166 167 171
f 166 171 172
f 167 191 171
f 168 170 169
f 174 170 168
f 188 169 170
f 174 175 170
f 188 170 175
f 172 171 173
f 171 191 173
f 172 173 176
f 172 176 178
f 172 178 179
f 173 191 176
f 174 177 175
f 181 177 174
f 188 175 177
f 176 192 178
f 191 192 176
f 181 182 177
f 188 177 182
f 179 178 180
f 178 192 180
f 179 180 184
f 179 184 185
f 192 184 180
f 181 183 182
f 185 183 181
f 188 182 183
f 185 186 183
f 188 183 186
f 185 184 186
f 192 186 184
f 188 186 192
f 187 189 190
f 193 189 187
f 187 190 191
f 188 192 194
f 193 188 194
f 193 190 189
f 192 191 190
f 193 192 190
f 194 192 193
