# Supplementary material for: Viewpoint Planning for Range Sensors Using Feature Cluster Constrained Spaces for Robot Vision Systems
Source: Sensors (Basel). 2023 Sep 18;23(18):7964. doi: 10.3390/s23187964 (PMC10537344; doi:10.3390/s23187964)
Supplement: Supplementary file 1 [file sensors-23-07964-s001.zip › Academic Example CMM/gcs_z/render/vx2_hull_render_gcs_z_lc60dx_laser.obj]

# Generated with PyMesh
v 13.99999999999997 3.999999999999975 2.999999999999932
v 13.99999999999997 3.999999999999976 12
v 13.99999999999997 4.857807418947846 12
v 13.99999999999997 12.20216167393378 12
v 13.99999999999997 15.25444133092623 12
v 13.99999999999997 20.01370437701017 12
v 13.99999999999997 26.53555575171367 12
v 13.99999999999997 33.92191347552681 12
v 13.99999999999997 36.5766313879402 12
v 13.99999999999997 40.00000000000004 12
v 13.99999999999997 45.19318055366872 12
v 13.99999999999997 50.39316345766673 12
v 13.99999999999997 54.32891939086878 12
v 13.99999999999997 54.99999999999991 12
v 13.99999999999997 56.73526807277412 12
v 13.99999999999997 57.89776993510073 12
v 13.99999999999997 58.19438089738092 12
v 13.99999999999997 60 2.999999999999926
v 13.99999999999997 60 6.999999999999913
v 13.99999999999997 60 12
v 14 40 12
v 14 40 31
v 14.64811 35.49228 12
v 14.64811 35.49228 31
v 14.64811 44.50772 12
v 14.64811 44.50772 31
v 16.40210224894812 3.999999999999976 12
v 16.53994 31.34975 12
v 16.53994 31.34975 31
v 16.53994 48.65025 12
v 16.53994 48.65025 31
v 18.16366 38.02487 6
v 18.16366 38.02487 31
v 18.16366 41.97513 6
v 18.16366 41.97513 31
v 19.44631 34.28863 6
v 19.44631 34.28863 31
v 19.44631 45.71137 6
v 19.44631 45.71137 31
v 19.52223 27.90801 12
v 19.52223 27.90801 31
v 19.52223 52.09199 12
v 19.52223 52.09199 31
v 21.87262 31.17131 6
v 21.87262 31.17131 31
v 21.87262 48.82869 6
v 21.87262 48.82869 31
v 23.35336 25.44589 12
v 23.35336 25.44589 31
v 23.35336 54.55411 12
v 23.35336 54.55411 31
v 25.04915840362797 3.999999999999976 12
v 25.17965 29.01072 6
v 25.17965 29.01072 31
v 25.17965 50.98928 6
v 25.17965 50.98928 31
v 27.72296 24.16286 12
v 27.72296 24.16286 31
v 27.72296 55.83714 12
v 27.72296 55.83714 31
v 29.00905 28.04099 6
v 29.00905 28.04099 31
v 29.00905 51.95901 6
v 29.00905 51.95901 31
v 29.99999999999926 60 2.999999999999926
v 30 40 6
v 32.27704 24.16286 12
v 32.27704 24.16286 31
v 32.27704 55.83714 12
v 32.27704 55.83714 31
v 32.94582 28.3672 6
v 32.94582 28.3672 31
v 32.94582 51.6328 6
v 32.94582 51.6328 31
v 33.9999999999999 60 2.999999999999926
v 36.56338 29.954 6
v 36.56338 29.954 31
v 36.56338 50.046 6
v 36.56338 50.046 31
v 36.64664 25.44589 12
v 36.64664 25.44589 31
v 36.64664 54.55411 12
v 36.64664 54.55411 31
v 39.18799652141189 3.999999999999976 12
v 39.46969 32.62945 6
v 39.46969 32.62945 31
v 39.46969 47.37055 6
v 39.46969 47.37055 31
v 40.47777 27.90801 12
v 40.47777 27.90801 31
v 40.47777 52.09199 12
v 40.47777 52.09199 31
v 41.34981 36.10361 6
v 41.34981 36.10361 31
v 41.34981 43.89639 6
v 41.34981 43.89639 31
v 42 40 6
v 42 40 31
v 43.46006 31.34975 12
v 43.46006 31.34975 31
v 43.46006 48.65025 12
v 43.46006 48.65025 31
v 44 20 12
v 44 20 34
v 44.64811 15.49228 12
v 44.64811 15.49228 34
v 44.64811 24.50772 12
v 44.64811 24.50772 34
v 45.35189 35.49228 12
v 45.35189 35.49228 31
v 45.35189 44.50772 12
v 45.35189 44.50772 31
v 46 40 12
v 46 40 31
v 46.53994 11.34975 12
v 46.53994 11.34975 34
v 46.53994 28.65025 12
v 46.53994 28.65025 34
v 48.16366 18.02487 9
v 48.16366 18.02487 34
v 48.16366 21.97514 9
v 48.16366 21.97514 34
v 49.44631 14.28863 9
v 49.44631 14.28863 34
v 49.44631 25.71137 9
v 49.44631 25.71137 34
v 49.52223 7.908007 12
v 49.52223 7.908007 34
v 49.52223 32.09199 12
v 49.52223 32.09199 34
v 51.87262 11.17131 9
v 51.87262 11.17131 34
v 51.87262 28.82869 9
v 51.87262 28.82869 34
v 53.35336 5.445888 12
v 53.35336 5.445888 34
v 53.35336 34.55411 12
v 53.35336 34.55411 34
v 55.17965 9.010721 9
v 55.17965 9.010721 34
v 55.17965 30.98928 9
v 55.17965 30.98928 34
v 55.46475413399948 3.999999999999976 12
v 57.72296 4.162857 12
v 57.72296 4.162857 34
v 57.72296 35.83714 12
v 57.72296 35.83714 34
v 59.00905 8.040986999999999 9
v 59.00905 8.040986999999999 34
v 59.00905 31.95901 9
v 59.00905 31.95901 34
v 60 20 9
v 60.15932807684757 3.999999999999976 12
v 62.27704 4.162857 12
v 62.27704 4.162857 34
v 62.27704 35.83714 12
v 62.27704 35.83714 34
v 62.94583 8.367198 9
v 62.94583 8.367198 34
v 62.94583 31.6328 9
v 62.94583 31.6328 34
v 64.53524586600054 3.999999999999976 12
v 66.56338 9.954001999999999 9
v 66.56338 9.954001999999999 34
v 66.56338 30.046 9
v 66.56338 30.046 34
v 66.64664 5.445888 12
v 66.64664 5.445888 34
v 66.64664 34.55411 12
v 66.64664 34.55411 34
v 69.46969 12.62945 9
v 69.46969 12.62945 34
v 69.46969 27.37055 9
v 69.46969 27.37055 34
v 70.47777000000001 7.908007 12
v 70.47777000000001 7.908007 34
v 70.47777000000001 32.09199 12
v 70.47777000000001 32.09199 34
v 71.34981000000001 16.10361 9
v 71.34981000000001 16.10361 34
v 71.34981000000001 23.89639 9
v 71.34981000000001 23.89639 34
v 72 20 9
v 72 20 34
v 73.46006 11.34975 12
v 73.46006 11.34975 34
v 73.46006 28.65025 12
v 73.46006 28.65025 34
v 75.35189 15.49228 12
v 75.35189 15.49228 34
v 75.35189 24.50772 12
v 75.35189 24.50772 34
v 76 20 12
v 76 20 34
v 80.81200347858811 3.999999999999976 12
v 84 30 12
v 84 30 28
v 84.64811 25.49228 12
v 84.64811 25.49228 28
v 84.64811 34.50772 12
v 84.64811 34.50772 28
v 86.53994 21.34975 12
v 86.53994 21.34975 28
v 86.53994 38.65025 12
v 86.53994 38.65025 28
v 88.16365999999999 28.02487 3
v 88.16365999999999 28.02487 28
v 88.16365999999999 31.97514 3
v 88.16365999999999 31.97514 28
v 89.44631 24.28863 3
v 89.44631 24.28863 28
v 89.44631 35.71137 3
v 89.44631 35.71137 28
v 89.52222999999999 17.90801 12
v 89.52222999999999 17.90801 28
v 89.52222999999999 42.09199 12
v 89.52222999999999 42.09199 28
v 91.87262 21.17131 3
v 91.87262 21.17131 28
v 91.87262 38.82869 3
v 91.87262 38.82869 28
v 93.35336 15.44589 12
v 93.35336 15.44589 28
v 93.35336 44.55411 12
v 93.35336 44.55411 28
v 94.95084159637204 3.999999999999976 12
v 95.17965 19.01072 3
v 95.17965 19.01072 28
v 95.17965 40.98928 3
v 95.17965 40.98928 28
v 97.72296 14.16286 12
v 97.72296 14.16286 28
v 97.72296 45.83714 12
v 97.72296 45.83714 28
v 99.00905 18.04099 3
v 99.00905 18.04099 28
v 99.00905 41.95901 3
v 99.00905 41.95901 28
v 100 30 3
v 102.277 14.16286 12
v 102.277 14.16286 28
v 102.277 45.83714 12
v 102.277 45.83714 28
v 102.9458 18.3672 3
v 102.9458 18.3672 28
v 102.9458 41.6328 3
v 102.9458 41.6328 28
v 103.5978977510519 3.999999999999976 12
v 106.5634 19.954 3
v 106.5634 19.954 28
v 106.5634 40.046 3
v 106.5634 40.046 28
v 106.6466 15.44589 12
v 106.6466 15.44589 28
v 106.6466 44.55411 12
v 106.6466 44.55411 28
v 108.4721654914578 3.999999999999976 12
v 109.4697 22.62945 3
v 109.4697 22.62945 28
v 109.4697 37.37055 3
v 109.4697 37.37055 28
v 110.4778 17.90801 12
v 110.4778 17.90801 28
v 110.4778 42.09199 12
v 110.4778 42.09199 28
v 111.3498 26.10361 3
v 111.3498 26.10361 28
v 111.3498 33.89639 3
v 111.3498 33.89639 28
v 112 30 3
v 112 30 28
v 113.4601 21.34975 12
v 113.4601 21.34975 28
v 113.4601 38.65025 12
v 113.4601 38.65025 28
v 113.7083216243047 3.999999999999976 12
v 114.9945138199488 3.999999999999976 12
v 115.3519 25.49228 12
v 115.3519 25.49228 28
v 115.3519 34.50772 12
v 115.3519 34.50772 28
v 116 30 12
v 116 30 28
v 116.5418891368513 3.999999999999976 12
v 117.8730858425922 3.999999999999976 12
v 118.7747116476774 3.999999999999976 12
v 119.2706654720566 3.999999999999976 12
v 119.4666666666667 3.999999999999976 12
v 120 3.999999999999975 2.999999999999932
v 120 3.999999999999976 11.20000000000001
v 120 3.999999999999976 12
v 120 42.79999999999998 2.999999999999928
v 120 45.00000000000036 2.999999999999928
v 120 60 2.999999999999926
v 120 60 12
f 2 3 1
f 2 1 27
f 3 4 1
f 4 5 1
f 1 5 6
f 1 6 7
f 7 8 1
f 1 8 18
f 18 65 1
f 1 52 27
f 1 84 52
f 65 75 1
f 1 75 289
f 1 143 84
f 143 1 153
f 153 1 162
f 1 289 162
f 27 3 2
f 3 57 4
f 105 3 27
f 105 57 3
f 5 4 48
f 4 57 48
f 5 40 6
f 48 40 5
f 7 6 28
f 6 40 28
f 8 7 23
f 7 28 23
f 8 9 18
f 8 23 9
f 9 10 18
f 10 9 21
f 9 23 21
f 10 11 18
f 11 10 21
f 11 12 18
f 11 25 12
f 11 21 25
f 12 13 18
f 13 12 30
f 25 30 12
f 13 14 18
f 13 42 14
f 13 30 42
f 15 19 14
f 15 14 42
f 14 19 18
f 16 19 15
f 15 50 16
f 15 42 50
f 17 19 16
f 17 16 59
f 50 59 16
f 20 19 17
f 20 17 69
f 17 59 69
f 19 65 18
f 19 20 65
f 20 295 65
f 20 69 295
f 23 22 21
f 21 22 26
f 21 26 25
f 23 24 22
f 33 22 24
f 33 26 22
f 28 24 23
f 28 29 24
f 37 24 29
f 33 24 37
f 25 26 31
f 25 31 30
f 35 31 26
f 35 26 33
f 115 27 52
f 105 27 115
f 40 29 28
f 37 29 45
f 40 41 29
f 45 29 41
f 30 31 43
f 30 43 42
f 39 31 35
f 39 43 31
f 32 35 33
f 32 33 36
f 34 35 32
f 66 34 32
f 32 36 66
f 36 33 37
f 34 39 35
f 38 39 34
f 66 38 34
f 36 37 44
f 66 36 44
f 44 37 45
f 38 47 39
f 46 47 38
f 46 38 66
f 47 43 39
f 48 41 40
f 45 41 54
f 48 49 41
f 54 41 49
f 42 43 51
f 42 51 50
f 47 51 43
f 44 45 53
f 66 44 53
f 53 45 54
f 46 56 47
f 55 56 46
f 66 55 46
f 56 51 47
f 57 49 48
f 54 49 62
f 57 58 49
f 62 49 58
f 50 51 60
f 50 60 59
f 56 60 51
f 52 84 127
f 115 52 127
f 53 54 61
f 53 61 66
f 61 54 62
f 55 64 56
f 63 64 55
f 66 63 55
f 64 60 56
f 67 58 57
f 103 67 57
f 103 57 105
f 62 58 72
f 67 68 58
f 72 58 68
f 59 60 70
f 59 70 69
f 64 70 60
f 61 62 71
f 66 61 71
f 71 62 72
f 63 74 64
f 73 63 66
f 73 74 63
f 74 70 64
f 65 295 75
f 66 71 76
f 66 78 73
f 76 85 66
f 66 87 78
f 66 85 93
f 95 87 66
f 66 93 97
f 97 95 66
f 80 68 67
f 80 67 103
f 72 68 77
f 68 81 77
f 80 81 68
f 69 70 83
f 69 83 82
f 295 69 82
f 74 83 70
f 71 72 76
f 76 72 77
f 73 79 74
f 78 79 73
f 79 83 74
f 75 292 289
f 293 292 75
f 294 293 75
f 75 295 294
f 76 77 85
f 77 81 90
f 85 77 86
f 77 90 86
f 78 88 79
f 87 88 78
f 79 92 83
f 88 102 79
f 79 102 92
f 89 81 80
f 89 80 107
f 107 80 103
f 89 90 81
f 82 83 92
f 82 92 91
f 295 82 91
f 84 135 127
f 84 143 135
f 85 86 93
f 86 90 100
f 93 86 94
f 86 100 94
f 87 96 88
f 95 96 87
f 96 112 88
f 88 112 102
f 99 90 89
f 89 107 99
f 99 100 90
f 91 92 102
f 91 102 101
f 91 101 295
f 93 94 97
f 97 94 98
f 94 110 98
f 94 100 110
f 95 98 96
f 97 98 95
f 98 114 96
f 96 114 112
f 98 110 114
f 109 100 99
f 99 107 117
f 99 117 109
f 109 110 100
f 101 102 112
f 101 112 111
f 295 101 111
f 105 104 103
f 103 104 108
f 103 108 107
f 105 106 104
f 120 104 106
f 120 108 104
f 115 106 105
f 115 116 106
f 124 106 116
f 120 106 124
f 107 108 118
f 107 118 117
f 122 118 108
f 122 108 120
f 113 110 109
f 109 137 113
f 109 117 129
f 109 129 137
f 113 114 110
f 111 112 114
f 111 114 113
f 295 111 113
f 113 137 146
f 113 146 156
f 200 113 156
f 204 113 200
f 204 216 113
f 113 216 224
f 113 224 295
f 127 116 115
f 124 116 132
f 127 128 116
f 132 116 128
f 117 118 130
f 117 130 129
f 126 118 122
f 126 130 118
f 119 122 120
f 119 120 123
f 121 122 119
f 152 121 119
f 119 123 152
f 123 120 124
f 121 126 122
f 125 126 121
f 152 125 121
f 123 124 131
f 152 123 131
f 131 124 132
f 125 134 126
f 133 134 125
f 133 125 152
f 134 130 126
f 135 128 127
f 132 128 140
f 135 136 128
f 140 128 136
f 129 130 138
f 129 138 137
f 134 138 130
f 131 132 139
f 152 131 139
f 139 132 140
f 133 142 134
f 141 142 133
f 152 141 133
f 142 138 134
f 144 136 135
f 143 144 135
f 140 136 149
f 144 145 136
f 149 136 145
f 137 138 147
f 137 147 146
f 142 147 138
f 139 140 148
f 139 148 152
f 148 140 149
f 141 151 142
f 150 151 141
f 152 150 141
f 151 147 142
f 153 144 143
f 154 145 144
f 153 154 144
f 149 145 159
f 154 155 145
f 159 145 155
f 146 147 157
f 146 157 156
f 151 157 147
f 148 149 158
f 152 148 158
f 158 149 159
f 150 161 151
f 160 150 152
f 160 161 150
f 161 157 151
f 152 158 163
f 152 165 160
f 163 171 152
f 152 173 165
f 152 171 179
f 181 173 152
f 152 179 183
f 183 181 152
f 162 154 153
f 167 155 154
f 167 154 162
f 159 155 164
f 155 168 164
f 167 168 155
f 156 157 170
f 156 170 169
f 196 156 169
f 200 156 196
f 161 170 157
f 158 159 163
f 163 159 164
f 160 166 161
f 165 166 160
f 166 170 161
f 167 162 195
f 162 289 195
f 163 164 171
f 164 168 176
f 171 164 172
f 164 176 172
f 165 174 166
f 173 174 165
f 166 178 170
f 174 188 166
f 188 178 166
f 175 168 167
f 175 167 195
f 175 176 168
f 169 170 178
f 169 178 177
f 196 169 177
f 171 172 179
f 172 176 186
f 179 172 180
f 172 186 180
f 173 182 174
f 181 182 173
f 182 192 174
f 174 192 188
f 185 176 175
f 226 185 175
f 175 195 226
f 185 186 176
f 177 178 188
f 177 188 187
f 187 196 177
f 179 180 183
f 183 180 184
f 180 190 184
f 180 186 190
f 181 184 182
f 183 184 181
f 184 194 182
f 182 194 192
f 184 190 194
f 189 186 185
f 248 189 185
f 248 185 226
f 189 190 186
f 187 188 192
f 187 192 191
f 191 198 187
f 187 198 196
f 193 190 189
f 231 193 189
f 231 189 257
f 257 189 248
f 193 194 190
f 191 192 194
f 191 194 193
f 193 202 191
f 191 202 198
f 193 214 202
f 222 214 193
f 222 193 231
f 195 289 226
f 198 197 196
f 196 197 201
f 196 201 200
f 198 199 197
f 207 197 199
f 207 201 197
f 202 199 198
f 202 203 199
f 211 199 203
f 207 199 211
f 200 201 205
f 200 205 204
f 209 205 201
f 209 201 207
f 214 203 202
f 211 203 219
f 214 215 203
f 219 203 215
f 204 205 217
f 204 217 216
f 213 205 209
f 213 217 205
f 206 209 207
f 206 207 210
f 208 209 206
f 239 208 206
f 206 210 239
f 210 207 211
f 208 213 209
f 212 213 208
f 239 212 208
f 210 211 218
f 239 210 218
f 218 211 219
f 212 221 213
f 220 221 212
f 220 212 239
f 221 217 213
f 222 215 214
f 219 215 228
f 222 223 215
f 228 215 223
f 216 217 225
f 216 225 224
f 221 225 217
f 218 219 227
f 239 218 227
f 227 219 228
f 220 230 221
f 229 230 220
f 239 229 220
f 230 225 221
f 231 223 222
f 228 223 236
f 231 232 223
f 236 223 232
f 224 225 234
f 224 234 233
f 295 224 233
f 230 234 225
f 226 289 248
f 227 228 235
f 227 235 239
f 235 228 236
f 229 238 230
f 237 238 229
f 239 237 229
f 238 234 230
f 240 232 231
f 276 240 231
f 231 257 276
f 236 232 245
f 240 241 232
f 245 232 241
f 233 234 243
f 233 243 242
f 295 233 242
f 238 243 234
f 235 236 244
f 239 235 244
f 244 236 245
f 237 247 238
f 246 237 239
f 246 247 237
f 247 243 238
f 239 244 249
f 239 251 246
f 249 258 239
f 239 260 251
f 239 258 266
f 268 260 239
f 239 266 270
f 270 268 239
f 253 241 240
f 277 253 240
f 277 240 276
f 245 241 250
f 250 241 254
f 253 254 241
f 242 243 256
f 242 256 255
f 242 255 295
f 247 256 243
f 244 245 249
f 249 245 250
f 246 252 247
f 251 252 246
f 252 256 247
f 248 289 257
f 249 250 258
f 250 254 263
f 258 250 259
f 250 263 259
f 251 261 252
f 260 261 251
f 252 265 256
f 261 275 252
f 275 265 252
f 262 254 253
f 262 253 284
f 284 253 277
f 262 263 254
f 255 256 265
f 255 265 264
f 295 255 264
f 257 289 276
f 258 259 266
f 259 263 273
f 266 259 267
f 259 273 267
f 260 269 261
f 268 269 260
f 269 281 261
f 261 281 275
f 272 263 262
f 285 272 262
f 262 284 285
f 272 273 263
f 264 265 275
f 264 275 274
f 295 264 274
f 266 267 270
f 270 267 271
f 267 279 271
f 267 273 279
f 268 271 269
f 270 271 268
f 271 283 269
f 269 283 281
f 271 279 283
f 278 273 272
f 286 278 272
f 286 272 285
f 278 279 273
f 274 275 281
f 274 281 280
f 274 280 295
f 276 289 277
f 284 277 289
f 282 279 278
f 282 278 287
f 287 278 286
f 282 283 279
f 280 281 283
f 280 283 282
f 295 280 282
f 282 287 288
f 295 282 288
f 285 284 289
f 286 285 289
f 287 286 289
f 288 287 289
f 288 289 290
f 288 290 291
f 295 288 291
f 292 290 289
f 293 291 290
f 293 290 292
f 295 291 293
f 294 295 293
