# Supplementary material for: Viewpoint Planning for Range Sensors Using Feature Cluster Constrained Spaces for Robot Vision Systems
Source: Sensors (Basel). 2023 Sep 18;23(18):7964. doi: 10.3390/s23187964 (PMC10537344; doi:10.3390/s23187964)
Supplement: Supplementary file 1 [file sensors-23-07964-s001.zip › Academic Example CMM/gcs_z/render/vx3_hull_render_gcs_z_lc60dx_laser.obj]

# Generated with PyMesh
v 0 3.999999999999975 2.999999999999932
v 0 3.999999999999976 12
v -0 14.99999999999966 2.999999999999932
v -0 27.19999999999998 2.99999999999993
v -0 60 2.999999999999926
v -0 60 12
v 1.65085026941069 3.999999999999976 12
v 2.110375999808599 3.999999999999976 12
v 2.79808270098798 3.999999999999976 12
v 3.671062006477252 3.999999999999976 12
v 4.589350763940997 3.999999999999976 12
v 11.52783450854225 3.999999999999976 12
v 14 40 12
v 14 40 31
v 14.64811 35.49228 12
v 14.64811 35.49228 31
v 14.64811 44.50772 12
v 14.64811 44.50772 31
v 16.40210224894812 3.999999999999976 12
v 16.53994 31.34975 12
v 16.53994 31.34975 31
v 16.53994 48.65025 12
v 16.53994 48.65025 31
v 18.16366 38.02487 6
v 18.16366 38.02487 31
v 18.16366 41.97513 6
v 18.16366 41.97513 31
v 19.44631 34.28863 6
v 19.44631 34.28863 31
v 19.44631 45.71137 6
v 19.44631 45.71137 31
v 19.52223 27.90801 12
v 19.52223 27.90801 31
v 19.52223 52.09199 12
v 19.52223 52.09199 31
v 21.87262 31.17131 6
v 21.87262 31.17131 31
v 21.87262 48.82869 6
v 21.87262 48.82869 31
v 23.35336 25.44589 12
v 23.35336 25.44589 31
v 23.35336 54.55411 12
v 23.35336 54.55411 31
v 25.04915840362797 3.999999999999976 12
v 25.17965 29.01072 6
v 25.17965 29.01072 31
v 25.17965 50.98928 6
v 25.17965 50.98928 31
v 27.72296 24.16286 12
v 27.72296 24.16286 31
v 27.72296 55.83714 12
v 27.72296 55.83714 31
v 29.00905 28.04099 6
v 29.00905 28.04099 31
v 29.00905 51.95901 6
v 29.00905 51.95901 31
v 29.99999999999926 60 2.999999999999926
v 30 40 6
v 32.27704 24.16286 12
v 32.27704 24.16286 31
v 32.27704 55.83714 12
v 32.27704 55.83714 31
v 32.94582 28.3672 6
v 32.94582 28.3672 31
v 32.94582 51.6328 6
v 32.94582 51.6328 31
v 36.56338 29.954 6
v 36.56338 29.954 31
v 36.56338 50.046 6
v 36.56338 50.046 31
v 36.64664 25.44589 12
v 36.64664 25.44589 31
v 36.64664 54.55411 12
v 36.64664 54.55411 31
v 39.18799652141189 3.999999999999976 12
v 39.46969 32.62945 6
v 39.46969 32.62945 31
v 39.46969 47.37055 6
v 39.46969 47.37055 31
v 40.47777 27.90801 12
v 40.47777 27.90801 31
v 40.47777 52.09199 12
v 40.47777 52.09199 31
v 41.34981 36.10361 6
v 41.34981 36.10361 31
v 41.34981 43.89639 6
v 41.34981 43.89639 31
v 42 40 6
v 42 40 31
v 43.46006 31.34975 12
v 43.46006 31.34975 31
v 43.46006 48.65025 12
v 43.46006 48.65025 31
v 44 20 12
v 44 20 34
v 44.64811 15.49228 12
v 44.64811 15.49228 34
v 44.64811 24.50772 12
v 44.64811 24.50772 34
v 45.35189 35.49228 12
v 45.35189 35.49228 31
v 45.35189 44.50772 12
v 45.35189 44.50772 31
v 46 40 12
v 46 40 31
v 46.53994 11.34975 12
v 46.53994 11.34975 34
v 46.53994 28.65025 12
v 46.53994 28.65025 34
v 48.16366 18.02487 9
v 48.16366 18.02487 34
v 48.16366 21.97514 9
v 48.16366 21.97514 34
v 49.44631 14.28863 9
v 49.44631 14.28863 34
v 49.44631 25.71137 9
v 49.44631 25.71137 34
v 49.52223 7.908007 12
v 49.52223 7.908007 34
v 49.52223 32.09199 12
v 49.52223 32.09199 34
v 51.87262 11.17131 9
v 51.87262 11.17131 34
v 51.87262 28.82869 9
v 51.87262 28.82869 34
v 53.35336 5.445888 12
v 53.35336 5.445888 34
v 53.35336 34.55411 12
v 53.35336 34.55411 34
v 55.17965 9.010721 9
v 55.17965 9.010721 34
v 55.17965 30.98928 9
v 55.17965 30.98928 34
v 55.46475413399948 3.999999999999976 12
v 57.72296 4.162857 12
v 57.72296 4.162857 34
v 57.72296 35.83714 12
v 57.72296 35.83714 34
v 59.00905 8.040986999999999 9
v 59.00905 8.040986999999999 34
v 59.00905 31.95901 9
v 59.00905 31.95901 34
v 60 20 9
v 60.15932807684757 3.999999999999976 12
v 62.27704 4.162857 12
v 62.27704 4.162857 34
v 62.27704 35.83714 12
v 62.27704 35.83714 34
v 62.94583 8.367198 9
v 62.94583 8.367198 34
v 62.94583 31.6328 9
v 62.94583 31.6328 34
v 64.53524586600054 3.999999999999976 12
v 66.56338 9.954001999999999 9
v 66.56338 9.954001999999999 34
v 66.56338 30.046 9
v 66.56338 30.046 34
v 66.64664 5.445888 12
v 66.64664 5.445888 34
v 66.64664 34.55411 12
v 66.64664 34.55411 34
v 69.46969 12.62945 9
v 69.46969 12.62945 34
v 69.46969 27.37055 9
v 69.46969 27.37055 34
v 70.47777000000001 7.908007 12
v 70.47777000000001 7.908007 34
v 70.47777000000001 32.09199 12
v 70.47777000000001 32.09199 34
v 70.99999999999969 3.999999999999976 12
v 71.34981000000001 16.10361 9
v 71.34981000000001 16.10361 34
v 71.34981000000001 23.89639 9
v 71.34981000000001 23.89639 34
v 72 20 9
v 72 20 34
v 73.46006 11.34975 12
v 73.46006 11.34975 34
v 73.46006 28.65025 12
v 73.46006 28.65025 34
v 75.35189 15.49228 12
v 75.35189 15.49228 34
v 75.35189 24.50772 12
v 75.35189 24.50772 34
v 76 20 12
v 76 20 34
v 80.81200347858811 3.999999999999976 12
v 84 30 12
v 84 30 28
v 84.64811 25.49228 12
v 84.64811 25.49228 28
v 84.64811 34.50772 12
v 84.64811 34.50772 28
v 86.53994 21.34975 12
v 86.53994 21.34975 28
v 86.53994 38.65025 12
v 86.53994 38.65025 28
v 88.16365999999999 28.02487 3
v 88.16365999999999 28.02487 28
v 88.16365999999999 31.97514 3
v 88.16365999999999 31.97514 28
v 89.44631 24.28863 3
v 89.44631 24.28863 28
v 89.44631 35.71137 3
v 89.44631 35.71137 28
v 89.52222999999999 17.90801 12
v 89.52222999999999 17.90801 28
v 89.52222999999999 42.09199 12
v 89.52222999999999 42.09199 28
v 91.87262 21.17131 3
v 91.87262 21.17131 28
v 91.87262 38.82869 3
v 91.87262 38.82869 28
v 93.35336 15.44589 12
v 93.35336 15.44589 28
v 93.35336 44.55411 12
v 93.35336 44.55411 28
v 94.95084159637204 3.999999999999976 12
v 95.17965 19.01072 3
v 95.17965 19.01072 28
v 95.17965 40.98928 3
v 95.17965 40.98928 28
v 97.72296 14.16286 12
v 97.72296 14.16286 28
v 97.72296 45.83714 12
v 97.72296 45.83714 28
v 99.00905 18.04099 3
v 99.00905 18.04099 28
v 99.00905 41.95901 3
v 99.00905 41.95901 28
v 100 30 3
v 102.277 14.16286 12
v 102.277 14.16286 28
v 102.277 45.83714 12
v 102.277 45.83714 28
v 102.9458 18.3672 3
v 102.9458 18.3672 28
v 102.9458 41.6328 3
v 102.9458 41.6328 28
v 103.5978977510519 3.999999999999976 12
v 106.5634 19.954 3
v 106.5634 19.954 28
v 106.5634 40.046 3
v 106.5634 40.046 28
v 106.6466 15.44589 12
v 106.6466 15.44589 28
v 106.6466 44.55411 12
v 106.6466 44.55411 28
v 108.4721654914578 3.999999999999976 12
v 109.4697 22.62945 3
v 109.4697 22.62945 28
v 109.4697 37.37055 3
v 109.4697 37.37055 28
v 110.4778 17.90801 12
v 110.4778 17.90801 28
v 110.4778 42.09199 12
v 110.4778 42.09199 28
v 111.3498 26.10361 3
v 111.3498 26.10361 28
v 111.3498 33.89639 3
v 111.3498 33.89639 28
v 112 30 3
v 112 30 28
v 113.4601 21.34975 12
v 113.4601 21.34975 28
v 113.4601 38.65025 12
v 113.4601 38.65025 28
v 113.7083216243047 3.999999999999976 12
v 114.9945138199488 3.999999999999976 12
v 115.3519 25.49228 12
v 115.3519 25.49228 28
v 115.3519 34.50772 12
v 115.3519 34.50772 28
v 116 30 12
v 116 30 28
v 116 3.999999999999975 2.999999999999932
v 116 3.999999999999976 12
v 116 4.62680366049093 12
v 116 7.522635525403741 12
v 116 13.00000000000004 12
v 116 13.05815073624969 12
v 116 21.93780684580781 12
v 116 29.99999999999979 12
v 116 30.00000000000021 12
v 116 38.06219315419219 12
v 116 46.94184926375031 12
v 116 52.47736447459626 12
v 116 55.37319633950906 12
v 116 56.80350730688937 12
v 116 57.45695837508038 12
v 116 57.68137521278481 12
v 116 58.91891891891893 12
v 116 59.16985011408863 12
v 116 59.40685869364414 12
v 116 59.60222393159749 12
v 116 59.73866008520832 12
v 116 59.81018150778314 12
v 116 60 2.999999999999926
v 116 60 11.6
v 116 60 12
f 1 2 3
f 2 1 7
f 3 276 1
f 7 1 8
f 8 1 9
f 9 1 10
f 10 1 11
f 11 1 12
f 12 1 19
f 19 1 44
f 44 1 75
f 75 1 134
f 134 1 144
f 1 276 144
f 2 6 3
f 2 7 6
f 3 6 4
f 4 276 3
f 4 6 5
f 5 57 4
f 57 276 4
f 5 6 57
f 7 15 6
f 6 15 13
f 6 13 17
f 17 22 6
f 6 22 34
f 6 34 42
f 42 51 6
f 6 51 61
f 6 300 57
f 6 61 300
f 7 8 15
f 8 9 20
f 8 20 15
f 10 32 9
f 9 32 20
f 10 11 40
f 40 32 10
f 12 49 11
f 11 49 40
f 96 12 19
f 96 49 12
f 15 14 13
f 13 14 18
f 13 18 17
f 15 16 14
f 25 14 16
f 25 18 14
f 20 16 15
f 20 21 16
f 29 16 21
f 25 16 29
f 17 18 23
f 17 23 22
f 27 23 18
f 27 18 25
f 106 19 44
f 96 19 106
f 32 21 20
f 29 21 37
f 32 33 21
f 37 21 33
f 22 23 35
f 22 35 34
f 31 23 27
f 31 35 23
f 24 27 25
f 24 25 28
f 26 27 24
f 58 26 24
f 24 28 58
f 28 25 29
f 26 31 27
f 30 31 26
f 58 30 26
f 28 29 36
f 58 28 36
f 36 29 37
f 30 39 31
f 38 39 30
f 38 30 58
f 39 35 31
f 40 33 32
f 37 33 46
f 40 41 33
f 46 33 41
f 34 35 43
f 34 43 42
f 39 43 35
f 36 37 45
f 58 36 45
f 45 37 46
f 38 48 39
f 47 48 38
f 58 47 38
f 48 43 39
f 49 41 40
f 46 41 54
f 49 50 41
f 54 41 50
f 42 43 52
f 42 52 51
f 48 52 43
f 44 75 118
f 106 44 118
f 45 46 53
f 45 53 58
f 53 46 54
f 47 56 48
f 55 56 47
f 58 55 47
f 56 52 48
f 59 50 49
f 94 59 49
f 94 49 96
f 54 50 64
f 59 60 50
f 64 50 60
f 51 52 62
f 51 62 61
f 56 62 52
f 53 54 63
f 58 53 63
f 63 54 64
f 55 66 56
f 65 55 58
f 65 66 55
f 66 62 56
f 57 298 276
f 57 299 298
f 57 300 299
f 58 63 67
f 58 69 65
f 67 76 58
f 58 78 69
f 58 76 84
f 86 78 58
f 58 84 88
f 88 86 58
f 71 60 59
f 71 59 94
f 64 60 68
f 60 72 68
f 71 72 60
f 61 62 74
f 61 74 73
f 297 61 73
f 300 61 297
f 66 74 62
f 63 64 67
f 67 64 68
f 65 70 66
f 69 70 65
f 70 74 66
f 67 68 76
f 68 72 81
f 76 68 77
f 68 81 77
f 69 79 70
f 78 79 69
f 70 83 74
f 79 93 70
f 70 93 83
f 80 72 71
f 80 71 98
f 98 71 94
f 80 81 72
f 73 74 83
f 73 83 82
f 296 73 82
f 296 297 73
f 75 126 118
f 75 134 126
f 76 77 84
f 77 81 91
f 84 77 85
f 77 91 85
f 78 87 79
f 86 87 78
f 87 103 79
f 79 103 93
f 90 81 80
f 80 98 90
f 90 91 81
f 82 83 93
f 82 93 92
f 82 92 295
f 295 296 82
f 84 85 88
f 88 85 89
f 85 101 89
f 85 91 101
f 86 89 87
f 88 89 86
f 89 105 87
f 87 105 103
f 89 101 105
f 100 91 90
f 90 98 108
f 90 108 100
f 100 101 91
f 92 93 103
f 92 103 102
f 294 92 102
f 295 92 294
f 96 95 94
f 94 95 99
f 94 99 98
f 96 97 95
f 111 95 97
f 111 99 95
f 106 97 96
f 106 107 97
f 115 97 107
f 111 97 115
f 98 99 109
f 98 109 108
f 113 109 99
f 113 99 111
f 104 101 100
f 100 128 104
f 100 108 120
f 100 120 128
f 104 105 101
f 102 103 105
f 102 105 104
f 293 102 104
f 293 294 102
f 104 128 137
f 104 137 147
f 192 104 147
f 196 104 192
f 196 208 104
f 104 208 216
f 104 216 292
f 292 293 104
f 118 107 106
f 115 107 123
f 118 119 107
f 123 107 119
f 108 109 121
f 108 121 120
f 117 109 113
f 117 121 109
f 110 113 111
f 110 111 114
f 112 113 110
f 143 112 110
f 110 114 143
f 114 111 115
f 112 117 113
f 116 117 112
f 143 116 112
f 114 115 122
f 143 114 122
f 122 115 123
f 116 125 117
f 124 125 116
f 124 116 143
f 125 121 117
f 126 119 118
f 123 119 131
f 126 127 119
f 131 119 127
f 120 121 129
f 120 129 128
f 125 129 121
f 122 123 130
f 143 122 130
f 130 123 131
f 124 133 125
f 132 133 124
f 143 132 124
f 133 129 125
f 135 127 126
f 134 135 126
f 131 127 140
f 135 136 127
f 140 127 136
f 128 129 138
f 128 138 137
f 133 138 129
f 130 131 139
f 130 139 143
f 139 131 140
f 132 142 133
f 141 142 132
f 143 141 132
f 142 138 133
f 144 135 134
f 145 136 135
f 144 145 135
f 140 136 150
f 145 146 136
f 150 136 146
f 137 138 148
f 137 148 147
f 142 148 138
f 139 140 149
f 143 139 149
f 149 140 150
f 141 152 142
f 151 141 143
f 151 152 141
f 152 148 142
f 143 149 154
f 143 156 151
f 154 162 143
f 143 164 156
f 143 162 171
f 173 164 143
f 143 171 175
f 175 173 143
f 153 145 144
f 144 276 153
f 158 146 145
f 158 145 153
f 150 146 155
f 146 159 155
f 158 159 146
f 147 148 161
f 147 161 160
f 188 147 160
f 192 147 188
f 152 161 148
f 149 150 154
f 154 150 155
f 151 157 152
f 156 157 151
f 157 161 152
f 170 158 153
f 153 276 170
f 154 155 162
f 155 159 167
f 162 155 163
f 155 167 163
f 156 165 157
f 164 165 156
f 157 169 161
f 165 180 157
f 180 169 157
f 166 159 158
f 166 158 187
f 158 170 187
f 166 167 159
f 160 161 169
f 160 169 168
f 188 160 168
f 162 163 171
f 163 167 178
f 171 163 172
f 163 178 172
f 164 174 165
f 173 174 164
f 174 184 165
f 165 184 180
f 177 167 166
f 218 177 166
f 166 187 218
f 177 178 167
f 168 169 180
f 168 180 179
f 179 188 168
f 276 187 170
f 171 172 175
f 175 172 176
f 172 182 176
f 172 178 182
f 173 176 174
f 175 176 173
f 176 186 174
f 174 186 184
f 176 182 186
f 181 178 177
f 240 181 177
f 240 177 218
f 181 182 178
f 179 180 184
f 179 184 183
f 183 190 179
f 179 190 188
f 185 182 181
f 223 185 181
f 223 181 249
f 249 181 240
f 185 186 182
f 183 184 186
f 183 186 185
f 185 194 183
f 183 194 190
f 185 206 194
f 214 206 185
f 214 185 223
f 276 218 187
f 190 189 188
f 188 189 193
f 188 193 192
f 190 191 189
f 199 189 191
f 199 193 189
f 194 191 190
f 194 195 191
f 203 191 195
f 199 191 203
f 192 193 197
f 192 197 196
f 201 197 193
f 201 193 199
f 206 195 194
f 203 195 211
f 206 207 195
f 211 195 207
f 196 197 209
f 196 209 208
f 205 197 201
f 205 209 197
f 198 201 199
f 198 199 202
f 200 201 198
f 231 200 198
f 198 202 231
f 202 199 203
f 200 205 201
f 204 205 200
f 231 204 200
f 202 203 210
f 231 202 210
f 210 203 211
f 204 213 205
f 212 213 204
f 212 204 231
f 213 209 205
f 214 207 206
f 211 207 220
f 214 215 207
f 220 207 215
f 208 209 217
f 208 217 216
f 213 217 209
f 210 211 219
f 231 210 219
f 219 211 220
f 212 222 213
f 221 222 212
f 231 221 212
f 222 217 213
f 223 215 214
f 220 215 228
f 223 224 215
f 228 215 224
f 216 217 226
f 216 226 225
f 291 216 225
f 292 216 291
f 222 226 217
f 276 240 218
f 219 220 227
f 219 227 231
f 227 220 228
f 221 230 222
f 229 230 221
f 231 229 221
f 230 226 222
f 232 224 223
f 268 232 223
f 223 249 268
f 228 224 237
f 232 233 224
f 237 224 233
f 225 226 235
f 225 235 234
f 290 225 234
f 290 291 225
f 230 235 226
f 227 228 236
f 231 227 236
f 236 228 237
f 229 239 230
f 238 229 231
f 238 239 229
f 239 235 230
f 231 236 241
f 231 243 238
f 241 250 231
f 231 252 243
f 231 250 258
f 260 252 231
f 231 258 262
f 262 260 231
f 245 233 232
f 269 245 232
f 269 232 268
f 237 233 242
f 242 233 246
f 245 246 233
f 234 235 248
f 234 248 247
f 234 247 289
f 289 290 234
f 239 248 235
f 236 237 241
f 241 237 242
f 238 244 239
f 243 244 238
f 244 248 239
f 276 249 240
f 241 242 250
f 242 246 255
f 250 242 251
f 242 255 251
f 243 253 244
f 252 253 243
f 244 257 248
f 253 267 244
f 267 257 244
f 254 246 245
f 254 245 278
f 278 245 269
f 254 255 246
f 247 248 257
f 247 257 256
f 288 247 256
f 289 247 288
f 276 268 249
f 250 251 258
f 251 255 265
f 258 251 259
f 251 265 259
f 252 261 253
f 260 261 252
f 261 273 253
f 253 273 267
f 264 255 254
f 279 264 254
f 279 254 278
f 264 265 255
f 256 257 267
f 256 267 266
f 287 256 266
f 287 288 256
f 258 259 262
f 262 259 263
f 259 271 263
f 259 265 271
f 260 263 261
f 262 263 260
f 263 275 261
f 261 275 273
f 263 271 275
f 270 265 264
f 281 270 264
f 279 280 264
f 281 264 280
f 270 271 265
f 266 267 273
f 266 273 272
f 266 272 286
f 286 287 266
f 276 269 268
f 276 277 269
f 269 277 278
f 274 271 270
f 274 270 282
f 281 282 270
f 274 275 271
f 272 273 275
f 272 275 274
f 285 272 274
f 286 272 285
f 283 274 282
f 284 274 283
f 284 285 274
f 278 277 276
f 279 278 276
f 280 279 276
f 281 280 276
f 276 282 281
f 282 276 283
f 283 276 284
f 276 298 284
f 284 298 285
f 286 285 298
f 287 286 298
f 288 287 298
f 289 288 298
f 290 289 298
f 291 290 298
f 292 291 298
f 293 292 298
f 294 293 298
f 295 294 298
f 296 295 298
f 297 296 298
f 299 297 298
f 300 297 299
