# Supplementary material for: Viewpoint Planning for Range Sensors Using Feature Cluster Constrained Spaces for Robot Vision Systems
Source: Sensors (Basel). 2023 Sep 18;23(18):7964. doi: 10.3390/s23187964 (PMC10537344; doi:10.3390/s23187964)
Supplement: Supplementary file 1 [file sensors-23-07964-s001.zip › Academic Example CMM/gcs_z/render/vx4_hull_render_gcs_z_lc60dx_laser.obj]

# Generated with PyMesh
v 13.99999999999997 0 0
v 13.99999999999997 0 7.999999999999941
v 13.99999999999997 -0 10.6
v 13.99999999999997 0 11.99999999999996
v 13.99999999999997 7.999999999999938 0
v 13.99999999999997 53.00000000000001 -0
v 13.99999999999997 56 -0
v 13.99999999999997 56 11.99999999999995
v 18.16366 38.02487 6
v 18.16366 38.02487 11.99999999999996
v 18.16366 38.97293239999999 11.99999999999996
v 18.16366 41.97513 6
v 18.16366 41.97513 11.99999999999995
v 18.47149599999999 42.87182759999999 11.99999999999995
v 19.138474 35.18532759999999 11.99999999999996
v 19.44631 34.28863 6
v 19.44631 34.28863 11.99999999999996
v 19.44631 45.71137 6
v 19.44631 45.71137 11.99999999999995
v 20.0286244 46.45952679999999 11.99999999999995
v 21.2903056 31.9194668 11.99999999999996
v 21.87262 31.17131 6
v 21.87262 31.17131 11.99999999999996
v 21.87262 48.82869 6
v 21.87262 48.82869 11.99999999999995
v 22.66630719999999 49.3472316 11.99999999999995
v 24.38596280000001 29.5292616 11.99999999999996
v 25.17965 29.01072 6
v 25.17965 29.01072 11.99999999999996
v 25.17965 50.98928 6
v 25.17965 50.98928 11.99999999999995
v 26.09870599999999 51.2220152 11.99999999999995
v 28.089994 28.2737252 11.99999999999996
v 29.00905 28.04099 6
v 29.00905 28.04099 11.99999999999996
v 29.00905 51.95901 6
v 29.00905 51.95901 11.99999999999995
v 29.95387479999999 51.88071960000001 11.99999999999995
v 30 40 6
v 32.00099520000001 28.2889096 11.99999999999996
v 32.94582 28.3672 6
v 32.94582 28.3672 11.99999999999996
v 32.94582 51.6328 6
v 32.94582 51.6328 11.99999999999995
v 33.8140344 51.25196800000001 11.99999999999995
v 34.00000000000006 0 11.99999999999996
v 35.69516560000001 29.573168 11.99999999999996
v 36.56338 29.954 6
v 36.56338 29.954 11.99999999999996
v 36.56338 50.046 6
v 36.56338 50.046 11.99999999999995
v 37.2608944 49.403892 11.99999999999995
v 38.77217560000001 31.98734200000001 11.99999999999996
v 39.46969 32.62945 6
v 39.46969 32.62945 11.99999999999996
v 39.46969 47.37055 6
v 39.46969 47.37055 11.99999999999995
v 39.9209188 46.5367516 11.99999999999995
v 40.8985812 35.26981160000001 11.99999999999996
v 41.34981 36.10361 6
v 41.34981 36.10361 11.99999999999996
v 41.34981 43.89639 6
v 41.34981 43.89639 11.99999999999995
v 41.5058556 42.96125640000001 11.99999999999995
v 41.8439544 39.06486640000001 11.99999999999996
v 42 40 6
v 42 40 11.99999999999996
v 48.16366 18.02487 9
v 48.16366 18.02487 11.99999999999996
v 48.16366 18.49890239999999 11.99999999999996
v 48.16366 21.97514 9
v 48.16366 21.97514 11.99999999999996
v 48.317578 22.42348759999999 11.99999999999996
v 49.29239199999999 14.73697879999999 11.99999999999996
v 49.44631 14.28863 9
v 49.44631 14.28863 11.99999999999996
v 49.44631 25.71137 9
v 49.44631 25.71137 11.99999999999996
v 49.7374672 26.0854484 11.99999999999996
v 51.5814628 11.5453884 11.99999999999996
v 51.87262 11.17131 9
v 51.87262 11.17131 11.99999999999996
v 51.87262 28.82869 9
v 51.87262 28.82869 11.99999999999996
v 52.26946359999999 29.0879608 11.99999999999996
v 54.78280640000001 9.269991679999997 11.99999999999996
v 55.17965 9.010721 9
v 55.17965 9.010721 11.99999999999996
v 55.17965 30.98928 9
v 55.17965 30.98928 11.99999999999996
v 55.639178 31.1056476 11.99999999999996
v 58.54952200000001 8.157355079999999 11.99999999999996
v 59.00905 8.040986999999999 9
v 59.00905 8.040986999999999 11.99999999999996
v 59.00905 31.95901 9
v 59.00905 31.95901 11.99999999999996
v 59.4814636 31.9198648 11.99999999999996
v 60 20 9
v 62.4734164 8.328052679999999 11.99999999999996
v 62.94583 8.367198 9
v 62.94583 8.367198 11.99999999999996
v 62.94583 31.6328 9
v 62.94583 31.6328 11.99999999999996
v 63.379936 31.442384 11.99999999999996
v 66.12927400000001 9.763585520000003 11.99999999999996
v 66.56338 9.954001999999999 9
v 66.56338 9.954001999999999 11.99999999999996
v 66.56338 30.046 9
v 66.56338 30.046 11.99999999999996
v 66.91213719999999 29.724946 11.99999999999996
v 69.12093279999999 12.30839624 11.99999999999996
v 69.46969 12.62945 9
v 69.46969 12.62945 11.99999999999996
v 69.46969 27.37055 9
v 69.46969 27.37055 11.99999999999996
v 69.6953044 26.95365080000001 11.99999999999996
v 71.12419560000001 15.68671080000001 11.99999999999996
v 71.34981000000001 16.10361 9
v 71.34981000000001 16.10361 11.99999999999996
v 71.34981000000001 23.89639 9
v 71.34981000000001 23.89639 11.99999999999996
v 71.4278328 23.4288232 11.99999999999996
v 71.92197720000001 19.53243320000001 11.99999999999996
v 72 20 9
v 72 20 11.99999999999996
v 88.16365999999999 28.02487 3
v 88.16365999999999 28.02487 11.99999999999996
v 88.16365999999999 29.4469672 11.99999999999996
v 88.16365999999999 31.97514 3
v 88.16365999999999 31.97514 11.99999999999996
v 88.62541400000001 33.3201828 11.99999999999996
v 88.984556 25.63367639999999 11.99999999999996
v 89.44631 24.28863 3
v 89.44631 24.28863 11.99999999999996
v 89.44631 35.71137 3
v 89.44631 35.71137 11.99999999999996
v 90.3197816 36.83360519999999 11.99999999999996
v 90.9991484 22.2935452 11.99999999999996
v 91.87262 21.17131 3
v 91.87262 21.17131 11.99999999999996
v 91.87262 38.82869 3
v 91.87262 38.82869 11.99999999999996
v 93.06315079999999 39.6065024 11.99999999999996
v 93.9891192 19.78853239999999 11.99999999999996
v 95.17965 19.01072 3
v 95.17965 19.01072 11.99999999999996
v 95.17965 40.98928 3
v 95.17965 40.98928 11.99999999999996
v 96.558234 41.33838280000001 11.99999999999995
v 97.63046600000001 18.3900928 11.99999999999996
v 99.00905 18.04099 3
v 99.00905 18.04099 11.99999999999996
v 99.00905 41.95901 3
v 99.00905 41.95901 11.99999999999995
v 100 30 3
v 100.42628 41.8415744 11.99999999999995
v 101.52857 18.2497644 11.99999999999996
v 102.9458 18.3672 3
v 102.9458 18.3672 11.99999999999996
v 102.9458 41.6328 3
v 102.9458 41.6328 11.99999999999995
v 104.248136 41.06155200000001 11.99999999999995
v 105.261064 19.382752 11.99999999999996
v 106.5634 19.954 3
v 106.5634 19.954 11.99999999999996
v 106.5634 40.046 3
v 106.5634 40.046 11.99999999999996
v 107.609668 39.08283800000001 11.99999999999996
v 108.423432 21.666288 11.99999999999996
v 109.4697 22.62945 3
v 109.4697 22.62945 11.99999999999996
v 109.4697 37.37055 3
v 109.4697 37.37055 11.99999999999996
v 110.146536 36.1198524 11.99999999999996
v 110.672964 24.85291240000001 11.99999999999996
v 111.3498 26.10361 3
v 111.3498 26.10361 11.99999999999996
v 111.3498 33.89639 3
v 111.3498 33.89639 11.99999999999996
v 111.583872 32.49368960000001 11.99999999999996
v 111.765928 28.59729960000001 11.99999999999996
v 112 30 3
v 112 30 11.99999999999996
v 120 0 0
v 120 0 11.99999999999996
v 120 1.977677281198947e-13 11.99999999999996
v 120 17.2 11.99999999999996
v 120 56 -0
v 120 56 0.8000000000000005
v 120 56 11.99999999999995
f 2 5 1
f 184 2 1
f 5 184 1
f 3 5 2
f 184 3 2
f 3 4 5
f 46 4 3
f 184 46 3
f 5 4 8
f 4 10 8
f 4 15 10
f 4 17 15
f 4 21 17
f 4 23 21
f 4 27 23
f 4 29 27
f 4 46 29
f 5 8 6
f 6 184 5
f 8 7 6
f 7 188 6
f 188 184 6
f 8 189 7
f 189 188 7
f 10 11 8
f 8 11 13
f 13 14 8
f 14 19 8
f 19 20 8
f 20 25 8
f 25 26 8
f 26 31 8
f 31 32 8
f 32 37 8
f 37 38 8
f 8 38 44
f 190 8 44
f 8 190 189
f 9 11 10
f 9 10 15
f 12 11 9
f 39 12 9
f 9 15 16
f 9 16 39
f 12 13 11
f 12 14 13
f 18 14 12
f 39 18 12
f 18 19 14
f 16 15 17
f 16 17 21
f 16 21 22
f 39 16 22
f 18 20 19
f 24 20 18
f 24 18 39
f 24 25 20
f 22 21 23
f 22 23 27
f 22 27 28
f 39 22 28
f 24 26 25
f 30 26 24
f 39 30 24
f 30 31 26
f 28 27 29
f 28 29 33
f 28 33 34
f 28 34 39
f 29 46 33
f 30 32 31
f 36 32 30
f 39 36 30
f 36 37 32
f 34 33 35
f 33 46 35
f 34 35 40
f 39 34 41
f 34 40 41
f 35 46 40
f 36 38 37
f 43 38 36
f 43 36 39
f 43 44 38
f 39 41 48
f 39 50 43
f 48 54 39
f 39 56 50
f 39 54 60
f 62 56 39
f 39 60 66
f 66 62 39
f 41 40 42
f 42 40 46
f 41 42 47
f 41 47 48
f 47 42 46
f 43 45 44
f 50 45 43
f 45 190 44
f 50 51 45
f 51 190 45
f 49 47 46
f 49 46 53
f 53 46 55
f 46 59 55
f 46 69 59
f 46 74 69
f 46 76 74
f 46 80 76
f 46 82 80
f 46 86 82
f 46 88 86
f 46 92 88
f 46 94 92
f 46 99 94
f 46 101 99
f 46 187 101
f 185 46 184
f 185 186 46
f 186 187 46
f 48 47 49
f 48 49 53
f 48 53 54
f 50 52 51
f 56 52 50
f 52 148 51
f 148 190 51
f 56 57 52
f 148 52 57
f 54 53 55
f 54 55 59
f 54 59 60
f 56 58 57
f 62 58 56
f 96 57 58
f 97 57 96
f 97 103 57
f 57 103 142
f 142 143 57
f 143 148 57
f 62 63 58
f 63 96 58
f 60 59 61
f 59 69 61
f 60 61 65
f 60 65 66
f 61 69 65
f 62 64 63
f 66 64 62
f 78 63 64
f 79 63 78
f 84 63 79
f 85 63 84
f 85 90 63
f 90 91 63
f 63 91 96
f 66 67 64
f 78 64 67
f 66 65 67
f 65 69 67
f 67 69 70
f 67 70 72
f 67 72 73
f 78 67 73
f 68 70 69
f 68 69 74
f 71 70 68
f 98 71 68
f 68 74 75
f 68 75 98
f 71 72 70
f 71 73 72
f 77 73 71
f 98 77 71
f 77 78 73
f 75 74 76
f 75 76 80
f 75 80 81
f 98 75 81
f 77 79 78
f 83 79 77
f 83 77 98
f 83 84 79
f 81 80 82
f 81 82 86
f 81 86 87
f 98 81 87
f 83 85 84
f 89 85 83
f 98 89 83
f 89 90 85
f 87 86 88
f 87 88 92
f 87 92 93
f 87 93 98
f 89 91 90
f 95 91 89
f 98 95 89
f 95 96 91
f 93 92 94
f 93 94 99
f 98 93 100
f 93 99 100
f 95 97 96
f 102 97 95
f 102 95 98
f 102 103 97
f 98 100 106
f 98 108 102
f 106 112 98
f 98 114 108
f 98 112 118
f 120 114 98
f 98 118 124
f 124 120 98
f 100 99 101
f 100 101 105
f 100 105 106
f 101 187 105
f 102 104 103
f 108 104 102
f 103 104 142
f 108 109 104
f 109 142 104
f 106 105 107
f 105 152 107
f 152 105 187
f 106 107 111
f 106 111 112
f 146 111 107
f 146 107 150
f 152 150 107
f 108 110 109
f 114 110 108
f 109 110 136
f 137 109 136
f 137 142 109
f 114 115 110
f 110 115 136
f 112 111 113
f 146 113 111
f 112 113 117
f 112 117 118
f 140 117 113
f 113 144 140
f 144 113 146
f 114 116 115
f 120 116 114
f 116 136 115
f 120 121 116
f 121 136 116
f 118 117 119
f 140 119 117
f 118 119 123
f 118 123 124
f 127 123 119
f 127 119 132
f 119 134 132
f 138 134 119
f 138 119 140
f 120 122 121
f 124 122 120
f 121 122 130
f 131 121 130
f 131 136 121
f 124 125 122
f 122 125 130
f 124 123 125
f 127 125 123
f 127 128 125
f 125 128 130
f 126 128 127
f 126 127 132
f 129 128 126
f 155 129 126
f 126 132 133
f 126 133 155
f 129 130 128
f 129 131 130
f 135 131 129
f 155 135 129
f 135 136 131
f 133 132 134
f 133 134 138
f 133 138 139
f 155 133 139
f 135 137 136
f 141 137 135
f 141 135 155
f 141 142 137
f 139 138 140
f 139 140 144
f 139 144 145
f 155 139 145
f 141 143 142
f 147 143 141
f 155 147 141
f 147 148 143
f 145 144 146
f 145 146 150
f 145 150 151
f 145 151 155
f 147 149 148
f 153 149 147
f 155 153 147
f 148 149 190
f 153 154 149
f 149 154 190
f 151 150 152
f 151 152 157
f 155 151 158
f 151 157 158
f 152 187 157
f 153 156 154
f 160 153 155
f 160 156 153
f 156 190 154
f 155 158 164
f 155 166 160
f 164 170 155
f 155 172 166
f 155 170 176
f 178 172 155
f 155 176 182
f 182 178 155
f 160 161 156
f 161 190 156
f 158 157 159
f 157 187 159
f 158 159 163
f 158 163 164
f 159 187 163
f 160 162 161
f 166 162 160
f 162 190 161
f 166 167 162
f 167 190 162
f 164 163 165
f 163 187 165
f 164 165 169
f 164 169 170
f 165 187 169
f 166 168 167
f 172 168 166
f 168 190 167
f 172 173 168
f 173 190 168
f 170 169 171
f 169 187 171
f 170 171 175
f 170 175 176
f 187 175 171
f 172 174 173
f 178 174 172
f 174 190 173
f 178 179 174
f 190 174 179
f 176 175 177
f 187 177 175
f 176 177 181
f 176 181 182
f 187 181 177
f 178 180 179
f 182 180 178
f 190 179 180
f 182 183 180
f 190 180 183
f 182 181 183
f 187 183 181
f 190 183 187
f 184 186 185
f 189 186 184
f 188 189 184
f 187 186 189
f 190 187 189
