# Supplementary material for: Viewpoint Planning for Range Sensors Using Feature Cluster Constrained Spaces for Robot Vision Systems
Source: Sensors (Basel). 2023 Sep 18;23(18):7964. doi: 10.3390/s23187964 (PMC10537344; doi:10.3390/s23187964)
Supplement: Supplementary file 1 [file sensors-23-07964-s001.zip › Academic Example CMM/gcs_z/render/vx5_hull_render_gcs_z_lc60dx_laser.obj]

# Generated with PyMesh
v -0 0 -0
v 0 0 11.99999999999996
v 0 32.8 11.99999999999996
v 0 56 -0
v -0 56 11.2
v -0 56 11.99999999999995
v 3.955354562397891e-13 0 11.99999999999996
v 8.000000000000007 56 -0
v 18.16366 38.02487 6
v 18.16366 38.02487 11.99999999999996
v 18.16366 38.97293239999999 11.99999999999996
v 18.16366 41.97513 6
v 18.16366 41.97513 11.99999999999995
v 18.47149599999999 42.87182759999999 11.99999999999995
v 18.67512342155947 36.53502468431189 11.99999999999996
v 19.138474 35.18532759999999 11.99999999999996
v 19.44631 34.28863 6
v 19.44631 34.28863 11.99999999999996
v 19.44631 45.71137 6
v 19.44631 45.71137 11.99999999999995
v 20.0286244 46.45952679999999 11.99999999999995
v 21.2903056 31.9194668 11.99999999999996
v 21.87262 31.17131 6
v 21.87262 31.17131 11.99999999999996
v 21.87262 48.82869 6
v 21.87262 48.82869 11.99999999999995
v 22.66630719999999 49.3472316 11.99999999999995
v 24.38596280000001 29.5292616 11.99999999999996
v 25.17965 29.01072 6
v 25.17965 29.01072 11.99999999999996
v 25.17965 50.98928 6
v 25.17965 50.98928 11.99999999999995
v 26.09870599999999 51.2220152 11.99999999999995
v 28.089994 28.2737252 11.99999999999996
v 29.00905 28.04099 6
v 29.00905 28.04099 11.99999999999996
v 29.00905 51.95901 6
v 29.00905 51.95901 11.99999999999995
v 29.95387479999999 51.88071960000001 11.99999999999995
v 30 40 6
v 32.00099520000001 28.2889096 11.99999999999996
v 32.94582 28.3672 6
v 32.94582 28.3672 11.99999999999996
v 32.94582 51.6328 6
v 32.94582 51.6328 11.99999999999995
v 33.8140344 51.25196800000001 11.99999999999995
v 35.69516560000001 29.573168 11.99999999999996
v 36.56338 29.954 6
v 36.56338 29.954 11.99999999999996
v 36.56338 50.046 6
v 36.56338 50.046 11.99999999999995
v 37.2608944 49.403892 11.99999999999995
v 38.77217560000001 31.98734200000001 11.99999999999996
v 39.46969 32.62945 6
v 39.46969 32.62945 11.99999999999996
v 39.46969 47.37055 6
v 39.46969 47.37055 11.99999999999995
v 39.9209188 46.5367516 11.99999999999995
v 40.8985812 35.26981160000001 11.99999999999996
v 41.34981 36.10361 6
v 41.34981 36.10361 11.99999999999996
v 41.34981 43.89639 6
v 41.34981 43.89639 11.99999999999995
v 41.5058556 42.96125640000001 11.99999999999995
v 41.80622328277073 41.16124465655415 11.99999999999995
v 41.8439544 39.06486640000001 11.99999999999996
v 42 40 6
v 42 40 11.99999999999996
v 48.16366 18.02487 9
v 48.16366 18.02487 11.99999999999996
v 48.16366 18.49890239999999 11.99999999999996
v 48.16366 21.97514 9
v 48.16366 21.97514 11.99999999999996
v 48.317578 22.42348759999999 11.99999999999996
v 49.29239199999999 14.73697879999999 11.99999999999996
v 49.44631 14.28863 9
v 49.44631 14.28863 11.99999999999996
v 49.44631 25.71137 9
v 49.44631 25.71137 11.99999999999996
v 49.7374672 26.0854484 11.99999999999996
v 51.5814628 11.5453884 11.99999999999996
v 51.87262 11.17131 9
v 51.87262 11.17131 11.99999999999996
v 51.87262 28.82869 9
v 51.87262 28.82869 11.99999999999996
v 52.26946359999999 29.0879608 11.99999999999996
v 54.78280640000001 9.269991679999997 11.99999999999996
v 55.17965 9.010721 9
v 55.17965 9.010721 11.99999999999996
v 55.17965 30.98928 9
v 55.17965 30.98928 11.99999999999996
v 55.639178 31.1056476 11.99999999999996
v 56.00000000000027 56 -0
v 58.54952200000001 8.157355079999999 11.99999999999996
v 59.00905 8.040986999999999 9
v 59.00905 8.040986999999999 11.99999999999996
v 59.00905 31.95901 9
v 59.00905 31.95901 11.99999999999996
v 59.4814636 31.9198648 11.99999999999996
v 60 20 9
v 62.4734164 8.328052679999999 11.99999999999996
v 62.94583 8.367198 9
v 62.94583 8.367198 11.99999999999996
v 62.94583 31.6328 9
v 62.94583 31.6328 11.99999999999996
v 63.379936 31.442384 11.99999999999996
v 66.12927400000001 9.763585520000003 11.99999999999996
v 66.56338 9.954001999999999 9
v 66.56338 9.954001999999999 11.99999999999996
v 66.56338 30.046 9
v 66.56338 30.046 11.99999999999996
v 66.91213719999999 29.724946 11.99999999999996
v 69.12093279999999 12.30839624 11.99999999999996
v 69.46969 12.62945 9
v 69.46969 12.62945 11.99999999999996
v 69.46969 27.37055 9
v 69.46969 27.37055 11.99999999999996
v 69.6953044 26.95365080000001 11.99999999999996
v 71.12419560000001 15.68671080000001 11.99999999999996
v 71.34981000000001 16.10361 9
v 71.34981000000001 16.10361 11.99999999999996
v 71.34981000000001 23.89639 9
v 71.34981000000001 23.89639 11.99999999999996
v 71.4278328 23.4288232 11.99999999999996
v 71.92197720000001 19.53243320000001 11.99999999999996
v 72 20 9
v 72 20 11.99999999999996
v 88.16365999999999 28.02487 3
v 88.16365999999999 28.02487 11.99999999999996
v 88.16365999999999 29.4469672 11.99999999999996
v 88.16365999999999 31.97514 3
v 88.16365999999999 31.97514 11.99999999999996
v 88.62541400000001 33.3201828 11.99999999999996
v 88.984556 25.63367639999999 11.99999999999996
v 89.44631 24.28863 3
v 89.44631 24.28863 11.99999999999996
v 89.44631 35.71137 3
v 89.44631 35.71137 11.99999999999996
v 90.3197816 36.83360519999999 11.99999999999996
v 90.9991484 22.2935452 11.99999999999996
v 91.87262 21.17131 3
v 91.87262 21.17131 11.99999999999996
v 91.87262 38.82869 3
v 91.87262 38.82869 11.99999999999996
v 93.06315079999999 39.6065024 11.99999999999996
v 93.9891192 19.78853239999999 11.99999999999996
v 95.17965 19.01072 3
v 95.17965 19.01072 11.99999999999996
v 95.17965 40.98928 3
v 95.17965 40.98928 11.99999999999996
v 96.558234 41.33838280000001 11.99999999999995
v 97.63046600000001 18.3900928 11.99999999999996
v 99.00905 18.04099 3
v 99.00905 18.04099 11.99999999999996
v 99.00905 41.95901 3
v 99.00905 41.95901 11.99999999999995
v 100 30 3
v 100.42628 41.8415744 11.99999999999995
v 101.52857 18.2497644 11.99999999999996
v 102.9458 18.3672 3
v 102.9458 18.3672 11.99999999999996
v 102.9458 41.6328 3
v 102.9458 41.6328 11.99999999999995
v 104.248136 41.06155200000001 11.99999999999995
v 105.261064 19.382752 11.99999999999996
v 106.5634 19.954 3
v 106.5634 19.954 11.99999999999996
v 106.5634 40.046 3
v 106.5634 40.046 11.99999999999996
v 107.609668 39.08283800000001 11.99999999999996
v 108.423432 21.666288 11.99999999999996
v 109.4697 22.62945 3
v 109.4697 22.62945 11.99999999999996
v 109.4697 37.37055 3
v 109.4697 37.37055 11.99999999999996
v 110.146536 36.1198524 11.99999999999996
v 110.672964 24.85291240000001 11.99999999999996
v 111.3498 26.10361 3
v 111.3498 26.10361 11.99999999999996
v 111.3498 33.89639 3
v 111.3498 33.89639 11.99999999999996
v 111.583872 32.49368960000001 11.99999999999996
v 111.765928 28.59729960000001 11.99999999999996
v 112 30 3
v 112 30 11.99999999999996
v 116 0 0
v 116 0 0.3999999999999971
v 116 0 11.99999999999996
v 116 1.999999999999986 -0
v 116 44.00000000000004 -0
v 116 56 -0
v 116 56 11.99999999999995
f 2 3 1
f 1 7 2
f 1 3 5
f 1 5 4
f 4 8 1
f 187 7 1
f 8 186 1
f 186 187 1
f 2 7 3
f 3 6 5
f 6 3 13
f 3 7 15
f 11 3 10
f 3 15 10
f 3 11 13
f 5 8 4
f 5 6 8
f 6 93 8
f 13 14 6
f 14 20 6
f 20 21 6
f 21 26 6
f 26 27 6
f 27 32 6
f 32 33 6
f 33 38 6
f 38 39 6
f 39 45 6
f 45 192 6
f 192 93 6
f 15 7 16
f 16 7 18
f 22 18 7
f 22 7 24
f 24 7 28
f 30 28 7
f 30 7 34
f 34 7 36
f 36 7 77
f 7 81 77
f 7 83 81
f 7 87 83
f 7 89 87
f 7 94 89
f 7 96 94
f 7 188 96
f 188 7 187
f 93 189 8
f 8 189 186
f 9 11 10
f 9 10 15
f 12 11 9
f 40 12 9
f 9 15 17
f 9 17 40
f 12 13 11
f 12 14 13
f 19 14 12
f 40 19 12
f 19 20 14
f 17 15 16
f 17 16 18
f 17 18 22
f 17 22 23
f 40 17 23
f 19 21 20
f 25 21 19
f 25 19 40
f 25 26 21
f 23 22 24
f 23 24 28
f 23 28 29
f 40 23 29
f 25 27 26
f 31 27 25
f 40 31 25
f 31 32 27
f 29 28 30
f 29 30 34
f 29 34 35
f 29 35 40
f 31 33 32
f 37 33 31
f 40 37 31
f 37 38 33
f 35 34 36
f 35 36 41
f 40 35 42
f 35 41 42
f 77 41 36
f 37 39 38
f 44 39 37
f 44 37 40
f 44 45 39
f 40 42 48
f 40 50 44
f 48 54 40
f 40 56 50
f 40 54 60
f 62 56 40
f 40 60 67
f 67 62 40
f 42 41 43
f 41 77 43
f 42 43 47
f 42 47 48
f 43 77 47
f 44 46 45
f 50 46 44
f 46 192 45
f 50 51 46
f 51 192 46
f 48 47 49
f 47 77 49
f 48 49 53
f 48 53 54
f 49 70 53
f 49 75 70
f 49 77 75
f 50 52 51
f 56 52 50
f 52 192 51
f 56 57 52
f 57 192 52
f 54 53 55
f 55 53 70
f 54 55 59
f 54 59 60
f 55 70 59
f 56 58 57
f 62 58 56
f 58 192 57
f 62 63 58
f 63 192 58
f 60 59 61
f 59 70 61
f 60 61 66
f 60 66 67
f 70 66 61
f 62 64 63
f 65 64 62
f 67 65 62
f 64 192 63
f 65 192 64
f 67 68 65
f 68 79 65
f 79 80 65
f 80 85 65
f 85 86 65
f 86 91 65
f 91 92 65
f 65 92 98
f 65 98 99
f 65 99 105
f 144 65 105
f 145 65 144
f 145 150 65
f 150 192 65
f 67 66 68
f 68 66 70
f 68 70 71
f 68 71 73
f 68 73 74
f 68 74 79
f 69 71 70
f 69 70 75
f 72 71 69
f 100 72 69
f 69 75 76
f 69 76 100
f 72 73 71
f 72 74 73
f 78 74 72
f 100 78 72
f 78 79 74
f 76 75 77
f 76 77 81
f 76 81 82
f 100 76 82
f 78 80 79
f 84 80 78
f 84 78 100
f 84 85 80
f 82 81 83
f 82 83 87
f 82 87 88
f 100 82 88
f 84 86 85
f 90 86 84
f 100 90 84
f 90 91 86
f 88 87 89
f 88 89 94
f 88 94 95
f 88 95 100
f 90 92 91
f 97 92 90
f 100 97 90
f 97 98 92
f 93 190 189
f 191 190 93
f 191 93 192
f 95 94 96
f 95 96 101
f 100 95 102
f 95 101 102
f 96 188 101
f 97 99 98
f 104 99 97
f 104 97 100
f 104 105 99
f 100 102 108
f 100 110 104
f 108 114 100
f 100 116 110
f 100 114 120
f 122 116 100
f 100 120 126
f 126 122 100
f 102 101 103
f 101 188 103
f 102 103 107
f 102 107 108
f 188 107 103
f 104 106 105
f 110 106 104
f 106 144 105
f 110 111 106
f 111 144 106
f 108 107 109
f 188 109 107
f 108 109 113
f 108 113 114
f 113 109 188
f 110 112 111
f 116 112 110
f 112 138 111
f 138 139 111
f 111 139 144
f 116 117 112
f 117 138 112
f 114 113 115
f 115 113 148
f 113 188 148
f 114 115 119
f 114 119 120
f 119 115 142
f 146 142 115
f 146 115 148
f 116 118 117
f 122 118 116
f 118 138 117
f 122 123 118
f 123 138 118
f 120 119 121
f 121 119 142
f 120 121 125
f 120 125 126
f 125 121 129
f 121 134 129
f 136 134 121
f 136 121 140
f 121 142 140
f 122 124 123
f 126 124 122
f 132 123 124
f 133 123 132
f 133 138 123
f 126 127 124
f 132 124 127
f 126 125 127
f 127 125 129
f 130 127 129
f 130 132 127
f 128 130 129
f 128 129 134
f 131 130 128
f 157 131 128
f 128 134 135
f 128 135 157
f 131 132 130
f 131 133 132
f 137 133 131
f 157 137 131
f 137 138 133
f 135 134 136
f 135 136 140
f 135 140 141
f 157 135 141
f 137 139 138
f 143 139 137
f 143 137 157
f 143 144 139
f 141 140 142
f 141 142 146
f 141 146 147
f 157 141 147
f 143 145 144
f 149 145 143
f 157 149 143
f 149 150 145
f 147 146 148
f 147 148 152
f 147 152 153
f 147 153 157
f 148 188 152
f 149 151 150
f 155 151 149
f 157 155 149
f 151 192 150
f 155 156 151
f 156 192 151
f 153 152 154
f 152 188 154
f 153 154 159
f 157 153 160
f 153 159 160
f 154 188 159
f 155 158 156
f 162 155 157
f 162 158 155
f 158 192 156
f 157 160 166
f 157 168 162
f 166 172 157
f 157 174 168
f 157 172 178
f 180 174 157
f 157 178 184
f 184 180 157
f 162 163 158
f 163 192 158
f 160 159 161
f 159 188 161
f 160 161 165
f 160 165 166
f 161 188 165
f 162 164 163
f 168 164 162
f 164 192 163
f 168 169 164
f 164 169 192
f 166 165 167
f 165 188 167
f 166 167 171
f 166 171 172
f 167 188 171
f 168 170 169
f 174 170 168
f 170 192 169
f 174 175 170
f 175 192 170
f 172 171 173
f 171 188 173
f 172 173 177
f 172 177 178
f 173 188 177
f 174 176 175
f 180 176 174
f 176 192 175
f 180 181 176
f 181 192 176
f 178 177 179
f 177 188 179
f 178 179 183
f 178 183 184
f 179 188 183
f 180 182 181
f 184 182 180
f 182 192 181
f 184 185 182
f 185 192 182
f 184 183 185
f 183 188 185
f 188 192 185
f 189 187 186
f 189 188 187
f 190 188 189
f 192 188 190
f 192 190 191
