# Supplementary material for: Viewpoint Planning for Range Sensors Using Feature Cluster Constrained Spaces for Robot Vision Systems
Source: Sensors (Basel). 2023 Sep 18;23(18):7964. doi: 10.3390/s23187964 (PMC10537344; doi:10.3390/s23187964)
Supplement: Supplementary file 1 [file sensors-23-07964-s001.zip › Academic Example CMM/gcs_z/render/vx6_hull_render_gcs_z_lc60dx_laser.obj]

# Generated with PyMesh
v 13.99999999999997 -0 2.999999999999932
v 13.99999999999997 -0 10.6
v 13.99999999999997 -0 12
v 13.99999999999997 1.009650198118736 12
v 13.99999999999997 1.429009007117824 12
v 13.99999999999997 2.235604050948428 12
v 13.99999999999997 3.414196494451855 12
v 13.99999999999997 4.857807418947846 12
v 13.99999999999997 12.20216167393378 12
v 13.99999999999997 15.25444133092623 12
v 13.99999999999997 20.01370437701017 12
v 13.99999999999997 26.53555575171367 12
v 13.99999999999997 33.92191347552681 12
v 13.99999999999997 36.5766313879402 12
v 13.99999999999997 40.00000000000004 12
v 13.99999999999997 45.19318055366872 12
v 13.99999999999997 46.99999999999991 12
v 13.99999999999997 50.39316345766673 12
v 13.99999999999997 54.32891939086878 12
v 13.99999999999997 55.99999999999999 2.999999999999925
v 13.99999999999997 55.99999999999999 12
v 14 40 12
v 14 40 31
v 14.64811 35.49228 12
v 14.64811 35.49228 31
v 14.64811 44.50772 12
v 14.64811 44.50772 31
v 16.53994 31.34975 12
v 16.53994 31.34975 31
v 16.53994 48.65025 12
v 16.53994 48.65025 31
v 17.1530163113835 55.99999999999999 12
v 18.16366 38.02487 6
v 18.16366 38.02487 31
v 18.16366 41.97513 6
v 18.16366 41.97513 31
v 19.44631 34.28863 6
v 19.44631 34.28863 31
v 19.44631 45.71137 6
v 19.44631 45.71137 31
v 19.52223 27.90801 12
v 19.52223 27.90801 31
v 19.52223 52.09199 12
v 19.52223 52.09199 31
v 21.87262 31.17131 6
v 21.87262 31.17131 31
v 21.87262 48.82869 6
v 21.87262 48.82869 31
v 23.35336 25.44589 12
v 23.35336 25.44589 31
v 23.35336 54.55411 12
v 23.35336 54.55411 31
v 25.17965 29.01072 6
v 25.17965 29.01072 31
v 25.17965 50.98928 6
v 25.17965 50.98928 31
v 26.63837842252689 55.99999999999999 12
v 27.72296 24.16286 12
v 27.72296 24.16286 31
v 27.72296 55.83714 12
v 27.72296 55.83714 31
v 29.00905 28.04099 6
v 29.00905 28.04099 31
v 29.00905 51.95901 6
v 29.00905 51.95901 31
v 30 40 6
v 31.01429305813799 55.99999999999999 12
v 32.27704 24.16286 12
v 32.27704 24.16286 31
v 32.27704 55.83714 12
v 32.27704 55.83714 31
v 32.94582 28.3672 6
v 32.94582 28.3672 31
v 32.94582 51.6328 6
v 32.94582 51.6328 31
v 35.70895009680822 55.99999999999999 12
v 36.56338 29.954 6
v 36.56338 29.954 31
v 36.56338 50.046 6
v 36.56338 50.046 31
v 36.64664 25.44589 12
v 36.64664 25.44589 31
v 36.64664 54.55411 12
v 36.64664 54.55411 31
v 39.46969 32.62945 6
v 39.46969 32.62945 31
v 39.46969 47.37055 6
v 39.46969 47.37055 31
v 40.47777 27.90801 12
v 40.47777 27.90801 31
v 40.47777 52.09199 12
v 40.47777 52.09199 31
v 41.34981 36.10361 6
v 41.34981 36.10361 31
v 41.34981 43.89639 6
v 41.34981 43.89639 31
v 42 40 6
v 42 40 31
v 43.46006 31.34975 12
v 43.46006 31.34975 31
v 43.46006 48.65025 12
v 43.46006 48.65025 31
v 44 20 12
v 44 20 34
v 44.64811 15.49228 12
v 44.64811 15.49228 34
v 44.64811 24.50772 12
v 44.64811 24.50772 34
v 45.35189 35.49228 12
v 45.35189 35.49228 31
v 45.35189 44.50772 12
v 45.35189 44.50772 31
v 46 40 12
v 46 40 31
v 46.53994 11.34975 12
v 46.53994 11.34975 34
v 46.53994 28.65025 12
v 46.53994 28.65025 34
v 48.16366 18.02487 9
v 48.16366 18.02487 34
v 48.16366 21.97514 9
v 48.16366 21.97514 34
v 49.44631 14.28863 9
v 49.44631 14.28863 34
v 49.44631 25.71137 9
v 49.44631 25.71137 34
v 49.52223 7.908007 12
v 49.52223 7.908007 34
v 49.52223 32.09199 12
v 49.52223 32.09199 34
v 51.87262 11.17131 9
v 51.87262 11.17131 34
v 51.87262 28.82869 9
v 51.87262 28.82869 34
v 53.35336 5.445888 12
v 53.35336 5.445888 34
v 53.35336 34.55411 12
v 53.35336 34.55411 34
v 55.17965 9.010721 9
v 55.17965 9.010721 34
v 55.17965 30.98928 9
v 55.17965 30.98928 34
v 57.72296 4.162857 12
v 57.72296 4.162857 34
v 57.72296 35.83714 12
v 57.72296 35.83714 34
v 58.7770520520978 55.99999999999999 12
v 59.00000000000033 55.99999999999999 12
v 59.00905 8.040986999999999 9
v 59.00905 8.040986999999999 34
v 59.00905 31.95901 9
v 59.00905 31.95901 34
v 60 20 9
v 62.27704 4.162857 12
v 62.27704 4.162857 34
v 62.27704 35.83714 12
v 62.27704 35.83714 34
v 62.94583 8.367198 9
v 62.94583 8.367198 34
v 62.94583 31.6328 9
v 62.94583 31.6328 34
v 66.56338 9.954001999999999 9
v 66.56338 9.954001999999999 34
v 66.56338 30.046 9
v 66.56338 30.046 34
v 66.64664 5.445888 12
v 66.64664 5.445888 34
v 66.64664 34.55411 12
v 66.64664 34.55411 34
v 69.46969 12.62945 9
v 69.46969 12.62945 34
v 69.46969 27.37055 9
v 69.46969 27.37055 34
v 70.47777000000001 7.908007 12
v 70.47777000000001 7.908007 34
v 70.47777000000001 32.09199 12
v 70.47777000000001 32.09199 34
v 71.34981000000001 16.10361 9
v 71.34981000000001 16.10361 34
v 71.34981000000001 23.89639 9
v 71.34981000000001 23.89639 34
v 72 20 9
v 72 20 34
v 73.46006 11.34975 12
v 73.46006 11.34975 34
v 73.46006 28.65025 12
v 73.46006 28.65025 34
v 75.35189 15.49228 12
v 75.35189 15.49228 34
v 75.35189 24.50772 12
v 75.35189 24.50772 34
v 76 20 12
v 76 20 34
v 79.77636345932783 55.99999999999999 12
v 84 30 12
v 84 30 28
v 84.64811 25.49228 12
v 84.64811 25.49228 28
v 84.64811 34.50772 12
v 84.64811 34.50772 28
v 86.53994 21.34975 12
v 86.53994 21.34975 28
v 86.53994 38.65025 12
v 86.53994 38.65025 28
v 88.16365999999999 28.02487 3
v 88.16365999999999 28.02487 28
v 88.16365999999999 31.97514 3
v 88.16365999999999 31.97514 28
v 89.44631 24.28863 3
v 89.44631 24.28863 28
v 89.44631 35.71137 3
v 89.44631 35.71137 28
v 89.52222999999999 17.90801 12
v 89.52222999999999 17.90801 28
v 89.52222999999999 42.09199 12
v 89.52222999999999 42.09199 28
v 90.00000000000068 0 2.999999999999932
v 91.87262 21.17131 3
v 91.87262 21.17131 28
v 91.87262 38.82869 3
v 91.87262 38.82869 28
v 93.02497764267926 55.99999999999999 12
v 93.35336 15.44589 12
v 93.35336 15.44589 28
v 93.35336 44.55411 12
v 93.35336 44.55411 28
v 95.17965 19.01072 3
v 95.17965 19.01072 28
v 95.17965 40.98928 3
v 95.17965 40.98928 28
v 97.72296 14.16286 12
v 97.72296 14.16286 28
v 97.72296 45.83714 12
v 97.72296 45.83714 28
v 99.00905 18.04099 3
v 99.00905 18.04099 28
v 99.00905 41.95901 3
v 99.00905 41.95901 28
v 100 30 3
v 100.7263721027505 55.99999999999999 12
v 102.277 14.16286 12
v 102.277 14.16286 28
v 102.277 45.83714 12
v 102.277 45.83714 28
v 102.9458 18.3672 3
v 102.9458 18.3672 28
v 102.9458 41.6328 3
v 102.9458 41.6328 28
v 105.2 55.99999999999999 12
v 106.5634 19.954 3
v 106.5634 19.954 28
v 106.5634 40.046 3
v 106.5634 40.046 28
v 106.6466 15.44589 12
v 106.6466 15.44589 28
v 106.6466 44.55411 12
v 106.6466 44.55411 28
v 109.4697 22.62945 3
v 109.4697 22.62945 28
v 109.4697 37.37055 3
v 109.4697 37.37055 28
v 110.4778 17.90801 12
v 110.4778 17.90801 28
v 110.4778 42.09199 12
v 110.4778 42.09199 28
v 111.3498 26.10361 3
v 111.3498 26.10361 28
v 111.3498 33.89639 3
v 111.3498 33.89639 28
v 112 30 3
v 112 30 28
v 113.0993578226959 55.99999999999999 12
v 113.4601 21.34975 12
v 113.4601 21.34975 28
v 113.4601 38.65025 12
v 113.4601 38.65025 28
v 113.7083216243047 55.99999999999999 12
v 114.9945138199488 55.99999999999999 12
v 115.3519 25.49228 12
v 115.3519 25.49228 28
v 115.3519 34.50772 12
v 115.3519 34.50772 28
v 116 30 12
v 116 30 28
v 116.5418891368513 55.99999999999999 12
v 117.8730858425922 55.99999999999999 12
v 118.7747116476774 55.99999999999999 12
v 119.2706654720566 55.99999999999999 12
v 119.4666666666667 55.99999999999999 12
v 120 0 2.999999999999932
v 120 0 12
v 120 34.79999999999998 2.999999999999928
v 120 45.00000000000037 2.999999999999926
v 120 55.99999999999999 2.999999999999925
v 120 55.99999999999999 12
f 2 4 1
f 217 2 1
f 4 5 1
f 5 6 1
f 6 7 1
f 7 8 1
f 8 9 1
f 9 10 1
f 10 11 1
f 11 12 1
f 12 20 1
f 20 217 1
f 3 4 2
f 217 3 2
f 3 143 4
f 291 143 3
f 291 3 217
f 5 4 135
f 4 143 135
f 6 5 127
f 5 135 127
f 115 7 6
f 115 6 127
f 105 8 7
f 105 7 115
f 8 58 9
f 105 58 8
f 10 9 49
f 9 58 49
f 10 41 11
f 49 41 10
f 12 11 28
f 11 41 28
f 12 13 20
f 13 12 24
f 12 28 24
f 14 20 13
f 13 24 14
f 15 20 14
f 15 14 22
f 14 24 22
f 16 20 15
f 16 15 22
f 17 20 16
f 26 17 16
f 16 22 26
f 18 20 17
f 17 26 18
f 19 20 18
f 19 18 30
f 26 30 18
f 21 20 19
f 32 21 19
f 19 30 43
f 19 43 32
f 32 20 21
f 57 20 32
f 67 20 57
f 76 20 67
f 147 20 76
f 148 20 147
f 294 20 148
f 20 292 217
f 293 292 20
f 294 293 20
f 24 23 22
f 22 23 27
f 22 27 26
f 24 25 23
f 34 23 25
f 34 27 23
f 28 25 24
f 28 29 25
f 38 25 29
f 34 25 38
f 26 27 31
f 26 31 30
f 36 31 27
f 36 27 34
f 41 29 28
f 38 29 46
f 41 42 29
f 46 29 42
f 30 31 44
f 30 44 43
f 40 31 36
f 40 44 31
f 32 43 51
f 51 57 32
f 33 36 34
f 33 34 37
f 35 36 33
f 66 35 33
f 33 37 66
f 37 34 38
f 35 40 36
f 39 40 35
f 66 39 35
f 37 38 45
f 66 37 45
f 45 38 46
f 39 48 40
f 47 48 39
f 47 39 66
f 48 44 40
f 49 42 41
f 46 42 54
f 49 50 42
f 54 42 50
f 43 44 52
f 43 52 51
f 48 52 44
f 45 46 53
f 66 45 53
f 53 46 54
f 47 56 48
f 55 56 47
f 66 55 47
f 56 52 48
f 58 50 49
f 54 50 63
f 58 59 50
f 63 50 59
f 51 52 61
f 51 60 57
f 51 61 60
f 56 61 52
f 53 54 62
f 53 62 66
f 62 54 63
f 55 65 56
f 64 65 55
f 66 64 55
f 65 61 56
f 57 60 67
f 68 59 58
f 103 68 58
f 103 58 105
f 63 59 73
f 68 69 59
f 73 59 69
f 60 61 71
f 67 60 70
f 60 71 70
f 65 71 61
f 62 63 72
f 66 62 72
f 72 63 73
f 64 75 65
f 74 64 66
f 74 75 64
f 75 71 65
f 66 72 77
f 66 79 74
f 77 85 66
f 66 87 79
f 66 85 93
f 95 87 66
f 66 93 97
f 97 95 66
f 67 70 76
f 81 69 68
f 81 68 103
f 73 69 78
f 69 82 78
f 81 82 69
f 70 71 84
f 76 70 83
f 70 84 83
f 75 84 71
f 72 73 77
f 77 73 78
f 74 80 75
f 79 80 74
f 80 84 75
f 147 76 83
f 77 78 85
f 78 82 90
f 85 78 86
f 78 90 86
f 79 88 80
f 87 88 79
f 80 92 84
f 88 102 80
f 80 102 92
f 89 82 81
f 89 81 107
f 107 81 103
f 89 90 82
f 83 84 92
f 83 92 91
f 147 83 91
f 85 86 93
f 86 90 100
f 93 86 94
f 86 100 94
f 87 96 88
f 95 96 87
f 96 112 88
f 88 112 102
f 99 90 89
f 89 107 99
f 99 100 90
f 91 92 102
f 91 102 101
f 91 101 194
f 148 147 91
f 194 148 91
f 93 94 97
f 97 94 98
f 94 110 98
f 94 100 110
f 95 98 96
f 97 98 95
f 98 114 96
f 96 114 112
f 98 110 114
f 109 100 99
f 99 107 117
f 99 117 109
f 109 110 100
f 101 102 112
f 101 112 111
f 222 101 111
f 194 101 222
f 105 104 103
f 103 104 108
f 103 108 107
f 105 106 104
f 120 104 106
f 120 108 104
f 115 106 105
f 115 116 106
f 124 106 116
f 120 106 124
f 107 108 118
f 107 118 117
f 122 118 108
f 122 108 120
f 113 110 109
f 109 137 113
f 109 117 129
f 109 129 137
f 113 114 110
f 111 112 114
f 111 114 113
f 240 111 113
f 240 222 111
f 113 137 145
f 113 145 156
f 199 113 156
f 203 113 199
f 203 215 113
f 113 215 225
f 113 225 249
f 249 240 113
f 127 116 115
f 124 116 132
f 127 128 116
f 132 116 128
f 117 118 130
f 117 130 129
f 126 118 122
f 126 130 118
f 119 122 120
f 119 120 123
f 121 122 119
f 153 121 119
f 119 123 153
f 123 120 124
f 121 126 122
f 125 126 121
f 153 125 121
f 123 124 131
f 153 123 131
f 131 124 132
f 125 134 126
f 133 134 125
f 133 125 153
f 134 130 126
f 135 128 127
f 132 128 140
f 135 136 128
f 140 128 136
f 129 130 138
f 129 138 137
f 134 138 130
f 131 132 139
f 153 131 139
f 139 132 140
f 133 142 134
f 141 142 133
f 153 141 133
f 142 138 134
f 143 136 135
f 140 136 150
f 143 144 136
f 150 136 144
f 137 138 146
f 137 146 145
f 142 146 138
f 139 140 149
f 139 149 153
f 149 140 150
f 141 152 142
f 151 152 141
f 153 151 141
f 152 146 142
f 154 144 143
f 291 154 143
f 150 144 159
f 154 155 144
f 159 144 155
f 145 146 157
f 145 157 156
f 152 157 146
f 194 294 148
f 149 150 158
f 153 149 158
f 158 150 159
f 151 161 152
f 160 151 153
f 160 161 151
f 161 157 152
f 153 158 162
f 153 164 160
f 162 170 153
f 153 172 164
f 153 170 178
f 180 172 153
f 153 178 182
f 182 180 153
f 166 155 154
f 166 154 291
f 159 155 163
f 155 167 163
f 166 167 155
f 156 157 169
f 156 169 168
f 195 156 168
f 199 156 195
f 161 169 157
f 158 159 162
f 162 159 163
f 160 165 161
f 164 165 160
f 165 169 161
f 162 163 170
f 163 167 175
f 170 163 171
f 163 175 171
f 164 173 165
f 172 173 164
f 165 177 169
f 173 187 165
f 187 177 165
f 174 167 166
f 174 166 291
f 174 175 167
f 168 169 177
f 168 177 176
f 195 168 176
f 170 171 178
f 171 175 185
f 178 171 179
f 171 185 179
f 172 181 173
f 180 181 172
f 181 191 173
f 173 191 187
f 184 175 174
f 291 184 174
f 184 185 175
f 176 177 187
f 176 187 186
f 186 195 176
f 178 179 182
f 182 179 183
f 179 189 183
f 179 185 189
f 180 183 181
f 182 183 180
f 183 193 181
f 181 193 191
f 183 189 193
f 188 185 184
f 291 188 184
f 188 189 185
f 186 187 191
f 186 191 190
f 190 197 186
f 186 197 195
f 192 189 188
f 231 192 188
f 231 188 291
f 192 193 189
f 190 191 193
f 190 193 192
f 192 201 190
f 190 201 197
f 192 213 201
f 223 213 192
f 223 192 231
f 222 294 194
f 197 196 195
f 195 196 200
f 195 200 199
f 197 198 196
f 206 196 198
f 206 200 196
f 201 198 197
f 201 202 198
f 210 198 202
f 206 198 210
f 199 200 204
f 199 204 203
f 208 204 200
f 208 200 206
f 213 202 201
f 210 202 219
f 213 214 202
f 219 202 214
f 203 204 216
f 203 216 215
f 212 204 208
f 212 216 204
f 205 208 206
f 205 206 209
f 207 208 205
f 239 207 205
f 205 209 239
f 209 206 210
f 207 212 208
f 211 212 207
f 239 211 207
f 209 210 218
f 239 209 218
f 218 210 219
f 211 221 212
f 220 221 211
f 220 211 239
f 221 216 212
f 223 214 213
f 219 214 228
f 223 224 214
f 228 214 224
f 215 216 226
f 215 226 225
f 221 226 216
f 290 291 217
f 217 292 290
f 218 219 227
f 239 218 227
f 227 219 228
f 220 230 221
f 229 230 220
f 239 229 220
f 230 226 221
f 240 294 222
f 231 224 223
f 228 224 236
f 231 232 224
f 236 224 232
f 225 226 234
f 225 234 233
f 272 225 233
f 249 225 272
f 230 234 226
f 227 228 235
f 227 235 239
f 235 228 236
f 229 238 230
f 237 238 229
f 239 237 229
f 238 234 230
f 241 232 231
f 291 241 231
f 236 232 246
f 241 242 232
f 246 232 242
f 233 234 244
f 233 244 243
f 277 233 243
f 277 272 233
f 238 244 234
f 235 236 245
f 239 235 245
f 245 236 246
f 237 248 238
f 247 237 239
f 247 248 237
f 248 244 238
f 239 245 250
f 239 252 247
f 250 258 239
f 239 260 252
f 239 258 266
f 268 260 239
f 239 266 270
f 270 268 239
f 249 294 240
f 254 242 241
f 291 254 241
f 246 242 251
f 251 242 255
f 254 255 242
f 243 244 257
f 243 257 256
f 243 256 278
f 278 277 243
f 248 257 244
f 245 246 250
f 250 246 251
f 247 253 248
f 252 253 247
f 253 257 248
f 272 294 249
f 250 251 258
f 251 255 263
f 258 251 259
f 251 263 259
f 252 261 253
f 260 261 252
f 253 265 257
f 261 276 253
f 276 265 253
f 262 255 254
f 262 254 291
f 262 263 255
f 256 257 265
f 256 265 264
f 285 256 264
f 278 256 285
f 258 259 266
f 259 263 274
f 266 259 267
f 259 274 267
f 260 269 261
f 268 269 260
f 269 282 261
f 261 282 276
f 273 263 262
f 291 273 262
f 273 274 263
f 264 265 276
f 264 276 275
f 286 264 275
f 286 285 264
f 266 267 270
f 270 267 271
f 267 280 271
f 267 274 280
f 268 271 269
f 270 271 268
f 271 284 269
f 269 284 282
f 271 280 284
f 277 294 272
f 279 274 273
f 291 279 273
f 279 280 274
f 275 276 282
f 275 282 281
f 275 281 287
f 287 286 275
f 278 294 277
f 285 294 278
f 283 280 279
f 283 279 291
f 283 284 280
f 281 282 284
f 281 284 283
f 288 281 283
f 287 281 288
f 289 288 283
f 289 283 291
f 286 294 285
f 287 294 286
f 288 294 287
f 289 294 288
f 295 289 291
f 295 294 289
f 292 291 290
f 293 291 292
f 295 291 293
f 294 295 293
