# Supplementary material for: Viewpoint Planning for Range Sensors Using Feature Cluster Constrained Spaces for Robot Vision Systems
Source: Sensors (Basel). 2023 Sep 18;23(18):7964. doi: 10.3390/s23187964 (PMC10537344; doi:10.3390/s23187964)
Supplement: Supplementary file 1 [file sensors-23-07964-s001.zip › Academic Example CMM/gcs_z/render/vx7_hull_render_gcs_z_lc60dx_laser.obj]

# Generated with PyMesh
v 0 0 2.999999999999932
v 0 0 12
v 0 14.99999999999965 2.99999999999993
v -0 19.19999999999998 2.99999999999993
v -0 55.99999999999999 2.999999999999925
v -0 55.99999999999999 11.2
v -0 55.99999999999999 12
v 2.390774825238749 55.99999999999999 12
v 2.800000000000009 55.99999999999999 12
v 3.782041119835181 55.99999999999999 12
v 5.829182140575801 55.99999999999999 12
v 9.874661261176993 55.99999999999999 12
v 14 40 12
v 14 40 31
v 14.64811 35.49228 12
v 14.64811 35.49228 31
v 14.64811 44.50772 12
v 14.64811 44.50772 31
v 16.53994 31.34975 12
v 16.53994 31.34975 31
v 16.53994 48.65025 12
v 16.53994 48.65025 31
v 17.1530163113835 55.99999999999999 12
v 18.16366 38.02487 6
v 18.16366 38.02487 31
v 18.16366 41.97513 6
v 18.16366 41.97513 31
v 19.44631 34.28863 6
v 19.44631 34.28863 31
v 19.44631 45.71137 6
v 19.44631 45.71137 31
v 19.52223 27.90801 12
v 19.52223 27.90801 31
v 19.52223 52.09199 12
v 19.52223 52.09199 31
v 21.87262 31.17131 6
v 21.87262 31.17131 31
v 21.87262 48.82869 6
v 21.87262 48.82869 31
v 23.35336 25.44589 12
v 23.35336 25.44589 31
v 23.35336 54.55411 12
v 23.35336 54.55411 31
v 25.17965 29.01072 6
v 25.17965 29.01072 31
v 25.17965 50.98928 6
v 25.17965 50.98928 31
v 26.63837842252689 55.99999999999999 12
v 27.72296 24.16286 12
v 27.72296 24.16286 31
v 27.72296 55.83714 12
v 27.72296 55.83714 31
v 29.00905 28.04099 6
v 29.00905 28.04099 31
v 29.00905 51.95901 6
v 29.00905 51.95901 31
v 30 40 6
v 31.01429305813799 55.99999999999999 12
v 32.27704 24.16286 12
v 32.27704 24.16286 31
v 32.27704 55.83714 12
v 32.27704 55.83714 31
v 32.94582 28.3672 6
v 32.94582 28.3672 31
v 32.94582 51.6328 6
v 32.94582 51.6328 31
v 35.70895009680822 55.99999999999999 12
v 36.56338 29.954 6
v 36.56338 29.954 31
v 36.56338 50.046 6
v 36.56338 50.046 31
v 36.64664 25.44589 12
v 36.64664 25.44589 31
v 36.64664 54.55411 12
v 36.64664 54.55411 31
v 39.46969 32.62945 6
v 39.46969 32.62945 31
v 39.46969 47.37055 6
v 39.46969 47.37055 31
v 40.47777 27.90801 12
v 40.47777 27.90801 31
v 40.47777 52.09199 12
v 40.47777 52.09199 31
v 41.34981 36.10361 6
v 41.34981 36.10361 31
v 41.34981 43.89639 6
v 41.34981 43.89639 31
v 42 40 6
v 42 40 31
v 43.46006 31.34975 12
v 43.46006 31.34975 31
v 43.46006 48.65025 12
v 43.46006 48.65025 31
v 44 20 12
v 44 20 34
v 44.64811 15.49228 12
v 44.64811 15.49228 34
v 44.64811 24.50772 12
v 44.64811 24.50772 34
v 45.35189 35.49228 12
v 45.35189 35.49228 31
v 45.35189 44.50772 12
v 45.35189 44.50772 31
v 46 40 12
v 46 40 31
v 46.53994 11.34975 12
v 46.53994 11.34975 34
v 46.53994 28.65025 12
v 46.53994 28.65025 34
v 48.16366 18.02487 9
v 48.16366 18.02487 34
v 48.16366 21.97514 9
v 48.16366 21.97514 34
v 49.44631 14.28863 9
v 49.44631 14.28863 34
v 49.44631 25.71137 9
v 49.44631 25.71137 34
v 49.52223 7.908007 12
v 49.52223 7.908007 34
v 49.52223 32.09199 12
v 49.52223 32.09199 34
v 51.87262 11.17131 9
v 51.87262 11.17131 34
v 51.87262 28.82869 9
v 51.87262 28.82869 34
v 53.35336 5.445888 12
v 53.35336 5.445888 34
v 53.35336 34.55411 12
v 53.35336 34.55411 34
v 55.17965 9.010721 9
v 55.17965 9.010721 34
v 55.17965 30.98928 9
v 55.17965 30.98928 34
v 57.72296 4.162857 12
v 57.72296 4.162857 34
v 57.72296 35.83714 12
v 57.72296 35.83714 34
v 58.7770520520978 55.99999999999999 12
v 59.00905 8.040986999999999 9
v 59.00905 8.040986999999999 34
v 59.00905 31.95901 9
v 59.00905 31.95901 34
v 60 20 9
v 62.27704 4.162857 12
v 62.27704 4.162857 34
v 62.27704 35.83714 12
v 62.27704 35.83714 34
v 62.94583 8.367198 9
v 62.94583 8.367198 34
v 62.94583 31.6328 9
v 62.94583 31.6328 34
v 66.56338 9.954001999999999 9
v 66.56338 9.954001999999999 34
v 66.56338 30.046 9
v 66.56338 30.046 34
v 66.64664 5.445888 12
v 66.64664 5.445888 34
v 66.64664 34.55411 12
v 66.64664 34.55411 34
v 69.46969 12.62945 9
v 69.46969 12.62945 34
v 69.46969 27.37055 9
v 69.46969 27.37055 34
v 70.47777000000001 7.908007 12
v 70.47777000000001 7.908007 34
v 70.47777000000001 32.09199 12
v 70.47777000000001 32.09199 34
v 71.34981000000001 16.10361 9
v 71.34981000000001 16.10361 34
v 71.34981000000001 23.89639 9
v 71.34981000000001 23.89639 34
v 72 20 9
v 72 20 34
v 73.46006 11.34975 12
v 73.46006 11.34975 34
v 73.46006 28.65025 12
v 73.46006 28.65025 34
v 75.35189 15.49228 12
v 75.35189 15.49228 34
v 75.35189 24.50772 12
v 75.35189 24.50772 34
v 76 20 12
v 76 20 34
v 79.77636345932783 55.99999999999999 12
v 84 30 12
v 84 30 28
v 84.64811 25.49228 12
v 84.64811 25.49228 28
v 84.64811 34.50772 12
v 84.64811 34.50772 28
v 86.53994 21.34975 12
v 86.53994 21.34975 28
v 86.53994 38.65025 12
v 86.53994 38.65025 28
v 88.16365999999999 28.02487 3
v 88.16365999999999 28.02487 28
v 88.16365999999999 31.97514 3
v 88.16365999999999 31.97514 28
v 89.44631 24.28863 3
v 89.44631 24.28863 28
v 89.44631 35.71137 3
v 89.44631 35.71137 28
v 89.52222999999999 17.90801 12
v 89.52222999999999 17.90801 28
v 89.52222999999999 42.09199 12
v 89.52222999999999 42.09199 28
v 90.00000000000068 0 2.999999999999932
v 91.87262 21.17131 3
v 91.87262 21.17131 28
v 91.87262 38.82869 3
v 91.87262 38.82869 28
v 93.02497764267926 55.99999999999999 12
v 93.35336 15.44589 12
v 93.35336 15.44589 28
v 93.35336 44.55411 12
v 93.35336 44.55411 28
v 95.17965 19.01072 3
v 95.17965 19.01072 28
v 95.17965 40.98928 3
v 95.17965 40.98928 28
v 95.99999999999991 0 2.999999999999932
v 97.72296 14.16286 12
v 97.72296 14.16286 28
v 97.72296 45.83714 12
v 97.72296 45.83714 28
v 99.00905 18.04099 3
v 99.00905 18.04099 28
v 99.00905 41.95901 3
v 99.00905 41.95901 28
v 100 30 3
v 100.7263721027505 55.99999999999999 12
v 102.277 14.16286 12
v 102.277 14.16286 28
v 102.277 45.83714 12
v 102.277 45.83714 28
v 102.9458 18.3672 3
v 102.9458 18.3672 28
v 102.9458 41.6328 3
v 102.9458 41.6328 28
v 105.2 55.99999999999999 12
v 106.5634 19.954 3
v 106.5634 19.954 28
v 106.5634 40.046 3
v 106.5634 40.046 28
v 106.6466 15.44589 12
v 106.6466 15.44589 28
v 106.6466 44.55411 12
v 106.6466 44.55411 28
v 109.4697 22.62945 3
v 109.4697 22.62945 28
v 109.4697 37.37055 3
v 109.4697 37.37055 28
v 110.4778 17.90801 12
v 110.4778 17.90801 28
v 110.4778 42.09199 12
v 110.4778 42.09199 28
v 111.3498 26.10361 3
v 111.3498 26.10361 28
v 111.3498 33.89639 3
v 111.3498 33.89639 28
v 112 30 3
v 112 30 28
v 113.0993578226959 55.99999999999999 12
v 113.4601 21.34975 12
v 113.4601 21.34975 28
v 113.4601 38.65025 12
v 113.4601 38.65025 28
v 113.7083216243047 55.99999999999999 12
v 114.9945138199488 55.99999999999999 12
v 115.3519 25.49228 12
v 115.3519 25.49228 28
v 115.3519 34.50772 12
v 115.3519 34.50772 28
v 116 30 12
v 116 30 28
v 116 0 2.999999999999932
v 116 0 6.999999999999957
v 116 0 12
v 116 0.2673766768619684 12
v 116 0.2884714851767802 12
v 116 0.4082882877479478 12
v 116 0.6387440145566905 12
v 116 0.9754847127005251 12
v 116 1.387944976842235 12
v 116 2.54304162491963 12
v 116 3.196492693110625 12
v 116 4.62680366049093 12
v 116 5.000000000000043 12
v 116 7.522635525403741 12
v 116 13.05815073624969 12
v 116 21.93780684580781 12
v 116 29.99999999999979 12
v 116 30.00000000000021 12
v 116 38.06219315419219 12
v 116 46.94184926375031 12
v 116 52.47736447459626 12
v 116 55.37319633950906 12
v 116 55.99999999999999 2.999999999999925
v 116 55.99999999999999 12
f 1 2 3
f 207 2 1
f 3 207 1
f 2 7 3
f 2 8 7
f 2 15 8
f 2 19 15
f 2 32 19
f 40 32 2
f 2 49 40
f 96 49 2
f 96 2 106
f 106 2 118
f 2 126 118
f 2 134 126
f 278 134 2
f 278 2 207
f 4 3 6
f 3 4 207
f 3 7 6
f 4 6 5
f 5 221 4
f 4 221 207
f 8 5 6
f 9 5 8
f 10 5 9
f 11 5 10
f 12 5 11
f 23 5 12
f 48 5 23
f 58 5 48
f 67 5 58
f 138 5 67
f 298 5 138
f 298 221 5
f 8 6 7
f 8 15 9
f 9 13 10
f 9 15 13
f 17 11 10
f 10 13 17
f 11 21 12
f 17 21 11
f 12 21 34
f 12 34 23
f 15 14 13
f 13 14 18
f 13 18 17
f 15 16 14
f 25 14 16
f 25 18 14
f 19 16 15
f 19 20 16
f 29 16 20
f 25 16 29
f 17 18 22
f 17 22 21
f 27 22 18
f 27 18 25
f 32 20 19
f 29 20 37
f 32 33 20
f 37 20 33
f 21 22 35
f 21 35 34
f 31 22 27
f 31 35 22
f 23 34 42
f 42 48 23
f 24 27 25
f 24 25 28
f 26 27 24
f 57 26 24
f 24 28 57
f 28 25 29
f 26 31 27
f 30 31 26
f 57 30 26
f 28 29 36
f 57 28 36
f 36 29 37
f 30 39 31
f 38 39 30
f 38 30 57
f 39 35 31
f 40 33 32
f 37 33 45
f 40 41 33
f 45 33 41
f 34 35 43
f 34 43 42
f 39 43 35
f 36 37 44
f 57 36 44
f 44 37 45
f 38 47 39
f 46 47 38
f 57 46 38
f 47 43 39
f 49 41 40
f 45 41 54
f 49 50 41
f 54 41 50
f 42 43 52
f 42 51 48
f 42 52 51
f 47 52 43
f 44 45 53
f 44 53 57
f 53 45 54
f 46 56 47
f 55 56 46
f 57 55 46
f 56 52 47
f 48 51 58
f 59 50 49
f 94 59 49
f 94 49 96
f 54 50 64
f 59 60 50
f 64 50 60
f 51 52 62
f 58 51 61
f 51 62 61
f 56 62 52
f 53 54 63
f 57 53 63
f 63 54 64
f 55 66 56
f 65 55 57
f 65 66 55
f 66 62 56
f 57 63 68
f 57 70 65
f 68 76 57
f 57 78 70
f 57 76 84
f 86 78 57
f 57 84 88
f 88 86 57
f 58 61 67
f 72 60 59
f 72 59 94
f 64 60 69
f 60 73 69
f 72 73 60
f 61 62 75
f 67 61 74
f 61 75 74
f 66 75 62
f 63 64 68
f 68 64 69
f 65 71 66
f 70 71 65
f 71 75 66
f 138 67 74
f 68 69 76
f 69 73 81
f 76 69 77
f 69 81 77
f 70 79 71
f 78 79 70
f 71 83 75
f 79 93 71
f 71 93 83
f 80 73 72
f 80 72 98
f 98 72 94
f 80 81 73
f 74 75 83
f 74 83 82
f 138 74 82
f 76 77 84
f 77 81 91
f 84 77 85
f 77 91 85
f 78 87 79
f 86 87 78
f 87 103 79
f 79 103 93
f 90 81 80
f 80 98 90
f 90 91 81
f 82 83 93
f 82 93 92
f 82 92 184
f 184 138 82
f 84 85 88
f 88 85 89
f 85 101 89
f 85 91 101
f 86 89 87
f 88 89 86
f 89 105 87
f 87 105 103
f 89 101 105
f 100 91 90
f 90 98 108
f 90 108 100
f 100 101 91
f 92 93 103
f 92 103 102
f 212 92 102
f 184 92 212
f 96 95 94
f 94 95 99
f 94 99 98
f 96 97 95
f 111 95 97
f 111 99 95
f 106 97 96
f 106 107 97
f 115 97 107
f 111 97 115
f 98 99 109
f 98 109 108
f 113 109 99
f 113 99 111
f 104 101 100
f 100 128 104
f 100 108 120
f 100 120 128
f 104 105 101
f 102 103 105
f 102 105 104
f 231 102 104
f 231 212 102
f 104 128 136
f 104 136 146
f 189 104 146
f 193 104 189
f 193 205 104
f 104 205 215
f 104 215 240
f 240 231 104
f 118 107 106
f 115 107 123
f 118 119 107
f 123 107 119
f 108 109 121
f 108 121 120
f 117 109 113
f 117 121 109
f 110 113 111
f 110 111 114
f 112 113 110
f 143 112 110
f 110 114 143
f 114 111 115
f 112 117 113
f 116 117 112
f 143 116 112
f 114 115 122
f 143 114 122
f 122 115 123
f 116 125 117
f 124 125 116
f 124 116 143
f 125 121 117
f 126 119 118
f 123 119 131
f 126 127 119
f 131 119 127
f 120 121 129
f 120 129 128
f 125 129 121
f 122 123 130
f 143 122 130
f 130 123 131
f 124 133 125
f 132 133 124
f 143 132 124
f 133 129 125
f 134 127 126
f 131 127 140
f 134 135 127
f 140 127 135
f 128 129 137
f 128 137 136
f 133 137 129
f 130 131 139
f 130 139 143
f 139 131 140
f 132 142 133
f 141 142 132
f 143 141 132
f 142 137 133
f 144 135 134
f 279 144 134
f 278 279 134
f 140 135 149
f 144 145 135
f 149 135 145
f 136 137 147
f 136 147 146
f 142 147 137
f 298 138 184
f 139 140 148
f 143 139 148
f 148 140 149
f 141 151 142
f 150 141 143
f 150 151 141
f 151 147 142
f 143 148 152
f 143 154 150
f 152 160 143
f 143 162 154
f 143 160 168
f 170 162 143
f 143 168 172
f 172 170 143
f 156 145 144
f 156 144 280
f 279 280 144
f 149 145 153
f 145 157 153
f 156 157 145
f 146 147 159
f 146 159 158
f 185 146 158
f 189 146 185
f 151 159 147
f 148 149 152
f 152 149 153
f 150 155 151
f 154 155 150
f 155 159 151
f 152 153 160
f 153 157 165
f 160 153 161
f 153 165 161
f 154 163 155
f 162 163 154
f 155 167 159
f 163 177 155
f 177 167 155
f 164 157 156
f 164 156 281
f 281 156 280
f 164 165 157
f 158 159 167
f 158 167 166
f 185 158 166
f 160 161 168
f 161 165 175
f 168 161 169
f 161 175 169
f 162 171 163
f 170 171 162
f 171 181 163
f 163 181 177
f 174 165 164
f 282 174 164
f 282 164 281
f 174 175 165
f 166 167 177
f 166 177 176
f 176 185 166
f 168 169 172
f 172 169 173
f 169 179 173
f 169 175 179
f 170 173 171
f 172 173 170
f 173 183 171
f 171 183 181
f 173 179 183
f 178 175 174
f 283 178 174
f 282 283 174
f 178 179 175
f 176 177 181
f 176 181 180
f 180 187 176
f 176 187 185
f 182 179 178
f 222 182 178
f 222 178 284
f 283 284 178
f 182 183 179
f 180 181 183
f 180 183 182
f 182 191 180
f 180 191 187
f 182 203 191
f 213 203 182
f 213 182 222
f 298 184 212
f 187 186 185
f 185 186 190
f 185 190 189
f 187 188 186
f 196 186 188
f 196 190 186
f 191 188 187
f 191 192 188
f 200 188 192
f 196 188 200
f 189 190 194
f 189 194 193
f 198 194 190
f 198 190 196
f 203 192 191
f 200 192 209
f 203 204 192
f 209 192 204
f 193 194 206
f 193 206 205
f 202 194 198
f 202 206 194
f 195 198 196
f 195 196 199
f 197 198 195
f 230 197 195
f 195 199 230
f 199 196 200
f 197 202 198
f 201 202 197
f 230 201 197
f 199 200 208
f 230 199 208
f 208 200 209
f 201 211 202
f 210 211 201
f 210 201 230
f 211 206 202
f 213 204 203
f 209 204 218
f 213 214 204
f 218 204 214
f 205 206 216
f 205 216 215
f 211 216 206
f 221 278 207
f 208 209 217
f 230 208 217
f 217 209 218
f 210 220 211
f 219 220 210
f 230 219 210
f 220 216 211
f 298 212 231
f 222 214 213
f 218 214 227
f 222 223 214
f 227 214 223
f 215 216 225
f 215 225 224
f 263 215 224
f 240 215 263
f 220 225 216
f 217 218 226
f 217 226 230
f 226 218 227
f 219 229 220
f 228 229 219
f 230 228 219
f 229 225 220
f 277 221 276
f 298 276 221
f 277 278 221
f 232 223 222
f 285 232 222
f 285 222 284
f 227 223 237
f 232 233 223
f 237 223 233
f 224 225 235
f 224 235 234
f 268 224 234
f 268 263 224
f 229 235 225
f 226 227 236
f 230 226 236
f 236 227 237
f 228 239 229
f 238 228 230
f 238 239 228
f 239 235 229
f 230 236 241
f 230 243 238
f 241 249 230
f 230 251 243
f 230 249 257
f 259 251 230
f 230 257 261
f 261 259 230
f 298 231 240
f 245 233 232
f 286 245 232
f 285 286 232
f 237 233 242
f 242 233 246
f 245 246 233
f 234 235 248
f 234 248 247
f 234 247 269
f 269 268 234
f 239 248 235
f 236 237 241
f 241 237 242
f 238 244 239
f 243 244 238
f 244 248 239
f 298 240 263
f 241 242 249
f 242 246 254
f 249 242 250
f 242 254 250
f 243 252 244
f 251 252 243
f 244 256 248
f 252 267 244
f 267 256 244
f 253 246 245
f 253 245 287
f 286 287 245
f 253 254 246
f 247 248 256
f 247 256 255
f 297 247 255
f 269 247 297
f 249 250 257
f 250 254 265
f 257 250 258
f 250 265 258
f 251 260 252
f 259 260 251
f 260 273 252
f 252 273 267
f 264 254 253
f 289 264 253
f 288 253 287
f 253 288 289
f 264 265 254
f 255 256 267
f 255 267 266
f 296 255 266
f 296 297 255
f 257 258 261
f 261 258 262
f 258 271 262
f 258 265 271
f 259 262 260
f 261 262 259
f 262 275 260
f 260 275 273
f 262 271 275
f 298 263 268
f 270 265 264
f 290 270 264
f 289 290 264
f 270 271 265
f 266 267 273
f 266 273 272
f 266 272 295
f 295 296 266
f 298 268 269
f 299 269 297
f 298 269 299
f 274 271 270
f 274 270 291
f 290 291 270
f 274 275 271
f 272 273 275
f 272 275 274
f 294 272 274
f 295 272 294
f 292 274 291
f 293 274 292
f 293 294 274
f 288 277 276
f 289 288 276
f 276 290 289
f 290 276 291
f 292 291 276
f 298 292 276
f 277 279 278
f 277 280 279
f 277 281 280
f 282 281 277
f 283 282 277
f 277 284 283
f 285 284 277
f 286 285 277
f 287 286 277
f 288 287 277
f 293 292 298
f 298 294 293
f 294 298 295
f 298 296 295
f 297 296 298
f 299 297 298
