# Supplementary material for: Viewpoint Planning for Range Sensors Using Feature Cluster Constrained Spaces for Robot Vision Systems
Source: Sensors (Basel). 2023 Sep 18;23(18):7964. doi: 10.3390/s23187964 (PMC10537344; doi:10.3390/s23187964)
Supplement: Supplementary file 1 [file sensors-23-07964-s001.zip › Academic Example CMM/measurements/+y1.xyz]

17.465 49.929 20.942
17.465 49.923 20.808
17.466 49.933 19.791
17.564 50.301 29.177
17.564 50.306 29.024
17.564 50.307 28.890
17.564 50.289 28.736
17.564 50.258 28.591
17.562 50.099 27.749
17.562 50.102 27.611
17.562 50.102 27.461
17.562 50.096 27.314
17.560 50.071 23.688
17.559 50.075 23.543
17.560 50.041 22.820
17.564 50.064 21.368
17.564 50.056 21.234
17.564 50.051 21.077
17.565 50.037 20.860
17.565 50.033 20.794
17.566 50.056 20.356
17.566 50.046 19.989
17.566 50.042 19.854
17.566 50.050 19.706
17.566 50.052 19.636
17.566 50.059 19.054
17.567 50.031 18.337
17.567 50.028 18.185
17.663 50.288 29.970
17.664 50.415 29.300
17.664 50.417 29.151
17.664 50.420 29.004
17.664 50.422 28.868
17.664 50.402 28.719
17.664 50.370 28.582
17.663 50.336 28.442
17.663 50.318 28.373
17.662 50.216 27.736
17.662 50.216 27.588
17.661 50.214 27.450
17.661 50.212 27.294
17.660 50.201 26.864
17.659 50.189 23.819
17.659 50.186 23.673
17.659 50.189 23.529
17.659 50.187 23.378
17.659 50.195 23.091
17.659 50.178 22.946
17.661 50.194 22.219
17.661 50.184 22.079
17.663 50.181 21.352
17.665 50.173 20.492
17.665 50.173 20.340
17.666 50.175 20.197
17.666 50.153 19.913
17.666 50.155 19.766
17.666 50.162 19.623
17.666 50.169 19.473
17.666 50.173 19.333
17.666 50.170 19.193
17.666 50.170 19.042
17.666 50.175 18.899
17.666 50.178 18.757
17.669 50.197 15.000
17.670 50.265 14.843
17.670 50.294 14.706
17.764 50.516 29.432
17.764 50.531 29.276
17.764 50.532 29.135
17.764 50.532 28.989
17.764 50.531 28.839
17.763 50.506 28.708
17.763 50.468 28.561
17.763 50.437 28.423
17.763 50.404 28.284
17.763 50.387 28.218
17.762 50.347 28.002
17.762 50.337 27.862
17.762 50.333 27.716
17.761 50.334 27.569
17.761 50.328 27.422
17.760 50.333 26.987
17.760 50.316 26.843
17.759 50.334 26.412
17.759 50.323 26.117
17.760 50.318 25.973
17.760 50.321 25.823
17.760 50.331 25.695
17.760 50.331 25.531
17.761 50.326 25.394
17.761 50.329 25.243
17.759 50.312 23.871
17.759 50.304 23.730
17.759 50.304 23.581
17.759 50.304 23.513
17.758 50.305 23.368
17.758 50.309 23.221
17.759 50.310 23.082
17.759 50.305 22.998
17.760 50.310 22.354
17.761 50.308 22.206
17.761 50.301 22.059
17.761 50.302 21.925
17.763 50.300 21.491
17.765 50.281 20.624
17.765 50.288 20.475
17.765 50.289 20.333
17.765 50.288 20.181
17.765 50.271 19.896
17.765 50.269 19.755
17.765 50.288 19.322
17.765 50.279 19.172
17.765 50.276 19.037
17.765 50.281 18.884
17.766 50.291 18.741
17.766 50.297 18.595
17.769 50.276 17.013
17.770 50.275 16.866
17.770 50.280 16.795
17.769 50.290 16.287
17.769 50.287 16.150
17.769 50.281 16.009
17.769 50.278 15.858
17.769 50.272 15.151
17.769 50.298 14.985
17.769 50.347 14.845
17.865 50.612 29.567
17.865 50.627 29.402
17.865 50.637 29.258
17.865 50.638 29.120
17.865 50.640 28.969
17.865 50.638 28.827
17.864 50.611 28.673
17.864 50.571 28.552
17.864 50.540 28.410
17.864 50.510 28.264
17.864 50.482 28.130
17.863 50.462 27.979
17.863 50.453 27.849
17.863 50.449 27.694
17.862 50.446 27.539
17.862 50.445 27.407
17.862 50.446 27.263
17.861 50.452 27.121
17.861 50.450 26.970
17.861 50.438 26.826
17.861 50.435 26.677
17.860 50.446 26.537
17.860 50.450 26.393
17.860 50.448 26.240
17.861 50.438 26.096
17.861 50.432 25.960
17.861 50.435 25.820
17.861 50.445 25.668
17.862 50.448 25.518
17.862 50.444 25.372
17.862 50.447 25.235
17.862 50.451 25.082
17.862 50.441 24.939
17.861 50.434 23.928
17.860 50.420 23.784
17.860 50.415 23.645
17.860 50.423 23.357
17.860 50.425 23.197
17.860 50.427 23.060
17.860 50.413 22.921
17.860 50.412 22.628
17.861 50.421 22.483
17.861 50.427 22.340
17.862 50.421 22.198
17.862 50.418 22.051
17.862 50.422 21.906
17.863 50.428 21.756
17.863 50.426 21.619
17.864 50.420 21.465
17.864 50.418 21.333
17.864 50.415 21.179
17.865 50.415 21.034
17.866 50.402 20.457
17.866 50.400 20.317
17.866 50.405 20.176
17.867 50.405 20.032
17.867 50.394 19.806
17.867 50.398 19.667
17.866 50.398 19.086
17.867 50.395 18.951
17.867 50.404 18.798
17.867 50.410 18.661
17.867 50.410 18.591
17.868 50.385 18.012
17.869 50.390 17.863
17.870 50.411 17.574
17.870 50.410 17.504
17.870 50.396 17.293
17.870 50.398 17.147
17.871 50.393 16.998
17.871 50.390 16.862
17.871 50.395 16.711
17.871 50.403 16.642
17.871 50.414 16.421
17.870 50.409 16.278
17.870 50.402 16.140
17.870 50.400 15.848
17.870 50.397 15.710
17.870 50.393 15.561
17.870 50.382 15.427
17.870 50.376 15.286
17.870 50.381 15.135
17.870 50.395 14.984
17.870 50.408 14.912
17.965 50.658 29.838
17.965 50.697 29.686
17.966 50.726 29.538
17.966 50.740 29.388
17.966 50.742 29.240
17.966 50.741 29.096
17.966 50.742 28.959
17.966 50.733 28.810
17.965 50.702 28.670
17.965 50.661 28.533
17.965 50.632 28.394
17.965 50.610 28.253
17.965 50.592 28.113
17.964 50.576 27.960
17.964 50.570 27.814
17.963 50.562 27.524
17.963 50.561 27.391
17.963 50.563 27.235
17.963 50.569 27.103
17.962 50.562 26.946
17.962 50.552 26.815
17.962 50.549 26.666
17.961 50.555 26.516
17.961 50.556 26.375
17.961 50.551 26.227
17.962 50.550 26.086
17.962 50.550 25.941
17.962 50.554 25.795
17.962 50.563 25.648
17.963 50.565 25.506
17.963 50.557 25.361
17.963 50.557 25.213
17.963 50.562 25.063
17.963 50.555 24.928
17.963 50.552 24.783
17.963 50.565 24.635
17.963 50.568 24.494
17.963 50.563 24.341
17.963 50.561 24.200
17.962 50.558 24.054
17.962 50.549 23.916
17.961 50.534 23.767
17.961 50.533 23.630
17.961 50.542 23.478
17.961 50.543 23.337
17.961 50.543 23.189
17.961 50.543 23.053
17.961 50.530 22.903
17.961 50.525 22.759
17.961 50.527 22.616
17.962 50.536 22.463
17.962 50.535 22.328
17.963 50.526 22.179
17.963 50.528 22.037
17.963 50.534 21.894
17.964 50.540 21.742
17.964 50.541 21.609
17.965 50.535 21.452
17.965 50.531 21.317
17.965 50.530 21.170
17.966 50.530 21.027
17.967 50.524 20.455
17.967 50.517 20.301
17.967 50.518 20.169
17.968 50.521 20.010
17.968 50.512 19.874
17.968 50.504 19.728
17.968 50.516 19.584
17.968 50.526 19.441
17.968 50.526 19.290
17.967 50.521 19.151
17.967 50.511 19.009
17.968 50.513 18.861
17.968 50.518 18.719
17.968 50.524 18.574
17.968 50.530 18.430
17.970 50.510 17.854
17.970 50.522 17.712
17.971 50.526 17.568
17.971 50.519 17.418
17.971 50.517 17.134
17.972 50.508 16.851
17.972 50.507 16.705
17.972 50.522 16.556
17.972 50.528 16.419
17.971 50.521 16.274
17.971 50.518 16.125
17.971 50.520 15.979
17.971 50.516 15.841
17.971 50.511 15.694
17.971 50.505 15.563
17.971 50.493 15.409
17.971 50.487 15.279
17.971 50.490 15.125
17.971 50.502 14.981
17.971 50.506 14.908
18.066 50.744 29.970
18.066 50.770 29.823
18.066 50.808 29.666
18.067 50.836 29.512
18.067 50.846 29.374
18.067 50.845 29.230
18.067 50.838 29.078
18.067 50.834 28.943
18.066 50.816 28.789
18.066 50.781 28.659
18.066 50.746 28.522
18.066 50.720 28.379
18.066 50.706 28.244
18.065 50.698 28.078
18.065 50.691 27.951
18.064 50.682 27.516
18.064 50.679 27.369
18.064 50.682 27.224
18.063 50.681 27.085
18.063 50.673 26.931
18.063 50.664 26.798
18.063 50.664 26.637
18.062 50.669 26.501
18.062 50.662 26.361
18.062 50.656 26.209
18.062 50.659 26.071
18.063 50.663 25.924
18.063 50.667 25.773
18.063 50.671 25.637
18.064 50.669 25.484
18.064 50.666 25.346
18.064 50.668 25.200
18.064 50.674 25.057
18.064 50.670 24.762
18.064 50.678 24.619
18.064 50.680 24.475
18.064 50.677 24.330
18.063 50.674 24.181
18.063 50.666 24.044
18.063 50.656 23.899
18.062 50.647 23.759
18.062 50.645 23.610
18.062 50.656 23.469
18.062 50.658 23.315
18.062 50.660 23.182
18.062 50.658 23.028
18.062 50.649 22.891
18.062 50.648 22.739
18.062 50.651 22.599
18.063 50.651 22.453
18.063 50.644 22.316
18.063 50.637 22.169
18.064 50.639 22.019
18.064 50.644 21.876
18.065 50.649 21.731
18.065 50.648 21.589
18.066 50.644 21.446
18.066 50.641 21.301
18.066 50.645 21.156
18.067 50.648 21.007
18.067 50.647 20.872
18.067 50.644 20.728
18.068 50.640 20.572
18.068 50.639 20.446
18.068 50.633 20.285
18.068 50.631 20.150
18.068 50.635 20.004
18.069 50.631 19.858
18.069 50.621 19.723
18.069 50.627 19.569
18.069 50.635 19.425
18.068 50.633 19.290
18.068 50.633 19.133
18.068 50.629 18.855
18.069 50.628 18.703
18.069 50.636 18.568
18.069 50.645 18.424
18.069 50.646 18.270
18.070 50.636 18.127
18.070 50.627 17.991
18.070 50.628 17.842
18.071 50.641 17.699
18.071 50.642 17.556
18.072 50.636 17.410
18.072 50.637 17.272
18.073 50.623 16.689
18.073 50.636 16.547
18.072 50.639 16.402
18.072 50.629 16.266
18.072 50.623 16.117
18.072 50.626 15.977
18.072 50.623 15.828
18.072 50.618 15.691
18.072 50.610 15.554
18.071 50.600 15.401
18.072 50.593 15.276
18.072 50.595 15.114
18.072 50.600 14.976
18.166 50.856 29.948
18.167 50.879 29.796
18.167 50.912 29.654
18.167 50.939 29.497
18.167 50.942 29.354
18.167 50.936 29.214
18.167 50.927 29.066
18.167 50.919 28.925
18.167 50.899 28.779
18.167 50.866 28.649
18.166 50.838 28.505
18.166 50.817 28.361
18.166 50.810 28.220
18.166 50.806 28.068
18.166 50.808 27.935
18.165 50.809 27.779
18.165 50.806 27.640
18.165 50.798 27.494
18.165 50.793 27.354
18.164 50.791 27.204
18.164 50.785 27.059
18.163 50.781 26.926
18.163 50.773 26.772
18.163 50.776 26.626
18.163 50.779 26.491
18.163 50.771 26.338
18.163 50.766 26.201
18.163 50.771 26.048
18.163 50.775 25.906
18.163 50.775 25.763
18.164 50.776 25.626
18.164 50.775 25.465
18.164 50.776 25.332
18.164 50.779 25.181
18.165 50.790 25.037
18.165 50.793 24.888
18.165 50.787 24.752
18.165 50.787 24.603
18.164 50.790 24.454
18.164 50.787 24.318
18.164 50.780 24.173
18.163 50.774 24.027
18.163 50.765 23.883
18.162 50.757 23.742
18.162 50.756 23.594
18.162 50.761 23.453
18.162 50.763 23.305
18.162 50.765 23.162
18.162 50.762 23.018
18.162 50.757 22.874
18.162 50.758 22.733
18.163 50.760 22.583
18.163 50.759 22.447
18.163 50.751 22.295
18.164 50.748 22.153
18.164 50.750 22.008
18.165 50.753 21.859
18.165 50.759 21.723
18.166 50.759 21.575
18.166 50.754 21.436
18.166 50.750 21.280
18.167 50.753 21.152
18.167 50.756 20.996
18.167 50.753 20.858
18.168 50.751 20.706
18.168 50.752 20.568
18.168 50.750 20.421
18.169 50.746 20.280
18.169 50.740 20.138
18.169 50.746 19.996
18.169 50.741 19.842
18.169 50.735 19.706
18.169 50.739 19.566
18.169 50.742 19.416
18.169 50.743 19.268
18.169 50.749 19.127
18.169 50.750 18.979
18.169 50.745 18.844
18.169 50.741 18.697
18.169 50.741 18.553
18.169 50.750 18.408
18.170 50.755 18.266
18.170 50.746 18.117
18.170 50.740 17.971
18.171 50.744 17.836
18.171 50.753 17.690
18.172 50.749 17.548
18.172 50.749 17.399
18.172 50.753 17.253
18.173 50.754 17.112
18.173 50.754 16.977
18.173 50.746 16.821
18.173 50.741 16.687
18.173 50.749 16.540
18.173 50.749 16.399
18.172 50.734 16.246
18.172 50.727 16.114
18.172 50.731 15.968
18.172 50.729 15.816
18.172 50.723 15.681
18.172 50.717 15.538
18.172 50.707 15.408
18.172 50.697 15.251
18.172 50.696 15.111
18.172 50.697 14.968
18.172 50.702 14.894
18.266 50.958 30.002
18.267 50.979 29.855
18.267 51.000 29.707
18.267 51.028 29.558
18.267 51.038 29.412
18.267 51.029 29.261
18.267 51.024 29.131
18.267 51.011 28.976
18.267 50.995 28.838
18.267 50.971 28.703
18.266 50.943 28.560
18.266 50.927 28.414
18.266 50.921 28.270
18.266 50.921 28.130
18.266 50.922 27.976
18.266 50.925 27.841
18.265 50.921 27.694
18.265 50.915 27.548
18.265 50.903 27.405
18.264 50.895 27.265
18.264 50.892 27.118
18.264 50.891 26.970
18.263 50.887 26.832
18.263 50.887 26.686
18.263 50.895 26.543
18.263 50.892 26.390
18.263 50.882 26.252
18.263 50.883 26.111
18.263 50.888 25.961
18.263 50.886 25.820
18.263 50.883 25.672
18.264 50.889 25.530
18.264 50.894 25.375
18.264 50.894 25.247
18.264 50.898 25.091
18.265 50.908 24.947
18.265 50.902 24.799
18.265 50.894 24.666
18.264 50.893 24.519
18.264 50.896 24.367
18.264 50.888 24.233
18.263 50.880 24.083
18.263 50.878 23.937
18.263 50.874 23.797
18.262 50.868 23.662
18.262 50.865 23.503
18.262 50.868 23.367
18.262 50.867 23.221
18.262 50.871 23.077
18.262 50.868 22.926
18.262 50.867 22.789
18.262 50.870 22.649
18.263 50.870 22.495
18.263 50.862 22.360
18.263 50.857 22.212
18.264 50.860 22.071
18.264 50.863 21.923
18.265 50.869 21.780
18.265 50.869 21.629
18.266 50.866 21.489
18.266 50.859 21.351
18.266 50.858 21.201
18.267 50.861 21.063
18.267 50.859 20.915
18.268 50.863 20.764
18.268 50.865 20.633
18.268 50.862 20.477
18.268 50.866 20.343
18.269 50.860 20.197
18.269 50.855 20.050
18.269 50.858 19.908
18.269 50.852 19.759
18.269 50.851 19.619
18.269 50.850 19.479
18.269 50.848 19.333
18.269 50.857 19.185
18.269 50.862 19.048
18.269 50.855 18.900
18.269 50.852 18.761
18.269 50.845 18.612
18.269 50.844 18.470
18.269 50.855 18.322
18.270 50.854 18.181
18.270 50.844 18.044
18.270 50.848 17.895
18.271 50.858 17.745
18.271 50.857 17.608
18.272 50.858 17.463
18.272 50.864 17.319
18.272 50.867 17.178
18.273 50.869 17.027
18.273 50.865 16.893
18.273 50.853 16.745
18.273 50.853 16.600
18.273 50.859 16.458
18.273 50.852 16.317
18.272 50.838 16.167
18.272 50.836 16.030
18.272 50.842 15.890
18.272 50.835 15.743
18.272 50.824 15.598
18.272 50.818 15.465
18.272 50.805 15.317
18.272 50.800 15.169
18.272 50.800 15.035
18.272 50.802 14.880
18.272 50.797 14.810
18.366 51.045 30.061
18.366 51.071 29.916
18.367 51.089 29.756
18.367 51.113 29.621
18.367 51.126 29.463
18.367 51.124 29.326
18.367 51.117 29.184
18.367 51.106 29.031
18.367 51.088 28.900
18.367 51.067 28.758
18.366 51.042 28.615
18.366 51.027 28.478
18.366 51.020 28.319
18.366 51.021 28.178
18.366 51.027 28.045
18.366 51.028 27.890
18.365 51.023 27.744
18.365 51.014 27.610
18.365 51.009 27.458
18.365 50.997 27.323
18.364 50.995 27.176
18.364 50.998 27.029
18.363 50.995 26.883
18.363 50.996 26.746
18.363 50.997 26.595
18.363 51.001 26.446
18.363 50.995 26.306
18.363 50.990 26.165
18.363 50.995 26.022
18.363 50.991 25.872
18.363 50.980 25.731
18.363 50.982 25.589
18.364 50.992 25.444
18.364 50.998 25.291
18.364 50.997 25.155
18.365 51.004 25.006
18.365 51.011 24.861
18.365 51.003 24.719
18.364 50.992 24.574
18.364 50.990 24.429
18.364 50.989 24.287
18.364 50.979 24.146
18.363 50.976 24.001
18.363 50.980 23.848
18.362 50.979 23.713
18.362 50.973 23.569
18.362 50.972 23.427
18.362 50.973 23.279
18.362 50.976 23.133
18.362 50.978 22.991
18.362 50.974 22.846
18.362 50.974 22.698
18.362 50.976 22.564
18.363 50.972 22.410
18.363 50.965 22.271
18.364 50.964 22.126
18.364 50.970 21.989
18.365 50.972 21.834
18.365 50.975 21.697
18.365 50.977 21.551
18.366 50.969 21.402
18.366 50.964 21.266
18.367 50.966 21.119
18.367 50.962 20.979
18.367 50.961 20.829
18.368 50.969 20.689
18.368 50.970 20.542
18.368 50.975 20.390
18.369 50.975 20.257
18.369 50.967 20.106
18.369 50.965 19.971
18.369 50.966 19.833
18.369 50.962 19.678
18.369 50.960 19.535
18.369 50.958 19.390
18.369 50.959 19.247
18.369 50.966 19.110
18.369 50.960 18.960
18.369 50.953 18.817
18.369 50.949 18.679
18.369 50.940 18.529
18.369 50.949 18.391
18.370 50.954 18.246
18.370 50.947 18.096
18.370 50.947 17.962
18.371 50.956 17.809
18.371 50.960 17.669
18.372 50.958 17.525
18.372 50.964 17.382
18.372 50.970 17.239
18.373 50.973 17.099
18.373 50.973 16.939
18.373 50.967 16.814
18.373 50.957 16.662
18.373 50.958 16.523
18.373 50.960 16.369
18.372 50.949 16.242
18.372 50.939 16.090
18.372 50.942 15.949
18.372 50.940 15.811
18.372 50.926 15.659
18.372 50.921 15.527
18.372 50.914 15.388
18.372 50.902 15.230
18.372 50.905 15.099
18.372 50.909 14.951
18.372 50.913 14.875
18.467 51.124 30.123
18.467 51.158 29.965
18.467 51.180 29.817
18.467 51.201 29.674
18.467 51.215 29.527
18.467 51.215 29.381
18.467 51.210 29.236
18.467 51.201 29.091
18.467 51.186 28.956
18.467 51.166 28.812
18.467 51.146 28.667
18.467 51.131 28.526
18.467 51.121 28.384
18.467 51.120 28.246
18.466 51.126 28.087
18.466 51.130 27.949
18.466 51.126 27.805
18.466 51.117 27.656
18.465 51.110 27.528
18.465 51.105 27.367
18.465 51.104 27.227
18.464 51.108 27.087
18.464 51.106 26.944
18.464 51.109 26.790
18.463 51.106 26.655
18.463 51.106 26.509
18.463 51.107 26.364
18.463 51.099 26.214
18.463 51.103 26.072
18.463 51.102 25.939
18.463 51.087 25.785
18.464 51.082 25.648
18.464 51.090 25.493
18.464 51.098 25.361
18.465 51.101 25.202
18.465 51.101 25.059
18.465 51.106 24.924
18.465 51.114 24.777
18.465 51.105 24.633
18.465 51.095 24.486
18.465 51.096 24.344
18.464 51.089 24.194
18.464 51.081 24.061
18.463 51.084 23.918
18.463 51.088 23.768
18.463 51.083 23.625
18.462 51.079 23.480
18.462 51.080 23.333
18.462 51.080 23.197
18.462 51.086 23.045
18.462 51.084 22.909
18.462 51.077 22.759
18.463 51.081 22.614
18.463 51.082 22.472
18.463 51.075 22.333
18.464 51.070 22.184
18.464 51.076 22.042
18.465 51.078 21.894
18.465 51.077 21.755
18.466 51.083 21.611
18.466 51.080 21.464
18.466 51.072 21.321
18.467 51.072 21.180
18.467 51.067 21.036
18.468 51.063 20.893
18.468 51.071 20.745
18.468 51.076 20.598
18.469 51.079 20.461
18.469 51.083 20.316
18.469 51.085 20.169
18.469 51.078 20.024
18.469 51.079 19.885
18.469 51.083 19.741
18.469 51.076 19.596
18.469 51.073 19.450
18.469 51.067 19.316
18.469 51.067 19.161
18.469 51.066 19.024
18.469 51.056 18.881
18.469 51.054 18.733
18.469 51.047 18.597
18.469 51.049 18.448
18.470 51.058 18.306
18.470 51.053 18.160
18.470 51.051 18.019
18.471 51.055 17.876
18.471 51.061 17.733
18.472 51.062 17.588
18.472 51.063 17.445
18.473 51.073 17.301
18.473 51.076 17.155
18.473 51.075 17.015
18.473 51.077 16.863
18.473 51.070 16.726
18.473 51.062 16.588
18.473 51.067 16.437
18.473 51.065 16.298
18.473 51.047 16.155
18.472 51.042 16.012
18.472 51.045 15.871
18.472 51.036 15.724
18.472 51.029 15.586
18.472 51.025 15.451
18.472 51.016 15.295
18.472 51.007 15.158
18.472 51.013 15.013
18.472 51.029 14.870
18.566 51.187 30.181
18.567 51.239 30.031
18.567 51.261 29.875
18.567 51.285 29.726
18.567 51.300 29.586
18.567 51.303 29.437
18.567 51.299 29.294
18.567 51.295 29.147
18.567 51.279 29.009
18.567 51.259 28.875
18.567 51.240 28.721
18.567 51.224 28.578
18.567 51.217 28.439
18.567 51.215 28.296
18.566 51.221 28.157
18.566 51.227 27.996
18.566 51.226 27.867
18.566 51.218 27.716
18.566 51.207 27.576
18.565 51.205 27.427
18.565 51.209 27.285
18.565 51.214 27.145
18.564 51.215 26.993
18.564 51.212 26.854
18.563 51.207 26.702
18.563 51.200 26.570
18.563 51.198 26.416
18.563 51.196 26.285
18.563 51.198 26.134
18.563 51.202 25.984
18.563 51.194 25.840
18.563 51.185 25.703
18.564 51.187 25.563
18.564 51.196 25.405
18.564 51.199 25.267
18.565 51.193 25.120
18.565 51.194 24.977
18.565 51.206 24.840
18.565 51.211 24.685
18.565 51.197 24.546
18.565 51.191 24.406
18.564 51.192 24.255
18.564 51.181 24.113
18.564 51.180 23.974
18.563 51.186 23.825
18.563 51.187 23.690
18.562 51.181 23.539
18.562 51.183 23.394
18.562 51.187 23.248
18.562 51.191 23.104
18.562 51.188 22.959
18.562 51.180 22.824
18.562 51.180 22.680
18.563 51.181 22.526
18.563 51.175 22.394
18.564 51.170 22.241
18.564 51.175 22.103
18.564 51.179 21.957
18.565 51.178 21.811
18.565 51.182 21.673
18.566 51.186 21.522
18.566 51.179 21.383
18.566 51.172 21.234
18.567 51.170 21.094
18.567 51.165 20.952
18.568 51.163 20.810
18.568 51.172 20.659
18.568 51.177 20.523
18.569 51.179 20.374
18.569 51.187 20.229
18.569 51.185 20.090
18.569 51.178 19.941
18.569 51.176 19.804
18.569 51.173 19.652
18.569 51.170 19.517
18.569 51.165 19.370
18.569 51.161 19.234
18.569 51.160 19.082
18.569 51.157 18.938
18.569 51.153 18.797
18.569 51.153 18.657
18.569 51.149 18.512
18.569 51.154 18.367
18.570 51.155 18.224
18.570 51.145 18.085
18.570 51.145 17.935
18.571 51.152 17.797
18.571 51.154 17.648
18.572 51.156 17.510
18.572 51.166 17.363
18.573 51.176 17.216
18.573 51.170 17.076
18.573 51.171 16.930
18.573 51.169 16.792
18.573 51.159 16.647
18.573 51.155 16.502
18.573 51.161 16.358
18.573 51.156 16.215
18.572 51.141 16.077
18.572 51.138 15.929
18.572 51.137 15.795
18.572 51.128 15.649
18.572 51.120 15.506
18.572 51.115 15.369
18.572 51.106 15.220
18.572 51.105 15.083
18.572 51.118 14.933
18.572 51.141 14.787
18.573 51.161 14.710
18.666 51.290 30.159
18.667 51.334 30.016
18.667 51.358 29.854
18.667 51.383 29.716
18.667 51.398 29.568
18.667 51.398 29.420
18.667 51.391 29.272
18.667 51.390 29.133
18.667 51.371 28.994
18.667 51.347 28.852
18.667 51.333 28.709
18.667 51.318 28.565
18.667 51.311 28.426
18.666 51.308 28.280
18.666 51.314 28.138
18.666 51.324 27.989
18.666 51.322 27.843
18.666 51.312 27.705
18.665 51.301 27.553
18.665 51.302 27.422
18.665 51.314 27.262
18.665 51.318 27.129
18.664 51.317 26.976
18.664 51.313 26.835
18.663 51.303 26.694
18.663 51.294 26.548
18.663 51.292 26.406
18.663 51.290 26.260
18.663 51.300 26.120
18.663 51.305 25.971
18.663 51.296 25.832
18.663 51.290 25.677
18.664 51.291 25.548
18.664 51.293 25.393
18.664 51.294 25.253
18.665 51.291 25.114
18.665 51.293 24.958
18.665 51.308 24.820
18.665 51.311 24.672
18.665 51.296 24.529
18.665 51.284 24.392
18.664 51.283 24.254
18.664 51.277 24.095
18.664 51.277 23.962
18.663 51.282 23.809
18.663 51.287 23.668
18.662 51.284 23.526
18.662 51.289 23.381
18.662 51.297 23.239
18.662 51.296 23.091
18.662 51.288 22.948
18.662 51.279 22.809
18.662 51.282 22.662
18.663 51.287 22.516
18.663 51.279 22.374
18.664 51.274 22.235
18.664 51.277 22.086
18.664 51.277 21.942
18.665 51.275 21.807
18.665 51.279 21.652
18.666 51.285 21.511
18.666 51.280 21.371
18.667 51.278 21.226
18.667 51.281 21.077
18.667 51.278 20.939
18.668 51.273 20.793
18.668 51.275 20.653
18.668 51.278 20.505
18.669 51.277 20.367
18.669 51.290 20.222
18.669 51.291 20.072
18.669 51.284 19.931
18.669 51.279 19.790
18.669 51.274 19.644
18.669 51.268 19.500
18.669 51.264 19.359
18.669 51.261 19.217
18.669 51.257 19.079
18.669 51.259 18.931
18.669 51.260 18.784
18.669 51.258 18.644
18.669 51.259 18.499
18.669 51.259 18.358
18.670 51.254 18.214
18.670 51.246 18.072
18.670 51.248 17.931
18.671 51.252 17.775
18.671 51.256 17.645
18.672 51.260 17.497
18.672 51.268 17.352
18.673 51.277 17.210
18.673 51.271 17.065
18.673 51.266 16.928
18.673 51.262 16.780
18.673 51.258 16.635
18.673 51.255 16.492
18.673 51.258 16.354
18.673 51.257 16.203
18.672 51.242 16.069
18.672 51.234 15.921
18.672 51.239 15.786
18.672 51.236 15.642
18.672 51.224 15.502
18.672 51.219 15.349
18.672 51.211 15.209
18.672 51.206 15.081
18.672 51.212 14.926
18.672 51.235 14.784
18.673 51.261 14.710
18.767 51.394 30.143
18.767 51.430 29.990
18.767 51.454 29.853
18.767 51.478 29.694
18.768 51.488 29.545
18.768 51.485 29.405
18.768 51.477 29.260
18.768 51.472 29.126
18.767 51.460 28.975
18.767 51.438 28.838
18.767 51.428 28.692
18.767 51.418 28.547
18.767 51.407 28.409
18.767 51.406 28.270
18.767 51.413 28.119
18.767 51.424 27.968
18.767 51.432 27.826
18.766 51.421 27.685
18.766 51.405 27.542
18.766 51.409 27.398
18.765 51.416 27.257
18.765 51.416 27.101
18.765 51.414 26.973
18.764 51.407 26.813
18.764 51.396 26.678
18.764 51.390 26.542
18.764 51.389 26.391
18.763 51.389 26.242
18.764 51.397 26.103
18.764 51.407 25.960
18.764 51.400 25.811
18.764 51.393 25.671
18.764 51.393 25.524
18.765 51.389 25.380
18.765 51.391 25.246
18.765 51.390 25.094
18.765 51.396 24.946
18.765 51.410 24.807
18.765 51.412 24.654
18.765 51.398 24.521
18.765 51.385 24.371
18.765 51.383 24.234
18.764 51.379 24.090
18.764 51.382 23.938
18.764 51.384 23.803
18.763 51.385 23.658
18.763 51.388 23.513
18.763 51.394 23.362
18.763 51.396 23.235
18.763 51.392 23.075
18.763 51.383 22.939
18.763 51.375 22.793
18.763 51.383 22.642
18.763 51.387 22.507
18.764 51.378 22.362
18.764 51.374 22.214
18.764 51.373 22.082
18.765 51.370 21.932
18.765 51.374 21.787
18.766 51.382 21.650
18.766 51.387 21.494
18.767 51.383 21.360
18.767 51.386 21.213
18.767 51.393 21.068
18.768 51.387 20.923
18.768 51.378 20.784
18.769 51.377 20.635
18.769 51.376 20.494
18.769 51.373 20.361
18.769 51.383 20.207
18.770 51.389 20.059
18.770 51.384 19.919
18.770 51.376 19.782
18.770 51.370 19.632
18.770 51.368 19.497
18.770 51.363 19.352
18.769 51.362 19.205
18.769 51.362 19.061
18.769 51.363 18.922
18.769 51.366 18.778
18.770 51.364 18.629
18.770 51.361 18.494
18.770 51.359 18.346
18.770 51.353 18.198
18.771 51.346 18.065
18.771 51.350 17.919
18.771 51.355 17.770
18.772 51.360 17.637
18.772 51.366 17.487
18.773 51.376 17.341
18.773 51.384 17.196
18.773 51.378 17.060
18.774 51.369 16.913
18.774 51.366 16.765
18.774 51.362 16.626
18.774 51.359 16.487
18.773 51.359 16.350
18.773 51.359 16.198
18.773 51.344 16.056
18.773 51.335 15.919
18.773 51.340 15.770
18.772 51.343 15.635
18.772 51.334 15.489
18.772 51.325 15.339
18.773 51.318 14.987
18.773 51.312 14.850
18.773 51.336 14.708
18.867 51.498 30.127
18.868 51.530 29.976
18.868 51.550 29.827
18.868 51.568 29.692
18.868 51.577 29.528
18.868 51.569 29.384
18.868 51.559 29.256
18.868 51.557 29.102
18.868 51.547 28.964
18.868 51.529 28.816
18.868 51.525 28.684
18.868 51.517 28.528
18.868 51.509 28.394
18.867 51.508 28.252
18.867 51.514 28.095
18.867 51.530 27.961
18.867 51.538 27.804
18.867 51.526 27.669
18.866 51.512 27.531
18.866 51.511 27.378
18.866 51.514 27.238
18.865 51.510 27.089
18.865 51.506 26.950
18.865 51.503 26.807
18.864 51.493 26.663
18.864 51.489 26.522
18.864 51.492 26.377
18.864 51.492 26.230
18.864 51.494 26.087
18.864 51.502 25.937
18.864 51.503 25.804
18.864 51.500 25.661
18.865 51.495 25.507
18.865 51.490 25.362
18.865 51.492 25.225
18.866 51.491 25.084
18.866 51.494 24.935
18.866 51.505 24.792
18.866 51.509 24.641
18.866 51.500 24.506
18.866 51.488 24.361
18.865 51.485 24.215
18.865 51.484 24.077
18.865 51.486 23.931
18.864 51.486 23.784
18.864 51.487 23.638
18.863 51.493 23.505
18.863 51.496 23.357
18.863 51.493 23.203
18.863 51.487 23.066
18.863 51.481 22.926
18.863 51.478 22.782
18.863 51.487 22.637
18.864 51.493 22.492
18.864 51.480 22.353
18.864 51.473 22.205
18.865 51.470 22.062
18.865 51.465 21.921
18.866 51.473 21.781
18.866 51.481 21.626
18.867 51.486 21.491
18.867 51.481 21.342
18.867 51.488 21.203
18.868 51.499 21.056
18.868 51.493 20.909
18.869 51.488 20.771
18.869 51.483 20.628
18.869 51.479 20.487
18.870 51.476 20.342
18.870 51.482 20.195
18.870 51.488 20.057
18.870 51.483 19.907
18.870 51.473 19.767
18.870 51.465 19.633
18.870 51.461 19.476
18.870 51.460 19.341
18.870 51.462 19.197
18.870 51.468 19.048
18.870 51.467 18.914
18.870 51.467 18.768
18.870 51.464 18.622
18.870 51.458 18.477
18.870 51.454 18.338
18.871 51.450 18.197
18.871 51.447 18.048
18.871 51.451 17.908
18.872 51.458 17.768
18.872 51.465 17.619
18.873 51.473 17.477
18.873 51.481 17.331
18.874 51.489 17.187
18.874 51.486 17.048
18.874 51.468 16.907
18.874 51.463 16.758
18.874 51.459 16.624
18.874 51.454 16.474
18.874 51.456 16.340
18.874 51.457 16.187
18.873 51.444 16.050
18.873 51.432 15.915
18.873 51.440 15.767
18.873 51.448 15.622
18.873 51.444 15.476
18.873 51.443 15.402
18.968 51.603 30.105
18.968 51.631 29.964
18.968 51.645 29.808
18.968 51.659 29.663
18.968 51.665 29.522
18.968 51.653 29.373
18.968 51.643 29.233
18.968 51.642 29.094
18.968 51.635 28.946
18.968 51.628 28.813
18.968 51.625 28.651
18.968 51.622 28.519
18.968 51.614 28.370
18.968 51.609 28.229
18.968 51.612 28.091
18.968 51.624 27.946
18.968 51.630 27.791
18.967 51.622 27.654
18.967 51.610 27.506
18.967 51.608 27.364
18.966 51.610 27.221
18.966 51.604 27.076
18.966 51.600 26.940
18.965 51.597 26.790
18.965 51.592 26.650
18.965 51.590 26.503
18.965 51.594 26.359
18.965 51.592 26.221
18.965 51.591 26.067
18.965 51.597 25.932
18.965 51.600 25.786
18.965 51.600 25.636
18.965 51.594 25.495
18.966 51.582 25.359
18.966 51.583 25.209
18.966 51.584 25.066
18.966 51.585 24.924
18.966 51.596 24.778
18.966 51.601 24.634
18.966 51.595 24.488
18.966 51.588 24.348
18.966 51.582 24.205
18.965 51.580 24.056
18.965 51.583 23.914
18.965 51.585 23.780
18.964 51.588 23.629
18.964 51.594 23.478
18.964 51.595 23.348
18.964 51.585 23.189
18.964 51.578 23.060
18.964 51.572 22.910
18.964 51.575 22.769
18.964 51.584 22.623
18.964 51.588 22.480
18.965 51.579 22.338
18.965 51.570 22.197
18.965 51.567 22.050
18.966 51.564 21.912
18.966 51.569 21.759
18.967 51.580 21.622
18.967 51.586 21.477
18.968 51.578 21.328
18.968 51.584 21.197
18.968 51.596 21.046
18.969 51.592 20.897
18.969 51.588 20.757
18.970 51.584 20.623
18.970 51.581 20.470
18.970 51.580 20.330
18.970 51.580 20.186
18.971 51.585 20.042
18.971 51.579 19.899
18.971 51.568 19.757
18.971 51.559 19.614
18.971 51.555 19.471
18.971 51.560 19.332
18.971 51.565 19.183
18.970 51.572 19.041
18.970 51.571 18.900
18.970 51.563 18.754
18.971 51.558 18.618
18.971 51.551 18.466
18.971 51.548 18.330
18.971 51.544 18.188
18.972 51.547 18.036
18.972 51.556 17.902
18.973 51.564 17.752
18.973 51.574 17.609
18.974 51.581 17.470
18.974 51.583 17.324
18.974 51.588 17.179
18.974 51.585 17.036
18.975 51.569 16.898
18.975 51.561 16.751
18.975 51.556 16.614
18.975 51.552 16.470
18.974 51.557 16.323
18.974 51.557 16.183
18.974 51.545 16.041
18.974 51.531 15.903
18.974 51.542 15.761
18.974 51.559 15.615
18.974 51.557 15.462
18.974 51.561 15.328
19.069 51.680 30.168
19.069 51.720 30.014
19.070 51.731 29.871
19.070 51.743 29.719
19.070 51.749 29.573
19.070 51.745 29.440
19.070 51.733 29.290
19.070 51.730 29.148
19.070 51.729 29.001
19.070 51.729 28.859
19.070 51.727 28.717
19.070 51.726 28.570
19.070 51.720 28.428
19.069 51.707 28.285
19.069 51.700 28.142
19.069 51.705 28.001
19.069 51.711 27.855
19.069 51.713 27.705
19.069 51.709 27.568
19.068 51.706 27.422
19.068 51.706 27.277
19.068 51.703 27.133
19.067 51.698 26.996
19.067 51.696 26.846
19.066 51.696 26.707
19.066 51.697 26.561
19.066 51.700 26.412
19.066 51.697 26.269
19.066 51.689 26.134
19.066 51.685 25.989
19.066 51.687 25.841
19.066 51.692 25.696
19.066 51.694 25.556
19.067 51.685 25.410
19.067 51.678 25.269
19.067 51.682 25.126
19.068 51.681 24.981
19.068 51.683 24.834
19.068 51.687 24.694
19.068 51.686 24.554
19.067 51.685 24.404
19.067 51.679 24.260
19.067 51.672 24.124
19.067 51.671 23.972
19.066 51.677 23.832
19.066 51.683 23.690
19.065 51.687 23.541
19.065 51.690 23.400
19.065 51.685 23.259
19.065 51.675 23.112
19.065 51.669 22.971
19.065 51.671 22.830
19.065 51.677 22.681
19.065 51.682 22.541
19.066 51.674 22.395
19.066 51.667 22.255
19.066 51.664 22.111
19.067 51.659 21.971
19.067 51.660 21.829
19.068 51.672 21.677
19.068 51.683 21.537
19.069 51.677 21.394
19.069 51.672 21.250
19.069 51.682 21.103
19.070 51.686 20.962
19.070 51.683 20.820
19.071 51.684 20.674
19.071 51.683 20.535
19.071 51.679 20.389
19.072 51.677 20.246
19.072 51.677 20.102
19.072 51.676 19.962
19.072 51.672 19.815
19.072 51.663 19.674
19.072 51.656 19.537
19.072 51.658 19.394
19.072 51.662 19.245
19.072 51.667 19.102
19.072 51.670 18.959
19.072 51.659 18.821
19.072 51.647 18.671
19.072 51.641 18.535
19.072 51.640 18.392
19.072 51.640 18.246
19.073 51.643 18.107
19.073 51.653 17.959
19.074 51.666 17.812
19.074 51.675 17.680
19.075 51.683 17.519
19.075 51.682 17.390
19.075 51.679 17.244
19.076 51.683 17.102
19.076 51.676 16.957
19.076 51.663 16.813
19.076 51.660 16.676
19.076 51.655 16.532
19.076 51.657 16.387
19.076 51.659 16.247
19.075 51.656 16.106
19.075 51.640 15.958
19.075 51.634 15.823
19.075 51.660 15.671
19.075 51.673 15.528
19.075 51.669 15.388
19.075 51.687 15.237
19.075 51.712 15.099
19.075 51.715 15.028
19.169 51.733 30.225
19.169 51.802 30.070
19.169 51.815 29.926
19.169 51.822 29.778
19.170 51.828 29.642
19.170 51.828 29.490
19.170 51.824 29.348
19.170 51.818 29.201
19.170 51.819 29.061
19.170 51.820 28.913
19.170 51.818 28.769
19.169 51.815 28.633
19.169 51.811 28.483
19.169 51.804 28.345
19.169 51.792 28.198
19.169 51.789 28.055
19.169 51.793 27.913
19.169 51.794 27.768
19.168 51.795 27.622
19.168 51.796 27.482
19.168 51.798 27.341
19.168 51.798 27.193
19.167 51.788 27.044
19.167 51.788 26.904
19.166 51.787 26.762
19.166 51.785 26.619
19.166 51.791 26.474
19.166 51.791 26.332
19.166 51.780 26.186
19.166 51.768 26.045
19.166 51.769 25.904
19.166 51.778 25.754
19.166 51.784 25.618
19.166 51.784 25.470
19.167 51.776 25.323
19.167 51.775 25.184
19.167 51.775 25.038
19.167 51.774 24.893
19.167 51.773 24.753
19.167 51.769 24.609
19.167 51.771 24.465
19.167 51.774 24.318
19.167 51.765 24.182
19.166 51.753 24.038
19.166 51.758 23.899
19.166 51.766 23.740
19.165 51.772 23.603
19.165 51.780 23.459
19.165 51.778 23.317
19.165 51.770 23.180
19.165 51.762 23.022
19.165 51.759 22.888
19.165 51.765 22.746
19.165 51.767 22.600
19.165 51.760 22.456
19.166 51.754 22.319
19.166 51.757 22.174
19.166 51.754 22.026
19.167 51.750 21.884
19.167 51.761 21.746
19.168 51.774 21.591
19.168 51.773 21.458
19.169 51.761 21.310
19.169 51.762 21.167
19.169 51.767 21.021
19.170 51.766 20.884
19.170 51.768 20.741
19.171 51.770 20.586
19.171 51.768 20.455
19.171 51.766 20.309
19.171 51.762 20.164
19.172 51.760 20.025
19.172 51.761 19.878
19.172 51.757 19.738
19.172 51.748 19.595
19.172 51.746 19.451
19.172 51.748 19.310
19.172 51.752 19.170
19.171 51.754 19.021
19.171 51.752 18.874
19.171 51.739 18.747
19.171 51.729 18.595
19.172 51.730 18.444
19.172 51.732 18.314
19.172 51.731 18.168
19.173 51.739 18.024
19.173 51.749 17.879
19.174 51.761 17.732
19.174 51.768 17.597
19.175 51.770 17.442
19.175 51.764 17.306
19.175 51.766 17.169
19.175 51.772 17.018
19.176 51.763 16.879
19.176 51.752 16.734
19.176 51.750 16.600
19.176 51.748 16.444
19.175 51.747 16.314
19.175 51.752 16.170
19.175 51.750 16.028
19.175 51.738 15.872
19.175 51.750 15.730
19.175 51.773 15.592
19.175 51.772 15.384
19.175 51.786 15.240
19.175 51.812 15.094
19.175 51.817 14.953
19.175 51.819 14.807
19.175 51.841 14.656
19.175 51.832 14.598
19.269 51.873 30.131
19.269 51.902 29.981
19.269 51.906 29.839
19.269 51.912 29.694
19.269 51.917 29.549
19.270 51.919 29.400
19.270 51.917 29.257
19.270 51.913 29.118
19.270 51.913 28.970
19.269 51.911 28.827
19.269 51.905 28.692
19.269 51.901 28.543
19.269 51.898 28.394
19.269 51.891 28.254
19.269 51.882 28.115
19.269 51.881 27.968
19.269 51.882 27.829
19.268 51.879 27.685
19.268 51.884 27.534
19.268 51.890 27.393
19.268 51.892 27.249
19.267 51.886 27.106
19.267 51.879 26.965
19.266 51.882 26.820
19.266 51.880 26.670
19.266 51.880 26.537
19.266 51.885 26.388
19.266 51.878 26.244
19.265 51.863 26.099
19.266 51.858 25.966
19.266 51.867 25.812
19.266 51.876 25.671
19.266 51.879 25.525
19.266 51.876 25.387
19.267 51.875 25.241
19.267 51.875 25.096
19.267 51.873 24.952
19.267 51.872 24.813
19.267 51.862 24.667
19.267 51.858 24.525
19.267 51.864 24.378
19.267 51.863 24.237
19.267 51.849 24.095
19.266 51.844 23.953
19.266 51.853 23.808
19.265 51.858 23.669
19.265 51.864 23.519
19.265 51.869 23.373
19.265 51.866 23.231
19.265 51.859 23.094
19.264 51.856 22.945
19.265 51.853 22.804
19.265 51.856 22.659
19.265 51.853 22.520
19.265 51.844 22.373
19.266 51.846 22.235
19.266 51.851 22.090
19.267 51.842 21.940
19.267 51.843 21.802
19.267 51.855 21.667
19.268 51.859 21.507
19.268 51.851 21.377
19.269 51.846 21.227
19.269 51.852 21.086
19.269 51.850 20.944
19.270 51.853 20.795
19.270 51.858 20.658
19.271 51.856 20.513
19.271 51.853 20.368
19.271 51.849 20.229
19.271 51.847 20.088
19.272 51.850 19.942
19.272 51.855 19.795
19.272 51.849 19.659
19.272 51.846 19.509
19.272 51.847 19.370
19.271 51.846 19.227
19.271 51.845 19.083
19.271 51.843 18.940
19.271 51.839 18.803
19.271 51.823 18.662
19.271 51.819 18.514
19.272 51.825 18.371
19.272 51.824 18.229
19.272 51.831 18.084
19.273 51.842 17.944
19.273 51.851 17.799
19.274 51.858 17.653
19.274 51.863 17.514
19.275 51.854 17.371
19.275 51.847 17.224
19.275 51.860 17.083
19.275 51.863 16.942
19.275 51.848 16.800
19.275 51.841 16.659
19.275 51.841 16.518
19.275 51.838 16.376
19.275 51.837 16.229
19.275 51.852 16.080
19.275 51.859 15.935
19.275 51.862 15.800
19.275 51.889 15.591
19.274 51.886 15.438
19.274 51.882 15.369
19.274 51.880 15.231
19.275 51.893 15.088
19.275 51.894 14.944
19.275 51.889 14.808
19.275 51.900 14.653
19.275 51.887 14.587
19.369 51.934 30.197
19.369 51.983 30.043
19.369 51.989 29.887
19.369 51.992 29.753
19.369 51.996 29.606
19.369 51.998 29.462
19.369 52.004 29.313
19.369 52.002 29.174
19.369 51.997 29.034
19.369 51.997 28.887
19.369 51.989 28.735
19.369 51.983 28.602
19.369 51.980 28.464
19.369 51.977 28.313
19.369 51.973 28.169
19.369 51.967 28.030
19.369 51.969 27.878
19.369 51.971 27.741
19.368 51.971 27.598
19.368 51.977 27.447
19.368 51.980 27.309
19.367 51.975 27.160
19.367 51.966 27.020
19.367 51.964 26.885
19.366 51.964 26.730
19.366 51.962 26.591
19.366 51.964 26.448
19.366 51.964 26.308
19.365 51.953 26.159
19.365 51.945 26.020
19.366 51.946 25.874
19.366 51.955 25.732
19.366 51.961 25.585
19.366 51.961 25.449
19.367 51.961 25.299
19.367 51.966 25.154
19.367 51.966 25.010
19.367 51.965 24.865
19.367 51.961 24.726
19.367 51.951 24.584
19.367 51.951 24.441
19.367 51.959 24.294
19.367 51.955 24.154
19.366 51.938 24.010
19.366 51.939 23.863
19.365 51.941 23.726
19.365 51.939 23.583
19.365 51.942 23.440
19.365 51.944 23.298
19.364 51.939 23.142
19.364 51.939 23.009
19.364 51.939 22.867
19.365 51.939 22.718
19.365 51.945 22.577
19.365 51.938 22.432
19.365 51.932 22.297
19.366 51.938 22.146
19.366 51.935 22.005
19.367 51.930 21.872
19.367 51.937 21.716
19.368 51.943 21.583
19.368 51.941 21.425
19.368 51.932 21.296
19.369 51.931 21.145
19.369 51.933 21.006
19.370 51.931 20.863
19.370 51.940 20.717
19.370 51.944 20.573
19.371 51.942 20.436
19.371 51.935 20.284
19.371 51.930 20.149
19.371 51.929 20.007
19.372 51.936 19.865
19.372 51.939 19.712
19.372 51.934 19.573
19.372 51.939 19.427
19.372 51.941 19.291
19.371 51.938 19.147
19.371 51.938 19.002
19.371 51.930 18.863
19.371 51.916 18.719
19.371 51.906 18.576
19.371 51.905 18.436
19.372 51.911 18.298
19.372 51.918 18.143
19.372 51.927 17.999
19.373 51.933 17.868
19.373 51.937 17.713
19.374 51.945 17.582
19.374 51.940 17.434
19.375 51.926 17.290
19.375 51.930 17.147
19.375 51.943 17.008
19.375 51.936 16.857
19.375 51.925 16.728
19.375 51.922 16.578
19.375 51.924 16.432
19.375 51.924 16.301
19.375 51.933 16.152
19.375 51.954 16.003
19.375 51.966 15.861
19.375 51.976 15.724
19.375 51.981 15.572
19.374 51.974 15.436
19.374 51.958 15.291
19.374 51.960 15.160
19.375 51.965 15.008
19.375 51.962 14.864
19.375 51.961 14.725
19.375 51.959 14.577
19.469 52.037 30.180
19.470 52.075 30.025
19.470 52.076 29.877
19.470 52.078 29.738
19.470 52.078 29.595
19.470 52.081 29.440
19.470 52.087 29.309
19.470 52.086 29.153
19.470 52.085 29.014
19.470 52.082 28.873
19.470 52.073 28.729
19.470 52.064 28.586
19.470 52.060 28.444
19.470 52.061 28.297
19.469 52.058 28.151
19.469 52.057 28.018
19.469 52.059 27.868
19.469 52.059 27.727
19.469 52.062 27.581
19.468 52.068 27.436
19.468 52.068 27.293
19.468 52.066 27.145
19.467 52.059 27.014
19.467 52.054 26.862
19.467 52.050 26.719
19.466 52.045 26.579
19.466 52.044 26.439
19.466 52.040 26.291
19.466 52.036 26.149
19.466 52.035 26.007
19.466 52.033 25.858
19.466 52.038 25.722
19.466 52.043 25.571
19.467 52.041 25.433
19.467 52.048 25.287
19.467 52.057 25.142
19.468 52.056 24.995
19.468 52.057 24.861
19.468 52.052 24.711
19.468 52.039 24.571
19.468 52.039 24.429
19.467 52.052 24.280
19.467 52.053 24.141
19.467 52.039 23.994
19.466 52.036 23.856
19.466 52.033 23.713
19.466 52.026 23.567
19.465 52.026 23.430
19.465 52.026 23.280
19.465 52.026 23.147
19.465 52.027 22.988
19.465 52.027 22.857
19.465 52.028 22.709
19.465 52.037 22.566
19.466 52.033 22.422
19.466 52.027 22.286
19.466 52.030 22.133
19.467 52.027 21.998
19.467 52.023 21.851
19.468 52.027 21.706
19.468 52.028 21.563
19.468 52.029 21.420
19.469 52.019 21.284
19.469 52.017 21.139
19.470 52.024 20.995
19.470 52.023 20.847
19.470 52.030 20.711
19.471 52.034 20.561
19.471 52.034 20.425
19.471 52.027 20.275
19.472 52.017 20.143
19.472 52.013 19.990
19.472 52.020 19.855
19.472 52.022 19.707
19.472 52.017 19.568
19.472 52.026 19.420
19.472 52.032 19.279
19.472 52.029 19.136
19.472 52.027 18.992
19.472 52.016 18.858
19.472 51.998 18.705
19.472 51.990 18.569
19.472 51.988 18.430
19.472 51.998 18.284
19.472 52.011 18.139
19.473 52.020 17.992
19.473 52.022 17.860
19.474 52.025 17.705
19.474 52.029 17.564
19.475 52.028 17.432
19.475 52.017 17.286
19.475 52.017 17.136
19.476 52.028 16.996
19.476 52.020 16.859
19.476 52.005 16.710
19.476 52.005 16.574
19.476 52.011 16.431
19.476 52.012 16.284
19.476 52.025 16.140
19.475 52.054 15.997
19.475 52.065 15.859
19.475 52.068 15.718
19.475 52.061 15.572
19.475 52.047 15.434
19.475 52.036 15.290
19.475 52.037 15.143
19.475 52.040 14.993
19.475 52.037 14.868
19.475 52.050 14.719
19.476 52.057 14.568
19.570 52.090 30.239
19.570 52.157 30.080
19.570 52.167 29.937
19.570 52.165 29.787
19.570 52.168 29.648
19.570 52.170 29.503
19.570 52.172 29.361
19.570 52.174 29.217
19.570 52.172 29.071
19.570 52.169 28.924
19.570 52.167 28.788
19.570 52.156 28.642
19.570 52.149 28.501
19.570 52.150 28.357
19.570 52.149 28.211
19.570 52.150 28.068
19.570 52.147 27.927
19.569 52.145 27.785
19.569 52.147 27.634
19.569 52.151 27.498
19.569 52.154 27.348
19.568 52.155 27.206
19.568 52.154 27.065
19.568 52.152 26.919
19.567 52.146 26.779
19.567 52.133 26.630
19.567 52.131 26.494
19.566 52.125 26.352
19.566 52.121 26.210
19.566 52.126 26.063
19.566 52.128 25.921
19.566 52.125 25.772
19.567 52.125 25.632
19.567 52.124 25.490
19.567 52.122 25.348
19.568 52.134 25.200
19.568 52.140 25.062
19.568 52.140 24.909
19.568 52.146 24.770
19.568 52.140 24.629
19.568 52.130 24.486
19.568 52.139 24.342
19.568 52.148 24.197
19.567 52.139 24.052
19.567 52.130 23.918
19.567 52.126 23.767
19.566 52.120 23.629
19.566 52.115 23.486
19.565 52.114 23.339
19.565 52.113 23.198
19.565 52.112 23.059
19.565 52.112 22.916
19.565 52.110 22.771
19.565 52.119 22.628
19.566 52.122 22.486
19.566 52.117 22.337
19.566 52.118 22.193
19.567 52.118 22.057
19.567 52.116 21.909
19.568 52.119 21.770
19.568 52.121 21.629
19.569 52.121 21.478
19.569 52.117 21.340
19.569 52.106 21.200
19.570 52.113 21.055
19.570 52.116 20.906
19.571 52.116 20.772
19.571 52.121 20.628
19.571 52.126 20.478
19.572 52.124 20.339
19.572 52.115 20.196
19.572 52.104 20.057
19.572 52.103 19.912
19.572 52.108 19.770
19.572 52.101 19.627
19.572 52.103 19.485
19.572 52.116 19.343
19.572 52.120 19.196
19.572 52.118 19.060
19.572 52.114 18.911
19.572 52.099 18.770
19.572 52.085 18.628
19.572 52.078 18.488
19.572 52.082 18.348
19.573 52.096 18.200
19.573 52.106 18.062
19.573 52.112 17.914
19.574 52.117 17.777
19.574 52.114 17.626
19.575 52.115 17.486
19.575 52.115 17.342
19.576 52.108 17.207
19.576 52.112 17.062
19.576 52.116 16.915
19.576 52.097 16.779
19.576 52.087 16.634
19.576 52.097 16.493
19.576 52.101 16.348
19.576 52.109 16.200
19.576 52.119 16.129
19.576 52.148 15.991
19.576 52.157 15.852
19.575 52.151 15.709
19.575 52.135 15.568
19.575 52.118 15.430
19.575 52.116 15.275
19.575 52.119 15.139
19.575 52.120 14.997
19.575 52.121 14.855
19.576 52.132 14.703
19.670 52.185 30.223
19.670 52.246 30.065
19.670 52.252 29.923
19.670 52.250 29.773
19.671 52.253 29.630
19.671 52.250 29.490
19.671 52.252 29.343
19.671 52.254 29.206
19.671 52.252 29.052
19.671 52.252 28.914
19.671 52.253 28.775
19.671 52.244 28.623
19.670 52.236 28.487
19.670 52.236 28.342
19.670 52.234 28.203
19.670 52.231 28.050
19.670 52.228 27.913
19.670 52.226 27.769
19.670 52.227 27.624
19.669 52.228 27.484
19.669 52.233 27.334
19.669 52.240 27.196
19.668 52.242 27.049
19.668 52.244 26.902
19.668 52.235 26.764
19.667 52.220 26.627
19.667 52.218 26.478
19.667 52.211 26.335
19.667 52.208 26.195
19.667 52.217 26.050
19.667 52.216 25.907
19.667 52.210 25.766
19.667 52.207 25.622
19.667 52.201 25.477
19.667 52.203 25.334
19.668 52.215 25.190
19.668 52.223 25.043
19.668 52.225 24.902
19.668 52.235 24.761
19.668 52.228 24.613
19.668 52.218 24.475
19.668 52.223 24.327
19.668 52.227 24.191
19.668 52.221 24.037
19.667 52.214 23.902
19.667 52.211 23.756
19.666 52.206 23.620
19.666 52.199 23.476
19.666 52.199 23.328
19.666 52.197 23.193
19.666 52.198 23.040
19.666 52.196 22.905
19.666 52.196 22.761
19.666 52.202 22.617
19.666 52.205 22.472
19.666 52.201 22.328
19.667 52.198 22.187
19.667 52.198 22.044
19.668 52.200 21.907
19.668 52.206 21.756
19.668 52.212 21.611
19.669 52.216 21.474
19.669 52.208 21.326
19.670 52.201 21.190
19.670 52.204 21.042
19.671 52.206 20.895
19.671 52.206 20.765
19.671 52.207 20.610
19.672 52.214 20.472
19.672 52.211 20.331
19.672 52.200 20.188
19.672 52.188 20.045
19.673 52.187 19.904
19.673 52.189 19.762
19.673 52.181 19.619
19.673 52.185 19.477
19.673 52.198 19.334
19.673 52.203 19.183
19.672 52.204 19.049
19.672 52.201 18.904
19.672 52.191 18.766
19.672 52.176 18.618
19.672 52.167 18.480
19.673 52.167 18.338
19.673 52.179 18.189
19.673 52.189 18.055
19.674 52.196 17.907
19.674 52.204 17.761
19.675 52.200 17.627
19.675 52.200 17.472
19.676 52.200 17.341
19.676 52.195 17.194
19.676 52.201 17.053
19.676 52.198 16.907
19.676 52.179 16.771
19.676 52.168 16.633
19.676 52.175 16.482
19.676 52.184 16.347
19.676 52.194 16.194
19.676 52.225 16.049
19.676 52.248 15.912
19.676 52.240 15.771
19.676 52.222 15.631
19.675 52.194 15.488
19.675 52.183 15.346
19.675 52.187 15.209
19.675 52.191 15.062
19.676 52.198 14.922
19.676 52.205 14.769
19.770 52.218 30.285
19.770 52.312 30.128
19.770 52.334 29.976
19.770 52.333 29.829
19.770 52.336 29.690
19.770 52.333 29.551
19.770 52.332 29.400
19.770 52.336 29.253
19.770 52.337 29.121
19.770 52.337 28.974
19.770 52.340 28.824
19.770 52.336 28.688
19.770 52.325 28.535
19.770 52.320 28.404
19.770 52.315 28.256
19.770 52.315 28.112
19.770 52.312 27.973
19.770 52.306 27.823
19.769 52.305 27.686
19.769 52.304 27.543
19.769 52.304 27.400
19.769 52.315 27.251
19.768 52.326 27.110
19.768 52.331 26.960
19.768 52.328 26.827
19.767 52.310 26.670
19.767 52.300 26.546
19.767 52.294 26.395
19.766 52.287 26.251
19.766 52.290 26.110
19.766 52.296 25.966
19.766 52.293 25.820
19.767 52.291 25.683
19.767 52.289 25.537
19.767 52.289 25.397
19.767 52.294 25.241
19.768 52.303 25.109
19.768 52.306 24.968
19.768 52.309 24.814
19.768 52.313 24.678
19.768 52.306 24.533
19.768 52.302 24.386
19.768 52.309 24.244
19.768 52.311 24.109
19.767 52.305 23.957
19.767 52.303 23.816
19.766 52.296 23.679
19.766 52.289 23.537
19.766 52.285 23.389
19.765 52.282 23.245
19.765 52.282 23.104
19.765 52.285 22.969
19.765 52.280 22.818
19.765 52.281 22.677
19.766 52.283 22.532
19.766 52.285 22.392
19.766 52.279 22.251
19.767 52.273 22.104
19.767 52.278 21.963
19.768 52.284 21.823
19.768 52.290 21.672
19.768 52.297 21.536
19.769 52.296 21.390
19.769 52.288 21.241
19.770 52.290 21.105
19.770 52.295 20.968
19.770 52.291 20.814
19.771 52.288 20.677
19.771 52.290 20.535
19.772 52.295 20.392
19.772 52.288 20.246
19.772 52.275 20.114
19.772 52.272 19.962
19.772 52.273 19.823
19.772 52.264 19.682
19.772 52.258 19.537
19.772 52.265 19.399
19.772 52.273 19.252
19.772 52.278 19.111
19.772 52.279 18.967
19.772 52.278 18.821
19.772 52.275 18.690
19.772 52.265 18.538
19.772 52.260 18.399
19.773 52.259 18.253
19.773 52.263 18.120
19.773 52.270 17.967
19.774 52.278 17.834
19.774 52.282 17.686
19.775 52.282 17.539
19.775 52.285 17.396
19.775 52.285 17.262
19.776 52.285 17.112
19.776 52.285 16.978
19.776 52.271 16.828
19.776 52.251 16.695
19.776 52.245 16.555
19.776 52.256 16.404
19.776 52.266 16.265
19.776 52.291 16.119
19.776 52.322 15.971
19.776 52.331 15.836
19.775 52.315 15.693
19.775 52.279 15.561
19.775 52.253 15.402
19.775 52.248 15.273
19.775 52.251 15.131
19.775 52.263 14.979
19.775 52.280 14.844
19.775 52.288 14.697
19.776 52.311 14.622
19.868 51.999 30.590
19.868 52.152 30.435
19.869 52.228 30.358
19.869 52.300 30.270
19.869 52.387 30.115
19.870 52.405 29.963
19.870 52.413 29.822
19.870 52.417 29.673
19.870 52.414 29.531
19.870 52.419 29.387
19.870 52.423 29.243
19.870 52.422 29.098
19.870 52.424 28.958
19.870 52.425 28.810
19.870 52.421 28.673
19.870 52.413 28.526
19.870 52.404 28.386
19.870 52.401 28.243
19.869 52.399 28.102
19.869 52.395 27.953
19.869 52.390 27.812
19.869 52.388 27.673
19.869 52.386 27.531
19.868 52.385 27.385
19.868 52.394 27.238
19.868 52.410 27.095
19.867 52.417 26.949
19.867 52.411 26.809
19.867 52.399 26.663
19.866 52.392 26.525
19.866 52.385 26.382
19.866 52.374 26.243
19.866 52.371 26.097
19.866 52.374 25.952
19.866 52.371 25.816
19.866 52.373 25.667
19.866 52.376 25.522
19.866 52.373 25.383
19.867 52.374 25.237
19.867 52.382 25.095
19.867 52.386 24.950
19.868 52.389 24.809
19.868 52.392 24.664
19.868 52.387 24.520
19.867 52.384 24.382
19.867 52.391 24.227
19.867 52.393 24.092
19.867 52.389 23.954
19.866 52.388 23.804
19.866 52.381 23.662
19.865 52.372 23.527
19.865 52.367 23.379
19.865 52.368 23.234
19.865 52.370 23.096
19.865 52.371 22.953
19.865 52.368 22.808
19.865 52.362 22.664
19.865 52.363 22.523
19.865 52.367 22.379
19.866 52.360 22.240
19.866 52.353 22.100
19.866 52.355 21.949
19.867 52.360 21.808
19.867 52.365 21.671
19.868 52.368 21.524
19.868 52.367 21.387
19.869 52.366 21.234
19.869 52.370 21.092
19.869 52.378 20.951
19.870 52.374 20.811
19.870 52.364 20.672
19.871 52.364 20.528
19.871 52.368 20.380
19.871 52.362 20.239
19.871 52.356 20.095
19.872 52.359 19.955
19.872 52.360 19.815
19.872 52.352 19.673
19.872 52.344 19.532
19.872 52.342 19.389
19.872 52.345 19.241
19.872 52.350 19.104
19.871 52.354 18.963
19.871 52.355 18.813
19.871 52.358 18.676
19.872 52.358 18.528
19.872 52.355 18.390
19.872 52.349 18.251
19.872 52.347 18.105
19.873 52.349 17.966
19.873 52.358 17.822
19.874 52.365 17.678
19.874 52.367 17.536
19.875 52.373 17.389
19.875 52.374 17.247
19.875 52.375 17.108
19.875 52.371 16.965
19.876 52.358 16.828
19.876 52.338 16.684
19.876 52.324 16.546
19.875 52.332 16.398
19.875 52.342 16.262
19.875 52.367 16.118
19.875 52.401 15.970
19.875 52.415 15.820
19.875 52.406 15.679
19.875 52.371 15.544
19.874 52.338 15.407
19.874 52.322 15.265
19.874 52.324 15.125
19.874 52.338 14.977
19.875 52.359 14.846
19.875 52.377 14.763
19.967 52.091 30.577
19.968 52.161 30.503
19.968 52.234 30.424
19.968 52.312 30.346
19.969 52.379 30.260
19.969 52.432 30.171
19.969 52.480 30.026
19.969 52.487 29.876
19.970 52.492 29.730
19.970 52.492 29.592
19.970 52.495 29.446
19.970 52.505 29.301
19.970 52.507 29.154
19.970 52.507 29.019
19.970 52.509 28.869
19.970 52.506 28.721
19.970 52.502 28.587
19.970 52.494 28.443
19.969 52.488 28.298
19.969 52.486 28.159
19.969 52.481 28.013
19.969 52.474 27.877
19.969 52.471 27.724
19.969 52.472 27.587
19.968 52.465 27.442
19.968 52.467 27.302
19.968 52.480 27.158
19.967 52.490 27.008
19.967 52.490 26.866
19.967 52.482 26.730
19.966 52.478 26.576
19.966 52.476 26.438
19.966 52.463 26.306
19.966 52.454 26.149
19.966 52.451 26.015
19.966 52.450 25.872
19.966 52.453 25.731
19.966 52.461 25.583
19.966 52.459 25.441
19.966 52.454 25.299
19.967 52.455 25.148
19.967 52.460 25.015
19.967 52.466 24.869
19.967 52.469 24.722
19.967 52.467 24.580
19.967 52.463 24.439
19.967 52.468 24.296
19.967 52.472 24.149
19.967 52.469 24.009
19.966 52.471 23.872
19.966 52.467 23.720
19.965 52.458 23.583
19.965 52.451 23.437
19.965 52.448 23.300
19.965 52.451 23.152
19.965 52.451 23.013
19.964 52.452 22.869
19.965 52.446 22.731
19.965 52.443 22.584
19.965 52.448 22.439
19.965 52.449 22.297
19.966 52.443 22.154
19.966 52.438 22.018
19.966 52.440 21.873
19.967 52.446 21.729
19.967 52.448 21.586
19.968 52.443 21.441
19.968 52.446 21.299
19.969 52.449 21.159
19.969 52.454 21.014
19.969 52.461 20.869
19.970 52.454 20.727
19.970 52.445 20.589
19.971 52.448 20.444
19.971 52.448 20.305
19.971 52.441 20.160
19.971 52.442 20.015
19.972 52.447 19.877
19.972 52.449 19.737
19.972 52.442 19.590
19.972 52.432 19.448
19.972 52.427 19.305
19.971 52.427 19.165
19.971 52.432 19.021
19.971 52.434 18.880
19.971 52.438 18.742
19.971 52.446 18.592
19.971 52.446 18.453
19.972 52.439 18.307
19.972 52.431 18.171
19.972 52.425 18.026
19.973 52.428 17.883
19.973 52.440 17.742
19.974 52.445 17.599
19.974 52.450 17.453
19.975 52.454 17.319
19.975 52.457 17.172
19.975 52.451 17.025
19.975 52.443 16.890
19.975 52.428 16.746
19.975 52.408 16.607
19.975 52.404 16.469
19.975 52.408 16.320
19.975 52.419 16.183
19.975 52.447 16.045
19.975 52.477 15.885
19.975 52.488 15.747
19.974 52.476 15.603
19.974 52.443 15.468
19.974 52.412 15.329
19.974 52.400 15.188
19.974 52.408 15.050
19.974 52.424 14.903
19.975 52.458 14.762
19.975 52.475 14.694
20.067 52.120 30.696
20.067 52.176 30.563
20.067 52.245 30.487
20.068 52.323 30.405
20.068 52.396 30.328
20.068 52.459 30.249
20.068 52.509 30.160
20.069 52.556 30.011
20.069 52.564 29.862
20.069 52.566 29.730
20.069 52.568 29.570
20.069 52.574 29.432
20.069 52.583 29.291
20.069 52.586 29.142
20.069 52.585 28.996
20.069 52.585 28.859
20.069 52.583 28.712
20.069 52.580 28.573
20.069 52.575 28.430
20.069 52.572 28.287
20.069 52.569 28.140
20.069 52.562 28.000
20.068 52.557 27.859
20.068 52.553 27.720
20.068 52.554 27.568
20.068 52.550 27.430
20.067 52.551 27.291
20.067 52.561 27.139
20.067 52.567 26.998
20.066 52.567 26.854
20.066 52.562 26.711
20.066 52.559 26.576
20.065 52.559 26.425
20.065 52.550 26.284
20.065 52.540 26.144
20.065 52.532 25.999
20.065 52.528 25.860
20.065 52.533 25.717
20.065 52.538 25.568
20.066 52.536 25.432
20.066 52.532 25.286
20.066 52.533 25.146
20.066 52.538 25.000
20.067 52.546 24.855
20.067 52.550 24.712
20.067 52.546 24.567
20.067 52.540 24.431
20.067 52.545 24.285
20.066 52.546 24.141
20.066 52.543 24.001
20.066 52.551 23.855
20.065 52.548 23.713
20.065 52.536 23.572
20.064 52.534 23.429
20.064 52.534 23.287
20.064 52.536 23.142
20.064 52.537 22.999
20.064 52.538 22.859
20.064 52.532 22.718
20.064 52.526 22.571
20.064 52.530 22.430
20.065 52.534 22.295
20.065 52.529 22.143
20.065 52.523 22.001
20.066 52.523 21.859
20.066 52.531 21.720
20.067 52.529 21.574
20.067 52.520 21.433
20.068 52.524 21.294
20.068 52.528 21.147
20.068 52.536 21.009
20.069 52.538 20.859
20.069 52.533 20.724
20.070 52.525 20.574
20.070 52.523 20.445
20.070 52.523 20.288
20.071 52.518 20.155
20.071 52.522 20.005
20.071 52.530 19.867
20.071 52.530 19.724
20.071 52.523 19.582
20.071 52.512 19.443
20.071 52.504 19.298
20.071 52.504 19.160
20.071 52.506 19.014
20.071 52.509 18.871
20.071 52.515 18.728
20.071 52.522 18.586
20.071 52.523 18.442
20.071 52.516 18.306
20.071 52.509 18.159
20.072 52.500 18.019
20.072 52.502 17.877
20.072 52.518 17.733
20.073 52.526 17.596
20.074 52.532 17.444
20.074 52.542 17.309
20.074 52.542 17.164
20.075 52.534 17.021
20.075 52.525 16.881
20.075 52.509 16.742
20.075 52.493 16.598
20.075 52.486 16.461
20.075 52.483 16.312
20.074 52.488 16.175
20.074 52.508 16.034
20.074 52.532 15.891
20.074 52.548 15.739
20.074 52.551 15.595
20.074 52.528 15.461
20.074 52.499 15.323
20.073 52.483 15.185
20.074 52.481 15.041
20.074 52.493 14.900
20.074 52.517 14.762
20.074 52.564 14.615
20.074 52.506 14.557
20.167 52.272 30.550
20.168 52.411 30.390
20.168 52.483 30.309
20.168 52.542 30.228
20.168 52.614 30.070
20.169 52.635 29.925
20.169 52.636 29.785
20.169 52.638 29.633
20.169 52.648 29.488
20.169 52.655 29.348
20.169 52.659 29.204
20.169 52.657 29.059
20.169 52.655 28.916
20.169 52.655 28.773
20.169 52.653 28.633
20.169 52.650 28.485
20.169 52.648 28.348
20.169 52.647 28.199
20.169 52.643 28.055
20.168 52.635 27.924
20.168 52.631 27.774
20.168 52.634 27.633
20.168 52.634 27.484
20.168 52.633 27.347
20.167 52.637 27.202
20.167 52.640 27.056
20.167 52.640 26.916
20.166 52.638 26.773
20.166 52.634 26.635
20.165 52.633 26.485
20.165 52.632 26.349
20.165 52.626 26.194
20.165 52.619 26.062
20.165 52.609 25.915
20.165 52.610 25.778
20.165 52.614 25.635
20.165 52.615 25.484
20.166 52.611 25.348
20.166 52.608 25.199
20.166 52.609 25.068
20.166 52.616 24.918
20.167 52.629 24.772
20.167 52.628 24.629
20.167 52.619 24.488
20.167 52.618 24.344
20.166 52.621 24.206
20.166 52.613 24.057
20.166 52.615 23.917
20.165 52.627 23.773
20.165 52.618 23.635
20.164 52.614 23.491
20.164 52.619 23.344
20.164 52.618 23.205
20.164 52.619 23.063
20.164 52.620 22.922
20.164 52.617 22.769
20.164 52.612 22.637
20.164 52.608 22.495
20.164 52.614 22.352
20.165 52.616 22.205
20.165 52.604 22.062
20.166 52.599 21.922
20.166 52.607 21.782
20.166 52.611 21.636
20.167 52.603 21.495
20.167 52.597 21.352
20.168 52.605 21.211
20.168 52.612 21.067
20.169 52.609 20.922
20.169 52.606 20.787
20.169 52.607 20.641
20.170 52.603 20.498
20.170 52.600 20.360
20.170 52.599 20.212
20.171 52.599 20.074
20.171 52.605 19.923
20.171 52.606 19.789
20.171 52.602 19.641
20.171 52.594 19.508
20.171 52.580 19.359
20.171 52.574 19.225
20.171 52.578 19.074
20.171 52.579 18.940
20.171 52.584 18.795
20.171 52.591 18.647
20.171 52.596 18.511
20.171 52.593 18.363
20.171 52.589 18.232
20.171 52.584 18.072
20.172 52.579 17.943
20.172 52.585 17.797
20.173 52.599 17.658
20.173 52.605 17.515
20.174 52.615 17.367
20.174 52.625 17.225
20.174 52.621 17.088
20.175 52.614 16.940
20.175 52.607 16.804
20.175 52.591 16.663
20.175 52.581 16.516
20.175 52.571 16.387
20.174 52.562 16.238
20.174 52.564 16.095
20.174 52.575 15.951
20.174 52.592 15.821
20.174 52.613 15.670
20.174 52.622 15.524
20.174 52.605 15.375
20.173 52.583 15.245
20.173 52.562 15.109
20.173 52.553 14.968
20.174 52.559 14.834
20.174 52.567 14.690
20.174 52.599 14.548
20.267 52.367 30.530
20.267 52.495 30.380
20.268 52.567 30.297
20.268 52.671 30.131
20.268 52.710 29.988
20.269 52.712 29.835
20.269 52.714 29.692
20.269 52.723 29.554
20.269 52.734 29.403
20.269 52.739 29.258
20.269 52.733 29.121
20.269 52.732 28.975
20.269 52.731 28.832
20.269 52.729 28.689
20.269 52.726 28.550
20.269 52.723 28.404
20.269 52.724 28.259
20.269 52.725 28.116
20.268 52.721 27.977
20.268 52.716 27.833
20.268 52.716 27.688
20.268 52.719 27.547
20.268 52.720 27.403
20.267 52.720 27.257
20.267 52.718 27.121
20.266 52.718 26.971
20.266 52.714 26.836
20.266 52.709 26.686
20.265 52.707 26.550
20.265 52.707 26.401
20.265 52.710 26.261
20.265 52.712 26.116
20.265 52.705 25.979
20.265 52.697 25.835
20.265 52.698 25.694
20.265 52.699 25.546
20.265 52.698 25.405
20.266 52.694 25.262
20.266 52.690 25.121
20.266 52.695 24.978
20.266 52.706 24.833
20.267 52.715 24.688
20.267 52.711 24.551
20.266 52.700 24.402
20.266 52.699 24.266
20.266 52.694 24.121
20.266 52.684 23.976
20.265 52.695 23.840
20.265 52.700 23.691
20.264 52.692 23.551
20.264 52.697 23.406
20.264 52.702 23.268
20.264 52.699 23.120
20.264 52.697 22.979
20.264 52.700 22.837
20.264 52.699 22.695
20.264 52.688 22.553
20.264 52.685 22.411
20.264 52.692 22.269
20.265 52.683 22.128
20.265 52.672 21.985
20.266 52.680 21.841
20.266 52.690 21.698
20.266 52.693 21.557
20.267 52.685 21.412
20.267 52.687 21.274
20.268 52.695 21.127
20.268 52.690 20.989
20.268 52.683 20.843
20.269 52.683 20.703
20.269 52.684 20.561
20.270 52.682 20.415
20.270 52.679 20.278
20.270 52.676 20.137
20.270 52.682 19.990
20.271 52.687 19.846
20.271 52.683 19.711
20.271 52.677 19.564
20.271 52.668 19.424
20.271 52.655 19.282
20.270 52.657 19.143
20.270 52.658 18.995
20.270 52.660 18.863
20.270 52.670 18.717
20.270 52.669 18.566
20.270 52.672 18.433
20.271 52.673 18.284
20.271 52.668 18.145
20.271 52.669 18.000
20.272 52.669 17.868
20.272 52.673 17.714
20.273 52.682 17.577
20.273 52.690 17.435
20.274 52.699 17.293
20.274 52.705 17.141
20.274 52.700 17.016
20.274 52.693 16.864
20.274 52.687 16.722
20.274 52.674 16.587
20.274 52.660 16.440
20.274 52.647 16.303
20.274 52.639 16.161
20.274 52.637 16.019
20.274 52.641 15.881
20.273 52.657 15.736
20.273 52.686 15.588
20.273 52.701 15.446
20.273 52.688 15.304
20.273 52.662 15.175
20.273 52.633 15.028
20.273 52.619 14.889
20.273 52.609 14.751
20.273 52.611 14.683
20.366 52.389 30.597
20.366 52.507 30.445
20.367 52.581 30.359
20.367 52.654 30.279
20.368 52.756 30.123
20.368 52.791 29.967
20.368 52.792 29.821
20.368 52.793 29.685
20.368 52.799 29.534
20.368 52.810 29.392
20.368 52.815 29.251
20.368 52.807 29.105
20.368 52.807 28.961
20.368 52.808 28.816
20.368 52.804 28.678
20.368 52.799 28.540
20.368 52.796 28.386
20.368 52.797 28.251
20.368 52.799 28.105
20.368 52.801 27.962
20.368 52.796 27.820
20.367 52.795 27.675
20.367 52.801 27.538
20.367 52.804 27.388
20.367 52.804 27.245
20.366 52.801 27.104
20.366 52.798 26.966
20.365 52.793 26.813
20.365 52.783 26.679
20.365 52.777 26.540
20.364 52.777 26.391
20.364 52.783 26.247
20.364 52.790 26.107
20.364 52.786 25.964
20.364 52.777 25.821
20.364 52.776 25.680
20.364 52.779 25.538
20.365 52.778 25.394
20.365 52.777 25.251
20.365 52.772 25.107
20.365 52.775 24.967
20.366 52.784 24.818
20.366 52.790 24.683
20.366 52.789 24.533
20.366 52.782 24.394
20.366 52.779 24.253
20.365 52.773 24.111
20.365 52.763 23.969
20.365 52.769 23.827
20.364 52.770 23.680
20.364 52.761 23.539
20.363 52.766 23.399
20.363 52.773 23.253
20.363 52.772 23.111
20.363 52.772 22.973
20.363 52.777 22.828
20.363 52.779 22.685
20.363 52.766 22.541
20.363 52.757 22.402
20.364 52.762 22.257
20.364 52.756 22.121
20.364 52.747 21.973
20.365 52.755 21.833
20.365 52.768 21.689
20.366 52.770 21.546
20.366 52.764 21.410
20.366 52.764 21.260
20.367 52.770 21.114
20.367 52.763 20.980
20.368 52.754 20.841
20.368 52.755 20.690
20.369 52.756 20.553
20.369 52.754 20.413
20.369 52.750 20.265
20.370 52.751 20.127
20.370 52.757 19.985
20.370 52.758 19.842
20.370 52.754 19.699
20.370 52.752 19.552
20.370 52.745 19.416
20.370 52.737 19.278
20.370 52.738 19.135
20.370 52.739 18.989
20.370 52.739 18.849
20.370 52.748 18.704
20.370 52.743 18.566
20.370 52.746 18.421
20.370 52.749 18.277
20.370 52.746 18.137
20.371 52.750 17.998
20.371 52.750 17.854
20.371 52.750 17.708
20.372 52.756 17.570
20.372 52.763 17.432
20.373 52.772 17.285
20.373 52.776 17.139
20.373 52.770 17.004
20.374 52.763 16.856
20.374 52.761 16.716
20.374 52.750 16.583
20.374 52.735 16.433
20.373 52.719 16.291
20.373 52.714 16.156
20.373 52.711 16.016
20.373 52.709 15.872
20.373 52.721 15.732
20.373 52.753 15.580
20.373 52.783 15.439
20.373 52.777 15.300
20.372 52.744 15.164
20.372 52.710 15.024
20.372 52.689 14.881
20.372 52.683 14.733
20.466 52.669 30.347
20.466 52.741 30.259
20.467 52.835 30.103
20.467 52.867 29.955
20.467 52.870 29.810
20.467 52.870 29.667
20.467 52.877 29.521
20.468 52.886 29.376
20.468 52.887 29.234
20.468 52.882 29.093
20.468 52.883 28.947
20.468 52.886 28.804
20.468 52.883 28.668
20.467 52.873 28.518
20.467 52.866 28.378
20.467 52.866 28.236
20.467 52.869 28.094
20.467 52.872 27.949
20.467 52.872 27.811
20.467 52.873 27.660
20.466 52.877 27.521
20.466 52.881 27.377
20.466 52.882 27.231
20.466 52.878 27.095
20.465 52.874 26.947
20.465 52.869 26.810
20.464 52.855 26.660
20.464 52.847 26.527
20.464 52.848 26.386
20.464 52.854 26.236
20.463 52.861 26.095
20.463 52.857 25.954
20.463 52.850 25.809
20.463 52.852 25.665
20.464 52.854 25.526
20.464 52.859 25.383
20.464 52.860 25.236
20.465 52.853 25.098
20.465 52.850 24.955
20.465 52.856 24.809
20.465 52.858 24.670
20.465 52.858 24.523
20.465 52.853 24.385
20.465 52.852 24.240
20.465 52.849 24.099
20.464 52.837 23.963
20.464 52.842 23.812
20.463 52.841 23.672
20.463 52.830 23.536
20.463 52.833 23.385
20.462 52.841 23.244
20.462 52.843 23.102
20.462 52.840 22.963
20.462 52.847 22.814
20.462 52.853 22.675
20.462 52.841 22.535
20.463 52.832 22.393
20.463 52.835 22.250
20.463 52.834 22.104
20.464 52.825 21.967
20.464 52.828 21.826
20.465 52.838 21.677
20.465 52.840 21.539
20.465 52.835 21.393
20.466 52.835 21.255
20.466 52.838 21.111
20.467 52.830 20.967
20.467 52.822 20.827
20.467 52.823 20.685
20.468 52.825 20.547
20.468 52.824 20.402
20.469 52.822 20.260
20.469 52.828 20.119
20.469 52.833 19.969
20.469 52.833 19.839
20.469 52.828 19.682
20.469 52.828 19.555
20.469 52.822 19.411
20.469 52.817 19.261
20.469 52.819 19.122
20.469 52.816 18.984
20.469 52.813 18.836
20.469 52.817 18.697
20.469 52.814 18.563
20.469 52.820 18.411
20.469 52.826 18.269
20.470 52.827 18.133
20.470 52.830 17.986
20.470 52.825 17.849
20.471 52.825 17.703
20.471 52.826 17.558
20.472 52.832 17.424
20.472 52.840 17.275
20.473 52.845 17.135
20.473 52.841 16.992
20.473 52.831 16.855
20.473 52.831 16.712
20.473 52.825 16.569
20.473 52.809 16.430
20.473 52.795 16.287
20.473 52.794 16.148
20.472 52.794 16.009
20.472 52.787 15.864
20.472 52.792 15.725
20.472 52.826 15.577
20.472 52.862 15.435
20.472 52.856 15.290
20.472 52.819 15.156
20.472 52.782 15.016
20.472 52.766 14.873
20.472 52.778 14.727
20.472 52.785 14.660
20.565 52.602 30.498
20.566 52.759 30.337
20.566 52.830 30.247
20.566 52.914 30.090
20.567 52.945 29.943
20.567 52.947 29.794
20.567 52.943 29.652
20.567 52.948 29.510
20.567 52.955 29.367
20.567 52.954 29.219
20.567 52.953 29.084
20.567 52.955 28.935
20.567 52.959 28.793
20.567 52.958 28.648
20.567 52.950 28.512
20.567 52.938 28.369
20.567 52.935 28.223
20.566 52.940 28.084
20.566 52.941 27.940
20.566 52.943 27.792
20.566 52.944 27.653
20.566 52.945 27.510
20.566 52.949 27.364
20.565 52.948 27.222
20.565 52.941 27.085
20.564 52.942 26.936
20.564 52.937 26.797
20.564 52.921 26.655
20.563 52.916 26.514
20.563 52.917 26.374
20.563 52.921 26.228
20.563 52.927 26.085
20.563 52.920 25.945
20.563 52.918 25.798
20.563 52.922 25.653
20.563 52.925 25.514
20.563 52.932 25.371
20.564 52.935 25.233
20.564 52.924 25.082
20.564 52.920 24.946
20.564 52.927 24.800
20.564 52.927 24.657
20.564 52.928 24.517
20.564 52.924 24.373
20.564 52.926 24.235
20.564 52.923 24.088
20.564 52.911 23.945
20.563 52.914 23.802
20.563 52.913 23.665
20.562 52.906 23.524
20.562 52.907 23.381
20.562 52.908 23.235
20.562 52.911 23.089
20.561 52.907 22.956
20.561 52.909 22.809
20.562 52.918 22.664
20.562 52.914 22.521
20.562 52.906 22.384
20.562 52.911 22.242
20.563 52.912 22.092
20.563 52.904 21.959
20.563 52.905 21.814
20.564 52.914 21.675
20.564 52.918 21.525
20.565 52.911 21.383
20.565 52.906 21.248
20.566 52.906 21.101
20.566 52.900 20.959
20.566 52.892 20.821
20.567 52.895 20.680
20.567 52.902 20.535
20.568 52.900 20.389
20.568 52.901 20.252
20.568 52.903 20.109
20.568 52.907 19.967
20.569 52.907 19.825
20.569 52.904 19.683
20.569 52.903 19.544
20.569 52.899 19.398
20.569 52.898 19.256
20.568 52.898 19.119
20.568 52.889 18.970
20.568 52.885 18.837
20.568 52.885 18.686
20.568 52.885 18.552
20.568 52.895 18.404
20.569 52.903 18.260
20.569 52.904 18.125
20.569 52.903 17.982
20.570 52.896 17.837
20.570 52.895 17.699
20.570 52.895 17.556
20.571 52.898 17.415
20.571 52.909 17.271
20.572 52.911 17.127
20.572 52.909 16.988
20.572 52.905 16.846
20.572 52.901 16.705
20.572 52.900 16.564
20.572 52.882 16.423
20.572 52.865 16.286
20.572 52.869 16.139
20.572 52.872 15.999
20.571 52.864 15.860
20.571 52.870 15.713
20.571 52.900 15.573
20.571 52.936 15.431
20.571 52.935 15.293
20.571 52.891 15.148
20.571 52.848 15.006
20.571 52.841 14.866
20.571 52.869 14.730
20.572 52.897 14.587
20.572 52.910 14.529
20.664 52.638 30.567
20.664 52.701 30.481
20.665 52.771 30.398
20.665 52.845 30.316
20.665 52.915 30.233
20.666 52.997 30.074
20.666 53.019 29.928
20.666 53.021 29.785
20.666 53.015 29.642
20.666 53.021 29.497
20.666 53.027 29.354
20.666 53.025 29.210
20.666 53.028 29.066
20.666 53.031 28.925
20.666 53.033 28.782
20.666 53.034 28.637
20.666 53.027 28.493
20.666 53.016 28.357
20.666 53.014 28.209
20.666 53.017 28.069
20.666 53.016 27.930
20.666 53.022 27.780
20.665 53.021 27.642
20.665 53.018 27.495
20.665 53.019 27.355
20.665 53.015 27.215
20.664 53.012 27.070
20.664 53.015 26.925
20.663 53.012 26.783
20.663 52.996 26.647
20.663 52.989 26.504
20.662 52.990 26.360
20.662 52.993 26.215
20.662 52.995 26.075
20.662 52.987 25.931
20.662 52.984 25.793
20.662 52.988 25.651
20.662 52.993 25.498
20.663 53.000 25.360
20.663 53.004 25.217
20.663 52.998 25.077
20.664 52.993 24.933
20.664 53.000 24.792
20.664 53.000 24.649
20.664 52.998 24.500
20.664 52.995 24.369
20.664 52.999 24.224
20.663 52.998 24.077
20.663 52.985 23.934
20.663 52.987 23.796
20.662 52.991 23.653
20.662 52.985 23.511
20.661 52.982 23.369
20.661 52.977 23.227
20.661 52.979 23.086
20.661 52.976 22.941
20.661 52.978 22.802
20.661 52.989 22.657
20.661 52.987 22.515
20.661 52.983 22.376
20.662 52.989 22.229
20.662 52.987 22.085
20.662 52.980 21.950
20.663 52.981 21.799
20.663 52.988 21.664
20.664 52.992 21.521
20.664 52.987 21.378
20.664 52.978 21.238
20.665 52.973 21.093
20.665 52.969 20.953
20.666 52.960 20.815
20.666 52.963 20.666
20.667 52.972 20.525
20.667 52.973 20.388
20.667 52.975 20.242
20.668 52.974 20.103
20.668 52.974 19.958
20.668 52.974 19.815
20.668 52.969 19.678
20.668 52.969 19.535
20.668 52.967 19.386
20.668 52.970 19.256
20.668 52.969 19.107
20.668 52.960 18.967
20.668 52.957 18.824
20.668 52.954 18.683
20.668 52.953 18.538
20.668 52.964 18.403
20.668 52.972 18.262
20.668 52.968 18.112
20.669 52.966 17.976
20.669 52.961 17.831
20.669 52.962 17.694
20.670 52.964 17.547
20.670 52.971 17.407
20.671 52.979 17.264
20.671 52.982 17.122
20.671 52.984 16.978
20.672 52.978 16.843
20.672 52.970 16.700
20.672 52.970 16.558
20.672 52.954 16.417
20.672 52.934 16.280
20.671 52.944 16.134
20.671 52.953 15.989
20.671 52.941 15.856
20.671 52.942 15.706
20.671 52.970 15.567
20.671 53.000 15.421
20.671 53.002 15.281
20.670 52.963 15.145
20.670 52.923 15.006
20.670 52.919 14.866
20.671 52.937 14.732
20.671 52.946 14.578
20.671 52.955 14.527
20.764 52.647 30.625
20.764 52.710 30.549
20.764 52.782 30.469
20.765 52.858 30.383
20.765 52.931 30.299
20.765 52.995 30.221
20.766 53.065 30.063
20.766 53.082 29.913
20.766 53.085 29.776
20.766 53.084 29.629
20.766 53.091 29.484
20.766 53.096 29.340
20.766 53.097 29.199
20.766 53.097 29.055
20.766 53.100 28.916
20.766 53.103 28.768
20.766 53.104 28.624
20.766 53.099 28.480
20.766 53.091 28.345
20.766 53.089 28.196
20.766 53.089 28.060
20.766 53.086 27.915
20.765 53.089 27.772
20.765 53.092 27.628
20.765 53.087 27.484
20.765 53.085 27.342
20.764 53.083 27.205
20.764 53.081 27.057
20.764 53.087 26.913
20.763 53.084 26.775
20.763 53.069 26.635
20.763 53.060 26.496
20.762 53.064 26.346
20.762 53.065 26.207
20.762 53.064 26.064
20.762 53.060 25.920
20.762 53.053 25.780
20.762 53.053 25.641
20.762 53.059 25.490
20.762 53.068 25.352
20.763 53.070 25.208
20.763 53.069 25.069
20.763 53.065 24.925
20.764 53.072 24.776
20.764 53.076 24.639
20.764 53.069 24.491
20.764 53.067 24.355
20.763 53.069 24.212
20.763 53.070 24.070
20.763 53.058 23.929
20.763 53.060 23.783
20.762 53.070 23.642
20.762 53.064 23.496
20.761 53.055 23.363
20.761 53.048 23.221
20.761 53.046 23.076
20.761 53.044 22.932
20.761 53.046 22.792
20.761 53.056 22.650
20.761 53.059 22.503
20.761 53.056 22.366
20.761 53.062 22.222
20.762 53.060 22.079
20.762 53.046 21.939
20.763 53.049 21.793
20.763 53.052 21.654
20.764 53.058 21.512
20.764 53.057 21.368
20.764 53.046 21.228
20.765 53.043 21.088
20.765 53.035 20.944
20.766 53.033 20.810
20.766 53.034 20.654
20.766 53.043 20.520
20.767 53.048 20.378
20.767 53.048 20.235
20.767 53.047 20.096
20.768 53.043 19.947
20.768 53.043 19.810
20.768 53.041 19.668
20.768 53.039 19.524
20.768 53.038 19.385
20.768 53.038 19.246
20.768 53.038 19.097
20.768 53.027 18.960
20.767 53.021 18.821
20.767 53.020 18.677
20.767 53.018 18.536
20.768 53.028 18.394
20.768 53.037 18.251
20.768 53.033 18.109
20.768 53.032 17.970
20.769 53.033 17.823
20.769 53.033 17.687
20.770 53.037 17.539
20.770 53.045 17.403
20.771 53.051 17.253
20.771 53.053 17.122
20.771 53.052 16.970
20.772 53.051 16.834
20.772 53.042 16.695
20.772 53.039 16.549
20.772 53.029 16.408
20.771 53.011 16.273
20.771 53.020 16.127
20.771 53.028 15.986
20.771 53.020 15.846
20.771 53.022 15.703
20.771 53.046 15.560
20.771 53.076 15.415
20.770 53.077 15.278
20.770 53.042 15.137
20.770 53.008 15.003
20.770 52.998 14.855
20.770 53.010 14.727
20.771 53.004 14.581
20.771 52.976 14.529
20.863 52.667 30.728
20.863 52.714 30.610
20.864 52.778 30.537
20.864 52.856 30.456
20.864 52.936 30.379
20.865 53.007 30.299
20.865 53.065 30.205
20.865 53.127 30.051
20.866 53.145 29.902
20.866 53.148 29.762
20.866 53.152 29.615
20.866 53.161 29.476
20.866 53.165 29.327
20.866 53.167 29.187
20.866 53.163 29.045
20.866 53.165 28.900
20.866 53.168 28.760
20.866 53.168 28.617
20.866 53.163 28.465
20.866 53.158 28.333
20.866 53.158 28.190
20.866 53.158 28.048
20.865 53.156 27.901
20.865 53.157 27.758
20.865 53.160 27.620
20.865 53.157 27.474
20.865 53.154 27.332
20.864 53.149 27.188
20.864 53.146 27.050
20.864 53.157 26.907
20.863 53.154 26.761
20.863 53.136 26.624
20.862 53.128 26.482
20.862 53.135 26.339
20.862 53.138 26.197
20.862 53.137 26.051
20.862 53.135 25.908
20.862 53.128 25.768
20.862 53.122 25.631
20.862 53.127 25.485
20.862 53.134 25.337
20.863 53.135 25.196
20.863 53.135 25.056
20.863 53.134 24.916
20.863 53.140 24.769
20.863 53.144 24.629
20.863 53.138 24.484
20.863 53.134 24.348
20.863 53.134 24.203
20.863 53.135 24.056
20.863 53.127 23.918
20.862 53.129 23.776
20.862 53.138 23.634
20.861 53.136 23.490
20.861 53.123 23.348
20.861 53.116 23.208
20.861 53.116 23.069
20.860 53.114 22.927
20.860 53.113 22.778
20.860 53.120 22.642
20.861 53.120 22.498
20.861 53.117 22.357
20.861 53.121 22.211
20.862 53.120 22.069
20.862 53.108 21.939
20.862 53.109 21.786
20.863 53.117 21.647
20.863 53.120 21.503
20.864 53.120 21.359
20.864 53.115 21.220
20.864 53.111 21.081
20.865 53.107 20.935
20.865 53.106 20.793
20.866 53.110 20.660
20.866 53.116 20.507
20.867 53.118 20.371
20.867 53.119 20.226
20.867 53.114 20.084
20.867 53.110 19.941
20.868 53.113 19.807
20.868 53.112 19.656
20.868 53.112 19.519
20.868 53.110 19.374
20.868 53.108 19.237
20.867 53.110 19.098
20.867 53.099 18.950
20.867 53.093 18.812
20.867 53.092 18.669
20.867 53.089 18.528
20.867 53.099 18.386
20.868 53.106 18.243
20.868 53.101 18.105
20.868 53.106 17.960
20.868 53.109 17.815
20.869 53.107 17.678
20.869 53.113 17.534
20.870 53.120 17.393
20.870 53.122 17.254
20.871 53.123 17.111
20.871 53.123 16.968
20.871 53.120 16.827
20.871 53.110 16.687
20.871 53.103 16.546
20.871 53.093 16.406
20.871 53.082 16.259
20.871 53.091 16.123
20.871 53.094 15.987
20.870 53.088 15.834
20.870 53.096 15.696
20.870 53.118 15.553
20.870 53.144 15.415
20.870 53.148 15.270
20.870 53.123 15.130
20.870 53.093 14.996
20.870 53.087 14.860
20.870 53.083 14.712
20.870 53.076 14.581
20.870 53.065 14.524
20.963 52.738 30.724
20.963 52.788 30.608
20.963 52.857 30.523
20.963 52.932 30.437
20.964 53.017 30.361
20.964 53.089 30.280
20.964 53.144 30.193
20.965 53.197 30.034
20.965 53.212 29.895
20.965 53.214 29.746
20.965 53.219 29.610
20.965 53.229 29.460
20.965 53.232 29.319
20.965 53.231 29.174
20.965 53.228 29.035
20.965 53.228 28.884
20.965 53.230 28.751
20.965 53.231 28.599
20.965 53.227 28.465
20.965 53.223 28.319
20.965 53.227 28.178
20.965 53.227 28.035
20.965 53.224 27.893
20.965 53.222 27.747
20.964 53.227 27.607
20.964 53.227 27.460
20.964 53.225 27.325
20.963 53.218 27.176
20.963 53.217 27.040
20.963 53.222 26.897
20.962 53.220 26.753
20.962 53.204 26.610
20.962 53.194 26.470
20.961 53.202 26.326
20.961 53.208 26.185
20.961 53.210 26.045
20.961 53.207 25.897
20.961 53.203 25.761
20.961 53.197 25.611
20.961 53.198 25.481
20.961 53.200 25.328
20.962 53.200 25.189
20.962 53.198 25.049
20.962 53.198 24.903
20.963 53.208 24.759
20.963 53.210 24.617
20.963 53.205 24.480
20.963 53.202 24.334
20.962 53.203 24.191
20.962 53.202 24.052
20.962 53.195 23.909
20.962 53.194 23.768
20.961 53.204 23.624
20.961 53.206 23.483
20.960 53.194 23.343
20.960 53.184 23.193
20.960 53.186 23.058
20.960 53.184 22.918
20.960 53.179 22.776
20.960 53.184 22.631
20.960 53.183 22.492
20.960 53.178 22.346
20.960 53.182 22.204
20.961 53.183 22.061
20.961 53.174 21.929
20.962 53.179 21.778
20.962 53.186 21.639
20.962 53.182 21.495
20.963 53.181 21.356
20.963 53.176 21.211
20.964 53.176 21.072
20.964 53.177 20.931
20.965 53.176 20.781
20.965 53.182 20.650
20.965 53.187 20.499
20.966 53.188 20.364
20.966 53.185 20.217
20.966 53.178 20.075
20.967 53.176 19.940
20.967 53.178 19.796
20.967 53.179 19.651
20.967 53.181 19.513
20.967 53.178 19.369
20.967 53.177 19.223
20.967 53.180 19.089
20.967 53.173 18.948
20.966 53.164 18.802
20.966 53.165 18.659
20.966 53.163 18.528
20.967 53.170 18.374
20.967 53.172 18.238
20.967 53.169 18.093
20.967 53.179 17.960
20.968 53.181 17.806
20.968 53.183 17.669
20.969 53.189 17.528
20.969 53.191 17.385
20.970 53.191 17.251
20.970 53.188 17.098
20.970 53.189 16.970
20.970 53.185 16.815
20.971 53.177 16.688
20.971 53.168 16.538
20.970 53.158 16.402
20.970 53.153 16.255
20.970 53.162 16.116
20.970 53.159 15.978
20.970 53.156 15.831
20.970 53.172 15.695
20.969 53.190 15.546
20.969 53.210 15.411
20.969 53.212 15.267
20.969 53.194 15.123
20.969 53.172 14.984
20.969 53.164 14.850
20.969 53.169 14.716
20.970 53.156 14.568
20.970 53.145 14.516
21.062 52.861 30.592
21.063 53.018 30.427
21.063 53.103 30.339
21.064 53.174 30.253
21.064 53.256 30.101
21.064 53.275 29.953
21.064 53.281 29.811
21.064 53.281 29.667
21.064 53.291 29.521
21.065 53.304 29.377
21.065 53.301 29.235
21.065 53.299 29.091
21.065 53.300 28.952
21.065 53.298 28.806
21.065 53.298 28.660
21.065 53.295 28.522
21.064 53.288 28.386
21.064 53.288 28.237
21.064 53.290 28.093
21.064 53.285 27.951
21.064 53.279 27.813
21.064 53.285 27.666
21.064 53.289 27.531
21.063 53.291 27.376
21.063 53.288 27.245
21.063 53.280 27.101
21.062 53.283 26.952
21.062 53.289 26.810
21.062 53.277 26.673
21.061 53.262 26.533
21.061 53.260 26.389
21.061 53.268 26.245
21.060 53.275 26.107
21.060 53.272 25.960
21.060 53.272 25.817
21.060 53.275 25.676
21.061 53.268 25.534
21.061 53.268 25.392
21.061 53.266 25.253
21.061 53.261 25.108
21.062 53.257 24.962
21.062 53.268 24.826
21.062 53.275 24.683
21.062 53.271 24.537
21.062 53.270 24.396
21.062 53.270 24.253
21.062 53.271 24.112
21.061 53.267 23.973
21.061 53.263 23.828
21.061 53.268 23.687
21.060 53.276 23.538
21.060 53.273 23.401
21.059 53.257 23.263
21.059 53.250 23.118
21.059 53.250 22.984
21.059 53.241 22.835
21.059 53.244 22.692
21.059 53.248 22.552
21.059 53.242 22.415
21.060 53.244 22.273
21.060 53.248 22.121
21.060 53.243 21.984
21.061 53.243 21.849
21.061 53.250 21.695
21.062 53.247 21.561
21.062 53.239 21.415
21.062 53.238 21.276
21.063 53.237 21.136
21.063 53.243 20.992
21.064 53.245 20.854
21.064 53.247 20.705
21.065 53.254 20.568
21.065 53.255 20.424
21.065 53.254 20.277
21.066 53.250 20.143
21.066 53.244 19.999
21.066 53.245 19.860
21.066 53.244 19.717
21.066 53.244 19.573
21.066 53.241 19.432
21.066 53.241 19.293
21.066 53.244 19.145
21.066 53.243 19.012
21.066 53.234 18.869
21.066 53.233 18.728
21.066 53.236 18.586
21.066 53.238 18.441
21.066 53.243 18.303
21.066 53.235 18.159
21.067 53.242 18.011
21.067 53.250 17.881
21.067 53.253 17.734
21.068 53.260 17.592
21.068 53.262 17.452
21.069 53.263 17.306
21.069 53.257 17.173
21.070 53.253 17.022
21.070 53.254 16.889
21.070 53.247 16.740
21.070 53.235 16.609
21.070 53.228 16.463
21.070 53.224 16.324
21.070 53.225 16.182
21.069 53.230 16.036
21.069 53.228 15.902
21.069 53.242 15.754
21.069 53.264 15.616
21.069 53.273 15.471
21.069 53.273 15.339
21.069 53.260 15.190
21.069 53.239 15.051
21.069 53.227 14.916
21.069 53.219 14.777
21.069 53.213 14.636
21.162 52.837 30.663
21.163 53.025 30.501
21.163 53.102 30.415
21.163 53.190 30.323
21.164 53.259 30.239
21.164 53.337 30.088
21.164 53.348 29.933
21.164 53.349 29.806
21.164 53.351 29.646
21.164 53.362 29.509
21.164 53.374 29.366
21.165 53.373 29.219
21.165 53.369 29.082
21.165 53.370 28.937
21.165 53.369 28.795
21.165 53.368 28.653
21.164 53.363 28.510
21.164 53.358 28.370
21.164 53.354 28.222
21.164 53.358 28.088
21.164 53.352 27.945
21.164 53.346 27.791
21.164 53.352 27.664
21.163 53.354 27.511
21.163 53.358 27.368
21.163 53.352 27.230
21.163 53.341 27.088
21.162 53.345 26.947
21.162 53.352 26.807
21.161 53.341 26.656
21.161 53.327 26.521
21.161 53.326 26.382
21.160 53.332 26.235
21.160 53.338 26.093
21.160 53.335 25.953
21.160 53.335 25.808
21.160 53.343 25.668
21.160 53.337 25.524
21.161 53.334 25.380
21.161 53.327 25.243
21.161 53.321 25.094
21.162 53.322 24.959
21.162 53.331 24.817
21.162 53.341 24.669
21.162 53.341 24.529
21.162 53.341 24.385
21.162 53.344 24.246
21.162 53.341 24.096
21.161 53.338 23.964
21.161 53.335 23.814
21.161 53.340 23.682
21.160 53.348 23.530
21.160 53.349 23.388
21.160 53.333 23.257
21.159 53.317 23.101
21.159 53.313 22.974
21.159 53.307 22.826
21.159 53.310 22.691
21.159 53.315 22.539
21.159 53.315 22.402
21.160 53.315 22.256
21.160 53.318 22.126
21.160 53.314 21.967
21.161 53.313 21.839
21.161 53.318 21.694
21.162 53.316 21.546
21.162 53.307 21.408
21.162 53.305 21.269
21.163 53.308 21.128
21.163 53.311 20.979
21.164 53.315 20.843
21.164 53.319 20.701
21.165 53.324 20.560
21.165 53.323 20.415
21.165 53.320 20.275
21.166 53.318 20.127
21.166 53.311 19.991
21.166 53.311 19.851
21.166 53.310 19.711
21.166 53.305 19.569
21.166 53.301 19.424
21.166 53.306 19.288
21.166 53.309 19.142
21.166 53.306 19.001
21.166 53.302 18.862
21.166 53.301 18.719
21.166 53.306 18.574
21.166 53.310 18.434
21.166 53.311 18.296
21.166 53.304 18.151
21.167 53.307 18.009
21.167 53.315 17.870
21.167 53.323 17.726
21.168 53.330 17.585
21.168 53.332 17.442
21.169 53.336 17.302
21.169 53.328 17.162
21.170 53.319 17.020
21.170 53.323 16.882
21.170 53.316 16.736
21.170 53.303 16.595
21.170 53.299 16.464
21.170 53.297 16.316
21.170 53.293 16.181
21.170 53.296 16.025
21.169 53.304 15.889
21.169 53.327 15.748
21.169 53.351 15.608
21.169 53.352 15.462
21.169 53.338 15.328
21.169 53.318 15.192
21.169 53.299 15.051
21.169 53.282 14.905
21.169 53.270 14.786
21.169 53.260 14.701
21.263 52.928 30.649
21.263 53.008 30.566
21.263 53.096 30.482
21.264 53.180 30.397
21.264 53.270 30.314
21.265 53.339 30.230
21.265 53.413 30.069
21.265 53.424 29.930
21.265 53.419 29.779
21.265 53.421 29.638
21.265 53.432 29.501
21.265 53.439 29.355
21.265 53.441 29.204
21.265 53.438 29.071
21.265 53.436 28.927
21.265 53.437 28.782
21.265 53.434 28.641
21.265 53.430 28.500
21.265 53.429 28.354
21.265 53.426 28.213
21.265 53.426 28.071
21.265 53.421 27.931
21.265 53.417 27.792
21.265 53.415 27.645
21.264 53.416 27.505
21.264 53.421 27.359
21.264 53.414 27.222
21.263 53.407 27.076
21.263 53.413 26.939
21.263 53.416 26.793
21.262 53.410 26.651
21.262 53.396 26.507
21.262 53.394 26.369
21.261 53.400 26.230
21.261 53.402 26.076
21.261 53.398 25.941
21.261 53.398 25.804
21.261 53.408 25.656
21.261 53.406 25.514
21.262 53.397 25.371
21.262 53.386 25.232
21.262 53.385 25.092
21.262 53.387 24.949
21.263 53.391 24.804
21.263 53.402 24.658
21.263 53.404 24.521
21.263 53.405 24.378
21.263 53.407 24.236
21.263 53.404 24.092
21.262 53.402 23.951
21.262 53.399 23.809
21.262 53.404 23.666
21.261 53.413 23.523
21.261 53.414 23.387
21.260 53.403 23.243
21.260 53.384 23.099
21.260 53.374 22.960
21.260 53.372 22.819
21.260 53.376 22.680
21.260 53.382 22.531
21.260 53.383 22.393
21.261 53.382 22.250
21.261 53.380 22.117
21.261 53.378 21.963
21.262 53.379 21.822
21.262 53.387 21.690
21.263 53.383 21.542
21.263 53.377 21.399
21.263 53.374 21.261
21.264 53.375 21.117
21.264 53.378 20.977
21.265 53.380 20.831
21.265 53.386 20.691
21.266 53.387 20.556
21.266 53.383 20.409
21.266 53.381 20.265
21.267 53.382 20.128
21.267 53.376 19.983
21.267 53.374 19.843
21.267 53.372 19.701
21.267 53.365 19.557
21.267 53.364 19.424
21.267 53.366 19.277
21.267 53.369 19.142
21.267 53.367 18.996
21.267 53.365 18.849
21.267 53.366 18.716
21.267 53.370 18.565
21.267 53.376 18.434
21.267 53.377 18.288
21.267 53.370 18.144
21.268 53.369 18.008
21.268 53.376 17.855
21.268 53.385 17.724
21.269 53.388 17.584
21.269 53.395 17.433
21.270 53.400 17.297
21.270 53.394 17.156
21.271 53.386 17.016
21.271 53.385 16.869
21.271 53.382 16.733
21.271 53.370 16.598
21.271 53.365 16.449
21.271 53.364 16.314
21.271 53.356 16.173
21.270 53.358 16.024
21.270 53.380 15.886
21.270 53.412 15.738
21.270 53.436 15.609
21.270 53.428 15.455
21.270 53.404 15.322
21.270 53.377 15.177
21.270 53.356 15.040
21.270 53.338 14.910
21.270 53.319 14.777
21.270 53.309 14.622
21.270 53.316 14.563
21.364 53.005 30.639
21.364 53.076 30.553
21.365 53.161 30.470
21.365 53.255 30.381
21.366 53.347 30.299
21.366 53.415 30.221
21.366 53.480 30.060
21.366 53.487 29.910
21.366 53.483 29.775
21.367 53.488 29.630
21.367 53.497 29.485
21.367 53.502 29.343
21.367 53.507 29.195
21.367 53.503 29.060
21.367 53.500 28.915
21.367 53.503 28.771
21.367 53.500 28.625
21.367 53.499 28.498
21.367 53.499 28.337
21.367 53.496 28.201
21.367 53.491 28.066
21.366 53.486 27.917
21.366 53.480 27.780
21.366 53.475 27.638
21.366 53.474 27.492
21.366 53.482 27.351
21.365 53.480 27.211
21.365 53.474 27.068
21.365 53.481 26.924
21.364 53.484 26.779
21.364 53.475 26.644
21.363 53.463 26.499
21.363 53.464 26.358
21.363 53.473 26.215
21.363 53.469 26.077
21.363 53.464 25.925
21.363 53.467 25.795
21.363 53.474 25.642
21.363 53.470 25.509
21.363 53.457 25.362
21.363 53.445 25.223
21.364 53.445 25.082
21.364 53.450 24.936
21.364 53.455 24.799
21.364 53.467 24.655
21.364 53.470 24.506
21.364 53.469 24.370
21.364 53.470 24.227
21.364 53.469 24.085
21.364 53.466 23.941
21.363 53.462 23.802
21.363 53.465 23.655
21.363 53.475 23.520
21.362 53.475 23.372
21.362 53.467 23.234
21.362 53.450 23.093
21.361 53.437 22.954
21.361 53.438 22.815
21.361 53.443 22.668
21.361 53.447 22.524
21.362 53.449 22.383
21.362 53.446 22.242
21.362 53.444 22.102
21.363 53.442 21.961
21.363 53.446 21.818
21.364 53.453 21.674
21.364 53.447 21.535
21.364 53.445 21.395
21.365 53.443 21.253
21.365 53.442 21.110
21.366 53.446 20.967
21.366 53.451 20.825
21.367 53.454 20.686
21.367 53.451 20.543
21.367 53.448 20.404
21.368 53.446 20.258
21.368 53.447 20.120
21.368 53.444 19.971
21.369 53.447 19.839
21.369 53.445 19.691
21.369 53.435 19.556
21.369 53.434 19.413
21.369 53.430 19.271
21.369 53.428 19.133
21.368 53.427 18.983
21.368 53.427 18.849
21.368 53.428 18.709
21.368 53.432 18.563
21.368 53.436 18.422
21.368 53.441 18.280
21.369 53.439 18.143
21.369 53.434 17.993
21.369 53.442 17.856
21.370 53.449 17.723
21.370 53.450 17.568
21.371 53.458 17.435
21.371 53.464 17.290
21.372 53.460 17.150
21.372 53.449 17.009
21.372 53.444 16.866
21.372 53.445 16.727
21.372 53.437 16.588
21.372 53.432 16.444
21.372 53.428 16.303
21.372 53.418 16.169
21.372 53.418 16.024
21.372 53.451 15.874
21.372 53.496 15.736
21.372 53.520 15.599
21.372 53.507 15.451
21.371 53.478 15.313
21.371 53.445 15.175
21.371 53.419 15.038
21.371 53.399 14.903
21.371 53.378 14.767
21.371 53.379 14.691
21.466 53.084 30.617
21.466 53.155 30.540
21.467 53.241 30.458
21.467 53.330 30.369
21.467 53.418 30.287
21.468 53.482 30.206
21.468 53.540 30.043
21.468 53.548 29.910
21.468 53.549 29.760
21.468 53.555 29.618
21.468 53.563 29.476
21.469 53.565 29.329
21.469 53.565 29.185
21.469 53.558 29.055
21.469 53.556 28.898
21.469 53.561 28.769
21.469 53.558 28.614
21.469 53.559 28.477
21.469 53.560 28.334
21.468 53.558 28.192
21.468 53.553 28.054
21.468 53.548 27.909
21.468 53.542 27.767
21.468 53.535 27.631
21.468 53.534 27.485
21.467 53.540 27.341
21.467 53.543 27.198
21.467 53.540 27.055
21.466 53.546 26.922
21.466 53.549 26.771
21.466 53.536 26.627
21.465 53.531 26.490
21.465 53.535 26.347
21.465 53.541 26.207
21.464 53.536 26.060
21.464 53.526 25.918
21.464 53.532 25.784
21.464 53.540 25.634
21.465 53.531 25.495
21.465 53.519 25.359
21.465 53.509 25.211
21.465 53.509 25.074
21.466 53.517 24.930
21.466 53.522 24.784
21.466 53.532 24.651
21.466 53.534 24.498
21.466 53.531 24.357
21.466 53.528 24.218
21.466 53.529 24.079
21.466 53.530 23.934
21.465 53.528 23.790
21.465 53.526 23.650
21.464 53.533 23.507
21.464 53.534 23.363
21.464 53.526 23.229
21.463 53.513 23.081
21.463 53.507 22.947
21.463 53.508 22.804
21.463 53.510 22.660
21.463 53.511 22.516
21.463 53.512 22.381
21.464 53.508 22.233
21.464 53.506 22.090
21.464 53.507 21.954
21.465 53.510 21.809
21.465 53.511 21.670
21.466 53.506 21.528
21.466 53.507 21.385
21.467 53.509 21.241
21.467 53.508 21.100
21.467 53.513 20.961
21.468 53.521 20.820
21.468 53.522 20.679
21.469 53.517 20.531
21.469 53.514 20.392
21.470 53.512 20.256
21.470 53.511 20.111
21.470 53.508 19.972
21.470 53.515 19.826
21.470 53.515 19.688
21.470 53.504 19.551
21.470 53.500 19.399
21.470 53.497 19.268
21.470 53.491 19.119
21.470 53.488 18.982
21.470 53.493 18.843
21.470 53.497 18.697
21.470 53.492 18.563
21.470 53.494 18.415
21.470 53.505 18.273
21.470 53.502 18.133
21.471 53.499 17.993
21.471 53.506 17.851
21.472 53.512 17.716
21.472 53.516 17.561
21.473 53.518 17.425
21.473 53.524 17.288
21.473 53.522 17.143
21.474 53.510 17.001
21.474 53.508 16.863
21.474 53.509 16.721
21.474 53.505 16.584
21.474 53.499 16.440
21.474 53.489 16.297
21.474 53.475 16.159
21.474 53.477 16.020
21.474 53.512 15.872
21.473 53.563 15.726
21.473 53.587 15.587
21.473 53.576 15.449
21.473 53.546 15.310
21.473 53.512 15.174
21.473 53.481 15.027
21.473 53.461 14.901
21.473 53.449 14.763
21.473 53.446 14.618
21.567 53.117 30.678
21.568 53.236 30.527
21.568 53.319 30.444
21.568 53.402 30.360
21.569 53.485 30.277
21.569 53.546 30.189
21.569 53.604 30.036
21.569 53.610 29.896
21.569 53.613 29.749
21.570 53.622 29.609
21.570 53.626 29.464
21.570 53.626 29.317
21.570 53.618 29.182
21.570 53.610 29.034
21.570 53.613 28.893
21.570 53.617 28.753
21.570 53.616 28.615
21.570 53.617 28.466
21.570 53.620 28.327
21.570 53.620 28.182
21.569 53.615 28.039
21.569 53.609 27.902
21.569 53.602 27.753
21.569 53.597 27.621
21.569 53.592 27.473
21.568 53.597 27.336
21.568 53.601 27.188
21.568 53.600 27.053
21.567 53.605 26.906
21.567 53.605 26.763
21.567 53.596 26.620
21.566 53.595 26.477
21.566 53.603 26.337
21.566 53.604 26.197
21.566 53.598 26.049
21.565 53.587 25.920
21.565 53.592 25.769
21.566 53.602 25.625
21.566 53.593 25.487
21.566 53.583 25.345
21.566 53.578 25.203
21.566 53.579 25.063
21.567 53.584 24.920
21.567 53.589 24.776
21.567 53.595 24.635
21.567 53.593 24.492
21.567 53.588 24.355
21.567 53.583 24.204
21.567 53.586 24.071
21.567 53.592 23.927
21.566 53.591 23.780
21.566 53.590 23.648
21.565 53.589 23.497
21.565 53.588 23.354
21.565 53.585 23.225
21.564 53.576 23.074
21.564 53.573 22.941
21.564 53.572 22.789
21.564 53.575 22.655
21.564 53.576 22.510
21.565 53.575 22.368
21.565 53.574 22.223
21.565 53.571 22.085
21.566 53.572 21.945
21.566 53.577 21.802
21.566 53.573 21.665
21.567 53.566 21.516
21.567 53.569 21.380
21.568 53.573 21.234
21.568 53.565 21.097
21.568 53.569 20.953
21.569 53.580 20.814
21.569 53.579 20.671
21.570 53.575 20.528
21.570 53.577 20.382
21.571 53.579 20.246
21.571 53.578 20.104
21.571 53.575 19.962
21.571 53.579 19.823
21.572 53.580 19.680
21.572 53.571 19.538
21.572 53.565 19.398
21.571 53.563 19.253
21.571 53.558 19.121
21.571 53.554 18.973
21.571 53.561 18.834
21.571 53.563 18.695
21.571 53.556 18.552
21.571 53.554 18.411
21.571 53.565 18.266
21.571 53.569 18.127
21.572 53.567 17.988
21.572 53.570 17.846
21.573 53.577 17.698
21.573 53.580 17.560
21.574 53.576 17.426
21.574 53.585 17.281
21.574 53.584 17.136
21.575 53.570 16.996
21.575 53.569 16.859
21.575 53.573 16.710
21.575 53.567 16.582
21.575 53.561 16.435
21.575 53.551 16.293
21.575 53.532 16.152
21.575 53.535 16.017
21.574 53.568 15.869
21.574 53.617 15.728
21.574 53.643 15.576
21.574 53.641 15.442
21.574 53.617 15.304
21.574 53.580 15.166
21.574 53.546 15.029
21.574 53.523 14.889
21.574 53.511 14.759
21.574 53.519 14.617
21.667 53.139 30.784
21.667 53.185 30.668
21.668 53.245 30.592
21.668 53.315 30.511
21.669 53.486 30.346
21.669 53.563 30.261
21.669 53.659 30.099
21.670 53.677 29.954
21.670 53.677 29.806
21.670 53.685 29.665
21.670 53.689 29.524
21.670 53.690 29.380
21.670 53.687 29.245
21.670 53.677 29.096
21.670 53.677 28.950
21.670 53.681 28.818
21.670 53.681 28.670
21.670 53.679 28.527
21.670 53.682 28.381
21.670 53.687 28.248
21.670 53.684 28.101
21.670 53.679 27.957
21.669 53.671 27.820
21.669 53.667 27.672
21.669 53.661 27.537
21.669 53.660 27.399
21.669 53.667 27.249
21.668 53.668 27.107
21.668 53.672 26.967
21.668 53.675 26.820
21.667 53.668 26.682
21.667 53.662 26.545
21.666 53.670 26.399
21.666 53.675 26.255
21.666 53.667 26.112
21.666 53.657 25.969
21.666 53.653 25.839
21.666 53.661 25.689
21.666 53.663 25.544
21.666 53.653 25.407
21.666 53.647 25.264
21.667 53.648 25.126
21.667 53.652 24.981
21.667 53.656 24.837
21.667 53.661 24.696
21.667 53.661 24.555
21.667 53.654 24.413
21.667 53.649 24.271
21.667 53.648 24.129
21.667 53.656 23.991
21.667 53.664 23.841
21.666 53.662 23.707
21.666 53.656 23.563
21.665 53.650 23.419
21.665 53.647 23.276
21.665 53.644 23.140
21.665 53.639 22.995
21.664 53.635 22.863
21.664 53.639 22.711
21.664 53.644 22.571
21.665 53.640 22.430
21.665 53.638 22.294
21.665 53.638 22.147
21.666 53.637 22.005
21.666 53.640 21.865
21.666 53.642 21.723
21.667 53.635 21.585
21.667 53.636 21.438
21.668 53.642 21.300
21.668 53.636 21.158
21.668 53.630 21.019
21.669 53.640 20.873
21.669 53.644 20.733
21.670 53.635 20.593
21.670 53.633 20.449
21.671 53.641 20.307
21.671 53.645 20.171
21.671 53.643 20.023
21.671 53.641 19.887
21.672 53.644 19.741
21.672 53.640 19.602
21.672 53.631 19.463
21.672 53.630 19.321
21.672 53.629 19.181
21.671 53.622 19.037
21.671 53.630 18.901
21.671 53.636 18.756
21.671 53.627 18.608
21.671 53.619 18.480
21.671 53.625 18.329
21.672 53.634 18.194
21.672 53.637 18.050
21.672 53.632 17.908
21.673 53.635 17.766
21.673 53.643 17.627
21.673 53.634 17.488
21.674 53.640 17.343
21.674 53.650 17.203
21.675 53.638 17.063
21.675 53.628 16.920
21.675 53.635 16.784
21.675 53.634 16.639
21.675 53.621 16.498
21.675 53.620 16.361
21.675 53.606 16.220
21.675 53.592 16.076
21.675 53.612 15.943
21.675 53.656 15.791
21.675 53.693 15.651
21.674 53.706 15.503
21.674 53.698 15.364
21.674 53.666 15.227
21.674 53.628 15.095
21.674 53.593 14.952
21.674 53.580 14.818
21.674 53.580 14.680
21.768 53.220 30.771
21.768 53.264 30.646
21.769 53.493 30.420
21.769 53.572 30.334
21.769 53.644 30.242
21.770 53.724 30.087
21.770 53.737 29.940
21.770 53.739 29.800
21.770 53.741 29.654
21.770 53.746 29.517
21.770 53.749 29.369
21.770 53.744 29.226
21.770 53.738 29.087
21.770 53.739 28.945
21.770 53.745 28.805
21.770 53.744 28.658
21.770 53.740 28.521
21.770 53.745 28.373
21.770 53.749 28.235
21.770 53.747 28.088
21.770 53.741 27.947
21.770 53.736 27.811
21.770 53.736 27.665
21.769 53.729 27.524
21.769 53.726 27.386
21.769 53.729 27.238
21.769 53.732 27.097
21.768 53.738 26.959
21.768 53.737 26.812
21.767 53.731 26.671
21.767 53.724 26.532
21.767 53.729 26.391
21.766 53.734 26.248
21.766 53.725 26.102
21.766 53.720 25.966
21.766 53.716 25.822
21.766 53.719 25.680
21.766 53.721 25.539
21.766 53.714 25.397
21.766 53.709 25.258
21.767 53.709 25.115
21.767 53.712 24.969
21.767 53.713 24.832
21.768 53.716 24.689
21.768 53.720 24.546
21.768 53.715 24.402
21.768 53.712 24.266
21.767 53.711 24.117
21.767 53.718 23.986
21.767 53.727 23.834
21.767 53.724 23.691
21.766 53.718 23.553
21.766 53.711 23.415
21.765 53.708 23.270
21.765 53.706 23.133
21.765 53.699 22.994
21.765 53.696 22.843
21.765 53.701 22.711
21.765 53.706 22.562
21.765 53.703 22.422
21.765 53.699 22.283
21.765 53.696 22.140
21.766 53.698 22.002
21.766 53.702 21.857
21.767 53.703 21.715
21.767 53.697 21.572
21.767 53.703 21.434
21.768 53.710 21.293
21.768 53.701 21.149
21.769 53.698 21.005
21.769 53.706 20.865
21.770 53.705 20.728
21.770 53.691 20.587
21.770 53.688 20.449
21.771 53.699 20.300
21.771 53.702 20.159
21.772 53.699 20.019
21.772 53.696 19.879
21.772 53.697 19.737
21.772 53.692 19.601
21.772 53.685 19.453
21.772 53.692 19.313
21.772 53.693 19.179
21.772 53.688 19.027
21.772 53.697 18.892
21.772 53.700 18.748
21.771 53.690 18.608
21.771 53.681 18.467
21.772 53.685 18.330
21.772 53.695 18.184
21.772 53.702 18.041
21.772 53.695 17.907
21.773 53.697 17.761
21.773 53.702 17.624
21.774 53.692 17.476
21.774 53.698 17.340
21.775 53.710 17.199
21.775 53.698 17.055
21.775 53.685 16.914
21.776 53.693 16.777
21.776 53.693 16.633
21.776 53.681 16.497
21.776 53.677 16.350
21.775 53.668 16.217
21.775 53.658 16.076
21.775 53.673 15.927
21.775 53.709 15.786
21.775 53.745 15.650
21.775 53.763 15.503
21.775 53.758 15.365
21.774 53.729 15.220
21.774 53.692 15.087
21.774 53.658 14.946
21.774 53.642 14.809
21.774 53.644 14.680
21.774 53.645 14.619
21.868 53.307 30.753
21.868 53.354 30.643
21.868 53.423 30.561
21.869 53.492 30.477
21.869 53.576 30.396
21.869 53.652 30.319
21.870 53.717 30.237
21.870 53.784 30.077
21.870 53.795 29.931
21.870 53.798 29.787
21.870 53.797 29.646
21.870 53.803 29.501
21.871 53.809 29.362
21.871 53.804 29.220
21.871 53.798 29.080
21.871 53.800 28.931
21.871 53.809 28.793
21.871 53.806 28.649
21.871 53.801 28.508
21.871 53.806 28.362
21.870 53.811 28.222
21.870 53.810 28.084
21.870 53.800 27.941
21.870 53.796 27.796
21.870 53.798 27.655
21.870 53.792 27.513
21.869 53.785 27.375
21.869 53.787 27.235
21.869 53.793 27.083
21.868 53.801 26.945
21.868 53.800 26.809
21.868 53.792 26.661
21.867 53.785 26.521
21.867 53.787 26.379
21.867 53.789 26.236
21.866 53.782 26.098
21.866 53.779 25.959
21.866 53.772 25.815
21.866 53.771 25.672
21.866 53.776 25.532
21.867 53.777 25.387
21.867 53.772 25.244
21.867 53.772 25.107
21.867 53.770 24.963
21.868 53.767 24.824
21.868 53.771 24.680
21.868 53.774 24.537
21.868 53.772 24.395
21.868 53.769 24.256
21.868 53.770 24.113
21.867 53.772 23.973
21.867 53.776 23.835
21.867 53.776 23.684
21.866 53.773 23.547
21.866 53.767 23.407
21.865 53.766 23.260
21.865 53.767 23.124
21.865 53.759 22.983
21.865 53.755 22.837
21.865 53.761 22.698
21.865 53.767 22.562
21.865 53.761 22.411
21.865 53.754 22.274
21.866 53.754 22.138
21.866 53.755 21.989
21.866 53.756 21.854
21.867 53.759 21.707
21.867 53.754 21.568
21.868 53.761 21.427
21.868 53.771 21.285
21.868 53.763 21.142
21.869 53.759 21.000
21.869 53.769 20.859
21.870 53.764 20.722
21.870 53.746 20.577
21.871 53.743 20.439
21.871 53.755 20.298
21.871 53.758 20.156
21.872 53.754 20.012
21.872 53.752 19.873
21.872 53.753 19.732
21.872 53.748 19.589
21.872 53.745 19.449
21.872 53.751 19.307
21.872 53.753 19.170
21.872 53.750 19.028
21.872 53.755 18.881
21.872 53.758 18.747
21.872 53.751 18.600
21.872 53.742 18.462
21.872 53.747 18.321
21.872 53.758 18.181
21.872 53.764 18.037
21.873 53.758 17.897
21.873 53.757 17.753
21.873 53.757 17.614
21.874 53.748 17.478
21.874 53.756 17.333
21.875 53.765 17.195
21.875 53.756 17.047
21.875 53.746 16.916
21.876 53.750 16.769
21.876 53.752 16.630
21.876 53.742 16.493
21.876 53.732 16.346
21.876 53.727 16.209
21.875 53.721 16.078
21.875 53.730 15.916
21.875 53.761 15.790
21.875 53.795 15.636
21.875 53.817 15.499
21.875 53.816 15.358
21.875 53.794 15.225
21.874 53.755 15.081
21.874 53.719 14.940
21.874 53.700 14.798
21.874 53.702 14.679
21.875 53.702 14.620
21.968 53.372 30.740
21.968 53.427 30.628
21.968 53.501 30.551
21.969 53.572 30.469
21.969 53.657 30.383
21.969 53.730 30.297
21.970 53.824 30.146
21.970 53.849 29.991
21.970 53.853 29.845
21.970 53.851 29.711
21.970 53.849 29.567
21.970 53.861 29.424
21.970 53.865 29.279
21.970 53.858 29.134
21.970 53.858 29.000
21.970 53.868 28.849
21.970 53.870 28.708
21.970 53.861 28.572
21.970 53.861 28.423
21.970 53.865 28.287
21.970 53.865 28.142
21.970 53.858 28.004
21.970 53.847 27.855
21.970 53.847 27.723
21.969 53.850 27.572
21.969 53.842 27.437
21.969 53.835 27.299
21.969 53.841 27.152
21.968 53.853 27.008
21.968 53.856 26.863
21.968 53.851 26.724
21.967 53.841 26.586
21.967 53.836 26.443
21.967 53.837 26.305
21.966 53.836 26.154
21.966 53.835 26.022
21.966 53.831 25.878
21.966 53.823 25.731
21.966 53.826 25.597
21.966 53.828 25.451
21.966 53.826 25.308
21.967 53.824 25.170
21.967 53.820 25.026
21.967 53.818 24.884
21.967 53.823 24.743
21.968 53.826 24.602
21.968 53.828 24.458
21.968 53.827 24.320
21.968 53.826 24.182
21.967 53.828 24.032
21.967 53.825 23.894
21.967 53.826 23.753
21.966 53.828 23.608
21.966 53.826 23.469
21.965 53.823 23.327
21.965 53.822 23.182
21.965 53.823 23.049
21.965 53.815 22.904
21.965 53.816 22.761
21.965 53.824 22.619
21.965 53.822 22.479
21.965 53.810 22.338
21.965 53.809 22.200
21.966 53.815 22.054
21.966 53.812 21.915
21.966 53.815 21.771
21.967 53.813 21.636
21.967 53.813 21.489
21.968 53.823 21.347
21.968 53.824 21.205
21.968 53.818 21.070
21.969 53.824 20.922
21.969 53.828 20.780
21.970 53.814 20.640
21.970 53.800 20.499
21.971 53.809 20.367
21.971 53.817 20.212
21.971 53.814 20.079
21.972 53.809 19.942
21.972 53.810 19.792
21.972 53.809 19.654
21.972 53.804 19.514
21.972 53.803 19.375
21.972 53.805 19.231
21.972 53.803 19.089
21.972 53.803 18.954
21.971 53.807 18.808
21.971 53.807 18.669
21.971 53.803 18.525
21.971 53.799 18.386
21.972 53.808 18.243
21.972 53.819 18.107
21.972 53.818 17.960
21.973 53.813 17.817
21.973 53.810 17.687
21.973 53.804 17.535
21.974 53.801 17.405
21.974 53.813 17.255
21.975 53.813 17.120
21.975 53.802 16.975
21.975 53.801 16.838
21.976 53.806 16.688
21.976 53.803 16.560
21.976 53.792 16.418
21.975 53.784 16.273
21.975 53.777 16.132
21.975 53.779 15.997
21.975 53.797 15.849
21.975 53.823 15.710
21.975 53.854 15.562
21.975 53.869 15.424
21.974 53.863 15.282
21.974 53.836 15.151
21.974 53.794 15.007
21.974 53.767 14.869
21.974 53.756 14.731
21.974 53.756 14.667
22.068 53.401 30.739
22.068 53.486 30.619
22.069 53.565 30.539
22.069 53.643 30.459
22.069 53.731 30.370
22.070 53.804 30.283
22.070 53.890 30.130
22.070 53.910 29.979
22.070 53.913 29.841
22.070 53.910 29.695
22.070 53.907 29.557
22.071 53.918 29.409
22.071 53.924 29.270
22.071 53.914 29.124
22.071 53.915 28.990
22.071 53.926 28.841
22.071 53.924 28.697
22.071 53.918 28.562
22.071 53.920 28.416
22.071 53.919 28.277
22.070 53.916 28.125
22.070 53.908 27.995
22.070 53.899 27.853
22.070 53.901 27.713
22.070 53.905 27.563
22.070 53.899 27.430
22.069 53.887 27.282
22.069 53.892 27.147
22.069 53.907 27.001
22.068 53.910 26.856
22.068 53.905 26.713
22.068 53.900 26.578
22.067 53.896 26.434
22.067 53.891 26.292
22.067 53.894 26.148
22.066 53.894 26.013
22.066 53.886 25.863
22.066 53.877 25.725
22.066 53.879 25.583
22.067 53.882 25.449
22.067 53.880 25.302
22.067 53.879 25.158
22.067 53.876 25.018
22.068 53.879 24.874
22.068 53.887 24.734
22.068 53.888 24.597
22.068 53.888 24.452
22.068 53.887 24.308
22.068 53.886 24.165
22.068 53.885 24.028
22.067 53.879 23.882
22.067 53.879 23.747
22.067 53.882 23.601
22.066 53.883 23.462
22.066 53.886 23.321
22.066 53.887 23.176
22.065 53.885 23.038
22.065 53.882 22.888
22.065 53.883 22.757
22.065 53.886 22.617
22.065 53.880 22.464
22.065 53.869 22.329
22.066 53.871 22.192
22.066 53.879 22.048
22.066 53.876 21.904
22.067 53.873 21.765
22.067 53.873 21.621
22.068 53.873 21.484
22.068 53.878 21.344
22.068 53.877 21.197
22.069 53.878 21.060
22.069 53.884 20.911
22.070 53.882 20.778
22.070 53.873 20.637
22.071 53.861 20.492
22.071 53.869 20.360
22.071 53.879 20.207
22.072 53.874 20.067
22.072 53.869 19.930
22.072 53.868 19.791
22.072 53.872 19.648
22.072 53.868 19.506
22.072 53.863 19.371
22.072 53.863 19.218
22.072 53.862 19.082
22.072 53.861 18.948
22.072 53.864 18.802
22.072 53.863 18.659
22.072 53.860 18.521
22.072 53.858 18.381
22.072 53.861 18.238
22.072 53.868 18.099
22.073 53.871 17.957
22.073 53.865 17.814
22.073 53.865 17.675
22.074 53.863 17.534
22.074 53.859 17.398
22.075 53.867 17.250
22.075 53.868 17.114
22.076 53.857 16.968
22.076 53.856 16.831
22.076 53.863 16.687
22.076 53.859 16.549
22.076 53.849 16.415
22.076 53.840 16.267
22.076 53.831 16.129
22.075 53.834 15.987
22.075 53.849 15.846
22.075 53.870 15.705
22.075 53.900 15.563
22.075 53.921 15.420
22.075 53.921 15.280
22.075 53.894 15.134
22.075 53.853 15.001
22.075 53.829 14.869
22.075 53.824 14.720
22.075 53.819 14.652
22.169 53.548 30.605
22.169 53.624 30.529
22.170 53.706 30.446
22.170 53.793 30.360
22.170 53.865 30.278
22.171 53.949 30.120
22.171 53.967 29.968
22.171 53.969 29.835
22.171 53.965 29.679
22.171 53.963 29.555
22.171 53.972 29.400
22.171 53.978 29.257
22.171 53.966 29.120
22.171 53.968 28.973
22.172 53.981 28.830
22.172 53.978 28.692
22.171 53.974 28.552
22.171 53.975 28.409
22.171 53.972 28.263
22.171 53.969 28.121
22.171 53.959 27.985
22.171 53.952 27.848
22.171 53.957 27.698
22.171 53.961 27.564
22.170 53.952 27.412
22.170 53.942 27.283
22.170 53.941 27.135
22.169 53.950 26.988
22.169 53.955 26.850
22.169 53.956 26.709
22.168 53.956 26.567
22.168 53.952 26.423
22.168 53.949 26.282
22.167 53.952 26.147
22.167 53.950 25.997
22.167 53.939 25.860
22.167 53.928 25.721
22.167 53.929 25.573
22.167 53.935 25.436
22.167 53.935 25.293
22.168 53.937 25.157
22.168 53.936 25.008
22.168 53.942 24.869
22.169 53.949 24.723
22.169 53.949 24.588
22.169 53.945 24.442
22.169 53.942 24.303
22.169 53.941 24.162
22.168 53.939 24.013
22.168 53.932 23.879
22.168 53.930 23.737
22.167 53.931 23.595
22.167 53.932 23.452
22.167 53.941 23.315
22.166 53.944 23.172
22.166 53.943 23.026
22.166 53.943 22.883
22.166 53.942 22.748
22.166 53.944 22.602
22.166 53.938 22.467
22.166 53.927 22.324
22.166 53.932 22.182
22.167 53.939 22.036
22.167 53.935 21.900
22.167 53.928 21.762
22.168 53.931 21.613
22.168 53.931 21.469
22.169 53.929 21.340
22.169 53.930 21.192
22.170 53.930 21.052
22.170 53.936 20.911
22.170 53.932 20.769
22.171 53.923 20.633
22.171 53.917 20.484
22.172 53.927 20.350
22.172 53.937 20.203
22.173 53.933 20.064
22.173 53.926 19.920
22.173 53.926 19.783
22.173 53.930 19.643
22.173 53.929 19.501
22.173 53.921 19.357
22.173 53.918 19.222
22.173 53.918 19.081
22.173 53.919 18.936
22.173 53.921 18.796
22.173 53.917 18.659
22.172 53.915 18.515
22.173 53.913 18.368
22.173 53.911 18.233
22.173 53.919 18.098
22.173 53.921 17.946
22.174 53.914 17.815
22.174 53.921 17.671
22.175 53.921 17.525
22.175 53.916 17.392
22.176 53.921 17.244
22.176 53.920 17.108
22.176 53.913 16.971
22.176 53.908 16.821
22.177 53.915 16.688
22.177 53.910 16.545
22.177 53.896 16.400
22.177 53.889 16.267
22.176 53.884 16.128
22.176 53.889 15.980
22.176 53.901 15.845
22.176 53.921 15.699
22.176 53.956 15.559
22.176 53.986 15.417
22.176 53.990 15.269
22.175 53.961 15.135
22.175 53.918 14.996
22.175 53.895 14.861
22.175 53.891 14.721
22.176 53.900 14.580
22.269 53.615 30.595
22.270 53.687 30.518
22.270 53.767 30.435
22.270 53.852 30.350
22.271 53.923 30.270
22.271 54.006 30.108
22.271 54.024 29.961
22.271 54.026 29.818
22.271 54.024 29.679
22.271 54.018 29.535
22.272 54.024 29.388
22.272 54.027 29.260
22.272 54.016 29.106
22.272 54.018 28.969
22.272 54.031 28.827
22.272 54.032 28.678
22.272 54.028 28.540
22.272 54.028 28.399
22.272 54.027 28.254
22.271 54.026 28.122
22.271 54.015 27.970
22.271 54.010 27.833
22.271 54.015 27.694
22.271 54.017 27.551
22.271 54.010 27.404
22.270 53.999 27.269
22.270 53.993 27.127
22.270 54.001 26.983
22.269 54.008 26.844
22.269 54.012 26.698
22.268 54.014 26.556
22.268 54.011 26.419
22.268 54.008 26.272
22.268 54.005 26.133
22.267 54.003 25.991
22.267 53.991 25.855
22.267 53.982 25.715
22.267 53.982 25.570
22.267 53.990 25.424
22.268 53.990 25.282
22.268 53.993 25.146
22.268 53.999 25.003
22.269 54.005 24.862
22.269 54.008 24.712
22.269 54.009 24.574
22.269 54.003 24.432
22.269 53.997 24.301
22.269 53.998 24.154
22.269 53.993 24.011
22.268 53.987 23.867
22.268 53.986 23.726
22.267 53.981 23.592
22.267 53.985 23.450
22.267 53.999 23.298
22.266 54.001 23.166
22.266 54.001 23.019
22.266 53.999 22.884
22.266 53.995 22.737
22.266 53.996 22.591
22.266 53.991 22.465
22.266 53.984 22.311
22.266 53.990 22.178
22.267 53.994 22.027
22.267 53.988 21.893
22.268 53.984 21.752
22.268 53.990 21.609
22.268 53.992 21.469
22.269 53.989 21.329
22.269 53.985 21.186
22.270 53.988 21.042
22.270 53.991 20.909
22.271 53.984 20.761
22.271 53.979 20.621
22.271 53.976 20.486
22.272 53.980 20.339
22.272 53.988 20.198
22.273 53.982 20.060
22.273 53.977 19.916
22.273 53.981 19.777
22.273 53.989 19.635
22.273 53.987 19.498
22.273 53.978 19.352
22.273 53.976 19.216
22.273 53.975 19.072
22.273 53.977 18.929
22.273 53.981 18.792
22.273 53.973 18.651
22.273 53.968 18.503
22.273 53.969 18.371
22.273 53.965 18.232
22.273 53.971 18.084
22.273 53.971 17.949
22.274 53.964 17.806
22.274 53.975 17.661
22.275 53.976 17.524
22.275 53.971 17.385
22.276 53.972 17.241
22.276 53.971 17.104
22.276 53.967 16.961
22.277 53.962 16.822
22.277 53.965 16.681
22.277 53.960 16.543
22.277 53.945 16.403
22.277 53.939 16.255
22.276 53.941 16.121
22.276 53.950 15.984
22.276 53.962 15.832
22.276 53.978 15.696
22.276 54.016 15.557
22.276 54.049 15.404
22.276 54.050 15.267
22.276 54.018 15.133
22.275 53.977 14.992
22.275 53.956 14.855
22.275 53.957 14.721
22.276 53.966 14.576
22.369 53.638 30.655
22.369 53.747 30.512
22.370 53.831 30.434
22.370 53.912 30.342
22.370 53.977 30.254
22.371 54.057 30.098
22.371 54.075 29.952
22.371 54.080 29.812
22.371 54.080 29.666
22.371 54.072 29.529
22.371 54.079 29.384
22.371 54.078 29.240
22.371 54.065 29.103
22.371 54.068 28.959
22.371 54.081 28.817
22.371 54.082 28.675
22.371 54.080 28.533
22.371 54.080 28.390
22.371 54.079 28.241
22.371 54.081 28.109
22.371 54.075 27.960
22.371 54.067 27.828
22.371 54.068 27.687
22.370 54.070 27.536
22.370 54.066 27.400
22.370 54.057 27.259
22.370 54.048 27.123
22.369 54.055 26.974
22.369 54.063 26.832
22.369 54.066 26.688
22.368 54.069 26.551
22.368 54.064 26.409
22.367 54.058 26.266
22.367 54.052 26.126
22.367 54.050 25.984
22.367 54.042 25.844
22.367 54.037 25.702
22.367 54.040 25.563
22.367 54.043 25.419
22.367 54.044 25.279
22.368 54.051 25.134
22.368 54.056 24.993
22.368 54.062 24.853
22.368 54.064 24.708
22.369 54.060 24.564
22.369 54.059 24.432
22.369 54.053 24.286
22.368 54.049 24.139
22.368 54.046 24.008
22.368 54.038 23.867
22.368 54.038 23.717
22.367 54.034 23.584
22.367 54.038 23.445
22.366 54.053 23.292
22.366 54.058 23.151
22.366 54.053 23.014
22.366 54.050 22.875
22.366 54.046 22.738
22.366 54.044 22.589
22.366 54.039 22.451
22.366 54.036 22.305
22.366 54.039 22.173
22.366 54.038 22.024
22.367 54.034 21.886
22.367 54.034 21.750
22.368 54.044 21.602
22.368 54.049 21.463
22.368 54.045 21.317
22.369 54.039 21.184
22.369 54.042 21.037
22.370 54.043 20.896
22.370 54.035 20.761
22.371 54.034 20.615
22.371 54.034 20.475
22.372 54.032 20.334
22.372 54.035 20.195
22.372 54.033 20.054
22.372 54.028 19.911
22.373 54.032 19.767
22.373 54.044 19.630
22.373 54.045 19.487
22.373 54.035 19.351
22.373 54.032 19.206
22.373 54.031 19.072
22.372 54.031 18.924
22.372 54.032 18.784
22.372 54.026 18.643
22.372 54.021 18.508
22.372 54.021 18.368
22.372 54.021 18.220
22.373 54.022 18.082
22.373 54.020 17.937
22.373 54.018 17.803
22.374 54.028 17.661
22.374 54.032 17.516
22.375 54.027 17.378
22.375 54.024 17.240
22.376 54.025 17.096
22.376 54.025 16.957
22.376 54.021 16.815
22.376 54.018 16.676
22.376 54.013 16.535
22.376 54.001 16.404
22.376 53.995 16.251
22.376 53.998 16.113
22.376 54.010 15.974
22.376 54.018 15.832
22.375 54.034 15.693
22.375 54.076 15.545
22.375 54.110 15.400
22.375 54.107 15.269
22.375 54.070 15.127
22.375 54.030 14.989
22.375 54.013 14.857
22.375 54.010 14.705
22.375 54.008 14.646
22.468 53.685 30.763
22.468 53.714 30.648
22.469 53.809 30.495
22.469 53.891 30.411
22.469 53.971 30.331
22.470 54.036 30.250
22.470 54.111 30.089
22.470 54.129 29.942
22.470 54.135 29.797
22.470 54.137 29.658
22.470 54.132 29.518
22.471 54.137 29.371
22.471 54.133 29.235
22.471 54.121 29.087
22.471 54.124 28.959
22.471 54.131 28.806
22.471 54.132 28.667
22.471 54.130 28.521
22.471 54.126 28.382
22.470 54.126 28.239
22.470 54.131 28.100
22.470 54.126 27.952
22.470 54.119 27.822
22.470 54.116 27.668
22.470 54.119 27.533
22.469 54.119 27.391
22.469 54.109 27.251
22.469 54.102 27.114
22.469 54.109 26.963
22.468 54.117 26.831
22.468 54.119 26.682
22.467 54.122 26.539
22.467 54.117 26.397
22.467 54.106 26.262
22.466 54.099 26.121
22.466 54.095 25.975
22.466 54.090 25.837
22.466 54.087 25.694
22.466 54.091 25.557
22.466 54.093 25.411
22.467 54.100 25.275
22.467 54.113 25.124
22.467 54.116 24.986
22.467 54.116 24.841
22.468 54.118 24.700
22.468 54.112 24.561
22.468 54.113 24.423
22.468 54.109 24.274
22.468 54.102 24.138
22.467 54.098 23.995
22.467 54.090 23.862
22.467 54.092 23.712
22.466 54.090 23.570
22.466 54.090 23.434
22.466 54.105 23.294
22.465 54.112 23.148
22.465 54.103 23.003
22.465 54.095 22.866
22.465 54.095 22.728
22.465 54.096 22.586
22.465 54.093 22.446
22.465 54.090 22.304
22.465 54.089 22.158
22.466 54.084 22.020
22.466 54.078 21.886
22.466 54.081 21.738
22.467 54.093 21.601
22.467 54.099 21.453
22.468 54.094 21.314
22.468 54.088 21.174
22.469 54.092 21.038
22.469 54.092 20.889
22.469 54.087 20.750
22.470 54.088 20.612
22.470 54.088 20.468
22.471 54.081 20.329
22.471 54.083 20.190
22.471 54.085 20.044
22.472 54.083 19.904
22.472 54.088 19.771
22.472 54.097 19.625
22.472 54.101 19.480
22.472 54.093 19.338
22.472 54.087 19.200
22.472 54.084 19.065
22.472 54.079 18.918
22.472 54.080 18.780
22.471 54.079 18.639
22.471 54.074 18.500
22.472 54.073 18.362
22.472 54.078 18.210
22.472 54.078 18.081
22.472 54.073 17.933
22.473 54.074 17.803
22.473 54.081 17.652
22.473 54.085 17.514
22.474 54.078 17.375
22.474 54.076 17.229
22.475 54.078 17.093
22.475 54.084 16.949
22.475 54.081 16.816
22.476 54.076 16.669
22.476 54.068 16.534
22.476 54.056 16.386
22.476 54.055 16.257
22.475 54.053 16.108
22.475 54.060 15.969
22.475 54.071 15.826
22.475 54.093 15.691
22.475 54.135 15.540
22.475 54.167 15.396
22.475 54.158 15.261
22.474 54.112 15.123
22.474 54.074 14.986
22.474 54.061 14.853
22.474 54.057 14.702
22.474 54.048 14.579
22.568 53.701 30.764
22.568 53.748 30.643
22.568 53.803 30.564
22.568 53.874 30.486
22.569 53.951 30.405
22.569 54.032 30.317
22.569 54.096 30.237
22.570 54.166 30.077
22.570 54.184 29.936
22.570 54.188 29.791
22.570 54.190 29.653
22.570 54.189 29.499
22.570 54.193 29.366
22.570 54.190 29.224
22.570 54.182 29.085
22.570 54.184 28.934
22.570 54.188 28.800
22.570 54.187 28.658
22.570 54.182 28.511
22.570 54.174 28.374
22.570 54.174 28.236
22.570 54.180 28.089
22.570 54.178 27.946
22.570 54.170 27.811
22.570 54.168 27.666
22.569 54.168 27.521
22.569 54.171 27.383
22.569 54.164 27.247
22.569 54.156 27.103
22.568 54.164 26.957
22.568 54.171 26.814
22.568 54.169 26.676
22.567 54.171 26.530
22.567 54.166 26.396
22.566 54.151 26.247
22.566 54.146 26.113
22.566 54.144 25.971
22.566 54.143 25.831
22.566 54.143 25.689
22.566 54.144 25.542
22.566 54.144 25.406
22.566 54.151 25.262
22.567 54.166 25.119
22.567 54.168 24.978
22.567 54.165 24.834
22.567 54.167 24.694
22.567 54.160 24.560
22.567 54.160 24.408
22.567 54.159 24.272
22.567 54.151 24.132
22.567 54.151 23.990
22.567 54.149 23.849
22.567 54.155 23.709
22.566 54.152 23.562
22.566 54.146 23.426
22.565 54.156 23.286
22.565 54.161 23.142
22.565 54.151 22.998
22.564 54.141 22.867
22.564 54.146 22.716
22.564 54.151 22.573
22.565 54.149 22.441
22.565 54.145 22.293
22.565 54.142 22.156
22.565 54.136 22.018
22.566 54.131 21.876
22.566 54.136 21.728
22.566 54.145 21.596
22.567 54.149 21.448
22.567 54.145 21.307
22.568 54.139 21.169
22.568 54.145 21.024
22.569 54.144 20.890
22.569 54.138 20.742
22.570 54.141 20.605
22.570 54.138 20.466
22.570 54.131 20.321
22.571 54.135 20.186
22.571 54.140 20.035
22.571 54.141 19.901
22.572 54.140 19.769
22.572 54.145 19.616
22.572 54.150 19.479
22.572 54.146 19.326
22.572 54.138 19.201
22.571 54.130 19.057
22.571 54.123 18.917
22.571 54.129 18.775
22.571 54.131 18.629
22.571 54.128 18.498
22.571 54.128 18.351
22.571 54.136 18.211
22.572 54.133 18.074
22.572 54.125 17.930
22.572 54.125 17.795
22.573 54.130 17.647
22.573 54.134 17.510
22.574 54.125 17.368
22.574 54.121 17.229
22.574 54.128 17.088
22.575 54.137 16.948
22.575 54.137 16.806
22.575 54.135 16.668
22.575 54.122 16.526
22.575 54.112 16.381
22.575 54.113 16.244
22.575 54.107 16.112
22.575 54.108 15.965
22.574 54.120 15.829
22.574 54.141 15.681
22.574 54.183 15.537
22.574 54.212 15.395
22.574 54.201 15.253
22.574 54.153 15.117
22.574 54.120 14.992
22.574 54.114 14.839
22.574 54.107 14.704
22.574 54.106 14.632
22.666 53.721 30.766
22.667 53.790 30.637
22.667 53.856 30.563
22.667 53.935 30.474
22.668 54.014 30.387
22.668 54.094 30.309
22.668 54.156 30.226
22.669 54.221 30.065
22.669 54.235 29.923
22.669 54.240 29.782
22.669 54.242 29.641
22.669 54.244 29.495
22.669 54.246 29.357
22.669 54.246 29.211
22.669 54.240 29.073
22.669 54.239 28.927
22.669 54.241 28.792
22.669 54.237 28.648
22.669 54.233 28.506
22.669 54.224 28.364
22.669 54.223 28.224
22.669 54.232 28.085
22.669 54.227 27.940
22.669 54.219 27.797
22.668 54.221 27.658
22.668 54.219 27.518
22.668 54.225 27.377
22.668 54.222 27.230
22.667 54.215 27.090
22.667 54.220 26.952
22.667 54.225 26.810
22.666 54.222 26.666
22.666 54.221 26.526
22.665 54.217 26.387
22.665 54.203 26.240
22.665 54.199 26.101
22.665 54.199 25.967
22.665 54.199 25.818
22.665 54.199 25.680
22.665 54.198 25.540
22.665 54.194 25.398
22.665 54.202 25.255
22.665 54.214 25.112
22.666 54.217 24.970
22.666 54.215 24.831
22.666 54.215 24.686
22.666 54.208 24.544
22.666 54.205 24.411
22.666 54.204 24.263
22.666 54.200 24.123
22.666 54.202 23.984
22.666 54.205 23.838
22.665 54.216 23.701
22.665 54.212 23.558
22.664 54.201 23.420
22.664 54.207 23.275
22.664 54.211 23.133
22.663 54.202 22.999
22.663 54.195 22.853
22.663 54.203 22.718
22.663 54.207 22.565
22.663 54.202 22.426
22.663 54.197 22.291
22.664 54.195 22.152
22.664 54.192 22.006
22.664 54.191 21.865
22.665 54.193 21.732
22.665 54.197 21.581
22.666 54.197 21.442
22.666 54.194 21.304
22.666 54.192 21.161
22.667 54.196 21.023
22.667 54.194 20.882
22.668 54.186 20.737
22.668 54.187 20.597
22.669 54.185 20.462
22.669 54.179 20.315
22.670 54.189 20.178
22.670 54.197 20.036
22.670 54.197 19.892
22.670 54.191 19.756
22.670 54.189 19.615
22.671 54.196 19.467
22.671 54.196 19.331
22.670 54.189 19.194
22.670 54.182 19.051
22.670 54.175 18.911
22.670 54.181 18.770
22.670 54.188 18.628
22.670 54.182 18.485
22.670 54.184 18.352
22.670 54.189 18.207
22.670 54.186 18.065
22.671 54.177 17.924
22.671 54.173 17.787
22.671 54.184 17.644
22.672 54.185 17.506
22.672 54.174 17.361
22.673 54.172 17.228
22.673 54.178 17.084
22.674 54.186 16.941
22.674 54.188 16.800
22.674 54.185 16.662
22.674 54.173 16.521
22.674 54.164 16.384
22.674 54.165 16.237
22.674 54.155 16.107
22.674 54.152 15.966
22.673 54.165 15.816
22.673 54.189 15.677
22.673 54.230 15.539
22.673 54.255 15.389
22.673 54.243 15.258
22.673 54.197 15.111
22.673 54.168 14.981
22.673 54.165 14.841
22.673 54.159 14.705
22.673 54.156 14.565
22.766 53.793 30.748
22.767 53.851 30.625
22.767 53.920 30.546
22.767 54.002 30.462
22.768 54.082 30.382
22.768 54.155 30.294
22.768 54.250 30.139
22.768 54.280 29.987
22.768 54.282 29.842
22.769 54.286 29.704
22.769 54.289 29.558
22.769 54.293 29.422
22.769 54.298 29.273
22.769 54.296 29.132
22.769 54.291 28.993
22.769 54.292 28.852
22.769 54.290 28.706
22.769 54.289 28.570
22.769 54.282 28.425
22.769 54.275 28.288
22.769 54.281 28.142
22.769 54.282 28.001
22.768 54.271 27.865
22.768 54.270 27.719
22.768 54.274 27.580
22.768 54.275 27.436
22.768 54.279 27.293
22.767 54.273 27.154
22.767 54.268 27.012
22.767 54.270 26.872
22.766 54.269 26.733
22.766 54.268 26.586
22.765 54.267 26.448
22.765 54.260 26.306
22.765 54.254 26.169
22.765 54.254 26.025
22.764 54.258 25.883
22.764 54.259 25.743
22.764 54.255 25.599
22.765 54.250 25.459
22.765 54.251 25.315
22.765 54.259 25.179
22.765 54.265 25.031
22.766 54.265 24.897
22.766 54.264 24.751
22.766 54.262 24.608
22.766 54.258 24.469
22.766 54.257 24.328
22.766 54.256 24.191
22.766 54.255 24.047
22.766 54.256 23.902
22.765 54.267 23.760
22.765 54.271 23.618
22.764 54.257 23.484
22.764 54.253 23.344
22.764 54.258 23.199
22.763 54.254 23.055
22.763 54.249 22.916
22.763 54.253 22.778
22.763 54.262 22.636
22.763 54.258 22.494
22.763 54.248 22.354
22.763 54.246 22.209
22.764 54.245 22.072
22.764 54.243 21.932
22.764 54.244 21.790
22.765 54.244 21.648
22.765 54.247 21.510
22.766 54.242 21.366
22.766 54.244 21.227
22.767 54.246 21.085
22.767 54.247 20.945
22.767 54.242 20.805
22.768 54.235 20.664
22.768 54.235 20.525
22.769 54.230 20.380
22.769 54.237 20.244
22.770 54.253 20.101
22.770 54.254 19.959
22.770 54.246 19.812
22.770 54.236 19.678
22.770 54.236 19.538
22.770 54.242 19.400
22.770 54.241 19.255
22.770 54.237 19.116
22.770 54.232 18.974
22.770 54.230 18.834
22.770 54.239 18.698
22.770 54.237 18.550
22.770 54.232 18.413
22.770 54.235 18.270
22.770 54.239 18.132
22.770 54.235 17.990
22.771 54.226 17.851
22.771 54.233 17.711
22.771 54.240 17.570
22.772 54.231 17.428
22.772 54.227 17.288
22.773 54.228 17.150
22.773 54.232 17.010
22.774 54.236 16.866
22.774 54.233 16.725
22.774 54.227 16.591
22.774 54.218 16.446
22.774 54.216 16.309
22.774 54.212 16.165
22.773 54.200 16.029
22.773 54.210 15.885
22.773 54.234 15.743
22.773 54.266 15.600
22.773 54.299 15.460
22.773 54.300 15.322
22.773 54.270 15.181
22.772 54.230 15.045
22.772 54.219 14.907
22.772 54.215 14.765
22.773 54.207 14.635
22.866 53.798 30.750
22.866 53.923 30.614
22.867 53.994 30.534
22.867 54.068 30.450
22.867 54.146 30.367
22.868 54.214 30.286
22.868 54.297 30.125
22.868 54.323 29.983
22.868 54.328 29.835
22.868 54.334 29.696
22.868 54.338 29.550
22.869 54.342 29.408
22.869 54.345 29.265
22.869 54.342 29.127
22.869 54.338 28.982
22.869 54.337 28.840
22.869 54.340 28.704
22.869 54.344 28.560
22.869 54.341 28.417
22.869 54.334 28.276
22.869 54.337 28.133
22.868 54.336 27.991
22.868 54.325 27.856
22.868 54.323 27.707
22.868 54.326 27.569
22.868 54.326 27.431
22.867 54.328 27.284
22.867 54.323 27.145
22.867 54.316 27.004
22.866 54.316 26.867
22.866 54.315 26.724
22.866 54.314 26.577
22.865 54.313 26.441
22.865 54.308 26.299
22.865 54.301 26.163
22.864 54.304 26.014
22.864 54.311 25.873
22.864 54.312 25.734
22.864 54.305 25.591
22.864 54.300 25.453
22.864 54.299 25.310
22.865 54.305 25.172
22.865 54.309 25.023
22.865 54.307 24.883
22.866 54.313 24.745
22.866 54.317 24.604
22.866 54.314 24.460
22.866 54.311 24.320
22.866 54.313 24.180
22.866 54.309 24.036
22.865 54.308 23.899
22.865 54.318 23.756
22.865 54.320 23.611
22.864 54.304 23.474
22.864 54.300 23.334
22.863 54.306 23.195
22.863 54.304 23.049
22.863 54.300 22.909
22.863 54.302 22.770
22.863 54.308 22.628
22.863 54.301 22.488
22.863 54.294 22.343
22.863 54.296 22.208
22.863 54.297 22.063
22.864 54.293 21.923
22.864 54.296 21.788
22.865 54.295 21.643
22.865 54.294 21.501
22.865 54.293 21.360
22.866 54.294 21.221
22.866 54.295 21.081
22.867 54.296 20.938
22.867 54.293 20.794
22.868 54.286 20.659
22.868 54.286 20.517
22.869 54.283 20.377
22.869 54.290 20.234
22.869 54.304 20.091
22.870 54.305 19.954
22.870 54.295 19.810
22.870 54.286 19.674
22.870 54.285 19.532
22.870 54.291 19.394
22.870 54.291 19.246
22.870 54.288 19.110
22.870 54.283 18.971
22.870 54.284 18.828
22.870 54.289 18.687
22.870 54.283 18.552
22.870 54.276 18.403
22.870 54.279 18.266
22.870 54.284 18.132
22.870 54.286 17.982
22.870 54.280 17.846
22.871 54.286 17.707
22.871 54.288 17.564
22.872 54.281 17.425
22.872 54.281 17.285
22.873 54.282 17.142
22.873 54.284 17.001
22.873 54.286 16.865
22.874 54.282 16.723
22.874 54.272 16.581
22.874 54.266 16.447
22.874 54.266 16.300
22.874 54.262 16.162
22.873 54.256 16.023
22.873 54.273 15.882
22.873 54.299 15.733
22.873 54.327 15.595
22.873 54.346 15.459
22.873 54.338 15.319
22.872 54.307 15.176
22.872 54.281 15.040
22.872 54.274 14.904
22.872 54.268 14.757
22.872 54.254 14.625
22.872 54.249 14.560
22.967 53.989 30.608
22.967 54.061 30.522
22.967 54.132 30.436
22.968 54.207 30.352
22.968 54.273 30.273
22.968 54.348 30.117
22.968 54.375 29.969
22.969 54.384 29.832
22.969 54.391 29.681
22.969 54.395 29.543
22.969 54.397 29.398
22.969 54.395 29.259
22.969 54.389 29.116
22.969 54.385 28.974
22.969 54.385 28.835
22.969 54.391 28.693
22.969 54.398 28.545
22.969 54.397 28.412
22.969 54.390 28.268
22.969 54.392 28.125
22.969 54.390 27.985
22.969 54.379 27.842
22.968 54.378 27.704
22.968 54.378 27.559
22.968 54.374 27.424
22.968 54.374 27.279
22.967 54.372 27.138
22.967 54.365 27.000
22.967 54.363 26.854
22.966 54.361 26.715
22.966 54.360 26.572
22.966 54.360 26.437
22.965 54.354 26.287
22.965 54.348 26.151
22.965 54.354 26.014
22.965 54.363 25.867
22.965 54.362 25.726
22.965 54.357 25.581
22.965 54.352 25.448
22.965 54.349 25.302
22.965 54.355 25.165
22.965 54.356 25.016
22.966 54.351 24.880
22.966 54.365 24.739
22.966 54.373 24.593
22.966 54.369 24.454
22.966 54.370 24.309
22.966 54.367 24.175
22.966 54.362 24.030
22.966 54.362 23.889
22.965 54.366 23.750
22.965 54.367 23.609
22.965 54.352 23.462
22.964 54.347 23.325
22.964 54.354 23.190
22.964 54.358 23.044
22.963 54.350 22.903
22.963 54.348 22.767
22.963 54.351 22.618
22.963 54.343 22.485
22.963 54.339 22.340
22.964 54.345 22.201
22.964 54.347 22.059
22.964 54.344 21.916
22.965 54.344 21.776
22.965 54.342 21.639
22.965 54.341 21.496
22.966 54.343 21.354
22.966 54.345 21.215
22.967 54.343 21.073
22.967 54.343 20.934
22.968 54.341 20.792
22.968 54.335 20.652
22.969 54.336 20.512
22.969 54.338 20.369
22.969 54.345 20.228
22.970 54.354 20.087
22.970 54.351 19.946
22.970 54.341 19.811
22.970 54.334 19.669
22.971 54.336 19.523
22.971 54.341 19.387
22.971 54.341 19.243
22.970 54.338 19.106
22.970 54.333 18.967
22.970 54.335 18.821
22.970 54.338 18.680
22.970 54.331 18.542
22.970 54.323 18.405
22.970 54.327 18.264
22.970 54.332 18.121
22.970 54.338 17.980
22.971 54.336 17.842
22.971 54.335 17.701
22.972 54.337 17.561
22.972 54.336 17.418
22.973 54.338 17.279
22.973 54.340 17.138
22.974 54.337 16.995
22.974 54.339 16.861
22.974 54.333 16.716
22.974 54.321 16.581
22.974 54.313 16.440
22.974 54.316 16.297
22.974 54.314 16.155
22.974 54.315 16.022
22.974 54.338 15.877
22.973 54.367 15.728
22.973 54.389 15.593
22.973 54.394 15.454
22.973 54.379 15.317
22.973 54.349 15.171
22.973 54.330 15.036
22.973 54.326 14.895
22.973 54.318 14.760
22.973 54.312 14.622
22.973 54.311 14.557
23.067 53.972 30.669
23.068 54.039 30.594
23.068 54.113 30.511
23.068 54.194 30.432
23.068 54.268 30.346
23.069 54.332 30.258
23.069 54.409 30.104
23.069 54.436 29.958
23.069 54.445 29.820
23.069 54.449 29.670
23.070 54.450 29.533
23.070 54.450 29.393
23.070 54.443 29.243
23.070 54.437 29.111
23.070 54.434 28.965
23.070 54.434 28.829
23.070 54.441 28.685
23.070 54.447 28.538
23.070 54.443 28.399
23.070 54.437 28.263
23.070 54.439 28.115
23.069 54.437 27.978
23.069 54.431 27.835
23.069 54.434 27.696
23.069 54.429 27.555
23.069 54.419 27.411
23.068 54.416 27.273
23.068 54.416 27.128
23.068 54.410 26.995
23.067 54.405 26.845
23.067 54.409 26.710
23.067 54.411 26.565
23.066 54.411 26.426
23.066 54.402 26.283
23.066 54.396 26.146
23.065 54.402 26.002
23.065 54.410 25.864
23.065 54.409 25.716
23.065 54.403 25.578
23.065 54.401 25.432
23.065 54.397 25.303
23.066 54.402 25.153
23.066 54.405 25.014
23.066 54.401 24.875
23.067 54.413 24.728
23.067 54.422 24.587
23.067 54.421 24.445
23.067 54.425 24.305
23.067 54.421 24.161
23.067 54.415 24.025
23.066 54.416 23.884
23.066 54.417 23.742
23.066 54.416 23.603
23.065 54.404 23.457
23.065 54.400 23.322
23.064 54.406 23.180
23.064 54.408 23.037
23.064 54.399 22.897
23.064 54.395 22.758
23.064 54.396 22.616
23.064 54.391 22.473
23.064 54.391 22.338
23.064 54.396 22.193
23.064 54.400 22.056
23.065 54.397 21.914
23.065 54.394 21.768
23.066 54.393 21.629
23.066 54.391 21.492
23.066 54.392 21.347
23.067 54.393 21.210
23.067 54.390 21.064
23.068 54.386 20.932
23.068 54.383 20.787
23.069 54.386 20.648
23.069 54.388 20.504
23.070 54.391 20.363
23.070 54.400 20.223
23.070 54.403 20.080
23.071 54.398 19.941
23.071 54.390 19.805
23.071 54.387 19.663
23.071 54.388 19.520
23.071 54.392 19.381
23.071 54.392 19.239
23.071 54.387 19.099
23.071 54.385 18.960
23.071 54.384 18.819
23.071 54.385 18.677
23.070 54.380 18.539
23.070 54.374 18.396
23.071 54.377 18.262
23.071 54.386 18.113
23.071 54.392 17.977
23.071 54.393 17.836
23.072 54.388 17.695
23.072 54.387 17.554
23.073 54.387 17.415
23.073 54.390 17.273
23.074 54.393 17.136
23.074 54.388 16.992
23.074 54.390 16.852
23.075 54.385 16.716
23.075 54.372 16.578
23.075 54.364 16.428
23.075 54.366 16.297
23.074 54.365 16.151
23.074 54.374 16.014
23.074 54.405 15.873
23.074 54.438 15.721
23.074 54.453 15.592
23.074 54.447 15.446
23.073 54.425 15.312
23.073 54.390 15.173
23.073 54.370 15.033
23.073 54.369 14.896
23.073 54.360 14.753
23.073 54.358 14.618
23.167 53.963 30.779
23.167 54.015 30.657
23.167 54.085 30.584
23.167 54.166 30.508
23.168 54.247 30.422
23.168 54.322 30.337
23.168 54.386 30.253
23.169 54.462 30.099
23.169 54.491 29.948
23.169 54.497 29.809
23.169 54.499 29.666
23.169 54.499 29.522
23.169 54.496 29.379
23.169 54.490 29.243
23.169 54.487 29.101
23.169 54.485 28.960
23.169 54.485 28.814
23.169 54.489 28.682
23.169 54.493 28.532
23.169 54.488 28.393
23.169 54.478 28.248
23.169 54.482 28.114
23.169 54.485 27.968
23.169 54.481 27.826
23.169 54.488 27.686
23.169 54.480 27.548
23.168 54.465 27.401
23.168 54.463 27.267
23.168 54.462 27.124
23.167 54.459 26.985
23.167 54.452 26.843
23.167 54.458 26.699
23.166 54.464 26.555
23.166 54.460 26.416
23.165 54.449 26.281
23.165 54.441 26.140
23.165 54.446 25.992
23.165 54.454 25.856
23.165 54.454 25.707
23.165 54.451 25.573
23.165 54.449 25.430
23.165 54.447 25.289
23.165 54.450 25.147
23.166 54.452 25.006
23.166 54.449 24.868
23.166 54.454 24.725
23.166 54.461 24.580
23.166 54.463 24.440
23.166 54.471 24.298
23.166 54.468 24.156
23.166 54.462 24.018
23.166 54.464 23.878
23.166 54.466 23.732
23.165 54.462 23.594
23.165 54.451 23.456
23.164 54.450 23.315
23.164 54.454 23.174
23.164 54.453 23.030
23.164 54.446 22.894
23.163 54.443 22.749
23.163 54.443 22.610
23.163 54.441 22.468
23.164 54.443 22.332
23.164 54.446 22.183
23.164 54.447 22.052
23.164 54.446 21.907
23.165 54.445 21.763
23.165 54.442 21.627
23.166 54.439 21.484
23.166 54.439 21.346
23.166 54.441 21.202
23.167 54.439 21.058
23.167 54.433 20.923
23.168 54.433 20.782
23.168 54.439 20.641
23.169 54.441 20.500
23.169 54.443 20.358
23.170 54.450 20.217
23.170 54.451 20.076
23.170 54.445 19.936
23.170 54.441 19.795
23.171 54.437 19.659
23.171 54.439 19.515
23.171 54.441 19.376
23.171 54.436 19.232
23.171 54.432 19.100
23.170 54.434 18.951
23.170 54.431 18.816
23.170 54.430 18.675
23.170 54.430 18.535
23.170 54.427 18.392
23.170 54.427 18.247
23.170 54.435 18.113
23.171 54.441 17.972
23.171 54.442 17.831
23.171 54.434 17.688
23.172 54.436 17.547
23.172 54.439 17.416
23.173 54.439 17.270
23.173 54.441 17.131
23.174 54.437 16.988
23.174 54.438 16.848
23.174 54.435 16.708
23.174 54.421 16.574
23.174 54.413 16.425
23.174 54.412 16.291
23.174 54.414 16.150
23.174 54.431 16.011
23.174 54.469 15.866
23.174 54.499 15.719
23.173 54.505 15.583
23.173 54.493 15.447
23.173 54.463 15.302
23.173 54.427 15.172
23.173 54.410 15.030
23.173 54.410 14.893
23.173 54.409 14.751
23.173 54.396 14.613
23.266 54.013 30.770
23.266 54.068 30.656
23.266 54.137 30.581
23.267 54.215 30.493
23.267 54.301 30.411
23.267 54.376 30.326
23.268 54.437 30.244
23.268 54.512 30.088
23.268 54.536 29.939
23.268 54.538 29.799
23.268 54.543 29.659
23.268 54.541 29.517
23.268 54.539 29.373
23.268 54.535 29.233
23.268 54.532 29.094
23.269 54.530 28.953
23.269 54.528 28.807
23.269 54.528 28.667
23.268 54.531 28.527
23.268 54.528 28.385
23.268 54.519 28.246
23.268 54.524 28.101
23.268 54.528 27.963
23.268 54.525 27.823
23.268 54.532 27.678
23.268 54.523 27.539
23.267 54.509 27.394
23.267 54.508 27.261
23.267 54.510 27.120
23.266 54.506 26.972
23.266 54.503 26.835
23.266 54.510 26.690
23.265 54.515 26.552
23.265 54.511 26.409
23.265 54.497 26.272
23.264 54.486 26.128
23.264 54.490 25.991
23.264 54.499 25.848
23.264 54.499 25.707
23.264 54.496 25.561
23.264 54.495 25.424
23.264 54.496 25.286
23.264 54.499 25.135
23.265 54.498 25.001
23.265 54.495 24.858
23.265 54.495 24.724
23.265 54.494 24.570
23.265 54.500 24.435
23.265 54.510 24.294
23.265 54.510 24.153
23.265 54.504 24.012
23.265 54.505 23.871
23.265 54.510 23.730
23.264 54.503 23.584
23.264 54.493 23.452
23.263 54.495 23.309
23.263 54.497 23.169
23.263 54.495 23.024
23.263 54.493 22.883
23.262 54.492 22.747
23.262 54.491 22.605
23.262 54.491 22.467
23.263 54.495 22.322
23.263 54.493 22.180
23.263 54.489 22.041
23.263 54.489 21.898
23.264 54.490 21.762
23.264 54.486 21.614
23.265 54.484 21.481
23.265 54.483 21.339
23.265 54.487 21.200
23.266 54.484 21.059
23.266 54.479 20.913
23.267 54.482 20.777
23.267 54.485 20.632
23.268 54.489 20.496
23.268 54.491 20.351
23.269 54.495 20.214
23.269 54.498 20.076
23.269 54.489 19.932
23.269 54.486 19.788
23.270 54.482 19.649
23.270 54.482 19.514
23.270 54.485 19.369
23.270 54.476 19.229
23.270 54.473 19.093
23.269 54.477 18.950
23.269 54.475 18.807
23.269 54.475 18.670
23.269 54.478 18.531
23.269 54.480 18.389
23.269 54.476 18.245
23.269 54.480 18.107
23.270 54.485 17.965
23.270 54.485 17.826
23.270 54.482 17.689
23.271 54.485 17.542
23.271 54.488 17.407
23.272 54.487 17.267
23.272 54.483 17.124
23.273 54.480 16.982
23.273 54.480 16.850
23.273 54.473 16.706
23.273 54.460 16.567
23.273 54.451 16.422
23.273 54.452 16.293
23.273 54.461 16.143
23.273 54.485 16.000
23.273 54.527 15.861
23.273 54.554 15.719
23.272 54.555 15.577
23.272 54.541 15.444
23.272 54.505 15.302
23.272 54.467 15.160
23.272 54.451 15.027
23.272 54.451 14.890
23.272 54.453 14.751
23.272 54.447 14.610
23.272 54.444 14.535
23.364 54.079 30.758
23.364 54.124 30.641
23.365 54.191 30.565
23.365 54.264 30.483
23.365 54.352 30.403
23.366 54.427 30.318
23.366 54.486 30.234
23.366 54.553 30.084
23.366 54.575 29.935
23.366 54.573 29.791
23.366 54.575 29.652
23.366 54.577 29.512
23.367 54.580 29.364
23.367 54.578 29.227
23.367 54.576 29.082
23.367 54.572 28.946
23.367 54.567 28.809
23.367 54.564 28.658
23.367 54.566 28.519
23.367 54.566 28.382
23.367 54.561 28.238
23.366 54.565 28.096
23.366 54.568 27.953
23.366 54.565 27.817
23.366 54.570 27.676
23.366 54.565 27.529
23.366 54.552 27.389
23.365 54.553 27.252
23.365 54.553 27.106
23.365 54.550 26.970
23.364 54.550 26.832
23.364 54.556 26.681
23.364 54.560 26.545
23.363 54.553 26.402
23.363 54.539 26.262
23.362 54.530 26.123
23.362 54.534 25.987
23.362 54.539 25.839
23.362 54.540 25.701
23.362 54.535 25.557
23.362 54.534 25.419
23.362 54.538 25.279
23.363 54.545 25.133
23.363 54.545 24.995
23.363 54.539 24.848
23.363 54.536 24.715
23.364 54.533 24.567
23.364 54.539 24.433
23.364 54.550 24.285
23.364 54.555 24.150
23.363 54.548 24.005
23.363 54.547 23.862
23.363 54.552 23.722
23.362 54.542 23.586
23.362 54.532 23.447
23.362 54.534 23.303
23.361 54.538 23.162
23.361 54.535 23.020
23.361 54.537 22.877
23.361 54.542 22.740
23.361 54.539 22.598
23.361 54.539 22.458
23.361 54.542 22.315
23.361 54.537 22.174
23.361 54.527 22.041
23.362 54.526 21.894
23.362 54.529 21.754
23.362 54.527 21.617
23.363 54.526 21.471
23.363 54.526 21.334
23.364 54.531 21.193
23.364 54.528 21.052
23.364 54.524 20.913
23.365 54.527 20.768
23.365 54.528 20.631
23.366 54.532 20.488
23.366 54.534 20.348
23.367 54.537 20.208
23.367 54.539 20.069
23.367 54.535 19.926
23.368 54.530 19.786
23.368 54.526 19.648
23.368 54.524 19.506
23.368 54.526 19.361
23.368 54.523 19.230
23.368 54.518 19.084
23.368 54.523 18.946
23.367 54.526 18.805
23.367 54.521 18.665
23.367 54.524 18.523
23.367 54.527 18.385
23.367 54.521 18.243
23.367 54.523 18.103
23.368 54.525 17.961
23.368 54.527 17.824
23.368 54.531 17.681
23.369 54.532 17.541
23.369 54.534 17.403
23.370 54.530 17.257
23.370 54.517 17.123
23.371 54.514 16.985
23.371 54.512 16.842
23.371 54.503 16.707
23.371 54.494 16.560
23.371 54.489 16.422
23.371 54.491 16.286
23.371 54.505 16.140
23.371 54.538 15.995
23.371 54.582 15.857
23.371 54.607 15.717
23.371 54.606 15.575
23.370 54.590 15.434
23.370 54.551 15.302
23.370 54.511 15.159
23.370 54.494 15.025
23.370 54.498 14.884
23.370 54.499 14.747
23.370 54.507 14.604
23.463 54.127 30.752
23.463 54.166 30.633
23.463 54.234 30.558
23.464 54.310 30.480
23.464 54.397 30.396
23.464 54.471 30.306
23.465 54.531 30.226
23.465 54.594 30.073
23.465 54.611 29.929
23.465 54.611 29.789
23.465 54.613 29.641
23.465 54.620 29.504
23.465 54.626 29.357
23.465 54.626 29.221
23.466 54.623 29.079
23.466 54.618 28.935
23.466 54.611 28.796
23.465 54.607 28.656
23.465 54.608 28.512
23.465 54.610 28.375
23.465 54.606 28.230
23.465 54.609 28.092
23.465 54.610 27.945
23.465 54.606 27.807
23.465 54.607 27.669
23.465 54.604 27.521
23.464 54.593 27.387
23.464 54.593 27.248
23.464 54.594 27.102
23.463 54.594 26.963
23.463 54.597 26.820
23.463 54.604 26.678
23.462 54.604 26.535
23.462 54.596 26.397
23.462 54.586 26.256
23.461 54.580 26.120
23.461 54.583 25.973
23.461 54.584 25.834
23.461 54.581 25.691
23.461 54.575 25.555
23.461 54.573 25.411
23.461 54.578 25.268
23.461 54.585 25.131
23.462 54.588 24.988
23.462 54.585 24.846
23.462 54.581 24.705
23.462 54.582 24.567
23.462 54.586 24.427
23.462 54.595 24.273
23.462 54.601 24.141
23.462 54.595 24.004
23.462 54.591 23.855
23.462 54.593 23.715
23.461 54.583 23.577
23.461 54.573 23.443
23.460 54.573 23.298
23.460 54.577 23.155
23.460 54.576 23.013
23.460 54.581 22.880
23.459 54.587 22.731
23.459 54.584 22.592
23.459 54.580 22.453
23.460 54.582 22.313
23.460 54.574 22.170
23.460 54.560 22.031
23.460 54.561 21.896
23.461 54.567 21.746
23.461 54.568 21.612
23.462 54.572 21.469
23.462 54.575 21.329
23.462 54.576 21.184
23.463 54.573 21.048
23.463 54.569 20.907
23.464 54.572 20.764
23.464 54.572 20.627
23.465 54.572 20.480
23.465 54.573 20.347
23.466 54.573 20.203
23.466 54.576 20.061
23.466 54.577 19.922
23.466 54.573 19.782
23.467 54.570 19.645
23.467 54.570 19.501
23.467 54.570 19.358
23.467 54.568 19.225
23.467 54.561 19.079
23.466 54.565 18.938
23.466 54.572 18.803
23.466 54.566 18.657
23.466 54.568 18.520
23.466 54.573 18.381
23.466 54.569 18.239
23.466 54.565 18.097
23.467 54.567 17.958
23.467 54.569 17.819
23.467 54.574 17.679
23.468 54.577 17.538
23.468 54.575 17.398
23.469 54.569 17.257
23.469 54.559 17.117
23.470 54.552 16.981
23.470 54.552 16.837
23.470 54.543 16.704
23.470 54.536 16.557
23.470 54.533 16.418
23.470 54.533 16.280
23.470 54.551 16.141
23.470 54.587 15.999
23.470 54.634 15.848
23.470 54.659 15.709
23.469 54.653 15.571
23.469 54.632 15.432
23.469 54.595 15.293
23.469 54.556 15.163
23.469 54.542 15.023
23.469 54.548 14.875
23.469 54.549 14.746
23.469 54.560 14.602
23.469 54.557 14.535
23.562 54.209 30.629
23.563 54.276 30.555
23.563 54.362 30.469
23.563 54.448 30.386
23.564 54.521 30.305
23.564 54.579 30.217
23.564 54.640 30.067
23.564 54.656 29.920
23.564 54.655 29.779
23.564 54.658 29.635
23.565 54.666 29.497
23.565 54.672 29.350
23.565 54.672 29.209
23.565 54.669 29.073
23.565 54.666 28.927
23.565 54.661 28.790
23.565 54.659 28.645
23.565 54.657 28.503
23.565 54.657 28.366
23.565 54.650 28.224
23.565 54.650 28.088
23.564 54.648 27.942
23.564 54.644 27.796
23.564 54.644 27.665
23.564 54.639 27.518
23.564 54.635 27.378
23.563 54.633 27.235
23.563 54.633 27.099
23.563 54.637 26.956
23.562 54.640 26.815
23.562 54.647 26.668
23.562 54.646 26.532
23.561 54.639 26.388
23.561 54.635 26.251
23.561 54.634 26.109
23.560 54.638 25.968
23.560 54.634 25.825
23.560 54.625 25.687
23.560 54.621 25.543
23.560 54.620 25.412
23.560 54.622 25.258
23.561 54.627 25.121
23.561 54.630 24.985
23.561 54.630 24.838
23.562 54.632 24.702
23.562 54.630 24.556
23.562 54.635 24.420
23.562 54.644 24.272
23.562 54.642 24.128
23.562 54.639 23.992
23.561 54.639 23.858
23.561 54.636 23.710
23.561 54.626 23.573
23.560 54.614 23.432
23.560 54.612 23.292
23.559 54.615 23.150
23.559 54.618 23.012
23.559 54.623 22.868
23.559 54.629 22.726
23.559 54.625 22.589
23.559 54.619 22.448
23.559 54.621 22.309
23.559 54.614 22.161
23.559 54.602 22.028
23.560 54.600 21.890
23.560 54.604 21.744
23.561 54.608 21.605
23.561 54.612 21.465
23.561 54.616 21.324
23.562 54.615 21.177
23.562 54.613 21.045
23.563 54.615 20.901
23.563 54.618 20.761
23.564 54.619 20.615
23.564 54.614 20.486
23.565 54.608 20.339
23.565 54.610 20.201
23.565 54.614 20.055
23.566 54.616 19.920
23.566 54.613 19.779
23.566 54.613 19.634
23.566 54.612 19.500
23.566 54.611 19.353
23.566 54.609 19.219
23.566 54.602 19.080
23.566 54.608 18.935
23.566 54.612 18.796
23.566 54.609 18.653
23.565 54.612 18.513
23.566 54.618 18.374
23.566 54.615 18.238
23.566 54.606 18.093
23.566 54.607 17.955
23.566 54.611 17.816
23.567 54.614 17.672
23.567 54.618 17.532
23.568 54.616 17.393
23.568 54.611 17.253
23.569 54.608 17.115
23.569 54.601 16.975
23.569 54.599 16.832
23.569 54.589 16.701
23.570 54.587 16.550
23.570 54.584 16.418
23.570 54.581 16.274
23.569 54.594 16.134
23.569 54.631 15.995
23.569 54.681 15.848
23.569 54.708 15.704
23.569 54.699 15.567
23.569 54.675 15.429
23.568 54.640 15.288
23.568 54.602 15.156
23.568 54.590 15.017
23.568 54.594 14.881
23.568 54.591 14.741
23.568 54.587 14.601
23.568 54.576 14.467
23.568 54.561 14.407
23.663 54.232 30.688
23.663 54.333 30.546
23.663 54.416 30.461
23.664 54.500 30.375
23.664 54.572 30.292
23.664 54.665 30.131
23.665 54.698 29.983
23.665 54.699 29.840
23.665 54.697 29.701
23.665 54.704 29.561
23.665 54.710 29.417
23.665 54.712 29.268
23.665 54.711 29.133
23.665 54.711 28.991
23.665 54.709 28.852
23.665 54.709 28.704
23.665 54.707 28.569
23.665 54.702 28.427
23.665 54.693 28.290
23.665 54.685 28.148
23.665 54.687 28.004
23.665 54.683 27.868
23.664 54.682 27.722
23.664 54.681 27.582
23.664 54.677 27.447
23.664 54.673 27.295
23.664 54.669 27.165
23.663 54.673 27.016
23.663 54.678 26.877
23.663 54.682 26.734
23.662 54.688 26.597
23.662 54.681 26.455
23.661 54.677 26.311
23.661 54.679 26.175
23.661 54.681 26.028
23.661 54.677 25.893
23.661 54.668 25.749
23.660 54.661 25.611
23.661 54.663 25.467
23.661 54.666 25.324
23.661 54.668 25.193
23.661 54.669 25.040
23.661 54.671 24.904
23.662 54.678 24.759
23.662 54.677 24.625
23.662 54.676 24.483
23.662 54.682 24.336
23.662 54.680 24.199
23.662 54.677 24.059
23.662 54.680 23.916
23.662 54.682 23.777
23.661 54.678 23.629
23.661 54.665 23.501
23.660 54.654 23.356
23.660 54.657 23.216
23.659 54.656 23.074
23.659 54.660 22.937
23.659 54.671 22.790
23.659 54.673 22.649
23.659 54.663 22.512
23.659 54.664 22.371
23.659 54.666 22.232
23.660 54.652 22.090
23.660 54.646 21.947
23.660 54.645 21.813
23.661 54.649 21.675
23.661 54.653 21.522
23.661 54.654 21.389
23.662 54.655 21.249
23.662 54.653 21.104
23.663 54.656 20.968
23.663 54.662 20.828
23.664 54.665 20.680
23.664 54.660 20.548
23.665 54.648 20.399
23.665 54.646 20.266
23.665 54.650 20.126
23.666 54.656 19.983
23.666 54.656 19.846
23.666 54.654 19.699
23.666 54.653 19.560
23.666 54.653 19.422
23.666 54.654 19.286
23.666 54.648 19.138
23.666 54.650 19.007
23.666 54.656 18.856
23.666 54.652 18.725
23.666 54.651 18.580
23.666 54.659 18.438
23.666 54.661 18.296
23.666 54.653 18.164
23.666 54.649 18.017
23.666 54.650 17.883
23.667 54.654 17.738
23.667 54.654 17.600
23.668 54.655 17.460
23.668 54.654 17.321
23.669 54.652 17.177
23.669 54.649 17.039
23.669 54.641 16.899
23.670 54.633 16.760
23.670 54.632 16.627
23.670 54.635 16.481
23.670 54.628 16.339
23.670 54.624 16.200
23.670 54.641 16.060
23.670 54.686 15.916
23.670 54.734 15.777
23.669 54.744 15.632
23.669 54.726 15.491
23.669 54.694 15.360
23.669 54.652 15.222
23.668 54.628 15.079
23.668 54.627 14.945
23.668 54.623 14.810
23.668 54.618 14.674
23.669 54.614 14.525
23.669 54.599 14.408
23.763 54.292 30.677
23.763 54.397 30.534
23.764 54.474 30.451
23.764 54.556 30.363
23.764 54.627 30.279
23.764 54.682 30.195
23.765 54.734 30.049
23.765 54.746 29.907
23.765 54.743 29.765
23.765 54.746 29.619
23.765 54.751 29.476
23.765 54.757 29.340
23.765 54.757 29.197
23.765 54.753 29.053
23.765 54.755 28.911
23.765 54.755 28.771
23.765 54.753 28.630
23.765 54.749 28.491
23.765 54.738 28.348
23.765 54.724 28.216
23.765 54.724 28.064
23.765 54.729 27.935
23.765 54.722 27.787
23.765 54.727 27.647
23.764 54.722 27.501
23.764 54.720 27.368
23.764 54.717 27.224
23.764 54.713 27.084
23.763 54.722 26.942
23.763 54.726 26.804
23.763 54.729 26.653
23.762 54.727 26.516
23.762 54.720 26.377
23.761 54.722 26.235
23.761 54.723 26.098
23.761 54.723 25.952
23.761 54.714 25.814
23.761 54.706 25.676
23.761 54.710 25.533
23.761 54.715 25.394
23.761 54.717 25.247
23.761 54.715 25.110
23.761 54.711 24.966
23.762 54.716 24.827
23.762 54.723 24.682
23.762 54.723 24.547
23.762 54.724 24.403
23.762 54.720 24.263
23.762 54.715 24.123
23.762 54.718 23.980
23.762 54.725 23.841
23.762 54.729 23.699
23.761 54.723 23.558
23.761 54.710 23.422
23.760 54.706 23.278
23.760 54.709 23.141
23.760 54.707 22.992
23.759 54.713 22.861
23.759 54.721 22.718
23.759 54.715 22.571
23.759 54.710 22.436
23.759 54.716 22.294
23.760 54.710 22.156
23.760 54.699 22.013
23.760 54.696 21.875
23.761 54.695 21.730
23.761 54.695 21.599
23.761 54.697 21.452
23.762 54.697 21.308
23.762 54.697 21.176
23.763 54.699 21.032
23.763 54.706 20.885
23.764 54.713 20.750
23.764 54.713 20.611
23.765 54.702 20.467
23.765 54.692 20.332
23.765 54.694 20.186
23.766 54.702 20.048
23.766 54.703 19.908
23.766 54.701 19.771
23.766 54.698 19.626
23.767 54.697 19.487
23.767 54.700 19.346
23.767 54.698 19.211
23.766 54.697 19.061
23.766 54.703 18.929
23.766 54.702 18.783
23.766 54.694 18.650
23.766 54.699 18.505
23.766 54.706 18.365
23.766 54.702 18.226
23.766 54.698 18.084
23.766 54.696 17.946
23.767 54.697 17.804
23.767 54.700 17.666
23.768 54.699 17.528
23.768 54.700 17.381
23.769 54.702 17.249
23.769 54.701 17.104
23.769 54.694 16.964
23.770 54.680 16.831
23.770 54.682 16.680
23.770 54.685 16.552
23.770 54.680 16.404
23.770 54.669 16.267
23.770 54.664 16.130
23.770 54.690 15.984
23.770 54.746 15.843
23.770 54.783 15.699
23.769 54.778 15.562
23.769 54.751 15.422
23.769 54.712 15.286
23.769 54.676 15.152
23.768 54.666 15.011
23.768 54.662 14.869
23.768 54.654 14.735
23.769 54.652 14.595
23.769 54.653 14.460
23.769 54.651 14.404
23.863 54.387 30.597
23.863 54.458 30.522
23.863 54.535 30.441
23.864 54.618 30.351
23.864 54.685 30.270
23.864 54.762 30.112
23.864 54.786 29.968
23.864 54.786 29.826
23.865 54.784 29.686
23.865 54.790 29.546
23.865 54.794 29.398
23.865 54.798 29.262
23.865 54.796 29.115
23.865 54.792 28.979
23.865 54.793 28.837
23.865 54.794 28.692
23.865 54.790 28.556
23.865 54.781 28.416
23.865 54.766 28.272
23.865 54.761 28.137
23.865 54.765 27.988
23.864 54.762 27.859
23.864 54.761 27.704
23.864 54.764 27.574
23.864 54.760 27.426
23.864 54.760 27.288
23.863 54.758 27.147
23.863 54.759 27.011
23.863 54.765 26.858
23.862 54.769 26.727
23.862 54.766 26.578
23.862 54.760 26.445
23.861 54.754 26.301
23.861 54.755 26.159
23.861 54.760 26.019
23.860 54.756 25.876
23.860 54.748 25.741
23.860 54.753 25.596
23.860 54.760 25.456
23.860 54.762 25.314
23.861 54.761 25.170
23.861 54.753 25.037
23.861 54.751 24.894
23.861 54.759 24.748
23.862 54.766 24.607
23.862 54.765 24.464
23.862 54.759 24.331
23.862 54.751 24.189
23.862 54.753 24.054
23.861 54.759 23.900
23.861 54.769 23.769
23.861 54.771 23.620
23.860 54.761 23.482
23.860 54.753 23.345
23.860 54.752 23.202
23.859 54.751 23.063
23.859 54.749 22.924
23.859 54.755 22.778
23.859 54.758 22.642
23.859 54.755 22.496
23.859 54.761 22.365
23.859 54.764 22.218
23.859 54.752 22.082
23.860 54.747 21.937
23.860 54.744 21.795
23.860 54.738 21.658
23.861 54.740 21.518
23.861 54.737 21.380
23.862 54.738 21.233
23.862 54.739 21.099
23.862 54.742 20.959
23.863 54.752 20.814
23.863 54.756 20.682
23.864 54.750 20.524
23.864 54.741 20.397
23.865 54.735 20.258
23.865 54.743 20.111
23.866 54.747 19.974
23.866 54.743 19.829
23.866 54.742 19.694
23.866 54.739 19.556
23.866 54.741 19.411
23.866 54.741 19.271
23.866 54.740 19.138
23.866 54.743 18.988
23.866 54.745 18.855
23.866 54.740 18.709
23.865 54.736 18.573
23.865 54.745 18.434
23.866 54.746 18.288
23.866 54.741 18.153
23.866 54.739 18.012
23.866 54.739 17.868
23.866 54.740 17.730
23.867 54.743 17.595
23.867 54.742 17.451
23.868 54.748 17.307
23.868 54.748 17.177
23.869 54.741 17.028
23.869 54.727 16.889
23.869 54.716 16.755
23.869 54.721 16.619
23.870 54.721 16.474
23.870 54.711 16.332
23.869 54.703 16.194
23.869 54.709 16.051
23.869 54.751 15.916
23.869 54.806 15.768
23.869 54.821 15.625
23.869 54.802 15.487
23.868 54.771 15.354
23.868 54.732 15.208
23.868 54.706 15.077
23.868 54.699 14.939
23.868 54.695 14.809
23.868 54.687 14.665
23.868 54.691 14.525
23.868 54.679 14.393
23.962 54.382 30.663
23.962 54.512 30.513
23.963 54.587 30.429
23.963 54.668 30.345
23.963 54.733 30.266
23.963 54.806 30.103
23.964 54.827 29.965
23.964 54.828 29.817
23.964 54.825 29.675
23.964 54.831 29.540
23.964 54.837 29.391
23.964 54.837 29.255
23.964 54.836 29.111
23.964 54.832 28.968
23.964 54.830 28.829
23.964 54.834 28.690
23.964 54.829 28.543
23.964 54.820 28.413
23.964 54.808 28.266
23.964 54.806 28.129
23.964 54.809 27.986
23.964 54.808 27.848
23.963 54.806 27.699
23.963 54.808 27.565
23.963 54.808 27.420
23.963 54.806 27.283
23.963 54.803 27.144
23.962 54.803 27.002
23.962 54.804 26.850
23.962 54.807 26.726
23.961 54.807 26.568
23.961 54.800 26.434
23.960 54.790 26.297
23.960 54.790 26.156
23.960 54.796 26.012
23.960 54.798 25.875
23.959 54.789 25.730
23.959 54.792 25.599
23.959 54.799 25.445
23.960 54.801 25.310
23.960 54.801 25.168
23.960 54.797 25.020
23.960 54.798 24.882
23.961 54.802 24.748
23.961 54.807 24.602
23.961 54.807 24.465
23.961 54.796 24.322
23.961 54.791 24.184
23.961 54.794 24.041
23.961 54.800 23.903
23.960 54.806 23.760
23.960 54.807 23.619
23.960 54.799 23.476
23.959 54.791 23.345
23.959 54.792 23.193
23.958 54.794 23.058
23.958 54.787 22.919
23.958 54.790 22.776
23.958 54.794 22.633
23.958 54.796 22.494
23.958 54.804 22.358
23.958 54.810 22.207
23.958 54.803 22.076
23.959 54.796 21.930
23.959 54.793 21.794
23.959 54.787 21.650
23.960 54.787 21.519
23.960 54.784 21.369
23.961 54.786 21.231
23.961 54.784 21.092
23.962 54.785 20.949
23.962 54.793 20.810
23.963 54.795 20.667
23.963 54.792 20.531
23.964 54.783 20.392
23.964 54.779 20.252
23.964 54.789 20.110
23.965 54.790 19.964
23.965 54.784 19.833
23.965 54.784 19.684
23.965 54.786 19.551
23.965 54.785 19.408
23.965 54.787 19.262
23.965 54.786 19.134
23.965 54.787 18.986
23.965 54.787 18.844
23.965 54.780 18.710
23.965 54.779 18.569
23.965 54.787 18.424
23.965 54.788 18.287
23.965 54.784 18.154
23.965 54.783 18.002
23.965 54.784 17.868
23.966 54.783 17.728
23.966 54.788 17.586
23.967 54.789 17.448
23.967 54.789 17.305
23.968 54.793 17.166
23.968 54.781 17.032
23.968 54.763 16.884
23.968 54.750 16.760
23.969 54.749 16.606
23.969 54.753 16.474
23.969 54.749 16.327
23.969 54.744 16.192
23.968 54.753 16.050
23.968 54.792 15.910
23.968 54.846 15.763
23.968 54.861 15.623
23.968 54.843 15.486
23.968 54.809 15.348
23.967 54.771 15.212
23.967 54.742 15.070
23.967 54.736 14.933
23.967 54.734 14.803
23.967 54.730 14.665
23.967 54.738 14.521
23.967 54.718 14.379
24.061 54.338 30.784
24.061 54.406 30.705
24.061 54.484 30.584
24.062 54.563 30.504
24.062 54.634 30.423
24.062 54.711 30.335
24.062 54.773 30.255
24.063 54.847 30.096
24.063 54.867 29.953
24.063 54.868 29.815
24.063 54.868 29.671
24.063 54.874 29.525
24.063 54.879 29.390
24.063 54.877 29.246
24.063 54.873 29.104
24.063 54.867 28.966
24.063 54.864 28.819
24.063 54.868 28.686
24.063 54.866 28.538
24.063 54.860 28.401
24.063 54.852 28.262
24.063 54.850 28.122
24.063 54.853 27.983
24.063 54.853 27.829
24.063 54.851 27.701
24.063 54.848 27.553
24.062 54.848 27.414
24.062 54.845 27.277
24.062 54.843 27.137
24.062 54.843 26.992
24.061 54.843 26.848
24.061 54.846 26.707
24.060 54.849 26.578
24.060 54.841 26.422
24.060 54.829 26.293
24.059 54.828 26.147
24.059 54.836 26.010
24.059 54.843 25.867
24.059 54.835 25.724
24.059 54.831 25.584
24.059 54.832 25.445
24.059 54.835 25.304
24.059 54.837 25.162
24.059 54.839 25.020
24.060 54.843 24.876
24.060 54.843 24.740
24.060 54.843 24.602
24.060 54.844 24.457
24.060 54.837 24.318
24.060 54.835 24.178
24.060 54.837 24.031
24.060 54.839 23.896
24.060 54.839 23.753
24.059 54.838 23.614
24.059 54.832 23.479
24.058 54.826 23.330
24.058 54.830 23.194
24.058 54.832 23.055
24.057 54.825 22.914
24.057 54.822 22.768
24.057 54.824 22.635
24.057 54.828 22.488
24.057 54.836 22.353
24.058 54.843 22.206
24.058 54.841 22.066
24.058 54.838 21.926
24.058 54.836 21.790
24.059 54.834 21.648
24.059 54.833 21.508
24.060 54.835 21.362
24.060 54.839 21.227
24.061 54.833 21.085
24.061 54.832 20.946
24.061 54.833 20.803
24.062 54.836 20.668
24.062 54.831 20.527
24.063 54.822 20.387
24.063 54.820 20.246
24.064 54.830 20.100
24.064 54.829 19.965
24.064 54.820 19.824
24.065 54.824 19.685
24.065 54.829 19.540
24.065 54.828 19.402
24.065 54.828 19.265
24.065 54.827 19.125
24.064 54.827 18.985
24.064 54.824 18.843
24.064 54.816 18.707
24.064 54.817 18.562
24.064 54.823 18.421
24.064 54.825 18.285
24.064 54.822 18.141
24.064 54.826 18.002
24.065 54.827 17.865
24.065 54.824 17.727
24.065 54.830 17.582
24.066 54.832 17.443
24.067 54.827 17.303
24.067 54.832 17.165
24.067 54.822 17.022
24.068 54.802 16.888
24.068 54.788 16.752
24.068 54.784 16.600
24.068 54.789 16.467
24.068 54.790 16.333
24.068 54.789 16.186
24.068 54.798 16.049
24.068 54.832 15.906
24.068 54.884 15.760
24.067 54.899 15.617
24.067 54.879 15.482
24.067 54.848 15.350
24.067 54.810 15.210
24.067 54.783 15.067
24.066 54.776 14.930
24.066 54.773 14.798
24.067 54.768 14.658
24.067 54.779 14.519
24.067 54.799 14.379
24.161 54.387 30.782
24.161 54.453 30.658
24.161 54.523 30.575
24.162 54.599 30.499
24.162 54.680 30.414
24.162 54.754 30.326
24.163 54.856 30.170
24.163 54.901 30.019
24.163 54.913 29.875
24.163 54.913 29.734
24.163 54.913 29.591
24.163 54.920 29.452
24.164 54.921 29.307
24.164 54.915 29.167
24.164 54.909 29.028
24.164 54.906 28.891
24.164 54.907 28.742
24.164 54.914 28.605
24.164 54.910 28.464
24.164 54.903 28.324
24.163 54.895 28.185
24.163 54.893 28.040
24.163 54.896 27.900
24.163 54.895 27.764
24.163 54.895 27.620
24.163 54.892 27.477
24.162 54.888 27.341
24.162 54.885 27.194
24.162 54.887 27.053
24.162 54.886 26.920
24.161 54.882 26.778
24.161 54.888 26.626
24.160 54.889 26.497
24.160 54.880 26.352
24.160 54.874 26.215
24.159 54.878 26.070
24.159 54.892 25.927
24.159 54.893 25.786
24.159 54.881 25.650
24.159 54.876 25.509
24.159 54.871 25.365
24.159 54.869 25.230
24.159 54.877 25.089
24.160 54.882 24.947
24.160 54.884 24.799
24.160 54.884 24.665
24.160 54.881 24.518
24.161 54.878 24.384
24.161 54.879 24.241
24.160 54.880 24.103
24.160 54.879 23.959
24.160 54.879 23.820
24.160 54.873 23.678
24.159 54.868 23.538
24.159 54.864 23.403
24.158 54.864 23.258
24.158 54.869 23.117
24.158 54.866 22.979
24.158 54.858 22.836
24.157 54.857 22.700
24.157 54.859 22.560
24.157 54.866 22.412
24.158 54.875 22.274
24.158 54.877 22.134
24.158 54.880 21.990
24.158 54.880 21.857
24.159 54.874 21.710
24.159 54.875 21.571
24.160 54.875 21.438
24.160 54.882 21.288
24.161 54.882 21.150
24.161 54.878 21.011
24.161 54.877 20.871
24.162 54.878 20.729
24.162 54.877 20.588
24.163 54.868 20.450
24.163 54.864 20.313
24.164 54.870 20.171
24.164 54.874 20.028
24.164 54.864 19.890
24.165 54.864 19.755
24.165 54.873 19.607
24.165 54.872 19.470
24.165 54.869 19.325
24.165 54.867 19.191
24.165 54.864 19.047
24.165 54.864 18.911
24.164 54.857 18.769
24.164 54.856 18.630
24.164 54.858 18.492
24.164 54.860 18.350
24.164 54.858 18.211
24.164 54.858 18.070
24.165 54.863 17.930
24.165 54.861 17.789
24.165 54.864 17.648
24.166 54.870 17.510
24.166 54.869 17.371
24.167 54.867 17.231
24.167 54.866 17.091
24.168 54.853 16.948
24.168 54.834 16.812
24.168 54.826 16.678
24.168 54.826 16.531
24.168 54.833 16.399
24.168 54.835 16.251
24.168 54.836 16.115
24.168 54.853 15.974
24.168 54.896 15.826
24.168 54.932 15.690
24.167 54.925 15.547
24.167 54.903 15.406
24.167 54.869 15.278
24.167 54.834 15.138
24.167 54.822 14.999
24.167 54.818 14.858
24.167 54.806 14.723
24.167 54.808 14.583
24.167 54.807 14.513
24.261 54.469 30.764
24.261 54.510 30.650
24.261 54.574 30.569
24.262 54.647 30.486
24.262 54.721 30.412
24.262 54.792 30.323
24.262 54.847 30.238
24.263 54.916 30.086
24.263 54.943 29.943
24.263 54.951 29.800
24.263 54.948 29.652
24.263 54.950 29.520
24.263 54.955 29.370
24.263 54.954 29.229
24.263 54.946 29.093
24.263 54.942 28.949
24.263 54.943 28.818
24.263 54.948 28.666
24.263 54.954 28.532
24.263 54.948 28.383
24.263 54.939 28.245
24.263 54.929 28.106
24.263 54.931 27.967
24.263 54.933 27.827
24.263 54.933 27.683
24.263 54.933 27.545
24.262 54.927 27.397
24.262 54.923 27.265
24.262 54.925 27.122
24.262 54.926 26.978
24.261 54.921 26.841
24.261 54.919 26.699
24.260 54.925 26.555
24.260 54.925 26.419
24.260 54.921 26.277
24.259 54.916 26.133
24.259 54.924 25.997
24.259 54.935 25.848
24.259 54.929 25.714
24.259 54.918 25.570
24.259 54.910 25.431
24.259 54.901 25.297
24.259 54.906 25.152
24.259 54.916 25.008
24.260 54.920 24.870
24.260 54.925 24.727
24.260 54.923 24.586
24.260 54.915 24.446
24.260 54.912 24.306
24.260 54.917 24.166
24.260 54.918 24.027
24.260 54.912 23.883
24.260 54.912 23.750
24.259 54.907 23.599
24.259 54.904 23.469
24.258 54.904 23.319
24.258 54.906 23.188
24.258 54.902 23.040
24.257 54.895 22.905
24.257 54.889 22.763
24.257 54.892 22.623
24.257 54.894 22.482
24.257 54.901 22.339
24.257 54.908 22.200
24.258 54.908 22.062
24.258 54.914 21.918
24.258 54.913 21.775
24.259 54.909 21.640
24.259 54.911 21.496
24.260 54.917 21.357
24.260 54.921 21.217
24.261 54.919 21.075
24.261 54.913 20.938
24.261 54.912 20.799
24.262 54.913 20.651
24.262 54.908 20.519
24.263 54.901 20.375
24.263 54.905 20.235
24.264 54.913 20.097
24.264 54.909 19.956
24.264 54.903 19.813
24.265 54.909 19.681
24.265 54.910 19.534
24.265 54.908 19.396
24.265 54.905 19.253
24.265 54.901 19.114
24.264 54.902 18.978
24.264 54.898 18.833
24.264 54.896 18.698
24.264 54.899 18.556
24.264 54.897 18.416
24.264 54.896 18.275
24.264 54.892 18.138
24.264 54.893 17.994
24.265 54.895 17.856
24.265 54.895 17.719
24.265 54.899 17.580
24.266 54.899 17.434
24.267 54.896 17.293
24.267 54.893 17.160
24.267 54.891 17.020
24.268 54.877 16.875
24.268 54.862 16.742
24.268 54.862 16.601
24.268 54.865 16.466
24.268 54.871 16.324
24.268 54.870 16.179
24.268 54.872 16.044
24.268 54.897 15.895
24.268 54.940 15.753
24.267 54.957 15.615
24.267 54.944 15.478
24.267 54.919 15.335
24.267 54.881 15.209
24.267 54.857 15.067
24.266 54.855 14.924
24.266 54.847 14.782
24.267 54.837 14.650
24.267 54.832 14.579
24.362 54.522 30.759
24.362 54.570 30.635
24.362 54.632 30.556
24.362 54.699 30.474
24.363 54.767 30.398
24.363 54.834 30.316
24.363 54.925 30.158
24.363 54.969 30.008
24.364 54.985 29.862
24.364 54.988 29.718
24.364 54.988 29.578
24.364 54.989 29.440
24.364 54.994 29.297
24.364 54.992 29.155
24.364 54.984 29.013
24.364 54.983 28.877
24.364 54.986 28.732
24.364 54.993 28.587
24.364 54.995 28.453
24.364 54.985 28.310
24.364 54.972 28.170
24.364 54.967 28.032
24.364 54.969 27.891
24.364 54.972 27.742
24.363 54.975 27.610
24.363 54.969 27.467
24.363 54.965 27.324
24.363 54.967 27.184
24.362 54.968 27.050
24.362 54.965 26.898
24.362 54.958 26.766
24.361 54.960 26.619
24.361 54.965 26.482
24.361 54.967 26.342
24.360 54.961 26.195
24.360 54.957 26.063
24.360 54.969 25.919
24.360 54.972 25.772
24.359 54.963 25.638
24.359 54.956 25.495
24.359 54.945 25.357
24.360 54.942 25.215
24.360 54.950 25.077
24.360 54.956 24.933
24.361 54.963 24.792
24.361 54.967 24.653
24.361 54.959 24.512
24.361 54.951 24.368
24.361 54.954 24.233
24.361 54.958 24.091
24.361 54.953 23.949
24.361 54.952 23.806
24.360 54.954 23.676
24.360 54.951 23.522
24.359 54.952 23.391
24.359 54.952 23.247
24.359 54.950 23.107
24.358 54.942 22.967
24.358 54.935 22.827
24.358 54.935 22.686
24.358 54.940 22.549
24.358 54.940 22.407
24.358 54.945 22.263
24.358 54.949 22.129
24.359 54.950 21.981
24.359 54.951 21.843
24.359 54.948 21.703
24.360 54.947 21.565
24.360 54.952 21.422
24.361 54.958 21.282
24.361 54.957 21.142
24.361 54.947 21.001
24.362 54.942 20.865
24.362 54.944 20.719
24.363 54.946 20.585
24.363 54.939 20.441
24.364 54.942 20.304
24.364 54.954 20.158
24.365 54.956 20.020
24.365 54.951 19.881
24.365 54.949 19.741
24.365 54.950 19.603
24.365 54.946 19.459
24.365 54.945 19.321
24.365 54.941 19.184
24.365 54.943 19.042
24.365 54.943 18.899
24.365 54.942 18.761
24.365 54.944 18.623
24.365 54.943 18.475
24.365 54.941 18.344
24.365 54.934 18.202
24.365 54.932 18.066
24.365 54.934 17.923
24.365 54.933 17.779
24.366 54.935 17.646
24.366 54.936 17.505
24.367 54.932 17.360
24.367 54.927 17.224
24.368 54.925 17.085
24.368 54.923 16.944
24.368 54.912 16.807
24.369 54.908 16.665
24.369 54.909 16.530
24.369 54.914 16.391
24.369 54.913 16.242
24.369 54.906 16.109
24.368 54.913 15.964
24.368 54.947 15.825
24.368 54.982 15.683
24.368 54.989 15.545
24.368 54.975 15.406
24.367 54.945 15.265
24.367 54.911 15.134
24.367 54.901 14.989
24.367 54.901 14.857
24.367 54.886 14.707
24.367 54.869 14.574
24.367 54.865 14.507
24.462 54.575 30.743
24.462 54.619 30.626
24.462 54.682 30.557
24.462 54.747 30.469
24.463 54.813 30.380
24.463 54.925 30.225
24.463 54.987 30.080
24.464 55.012 29.927
24.464 55.021 29.785
24.464 55.020 29.647
24.464 55.020 29.500
24.464 55.023 29.361
24.464 55.025 29.223
24.464 55.025 29.075
24.464 55.019 28.940
24.464 55.018 28.795
24.464 55.025 28.659
24.464 55.030 28.514
24.464 55.025 28.370
24.464 55.015 28.234
24.464 55.006 28.094
24.464 54.999 27.958
24.464 55.001 27.813
24.464 55.004 27.668
24.463 55.005 27.533
24.463 55.003 27.388
24.463 55.000 27.254
24.463 55.003 27.104
24.462 55.002 26.968
24.462 54.993 26.828
24.462 54.990 26.690
24.461 54.995 26.545
24.461 55.003 26.403
24.460 55.002 26.266
24.460 54.993 26.124
24.460 54.994 25.979
24.460 55.002 25.844
24.460 54.998 25.699
24.459 54.994 25.559
24.459 54.987 25.425
24.460 54.981 25.278
24.460 54.985 25.141
24.460 54.988 25.003
24.460 54.994 24.859
24.461 55.003 24.714
24.461 55.004 24.573
24.461 54.994 24.439
24.461 54.991 24.292
24.461 54.998 24.154
24.461 54.994 24.014
24.461 54.987 23.875
24.460 54.991 23.731
24.460 54.993 23.601
24.460 54.991 23.450
24.459 54.992 23.310
24.459 54.989 23.172
24.458 54.986 23.032
24.458 54.981 22.887
24.458 54.980 22.758
24.458 54.983 22.609
24.458 54.982 22.471
24.458 54.981 22.330
24.458 54.984 22.185
24.458 54.985 22.051
24.459 54.983 21.911
24.459 54.981 21.769
24.459 54.978 21.631
24.460 54.980 21.484
24.460 54.986 21.352
24.461 54.992 21.206
24.461 54.985 21.069
24.462 54.974 20.922
24.462 54.973 20.792
24.463 54.979 20.647
24.463 54.976 20.508
24.463 54.973 20.370
24.464 54.985 20.228
24.464 54.993 20.081
24.465 54.992 19.953
24.465 54.987 19.802
24.465 54.990 19.668
24.465 54.985 19.522
24.465 54.979 19.389
24.465 54.977 19.250
24.465 54.974 19.106
24.465 54.980 18.967
24.465 54.982 18.829
24.465 54.986 18.683
24.465 54.988 18.549
24.465 54.985 18.406
24.465 54.980 18.265
24.465 54.972 18.126
24.465 54.973 17.993
24.465 54.977 17.847
24.466 54.975 17.707
24.466 54.976 17.570
24.467 54.974 17.429
24.467 54.968 17.289
24.468 54.960 17.148
24.468 54.959 17.018
24.468 54.956 16.872
24.468 54.949 16.733
24.469 54.948 16.592
24.469 54.956 16.448
24.469 54.957 16.312
24.469 54.956 16.173
24.468 54.955 16.033
24.468 54.971 15.895
24.468 55.002 15.752
24.468 55.025 15.611
24.468 55.024 15.470
24.468 55.004 15.326
24.467 54.972 15.194
24.467 54.951 15.059
24.467 54.948 14.919
24.467 54.942 14.777
24.467 54.930 14.639
24.467 54.922 14.502
24.467 54.892 14.367
24.561 54.602 30.739
24.561 54.657 30.620
24.561 54.723 30.543
24.562 54.788 30.464
24.562 54.856 30.380
24.562 54.919 30.296
24.563 55.003 30.143
24.563 55.039 29.998
24.563 55.052 29.850
24.563 55.060 29.703
24.563 55.058 29.569
24.563 55.060 29.426
24.563 55.063 29.281
24.563 55.064 29.142
24.563 55.062 29.003
24.563 55.058 28.858
24.563 55.061 28.722
24.563 55.066 28.581
24.563 55.066 28.435
24.563 55.061 28.295
24.563 55.054 28.157
24.563 55.044 28.015
24.563 55.038 27.881
24.563 55.038 27.736
24.563 55.041 27.596
24.562 55.041 27.455
24.562 55.038 27.312
24.562 55.035 27.175
24.562 55.038 27.034
24.561 55.033 26.892
24.561 55.024 26.751
24.560 55.027 26.613
24.560 55.039 26.467
24.560 55.044 26.328
24.559 55.041 26.186
24.559 55.034 26.050
24.559 55.035 25.905
24.559 55.033 25.768
24.559 55.024 25.630
24.559 55.022 25.482
24.559 55.023 25.351
24.559 55.027 25.201
24.559 55.030 25.065
24.559 55.033 24.920
24.560 55.042 24.785
24.560 55.047 24.633
24.560 55.041 24.503
24.560 55.032 24.359
24.560 55.037 24.219
24.560 55.039 24.076
24.560 55.029 23.935
24.560 55.028 23.804
24.559 55.028 23.656
24.559 55.026 23.517
24.558 55.025 23.378
24.558 55.022 23.239
24.558 55.024 23.099
24.557 55.022 22.955
24.557 55.020 22.815
24.557 55.025 22.681
24.557 55.026 22.532
24.557 55.023 22.396
24.557 55.023 22.251
24.557 55.024 22.118
24.558 55.025 21.974
24.558 55.020 21.837
24.558 55.016 21.695
24.559 55.015 21.556
24.559 55.017 21.412
24.560 55.027 21.274
24.560 55.028 21.131
24.560 55.017 20.996
24.561 55.011 20.850
24.561 55.013 20.718
24.562 55.016 20.573
24.562 55.014 20.433
24.563 55.018 20.293
24.563 55.031 20.151
24.564 55.034 20.011
24.564 55.025 19.873
24.564 55.025 19.736
24.564 55.026 19.588
24.564 55.014 19.454
24.564 55.014 19.313
24.564 55.011 19.175
24.564 55.009 19.034
24.564 55.015 18.893
24.564 55.020 18.756
24.564 55.027 18.610
24.564 55.029 18.472
24.564 55.025 18.335
24.564 55.019 18.193
24.564 55.015 18.055
24.564 55.019 17.914
24.565 55.021 17.775
24.565 55.022 17.633
24.565 55.022 17.492
24.566 55.018 17.360
24.566 55.010 17.215
24.567 55.004 17.074
24.567 54.999 16.944
24.567 54.994 16.797
24.568 54.988 16.662
24.568 54.991 16.520
24.568 54.999 16.376
24.568 55.004 16.239
24.568 55.009 16.094
24.568 55.015 15.958
24.567 55.032 15.821
24.567 55.057 15.680
24.567 55.066 15.538
24.567 55.058 15.398
24.566 55.035 15.255
24.566 55.009 15.128
24.566 54.994 14.984
24.566 54.991 14.846
24.566 54.986 14.702
24.566 54.987 14.565
24.566 54.974 14.426
24.566 54.980 14.361
24.660 54.690 30.617
24.660 54.756 30.536
24.661 54.831 30.456
24.661 54.902 30.378
24.661 54.966 30.288
24.662 55.047 30.137
24.662 55.074 29.987
24.662 55.086 29.845
24.662 55.096 29.699
24.662 55.094 29.561
24.662 55.093 29.419
24.662 55.095 29.279
24.662 55.093 29.137
24.662 55.090 28.999
24.662 55.088 28.855
24.662 55.091 28.713
24.662 55.096 28.574
24.662 55.097 28.434
24.662 55.097 28.289
24.662 55.097 28.150
24.662 55.087 28.010
24.662 55.078 27.873
24.662 55.073 27.731
24.662 55.074 27.590
24.661 55.073 27.451
24.661 55.068 27.311
24.661 55.063 27.163
24.661 55.067 27.031
24.660 55.063 26.888
24.660 55.058 26.747
24.660 55.063 26.605
24.659 55.074 26.464
24.659 55.079 26.324
24.658 55.077 26.180
24.658 55.071 26.043
24.658 55.068 25.901
24.658 55.062 25.759
24.658 55.051 25.627
24.658 55.051 25.482
24.658 55.056 25.341
24.658 55.062 25.198
24.658 55.068 25.058
24.658 55.068 24.914
24.659 55.074 24.777
24.659 55.080 24.634
24.659 55.073 24.498
24.659 55.066 24.357
24.659 55.073 24.211
24.659 55.075 24.075
24.659 55.067 23.933
24.659 55.062 23.794
24.658 55.058 23.654
24.658 55.054 23.513
24.657 55.054 23.372
24.657 55.055 23.238
24.657 55.056 23.088
24.656 55.058 22.956
24.656 55.061 22.810
24.656 55.063 22.673
24.656 55.060 22.531
24.656 55.057 22.391
24.656 55.057 22.256
24.656 55.059 22.106
24.657 55.062 21.969
24.657 55.060 21.830
24.657 55.057 21.690
24.658 55.053 21.554
24.658 55.056 21.401
24.659 55.063 21.273
24.659 55.062 21.128
24.659 55.057 20.991
24.660 55.049 20.847
24.660 55.049 20.711
24.661 55.056 20.572
24.661 55.051 20.427
24.662 55.054 20.287
24.662 55.067 20.149
24.663 55.068 20.006
24.663 55.058 19.871
24.663 55.056 19.728
24.663 55.054 19.588
24.663 55.046 19.453
24.663 55.048 19.306
24.663 55.048 19.169
24.663 55.047 19.035
24.663 55.051 18.889
24.663 55.056 18.748
24.663 55.061 18.607
24.663 55.061 18.469
24.663 55.055 18.333
24.663 55.051 18.189
24.663 55.051 18.052
24.663 55.055 17.913
24.664 55.059 17.769
24.664 55.063 17.628
24.664 55.060 17.493
24.665 55.058 17.353
24.665 55.051 17.214
24.666 55.043 17.071
24.666 55.037 16.935
24.666 55.029 16.790
24.667 55.024 16.659
24.667 55.025 16.522
24.667 55.036 16.376
24.667 55.047 16.237
24.667 55.061 16.091
24.667 55.068 15.951
24.666 55.074 15.815
24.666 55.095 15.678
24.666 55.101 15.532
24.666 55.097 15.393
24.665 55.080 15.254
24.665 55.059 15.117
24.665 55.047 14.987
24.665 55.039 14.839
24.665 55.034 14.698
24.665 55.033 14.565
24.665 55.024 14.427
24.665 55.011 14.359
24.758 54.680 30.680
24.759 54.800 30.531
24.759 54.870 30.447
24.759 54.942 30.367
24.760 55.007 30.284
24.760 55.085 30.124
24.760 55.110 29.985
24.760 55.125 29.833
24.760 55.134 29.698
24.760 55.132 29.556
24.760 55.128 29.411
24.761 55.129 29.276
24.761 55.125 29.130
24.761 55.122 28.991
24.761 55.124 28.852
24.761 55.125 28.708
24.761 55.130 28.566
24.761 55.131 28.426
24.761 55.133 28.284
24.761 55.135 28.146
24.760 55.126 28.002
24.760 55.118 27.864
24.760 55.112 27.726
24.760 55.114 27.582
24.760 55.108 27.446
24.759 55.100 27.307
24.759 55.093 27.161
24.759 55.096 27.022
24.759 55.098 26.885
24.758 55.093 26.741
24.758 55.099 26.600
24.757 55.109 26.461
24.757 55.114 26.318
24.757 55.112 26.182
24.756 55.108 26.032
24.756 55.106 25.895
24.756 55.099 25.755
24.756 55.090 25.620
24.756 55.087 25.473
24.756 55.091 25.333
24.756 55.099 25.199
24.756 55.105 25.056
24.757 55.102 24.909
24.757 55.104 24.773
24.757 55.109 24.632
24.757 55.104 24.486
24.757 55.099 24.354
24.757 55.105 24.212
24.757 55.110 24.062
24.757 55.104 23.932
24.757 55.098 23.786
24.757 55.093 23.656
24.756 55.088 23.511
24.756 55.091 23.366
24.755 55.092 23.231
24.755 55.093 23.086
24.755 55.099 22.949
24.755 55.099 22.804
24.754 55.100 22.668
24.754 55.095 22.529
24.754 55.088 22.387
24.755 55.090 22.246
24.755 55.093 22.106
24.755 55.098 21.962
24.755 55.097 21.829
24.756 55.091 21.683
24.756 55.087 21.546
24.756 55.089 21.406
24.757 55.092 21.265
24.757 55.095 21.127
24.758 55.095 20.982
24.758 55.087 20.848
24.759 55.088 20.707
24.759 55.093 20.561
24.760 55.088 20.426
24.760 55.089 20.285
24.761 55.103 20.144
24.761 55.106 20.003
24.761 55.099 19.864
24.762 55.092 19.727
24.762 55.087 19.584
24.762 55.081 19.449
24.762 55.082 19.308
24.762 55.082 19.162
24.762 55.084 19.030
24.761 55.086 18.886
24.761 55.090 18.746
24.761 55.094 18.602
24.761 55.086 18.471
24.761 55.078 18.325
24.761 55.079 18.190
24.761 55.083 18.050
24.762 55.087 17.907
24.762 55.097 17.765
24.762 55.099 17.624
24.763 55.094 17.491
24.763 55.095 17.350
24.764 55.090 17.207
24.764 55.080 17.068
24.765 55.076 16.931
24.765 55.065 16.796
24.765 55.055 16.649
24.765 55.055 16.520
24.765 55.067 16.369
24.765 55.089 16.232
24.765 55.105 16.089
24.765 55.112 15.955
24.765 55.118 15.812
24.764 55.130 15.673
24.764 55.129 15.529
24.764 55.126 15.390
24.764 55.119 15.258
24.764 55.099 15.113
24.764 55.090 14.976
24.764 55.085 14.835
24.764 55.081 14.698
24.764 55.081 14.560
24.764 55.061 14.420
24.764 55.045 14.353
24.858 54.716 30.780
24.858 54.731 30.665
24.859 54.841 30.526
24.859 54.908 30.442
24.859 54.978 30.360
24.859 55.043 30.279
24.860 55.124 30.117
24.860 55.147 29.977
24.860 55.159 29.832
24.860 55.169 29.686
24.860 55.168 29.548
24.860 55.164 29.410
24.860 55.165 29.267
24.860 55.162 29.121
24.860 55.159 28.987
24.860 55.160 28.847
24.860 55.158 28.703
24.860 55.161 28.560
24.860 55.161 28.424
24.860 55.163 28.279
24.860 55.166 28.140
24.860 55.160 27.997
24.860 55.156 27.862
24.860 55.156 27.711
24.860 55.155 27.579
24.859 55.145 27.437
24.859 55.132 27.297
24.859 55.126 27.162
24.859 55.127 27.018
24.858 55.130 26.877
24.858 55.128 26.737
24.858 55.131 26.597
24.857 55.139 26.452
24.857 55.145 26.312
24.856 55.145 26.174
24.856 55.142 26.033
24.856 55.142 25.889
24.856 55.138 25.753
24.856 55.131 25.607
24.856 55.128 25.474
24.856 55.129 25.326
24.856 55.135 25.190
24.856 55.140 25.049
24.856 55.137 24.906
24.857 55.138 24.769
24.857 55.142 24.623
24.857 55.140 24.486
24.857 55.138 24.343
24.857 55.140 24.211
24.857 55.144 24.061
24.857 55.139 23.928
24.857 55.131 23.781
24.856 55.128 23.646
24.856 55.127 23.507
24.856 55.130 23.362
24.855 55.133 23.224
24.855 55.130 23.087
24.855 55.131 22.940
24.854 55.130 22.801
24.854 55.128 22.666
24.854 55.124 22.522
24.854 55.121 22.385
24.854 55.121 22.238
24.855 55.127 22.106
24.855 55.134 21.959
24.855 55.132 21.824
24.856 55.126 21.682
24.856 55.120 21.540
24.856 55.120 21.404
24.857 55.123 21.256
24.857 55.128 21.125
24.858 55.130 20.979
24.858 55.125 20.843
24.859 55.122 20.701
24.859 55.129 20.560
24.860 55.124 20.420
24.860 55.123 20.287
24.861 55.138 20.134
24.861 55.144 20.000
24.861 55.138 19.858
24.861 55.130 19.721
24.862 55.124 19.583
24.862 55.120 19.439
24.862 55.121 19.306
24.862 55.119 19.166
24.861 55.120 19.019
24.861 55.121 18.883
24.861 55.121 18.745
24.861 55.122 18.601
24.861 55.116 18.466
24.861 55.107 18.322
24.861 55.109 18.185
24.861 55.117 18.045
24.861 55.121 17.902
24.862 55.129 17.768
24.862 55.131 17.622
24.863 55.126 17.482
24.863 55.124 17.351
24.864 55.122 17.205
24.864 55.117 17.067
24.864 55.114 16.929
24.865 55.100 16.789
24.865 55.084 16.653
24.865 55.081 16.514
24.865 55.097 16.368
24.865 55.124 16.224
24.865 55.142 16.090
24.865 55.149 15.947
24.865 55.155 15.810
24.864 55.163 15.668
24.864 55.157 15.531
24.864 55.148 15.392
24.864 55.142 15.255
24.864 55.127 15.115
24.863 55.121 14.970
24.863 55.127 14.829
24.864 55.137 14.693
24.864 55.134 14.557
24.864 55.125 14.488
24.958 54.766 30.666
24.958 54.878 30.513
24.959 54.951 30.432
24.959 55.020 30.355
24.959 55.083 30.271
24.959 55.161 30.117
24.960 55.184 29.966
24.960 55.192 29.828
24.960 55.202 29.683
24.960 55.201 29.538
24.960 55.198 29.403
24.960 55.200 29.260
24.960 55.199 29.120
24.960 55.196 28.979
24.960 55.197 28.838
24.960 55.195 28.696
24.960 55.193 28.555
24.960 55.191 28.420
24.960 55.190 28.279
24.960 55.193 28.127
24.960 55.190 27.995
24.960 55.191 27.856
24.960 55.198 27.711
24.960 55.194 27.572
24.959 55.182 27.430
24.959 55.168 27.294
24.959 55.162 27.151
24.958 55.164 27.016
24.958 55.168 26.873
24.958 55.168 26.734
24.957 55.170 26.584
24.957 55.170 26.450
24.957 55.170 26.308
24.956 55.169 26.166
24.956 55.166 26.030
24.956 55.168 25.886
24.956 55.170 25.745
24.955 55.170 25.606
24.956 55.171 25.465
24.956 55.170 25.325
24.956 55.172 25.184
24.956 55.176 25.040
24.956 55.174 24.902
24.957 55.173 24.763
24.957 55.176 24.624
24.957 55.176 24.481
24.957 55.177 24.337
24.957 55.173 24.199
24.957 55.175 24.060
24.957 55.174 23.924
24.957 55.167 23.775
24.956 55.162 23.642
24.956 55.163 23.499
24.955 55.165 23.365
24.955 55.166 23.215
24.955 55.162 23.081
24.954 55.158 22.937
24.954 55.154 22.802
24.954 55.150 22.660
24.954 55.152 22.521
24.954 55.152 22.379
24.954 55.151 22.236
24.954 55.158 22.099
24.955 55.167 21.957
24.955 55.165 21.818
24.955 55.159 21.678
24.956 55.156 21.537
24.956 55.155 21.401
24.957 55.155 21.257
24.957 55.159 21.119
24.957 55.161 20.976
24.958 55.158 20.838
24.958 55.154 20.696
24.959 55.164 20.556
24.959 55.158 20.418
24.960 55.154 20.278
24.960 55.168 20.135
24.961 55.178 20.000
24.961 55.171 19.855
24.961 55.163 19.715
24.961 55.161 19.577
24.961 55.156 19.437
24.961 55.157 19.298
24.961 55.158 19.159
24.961 55.157 19.022
24.961 55.157 18.879
24.961 55.153 18.738
24.961 55.151 18.601
24.961 55.146 18.458
24.961 55.138 18.322
24.961 55.140 18.184
24.961 55.148 18.043
24.961 55.151 17.898
24.962 55.157 17.765
24.962 55.160 17.621
24.962 55.156 17.481
24.963 55.152 17.343
24.963 55.154 17.205
24.964 55.153 17.065
24.964 55.148 16.923
24.965 55.137 16.790
24.965 55.122 16.645
24.965 55.116 16.507
24.965 55.132 16.368
24.965 55.163 16.226
24.965 55.181 16.086
24.965 55.184 15.943
24.964 55.193 15.805
24.964 55.199 15.664
24.964 55.190 15.524
24.964 55.172 15.394
24.964 55.159 15.254
24.963 55.152 15.113
24.963 55.160 14.972
24.963 55.179 14.824
24.964 55.197 14.690
24.964 55.208 14.550
24.964 55.184 14.412
25.059 54.803 30.663
25.059 54.915 30.506
25.059 54.988 30.426
25.060 55.057 30.345
25.060 55.121 30.261
25.060 55.198 30.111
25.060 55.218 29.962
25.060 55.227 29.820
25.060 55.236 29.678
25.061 55.233 29.536
25.061 55.232 29.395
25.061 55.234 29.251
25.061 55.233 29.117
25.061 55.228 28.974
25.061 55.229 28.833
25.061 55.229 28.691
25.061 55.223 28.553
25.061 55.219 28.409
25.061 55.221 28.271
25.061 55.223 28.127
25.061 55.221 27.992
25.061 55.225 27.845
25.060 55.230 27.708
25.060 55.227 27.567
25.060 55.216 27.422
25.060 55.205 27.291
25.059 55.200 27.147
25.059 55.202 27.008
25.059 55.203 26.865
25.058 55.204 26.724
25.058 55.206 26.582
25.058 55.203 26.447
25.057 55.199 26.302
25.057 55.197 26.166
25.057 55.196 26.021
25.056 55.199 25.884
25.056 55.204 25.741
25.056 55.210 25.600
25.056 55.211 25.457
25.056 55.209 25.320
25.056 55.208 25.178
25.057 55.210 25.039
25.057 55.208 24.896
25.057 55.208 24.760
25.058 55.211 24.616
25.058 55.215 24.476
25.058 55.215 24.337
25.058 55.207 24.191
25.058 55.208 24.057
25.057 55.206 23.912
25.057 55.200 23.776
25.057 55.194 23.636
25.057 55.194 23.494
25.056 55.195 23.357
25.056 55.196 23.213
25.055 55.193 23.073
25.055 55.188 22.940
25.055 55.181 22.796
25.055 55.178 22.656
25.055 55.179 22.517
25.055 55.182 22.372
25.055 55.184 22.238
25.055 55.191 22.098
25.055 55.200 21.949
25.056 55.198 21.812
25.056 55.192 21.674
25.056 55.192 21.537
25.057 55.192 21.390
25.057 55.189 21.254
25.058 55.190 21.116
25.058 55.197 20.973
25.059 55.194 20.834
25.059 55.190 20.692
25.060 55.200 20.554
25.060 55.195 20.412
25.061 55.187 20.274
25.061 55.196 20.133
25.061 55.208 19.993
25.062 55.203 19.854
25.062 55.196 19.713
25.062 55.196 19.575
25.062 55.191 19.438
25.062 55.193 19.290
25.062 55.196 19.156
25.062 55.193 19.017
25.062 55.190 18.876
25.062 55.185 18.733
25.061 55.182 18.598
25.061 55.180 18.456
25.061 55.177 18.321
25.061 55.179 18.175
25.062 55.185 18.040
25.062 55.188 17.896
25.062 55.191 17.761
25.063 55.194 17.616
25.063 55.192 17.480
25.064 55.189 17.341
25.064 55.188 17.198
25.065 55.187 17.065
25.065 55.181 16.921
25.065 55.169 16.779
25.065 55.157 16.645
25.065 55.154 16.504
25.066 55.169 16.366
25.066 55.202 16.223
25.066 55.221 16.081
25.065 55.223 15.944
25.065 55.230 15.802
25.065 55.233 15.661
25.065 55.220 15.521
25.064 55.191 15.388
25.064 55.167 15.253
25.064 55.167 15.110
25.064 55.185 14.977
25.064 55.213 14.825
25.064 55.267 14.691
25.064 55.293 14.546
25.065 55.276 14.407
25.065 55.256 14.342
25.159 54.841 30.659
25.159 54.953 30.503
25.159 55.024 30.421
25.160 55.093 30.338
25.160 55.201 30.182
25.160 55.242 30.025
25.160 55.249 29.883
25.160 55.260 29.741
25.161 55.265 29.607
25.161 55.262 29.459
25.161 55.266 29.321
25.161 55.268 29.176
25.161 55.263 29.040
25.161 55.260 28.895
25.161 55.262 28.755
25.161 55.256 28.619
25.161 55.249 28.476
25.161 55.249 28.334
25.161 55.252 28.195
25.161 55.251 28.055
25.161 55.252 27.912
25.161 55.255 27.776
25.160 55.254 27.632
25.160 55.247 27.490
25.160 55.238 27.350
25.160 55.234 27.212
25.159 55.233 27.075
25.159 55.231 26.931
25.159 55.232 26.791
25.158 55.236 26.649
25.158 55.235 26.510
25.157 55.231 26.371
25.157 55.228 26.226
25.157 55.230 26.089
25.157 55.228 25.947
25.156 55.231 25.808
25.156 55.235 25.667
25.156 55.239 25.525
25.156 55.239 25.383
25.156 55.236 25.243
25.157 55.237 25.109
25.157 55.238 24.963
25.157 55.237 24.820
25.157 55.236 24.681
25.158 55.239 24.544
25.158 55.244 24.401
25.158 55.237 24.259
25.158 55.235 24.123
25.158 55.236 23.981
25.157 55.231 23.844
25.157 55.227 23.702
25.157 55.222 23.560
25.156 55.218 23.418
25.156 55.219 23.286
25.155 55.220 23.142
25.155 55.214 23.005
25.155 55.207 22.858
25.155 55.203 22.723
25.155 55.203 22.582
25.155 55.208 22.444
25.155 55.215 22.302
25.155 55.220 22.161
25.155 55.227 22.022
25.155 55.233 21.877
25.156 55.226 21.738
25.156 55.222 21.600
25.157 55.225 21.462
25.157 55.220 21.317
25.157 55.218 21.182
25.158 55.226 21.038
25.158 55.232 20.900
25.159 55.226 20.760
25.159 55.229 20.621
25.160 55.235 20.472
25.160 55.226 20.347
25.161 55.223 20.195
25.161 55.233 20.058
25.162 55.233 19.923
25.162 55.223 19.774
25.162 55.221 19.644
25.162 55.222 19.503
25.162 55.225 19.358
25.162 55.230 19.223
25.162 55.228 19.083
25.162 55.224 18.941
25.162 55.216 18.803
25.161 55.209 18.659
25.161 55.212 18.530
25.161 55.213 18.386
25.161 55.215 18.240
25.162 55.221 18.102
25.162 55.223 17.969
25.162 55.220 17.821
25.162 55.222 17.682
25.163 55.225 17.548
25.163 55.222 17.407
25.164 55.219 17.268
25.164 55.216 17.130
25.165 55.213 16.986
25.165 55.208 16.850
25.165 55.200 16.708
25.165 55.196 16.571
25.166 55.198 16.437
25.166 55.222 16.287
25.166 55.250 16.150
25.165 55.256 16.006
25.165 55.259 15.872
25.165 55.264 15.729
25.165 55.258 15.592
25.164 55.227 15.450
25.164 55.191 15.314
25.164 55.177 15.181
25.164 55.190 15.052
25.164 55.211 14.898
25.164 55.256 14.762
25.164 55.290 14.613
25.164 55.270 14.472
25.164 55.246 14.409
25.258 54.875 30.650
25.259 54.991 30.496
25.259 55.064 30.413
25.259 55.134 30.329
25.260 55.196 30.248
25.260 55.263 30.093
25.260 55.276 29.953
25.260 55.282 29.809
25.260 55.291 29.670
25.260 55.293 29.523
25.260 55.297 29.384
25.260 55.302 29.246
25.261 55.299 29.097
25.261 55.293 28.963
25.261 55.291 28.825
25.261 55.290 28.678
25.261 55.284 28.539
25.261 55.283 28.403
25.260 55.285 28.261
25.260 55.288 28.116
25.260 55.286 27.976
25.260 55.283 27.838
25.260 55.280 27.697
25.260 55.275 27.558
25.260 55.270 27.418
25.259 55.269 27.274
25.259 55.269 27.138
25.259 55.267 26.992
25.258 55.263 26.863
25.258 55.267 26.711
25.258 55.272 26.575
25.257 55.267 26.434
25.257 55.264 26.294
25.257 55.268 26.153
25.256 55.266 26.014
25.256 55.265 25.872
25.256 55.267 25.730
25.256 55.267 25.589
25.256 55.271 25.449
25.256 55.267 25.311
25.256 55.264 25.169
25.256 55.266 25.029
25.257 55.266 24.889
25.257 55.266 24.749
25.257 55.264 24.608
25.257 55.267 24.469
25.257 55.265 24.328
25.257 55.260 24.184
25.257 55.266 24.048
25.257 55.267 23.910
25.257 55.260 23.765
25.257 55.259 23.626
25.256 55.252 23.485
25.256 55.246 23.348
25.255 55.250 23.209
25.255 55.250 23.066
25.255 55.246 22.929
25.254 55.241 22.786
25.254 55.237 22.647
25.254 55.240 22.506
25.254 55.248 22.369
25.254 55.256 22.225
25.255 55.262 22.087
25.255 55.268 21.945
25.255 55.266 21.804
25.256 55.262 21.664
25.256 55.260 21.524
25.256 55.256 21.389
25.257 55.249 21.242
25.257 55.253 21.105
25.258 55.263 20.965
25.258 55.261 20.825
25.259 55.256 20.687
25.259 55.265 20.545
25.260 55.264 20.400
25.260 55.256 20.271
25.261 55.258 20.127
25.261 55.260 19.982
25.261 55.254 19.849
25.261 55.247 19.707
25.262 55.249 19.569
25.262 55.256 19.426
25.262 55.263 19.286
25.262 55.264 19.150
25.262 55.260 19.005
25.261 55.255 18.871
25.261 55.243 18.727
25.261 55.242 18.594
25.261 55.248 18.451
25.261 55.253 18.309
25.261 55.255 18.170
25.261 55.256 18.029
25.261 55.253 17.894
25.262 55.249 17.752
25.262 55.253 17.610
25.263 55.254 17.471
25.263 55.249 17.336
25.264 55.241 17.192
25.264 55.240 17.059
25.264 55.240 16.913
25.265 55.241 16.778
25.265 55.244 16.631
25.265 55.242 16.502
25.265 55.247 16.360
25.265 55.272 16.217
25.265 55.288 16.073
25.265 55.291 15.931
25.265 55.296 15.794
25.264 55.298 15.656
25.264 55.280 15.521
25.264 55.238 15.379
25.263 55.213 15.246
25.263 55.214 15.107
25.263 55.224 14.981
25.263 55.232 14.821
25.263 55.237 14.691
25.263 55.212 14.540
25.263 55.174 14.413
25.263 55.149 14.354
25.357 54.907 30.643
25.358 55.028 30.487
25.358 55.103 30.405
25.358 55.172 30.322
25.359 55.232 30.242
25.359 55.296 30.090
25.359 55.306 29.945
25.359 55.311 29.807
25.359 55.319 29.664
25.359 55.322 29.517
25.359 55.327 29.381
25.360 55.332 29.239
25.360 55.331 29.093
25.360 55.323 28.960
25.360 55.319 28.816
25.360 55.318 28.675
25.360 55.316 28.535
25.360 55.316 28.397
25.360 55.317 28.256
25.360 55.319 28.111
25.359 55.318 27.971
25.359 55.313 27.833
25.359 55.307 27.695
25.359 55.305 27.549
25.359 55.300 27.414
25.358 55.300 27.276
25.358 55.302 27.131
25.358 55.295 26.993
25.357 55.290 26.850
25.357 55.297 26.710
25.357 55.303 26.567
25.356 55.300 26.429
25.356 55.300 26.288
25.356 55.306 26.146
25.355 55.305 26.007
25.355 55.301 25.868
25.355 55.299 25.727
25.355 55.299 25.582
25.355 55.301 25.447
25.355 55.296 25.307
25.355 55.293 25.163
25.355 55.294 25.026
25.356 55.296 24.888
25.356 55.299 24.741
25.356 55.297 24.604
25.356 55.293 24.465
25.356 55.288 24.323
25.356 55.287 24.183
25.356 55.296 24.047
25.356 55.298 23.904
25.356 55.291 23.759
25.356 55.293 23.625
25.355 55.285 23.479
25.355 55.276 23.346
25.354 55.278 23.207
25.354 55.283 23.061
25.354 55.284 22.922
25.353 55.279 22.787
25.353 55.275 22.645
25.353 55.277 22.500
25.353 55.282 22.362
25.353 55.287 22.223
25.354 55.291 22.079
25.354 55.294 21.944
25.354 55.294 21.800
25.355 55.291 21.661
25.355 55.291 21.520
25.355 55.285 21.383
25.356 55.276 21.241
25.356 55.282 21.107
25.357 55.291 20.962
25.357 55.289 20.820
25.358 55.283 20.683
25.358 55.292 20.544
25.359 55.293 20.400
25.359 55.288 20.261
25.360 55.285 20.125
25.360 55.284 19.982
25.360 55.281 19.842
25.360 55.276 19.709
25.361 55.279 19.561
25.361 55.285 19.424
25.361 55.289 19.283
25.361 55.290 19.146
25.361 55.287 19.003
25.360 55.283 18.869
25.360 55.271 18.725
25.360 55.272 18.586
25.360 55.282 18.452
25.360 55.285 18.307
25.360 55.284 18.167
25.360 55.283 18.024
25.360 55.281 17.892
25.361 55.278 17.749
25.361 55.281 17.612
25.362 55.284 17.466
25.362 55.277 17.332
25.363 55.267 17.191
25.363 55.267 17.056
25.363 55.269 16.915
25.364 55.276 16.769
25.364 55.288 16.631
25.364 55.283 16.494
25.364 55.278 16.353
25.364 55.297 16.215
25.364 55.315 16.075
25.364 55.322 15.934
25.364 55.328 15.789
25.363 55.327 15.657
25.363 55.306 15.516
25.363 55.273 15.383
25.362 55.256 15.239
25.362 55.255 15.105
25.362 55.254 14.971
25.362 55.241 14.825
25.362 55.211 14.683
25.362 55.207 14.543
25.362 55.192 14.413
25.362 55.179 14.347
25.456 54.942 30.638
25.457 55.061 30.483
25.457 55.136 30.400
25.457 55.204 30.313
25.458 55.304 30.160
25.458 55.336 30.013
25.458 55.336 29.868
25.458 55.345 29.730
25.458 55.352 29.591
25.458 55.355 29.441
25.458 55.363 29.305
25.458 55.369 29.158
25.458 55.364 29.018
25.458 55.351 28.885
25.458 55.346 28.745
25.458 55.342 28.598
25.458 55.342 28.460
25.458 55.342 28.326
25.458 55.343 28.178
25.458 55.347 28.037
25.458 55.345 27.896
25.458 55.340 27.759
25.458 55.335 27.619
25.458 55.331 27.481
25.457 55.328 27.335
25.457 55.330 27.197
25.457 55.330 27.054
25.456 55.320 26.921
25.456 55.320 26.774
25.456 55.328 26.642
25.455 55.329 26.492
25.455 55.327 26.353
25.455 55.336 26.214
25.454 55.340 26.067
25.454 55.335 25.933
25.454 55.333 25.796
25.454 55.329 25.649
25.454 55.329 25.515
25.454 55.327 25.369
25.454 55.321 25.235
25.454 55.319 25.089
25.454 55.318 24.953
25.455 55.325 24.808
25.455 55.329 24.670
25.455 55.322 24.531
25.455 55.319 24.389
25.455 55.314 24.251
25.455 55.319 24.112
25.455 55.326 23.963
25.455 55.319 23.833
25.454 55.320 23.688
25.454 55.320 23.549
25.454 55.309 23.409
25.453 55.305 23.269
25.453 55.311 23.131
25.452 55.314 22.987
25.452 55.313 22.853
25.452 55.311 22.708
25.452 55.309 22.570
25.452 55.312 22.425
25.452 55.316 22.290
25.452 55.317 22.152
25.452 55.317 22.004
25.453 55.317 21.870
25.453 55.319 21.727
25.454 55.319 21.587
25.454 55.318 21.446
25.454 55.309 21.309
25.455 55.308 21.173
25.455 55.317 21.024
25.456 55.323 20.891
25.456 55.314 20.746
25.457 55.314 20.605
25.457 55.324 20.473
25.458 55.322 20.328
25.458 55.315 20.190
25.458 55.312 20.053
25.459 55.310 19.911
25.459 55.307 19.770
25.459 55.310 19.631
25.459 55.313 19.490
25.459 55.313 19.352
25.459 55.315 19.208
25.459 55.312 19.072
25.459 55.309 18.934
25.459 55.302 18.796
25.459 55.295 18.654
25.459 55.304 18.519
25.459 55.310 18.371
25.459 55.309 18.236
25.459 55.308 18.095
25.459 55.306 17.957
25.459 55.304 17.815
25.460 55.303 17.674
25.460 55.309 17.545
25.461 55.306 17.392
25.461 55.293 17.261
25.462 55.292 17.119
25.462 55.295 16.983
25.462 55.299 16.846
25.463 55.312 16.699
25.463 55.318 16.562
25.463 55.305 16.419
25.463 55.299 16.279
25.463 55.322 16.146
25.463 55.343 15.999
25.463 55.353 15.864
25.462 55.361 15.723
25.462 55.352 15.583
25.462 55.329 15.443
25.461 55.305 15.312
25.461 55.300 15.169
25.461 55.299 15.031
25.461 55.278 14.893
25.461 55.247 14.746
25.461 55.247 14.677
25.461 55.263 14.544
25.461 55.268 14.408
25.556 54.974 30.636
25.556 55.094 30.480
25.557 55.169 30.399
25.557 55.237 30.312
25.557 55.296 30.226
25.557 55.360 30.082
25.558 55.369 29.933
25.558 55.372 29.795
25.558 55.381 29.649
25.558 55.383 29.513
25.558 55.385 29.366
25.558 55.396 29.229
25.558 55.402 29.081
25.558 55.390 28.946
25.558 55.378 28.809
25.558 55.375 28.666
25.558 55.373 28.526
25.558 55.373 28.384
25.558 55.370 28.246
25.558 55.372 28.108
25.558 55.374 27.959
25.558 55.374 27.824
25.558 55.368 27.682
25.557 55.361 27.546
25.557 55.360 27.402
25.557 55.358 27.260
25.557 55.363 27.126
25.556 55.362 26.978
25.556 55.357 26.847
25.556 55.358 26.699
25.555 55.362 26.558
25.555 55.359 26.419
25.554 55.363 26.279
25.554 55.369 26.138
25.554 55.365 25.997
25.554 55.363 25.857
25.553 55.360 25.717
25.553 55.359 25.582
25.553 55.360 25.434
25.553 55.356 25.295
25.554 55.352 25.160
25.554 55.349 25.017
25.554 55.351 24.878
25.554 55.361 24.730
25.555 55.357 24.598
25.555 55.352 24.455
25.555 55.349 24.315
25.555 55.345 24.178
25.555 55.354 24.035
25.555 55.348 23.893
25.554 55.345 23.758
25.554 55.353 23.613
25.554 55.347 23.476
25.553 55.337 23.335
25.553 55.341 23.198
25.552 55.344 23.054
25.552 55.342 22.914
25.552 55.341 22.777
25.552 55.339 22.634
25.552 55.340 22.493
25.552 55.341 22.357
25.552 55.342 22.217
25.552 55.340 22.074
25.552 55.339 21.933
25.553 55.345 21.797
25.553 55.350 21.657
25.554 55.351 21.508
25.554 55.345 21.378
25.554 55.338 21.234
25.555 55.342 21.100
25.555 55.351 20.950
25.556 55.349 20.816
25.556 55.342 20.677
25.557 55.349 20.533
25.557 55.353 20.397
25.558 55.347 20.255
25.558 55.338 20.119
25.558 55.334 19.979
25.559 55.336 19.839
25.559 55.340 19.698
25.559 55.346 19.555
25.559 55.342 19.418
25.559 55.337 19.279
25.559 55.338 19.138
25.559 55.338 19.003
25.559 55.336 18.860
25.559 55.328 18.721
25.559 55.329 18.582
25.559 55.337 18.442
25.559 55.340 18.301
25.559 55.337 18.162
25.559 55.332 18.022
25.559 55.333 17.886
25.559 55.329 17.747
25.560 55.333 17.601
25.560 55.342 17.467
25.561 55.331 17.326
25.561 55.322 17.188
25.562 55.324 17.044
25.562 55.323 16.910
25.562 55.326 16.768
25.563 55.335 16.633
25.563 55.336 16.487
25.563 55.320 16.351
25.563 55.325 16.214
25.563 55.354 16.069
25.562 55.376 15.923
25.562 55.388 15.790
25.562 55.389 15.650
25.562 55.375 15.518
25.561 55.347 15.378
25.561 55.329 15.238
25.561 55.332 15.093
25.561 55.322 14.958
25.561 55.307 14.814
25.561 55.313 14.687
25.561 55.326 14.538
25.561 55.370 14.408
25.562 55.388 14.345
25.656 55.005 30.628
25.657 55.129 30.473
25.657 55.201 30.394
25.657 55.269 30.311
25.657 55.328 30.224
25.658 55.391 30.071
25.658 55.400 29.932
25.658 55.403 29.784
25.658 55.412 29.646
25.658 55.414 29.507
25.658 55.412 29.367
25.658 55.420 29.220
25.658 55.428 29.078
25.658 55.415 28.945
25.658 55.400 28.798
25.658 55.402 28.669
25.658 55.402 28.519
25.658 55.403 28.377
25.658 55.400 28.244
25.658 55.399 28.098
25.658 55.405 27.958
25.658 55.405 27.818
25.658 55.396 27.681
25.658 55.388 27.535
25.657 55.385 27.402
25.657 55.384 27.260
25.657 55.390 27.117
25.657 55.395 26.979
25.656 55.391 26.831
25.656 55.388 26.697
25.655 55.388 26.556
25.655 55.386 26.416
25.655 55.390 26.275
25.654 55.395 26.135
25.654 55.391 25.993
25.654 55.387 25.854
25.654 55.385 25.713
25.654 55.385 25.575
25.654 55.385 25.434
25.654 55.381 25.290
25.654 55.383 25.155
25.654 55.378 25.013
25.654 55.378 24.871
25.655 55.387 24.731
25.655 55.386 24.594
25.655 55.383 24.452
25.655 55.379 24.313
25.655 55.375 24.170
25.655 55.377 24.031
25.655 55.369 23.894
25.655 55.369 23.753
25.654 55.380 23.614
25.654 55.378 23.468
25.653 55.369 23.333
25.653 55.373 23.191
25.653 55.376 23.049
25.652 55.371 22.912
25.652 55.370 22.772
25.652 55.367 22.633
25.652 55.368 22.493
25.652 55.367 22.347
25.652 55.365 22.214
25.652 55.360 22.071
25.653 55.361 21.935
25.653 55.373 21.791
25.653 55.383 21.654
25.654 55.383 21.508
25.654 55.377 21.372
25.655 55.370 21.230
25.655 55.371 21.096
25.655 55.376 20.948
25.656 55.373 20.814
25.656 55.371 20.674
25.657 55.375 20.530
25.657 55.379 20.394
25.658 55.376 20.250
25.658 55.367 20.117
25.659 55.362 19.976
25.659 55.370 19.836
25.659 55.375 19.693
25.659 55.376 19.553
25.659 55.368 19.411
25.659 55.359 19.279
25.659 55.361 19.137
25.659 55.368 18.999
25.659 55.369 18.855
25.659 55.364 18.716
25.659 55.364 18.576
25.659 55.369 18.442
25.659 55.373 18.296
25.659 55.370 18.161
25.659 55.366 18.016
25.659 55.364 17.884
25.660 55.360 17.743
25.660 55.366 17.602
25.660 55.374 17.461
25.661 55.363 17.328
25.661 55.352 17.182
25.662 55.353 17.041
25.662 55.347 16.909
25.662 55.338 16.767
25.663 55.342 16.631
25.663 55.348 16.485
25.663 55.337 16.350
25.663 55.343 16.211
25.663 55.374 16.066
25.663 55.401 15.924
25.662 55.411 15.790
25.662 55.409 15.650
25.662 55.392 15.509
25.662 55.357 15.379
25.661 55.336 15.242
25.661 55.341 15.092
25.661 55.339 14.954
25.661 55.336 14.820
25.661 55.367 14.684
25.662 55.425 14.536
25.662 55.430 14.398
25.662 55.406 14.329
25.756 55.046 30.623
25.757 55.162 30.460
25.757 55.230 30.383
25.757 55.295 30.305
25.758 55.353 30.221
25.758 55.415 30.066
25.758 55.424 29.926
25.758 55.431 29.784
25.758 55.442 29.643
25.758 55.442 29.494
25.758 55.438 29.361
25.758 55.444 29.218
25.758 55.450 29.077
25.758 55.438 28.941
25.758 55.424 28.798
25.758 55.426 28.658
25.759 55.433 28.517
25.758 55.435 28.376
25.758 55.427 28.237
25.758 55.428 28.093
25.758 55.434 27.958
25.758 55.432 27.806
25.758 55.424 27.679
25.758 55.414 27.534
25.757 55.410 27.393
25.757 55.412 27.259
25.757 55.416 27.112
25.757 55.419 26.972
25.756 55.415 26.832
25.756 55.412 26.692
25.756 55.412 26.554
25.755 55.412 26.410
25.755 55.417 26.269
25.754 55.421 26.131
25.754 55.412 25.989
25.754 55.406 25.857
25.754 55.403 25.709
25.754 55.402 25.572
25.754 55.406 25.429
25.754 55.406 25.291
25.754 55.410 25.151
25.754 55.408 25.007
25.754 55.403 24.866
25.755 55.407 24.731
25.755 55.407 24.588
25.755 55.407 24.449
25.755 55.406 24.308
25.755 55.403 24.169
25.755 55.401 24.024
25.755 55.392 23.891
25.755 55.393 23.751
25.754 55.406 23.606
25.754 55.408 23.466
25.754 55.401 23.330
25.753 55.402 23.187
25.753 55.403 23.048
25.752 55.399 22.908
25.752 55.395 22.766
25.752 55.391 22.633
25.752 55.394 22.486
25.752 55.394 22.349
25.752 55.390 22.209
25.752 55.383 22.066
25.753 55.384 21.931
25.753 55.398 21.786
25.753 55.410 21.651
25.754 55.411 21.508
25.754 55.405 21.365
25.755 55.400 21.228
25.755 55.399 21.093
25.756 55.401 20.948
25.756 55.399 20.806
25.756 55.400 20.672
25.757 55.402 20.530
25.758 55.406 20.387
25.758 55.408 20.248
25.758 55.400 20.110
25.759 55.396 19.970
25.759 55.401 19.833
25.759 55.406 19.694
25.760 55.403 19.550
25.760 55.391 19.412
25.760 55.382 19.274
25.760 55.386 19.136
25.759 55.399 18.992
25.759 55.404 18.856
25.759 55.398 18.715
25.759 55.400 18.574
25.759 55.402 18.435
25.759 55.405 18.293
25.759 55.402 18.162
25.759 55.397 18.014
25.759 55.393 17.879
25.760 55.387 17.737
25.760 55.394 17.601
25.761 55.402 17.457
25.761 55.392 17.322
25.762 55.380 17.181
25.762 55.380 17.047
25.762 55.373 16.902
25.763 55.356 16.763
25.763 55.359 16.626
25.763 55.372 16.487
25.763 55.359 16.348
25.763 55.366 16.210
25.763 55.398 16.062
25.763 55.426 15.925
25.763 55.435 15.790
25.762 55.429 15.646
25.762 55.408 15.512
25.762 55.366 15.369
25.761 55.341 15.233
25.761 55.341 15.098
25.761 55.344 14.959
25.761 55.350 14.820
25.761 55.376 14.685
25.761 55.388 14.536
25.762 55.393 14.465
25.856 55.085 30.610
25.857 55.193 30.460
25.857 55.260 30.376
25.857 55.323 30.298
25.858 55.415 30.142
25.858 55.442 29.989
25.858 55.448 29.855
25.858 55.459 29.707
25.858 55.465 29.570
25.858 55.462 29.422
25.858 55.461 29.285
25.859 55.467 29.147
25.859 55.465 28.997
25.859 55.453 28.871
25.859 55.448 28.723
25.859 55.457 28.583
25.859 55.465 28.441
25.859 55.460 28.300
25.858 55.451 28.162
25.858 55.455 28.020
25.858 55.456 27.883
25.858 55.450 27.737
25.858 55.441 27.604
25.858 55.435 27.462
25.857 55.438 27.317
25.857 55.441 27.180
25.857 55.442 27.039
25.857 55.439 26.901
25.856 55.434 26.760
25.856 55.438 26.617
25.856 55.439 26.478
25.855 55.441 26.340
25.855 55.446 26.196
25.854 55.438 26.054
25.854 55.427 25.916
25.854 55.423 25.782
25.854 55.420 25.635
25.854 55.425 25.503
25.854 55.430 25.351
25.854 55.435 25.213
25.854 55.438 25.079
25.854 55.429 24.935
25.855 55.426 24.797
25.855 55.425 24.653
25.855 55.425 24.514
25.855 55.429 24.382
25.855 55.430 24.233
25.855 55.427 24.093
25.855 55.421 23.955
25.855 55.416 23.819
25.855 55.426 23.675
25.854 55.438 23.531
25.854 55.437 23.391
25.853 55.433 23.259
25.853 55.433 23.114
25.853 55.434 22.969
25.852 55.429 22.840
25.852 55.421 22.689
25.852 55.420 22.559
25.852 55.423 22.409
25.852 55.423 22.276
25.852 55.416 22.137
25.853 55.409 21.998
25.853 55.416 21.858
25.853 55.428 21.711
25.854 55.432 21.578
25.854 55.431 21.435
25.855 55.428 21.295
25.855 55.425 21.152
25.855 55.428 21.019
25.856 55.429 20.868
25.856 55.430 20.743
25.857 55.431 20.597
25.857 55.432 20.454
25.858 55.440 20.314
25.858 55.439 20.177
25.859 55.431 20.035
25.859 55.430 19.901
25.859 55.432 19.757
25.860 55.432 19.617
25.860 55.420 19.481
25.860 55.407 19.337
25.860 55.407 19.205
25.860 55.416 19.064
25.859 55.430 18.919
25.859 55.431 18.779
25.859 55.430 18.643
25.859 55.436 18.500
25.859 55.432 18.364
25.859 55.435 18.224
25.859 55.429 18.085
25.859 55.422 17.945
25.860 55.414 17.803
25.860 55.417 17.668
25.860 55.429 17.525
25.861 55.428 17.385
25.861 55.413 17.250
25.862 55.409 17.112
25.862 55.404 16.968
25.862 55.388 16.837
25.863 55.378 16.689
25.863 55.392 16.557
25.863 55.395 16.413
25.863 55.386 16.276
25.863 55.405 16.141
25.863 55.439 15.991
25.863 55.456 15.848
25.862 55.453 15.715
25.862 55.439 15.571
25.862 55.406 15.437
25.861 55.368 15.299
25.861 55.356 15.168
25.861 55.354 15.030
25.861 55.353 14.893
25.861 55.359 14.752
25.861 55.374 14.607
25.861 55.376 14.474
25.956 55.123 30.604
25.957 55.231 30.453
25.957 55.295 30.370
25.957 55.406 30.214
25.958 55.460 30.058
25.958 55.471 29.916
25.958 55.476 29.776
25.958 55.486 29.633
25.958 55.489 29.492
25.958 55.485 29.348
25.958 55.486 29.212
25.958 55.492 29.069
25.958 55.484 28.926
25.958 55.475 28.791
25.958 55.481 28.648
25.958 55.492 28.506
25.958 55.496 28.367
25.958 55.489 28.227
25.958 55.485 28.084
25.958 55.486 27.942
25.958 55.482 27.807
25.958 55.473 27.666
25.957 55.470 27.525
25.957 55.471 27.387
25.957 55.475 27.243
25.957 55.472 27.107
25.956 55.466 26.964
25.956 55.462 26.825
25.956 55.465 26.681
25.955 55.471 26.545
25.955 55.472 26.403
25.955 55.476 26.264
25.954 55.473 26.118
25.954 55.459 25.983
25.954 55.453 25.843
25.953 55.451 25.707
25.953 55.452 25.559
25.953 55.460 25.425
25.954 55.465 25.281
25.954 55.472 25.139
25.954 55.465 24.999
25.954 55.456 24.860
25.954 55.456 24.723
25.955 55.453 24.582
25.955 55.456 24.437
25.955 55.461 24.300
25.955 55.461 24.162
25.955 55.456 24.018
25.955 55.450 23.882
25.954 55.452 23.741
25.954 55.466 23.600
25.954 55.472 23.458
25.953 55.468 23.319
25.953 55.465 23.179
25.953 55.467 23.038
25.952 55.466 22.897
25.952 55.458 22.764
25.952 55.452 22.616
25.952 55.451 22.485
25.952 55.453 22.341
25.952 55.453 22.199
25.952 55.444 22.066
25.952 55.442 21.916
25.953 55.450 21.785
25.953 55.454 21.641
25.953 55.455 21.501
25.954 55.457 21.363
25.954 55.456 21.221
25.955 55.456 21.081
25.955 55.461 20.943
25.956 55.460 20.798
25.956 55.458 20.666
25.957 55.458 20.520
25.957 55.464 20.381
25.958 55.473 20.243
25.958 55.470 20.103
25.959 55.466 19.965
25.959 55.464 19.823
25.959 55.463 19.678
25.959 55.458 19.548
25.959 55.444 19.409
25.959 55.435 19.267
25.959 55.440 19.129
25.959 55.453 18.987
25.959 55.459 18.849
25.959 55.459 18.706
25.959 55.468 18.569
25.959 55.466 18.428
25.959 55.462 18.292
25.959 55.460 18.147
25.959 55.451 18.013
25.959 55.442 17.872
25.959 55.442 17.731
25.960 55.455 17.593
25.960 55.463 17.454
25.961 55.453 17.317
25.961 55.440 17.175
25.962 55.436 17.035
25.962 55.426 16.900
25.962 55.413 16.762
25.962 55.418 16.619
25.963 55.434 16.483
25.963 55.431 16.338
25.963 55.425 16.202
25.963 55.452 16.065
25.962 55.477 15.920
25.962 55.480 15.781
25.962 55.470 15.644
25.962 55.444 15.503
25.961 55.413 15.365
25.961 55.393 15.228
25.961 55.388 15.094
25.961 55.379 14.957
25.961 55.367 14.818
25.961 55.364 14.680
25.961 55.385 14.539
26.056 55.155 30.599
26.056 55.268 30.446
26.056 55.330 30.365
26.057 55.435 30.210
26.057 55.489 30.056
26.057 55.498 29.911
26.057 55.502 29.771
26.057 55.514 29.626
26.057 55.516 29.486
26.058 55.511 29.350
26.058 55.512 29.203
26.058 55.516 29.066
26.058 55.507 28.923
26.058 55.501 28.790
26.058 55.506 28.645
26.058 55.517 28.499
26.058 55.522 28.361
26.058 55.516 28.220
26.058 55.511 28.086
26.058 55.508 27.938
26.057 55.503 27.801
26.057 55.498 27.662
26.057 55.498 27.523
26.057 55.502 27.378
26.057 55.503 27.247
26.056 55.496 27.096
26.056 55.490 26.962
26.056 55.488 26.823
26.055 55.492 26.678
26.055 55.499 26.535
26.055 55.501 26.401
26.054 55.502 26.254
26.054 55.498 26.118
26.053 55.487 25.976
26.053 55.482 25.838
26.053 55.482 25.705
26.053 55.484 25.557
26.053 55.492 25.416
26.053 55.496 25.278
26.053 55.501 25.132
26.053 55.492 25.001
26.054 55.483 24.855
26.054 55.484 24.718
26.054 55.480 24.580
26.054 55.486 24.436
26.054 55.490 24.293
26.054 55.488 24.157
26.054 55.486 24.017
26.054 55.476 23.878
26.054 55.477 23.738
26.054 55.491 23.595
26.053 55.497 23.458
26.053 55.494 23.312
26.052 55.490 23.176
26.052 55.492 23.036
26.052 55.491 22.894
26.052 55.487 22.754
26.051 55.482 22.617
26.051 55.476 22.482
26.051 55.480 22.336
26.052 55.481 22.197
26.052 55.473 22.054
26.052 55.471 21.921
26.052 55.474 21.783
26.053 55.477 21.635
26.053 55.477 21.498
26.053 55.481 21.361
26.054 55.483 21.216
26.054 55.483 21.082
26.055 55.488 20.938
26.055 55.486 20.797
26.056 55.483 20.661
26.056 55.485 20.521
26.057 55.493 20.378
26.057 55.501 20.239
26.058 55.501 20.100
26.058 55.499 19.956
26.058 55.494 19.817
26.059 55.489 19.686
26.059 55.487 19.540
26.059 55.477 19.407
26.059 55.465 19.263
26.059 55.468 19.125
26.059 55.480 18.985
26.058 55.481 18.845
26.058 55.481 18.705
26.058 55.491 18.568
26.058 55.486 18.425
26.058 55.483 18.289
26.058 55.482 18.144
26.058 55.473 18.014
26.058 55.466 17.866
26.059 55.468 17.733
26.059 55.479 17.589
26.060 55.488 17.453
26.060 55.480 17.313
26.061 55.467 17.176
26.061 55.457 17.032
26.062 55.452 16.900
26.062 55.445 16.754
26.062 55.450 16.621
26.062 55.468 16.473
26.062 55.463 16.340
26.062 55.455 16.201
26.062 55.477 16.057
26.062 55.501 15.923
26.062 55.509 15.781
26.061 55.498 15.637
26.061 55.475 15.505
26.061 55.450 15.368
26.061 55.437 15.223
26.060 55.435 15.090
26.060 55.416 14.943
26.060 55.395 14.817
26.060 55.378 14.683
26.060 55.393 14.538
26.155 55.188 30.600
26.155 55.297 30.439
26.156 55.414 30.282
26.156 55.495 30.123
26.156 55.520 29.979
26.156 55.524 29.836
26.156 55.530 29.694
26.157 55.537 29.554
26.157 55.537 29.410
26.157 55.532 29.275
26.157 55.535 29.133
26.157 55.535 28.992
26.157 55.525 28.852
26.157 55.525 28.717
26.157 55.534 28.569
26.157 55.543 28.425
26.157 55.541 28.288
26.157 55.536 28.147
26.157 55.529 28.009
26.157 55.523 27.863
26.156 55.520 27.730
26.156 55.517 27.589
26.156 55.523 27.447
26.156 55.529 27.311
26.156 55.522 27.163
26.155 55.516 27.030
26.155 55.513 26.887
26.155 55.513 26.744
26.154 55.524 26.607
26.154 55.526 26.459
26.153 55.525 26.325
26.153 55.525 26.187
26.153 55.517 26.043
26.152 55.511 25.908
26.152 55.510 25.762
26.152 55.512 25.628
26.152 55.515 25.480
26.152 55.521 25.344
26.152 55.525 25.208
26.153 55.525 25.056
26.153 55.515 24.927
26.153 55.512 24.781
26.153 55.511 24.641
26.153 55.512 24.502
26.154 55.516 24.370
26.154 55.515 24.224
26.154 55.516 24.080
26.153 55.510 23.938
26.153 55.501 23.804
26.153 55.505 23.668
26.153 55.515 23.521
26.152 55.516 23.382
26.152 55.511 23.241
26.151 55.512 23.105
26.151 55.514 22.962
26.151 55.515 22.823
26.151 55.512 22.684
26.151 55.502 22.541
26.151 55.499 22.409
26.151 55.503 22.262
26.151 55.500 22.127
26.151 55.498 21.983
26.151 55.499 21.847
26.152 55.499 21.707
26.152 55.500 21.561
26.152 55.498 21.427
26.153 55.500 21.290
26.153 55.504 21.141
26.154 55.509 21.007
26.154 55.511 20.869
26.155 55.511 20.726
26.155 55.510 20.585
26.156 55.514 20.444
26.156 55.523 20.312
26.157 55.525 20.166
26.157 55.522 20.028
26.157 55.518 19.889
26.158 55.513 19.743
26.158 55.508 19.612
26.158 55.505 19.472
26.158 55.497 19.331
26.158 55.490 19.192
26.158 55.499 19.052
26.158 55.506 18.911
26.158 55.500 18.775
26.157 55.505 18.634
26.157 55.507 18.493
26.157 55.501 18.354
26.157 55.501 18.216
26.157 55.497 18.077
26.158 55.493 17.940
26.158 55.491 17.798
26.158 55.496 17.658
26.159 55.507 17.521
26.159 55.508 17.375
26.160 55.497 17.241
26.160 55.485 17.108
26.161 55.475 16.957
26.161 55.469 16.833
26.161 55.470 16.686
26.161 55.484 16.539
26.161 55.494 16.412
26.161 55.484 16.267
26.161 55.490 16.129
26.161 55.513 15.984
26.161 55.533 15.844
26.161 55.532 15.709
26.160 55.513 15.568
26.160 55.489 15.433
26.160 55.475 15.296
26.160 55.474 15.152
26.160 55.462 15.016
26.160 55.439 14.875
26.159 55.412 14.680
26.160 55.437 14.538
26.255 55.212 30.600
26.255 55.273 30.517
26.255 55.336 30.432
26.256 55.446 30.272
26.256 55.526 30.116
26.256 55.547 29.979
26.256 55.549 29.830
26.256 55.556 29.690
26.256 55.565 29.551
26.256 55.566 29.406
26.256 55.563 29.267
26.257 55.563 29.134
26.257 55.560 28.984
26.257 55.550 28.843
26.257 55.547 28.713
26.257 55.558 28.563
26.257 55.566 28.423
26.257 55.565 28.283
26.257 55.559 28.144
26.256 55.551 28.007
26.256 55.543 27.860
26.256 55.541 27.730
26.256 55.541 27.583
26.256 55.547 27.444
26.256 55.550 27.304
26.255 55.548 27.158
26.255 55.540 27.028
26.255 55.536 26.889
26.254 55.539 26.730
26.254 55.550 26.603
26.254 55.551 26.464
26.253 55.545 26.321
26.253 55.544 26.180
26.252 55.542 26.040
26.252 55.537 25.901
26.252 55.537 25.762
26.252 55.538 25.618
26.252 55.540 25.482
26.252 55.542 25.339
26.252 55.549 25.203
26.252 55.550 25.054
26.252 55.544 24.923
26.253 55.541 24.777
26.253 55.541 24.636
26.253 55.543 24.507
26.253 55.543 24.355
26.253 55.544 24.218
26.253 55.545 24.076
26.253 55.541 23.942
26.253 55.531 23.795
26.253 55.527 23.664
26.252 55.535 23.518
26.252 55.538 23.384
26.251 55.533 23.234
26.251 55.534 23.102
26.251 55.536 22.961
26.251 55.538 22.819
26.250 55.535 22.683
26.250 55.523 22.540
26.250 55.520 22.401
26.250 55.523 22.264
26.250 55.524 22.120
26.251 55.527 21.985
26.251 55.527 21.843
26.251 55.528 21.700
26.252 55.525 21.562
26.252 55.522 21.426
26.252 55.522 21.282
26.253 55.525 21.144
26.253 55.533 21.004
26.254 55.537 20.862
26.254 55.533 20.723
26.255 55.532 20.587
26.255 55.536 20.444
26.256 55.541 20.304
26.256 55.540 20.163
26.257 55.537 20.026
26.257 55.538 19.885
26.257 55.534 19.748
26.258 55.533 19.606
26.258 55.531 19.466
26.258 55.522 19.335
26.258 55.516 19.186
26.258 55.525 19.048
26.257 55.532 18.914
26.257 55.526 18.770
26.257 55.528 18.629
26.257 55.529 18.491
26.257 55.522 18.357
26.257 55.521 18.216
26.257 55.521 18.074
26.257 55.523 17.931
26.258 55.521 17.796
26.258 55.525 17.656
26.258 55.530 17.517
26.259 55.529 17.378
26.259 55.520 17.239
26.260 55.510 17.101
26.260 55.500 16.957
26.261 55.495 16.826
26.261 55.495 16.687
26.261 55.509 16.540
26.261 55.517 16.405
26.261 55.509 16.265
26.261 55.516 16.128
26.261 55.532 15.985
26.261 55.552 15.847
26.260 55.551 15.708
26.260 55.529 15.566
26.260 55.509 15.426
26.260 55.502 15.294
26.259 55.502 15.152
26.259 55.496 15.011
26.259 55.483 14.878
26.259 55.467 14.737
26.259 55.466 14.607
26.259 55.491 14.461
26.354 55.166 30.663
26.354 55.250 30.588
26.355 55.311 30.508
26.355 55.424 30.351
26.355 55.518 30.192
26.356 55.564 30.042
26.356 55.569 29.902
26.356 55.575 29.759
26.356 55.588 29.610
26.356 55.594 29.479
26.356 55.595 29.327
26.356 55.593 29.193
26.356 55.588 29.052
26.356 55.580 28.915
26.356 55.569 28.774
26.356 55.572 28.632
26.356 55.589 28.490
26.356 55.592 28.348
26.356 55.586 28.211
26.356 55.578 28.070
26.356 55.569 27.935
26.356 55.565 27.792
26.356 55.566 27.651
26.356 55.571 27.507
26.355 55.576 27.368
26.355 55.576 27.231
26.355 55.566 27.087
26.354 55.559 26.951
26.354 55.558 26.816
26.354 55.567 26.662
26.353 55.575 26.528
26.353 55.570 26.392
26.353 55.567 26.243
26.352 55.566 26.108
26.352 55.563 25.967
26.352 55.562 25.829
26.352 55.560 25.686
26.352 55.558 25.549
26.352 55.559 25.404
26.352 55.564 25.267
26.352 55.570 25.131
26.352 55.567 24.981
26.352 55.566 24.850
26.353 55.567 24.703
26.353 55.569 24.565
26.353 55.569 24.426
26.353 55.569 24.283
26.353 55.572 24.145
26.353 55.571 24.007
26.353 55.566 23.867
26.353 55.556 23.724
26.352 55.553 23.587
26.352 55.558 23.444
26.351 55.556 23.310
26.351 55.557 23.165
26.351 55.556 23.030
26.350 55.556 22.889
26.350 55.555 22.747
26.350 55.550 22.609
26.350 55.544 22.467
26.350 55.542 22.329
26.350 55.548 22.191
26.350 55.551 22.051
26.351 55.552 21.905
26.351 55.553 21.775
26.351 55.552 21.626
26.352 55.549 21.490
26.352 55.548 21.352
26.352 55.548 21.210
26.353 55.550 21.070
26.353 55.560 20.933
26.354 55.559 20.792
26.354 55.551 20.650
26.355 55.555 20.513
26.355 55.559 20.368
26.356 55.559 20.233
26.356 55.554 20.091
26.357 55.555 19.957
26.357 55.552 19.814
26.357 55.552 19.670
26.357 55.553 19.539
26.357 55.547 19.396
26.357 55.540 19.256
26.357 55.541 19.120
26.357 55.557 18.975
26.357 55.558 18.840
26.357 55.553 18.697
26.357 55.560 18.557
26.357 55.552 18.420
26.357 55.544 18.281
26.357 55.545 18.142
26.357 55.547 18.003
26.357 55.548 17.861
26.357 55.547 17.723
26.358 55.548 17.588
26.358 55.545 17.448
26.359 55.542 17.304
26.359 55.536 17.165
26.360 55.528 17.030
26.360 55.526 16.889
26.360 55.523 16.759
26.361 55.526 16.611
26.361 55.537 16.468
26.361 55.534 16.333
26.361 55.534 16.194
26.361 55.544 16.055
26.361 55.565 15.909
26.360 55.577 15.772
26.360 55.565 15.637
26.360 55.546 15.493
26.359 55.535 15.364
26.359 55.535 15.216
26.359 55.536 15.082
26.359 55.531 14.944
26.359 55.521 14.807
26.359 55.512 14.663
26.359 55.520 14.528
26.359 55.524 14.396
26.359 55.517 14.326
26.455 55.250 30.652
26.455 55.343 30.500
26.455 55.452 30.349
26.456 55.540 30.187
26.456 55.583 30.037
26.456 55.589 29.894
26.456 55.597 29.754
26.456 55.610 29.610
26.456 55.615 29.471
26.456 55.617 29.333
26.456 55.617 29.188
26.456 55.613 29.045
26.456 55.602 28.909
26.456 55.592 28.774
26.456 55.595 28.626
26.457 55.610 28.489
26.457 55.615 28.345
26.456 55.607 28.208
26.456 55.597 28.065
26.456 55.588 27.928
26.456 55.586 27.790
26.456 55.588 27.647
26.456 55.593 27.508
26.456 55.600 27.363
26.455 55.599 27.228
26.455 55.590 27.082
26.455 55.584 26.946
26.454 55.581 26.806
26.454 55.589 26.669
26.454 55.597 26.522
26.453 55.594 26.384
26.453 55.591 26.242
26.452 55.589 26.105
26.452 55.586 25.963
26.452 55.582 25.828
26.452 55.580 25.685
26.452 55.578 25.542
26.452 55.577 25.407
26.452 55.581 25.261
26.452 55.586 25.127
26.452 55.582 24.981
26.452 55.584 24.844
26.453 55.587 24.703
26.453 55.588 24.560
26.453 55.592 24.423
26.453 55.591 24.286
26.453 55.593 24.140
26.453 55.594 24.001
26.453 55.589 23.864
26.453 55.579 23.721
26.452 55.576 23.585
26.452 55.578 23.444
26.452 55.579 23.304
26.451 55.581 23.165
26.451 55.578 23.021
26.450 55.576 22.887
26.450 55.572 22.746
26.450 55.571 22.604
26.450 55.565 22.466
26.450 55.564 22.329
26.450 55.574 22.186
26.450 55.574 22.045
26.451 55.574 21.911
26.451 55.574 21.764
26.451 55.572 21.625
26.452 55.571 21.486
26.452 55.573 21.347
26.453 55.572 21.212
26.453 55.571 21.067
26.453 55.584 20.931
26.454 55.583 20.788
26.454 55.573 20.644
26.455 55.577 20.514
26.455 55.581 20.367
26.456 55.579 20.228
26.456 55.574 20.089
26.457 55.574 19.952
26.457 55.569 19.814
26.457 55.569 19.674
26.457 55.571 19.533
26.458 55.566 19.396
26.458 55.564 19.254
26.458 55.566 19.116
26.457 55.584 18.974
26.457 55.584 18.834
26.457 55.578 18.699
26.457 55.584 18.554
26.457 55.576 18.420
26.457 55.566 18.274
26.457 55.568 18.141
26.457 55.570 18.002
26.457 55.570 17.859
26.458 55.570 17.723
26.458 55.567 17.584
26.458 55.562 17.443
26.459 55.562 17.303
26.460 55.562 17.169
26.460 55.556 17.025
26.460 55.555 16.890
26.461 55.554 16.743
26.461 55.551 16.615
26.461 55.551 16.466
26.461 55.555 16.331
26.461 55.558 16.195
26.461 55.566 16.047
26.461 55.592 15.909
26.460 55.602 15.768
26.460 55.592 15.636
26.460 55.577 15.493
26.460 55.569 15.355
26.460 55.568 15.221
26.459 55.569 15.079
26.459 55.566 14.943
26.459 55.555 14.801
26.459 55.541 14.660
26.459 55.531 14.529
26.459 55.516 14.390
26.459 55.504 14.327
26.555 55.250 30.655
26.555 55.313 30.576
26.555 55.374 30.494
26.555 55.481 30.340
26.556 55.564 30.183
26.556 55.605 30.035
26.556 55.611 29.890
26.556 55.620 29.746
26.556 55.629 29.613
26.556 55.632 29.464
26.556 55.633 29.327
26.556 55.636 29.188
26.557 55.636 29.044
26.557 55.627 28.903
26.557 55.615 28.769
26.557 55.616 28.623
26.557 55.630 28.483
26.557 55.634 28.343
26.557 55.628 28.202
26.556 55.619 28.066
26.556 55.612 27.923
26.556 55.610 27.785
26.556 55.609 27.648
26.556 55.615 27.504
26.556 55.618 27.361
26.555 55.620 27.218
26.555 55.617 27.083
26.555 55.611 26.940
26.554 55.608 26.803
26.554 55.613 26.665
26.554 55.621 26.516
26.553 55.620 26.376
26.553 55.617 26.245
26.553 55.614 26.098
26.552 55.609 25.965
26.552 55.606 25.818
26.552 55.607 25.682
26.552 55.603 25.541
26.552 55.599 25.405
26.552 55.600 25.259
26.552 55.602 25.119
26.552 55.598 24.980
26.553 55.601 24.841
26.553 55.605 24.698
26.553 55.609 24.563
26.553 55.614 24.417
26.553 55.613 24.284
26.553 55.613 24.134
26.553 55.613 24.002
26.553 55.606 23.857
26.553 55.597 23.721
26.552 55.597 23.584
26.552 55.601 23.443
26.552 55.606 23.299
26.551 55.608 23.158
26.551 55.605 23.022
26.551 55.597 22.881
26.550 55.590 22.741
26.550 55.590 22.605
26.550 55.586 22.463
26.550 55.589 22.325
26.550 55.600 22.183
26.551 55.600 22.044
26.551 55.598 21.904
26.551 55.594 21.759
26.551 55.595 21.627
26.552 55.597 21.484
26.552 55.599 21.341
26.553 55.599 21.208
26.553 55.595 21.066
26.554 55.609 20.924
26.554 55.607 20.787
26.555 55.595 20.644
26.555 55.596 20.512
26.556 55.599 20.364
26.556 55.595 20.228
26.557 55.593 20.090
26.557 55.592 19.947
26.557 55.586 19.813
26.557 55.586 19.669
26.558 55.588 19.532
26.558 55.591 19.393
26.558 55.588 19.250
26.558 55.589 19.116
26.558 55.603 18.973
26.557 55.603 18.831
26.557 55.598 18.694
26.557 55.602 18.556
26.557 55.597 18.412
26.557 55.590 18.275
26.557 55.589 18.139
26.557 55.588 17.998
26.557 55.590 17.859
26.558 55.592 17.721
26.558 55.589 17.578
26.559 55.584 17.442
26.559 55.584 17.303
26.560 55.584 17.165
26.560 55.581 17.023
26.560 55.582 16.886
26.561 55.580 16.747
26.561 55.573 16.607
26.561 55.570 16.470
26.561 55.575 16.325
26.561 55.580 16.193
26.561 55.588 16.048
26.561 55.609 15.908
26.561 55.620 15.764
26.560 55.614 15.633
26.560 55.604 15.495
26.560 55.602 15.355
26.560 55.601 15.215
26.560 55.598 15.080
26.559 55.597 14.938
26.559 55.586 14.795
26.559 55.560 14.659
26.559 55.531 14.524
26.559 55.512 14.394
26.559 55.468 14.332
26.655 55.262 30.654
26.655 55.329 30.581
26.655 55.392 30.495
26.655 55.450 30.408
26.656 55.551 30.258
26.656 55.615 30.100
26.656 55.636 29.964
26.656 55.641 29.812
26.656 55.648 29.674
26.656 55.648 29.534
26.656 55.646 29.391
26.656 55.648 29.251
26.657 55.650 29.117
26.657 55.647 28.972
26.657 55.638 28.830
26.657 55.630 28.693
26.657 55.639 28.554
26.657 55.648 28.408
26.657 55.647 28.268
26.657 55.639 28.129
26.656 55.632 27.994
26.656 55.630 27.848
26.656 55.629 27.708
26.656 55.628 27.575
26.656 55.629 27.427
26.656 55.631 27.294
26.655 55.635 27.146
26.655 55.635 27.008
26.655 55.631 26.869
26.654 55.631 26.726
26.654 55.640 26.589
26.654 55.644 26.446
26.653 55.643 26.303
26.653 55.642 26.167
26.652 55.637 26.030
26.652 55.631 25.888
26.652 55.628 25.743
26.652 55.628 25.608
26.652 55.623 25.470
26.652 55.621 25.330
26.652 55.621 25.184
26.652 55.620 25.043
26.652 55.618 24.909
26.653 55.623 24.775
26.653 55.627 24.621
26.653 55.631 24.483
26.653 55.632 24.349
26.653 55.628 24.209
26.653 55.624 24.063
26.653 55.620 23.928
26.653 55.610 23.796
26.653 55.609 23.645
26.652 55.615 23.507
26.652 55.623 23.368
26.651 55.629 23.233
26.651 55.630 23.084
26.651 55.622 22.947
26.650 55.612 22.813
26.650 55.610 22.670
26.650 55.609 22.530
26.650 55.611 22.387
26.650 55.620 22.251
26.650 55.622 22.109
26.651 55.618 21.968
26.651 55.614 21.834
26.651 55.614 21.690
26.652 55.621 21.550
26.652 55.623 21.413
26.652 55.623 21.268
26.653 55.616 21.136
26.653 55.621 20.994
26.654 55.629 20.847
26.654 55.622 20.713
26.655 55.614 20.576
26.655 55.617 20.437
26.656 55.616 20.295
26.656 55.613 20.154
26.657 55.615 20.015
26.657 55.609 19.876
26.657 55.603 19.743
26.657 55.605 19.595
26.658 55.611 19.461
26.658 55.613 19.316
26.658 55.612 19.180
26.658 55.618 19.041
26.657 55.620 18.903
26.657 55.615 18.759
26.657 55.615 18.621
26.657 55.616 18.485
26.657 55.616 18.342
26.657 55.614 18.204
26.657 55.611 18.068
26.657 55.612 17.925
26.657 55.613 17.786
26.658 55.613 17.645
26.658 55.608 17.507
26.659 55.604 17.374
26.659 55.601 17.226
26.660 55.600 17.094
26.660 55.599 16.952
26.661 55.597 16.814
26.661 55.592 16.678
26.661 55.586 16.534
26.661 55.591 16.395
26.661 55.602 16.260
26.661 55.607 16.120
26.661 55.619 15.978
26.661 55.638 15.834
26.660 55.640 15.695
26.660 55.630 15.562
26.660 55.628 15.421
26.660 55.627 15.283
26.660 55.622 15.144
26.659 55.619 15.005
26.659 55.622 14.862
26.659 55.607 14.729
26.659 55.582 14.586
26.659 55.576 14.520
26.753 55.217 30.769
26.754 55.283 30.649
26.754 55.408 30.496
26.754 55.468 30.405
26.755 55.526 30.323
26.755 55.616 30.174
26.755 55.660 30.024
26.755 55.665 29.883
26.755 55.667 29.745
26.755 55.670 29.597
26.755 55.664 29.464
26.755 55.663 29.323
26.755 55.667 29.172
26.756 55.669 29.039
26.756 55.665 28.902
26.756 55.653 28.758
26.756 55.653 28.617
26.756 55.665 28.480
26.756 55.667 28.337
26.756 55.664 28.197
26.755 55.658 28.056
26.755 55.654 27.916
26.755 55.656 27.779
26.755 55.654 27.634
26.755 55.650 27.497
26.755 55.651 27.355
26.754 55.653 27.218
26.754 55.659 27.074
26.754 55.661 26.935
26.753 55.656 26.793
26.753 55.659 26.657
26.753 55.665 26.509
26.752 55.666 26.375
26.752 55.668 26.231
26.752 55.665 26.088
26.751 55.659 25.954
26.751 55.652 25.816
26.751 55.651 25.677
26.751 55.648 25.529
26.751 55.643 25.395
26.751 55.645 25.257
26.751 55.646 25.116
26.751 55.643 24.973
26.751 55.643 24.833
26.752 55.646 24.696
26.752 55.649 24.552
26.752 55.650 24.413
26.752 55.648 24.276
26.752 55.643 24.135
26.752 55.637 23.996
26.752 55.630 23.853
26.752 55.626 23.717
26.751 55.635 23.578
26.751 55.643 23.437
26.751 55.651 23.293
26.750 55.655 23.154
26.750 55.651 23.013
26.749 55.641 22.873
26.749 55.635 22.738
26.749 55.632 22.600
26.749 55.634 22.458
26.749 55.641 22.316
26.749 55.644 22.178
26.749 55.642 22.038
26.750 55.637 21.897
26.750 55.636 21.759
26.750 55.643 21.617
26.751 55.649 21.477
26.751 55.649 21.340
26.752 55.642 21.197
26.752 55.637 21.060
26.752 55.647 20.923
26.753 55.650 20.781
26.753 55.643 20.639
26.754 55.641 20.504
26.754 55.640 20.359
26.755 55.639 20.221
26.755 55.642 20.084
26.756 55.638 19.946
26.756 55.629 19.802
26.756 55.627 19.671
26.756 55.628 19.522
26.757 55.635 19.387
26.757 55.640 19.250
26.756 55.644 19.104
26.756 55.645 18.968
26.756 55.640 18.830
26.756 55.637 18.689
26.756 55.637 18.548
26.756 55.638 18.414
26.756 55.640 18.268
26.756 55.639 18.137
26.756 55.638 17.989
26.756 55.634 17.857
26.756 55.636 17.716
26.757 55.636 17.574
26.757 55.630 17.441
26.758 55.624 17.297
26.758 55.622 17.157
26.759 55.622 17.023
26.759 55.617 16.880
26.759 55.616 16.744
26.760 55.609 16.603
26.760 55.610 16.463
26.760 55.628 16.327
26.760 55.638 16.182
26.760 55.641 16.043
26.760 55.653 15.907
26.759 55.664 15.766
26.759 55.656 15.629
26.759 55.649 15.489
26.759 55.647 15.353
26.758 55.638 15.213
26.758 55.631 15.075
26.758 55.638 14.929
26.758 55.644 14.794
26.758 55.635 14.656
26.758 55.631 14.522
26.758 55.630 14.375
26.758 55.617 14.308
26.852 55.248 30.764
26.852 55.301 30.640
26.852 55.428 30.489
26.852 55.487 30.406
26.853 55.595 30.245
26.853 55.668 30.098
26.853 55.687 29.946
26.853 55.683 29.809
26.853 55.686 29.671
26.853 55.686 29.526
26.853 55.680 29.388
26.854 55.685 29.247
26.854 55.687 29.106
26.854 55.688 28.965
26.854 55.682 28.826
26.854 55.674 28.686
26.854 55.682 28.543
26.854 55.690 28.403
26.854 55.684 28.260
26.854 55.681 28.127
26.854 55.677 27.991
26.853 55.675 27.839
26.853 55.675 27.701
26.853 55.672 27.563
26.853 55.667 27.426
26.853 55.665 27.280
26.852 55.673 27.143
26.852 55.680 27.002
26.852 55.680 26.863
26.851 55.679 26.717
26.851 55.678 26.586
26.851 55.680 26.439
26.850 55.682 26.294
26.850 55.679 26.165
26.850 55.672 26.017
26.849 55.668 25.882
26.849 55.666 25.744
26.849 55.665 25.601
26.849 55.662 25.460
26.849 55.663 25.324
26.849 55.667 25.181
26.849 55.667 25.044
26.850 55.664 24.901
26.850 55.662 24.759
26.850 55.663 24.624
26.850 55.664 24.482
26.850 55.663 24.342
26.850 55.662 24.200
26.850 55.659 24.062
26.850 55.652 23.924
26.850 55.645 23.784
26.850 55.651 23.644
26.849 55.661 23.503
26.849 55.667 23.361
26.849 55.673 23.222
26.848 55.673 23.081
26.848 55.662 22.945
26.848 55.653 22.802
26.847 55.650 22.666
26.847 55.649 22.525
26.847 55.656 22.388
26.847 55.663 22.244
26.848 55.664 22.101
26.848 55.659 21.962
26.848 55.654 21.829
26.848 55.660 21.688
26.849 55.665 21.542
26.849 55.666 21.410
26.850 55.662 21.267
26.850 55.654 21.126
26.850 55.658 20.991
26.851 55.673 20.847
26.851 55.669 20.707
26.852 55.666 20.567
26.852 55.665 20.430
26.853 55.662 20.292
26.853 55.663 20.150
26.854 55.663 20.010
26.854 55.659 19.874
26.854 55.653 19.733
26.855 55.652 19.590
26.855 55.654 19.457
26.855 55.657 19.317
26.855 55.662 19.172
26.855 55.663 19.034
26.855 55.660 18.900
26.854 55.655 18.753
26.854 55.656 18.622
26.854 55.657 18.478
26.854 55.657 18.342
26.854 55.659 18.195
26.854 55.662 18.058
26.854 55.659 17.924
26.855 55.656 17.780
26.855 55.661 17.647
26.855 55.655 17.502
26.856 55.649 17.366
26.856 55.647 17.230
26.857 55.644 17.083
26.857 55.640 16.954
26.858 55.637 16.811
26.858 55.634 16.668
26.858 55.632 16.531
26.858 55.650 16.388
26.858 55.673 16.252
26.858 55.674 16.108
26.858 55.670 15.977
26.858 55.679 15.836
26.857 55.676 15.696
26.857 55.665 15.559
26.857 55.665 15.417
26.857 55.656 15.285
26.857 55.643 15.140
26.856 55.644 15.001
26.857 55.664 14.866
26.857 55.674 14.719
26.857 55.679 14.587
26.857 55.693 14.448
26.857 55.686 14.309
26.951 55.295 30.755
26.951 55.323 30.640
26.952 55.443 30.486
26.952 55.502 30.406
26.952 55.561 30.323
26.953 55.656 30.165
26.953 55.703 30.017
26.953 55.706 29.878
26.953 55.705 29.730
26.953 55.710 29.596
26.953 55.706 29.451
26.953 55.708 29.315
26.953 55.711 29.176
26.954 55.709 29.028
26.954 55.709 28.891
26.954 55.702 28.750
26.954 55.700 28.613
26.954 55.711 28.470
26.954 55.713 28.328
26.954 55.706 28.190
26.953 55.703 28.050
26.953 55.702 27.910
26.953 55.701 27.772
26.953 55.699 27.627
26.953 55.697 27.492
26.953 55.692 27.350
26.952 55.693 27.207
26.952 55.699 27.068
26.952 55.704 26.926
26.951 55.703 26.788
26.951 55.698 26.647
26.951 55.695 26.508
26.950 55.698 26.371
26.950 55.694 26.225
26.949 55.687 26.091
26.949 55.685 25.950
26.949 55.683 25.808
26.949 55.681 25.670
26.949 55.682 25.528
26.949 55.684 25.391
26.949 55.686 25.250
26.949 55.689 25.105
26.949 55.687 24.969
26.949 55.682 24.829
26.950 55.678 24.690
26.950 55.677 24.547
26.950 55.681 24.412
26.950 55.681 24.270
26.950 55.683 24.130
26.950 55.682 23.988
26.950 55.674 23.851
26.950 55.674 23.708
26.949 55.681 23.575
26.949 55.687 23.425
26.949 55.687 23.289
26.948 55.692 23.149
26.948 55.686 23.011
26.947 55.678 22.872
26.947 55.675 22.730
26.947 55.670 22.594
26.947 55.676 22.453
26.947 55.684 22.311
26.947 55.687 22.170
26.947 55.682 22.035
26.948 55.672 21.893
26.948 55.672 21.755
26.948 55.680 21.614
26.949 55.681 21.474
26.949 55.680 21.332
26.950 55.677 21.196
26.950 55.675 21.059
26.951 55.689 20.914
26.951 55.694 20.772
26.951 55.687 20.640
26.952 55.687 20.496
26.953 55.684 20.357
26.953 55.684 20.219
26.954 55.686 20.076
26.954 55.685 19.943
26.954 55.682 19.795
26.954 55.683 19.661
26.955 55.679 19.522
26.955 55.677 19.381
26.955 55.682 19.245
26.955 55.682 19.102
26.954 55.680 18.962
26.954 55.677 18.827
26.954 55.679 18.687
26.954 55.684 18.544
26.954 55.681 18.405
26.954 55.679 18.270
26.954 55.685 18.127
26.954 55.684 17.990
26.954 55.678 17.849
26.955 55.679 17.713
26.955 55.681 17.575
26.956 55.671 17.426
26.956 55.667 17.295
26.957 55.670 17.161
26.957 55.662 17.016
26.957 55.658 16.872
26.958 55.659 16.740
26.958 55.658 16.599
26.958 55.668 16.460
26.958 55.699 16.316
26.958 55.718 16.182
26.958 55.707 16.037
26.958 55.705 15.903
26.957 55.701 15.762
26.957 55.692 15.624
26.957 55.692 15.485
26.957 55.689 15.342
26.957 55.674 15.211
26.956 55.667 15.070
26.956 55.678 14.937
26.956 55.697 14.794
26.956 55.705 14.647
26.957 55.719 14.520
26.957 55.727 14.374
26.957 55.711 14.309
27.052 55.317 30.747
27.052 55.350 30.634
27.052 55.458 30.478
27.053 55.576 30.324
27.053 55.666 30.165
27.053 55.714 30.017
27.053 55.720 29.874
27.053 55.722 29.727
27.053 55.729 29.593
27.053 55.729 29.450
27.053 55.732 29.308
27.054 55.734 29.167
27.054 55.731 29.028
27.054 55.728 28.889
27.054 55.720 28.749
27.054 55.718 28.608
27.054 55.728 28.471
27.054 55.730 28.324
27.054 55.724 28.187
27.054 55.724 28.047
27.053 55.724 27.906
27.053 55.721 27.767
27.053 55.720 27.621
27.053 55.720 27.490
27.053 55.714 27.344
27.053 55.715 27.210
27.052 55.720 27.063
27.052 55.723 26.922
27.052 55.719 26.784
27.051 55.716 26.649
27.051 55.713 26.505
27.050 55.710 26.363
27.050 55.705 26.228
27.050 55.699 26.089
27.049 55.699 25.948
27.049 55.697 25.807
27.049 55.694 25.669
27.049 55.698 25.530
27.049 55.699 25.384
27.049 55.700 25.245
27.049 55.703 25.106
27.049 55.701 24.970
27.050 55.697 24.822
27.050 55.693 24.691
27.050 55.693 24.549
27.050 55.697 24.402
27.050 55.702 24.265
27.050 55.707 24.128
27.050 55.710 23.987
27.050 55.706 23.848
27.050 55.702 23.704
27.050 55.706 23.569
27.049 55.708 23.423
27.049 55.703 23.289
27.048 55.707 23.148
27.048 55.705 23.004
27.048 55.696 22.872
27.047 55.693 22.728
27.047 55.686 22.589
27.047 55.690 22.452
27.047 55.699 22.310
27.047 55.702 22.166
27.048 55.697 22.036
27.048 55.686 21.889
27.048 55.686 21.753
27.049 55.692 21.612
27.049 55.694 21.474
27.049 55.693 21.330
27.050 55.691 21.197
27.050 55.692 21.052
27.051 55.704 20.913
27.051 55.705 20.775
27.052 55.700 20.634
27.052 55.701 20.495
27.053 55.701 20.356
27.053 55.702 20.215
27.054 55.705 20.076
27.054 55.706 19.937
27.054 55.706 19.797
27.055 55.711 19.656
27.055 55.705 19.520
27.055 55.697 19.378
27.055 55.699 19.243
27.055 55.699 19.099
27.055 55.695 18.961
27.054 55.696 18.827
27.054 55.703 18.680
27.054 55.703 18.547
27.054 55.699 18.403
27.054 55.696 18.266
27.054 55.702 18.129
27.054 55.705 17.982
27.054 55.699 17.847
27.055 55.697 17.712
27.055 55.696 17.573
27.056 55.691 17.433
27.056 55.687 17.288
27.057 55.693 17.156
27.057 55.687 17.016
27.058 55.677 16.876
27.058 55.678 16.735
27.058 55.680 16.598
27.058 55.690 16.459
27.058 55.723 16.319
27.058 55.749 16.173
27.058 55.745 16.035
27.058 55.737 15.897
27.058 55.725 15.762
27.057 55.718 15.623
27.057 55.720 15.481
27.057 55.715 15.346
27.057 55.697 15.206
27.057 55.686 15.067
27.057 55.694 14.932
27.057 55.711 14.795
27.057 55.713 14.653
27.057 55.722 14.512
27.057 55.731 14.373
27.057 55.708 14.301
27.152 55.338 30.742
27.152 55.369 30.632
27.152 55.476 30.475
27.153 55.596 30.320
27.153 55.684 30.158
27.153 55.729 30.017
27.153 55.738 29.869
27.153 55.743 29.729
27.153 55.750 29.587
27.154 55.752 29.444
27.154 55.754 29.308
27.154 55.757 29.160
27.154 55.755 29.024
27.154 55.752 28.884
27.154 55.739 28.747
27.154 55.735 28.606
27.154 55.744 28.465
27.154 55.744 28.320
27.154 55.742 28.188
27.154 55.742 28.044
27.154 55.744 27.901
27.154 55.741 27.762
27.153 55.739 27.623
27.153 55.740 27.486
27.153 55.736 27.340
27.153 55.735 27.202
27.152 55.737 27.067
27.152 55.736 26.917
27.152 55.733 26.788
27.151 55.730 26.642
27.151 55.729 26.502
27.151 55.725 26.363
27.150 55.726 26.223
27.150 55.720 26.083
27.149 55.718 25.947
27.149 55.718 25.805
27.149 55.716 25.658
27.149 55.718 25.527
27.149 55.720 25.384
27.149 55.717 25.245
27.149 55.715 25.101
27.149 55.716 24.970
27.150 55.715 24.820
27.150 55.714 24.687
27.150 55.714 24.546
27.150 55.716 24.404
27.151 55.724 24.263
27.151 55.732 24.124
27.151 55.735 23.979
27.150 55.731 23.845
27.150 55.726 23.702
27.150 55.727 23.565
27.149 55.725 23.422
27.149 55.719 23.287
27.148 55.721 23.146
27.148 55.722 23.007
27.148 55.716 22.869
27.148 55.709 22.723
27.147 55.701 22.587
27.147 55.704 22.452
27.147 55.715 22.307
27.148 55.720 22.165
27.148 55.718 22.031
27.148 55.711 21.886
27.148 55.704 21.751
27.149 55.708 21.613
27.149 55.712 21.470
27.150 55.711 21.328
27.150 55.709 21.194
27.150 55.711 21.050
27.151 55.719 20.913
27.151 55.715 20.774
27.152 55.711 20.632
27.152 55.712 20.492
27.153 55.716 20.352
27.153 55.716 20.217
27.154 55.717 20.074
27.154 55.717 19.938
27.155 55.720 19.797
27.155 55.729 19.655
27.155 55.723 19.516
27.155 55.714 19.378
27.155 55.710 19.237
27.155 55.711 19.100
27.155 55.704 18.960
27.155 55.709 18.822
27.154 55.722 18.682
27.154 55.720 18.542
27.154 55.714 18.403
27.154 55.709 18.265
27.154 55.713 18.126
27.154 55.719 17.984
27.155 55.716 17.845
27.155 55.711 17.708
27.155 55.710 17.569
27.156 55.707 17.434
27.156 55.707 17.289
27.157 55.716 17.150
27.157 55.708 17.013
27.158 55.695 16.873
27.158 55.696 16.739
27.158 55.700 16.596
27.158 55.709 16.456
27.159 55.735 16.318
27.159 55.763 16.173
27.158 55.768 16.034
27.158 55.756 15.895
27.158 55.740 15.761
27.158 55.735 15.624
27.157 55.741 15.483
27.157 55.740 15.338
27.157 55.724 15.206
27.157 55.707 15.066
27.157 55.709 14.923
27.157 55.718 14.799
27.157 55.712 14.651
27.157 55.713 14.507
27.157 55.717 14.377
27.157 55.702 14.314
27.252 55.340 30.741
27.252 55.387 30.631
27.253 55.497 30.473
27.253 55.559 30.395
27.254 55.664 30.232
27.254 55.726 30.085
27.254 55.753 29.936
27.254 55.758 29.795
27.254 55.767 29.655
27.254 55.770 29.512
27.254 55.768 29.374
27.254 55.772 29.232
27.254 55.771 29.093
27.255 55.771 28.950
27.255 55.762 28.813
27.255 55.751 28.670
27.255 55.757 28.533
27.255 55.760 28.394
27.254 55.756 28.251
27.254 55.757 28.110
27.254 55.757 27.972
27.254 55.756 27.830
27.254 55.752 27.690
27.254 55.751 27.551
27.254 55.752 27.414
27.253 55.749 27.269
27.253 55.747 27.128
27.253 55.748 26.994
27.253 55.747 26.853
27.252 55.742 26.709
27.252 55.743 26.573
27.251 55.743 26.431
27.251 55.745 26.285
27.251 55.746 26.154
27.250 55.744 26.011
27.250 55.742 25.870
27.250 55.739 25.733
27.250 55.738 25.593
27.250 55.738 25.447
27.250 55.732 25.312
27.250 55.724 25.169
27.250 55.725 25.038
27.250 55.728 24.891
27.251 55.733 24.753
27.251 55.735 24.612
27.251 55.733 24.471
27.251 55.739 24.330
27.251 55.749 24.189
27.251 55.753 24.052
27.251 55.751 23.912
27.251 55.744 23.770
27.251 55.740 23.632
27.250 55.738 23.493
27.250 55.734 23.352
27.249 55.733 23.215
27.249 55.735 23.075
27.249 55.734 22.933
27.248 55.726 22.797
27.248 55.720 22.655
27.248 55.715 22.512
27.248 55.721 22.378
27.248 55.732 22.239
27.248 55.734 22.092
27.249 55.731 21.961
27.249 55.725 21.818
27.249 55.721 21.678
27.250 55.727 21.538
27.250 55.729 21.401
27.250 55.728 21.256
27.251 55.728 21.122
27.251 55.732 20.981
27.252 55.730 20.836
27.252 55.724 20.700
27.253 55.722 20.566
27.253 55.727 20.424
27.254 55.731 20.278
27.254 55.731 20.144
27.255 55.729 20.004
27.255 55.727 19.864
27.255 55.737 19.727
27.256 55.742 19.581
27.256 55.735 19.447
27.256 55.727 19.308
27.256 55.725 19.169
27.256 55.719 19.030
27.255 55.716 18.887
27.255 55.733 18.754
27.255 55.739 18.608
27.255 55.735 18.474
27.255 55.728 18.330
27.255 55.723 18.193
27.255 55.731 18.055
27.255 55.734 17.915
27.255 55.729 17.772
27.256 55.725 17.641
27.256 55.723 17.496
27.257 55.721 17.361
27.257 55.729 17.220
27.258 55.730 17.076
27.258 55.714 16.947
27.259 55.705 16.801
27.259 55.710 16.667
27.259 55.709 16.523
27.259 55.722 16.388
27.259 55.751 16.248
27.259 55.773 16.103
27.259 55.775 15.964
27.259 55.760 15.828
27.258 55.744 15.687
27.258 55.747 15.556
27.258 55.757 15.413
27.258 55.755 15.270
27.258 55.742 15.135
27.257 55.727 14.991
27.257 55.727 14.854
27.257 55.724 14.723
27.257 55.711 14.583
27.257 55.703 14.440
27.258 55.698 14.317
27.353 55.368 30.736
27.353 55.403 30.628
27.353 55.522 30.472
27.354 55.585 30.386
27.354 55.690 30.233
27.354 55.748 30.076
27.354 55.773 29.936
27.354 55.777 29.795
27.355 55.783 29.651
27.355 55.784 29.508
27.355 55.782 29.371
27.355 55.787 29.230
27.355 55.787 29.087
27.355 55.786 28.953
27.355 55.779 28.806
27.355 55.769 28.669
27.355 55.775 28.526
27.355 55.779 28.389
27.355 55.772 28.252
27.355 55.769 28.104
27.355 55.772 27.972
27.355 55.772 27.825
27.355 55.767 27.689
27.354 55.766 27.549
27.354 55.767 27.411
27.354 55.762 27.268
27.354 55.762 27.130
27.353 55.763 26.995
27.353 55.763 26.842
27.353 55.761 26.707
27.352 55.759 26.569
27.352 55.758 26.427
27.352 55.761 26.290
27.351 55.762 26.148
27.351 55.762 26.006
27.351 55.762 25.870
27.350 55.760 25.728
27.350 55.758 25.587
27.350 55.758 25.451
27.350 55.750 25.303
27.350 55.736 25.174
27.350 55.736 25.031
27.351 55.744 24.892
27.351 55.751 24.752
27.351 55.757 24.605
27.352 55.757 24.468
27.352 55.762 24.331
27.352 55.768 24.187
27.352 55.769 24.044
27.352 55.765 23.913
27.351 55.758 23.766
27.351 55.753 23.629
27.351 55.749 23.493
27.350 55.746 23.353
27.350 55.748 23.209
27.349 55.750 23.073
27.349 55.748 22.930
27.349 55.741 22.794
27.349 55.735 22.655
27.348 55.727 22.514
27.349 55.735 22.378
27.349 55.744 22.234
27.349 55.747 22.098
27.349 55.747 21.953
27.349 55.744 21.818
27.350 55.744 21.668
27.350 55.749 21.538
27.350 55.751 21.396
27.351 55.750 21.254
27.351 55.747 21.119
27.352 55.746 20.978
27.352 55.744 20.839
27.353 55.738 20.698
27.353 55.737 20.561
27.354 55.745 20.422
27.354 55.752 20.286
27.355 55.752 20.140
27.355 55.747 19.996
27.355 55.744 19.862
27.356 55.750 19.724
27.356 55.753 19.582
27.356 55.748 19.449
27.356 55.746 19.301
27.356 55.743 19.168
27.356 55.735 19.027
27.356 55.738 18.890
27.356 55.754 18.748
27.355 55.763 18.611
27.355 55.760 18.467
27.355 55.750 18.328
27.355 55.741 18.193
27.355 55.747 18.049
27.356 55.750 17.915
27.356 55.742 17.775
27.356 55.741 17.635
27.357 55.739 17.498
27.357 55.738 17.356
27.358 55.747 17.218
27.358 55.748 17.080
27.359 55.731 16.943
27.359 55.717 16.803
27.359 55.719 16.665
27.359 55.719 16.526
27.359 55.725 16.386
27.359 55.748 16.245
27.359 55.776 16.103
27.359 55.784 15.964
27.359 55.767 15.826
27.359 55.745 15.689
27.358 55.740 15.560
27.358 55.753 15.405
27.358 55.758 15.270
27.358 55.751 15.136
27.358 55.738 15.000
27.358 55.735 14.854
27.358 55.729 14.714
27.358 55.716 14.585
27.358 55.713 14.442
27.358 55.715 14.312
27.452 55.382 30.743
27.453 55.422 30.622
27.453 55.545 30.471
27.453 55.610 30.387
27.454 55.670 30.301
27.454 55.747 30.154
27.454 55.784 30.002
27.454 55.795 29.858
27.454 55.797 29.718
27.454 55.802 29.579
27.454 55.799 29.434
27.454 55.802 29.300
27.455 55.807 29.154
27.455 55.803 29.015
27.455 55.802 28.879
27.455 55.798 28.735
27.455 55.793 28.601
27.455 55.799 28.452
27.455 55.798 28.313
27.455 55.787 28.179
27.454 55.786 28.035
27.454 55.789 27.896
27.454 55.786 27.755
27.454 55.783 27.617
27.454 55.781 27.474
27.454 55.776 27.338
27.453 55.777 27.196
27.453 55.778 27.053
27.453 55.780 26.915
27.452 55.785 26.778
27.452 55.783 26.638
27.452 55.776 26.494
27.451 55.777 26.355
27.451 55.776 26.216
27.450 55.776 26.075
27.450 55.780 25.938
27.450 55.782 25.793
27.450 55.779 25.658
27.450 55.780 25.513
27.450 55.777 25.379
27.450 55.761 25.231
27.450 55.752 25.103
27.450 55.758 24.958
27.450 55.765 24.815
27.451 55.774 24.676
27.451 55.778 24.538
27.451 55.779 24.393
27.451 55.785 24.260
27.451 55.784 24.113
27.451 55.779 23.973
27.451 55.774 23.836
27.451 55.769 23.702
27.450 55.765 23.559
27.450 55.763 23.419
27.450 55.762 23.281
27.449 55.766 23.140
27.449 55.765 23.002
27.448 55.759 22.860
27.448 55.756 22.720
27.448 55.748 22.582
27.448 55.748 22.443
27.448 55.758 22.305
27.448 55.762 22.160
27.448 55.764 22.023
27.449 55.766 21.883
27.449 55.767 21.742
27.449 55.770 21.605
27.450 55.772 21.460
27.450 55.770 21.330
27.451 55.766 21.186
27.451 55.760 21.039
27.451 55.760 20.911
27.452 55.761 20.766
27.452 55.755 20.630
27.453 55.761 20.486
27.453 55.773 20.348
27.454 55.776 20.204
27.454 55.772 20.073
27.455 55.768 19.927
27.455 55.766 19.791
27.455 55.766 19.650
27.456 55.762 19.514
27.456 55.760 19.376
27.456 55.761 19.234
27.456 55.753 19.093
27.455 55.750 18.960
27.455 55.763 18.815
27.455 55.777 18.674
27.455 55.781 18.538
27.455 55.775 18.399
27.455 55.765 18.258
27.455 55.761 18.124
27.455 55.765 17.977
27.455 55.762 17.843
27.456 55.756 17.704
27.456 55.758 17.564
27.456 55.755 17.426
27.457 55.760 17.285
27.458 55.769 17.148
27.458 55.758 17.006
27.458 55.738 16.876
27.459 55.730 16.728
27.459 55.733 16.596
27.459 55.736 16.453
27.459 55.743 16.310
27.459 55.764 16.179
27.459 55.786 16.037
27.459 55.781 15.893
27.458 55.757 15.757
27.458 55.732 15.618
27.458 55.733 15.494
27.458 55.744 15.343
27.457 55.747 15.201
27.457 55.740 15.063
27.457 55.734 14.927
27.457 55.739 14.786
27.457 55.737 14.651
27.457 55.733 14.511
27.457 55.734 14.371
27.457 55.730 14.306
27.552 55.344 30.752
27.552 55.440 30.624
27.552 55.499 30.545
27.553 55.567 30.465
27.553 55.635 30.385
27.553 55.694 30.298
27.553 55.766 30.147
27.554 55.802 30.000
27.554 55.813 29.855
27.554 55.812 29.716
27.554 55.816 29.573
27.554 55.816 29.434
27.554 55.817 29.296
27.554 55.819 29.150
27.554 55.816 29.015
27.554 55.818 28.870
27.554 55.819 28.734
27.554 55.814 28.592
27.554 55.819 28.450
27.554 55.818 28.311
27.554 55.807 28.176
27.554 55.802 28.031
27.554 55.803 27.895
27.554 55.802 27.755
27.554 55.800 27.608
27.553 55.798 27.473
27.553 55.794 27.334
27.553 55.797 27.195
27.553 55.797 27.051
27.552 55.799 26.914
27.552 55.804 26.774
27.552 55.802 26.633
27.551 55.795 26.486
27.551 55.790 26.352
27.550 55.788 26.216
27.550 55.789 26.075
27.550 55.792 25.930
27.550 55.795 25.792
27.549 55.793 25.653
27.549 55.796 25.511
27.549 55.794 25.377
27.549 55.780 25.228
27.549 55.773 25.098
27.550 55.775 24.952
27.550 55.781 24.817
27.550 55.789 24.674
27.551 55.791 24.537
27.551 55.794 24.390
27.551 55.798 24.252
27.551 55.796 24.116
27.551 55.792 23.972
27.551 55.792 23.832
27.550 55.786 23.698
27.550 55.782 23.555
27.550 55.782 23.416
27.549 55.779 23.281
27.549 55.782 23.134
27.548 55.779 22.997
27.548 55.775 22.862
27.548 55.775 22.717
27.548 55.767 22.582
27.548 55.768 22.438
27.548 55.773 22.299
27.548 55.774 22.160
27.548 55.776 22.018
27.548 55.780 21.883
27.549 55.783 21.740
27.549 55.789 21.602
27.549 55.790 21.462
27.550 55.785 21.318
27.550 55.782 21.184
27.551 55.777 21.044
27.551 55.776 20.903
27.551 55.778 20.764
27.552 55.773 20.630
27.552 55.778 20.486
27.553 55.789 20.343
27.554 55.792 20.207
27.554 55.790 20.068
27.554 55.787 19.926
27.555 55.782 19.788
27.555 55.780 19.650
27.555 55.775 19.509
27.555 55.776 19.375
27.555 55.780 19.233
27.555 55.775 19.092
27.555 55.769 18.951
27.555 55.780 18.816
27.555 55.793 18.673
27.554 55.792 18.534
27.554 55.789 18.396
27.554 55.783 18.258
27.554 55.778 18.119
27.555 55.781 17.980
27.555 55.778 17.839
27.555 55.772 17.702
27.556 55.775 17.561
27.556 55.773 17.424
27.557 55.773 17.285
27.557 55.782 17.147
27.558 55.771 17.001
27.558 55.752 16.876
27.558 55.745 16.727
27.558 55.746 16.592
27.558 55.750 16.454
27.558 55.753 16.315
27.558 55.766 16.173
27.558 55.785 16.034
27.558 55.786 15.894
27.558 55.765 15.754
27.557 55.738 15.617
27.557 55.732 15.486
27.557 55.738 15.348
27.557 55.743 15.205
27.557 55.738 15.063
27.557 55.735 14.921
27.557 55.748 14.788
27.557 55.752 14.651
27.557 55.751 14.506
27.557 55.749 14.372
27.557 55.748 14.306
27.652 55.385 30.796
27.652 55.415 30.690
27.652 55.516 30.542
27.652 55.587 30.458
27.653 55.656 30.376
27.653 55.755 30.217
27.653 55.801 30.070
27.653 55.820 29.927
27.653 55.819 29.781
27.653 55.822 29.644
27.653 55.825 29.502
27.654 55.825 29.368
27.654 55.828 29.219
27.654 55.826 29.081
27.654 55.826 28.941
27.654 55.829 28.799
27.654 55.824 28.662
27.654 55.828 28.520
27.654 55.831 28.378
27.654 55.826 28.242
27.654 55.818 28.100
27.654 55.815 27.966
27.653 55.814 27.815
27.653 55.813 27.685
27.653 55.814 27.536
27.653 55.810 27.402
27.653 55.810 27.261
27.652 55.810 27.122
27.652 55.809 26.984
27.652 55.812 26.834
27.652 55.817 26.700
27.651 55.817 26.562
27.651 55.810 26.423
27.650 55.801 26.274
27.650 55.799 26.145
27.650 55.800 26.002
27.649 55.803 25.860
27.649 55.803 25.723
27.649 55.801 25.584
27.649 55.803 25.438
27.649 55.798 25.304
27.649 55.790 25.160
27.649 55.791 25.027
27.650 55.791 24.880
27.650 55.798 24.741
27.650 55.804 24.604
27.650 55.808 24.465
27.650 55.809 24.320
27.650 55.812 24.178
27.650 55.809 24.045
27.650 55.810 23.899
27.650 55.812 23.764
27.650 55.804 23.624
27.649 55.801 23.486
27.649 55.801 23.344
27.649 55.800 23.200
27.648 55.798 23.067
27.648 55.790 22.924
27.648 55.791 22.790
27.647 55.785 22.643
27.647 55.780 22.509
27.647 55.785 22.372
27.647 55.784 22.227
27.648 55.782 22.086
27.648 55.785 21.955
27.648 55.790 21.809
27.648 55.800 21.668
27.649 55.807 21.529
27.649 55.803 21.388
27.650 55.796 21.252
27.650 55.795 21.113
27.650 55.790 20.972
27.651 55.790 20.831
27.651 55.788 20.694
27.652 55.787 20.552
27.652 55.795 20.416
27.653 55.803 20.274
27.654 55.804 20.137
27.654 55.805 19.992
27.654 55.802 19.860
27.655 55.799 19.713
27.655 55.797 19.581
27.655 55.794 19.435
27.655 55.797 19.300
27.655 55.800 19.159
27.655 55.791 19.026
27.655 55.789 18.884
27.654 55.802 18.742
27.654 55.802 18.601
27.654 55.798 18.465
27.654 55.801 18.326
27.654 55.799 18.186
27.654 55.798 18.045
27.654 55.798 17.904
27.655 55.794 17.770
27.655 55.789 17.632
27.655 55.790 17.495
27.656 55.788 17.355
27.657 55.789 17.210
27.657 55.791 17.079
27.657 55.778 16.933
27.658 55.764 16.799
27.658 55.758 16.661
27.658 55.756 16.519
27.658 55.758 16.383
27.658 55.762 16.246
27.658 55.773 16.103
27.658 55.791 15.958
27.658 55.789 15.827
27.657 55.768 15.690
27.657 55.746 15.544
27.657 55.741 15.411
27.657 55.743 15.277
27.657 55.742 15.135
27.656 55.733 14.998
27.656 55.741 14.856
27.656 55.758 14.718
27.656 55.757 14.583
27.657 55.753 14.437
27.657 55.746 14.308
27.752 55.394 30.746
27.752 55.477 30.614
27.752 55.536 30.536
27.753 55.606 30.452
27.753 55.674 30.374
27.753 55.772 30.217
27.753 55.819 30.068
27.753 55.834 29.920
27.753 55.833 29.785
27.754 55.837 29.645
27.754 55.840 29.496
27.754 55.840 29.362
27.754 55.843 29.219
27.754 55.841 29.080
27.754 55.841 28.939
27.754 55.840 28.799
27.754 55.834 28.657
27.754 55.841 28.517
27.754 55.845 28.382
27.754 55.844 28.232
27.754 55.837 28.099
27.754 55.829 27.958
27.754 55.824 27.820
27.754 55.826 27.683
27.753 55.829 27.536
27.753 55.825 27.399
27.753 55.826 27.261
27.753 55.824 27.119
27.752 55.816 26.979
27.752 55.817 26.832
27.752 55.824 26.701
27.751 55.828 26.559
27.751 55.829 26.416
27.750 55.823 26.279
27.750 55.819 26.140
27.750 55.820 25.999
27.750 55.821 25.858
27.749 55.820 25.720
27.749 55.814 25.584
27.749 55.816 25.433
27.749 55.816 25.301
27.749 55.813 25.158
27.750 55.814 25.021
27.750 55.813 24.881
27.750 55.815 24.742
27.750 55.817 24.594
27.751 55.822 24.457
27.751 55.820 24.326
27.751 55.820 24.182
27.751 55.820 24.039
27.751 55.823 23.901
27.750 55.830 23.761
27.750 55.825 23.618
27.750 55.820 23.482
27.749 55.820 23.339
27.749 55.818 23.202
27.748 55.812 23.064
27.748 55.805 22.922
27.748 55.806 22.793
27.748 55.801 22.638
27.748 55.796 22.513
27.748 55.801 22.364
27.748 55.804 22.224
27.748 55.799 22.093
27.748 55.797 21.948
27.748 55.802 21.808
27.749 55.810 21.666
27.749 55.820 21.524
27.749 55.818 21.390
27.750 55.810 21.250
27.750 55.807 21.108
27.751 55.806 20.969
27.751 55.802 20.835
27.752 55.800 20.690
27.752 55.798 20.554
27.753 55.807 20.415
27.753 55.815 20.274
27.754 55.816 20.129
27.754 55.821 19.995
27.755 55.818 19.855
27.755 55.816 19.713
27.755 55.815 19.580
27.755 55.811 19.436
27.755 55.813 19.300
27.755 55.814 19.156
27.755 55.809 19.025
27.755 55.807 18.874
27.755 55.816 18.741
27.754 55.815 18.607
27.754 55.811 18.459
27.754 55.814 18.327
27.754 55.815 18.182
27.754 55.817 18.049
27.755 55.818 17.903
27.755 55.813 17.771
27.755 55.810 17.628
27.756 55.810 17.489
27.756 55.805 17.355
27.757 55.803 17.206
27.757 55.803 17.078
27.758 55.797 16.935
27.758 55.790 16.794
27.758 55.780 16.659
27.758 55.775 16.518
27.758 55.774 16.385
27.758 55.774 16.240
27.758 55.781 16.100
27.758 55.800 15.961
27.758 55.809 15.824
27.758 55.797 15.689
27.757 55.777 15.549
27.757 55.764 15.408
27.757 55.758 15.271
27.757 55.751 15.132
27.757 55.743 14.995
27.757 55.750 14.856
27.757 55.762 14.720
27.757 55.758 14.581
27.757 55.742 14.440
27.757 55.689 14.313
27.852 55.421 30.791
27.853 55.444 30.678
27.853 55.554 30.540
27.853 55.624 30.456
27.853 55.691 30.368
27.854 55.792 30.215
27.854 55.836 30.060
27.854 55.850 29.918
27.854 55.848 29.781
27.854 55.851 29.640
27.854 55.855 29.498
27.854 55.855 29.355
27.855 55.859 29.219
27.855 55.859 29.076
27.855 55.856 28.939
27.855 55.854 28.795
27.855 55.849 28.653
27.855 55.853 28.522
27.855 55.859 28.375
27.855 55.861 28.233
27.855 55.854 28.097
27.854 55.842 27.954
27.854 55.833 27.815
27.854 55.836 27.678
27.854 55.840 27.536
27.854 55.835 27.400
27.854 55.837 27.257
27.853 55.836 27.116
27.853 55.825 26.981
27.853 55.825 26.837
27.852 55.831 26.700
27.852 55.839 26.553
27.852 55.848 26.413
27.851 55.845 26.278
27.851 55.838 26.133
27.850 55.838 25.997
27.850 55.838 25.856
27.850 55.833 25.721
27.850 55.828 25.574
27.850 55.832 25.440
27.850 55.833 25.296
27.850 55.830 25.159
27.850 55.832 25.017
27.850 55.831 24.878
27.851 55.827 24.736
27.851 55.830 24.600
27.851 55.835 24.455
27.851 55.831 24.323
27.851 55.829 24.178
27.851 55.829 24.038
27.851 55.835 23.898
27.851 55.841 23.756
27.851 55.839 23.623
27.850 55.837 23.475
27.850 55.834 23.343
27.850 55.831 23.199
27.849 55.824 23.060
27.849 55.815 22.923
27.849 55.817 22.783
27.848 55.816 22.641
27.848 55.811 22.509
27.848 55.817 22.364
27.848 55.823 22.228
27.848 55.817 22.082
27.849 55.810 21.951
27.849 55.813 21.804
27.849 55.820 21.667
27.850 55.831 21.524
27.850 55.831 21.388
27.851 55.825 21.253
27.851 55.825 21.102
27.851 55.822 20.965
27.852 55.820 20.836
27.852 55.817 20.688
27.853 55.814 20.554
27.853 55.822 20.410
27.854 55.830 20.269
27.854 55.831 20.129
27.855 55.837 19.993
27.855 55.832 19.856
27.856 55.830 19.714
27.856 55.830 19.578
27.856 55.825 19.436
27.856 55.826 19.296
27.856 55.827 19.156
27.856 55.822 19.021
27.856 55.822 18.877
27.855 55.827 18.740
27.855 55.827 18.601
27.855 55.826 18.461
27.855 55.827 18.323
27.855 55.831 18.183
27.855 55.834 18.047
27.855 55.836 17.904
27.856 55.832 17.765
27.856 55.829 17.628
27.856 55.828 17.484
27.857 55.821 17.352
27.858 55.815 17.213
27.858 55.813 17.072
27.858 55.813 16.936
27.859 55.812 16.792
27.859 55.801 16.659
27.859 55.792 16.515
27.859 55.790 16.376
27.859 55.788 16.246
27.859 55.796 16.100
27.859 55.815 15.960
27.859 55.832 15.825
27.859 55.831 15.682
27.858 55.817 15.544
27.858 55.803 15.407
27.858 55.793 15.265
27.858 55.782 15.136
27.857 55.774 14.997
27.857 55.777 14.850
27.857 55.780 14.714
27.857 55.767 14.575
27.857 55.738 14.446
27.857 55.661 14.318
27.954 55.450 30.735
27.954 55.507 30.610
27.954 55.568 30.531
27.954 55.639 30.456
27.955 55.705 30.372
27.955 55.762 30.283
27.955 55.836 30.137
27.955 55.863 29.988
27.955 55.863 29.850
27.955 55.861 29.702
27.955 55.868 29.569
27.955 55.873 29.426
27.956 55.876 29.283
27.956 55.881 29.144
27.956 55.876 29.001
27.956 55.870 28.862
27.956 55.866 28.725
27.956 55.862 28.585
27.956 55.867 28.444
27.956 55.873 28.304
27.956 55.872 28.163
27.956 55.861 28.023
27.955 55.849 27.885
27.955 55.847 27.742
27.955 55.853 27.605
27.955 55.849 27.466
27.955 55.844 27.324
27.955 55.849 27.187
27.954 55.846 27.043
27.954 55.839 26.909
27.954 55.845 26.766
27.953 55.855 26.629
27.953 55.863 26.479
27.952 55.866 26.342
27.952 55.862 26.202
27.952 55.853 26.064
27.951 55.854 25.923
27.951 55.851 25.781
27.951 55.843 25.650
27.951 55.846 25.507
27.951 55.854 25.359
27.951 55.850 25.223
27.951 55.847 25.086
27.951 55.851 24.946
27.952 55.844 24.808
27.952 55.843 24.663
27.952 55.851 24.527
27.952 55.851 24.383
27.952 55.846 24.246
27.952 55.842 24.107
27.952 55.844 23.967
27.952 55.849 23.824
27.952 55.851 23.689
27.952 55.850 23.553
27.951 55.847 23.406
27.951 55.842 23.267
27.950 55.841 23.127
27.950 55.833 22.992
27.950 55.829 22.853
27.949 55.831 22.710
27.949 55.827 22.575
27.949 55.829 22.433
27.949 55.840 22.295
27.949 55.840 22.149
27.950 55.834 22.013
27.950 55.830 21.873
27.950 55.829 21.738
27.951 55.839 21.595
27.951 55.846 21.450
27.951 55.842 21.315
27.952 55.842 21.180
27.952 55.839 21.035
27.953 55.837 20.895
27.953 55.837 20.762
27.954 55.831 20.617
27.954 55.833 20.479
27.955 55.843 20.339
27.955 55.847 20.201
27.956 55.851 20.062
27.956 55.853 19.919
27.956 55.846 19.780
27.957 55.845 19.643
27.957 55.841 19.506
27.957 55.836 19.364
27.957 55.840 19.225
27.957 55.838 19.086
27.957 55.835 18.950
27.956 55.839 18.808
27.956 55.841 18.669
27.956 55.841 18.532
27.956 55.841 18.387
27.956 55.844 18.252
27.956 55.847 18.112
27.956 55.851 17.973
27.957 55.850 17.833
27.957 55.845 17.694
27.957 55.844 17.558
27.958 55.838 17.417
27.958 55.830 17.279
27.959 55.821 17.143
27.959 55.819 17.004
27.960 55.825 16.862
27.960 55.823 16.726
27.960 55.810 16.587
27.960 55.807 16.446
27.960 55.802 16.306
27.960 55.806 16.175
27.960 55.827 16.028
27.960 55.848 15.889
27.960 55.859 15.749
27.959 55.856 15.608
27.959 55.844 15.473
27.959 55.834 15.333
27.959 55.826 15.197
27.959 55.818 15.059
27.958 55.816 14.922
27.958 55.813 14.787
27.958 55.797 14.642
27.958 55.791 14.569
27.958 55.775 14.437
27.958 55.727 14.311
28.054 55.440 30.733
28.054 55.516 30.609
28.054 55.580 30.534
28.054 55.652 30.451
28.055 55.717 30.369
28.055 55.775 30.287
28.055 55.845 30.132
28.055 55.875 29.985
28.055 55.876 29.846
28.055 55.874 29.703
28.055 55.884 29.567
28.055 55.888 29.418
28.056 55.894 29.284
28.056 55.898 29.140
28.056 55.891 28.999
28.056 55.884 28.860
28.056 55.879 28.723
28.056 55.877 28.582
28.056 55.879 28.441
28.056 55.882 28.300
28.056 55.881 28.163
28.056 55.872 28.023
28.055 55.861 27.882
28.055 55.862 27.741
28.055 55.866 27.606
28.055 55.859 27.462
28.055 55.851 27.322
28.055 55.857 27.186
28.054 55.857 27.045
28.054 55.854 26.905
28.054 55.860 26.761
28.053 55.869 26.622
28.053 55.875 26.478
28.053 55.879 26.339
28.052 55.873 26.202
28.052 55.867 26.060
28.051 55.866 25.922
28.051 55.861 25.786
28.051 55.851 25.645
28.051 55.856 25.504
28.051 55.866 25.362
28.051 55.861 25.227
28.051 55.857 25.079
28.051 55.859 24.943
28.052 55.854 24.807
28.052 55.855 24.664
28.052 55.863 24.524
28.052 55.864 24.381
28.052 55.860 24.248
28.052 55.852 24.102
28.052 55.853 23.969
28.052 55.860 23.823
28.052 55.860 23.686
28.052 55.861 23.546
28.051 55.856 23.410
28.051 55.847 23.265
28.050 55.847 23.129
28.050 55.843 22.989
28.050 55.841 22.851
28.049 55.842 22.711
28.049 55.839 22.570
28.049 55.846 22.435
28.049 55.854 22.287
28.049 55.856 22.149
28.050 55.853 22.013
28.050 55.848 21.874
28.050 55.843 21.732
28.051 55.849 21.592
28.051 55.856 21.453
28.051 55.850 21.314
28.052 55.852 21.177
28.052 55.852 21.034
28.053 55.850 20.896
28.053 55.852 20.758
28.054 55.846 20.618
28.054 55.850 20.479
28.055 55.859 20.336
28.055 55.860 20.198
28.056 55.865 20.057
28.056 55.867 19.919
28.056 55.857 19.781
28.057 55.853 19.642
28.057 55.851 19.501
28.057 55.845 19.366
28.057 55.847 19.227
28.057 55.850 19.085
28.057 55.845 18.944
28.056 55.846 18.807
28.056 55.851 18.670
28.056 55.854 18.531
28.056 55.853 18.386
28.056 55.855 18.251
28.056 55.858 18.110
28.056 55.860 17.974
28.057 55.857 17.837
28.057 55.851 17.691
28.057 55.850 17.558
28.058 55.847 17.414
28.058 55.840 17.281
28.059 55.831 17.140
28.059 55.828 17.002
28.060 55.831 16.862
28.060 55.835 16.727
28.060 55.826 16.583
28.060 55.821 16.449
28.060 55.821 16.306
28.060 55.822 16.167
28.060 55.845 16.031
28.060 55.865 15.886
28.060 55.876 15.746
28.059 55.874 15.610
28.059 55.866 15.470
28.059 55.859 15.333
28.059 55.855 15.197
28.059 55.852 15.055
28.059 55.853 14.921
28.059 55.843 14.777
28.059 55.827 14.653
28.059 55.824 14.492
28.059 55.833 14.363
28.059 55.826 14.299
28.154 55.429 30.738
28.154 55.527 30.606
28.155 55.587 30.524
28.155 55.662 30.448
28.155 55.727 30.371
28.155 55.785 30.284
28.156 55.854 30.134
28.156 55.885 29.983
28.156 55.889 29.843
28.156 55.890 29.702
28.156 55.898 29.562
28.156 55.902 29.416
28.156 55.906 29.278
28.156 55.908 29.143
28.156 55.904 28.996
28.156 55.899 28.858
28.156 55.896 28.721
28.156 55.898 28.576
28.156 55.901 28.440
28.156 55.897 28.297
28.156 55.893 28.159
28.156 55.886 28.020
28.156 55.877 27.883
28.156 55.880 27.739
28.156 55.882 27.599
28.156 55.873 27.459
28.155 55.867 27.328
28.155 55.870 27.176
28.155 55.872 27.042
28.155 55.872 26.902
28.154 55.877 26.761
28.154 55.882 26.620
28.154 55.887 26.477
28.153 55.889 26.339
28.153 55.883 26.199
28.152 55.880 26.063
28.152 55.878 25.919
28.152 55.871 25.780
28.152 55.862 25.644
28.152 55.867 25.503
28.152 55.875 25.358
28.152 55.870 25.225
28.152 55.864 25.082
28.152 55.868 24.942
28.152 55.868 24.802
28.153 55.868 24.664
28.153 55.875 24.522
28.153 55.877 24.382
28.153 55.872 24.242
28.153 55.865 24.103
28.153 55.865 23.964
28.153 55.872 23.824
28.153 55.872 23.687
28.152 55.872 23.542
28.152 55.865 23.404
28.151 55.852 23.272
28.151 55.853 23.125
28.151 55.856 22.987
28.150 55.856 22.850
28.150 55.854 22.710
28.150 55.854 22.567
28.150 55.858 22.428
28.150 55.865 22.291
28.150 55.868 22.147
28.150 55.868 22.013
28.150 55.866 21.870
28.151 55.858 21.730
28.151 55.862 21.590
28.152 55.865 21.452
28.152 55.862 21.317
28.152 55.866 21.169
28.153 55.865 21.033
28.153 55.863 20.895
28.154 55.865 20.753
28.154 55.862 20.618
28.155 55.863 20.475
28.155 55.869 20.337
28.156 55.871 20.199
28.156 55.877 20.057
28.157 55.878 19.916
28.157 55.869 19.779
28.157 55.867 19.642
28.157 55.866 19.501
28.157 55.859 19.362
28.157 55.860 19.226
28.157 55.864 19.082
28.157 55.858 18.948
28.157 55.854 18.804
28.157 55.857 18.668
28.157 55.863 18.527
28.157 55.863 18.388
28.157 55.860 18.252
28.157 55.864 18.111
28.157 55.864 17.967
28.157 55.861 17.835
28.157 55.856 17.694
28.158 55.854 17.555
28.158 55.857 17.414
28.159 55.853 17.280
28.159 55.845 17.140
28.160 55.839 16.998
28.160 55.837 16.867
28.160 55.841 16.723
28.161 55.838 16.583
28.161 55.834 16.445
28.161 55.837 16.306
28.161 55.841 16.167
28.161 55.862 16.027
28.161 55.883 15.885
28.160 55.891 15.750
28.160 55.891 15.608
28.160 55.885 15.470
28.160 55.878 15.327
28.159 55.879 15.194
28.159 55.884 15.054
28.159 55.887 14.917
28.159 55.872 14.778
28.159 55.851 14.641
28.159 55.857 14.511
28.159 55.879 14.357
28.159 55.889 14.289
28.254 55.414 30.738
28.255 55.539 30.607
28.255 55.602 30.524
28.255 55.676 30.440
28.255 55.741 30.362
28.256 55.836 30.206
28.256 55.882 30.056
28.256 55.895 29.912
28.256 55.897 29.770
28.256 55.903 29.629
28.256 55.906 29.487
28.256 55.909 29.353
28.256 55.911 29.205
28.256 55.909 29.066
28.256 55.907 28.927
28.257 55.908 28.792
28.257 55.909 28.644
28.257 55.915 28.508
28.257 55.912 28.363
28.257 55.907 28.227
28.256 55.900 28.092
28.256 55.892 27.945
28.256 55.890 27.812
28.256 55.895 27.658
28.256 55.894 27.529
28.256 55.883 27.391
28.255 55.881 27.251
28.255 55.883 27.110
28.255 55.884 26.968
28.255 55.887 26.826
28.254 55.892 26.691
28.254 55.894 26.546
28.253 55.898 26.409
28.253 55.894 26.271
28.253 55.889 26.125
28.252 55.887 25.986
28.252 55.883 25.849
28.252 55.874 25.711
28.252 55.871 25.569
28.252 55.879 25.434
28.252 55.880 25.290
28.252 55.872 25.151
28.252 55.873 25.011
28.252 55.879 24.867
28.253 55.881 24.733
28.253 55.883 24.589
28.253 55.891 24.448
28.253 55.888 24.313
28.253 55.885 24.169
28.253 55.881 24.033
28.253 55.880 23.893
28.253 55.883 23.750
28.252 55.881 23.616
28.252 55.876 23.471
28.252 55.864 23.336
28.251 55.860 23.198
28.251 55.868 23.056
28.250 55.869 22.911
28.250 55.867 22.778
28.250 55.864 22.639
28.250 55.863 22.494
28.250 55.867 22.364
28.250 55.872 22.220
28.250 55.875 22.075
28.250 55.877 21.937
28.251 55.875 21.796
28.251 55.870 21.661
28.251 55.872 21.522
28.252 55.877 21.381
28.252 55.881 21.242
28.253 55.884 21.099
28.253 55.879 20.962
28.254 55.878 20.825
28.254 55.878 20.681
28.255 55.874 20.545
28.255 55.875 20.406
28.256 55.877 20.268
28.256 55.882 20.121
28.257 55.886 19.985
28.257 55.882 19.851
28.257 55.882 19.712
28.257 55.883 19.563
28.258 55.877 19.431
28.258 55.872 19.298
28.258 55.875 19.145
28.257 55.875 19.014
28.257 55.864 18.877
28.257 55.862 18.733
28.257 55.866 18.596
28.257 55.870 18.456
28.257 55.869 18.320
28.257 55.870 18.182
28.257 55.875 18.037
28.257 55.872 17.900
28.257 55.867 17.763
28.258 55.862 17.622
28.258 55.863 17.485
28.259 55.865 17.348
28.259 55.862 17.207
28.260 55.855 17.068
28.260 55.847 16.931
28.260 55.842 16.795
28.261 55.844 16.650
28.261 55.842 16.512
28.261 55.842 16.373
28.261 55.850 16.238
28.261 55.865 16.096
28.261 55.889 15.954
28.261 55.898 15.815
28.260 55.901 15.681
28.260 55.901 15.536
28.260 55.893 15.401
28.260 55.889 15.259
28.259 55.899 15.121
28.259 55.906 14.987
28.259 55.900 14.843
28.259 55.872 14.706
28.259 55.857 14.578
28.259 55.871 14.429
28.259 55.873 14.297
28.355 55.441 30.788
28.355 55.493 30.669
28.355 55.624 30.526
28.356 55.694 30.439
28.356 55.755 30.354
28.356 55.847 30.204
28.356 55.894 30.058
28.356 55.904 29.909
28.357 55.909 29.770
28.357 55.915 29.630
28.357 55.915 29.487
28.357 55.917 29.349
28.357 55.917 29.199
28.357 55.917 29.069
28.357 55.916 28.930
28.357 55.918 28.785
28.357 55.923 28.639
28.357 55.928 28.506
28.357 55.927 28.361
28.357 55.924 28.224
28.357 55.914 28.085
28.357 55.902 27.947
28.357 55.900 27.809
28.357 55.907 27.663
28.356 55.907 27.524
28.356 55.899 27.388
28.356 55.898 27.251
28.356 55.898 27.107
28.355 55.894 26.964
28.355 55.897 26.825
28.355 55.900 26.694
28.354 55.899 26.545
28.354 55.904 26.404
28.354 55.904 26.265
28.353 55.901 26.125
28.353 55.900 25.988
28.353 55.897 25.845
28.352 55.888 25.710
28.352 55.882 25.572
28.352 55.892 25.425
28.352 55.892 25.296
28.352 55.884 25.144
28.353 55.886 25.011
28.353 55.892 24.869
28.353 55.893 24.729
28.353 55.894 24.588
28.354 55.897 24.447
28.354 55.895 24.311
28.354 55.894 24.169
28.354 55.890 24.030
28.354 55.887 23.888
28.353 55.892 23.752
28.353 55.891 23.613
28.353 55.885 23.473
28.352 55.874 23.330
28.352 55.872 23.200
28.351 55.881 23.051
28.351 55.880 22.915
28.351 55.876 22.776
28.351 55.874 22.639
28.351 55.873 22.497
28.351 55.876 22.354
28.351 55.879 22.217
28.351 55.880 22.081
28.351 55.881 21.936
28.351 55.883 21.798
28.352 55.879 21.657
28.352 55.878 21.518
28.352 55.887 21.383
28.353 55.893 21.237
28.353 55.892 21.103
28.354 55.890 20.961
28.354 55.889 20.820
28.355 55.890 20.685
28.355 55.885 20.544
28.356 55.883 20.399
28.356 55.885 20.267
28.357 55.888 20.126
28.357 55.891 19.986
28.358 55.889 19.844
28.358 55.893 19.711
28.358 55.896 19.564
28.358 55.890 19.430
28.358 55.881 19.288
28.358 55.883 19.151
28.358 55.884 19.013
28.358 55.875 18.877
28.358 55.872 18.736
28.357 55.877 18.590
28.357 55.884 18.459
28.357 55.881 18.316
28.357 55.882 18.178
28.358 55.889 18.038
28.358 55.889 17.900
28.358 55.880 17.760
28.358 55.875 17.622
28.359 55.879 17.485
28.359 55.876 17.344
28.360 55.875 17.208
28.360 55.868 17.067
28.361 55.856 16.928
28.361 55.851 16.793
28.361 55.853 16.650
28.361 55.852 16.516
28.361 55.851 16.375
28.362 55.862 16.232
28.362 55.882 16.097
28.361 55.898 15.952
28.361 55.902 15.816
28.361 55.905 15.681
28.361 55.906 15.532
28.360 55.897 15.401
28.360 55.891 15.263
28.360 55.898 15.118
28.360 55.903 14.990
28.360 55.897 14.840
28.360 55.871 14.709
28.360 55.852 14.571
28.360 55.856 14.436
28.360 55.880 14.303
28.455 55.481 30.726
28.456 55.581 30.598
28.456 55.643 30.520
28.456 55.711 30.442
28.456 55.770 30.358
28.457 55.859 30.198
28.457 55.904 30.053
28.457 55.915 29.910
28.457 55.921 29.765
28.457 55.924 29.629
28.457 55.922 29.484
28.457 55.922 29.348
28.457 55.926 29.204
28.457 55.926 29.063
28.458 55.926 28.926
28.458 55.929 28.780
28.458 55.931 28.645
28.458 55.933 28.506
28.458 55.935 28.365
28.458 55.931 28.216
28.457 55.919 28.089
28.457 55.905 27.943
28.457 55.906 27.808
28.457 55.917 27.660
28.457 55.919 27.528
28.457 55.914 27.385
28.456 55.911 27.241
28.456 55.908 27.106
28.456 55.902 26.969
28.456 55.902 26.824
28.455 55.903 26.685
28.455 55.902 26.546
28.454 55.906 26.404
28.454 55.910 26.267
28.454 55.906 26.124
28.453 55.905 25.989
28.453 55.904 25.841
28.453 55.896 25.713
28.453 55.894 25.567
28.453 55.904 25.426
28.453 55.904 25.288
28.453 55.898 25.147
28.453 55.900 25.006
28.453 55.903 24.868
28.454 55.903 24.729
28.454 55.905 24.584
28.454 55.904 24.448
28.454 55.902 24.307
28.454 55.902 24.175
28.454 55.898 24.027
28.454 55.896 23.891
28.454 55.900 23.749
28.453 55.898 23.607
28.453 55.895 23.478
28.453 55.887 23.326
28.452 55.884 23.196
28.452 55.893 23.052
28.452 55.890 22.917
28.451 55.884 22.771
28.451 55.884 22.636
28.451 55.882 22.497
28.451 55.888 22.353
28.451 55.889 22.216
28.451 55.887 22.076
28.451 55.887 21.938
28.452 55.888 21.798
28.452 55.887 21.657
28.452 55.889 21.518
28.453 55.893 21.385
28.453 55.898 21.238
28.454 55.898 21.097
28.454 55.896 20.958
28.455 55.900 20.824
28.455 55.901 20.679
28.456 55.895 20.542
28.456 55.893 20.407
28.457 55.896 20.257
28.457 55.897 20.126
28.458 55.898 19.990
28.458 55.896 19.842
28.458 55.900 19.707
28.458 55.904 19.567
28.459 55.897 19.429
28.459 55.889 19.286
28.459 55.892 19.152
28.458 55.891 19.014
28.458 55.886 18.873
28.458 55.883 18.732
28.458 55.888 18.594
28.458 55.896 18.454
28.458 55.896 18.315
28.458 55.897 18.179
28.458 55.902 18.034
28.458 55.902 17.898
28.458 55.892 17.761
28.459 55.886 17.622
28.459 55.887 17.482
28.460 55.885 17.342
28.460 55.885 17.206
28.461 55.879 17.071
28.461 55.866 16.926
28.461 55.864 16.790
28.462 55.868 16.651
28.462 55.864 16.508
28.462 55.863 16.380
28.462 55.874 16.231
28.462 55.897 16.095
28.462 55.904 15.954
28.461 55.899 15.819
28.461 55.903 15.670
28.461 55.907 15.533
28.461 55.897 15.402
28.460 55.891 15.268
28.460 55.890 15.120
28.460 55.890 14.986
28.460 55.885 14.844
28.460 55.862 14.712
28.460 55.843 14.571
28.460 55.847 14.433
28.460 55.855 14.311
28.554 55.514 30.773
28.555 55.547 30.663
28.555 55.659 30.515
28.555 55.725 30.433
28.556 55.832 30.280
28.556 55.897 30.118
28.556 55.923 29.976
28.556 55.927 29.836
28.556 55.933 29.696
28.556 55.933 29.552
28.556 55.931 29.414
28.556 55.937 29.276
28.556 55.942 29.135
28.557 55.943 28.991
28.557 55.944 28.851
28.557 55.943 28.708
28.557 55.942 28.573
28.557 55.945 28.430
28.557 55.941 28.294
28.556 55.934 28.153
28.556 55.919 28.011
28.556 55.911 27.874
28.556 55.921 27.738
28.556 55.929 27.592
28.556 55.927 27.452
28.556 55.922 27.317
28.555 55.917 27.172
28.555 55.914 27.030
28.555 55.912 26.898
28.554 55.912 26.753
28.554 55.912 26.614
28.554 55.914 26.478
28.553 55.920 26.335
28.553 55.919 26.194
28.552 55.914 26.053
28.552 55.914 25.917
28.552 55.911 25.772
28.552 55.908 25.637
28.552 55.913 25.497
28.552 55.919 25.350
28.552 55.916 25.221
28.552 55.915 25.073
28.552 55.915 24.936
28.552 55.913 24.797
28.553 55.916 24.655
28.553 55.916 24.517
28.553 55.913 24.377
28.553 55.914 24.233
28.553 55.913 24.101
28.553 55.908 23.960
28.553 55.911 23.818
28.553 55.911 23.679
28.552 55.908 23.536
28.552 55.908 23.404
28.551 55.903 23.259
28.551 55.907 23.120
28.551 55.908 22.980
28.550 55.898 22.846
28.550 55.895 22.700
28.550 55.896 22.566
28.550 55.899 22.424
28.550 55.904 22.283
28.550 55.904 22.146
28.550 55.901 22.005
28.550 55.898 21.868
28.551 55.897 21.726
28.551 55.901 21.588
28.551 55.902 21.446
28.552 55.905 21.305
28.552 55.907 21.170
28.553 55.903 21.027
28.553 55.908 20.889
28.554 55.913 20.754
28.554 55.904 20.610
28.555 55.899 20.471
28.555 55.904 20.335
28.556 55.906 20.190
28.556 55.907 20.055
28.557 55.906 19.913
28.557 55.907 19.771
28.557 55.913 19.638
28.557 55.912 19.496
28.557 55.905 19.359
28.557 55.902 19.217
28.557 55.905 19.084
28.557 55.898 18.939
28.557 55.894 18.804
28.557 55.891 18.664
28.557 55.897 18.523
28.557 55.907 18.384
28.557 55.906 18.245
28.557 55.912 18.108
28.557 55.918 17.964
28.557 55.913 17.829
28.557 55.902 17.687
28.558 55.898 17.553
28.558 55.895 17.413
28.559 55.892 17.272
28.559 55.888 17.135
28.560 55.879 16.998
28.560 55.872 16.861
28.560 55.880 16.714
28.560 55.883 16.582
28.561 55.876 16.442
28.561 55.879 16.304
28.561 55.900 16.159
28.561 55.917 16.022
28.560 55.909 15.883
28.560 55.904 15.748
28.560 55.912 15.609
28.560 55.910 15.467
28.559 55.899 15.326
28.559 55.893 15.193
28.559 55.886 15.055
28.559 55.881 14.914
28.559 55.866 14.782
28.559 55.845 14.640
28.559 55.845 14.502
28.559 55.867 14.365
28.653 55.531 30.723
28.653 55.613 30.593
28.653 55.666 30.513
28.654 55.733 30.431
28.654 55.842 30.275
28.654 55.909 30.119
28.654 55.937 29.979
28.655 55.939 29.833
28.655 55.943 29.696
28.655 55.943 29.551
28.655 55.940 29.416
28.655 55.946 29.269
28.655 55.953 29.130
28.655 55.954 28.990
28.655 55.956 28.849
28.655 55.952 28.709
28.655 55.952 28.571
28.655 55.953 28.429
28.655 55.947 28.290
28.655 55.939 28.154
28.655 55.926 28.014
28.655 55.919 27.872
28.655 55.928 27.736
28.654 55.934 27.590
28.654 55.932 27.450
28.654 55.924 27.312
28.654 55.918 27.175
28.653 55.918 27.030
28.653 55.920 26.899
28.653 55.921 26.750
28.652 55.920 26.610
28.652 55.924 26.478
28.652 55.931 26.330
28.651 55.927 26.195
28.651 55.922 26.052
28.651 55.921 25.915
28.650 55.918 25.769
28.650 55.919 25.638
28.650 55.922 25.495
28.650 55.925 25.353
28.650 55.926 25.214
28.650 55.927 25.073
28.651 55.924 24.932
28.651 55.923 24.796
28.651 55.926 24.655
28.651 55.928 24.515
28.652 55.924 24.373
28.652 55.921 24.235
28.652 55.917 24.096
28.651 55.915 23.958
28.651 55.918 23.818
28.651 55.917 23.680
28.651 55.914 23.534
28.650 55.915 23.400
28.650 55.914 23.259
28.649 55.915 23.123
28.649 55.913 22.977
28.649 55.907 22.846
28.649 55.903 22.700
28.648 55.905 22.561
28.648 55.910 22.422
28.648 55.914 22.285
28.649 55.915 22.143
28.649 55.911 22.003
28.649 55.906 21.866
28.649 55.905 21.725
28.650 55.910 21.588
28.650 55.911 21.442
28.650 55.909 21.308
28.651 55.908 21.168
28.651 55.905 21.032
28.652 55.912 20.886
28.652 55.918 20.750
28.653 55.910 20.607
28.653 55.906 20.474
28.654 55.913 20.335
28.654 55.915 20.189
28.655 55.916 20.051
28.655 55.912 19.916
28.655 55.910 19.776
28.656 55.920 19.632
28.656 55.923 19.497
28.656 55.920 19.356
28.656 55.916 19.218
28.656 55.916 19.077
28.656 55.910 18.940
28.655 55.903 18.803
28.655 55.898 18.664
28.655 55.902 18.522
28.655 55.912 18.383
28.655 55.916 18.246
28.655 55.923 18.102
28.655 55.926 17.968
28.656 55.921 17.825
28.656 55.911 17.688
28.656 55.903 17.553
28.657 55.898 17.410
28.657 55.895 17.276
28.658 55.890 17.134
28.658 55.884 16.997
28.658 55.879 16.859
28.659 55.891 16.720
28.659 55.895 16.579
28.659 55.886 16.441
28.659 55.895 16.298
28.659 55.916 16.164
28.659 55.927 16.091
28.659 55.921 15.813
28.658 55.920 15.673
28.658 55.924 15.608
28.658 55.917 15.397
28.658 55.903 15.260
28.658 55.894 15.118
28.657 55.885 14.982
28.657 55.868 14.852
28.657 55.852 14.711
28.657 55.848 14.569
28.657 55.852 14.435
28.657 55.848 14.312
28.752 55.534 30.772
28.752 55.561 30.658
28.752 55.670 30.515
28.752 55.735 30.430
28.753 55.848 30.272
28.753 55.919 30.120
28.753 55.945 29.975
28.753 55.950 29.834
28.753 55.954 29.690
28.753 55.952 29.550
28.753 55.951 29.411
28.754 55.955 29.269
28.754 55.961 29.132
28.754 55.963 28.986
28.754 55.963 28.848
28.754 55.963 28.711
28.754 55.962 28.566
28.754 55.962 28.428
28.754 55.957 28.286
28.754 55.947 28.150
28.754 55.935 28.014
28.753 55.929 27.872
28.753 55.936 27.734
28.753 55.941 27.589
28.753 55.935 27.453
28.753 55.925 27.308
28.752 55.921 27.177
28.752 55.921 27.032
28.752 55.926 26.890
28.752 55.932 26.758
28.751 55.932 26.608
28.751 55.937 26.472
28.750 55.945 26.333
28.750 55.939 26.184
28.750 55.931 26.053
28.749 55.930 25.916
28.749 55.928 25.773
28.749 55.926 25.631
28.749 55.926 25.496
28.749 55.927 25.353
28.749 55.929 25.211
28.749 55.932 25.075
28.749 55.932 24.933
28.750 55.930 24.795
28.750 55.935 24.652
28.750 55.941 24.509
28.750 55.934 24.375
28.750 55.926 24.241
28.750 55.922 24.091
28.750 55.920 23.959
28.750 55.923 23.817
28.750 55.921 23.680
28.749 55.918 23.535
28.749 55.919 23.398
28.749 55.920 23.259
28.748 55.921 23.121
28.748 55.918 22.979
28.747 55.915 22.839
28.747 55.915 22.699
28.747 55.918 22.562
28.747 55.920 22.423
28.747 55.923 22.280
28.747 55.926 22.142
28.747 55.918 22.003
28.748 55.912 21.862
28.748 55.910 21.724
28.748 55.916 21.590
28.749 55.917 21.443
28.749 55.914 21.308
28.750 55.910 21.166
28.750 55.907 21.030
28.750 55.918 20.886
28.751 55.924 20.750
28.751 55.915 20.607
28.752 55.913 20.474
28.752 55.921 20.330
28.753 55.923 20.193
28.753 55.924 20.048
28.754 55.918 19.912
28.754 55.918 19.778
28.754 55.929 19.633
28.755 55.933 19.494
28.755 55.933 19.355
28.755 55.930 19.214
28.755 55.925 19.081
28.754 55.922 18.938
28.754 55.917 18.799
28.754 55.911 18.661
28.754 55.910 18.526
28.754 55.919 18.384
28.754 55.923 18.244
28.754 55.925 18.103
28.754 55.928 17.964
28.754 55.926 17.826
28.755 55.919 17.689
28.755 55.908 17.551
28.755 55.903 17.412
28.756 55.901 17.272
28.756 55.893 17.135
28.757 55.887 16.995
28.757 55.885 16.858
28.758 55.895 16.720
28.758 55.903 16.578
28.758 55.896 16.440
28.758 55.904 16.304
28.758 55.927 16.163
28.757 55.923 15.262
28.756 55.918 15.118
28.756 55.908 14.981
28.756 55.882 14.847
28.756 55.866 14.710
28.756 55.862 14.572
28.756 55.854 14.434
28.756 55.857 14.304
28.851 55.530 30.771
28.851 55.565 30.666
28.852 55.674 30.505
28.852 55.798 30.356
28.853 55.890 30.195
28.853 55.942 30.043
28.853 55.953 29.900
28.853 55.957 29.764
28.853 55.961 29.621
28.853 55.955 29.481
28.853 55.958 29.337
28.853 55.962 29.200
28.853 55.965 29.056
28.853 55.966 28.921
28.853 55.967 28.779
28.853 55.968 28.634
28.853 55.968 28.499
28.853 55.966 28.356
28.853 55.959 28.218
28.853 55.949 28.080
28.853 55.937 27.939
28.853 55.936 27.801
28.853 55.942 27.664
28.853 55.941 27.518
28.852 55.933 27.384
28.852 55.931 27.240
28.852 55.933 27.102
28.852 55.934 26.966
28.851 55.938 26.817
28.851 55.943 26.682
28.851 55.947 26.536
28.850 55.952 26.399
28.850 55.954 26.261
28.849 55.945 26.116
28.849 55.936 25.983
28.849 55.936 25.848
28.849 55.930 25.697
28.848 55.928 25.563
28.848 55.928 25.421
28.848 55.929 25.284
28.849 55.932 25.146
28.849 55.934 24.999
28.849 55.935 24.865
28.849 55.938 24.721
28.850 55.945 24.582
28.850 55.947 24.445
28.850 55.935 24.301
28.850 55.929 24.169
28.850 55.929 24.021
28.850 55.928 23.891
28.850 55.929 23.741
28.849 55.927 23.608
28.849 55.928 23.464
28.848 55.928 23.330
28.848 55.929 23.188
28.848 55.925 23.053
28.847 55.921 22.903
28.847 55.921 22.775
28.847 55.922 22.631
28.847 55.922 22.486
28.847 55.925 22.354
28.847 55.930 22.210
28.847 55.929 22.073
28.847 55.918 21.936
28.847 55.914 21.793
28.848 55.915 21.656
28.848 55.922 21.511
28.849 55.926 21.378
28.849 55.922 21.236
28.849 55.917 21.097
28.850 55.922 20.957
28.850 55.933 20.814
28.851 55.927 20.680
28.851 55.918 20.538
28.852 55.925 20.404
28.852 55.929 20.260
28.853 55.930 20.123
28.853 55.928 19.978
28.854 55.924 19.845
28.854 55.930 19.705
28.854 55.938 19.563
28.854 55.937 19.421
28.854 55.935 19.290
28.854 55.932 19.142
28.854 55.930 19.007
28.854 55.929 18.874
28.854 55.929 18.726
28.854 55.919 18.590
28.853 55.920 18.454
28.853 55.930 18.313
28.853 55.928 18.172
28.854 55.930 18.034
28.854 55.934 17.895
28.854 55.931 17.752
28.854 55.925 17.621
28.855 55.912 17.482
28.855 55.909 17.345
28.856 55.905 17.200
28.856 55.895 17.066
28.857 55.888 16.925
28.857 55.890 16.788
28.857 55.902 16.649
28.858 55.904 16.507
28.858 55.900 16.373
28.858 55.916 16.235
28.856 55.908 14.842
28.856 55.885 14.708
28.856 55.873 14.570
28.856 55.864 14.432
28.856 55.848 14.369
28.951 55.553 30.768
28.951 55.575 30.658
28.951 55.682 30.515
28.952 55.747 30.429
28.952 55.857 30.276
28.952 55.929 30.118
28.952 55.959 29.967
28.952 55.964 29.827
28.953 55.969 29.693
28.953 55.967 29.550
28.953 55.964 29.409
28.953 55.968 29.269
28.953 55.971 29.125
28.953 55.973 28.988
28.953 55.972 28.846
28.953 55.973 28.707
28.953 55.973 28.564
28.953 55.975 28.428
28.953 55.972 28.285
28.953 55.965 28.149
28.953 55.952 28.010
28.953 55.940 27.870
28.953 55.943 27.728
28.952 55.947 27.590
28.952 55.947 27.452
28.952 55.945 27.310
28.952 55.948 27.167
28.951 55.951 27.030
28.951 55.947 26.890
28.951 55.950 26.746
28.951 55.956 26.610
28.950 55.960 26.470
28.950 55.964 26.324
28.949 55.961 26.189
28.949 55.950 26.048
28.949 55.945 25.908
28.948 55.940 25.775
28.948 55.933 25.633
28.948 55.933 25.492
28.948 55.933 25.350
28.948 55.936 25.215
28.948 55.939 25.071
28.949 55.941 24.932
28.949 55.943 24.796
28.949 55.948 24.650
28.949 55.953 24.513
28.950 55.945 24.372
28.950 55.935 24.230
28.950 55.936 24.098
28.949 55.936 23.951
28.949 55.936 23.818
28.949 55.936 23.675
28.949 55.935 23.538
28.948 55.939 23.395
28.948 55.936 23.254
28.947 55.933 23.118
28.947 55.928 22.981
28.947 55.926 22.836
28.947 55.928 22.702
28.946 55.926 22.564
28.946 55.926 22.414
28.946 55.931 22.281
28.947 55.933 22.141
28.947 55.930 22.000
28.947 55.922 21.865
28.947 55.918 21.726
28.948 55.927 21.585
28.948 55.937 21.442
28.949 55.936 21.305
28.949 55.930 21.161
28.949 55.930 21.031
28.950 55.939 20.887
28.950 55.938 20.744
28.951 55.929 20.609
28.951 55.930 20.467
28.952 55.937 20.334
28.952 55.937 20.186
28.953 55.937 20.055
28.953 55.935 19.904
28.954 55.935 19.776
28.954 55.941 19.632
28.954 55.942 19.494
28.954 55.937 19.356
28.954 55.935 19.215
28.954 55.936 19.075
28.954 55.937 18.938
28.954 55.941 18.869
28.953 55.940 18.664
28.953 55.933 18.517
28.953 55.938 18.382
28.953 55.938 18.242
28.953 55.933 18.102
28.953 55.933 18.035
28.954 55.934 17.617
28.955 55.924 17.481
28.955 55.919 17.340
28.956 55.916 17.197
28.956 55.906 17.066
28.956 55.896 16.928
28.957 55.893 16.785
28.957 55.899 16.652
28.957 55.904 16.512
28.957 55.898 16.367
28.957 55.909 16.227
28.957 55.923 16.161
28.956 55.916 14.773
28.956 55.897 14.635
28.956 55.887 14.499
28.956 55.841 14.366
29.052 55.574 30.764
29.052 55.595 30.657
29.052 55.692 30.513
29.052 55.756 30.432
29.052 55.813 30.347
29.053 55.903 30.193
29.053 55.951 30.045
29.053 55.967 29.902
29.053 55.971 29.758
29.053 55.971 29.619
29.053 55.968 29.480
29.053 55.968 29.335
29.053 55.972 29.198
29.054 55.976 29.059
29.054 55.975 28.916
29.054 55.973 28.770
29.054 55.971 28.639
29.054 55.971 28.495
29.054 55.973 28.358
29.054 55.970 28.216
29.054 55.961 28.079
29.053 55.948 27.941
29.053 55.946 27.804
29.053 55.950 27.653
29.053 55.954 27.518
29.053 55.955 27.381
29.053 55.955 27.239
29.052 55.961 27.099
29.052 55.956 26.955
29.052 55.950 26.820
29.051 55.956 26.676
29.051 55.962 26.536
29.051 55.967 26.400
29.050 55.970 26.256
29.050 55.962 26.119
29.049 55.954 25.979
29.049 55.948 25.836
29.049 55.937 25.704
29.049 55.934 25.563
29.049 55.937 25.422
29.049 55.939 25.283
29.049 55.942 25.139
29.049 55.945 25.003
29.049 55.946 24.859
29.050 55.951 24.723
29.050 55.955 24.581
29.050 55.953 24.442
29.050 55.943 24.308
29.050 55.939 24.158
29.050 55.940 24.025
29.050 55.942 23.884
29.050 55.941 23.744
29.050 55.940 23.607
29.049 55.943 23.466
29.049 55.943 23.324
29.048 55.937 23.188
29.048 55.930 23.044
29.048 55.926 22.911
29.047 55.930 22.767
29.047 55.932 22.630
29.047 55.929 22.498
29.047 55.930 22.348
29.047 55.935 22.210
29.047 55.933 22.067
29.048 55.931 21.931
29.048 55.925 21.799
29.048 55.926 21.651
29.049 55.940 21.512
29.049 55.945 21.373
29.049 55.939 21.233
29.050 55.936 21.095
29.050 55.943 20.956
29.051 55.948 20.817
29.051 55.941 20.674
29.052 55.938 20.540
29.052 55.944 20.396
29.053 55.947 20.261
29.053 55.946 20.116
29.054 55.946 19.989
29.054 55.943 19.834
29.054 55.941 19.702
29.055 55.945 19.561
29.055 55.939 19.426
29.055 55.933 19.287
29.055 55.935 19.145
29.055 55.938 19.006
29.054 55.938 18.170
29.054 55.933 18.037
29.054 55.937 17.962
29.055 55.930 17.475
29.056 55.930 17.338
29.056 55.928 17.198
29.057 55.919 17.064
29.057 55.910 16.926
29.058 55.904 16.788
29.058 55.904 16.649
29.058 55.905 16.511
29.058 55.902 16.365
29.058 55.905 16.230
29.058 55.915 16.162
29.056 55.911 14.703
29.056 55.904 14.565
29.056 55.894 14.424
29.056 55.866 14.361
29.153 55.592 30.760
29.153 55.603 30.657
29.153 55.705 30.508
29.153 55.768 30.423
29.154 55.875 30.266
29.154 55.940 30.120
29.154 55.971 29.968
29.154 55.976 29.828
29.154 55.975 29.685
29.154 55.974 29.550
29.154 55.974 29.406
29.154 55.977 29.266
29.155 55.982 29.124
29.155 55.986 28.985
29.155 55.984 28.848
29.155 55.980 28.704
29.155 55.975 28.567
29.155 55.977 28.423
29.155 55.977 28.288
29.155 55.974 28.142
29.155 55.962 28.007
29.154 55.953 27.869
29.154 55.957 27.728
29.154 55.960 27.588
29.154 55.964 27.447
29.154 55.963 27.307
29.153 55.967 27.163
29.153 55.970 27.025
29.153 55.961 26.889
29.153 55.957 26.750
29.152 55.965 26.607
29.152 55.970 26.463
29.151 55.976 26.325
29.151 55.974 26.183
29.151 55.967 26.050
29.150 55.962 25.906
29.150 55.953 25.765
29.150 55.943 25.634
29.150 55.945 25.492
29.150 55.950 25.347
29.150 55.952 25.215
29.150 55.953 25.066
29.150 55.952 24.932
29.151 55.954 24.788
29.151 55.958 24.651
29.151 55.959 24.509
29.151 55.955 24.368
29.151 55.947 24.236
29.151 55.948 24.095
29.151 55.951 23.949
29.151 55.952 23.814
29.151 55.951 23.672
29.150 55.952 23.536
29.150 55.954 23.387
29.150 55.950 23.259
29.149 55.940 23.118
29.149 55.932 22.977
29.149 55.933 22.841
29.148 55.938 22.692
29.148 55.938 22.558
29.148 55.937 22.419
29.148 55.940 22.282
29.148 55.945 22.137
29.148 55.945 22.003
29.149 55.940 21.862
29.149 55.936 21.718
29.149 55.942 21.584
29.150 55.947 21.513
29.150 55.949 21.235
29.151 55.946 21.091
29.151 55.952 20.953
29.152 55.950 20.745
29.153 55.947 20.604
29.153 55.948 20.539
29.156 55.943 19.419
29.156 55.937 19.283
29.156 55.937 19.152
29.156 55.940 19.076
29.155 55.938 18.103
29.155 55.935 17.963
29.158 55.932 17.058
29.158 55.927 16.926
29.159 55.917 16.782
29.159 55.912 16.651
29.159 55.912 16.503
29.159 55.910 16.371
29.159 55.910 16.233
29.159 55.919 16.157
29.158 55.924 15.329
29.158 55.921 15.265
29.157 55.917 14.777
29.157 55.912 14.634
29.157 55.916 14.494
29.157 55.895 14.358
29.157 55.879 14.296
29.253 55.571 30.714
29.253 55.654 30.588
29.253 55.708 30.509
29.253 55.774 30.427
29.254 55.834 30.346
29.254 55.922 30.189
29.254 55.966 30.038
29.254 55.981 29.899
29.254 55.980 29.759
29.254 55.976 29.613
29.254 55.977 29.476
29.254 55.979 29.339
29.254 55.982 29.195
29.255 55.987 29.054
29.255 55.988 28.915
29.255 55.982 28.777
29.255 55.975 28.632
29.255 55.973 28.497
29.255 55.975 28.355
29.255 55.977 28.216
29.255 55.972 28.073
29.254 55.959 27.940
29.254 55.958 27.799
29.254 55.962 27.658
29.254 55.965 27.513
29.254 55.963 27.375
29.254 55.963 27.235
29.253 55.969 27.099
29.253 55.967 26.955
29.253 55.962 26.819
29.252 55.964 26.679
29.252 55.972 26.537
29.252 55.974 26.392
29.251 55.976 26.256
29.251 55.972 26.112
29.250 55.968 25.980
29.250 55.967 25.835
29.250 55.959 25.698
29.250 55.953 25.561
29.250 55.958 25.415
29.250 55.962 25.280
29.250 55.959 25.139
29.250 55.956 24.998
29.250 55.955 24.866
29.251 55.957 24.717
29.251 55.961 24.581
29.251 55.959 24.441
29.251 55.954 24.297
29.251 55.951 24.163
29.251 55.956 24.019
29.251 55.959 23.881
29.251 55.957 23.743
29.251 55.956 23.605
29.250 55.956 23.463
29.250 55.954 23.322
29.249 55.947 23.185
29.249 55.937 23.046
29.249 55.935 22.910
29.248 55.940 22.769
29.248 55.943 22.626
29.248 55.943 22.491
29.248 55.941 22.350
29.248 55.945 22.206
29.248 55.949 22.070
29.248 55.950 21.927
29.249 55.945 21.792
29.249 55.942 21.652
29.250 55.954 21.511
29.250 55.953 21.226
29.251 55.952 21.098
29.252 55.950 20.817
29.252 55.947 20.674
29.258 55.927 16.787
29.259 55.918 16.656
29.259 55.919 16.499
29.259 55.921 16.369
29.259 55.926 16.231
29.257 55.919 15.328
29.257 55.906 15.193
29.257 55.915 15.055
29.257 55.916 14.911
29.257 55.912 14.773
29.257 55.918 14.638
29.352 55.555 30.770
29.352 55.596 30.652
29.353 55.711 30.512
29.353 55.778 30.429
29.353 55.840 30.342
29.353 55.931 30.188
29.354 55.972 30.037
29.354 55.983 29.896
29.354 55.983 29.757
29.354 55.981 29.616
29.354 55.984 29.476
29.354 55.990 29.336
29.354 55.991 29.196
29.354 55.991 29.050
29.354 55.991 28.912
29.354 55.984 28.774
29.354 55.977 28.636
29.354 55.974 28.495
29.354 55.977 28.360
29.354 55.981 28.212
29.354 55.977 28.075
29.354 55.965 27.934
29.354 55.963 27.800
29.354 55.967 27.656
29.353 55.968 27.515
29.353 55.963 27.379
29.353 55.960 27.234
29.353 55.967 27.099
29.352 55.967 26.957
29.352 55.963 26.813
29.352 55.967 26.675
29.351 55.972 26.539
29.351 55.971 26.393
29.351 55.973 26.257
29.350 55.971 26.116
29.350 55.967 25.979
29.350 55.969 25.836
29.349 55.964 25.698
29.349 55.959 25.558
29.349 55.963 25.419
29.349 55.968 25.277
29.349 55.965 25.139
29.350 55.959 24.998
29.350 55.958 24.857
29.350 55.958 24.718
29.350 55.963 24.581
29.351 55.964 24.438
29.351 55.958 24.300
29.351 55.956 24.162
29.351 55.960 24.022
29.351 55.963 23.883
29.350 55.962 23.737
29.350 55.960 23.606
29.350 55.959 23.462
29.349 55.958 23.324
29.349 55.955 23.183
29.348 55.947 23.044
29.348 55.944 22.914
29.348 55.948 22.763
29.348 55.951 22.628
29.348 55.949 22.485
29.348 55.945 22.350
29.348 55.949 22.209
29.348 55.954 22.066
29.348 55.954 21.934
29.348 55.951 21.786
29.349 55.947 21.649
29.349 55.952 21.581
29.351 55.948 20.815
29.352 55.948 20.677
29.358 55.929 16.713
29.358 55.929 16.578
29.358 55.929 16.507
29.357 55.914 15.257
29.357 55.901 15.123
29.357 55.906 14.984
29.357 55.908 14.845
29.357 55.917 14.702
29.357 55.909 14.284
29.452 55.559 30.768
29.452 55.602 30.656
29.452 55.711 30.507
29.452 55.781 30.427
29.453 55.843 30.342
29.453 55.934 30.187
29.453 55.976 30.042
29.453 55.982 29.898
29.453 55.985 29.757
29.453 55.989 29.611
29.453 55.991 29.477
29.454 55.991 28.915
29.454 55.986 28.775
29.454 55.980 28.635
29.454 55.978 28.496
29.454 55.981 28.357
29.454 55.985 28.210
29.454 55.982 28.075
29.453 55.969 27.933
29.453 55.964 27.799
29.453 55.966 27.653
29.453 55.968 27.522
29.453 55.964 27.375
29.453 55.959 27.235
29.452 55.967 27.096
29.452 55.969 26.958
29.452 55.965 26.813
29.451 55.969 26.677
29.451 55.973 26.539
29.451 55.969 26.396
29.450 55.970 26.252
29.450 55.970 26.118
29.449 55.967 25.978
29.449 55.970 25.835
29.449 55.968 25.698
29.449 55.964 25.556
29.449 55.963 25.421
29.449 55.969 25.274
29.449 55.970 25.139
29.449 55.960 24.999
29.449 55.959 24.857
29.450 55.959 24.719
29.450 55.962 24.581
29.450 55.966 24.440
29.450 55.963 24.300
29.450 55.961 24.159
29.450 55.963 24.020
29.450 55.965 23.885
29.450 55.965 23.670
29.449 55.962 23.531
29.449 55.962 23.461
29.448 55.956 23.046
29.448 55.951 22.905
29.447 55.952 22.764
29.447 55.957 22.627
29.447 55.955 22.483
29.447 55.949 22.350
29.447 55.953 22.208
29.447 55.956 22.068
29.448 55.952 21.932
29.448 55.951 21.788
29.448 55.949 21.652
29.451 55.950 20.817
29.451 55.948 20.674
29.456 55.916 15.187
29.456 55.902 15.055
29.456 55.909 14.915
29.456 55.917 14.774
29.456 55.919 14.704
29.551 55.596 30.760
29.551 55.611 30.656
29.552 55.716 30.505
29.552 55.784 30.430
29.552 55.845 30.350
29.552 55.901 30.262
29.553 55.969 30.106
29.553 55.988 29.968
29.553 55.991 29.826
29.553 55.993 29.759
29.553 55.988 28.631
29.553 55.987 28.495
29.553 55.986 28.350
29.553 55.987 28.219
29.553 55.982 28.076
29.553 55.971 27.935
29.553 55.963 27.800
29.553 55.962 27.649
29.553 55.967 27.525
29.552 55.962 27.368
29.552 55.958 27.238
29.552 55.964 27.098
29.552 55.967 26.958
29.551 55.967 26.820
29.551 55.973 26.673
29.551 55.972 26.532
29.550 55.967 26.396
29.550 55.967 26.261
29.549 55.966 26.114
29.549 55.965 25.977
29.549 55.969 25.840
29.549 55.969 25.693
29.548 55.965 25.558
29.548 55.962 25.419
29.548 55.967 25.277
29.549 55.969 25.137
29.549 55.962 25.000
29.549 55.962 24.856
29.549 55.962 24.725
29.550 55.968 24.577
29.550 55.969 24.368
29.550 55.966 24.229
29.550 55.967 24.091
29.550 55.967 23.948
29.550 55.966 23.880
29.549 55.963 23.601
29.549 55.963 23.461
29.547 55.958 22.903
29.547 55.957 22.765
29.547 55.959 22.490
29.547 55.955 22.347
29.547 55.958 22.208
29.547 55.956 22.068
29.547 55.954 21.929
29.547 55.950 21.787
29.548 55.951 21.652
29.551 55.949 20.746
29.557 55.930 16.715
29.557 55.925 16.577
29.558 55.922 16.440
29.556 55.915 15.116
29.556 55.907 14.982
29.556 55.914 14.851
29.556 55.917 14.701
29.556 55.920 14.631
29.651 55.587 30.760
29.651 55.616 30.655
29.652 55.720 30.505
29.652 55.786 30.422
29.652 55.901 30.265
29.653 55.971 30.111
29.653 55.992 29.963
29.653 55.993 29.897
29.653 55.987 28.213
29.653 55.979 28.076
29.653 55.972 27.934
29.653 55.967 27.797
29.653 55.965 27.652
29.653 55.969 27.517
29.652 55.964 27.380
29.652 55.958 27.238
29.652 55.960 27.099
29.652 55.963 26.955
29.651 55.968 26.816
29.651 55.975 26.675
29.651 55.973 26.534
29.650 55.967 26.398
29.650 55.968 26.258
29.649 55.969 26.118
29.649 55.968 25.976
29.649 55.969 25.834
29.649 55.968 25.702
29.649 55.964 25.554
29.648 55.960 25.415
29.649 55.965 25.281
29.649 55.965 25.141
29.649 55.963 24.997
29.649 55.966 24.857
29.649 55.968 24.720
29.650 55.967 24.300
29.650 55.965 24.154
29.650 55.963 24.022
29.650 55.964 23.882
29.649 55.965 23.601
29.649 55.964 23.464
29.647 55.961 22.767
29.647 55.959 22.485
29.647 55.957 22.350
29.647 55.957 22.204
29.647 55.957 22.070
29.647 55.952 21.928
29.648 55.950 21.791
29.648 55.954 21.720
29.657 55.928 16.647
29.658 55.915 16.504
29.658 55.923 16.374
29.656 55.920 15.116
29.656 55.901 14.988
29.656 55.908 14.849
29.656 55.911 14.704
29.656 55.912 14.563
29.656 55.911 14.427
29.656 55.916 14.289
29.751 55.577 30.763
29.751 55.609 30.657
29.752 55.721 30.507
29.752 55.787 30.425
29.752 55.847 30.340
29.753 55.942 30.188
29.753 55.984 30.044
29.753 55.991 29.890
29.753 55.986 28.211
29.753 55.980 28.076
29.753 55.974 27.934
29.753 55.971 27.800
29.753 55.971 27.650
29.753 55.973 27.515
29.753 55.969 27.375
29.752 55.965 27.238
29.752 55.963 27.099
29.752 55.961 26.957
29.751 55.967 26.819
29.751 55.971 26.670
29.751 55.970 26.542
29.750 55.967 26.399
29.750 55.970 26.251
29.750 55.975 26.114
29.749 55.973 25.976
29.749 55.970 25.837
29.749 55.968 25.700
29.749 55.961 25.557
29.749 55.958 25.413
29.749 55.963 25.282
29.749 55.964 25.137
29.749 55.965 25.002
29.749 55.969 24.859
29.750 55.965 24.163
29.750 55.961 24.018
29.750 55.964 23.881
29.747 55.959 22.487
29.747 55.954 22.346
29.747 55.956 22.209
29.747 55.953 21.928
29.748 55.951 21.787
29.758 55.926 16.578
29.758 55.921 16.431
29.756 55.905 15.055
29.756 55.897 14.912
29.756 55.904 14.774
29.756 55.905 14.638
29.756 55.912 14.498
29.756 55.909 14.360
29.756 55.912 14.289
29.852 55.563 30.769
29.852 55.608 30.660
29.852 55.717 30.505
29.853 55.784 30.426
29.853 55.845 30.345
29.853 55.940 30.188
29.853 55.978 30.037
29.853 55.988 29.895
29.853 55.994 29.827
29.854 55.988 28.213
29.854 55.985 28.074
29.854 55.978 27.934
29.854 55.977 27.794
29.853 55.977 27.654
29.853 55.975 27.519
29.853 55.974 27.373
29.853 55.971 27.232
29.853 55.967 27.098
29.852 55.960 26.958
29.852 55.965 26.812
29.852 55.972 26.676
29.851 55.969 26.537
29.851 55.967 26.394
29.850 55.974 26.255
29.850 55.976 25.979
29.849 55.971 25.832
29.849 55.969 25.697
29.849 55.960 25.559
29.849 55.956 25.421
29.849 55.963 25.277
29.849 55.963 25.136
29.849 55.963 24.997
29.850 55.968 24.865
29.851 55.968 24.162
29.850 55.965 24.022
29.847 55.960 22.555
29.847 55.953 22.417
29.847 55.953 22.278
29.847 55.957 22.210
29.848 55.955 21.860
29.848 55.954 21.792
29.858 55.923 16.505
29.858 55.924 16.431
29.856 55.918 15.051
29.856 55.907 14.915
29.856 55.906 14.773
29.856 55.907 14.637
29.856 55.917 14.498
29.857 55.919 14.429
29.857 55.913 14.290
29.951 55.567 30.773
29.951 55.607 30.670
29.952 55.661 30.589
29.952 55.721 30.504
29.952 55.786 30.418
29.952 55.845 30.337
29.953 55.935 30.188
29.953 55.974 30.043
29.953 55.983 29.893
29.953 55.995 29.756
29.953 55.987 28.001
29.953 55.982 27.865
29.953 55.982 27.723
29.953 55.979 27.585
29.953 55.975 27.444
29.952 55.975 27.304
29.952 55.972 27.163
29.952 55.964 27.029
29.952 55.962 26.887
29.951 55.970 26.745
29.951 55.972 26.606
29.950 55.968 26.466
29.950 55.971 26.326
29.950 55.974 26.255
29.949 55.977 25.907
29.949 55.972 25.765
29.949 55.965 25.625
29.949 55.957 25.492
29.949 55.961 25.347
29.949 55.969 25.208
29.949 55.965 25.066
29.949 55.965 24.929
29.949 55.970 24.790
29.949 55.969 24.716
29.947 55.959 22.627
29.947 55.950 22.483
29.947 55.947 22.351
29.947 55.957 22.206
29.948 55.956 21.792
29.956 55.922 14.980
29.956 55.911 14.847
29.956 55.907 14.703
29.956 55.916 14.569
30.051 55.581 30.770
30.051 55.608 30.661
30.051 55.723 30.508
30.052 55.789 30.425
30.052 55.846 30.338
30.052 55.933 30.188
30.052 55.971 30.042
30.052 55.981 29.896
30.052 55.995 29.752
30.053 55.984 27.930
30.053 55.979 27.794
30.052 55.976 27.653
30.052 55.972 27.517
30.052 55.970 27.380
30.052 55.972 27.230
30.052 55.967 27.094
30.051 55.962 26.962
30.051 55.965 26.816
30.051 55.973 26.672
30.050 55.971 26.538
30.050 55.969 26.397
30.049 55.976 26.251
30.048 55.976 25.839
30.048 55.970 25.696
30.048 55.958 25.557
30.048 55.954 25.418
30.048 55.965 25.279
30.048 55.968 25.138
30.048 55.962 24.998
30.049 55.965 24.864
30.049 55.966 24.711
30.049 55.969 24.648
30.046 55.957 22.628
30.046 55.950 22.483
30.046 55.948 22.348
30.046 55.957 22.208
30.047 55.956 21.793
30.055 55.914 14.845
30.055 55.909 14.700
30.055 55.920 14.568
30.150 55.573 30.770
30.151 55.599 30.661
30.151 55.722 30.509
30.151 55.791 30.425
30.152 55.897 30.264
30.152 55.958 30.116
30.152 55.980 29.961
30.152 55.993 29.830
30.152 55.994 29.475
30.152 55.983 27.933
30.152 55.977 27.798
30.152 55.973 27.655
30.152 55.967 27.513
30.152 55.963 27.379
30.151 55.968 27.234
30.151 55.965 27.098
30.151 55.963 26.958
30.151 55.968 26.821
30.150 55.976 26.675
30.150 55.977 26.532
30.149 55.972 26.393
30.149 55.976 26.258
30.148 55.972 25.701
30.148 55.958 25.553
30.148 55.957 25.420
30.148 55.968 25.276
30.148 55.971 25.139
30.148 55.967 24.998
30.148 55.966 24.857
30.149 55.963 24.721
30.149 55.968 24.581
30.149 55.967 24.158
30.147 55.961 22.905
30.146 55.957 22.766
30.146 55.958 22.626
30.146 55.954 22.487
30.146 55.954 22.347
30.146 55.958 22.279
30.155 55.919 14.842
30.155 55.913 14.707
30.155 55.917 14.635
30.155 55.919 14.354
30.155 55.911 14.285
30.250 55.481 30.859
30.250 55.537 30.739
30.251 55.651 30.584
30.251 55.716 30.504
30.251 55.788 30.427
30.252 55.896 30.264
30.252 55.955 30.114
30.252 55.980 29.968
30.252 55.995 29.826
30.252 55.986 28.006
30.252 55.979 27.861
30.252 55.976 27.726
30.252 55.971 27.586
30.252 55.965 27.442
30.252 55.965 27.308
30.251 55.968 27.165
30.251 55.968 27.027
30.251 55.968 26.887
30.250 55.975 26.746
30.250 55.979 26.675
30.250 55.979 26.534
30.249 55.973 26.397
30.249 55.975 26.257
30.249 55.975 26.110
30.248 55.974 25.979
30.248 55.975 25.834
30.248 55.968 25.698
30.248 55.957 25.560
30.248 55.956 25.419
30.248 55.970 25.278
30.248 55.971 24.997
30.248 55.969 24.855
30.249 55.964 24.723
30.249 55.962 24.581
30.249 55.965 24.434
30.249 55.964 24.303
30.249 55.960 24.159
30.249 55.964 24.020
30.247 55.962 23.044
30.247 55.957 22.913
30.246 55.954 22.761
30.246 55.958 22.622
30.257 55.924 16.160
30.257 55.917 16.022
30.256 55.917 15.882
30.256 55.922 15.743
30.255 55.920 14.781
30.255 55.915 14.637
30.255 55.914 14.494
30.255 55.909 14.358
30.255 55.884 14.296
30.350 55.534 30.780
30.351 55.583 30.671
30.351 55.645 30.592
30.351 55.710 30.506
30.351 55.782 30.421
30.352 55.893 30.268
30.352 55.951 30.111
30.352 55.977 29.969
30.352 55.991 29.827
30.352 55.993 29.757
30.352 55.993 29.611
30.352 55.994 29.477
30.353 55.985 28.075
30.352 55.975 27.935
30.352 55.975 27.793
30.352 55.974 27.656
30.352 55.968 27.514
30.352 55.966 27.376
30.352 55.967 27.243
30.351 55.968 27.088
30.351 55.966 26.960
30.351 55.967 26.814
30.350 55.973 26.683
30.350 55.974 26.528
30.350 55.974 26.394
30.349 55.973 26.260
30.349 55.973 26.114
30.348 55.968 25.977
30.348 55.967 25.833
30.348 55.963 25.700
30.348 55.953 25.562
30.348 55.955 25.421
30.348 55.968 25.278
30.348 55.970 24.852
30.349 55.965 24.726
30.349 55.960 24.577
30.349 55.961 24.443
30.349 55.960 24.295
30.349 55.959 24.160
30.349 55.961 24.024
30.349 55.965 23.947
30.347 55.961 22.972
30.346 55.955 22.840
30.346 55.955 22.695
30.346 55.957 22.622
30.357 55.920 16.230
30.357 55.903 16.095
30.357 55.902 15.952
30.356 55.911 15.816
30.356 55.918 15.747
30.355 55.920 14.779
30.355 55.916 14.638
30.355 55.917 14.491
30.355 55.898 14.358
30.355 55.890 14.294
30.450 55.533 30.781
30.451 55.586 30.663
30.451 55.711 30.507
30.451 55.782 30.424
30.452 55.842 30.337
30.452 55.925 30.194
30.452 55.965 30.038
30.452 55.982 29.897
30.452 55.988 29.757
30.452 55.988 29.615
30.452 55.992 29.476
30.453 55.987 28.636
30.453 55.986 28.492
30.453 55.988 28.421
30.453 55.982 28.077
30.452 55.971 27.938
30.452 55.971 27.796
30.452 55.973 27.648
30.452 55.970 27.519
30.452 55.968 27.379
30.452 55.970 27.238
30.451 55.972 27.093
30.451 55.966 26.958
30.451 55.960 26.812
30.450 55.963 26.681
30.450 55.969 26.535
30.450 55.970 26.396
30.449 55.971 26.254
30.449 55.970 26.119
30.448 55.960 25.975
30.448 55.960 25.842
30.448 55.957 25.696
30.448 55.950 25.559
30.448 55.957 25.422
30.448 55.966 25.275
30.448 55.971 25.140
30.448 55.968 24.861
30.449 55.962 24.718
30.449 55.958 24.580
30.449 55.958 24.439
30.449 55.959 24.303
30.449 55.960 24.161
30.449 55.960 24.023
30.449 55.960 23.880
30.449 55.959 23.744
30.449 55.964 23.599
30.447 55.957 22.971
30.446 55.950 22.835
30.446 55.951 22.695
30.446 55.954 22.622
30.446 55.957 22.069
30.457 55.920 16.297
30.457 55.901 16.165
30.457 55.894 16.027
30.456 55.901 15.883
30.456 55.916 15.750
30.456 55.920 15.680
30.455 55.919 14.775
30.455 55.917 14.636
30.455 55.914 14.496
30.455 55.904 14.359
30.455 55.902 14.292
30.550 55.557 30.771
30.551 55.598 30.665
30.551 55.656 30.583
30.551 55.716 30.505
30.551 55.784 30.427
30.552 55.841 30.342
30.552 55.922 30.192
30.552 55.966 30.040
30.552 55.982 29.895
30.552 55.985 29.755
30.552 55.984 29.619
30.552 55.989 29.481
30.552 55.993 29.330
30.553 55.989 28.703
30.553 55.982 28.567
30.553 55.986 28.427
30.553 55.987 28.281
30.553 55.982 28.144
30.552 55.971 28.008
30.552 55.965 27.862
30.552 55.969 27.730
30.552 55.973 27.584
30.552 55.970 27.445
30.552 55.968 27.305
30.551 55.972 27.167
30.551 55.968 27.026
30.551 55.960 26.889
30.550 55.954 26.745
30.550 55.962 26.611
30.550 55.970 26.462
30.549 55.972 26.331
30.549 55.975 26.184
30.549 55.967 26.048
30.548 55.960 25.907
30.548 55.960 25.767
30.548 55.959 25.631
30.548 55.960 25.492
30.548 55.965 25.345
30.548 55.966 25.206
30.548 55.967 25.069
30.548 55.966 24.929
30.549 55.962 24.788
30.549 55.956 24.650
30.549 55.956 24.514
30.549 55.958 24.368
30.549 55.960 24.232
30.549 55.963 24.091
30.549 55.962 23.954
30.549 55.958 23.810
30.549 55.956 23.672
30.548 55.962 23.531
30.547 55.961 23.044
30.547 55.950 22.905
30.546 55.945 22.766
30.546 55.950 22.630
30.546 55.958 22.485
30.546 55.958 22.348
30.546 55.954 22.207
30.546 55.950 22.069
30.547 55.951 21.927
30.547 55.953 21.653
30.548 55.950 21.510
30.548 55.953 21.370
30.549 55.951 21.094
30.549 55.946 20.952
30.549 55.950 20.882
30.557 55.926 16.372
30.557 55.905 16.227
30.557 55.896 16.096
30.557 55.896 15.954
30.556 55.908 15.813
30.556 55.921 15.680
30.555 55.920 14.983
30.555 55.913 14.844
30.555 55.908 14.707
30.555 55.908 14.566
30.555 55.902 14.431
30.555 55.903 14.357
30.650 55.588 30.762
30.650 55.607 30.660
30.651 55.713 30.503
30.651 55.780 30.427
30.651 55.883 30.265
30.651 55.948 30.114
30.652 55.978 29.965
30.652 55.984 29.829
30.652 55.981 29.687
30.652 55.980 29.544
30.652 55.986 29.407
30.652 55.989 29.260
30.652 55.988 29.126
30.652 55.991 28.984
30.652 55.991 28.914
30.652 55.989 28.773
30.652 55.979 28.634
30.652 55.976 28.494
30.652 55.980 28.357
30.652 55.978 28.211
30.652 55.970 28.080
30.652 55.962 27.933
30.652 55.959 27.798
30.652 55.965 27.655
30.651 55.969 27.521
30.651 55.961 27.372
30.651 55.961 27.241
30.651 55.963 27.097
30.650 55.959 26.952
30.650 55.950 26.819
30.650 55.952 26.680
30.649 55.964 26.538
30.649 55.968 26.396
30.649 55.974 26.253
30.648 55.971 26.116
30.648 55.962 25.979
30.648 55.960 25.837
30.647 55.961 25.697
30.647 55.962 25.560
30.647 55.962 25.415
30.647 55.961 25.279
30.647 55.957 25.136
30.648 55.956 25.001
30.648 55.959 24.863
30.648 55.956 24.716
30.648 55.951 24.583
30.648 55.955 24.440
30.649 55.957 24.301
30.649 55.958 24.159
30.649 55.961 24.022
30.648 55.957 23.878
30.648 55.950 23.744
30.648 55.949 23.608
30.648 55.958 23.460
30.647 55.963 23.323
30.647 55.962 23.182
30.646 55.958 23.044
30.646 55.945 22.911
30.646 55.941 22.764
30.646 55.946 22.631
30.646 55.951 22.487
30.645 55.950 22.342
30.646 55.946 22.211
30.646 55.942 22.069
30.646 55.943 21.929
30.646 55.946 21.792
30.647 55.943 21.651
30.647 55.942 21.514
30.647 55.945 21.373
30.648 55.951 21.232
30.648 55.945 21.091
30.649 55.939 20.957
30.649 55.942 20.812
30.650 55.947 20.678
30.650 55.947 20.537
30.656 55.927 16.370
30.656 55.906 16.229
30.656 55.901 16.091
30.656 55.904 15.958
30.656 55.915 15.812
30.655 55.919 15.676
30.655 55.922 15.542
30.655 55.922 15.189
30.655 55.913 15.053
30.654 55.907 14.910
30.654 55.898 14.783
30.654 55.899 14.636
30.654 55.902 14.497
30.655 55.901 14.358
30.655 55.885 14.285
30.749 55.588 30.762
30.749 55.602 30.663
30.749 55.707 30.505
30.750 55.772 30.425
30.750 55.877 30.267
30.750 55.946 30.116
30.751 55.978 29.968
30.751 55.983 29.826
30.751 55.979 29.690
30.751 55.976 29.541
30.751 55.982 29.407
30.751 55.985 29.265
30.751 55.981 29.128
30.751 55.988 28.981
30.751 55.991 28.844
30.751 55.982 28.706
30.751 55.975 28.565
30.751 55.974 28.426
30.751 55.977 28.287
30.751 55.974 28.142
30.751 55.966 28.011
30.751 55.958 27.863
30.751 55.963 27.728
30.751 55.970 27.584
30.750 55.964 27.449
30.750 55.952 27.311
30.750 55.953 27.167
30.750 55.955 27.030
30.749 55.950 26.890
30.749 55.946 26.747
30.748 55.957 26.606
30.748 55.966 26.468
30.748 55.971 26.324
30.747 55.975 26.189
30.747 55.965 26.048
30.747 55.959 25.906
30.746 55.962 25.770
30.746 55.962 25.624
30.746 55.964 25.489
30.746 55.962 25.348
30.746 55.954 25.211
30.746 55.953 25.068
30.747 55.956 24.930
30.747 55.957 24.791
30.747 55.954 24.648
30.747 55.950 24.512
30.747 55.953 24.371
30.748 55.952 24.233
30.748 55.956 24.091
30.747 55.956 23.949
30.747 55.950 23.815
30.747 55.941 23.673
30.747 55.946 23.537
30.746 55.955 23.392
30.746 55.956 23.256
30.745 55.958 23.114
30.745 55.950 22.974
30.745 55.942 22.837
30.745 55.940 22.699
30.744 55.944 22.554
30.744 55.946 22.419
30.744 55.941 22.284
30.745 55.940 22.138
30.745 55.938 21.999
30.745 55.937 21.861
30.745 55.937 21.722
30.746 55.935 21.580
30.746 55.936 21.443
30.746 55.940 21.306
30.747 55.943 21.162
30.747 55.937 21.024
30.748 55.931 20.889
30.748 55.938 20.746
30.749 55.941 20.605
30.749 55.943 20.469
30.749 55.944 20.398
30.751 55.946 19.984
30.755 55.923 16.367
30.755 55.900 16.229
30.755 55.899 16.098
30.755 55.909 15.957
30.755 55.915 15.813
30.754 55.912 15.671
30.754 55.915 15.537
30.754 55.922 15.470
30.754 55.920 15.194
30.753 55.906 15.048
30.753 55.898 14.916
30.753 55.891 14.771
30.753 55.890 14.637
30.753 55.897 14.501
30.753 55.897 14.362
30.754 55.898 14.288
30.848 55.561 30.768
30.848 55.590 30.662
30.848 55.700 30.509
30.848 55.761 30.428
30.849 55.869 30.267
30.849 55.938 30.121
30.849 55.971 29.966
30.849 55.980 29.826
30.849 55.978 29.687
30.849 55.974 29.546
30.849 55.979 29.406
30.849 55.979 29.272
30.850 55.977 29.121
30.850 55.984 28.985
30.850 55.986 28.846
30.850 55.979 28.703
30.850 55.970 28.567
30.850 55.968 28.427
30.850 55.974 28.286
30.850 55.972 28.146
30.849 55.964 28.006
30.849 55.957 27.870
30.849 55.962 27.728
30.849 55.968 27.582
30.849 55.960 27.450
30.849 55.944 27.308
30.848 55.944 27.174
30.848 55.948 27.025
30.848 55.944 26.893
30.847 55.942 26.750
30.847 55.950 26.611
30.847 55.958 26.466
30.846 55.965 26.323
30.846 55.967 26.190
30.845 55.956 26.045
30.845 55.951 25.908
30.845 55.954 25.771
30.845 55.953 25.630
30.845 55.953 25.489
30.845 55.952 25.349
30.845 55.948 25.214
30.845 55.947 25.069
30.845 55.948 24.927
30.845 55.950 24.794
30.846 55.952 24.649
30.846 55.947 24.513
30.846 55.945 24.371
30.846 55.943 24.235
30.846 55.947 24.087
30.846 55.949 23.958
30.846 55.944 23.813
30.846 55.937 23.673
30.845 55.939 23.538
30.845 55.944 23.394
30.844 55.946 23.252
30.844 55.947 23.116
30.844 55.944 22.976
30.843 55.938 22.842
30.843 55.935 22.696
30.843 55.938 22.561
30.843 55.937 22.417
30.843 55.935 22.280
30.843 55.935 22.141
30.843 55.934 22.000
30.843 55.932 21.863
30.844 55.931 21.721
30.844 55.928 21.585
30.845 55.931 21.443
30.845 55.935 21.304
30.845 55.936 21.163
30.846 55.932 21.025
30.846 55.928 20.887
30.847 55.932 20.747
30.847 55.933 20.610
30.848 55.935 20.467
30.848 55.941 20.328
30.849 55.946 20.189
30.849 55.944 20.049
30.850 55.943 19.909
30.850 55.945 19.840
30.854 55.923 16.371
30.854 55.895 16.228
30.854 55.893 16.098
30.853 55.910 15.950
30.853 55.912 15.815
30.853 55.905 15.675
30.853 55.908 15.535
30.852 55.917 15.400
30.852 55.919 15.260
30.852 55.906 15.120
30.852 55.892 14.985
30.852 55.884 14.843
30.852 55.874 14.708
30.852 55.873 14.572
30.852 55.895 14.431
30.852 55.893 14.290
30.947 55.566 30.768
30.947 55.590 30.661
30.947 55.692 30.511
30.948 55.810 30.353
30.948 55.862 30.267
30.948 55.929 30.118
30.948 55.965 29.972
30.948 55.977 29.830
30.948 55.977 29.684
30.948 55.975 29.550
30.948 55.979 29.403
30.949 55.978 29.268
30.949 55.977 29.127
30.949 55.983 28.984
30.949 55.981 28.845
30.949 55.972 28.703
30.949 55.964 28.568
30.949 55.962 28.430
30.949 55.968 28.286
30.949 55.967 28.151
30.949 55.957 28.003
30.948 55.951 27.871
30.948 55.958 27.727
30.948 55.962 27.588
30.948 55.952 27.448
30.948 55.937 27.307
30.947 55.934 27.177
30.947 55.938 27.025
30.947 55.937 26.894
30.946 55.935 26.749
30.946 55.941 26.611
30.946 55.951 26.469
30.945 55.957 26.326
30.945 55.957 26.189
30.945 55.949 26.049
30.944 55.941 25.910
30.944 55.943 25.770
30.944 55.941 25.632
30.944 55.940 25.492
30.944 55.941 25.350
30.944 55.938 25.213
30.944 55.939 25.072
30.944 55.940 24.932
30.944 55.942 24.791
30.945 55.948 24.652
30.945 55.945 24.513
30.945 55.940 24.375
30.945 55.938 24.233
30.945 55.941 24.090
30.945 55.944 23.956
30.945 55.943 23.816
30.945 55.938 23.673
30.944 55.940 23.536
30.944 55.942 23.393
30.944 55.938 23.254
30.943 55.937 23.121
30.943 55.937 22.975
30.942 55.930 22.841
30.942 55.928 22.698
30.942 55.931 22.562
30.942 55.929 22.417
30.942 55.928 22.281
30.942 55.931 22.141
30.942 55.930 22.002
30.943 55.931 21.862
30.943 55.928 21.721
30.943 55.923 21.586
30.944 55.929 21.446
30.944 55.932 21.302
30.945 55.931 21.169
30.945 55.929 21.026
30.945 55.927 20.887
30.946 55.928 20.746
30.946 55.927 20.611
30.947 55.928 20.472
30.947 55.937 20.325
30.948 55.944 20.189
30.948 55.942 20.049
30.949 55.942 19.909
30.949 55.943 19.841
30.949 55.942 19.559
30.950 55.943 19.422
30.953 55.926 16.367
30.953 55.890 16.234
30.953 55.885 16.092
30.953 55.899 15.958
30.952 55.899 15.812
30.952 55.893 15.681
30.952 55.893 15.544
30.952 55.908 15.396
30.951 55.914 15.260
30.951 55.902 15.123
30.951 55.893 14.979
30.951 55.882 14.848
30.951 55.864 14.710
30.951 55.858 14.572
30.951 55.865 14.430
30.951 55.853 14.293
31.046 55.567 30.765
31.046 55.591 30.661
31.047 55.688 30.513
31.047 55.753 30.432
31.047 55.860 30.273
31.048 55.925 30.116
31.048 55.960 29.971
31.048 55.970 29.825
31.048 55.969 29.691
31.048 55.968 29.549
31.048 55.971 29.412
31.048 55.971 29.266
31.048 55.972 29.123
31.048 55.976 28.988
31.048 55.975 28.847
31.048 55.965 28.710
31.048 55.955 28.565
31.048 55.955 28.427
31.048 55.958 28.290
31.048 55.957 28.151
31.048 55.952 28.007
31.048 55.946 27.869
31.048 55.953 27.730
31.048 55.958 27.593
31.048 55.946 27.441
31.047 55.930 27.314
31.047 55.928 27.171
31.047 55.934 27.034
31.046 55.932 26.892
31.046 55.929 26.751
31.046 55.933 26.612
31.045 55.941 26.470
31.045 55.946 26.331
31.045 55.948 26.191
31.044 55.939 26.049
31.044 55.932 25.914
31.044 55.934 25.771
31.044 55.932 25.634
31.043 55.932 25.491
31.043 55.935 25.350
31.044 55.934 25.214
31.044 55.936 25.072
31.044 55.933 24.932
31.044 55.935 24.794
31.044 55.941 24.655
31.045 55.939 24.510
31.045 55.936 24.374
31.045 55.935 24.234
31.045 55.935 24.096
31.045 55.939 23.953
31.045 55.940 23.816
31.044 55.937 23.676
31.044 55.939 23.535
31.044 55.939 23.394
31.043 55.931 23.260
31.043 55.926 23.118
31.042 55.927 22.978
31.042 55.925 22.838
31.042 55.923 22.700
31.042 55.926 22.561
31.042 55.925 22.416
31.042 55.923 22.282
31.042 55.927 22.145
31.042 55.926 22.001
31.042 55.927 21.864
31.043 55.923 21.723
31.043 55.919 21.584
31.043 55.924 21.446
31.044 55.926 21.306
31.044 55.925 21.165
31.045 55.926 21.029
31.045 55.924 20.887
31.046 55.922 20.745
31.046 55.919 20.608
31.047 55.922 20.472
31.047 55.931 20.330
31.048 55.936 20.192
31.048 55.936 20.049
31.049 55.935 19.912
31.049 55.938 19.772
31.049 55.938 19.634
31.049 55.934 19.492
31.049 55.943 19.354
31.049 55.940 19.075
31.049 55.938 18.937
31.049 55.938 18.799
31.049 55.938 18.659
31.049 55.939 18.586
31.053 55.921 16.367
31.053 55.882 16.234
31.052 55.878 16.097
31.052 55.886 15.954
31.052 55.881 15.818
31.052 55.878 15.675
31.051 55.876 15.544
31.051 55.891 15.400
31.051 55.905 15.257
31.051 55.899 15.123
31.051 55.902 14.985
31.051 55.893 14.843
31.051 55.865 14.710
31.051 55.849 14.574
31.051 55.830 14.428
31.051 55.819 14.305
31.147 55.545 30.770
31.147 55.581 30.669
31.147 55.681 30.507
31.148 55.804 30.352
31.148 55.889 30.194
31.148 55.937 30.045
31.148 55.955 29.904
31.148 55.957 29.762
31.148 55.953 29.619
31.149 55.955 29.481
31.149 55.960 29.339
31.149 55.962 29.201
31.149 55.962 29.055
31.149 55.964 28.920
31.149 55.960 28.776
31.149 55.950 28.643
31.149 55.948 28.501
31.149 55.951 28.358
31.149 55.950 28.218
31.149 55.948 28.082
31.149 55.944 27.937
31.149 55.943 27.802
31.148 55.949 27.658
31.148 55.943 27.524
31.148 55.932 27.379
31.148 55.925 27.247
31.148 55.927 27.099
31.147 55.929 26.967
31.147 55.927 26.817
31.147 55.927 26.683
31.146 55.931 26.539
31.146 55.939 26.407
31.145 55.945 26.257
31.145 55.939 26.122
31.145 55.927 25.983
31.144 55.927 25.842
31.144 55.927 25.705
31.144 55.925 25.565
31.144 55.925 25.422
31.144 55.928 25.286
31.144 55.930 25.139
31.144 55.926 25.006
31.145 55.926 24.861
31.145 55.930 24.725
31.145 55.932 24.588
31.145 55.931 24.443
31.146 55.932 24.303
31.146 55.929 24.166
31.146 55.930 24.025
31.145 55.933 23.889
31.145 55.932 23.743
31.145 55.931 23.604
31.145 55.934 23.472
31.144 55.928 23.322
31.144 55.918 23.188
31.143 55.917 23.050
31.143 55.917 22.912
31.143 55.915 22.767
31.143 55.918 22.634
31.142 55.921 22.495
31.142 55.914 22.353
31.142 55.912 22.207
31.143 55.918 22.077
31.143 55.918 21.930
31.143 55.915 21.799
31.144 55.911 21.651
31.144 55.915 21.520
31.144 55.919 21.373
31.145 55.920 21.237
31.145 55.922 21.096
31.146 55.924 20.958
31.146 55.920 20.819
31.147 55.915 20.680
31.147 55.913 20.536
31.148 55.919 20.401
31.148 55.927 20.263
31.149 55.926 20.121
31.149 55.926 19.981
31.149 55.927 19.848
31.150 55.929 19.700
31.150 55.927 19.566
31.150 55.929 19.427
31.150 55.936 19.283
31.150 55.934 19.143
31.150 55.927 19.005
31.150 55.925 18.873
31.150 55.927 18.726
31.149 55.934 18.594
31.149 55.938 18.520
31.153 55.917 16.370
31.153 55.883 16.229
31.153 55.876 16.096
31.153 55.881 15.954
31.153 55.875 15.819
31.152 55.868 15.681
31.152 55.863 15.538
31.152 55.875 15.402
31.152 55.892 15.264
31.152 55.900 15.122
31.152 55.915 14.983
31.152 55.914 14.849
31.152 55.881 14.702
31.152 55.853 14.566
31.152 55.829 14.439
31.152 55.805 14.302
31.248 55.532 30.773
31.248 55.567 30.670
31.248 55.670 30.515
31.249 55.734 30.433
31.249 55.791 30.351
31.249 55.882 30.198
31.249 55.927 30.048
31.249 55.943 29.903
31.249 55.941 29.765
31.249 55.937 29.627
31.249 55.942 29.482
31.250 55.948 29.342
31.250 55.950 29.204
31.250 55.950 29.058
31.250 55.953 28.921
31.250 55.951 28.780
31.250 55.945 28.638
31.250 55.944 28.504
31.250 55.947 28.356
31.250 55.948 28.221
31.250 55.945 28.082
31.250 55.942 27.941
31.250 55.941 27.802
31.249 55.941 27.664
31.249 55.935 27.519
31.249 55.927 27.379
31.249 55.923 27.246
31.249 55.925 27.103
31.248 55.929 26.963
31.248 55.928 26.822
31.248 55.927 26.681
31.247 55.929 26.543
31.247 55.934 26.406
31.246 55.940 26.258
31.246 55.933 26.123
31.246 55.921 25.984
31.245 55.922 25.846
31.245 55.921 25.705
31.245 55.916 25.562
31.245 55.915 25.422
31.245 55.920 25.286
31.245 55.923 25.148
31.245 55.920 25.007
31.246 55.919 24.860
31.246 55.924 24.726
31.246 55.925 24.585
31.246 55.926 24.443
31.247 55.928 24.306
31.247 55.924 24.171
31.246 55.921 24.021
31.246 55.925 23.885
31.246 55.923 23.749
31.246 55.920 23.609
31.246 55.924 23.466
31.245 55.919 23.329
31.245 55.909 23.189
31.244 55.909 23.055
31.244 55.908 22.910
31.244 55.911 22.770
31.244 55.915 22.634
31.243 55.916 22.489
31.243 55.909 22.355
31.243 55.904 22.214
31.244 55.909 22.075
31.244 55.909 21.933
31.244 55.905 21.802
31.245 55.905 21.648
31.245 55.911 21.518
31.245 55.914 21.380
31.246 55.917 21.233
31.246 55.919 21.098
31.247 55.921 20.957
31.247 55.920 20.819
31.248 55.912 20.680
31.248 55.908 20.542
31.249 55.913 20.402
31.249 55.921 20.270
31.250 55.917 20.112
31.250 55.916 19.983
31.250 55.921 19.843
31.251 55.924 19.703
31.251 55.921 19.564
31.251 55.919 19.428
31.251 55.924 19.288
31.251 55.923 19.146
31.251 55.915 19.009
31.251 55.911 18.872
31.250 55.915 18.727
31.250 55.924 18.595
31.250 55.930 18.449
31.250 55.937 18.312
31.250 55.937 18.176
31.251 55.930 17.619
31.252 55.927 17.478
31.252 55.926 17.341
31.253 55.925 17.202
31.253 55.929 17.067
31.254 55.929 16.919
31.254 55.929 16.783
31.254 55.930 16.649
31.254 55.926 16.437
31.254 55.897 16.299
31.254 55.876 16.165
31.254 55.878 16.029
31.254 55.878 15.886
31.254 55.873 15.746
31.253 55.862 15.613
31.253 55.862 15.473
31.253 55.871 15.332
31.253 55.888 15.191
31.253 55.915 15.052
31.253 55.907 14.707
31.253 55.873 14.570
31.253 55.855 14.437
31.253 55.843 14.288
31.348 55.526 30.774
31.348 55.560 30.669
31.349 55.663 30.520
31.349 55.724 30.435
31.349 55.781 30.350
31.350 55.873 30.201
31.350 55.918 30.045
31.350 55.931 29.906
31.350 55.926 29.766
31.350 55.923 29.629
31.350 55.933 29.485
31.350 55.940 29.342
31.350 55.940 29.205
31.350 55.936 29.063
31.350 55.939 28.921
31.350 55.940 28.784
31.350 55.939 28.640
31.350 55.940 28.504
31.350 55.943 28.361
31.350 55.944 28.220
31.350 55.940 28.088
31.350 55.936 27.936
31.350 55.936 27.799
31.350 55.934 27.664
31.350 55.928 27.525
31.349 55.922 27.381
31.349 55.919 27.245
31.349 55.919 27.101
31.349 55.923 26.966
31.348 55.924 26.829
31.348 55.921 26.680
31.348 55.921 26.544
31.347 55.925 26.395
31.347 55.930 26.267
31.346 55.922 26.124
31.346 55.913 25.984
31.346 55.914 25.843
31.346 55.912 25.711
31.345 55.903 25.564
31.345 55.902 25.424
31.346 55.909 25.289
31.346 55.914 25.146
31.346 55.917 25.008
31.346 55.914 24.861
31.346 55.915 24.729
31.347 55.915 24.582
31.347 55.915 24.450
31.347 55.918 24.304
31.347 55.913 24.169
31.347 55.908 24.032
31.347 55.912 23.883
31.347 55.908 23.750
31.346 55.905 23.614
31.346 55.912 23.467
31.346 55.911 23.331
31.345 55.907 23.190
31.345 55.904 23.052
31.344 55.905 22.912
31.344 55.903 22.772
31.344 55.906 22.632
31.344 55.909 22.492
31.344 55.901 22.357
31.344 55.897 22.211
31.344 55.900 22.075
31.344 55.900 21.938
31.345 55.895 21.793
31.345 55.898 21.664
31.345 55.904 21.511
31.346 55.909 21.386
31.346 55.911 21.231
31.347 55.916 21.101
31.347 55.918 20.957
31.347 55.916 20.816
31.348 55.907 20.681
31.348 55.900 20.545
31.349 55.903 20.405
31.349 55.911 20.262
31.350 55.907 20.121
31.350 55.902 19.987
31.351 55.910 19.843
31.351 55.913 19.707
31.351 55.911 19.567
31.351 55.907 19.424
31.351 55.912 19.292
31.351 55.912 19.150
31.351 55.906 19.008
31.351 55.903 18.874
31.351 55.905 18.734
31.351 55.913 18.587
31.351 55.922 18.453
31.351 55.928 18.312
31.351 55.931 18.175
31.351 55.931 18.033
31.351 55.933 17.896
31.351 55.929 17.757
31.352 55.924 17.616
31.352 55.918 17.484
31.353 55.918 17.342
31.353 55.919 17.199
31.354 55.921 17.064
31.354 55.920 16.924
31.354 55.921 16.785
31.355 55.920 16.646
31.355 55.917 16.509
31.355 55.904 16.368
31.355 55.877 16.235
31.355 55.867 16.097
31.354 55.871 15.960
31.354 55.872 15.817
31.354 55.868 15.674
31.354 55.861 15.543
31.353 55.857 15.405
31.353 55.864 15.257
31.353 55.892 15.126
31.353 55.909 15.055
31.353 55.912 14.635
31.353 55.883 14.503
31.353 55.864 14.358
31.353 55.848 14.289
31.448 55.542 30.771
31.448 55.566 30.670
31.449 55.664 30.522
31.449 55.718 30.437
31.449 55.773 30.350
31.449 55.866 30.203
31.450 55.908 30.049
31.450 55.921 29.910
31.450 55.917 29.767
31.450 55.917 29.627
31.450 55.929 29.489
31.450 55.932 29.341
31.450 55.928 29.205
31.450 55.923 29.067
31.450 55.925 28.924
31.450 55.930 28.783
31.450 55.933 28.648
31.450 55.938 28.499
31.450 55.939 28.362
31.450 55.936 28.220
31.450 55.931 28.086
31.450 55.928 27.943
31.450 55.926 27.806
31.450 55.923 27.660
31.450 55.914 27.524
31.449 55.910 27.389
31.449 55.908 27.243
31.449 55.909 27.108
31.449 55.914 26.964
31.448 55.915 26.825
31.448 55.915 26.685
31.448 55.914 26.548
31.447 55.915 26.402
31.447 55.918 26.263
31.446 55.912 26.124
31.446 55.905 25.987
31.446 55.904 25.849
31.446 55.902 25.707
31.445 55.895 25.565
31.445 55.895 25.429
31.445 55.901 25.288
31.446 55.909 25.148
31.446 55.913 25.001
31.446 55.907 24.871
31.446 55.906 24.726
31.447 55.905 24.586
31.447 55.905 24.450
31.447 55.908 24.309
31.447 55.900 24.167
31.447 55.893 24.034
31.447 55.897 23.889
31.446 55.896 23.751
31.446 55.894 23.609
31.446 55.899 23.475
31.445 55.903 23.327
31.445 55.902 23.193
31.445 55.899 23.051
31.444 55.897 22.916
31.444 55.893 22.777
31.444 55.895 22.629
31.444 55.897 22.495
31.444 55.892 22.354
31.444 55.890 22.223
31.444 55.891 22.072
31.444 55.890 21.937
31.444 55.890 21.796
31.445 55.893 21.664
31.445 55.900 21.515
31.446 55.904 21.377
31.446 55.905 21.238
31.446 55.908 21.099
31.447 55.910 20.959
31.447 55.910 20.823
31.448 55.900 20.680
31.448 55.890 20.541
31.449 55.893 20.407
31.449 55.902 20.259
31.450 55.900 20.126
31.450 55.894 19.988
31.451 55.900 19.844
31.451 55.906 19.709
31.451 55.902 19.566
31.451 55.898 19.428
31.451 55.903 19.289
31.451 55.903 19.151
31.451 55.902 19.012
31.451 55.898 18.868
31.451 55.896 18.735
31.451 55.904 18.590
31.451 55.914 18.457
31.450 55.920 18.315
31.451 55.919 18.176
31.451 55.919 18.037
31.451 55.921 17.894
31.451 55.919 17.757
31.451 55.915 17.617
31.452 55.912 17.488
31.452 55.913 17.337
31.453 55.913 17.202
31.453 55.913 17.064
31.454 55.914 16.925
31.454 55.916 16.790
31.454 55.912 16.645
31.455 55.905 16.504
31.455 55.895 16.375
31.455 55.870 16.235
31.454 55.855 16.100
31.454 55.861 15.957
31.454 55.864 15.818
31.454 55.870 15.678
31.453 55.859 15.541
31.453 55.845 15.402
31.453 55.849 15.262
31.453 55.866 15.129
31.453 55.905 14.986
31.453 55.920 14.633
31.453 55.900 14.499
31.453 55.875 14.360
31.453 55.846 14.288
31.548 55.559 30.767
31.548 55.577 30.667
31.548 55.657 30.515
31.549 55.768 30.357
31.549 55.856 30.198
31.549 55.900 30.051
31.549 55.913 29.911
31.549 55.913 29.767
31.549 55.916 29.629
31.549 55.926 29.485
31.549 55.926 29.348
31.550 55.918 29.206
31.550 55.915 29.065
31.550 55.918 28.926
31.550 55.924 28.784
31.550 55.928 28.643
31.550 55.929 28.507
31.550 55.930 28.362
31.550 55.924 28.227
31.550 55.917 28.077
31.550 55.914 27.951
31.549 55.911 27.802
31.549 55.907 27.665
31.549 55.899 27.527
31.549 55.898 27.393
31.549 55.895 27.245
31.548 55.895 27.108
31.548 55.901 26.965
31.548 55.904 26.825
31.547 55.906 26.685
31.547 55.908 26.546
31.547 55.907 26.409
31.546 55.906 26.264
31.546 55.903 26.124
31.545 55.895 25.989
31.545 55.894 25.849
31.545 55.894 25.706
31.545 55.889 25.569
31.545 55.889 25.429
31.545 55.894 25.289
31.545 55.901 25.149
31.545 55.903 25.007
31.545 55.897 24.869
31.546 55.897 24.730
31.546 55.895 24.586
31.546 55.897 24.449
31.546 55.897 24.310
31.546 55.885 24.169
31.546 55.878 24.033
31.546 55.884 23.892
31.546 55.886 23.751
31.546 55.885 23.617
31.545 55.890 23.473
31.545 55.896 23.327
31.544 55.898 23.192
31.544 55.895 23.055
31.544 55.888 22.914
31.543 55.881 22.775
31.543 55.884 22.632
31.543 55.886 22.496
31.543 55.885 22.355
31.543 55.888 22.221
31.543 55.891 22.077
31.544 55.890 21.934
31.544 55.887 21.799
31.544 55.892 21.656
31.545 55.897 21.521
31.545 55.897 21.375
31.545 55.897 21.237
31.546 55.897 21.103
31.546 55.902 20.960
31.547 55.901 20.820
31.547 55.891 20.683
31.548 55.882 20.539
31.548 55.884 20.407
31.549 55.892 20.266
31.549 55.890 20.124
31.550 55.888 19.987
31.550 55.893 19.846
31.550 55.900 19.705
31.551 55.898 19.568
31.551 55.893 19.431
31.551 55.895 19.287
31.551 55.898 19.156
31.551 55.896 19.008
31.550 55.889 18.872
31.550 55.887 18.732
31.550 55.894 18.596
31.550 55.903 18.452
31.550 55.911 18.315
31.550 55.906 18.176
31.550 55.903 18.035
31.550 55.906 17.896
31.551 55.907 17.760
31.551 55.906 17.618
31.551 55.905 17.484
31.552 55.909 17.340
31.552 55.905 17.205
31.553 55.902 17.063
31.553 55.904 16.921
31.554 55.908 16.792
31.554 55.904 16.649
31.554 55.896 16.506
31.554 55.886 16.373
31.554 55.860 16.233
31.554 55.841 16.100
31.554 55.839 15.959
31.553 55.847 15.817
31.553 55.858 15.678
31.553 55.848 15.548
31.553 55.836 15.401
31.552 55.836 15.269
31.552 55.841 15.126
31.552 55.877 14.986
31.552 55.911 14.844
31.552 55.915 14.707
31.552 55.904 14.565
31.552 55.893 14.427
31.553 55.873 14.290
31.647 55.534 30.773
31.647 55.567 30.663
31.648 55.653 30.514
31.648 55.762 30.357
31.648 55.847 30.205
31.649 55.890 30.053
31.649 55.900 29.908
31.649 55.904 29.774
31.649 55.910 29.630
31.649 55.916 29.488
31.649 55.915 29.349
31.649 55.909 29.206
31.649 55.907 29.064
31.649 55.911 28.931
31.649 55.917 28.790
31.649 55.916 28.643
31.649 55.915 28.505
31.649 55.914 28.367
31.649 55.906 28.227
31.649 55.899 28.086
31.649 55.898 27.951
31.649 55.895 27.804
31.649 55.894 27.668
31.649 55.890 27.529
31.648 55.889 27.386
31.648 55.886 27.250
31.648 55.884 27.112
31.648 55.888 26.967
31.647 55.894 26.829
31.647 55.896 26.689
31.647 55.899 26.544
31.646 55.896 26.408
31.646 55.893 26.267
31.645 55.890 26.130
31.645 55.884 25.988
31.645 55.887 25.848
31.645 55.889 25.709
31.644 55.885 25.575
31.644 55.884 25.426
31.644 55.885 25.294
31.645 55.889 25.143
31.645 55.888 25.012
31.645 55.885 24.868
31.645 55.886 24.731
31.646 55.886 24.591
31.646 55.890 24.453
31.646 55.887 24.307
31.646 55.875 24.172
31.646 55.871 24.037
31.646 55.877 23.890
31.646 55.879 23.754
31.645 55.876 23.614
31.645 55.878 23.472
31.644 55.887 23.333
31.644 55.887 23.193
31.644 55.884 23.055
31.643 55.879 22.917
31.643 55.871 22.771
31.643 55.873 22.642
31.643 55.878 22.495
31.643 55.879 22.357
31.643 55.883 22.215
31.643 55.890 22.079
31.643 55.892 21.935
31.644 55.887 21.800
31.644 55.890 21.654
31.644 55.892 21.520
31.645 55.886 21.380
31.645 55.885 21.241
31.645 55.882 21.098
31.646 55.885 20.964
31.646 55.885 20.822
31.647 55.877 20.682
31.647 55.869 20.546
31.648 55.873 20.409
31.648 55.880 20.264
31.649 55.880 20.128
31.649 55.877 19.984
31.650 55.881 19.847
31.650 55.890 19.708
31.650 55.890 19.569
31.650 55.887 19.430
31.650 55.887 19.290
31.650 55.887 19.149
31.650 55.887 19.013
31.650 55.881 18.875
31.650 55.879 18.731
31.650 55.886 18.599
31.650 55.897 18.456
31.650 55.902 18.312
31.650 55.894 18.178
31.650 55.890 18.041
31.650 55.893 17.900
31.650 55.896 17.759
31.651 55.896 17.620
31.651 55.900 17.479
31.651 55.900 17.344
31.652 55.895 17.205
31.653 55.893 17.064
31.653 55.897 16.927
31.653 55.900 16.785
31.654 55.896 16.649
31.654 55.884 16.513
31.654 55.871 16.373
31.654 55.852 16.237
31.653 55.829 16.096
31.653 55.821 15.963
31.653 55.831 15.821
31.653 55.840 15.685
31.652 55.832 15.543
31.652 55.821 15.399
31.652 55.820 15.271
31.652 55.824 15.130
31.652 55.847 14.985
31.652 55.883 14.846
31.652 55.901 14.707
31.652 55.896 14.568
31.652 55.888 14.427
31.652 55.883 14.295
31.747 55.494 30.777
31.747 55.552 30.664
31.748 55.642 30.518
31.748 55.750 30.365
31.748 55.837 30.201
31.749 55.878 30.056
31.749 55.886 29.914
31.749 55.892 29.775
31.749 55.902 29.633
31.749 55.905 29.487
31.749 55.901 29.346
31.749 55.898 29.212
31.749 55.897 29.068
31.749 55.903 28.932
31.749 55.907 28.781
31.749 55.901 28.654
31.749 55.900 28.506
31.749 55.899 28.366
31.749 55.891 28.233
31.749 55.886 28.094
31.749 55.884 27.944
31.749 55.885 27.813
31.749 55.884 27.669
31.749 55.880 27.529
31.748 55.881 27.390
31.748 55.878 27.252
31.748 55.873 27.106
31.748 55.878 26.977
31.747 55.883 26.827
31.747 55.888 26.686
31.747 55.892 26.551
31.746 55.888 26.405
31.746 55.883 26.274
31.745 55.877 26.126
31.745 55.872 25.990
31.745 55.876 25.852
31.745 55.878 25.710
31.744 55.875 25.571
31.744 55.874 25.434
31.744 55.874 25.285
31.745 55.874 25.153
31.745 55.873 25.014
31.745 55.871 24.867
31.745 55.872 24.734
31.746 55.875 24.593
31.746 55.879 24.455
31.746 55.877 24.308
31.746 55.869 24.176
31.746 55.863 24.032
31.746 55.869 23.896
31.746 55.871 23.756
31.745 55.865 23.611
31.745 55.867 23.473
31.745 55.874 23.337
31.744 55.872 23.196
31.744 55.873 23.053
31.743 55.868 22.920
31.743 55.862 22.774
31.743 55.866 22.638
31.743 55.870 22.498
31.743 55.870 22.359
31.743 55.872 22.219
31.743 55.881 22.078
31.743 55.883 21.937
31.744 55.878 21.799
31.744 55.881 21.661
31.744 55.880 21.517
31.745 55.873 21.379
31.745 55.872 21.245
31.745 55.870 21.104
31.746 55.869 20.958
31.746 55.871 20.830
31.747 55.864 20.685
31.747 55.856 20.546
31.748 55.860 20.406
31.748 55.870 20.270
31.749 55.871 20.124
31.749 55.868 19.990
31.750 55.871 19.850
31.750 55.881 19.706
31.750 55.883 19.572
31.750 55.880 19.429
31.750 55.880 19.291
31.750 55.877 19.154
31.750 55.878 19.010
31.750 55.876 18.874
31.750 55.875 18.734
31.750 55.881 18.598
31.750 55.890 18.458
31.750 55.894 18.313
31.750 55.885 18.176
31.750 55.881 18.041
31.750 55.882 17.897
31.750 55.884 17.764
31.751 55.884 17.626
31.751 55.889 17.476
31.752 55.888 17.345
31.752 55.881 17.204
31.753 55.885 17.068
31.753 55.887 16.927
31.753 55.890 16.788
31.754 55.889 16.646
31.754 55.872 16.514
31.754 55.863 16.375
31.754 55.851 16.236
31.753 55.826 16.101
31.753 55.815 15.958
31.753 55.822 15.822
31.753 55.825 15.688
31.752 55.816 15.538
31.752 55.805 15.407
31.752 55.806 15.269
31.752 55.812 15.132
31.752 55.825 14.991
31.752 55.860 14.841
31.752 55.889 14.705
31.752 55.890 14.572
31.752 55.878 14.433
31.752 55.867 14.294
31.847 55.514 30.722
31.848 55.580 30.601
31.848 55.677 30.442
31.848 55.782 30.286
31.849 55.847 30.131
31.849 55.870 29.984
31.849 55.877 29.849
31.849 55.887 29.701
31.849 55.897 29.562
31.849 55.891 29.422
31.849 55.889 29.282
31.849 55.888 29.142
31.849 55.891 29.004
31.849 55.898 28.853
31.849 55.890 28.721
31.849 55.885 28.582
31.849 55.887 28.439
31.849 55.882 28.303
31.849 55.881 28.159
31.849 55.877 28.022
31.849 55.877 27.883
31.849 55.877 27.739
31.849 55.876 27.602
31.849 55.877 27.461
31.848 55.877 27.322
31.848 55.869 27.182
31.848 55.870 27.038
31.848 55.872 26.898
31.847 55.875 26.765
31.847 55.883 26.618
31.847 55.883 26.482
31.846 55.877 26.336
31.846 55.871 26.203
31.845 55.867 26.059
31.845 55.863 25.926
31.845 55.866 25.781
31.845 55.864 25.644
31.844 55.860 25.499
31.844 55.859 25.363
31.845 55.857 25.225
31.845 55.856 25.083
31.845 55.859 24.947
31.845 55.858 24.806
31.846 55.860 24.663
31.846 55.865 24.521
31.846 55.862 24.386
31.846 55.861 24.244
31.846 55.856 24.106
31.846 55.857 23.965
31.846 55.863 23.826
31.845 55.857 23.688
31.845 55.852 23.547
31.845 55.856 23.405
31.844 55.854 23.268
31.844 55.856 23.133
31.844 55.859 22.983
31.843 55.858 22.850
31.843 55.859 22.707
31.843 55.865 22.568
31.843 55.864 22.431
31.843 55.861 22.284
31.843 55.865 22.151
31.843 55.873 22.012
31.844 55.871 21.866
31.844 55.870 21.729
31.844 55.871 21.593
31.845 55.865 21.451
31.845 55.863 21.310
31.845 55.865 21.177
31.846 55.862 21.034
31.846 55.865 20.892
31.847 55.865 20.758
31.847 55.853 20.614
31.848 55.850 20.480
31.848 55.857 20.336
31.849 55.862 20.200
31.849 55.861 20.060
31.850 55.859 19.920
31.850 55.867 19.781
31.850 55.877 19.634
31.850 55.875 19.502
31.850 55.872 19.362
31.851 55.868 19.226
31.850 55.866 19.080
31.850 55.868 18.946
31.850 55.867 18.804
31.850 55.869 18.668
31.850 55.874 18.527
31.850 55.882 18.386
31.850 55.880 18.248
31.850 55.872 18.109
31.850 55.873 17.970
31.850 55.873 17.831
31.850 55.870 17.691
31.851 55.876 17.559
31.851 55.878 17.413
31.852 55.869 17.275
31.852 55.868 17.136
31.853 55.872 17.000
31.853 55.877 16.858
31.854 55.884 16.720
31.854 55.873 16.579
31.854 55.860 16.442
31.854 55.857 16.307
31.854 55.835 16.167
31.854 55.816 16.034
31.853 55.814 15.890
31.853 55.821 15.752
31.853 55.814 15.616
31.852 55.801 15.474
31.852 55.799 15.342
31.852 55.806 15.192
31.852 55.812 15.060
31.852 55.830 14.920
31.852 55.871 14.779
31.852 55.890 14.638
31.852 55.886 14.500
31.852 55.874 14.363
31.852 55.884 14.293
31.948 55.491 30.776
31.948 55.524 30.673
31.948 55.607 30.525
31.949 55.712 30.367
31.949 55.801 30.211
31.949 55.844 30.066
31.949 55.858 29.913
31.949 55.866 29.779
31.949 55.880 29.631
31.949 55.883 29.493
31.949 55.876 29.360
31.950 55.876 29.210
31.950 55.877 29.073
31.950 55.881 28.933
31.950 55.879 28.793
31.950 55.869 28.655
31.950 55.869 28.511
31.950 55.871 28.374
31.950 55.871 28.232
31.950 55.871 28.095
31.950 55.867 27.953
31.949 55.864 27.810
31.949 55.867 27.673
31.949 55.868 27.535
31.949 55.871 27.392
31.949 55.866 27.251
31.948 55.858 27.114
31.948 55.858 26.975
31.948 55.858 26.834
31.947 55.862 26.689
31.947 55.868 26.552
31.947 55.865 26.415
31.946 55.856 26.273
31.946 55.855 26.134
31.945 55.851 25.998
31.945 55.846 25.852
31.945 55.847 25.711
31.945 55.842 25.583
31.945 55.838 25.434
31.945 55.837 25.297
31.945 55.840 25.156
31.945 55.844 25.014
31.945 55.846 24.879
31.946 55.844 24.733
31.946 55.847 24.599
31.946 55.846 24.456
31.946 55.843 24.316
31.946 55.843 24.177
31.946 55.844 24.037
31.946 55.849 23.898
31.946 55.848 23.753
31.946 55.842 23.623
31.945 55.841 23.478
31.945 55.842 23.335
31.944 55.842 23.199
31.944 55.845 23.061
31.944 55.849 22.919
31.944 55.847 22.781
31.943 55.852 22.641
31.943 55.853 22.497
31.943 55.847 22.361
31.943 55.848 22.221
31.944 55.853 22.081
31.944 55.856 21.942
31.944 55.853 21.806
31.944 55.853 21.660
31.945 55.854 21.520
31.945 55.850 21.386
31.946 55.853 21.243
31.946 55.856 21.107
31.946 55.856 20.967
31.947 55.859 20.821
31.947 55.849 20.691
31.948 55.840 20.549
31.948 55.842 20.409
31.949 55.847 20.268
31.949 55.849 20.131
31.950 55.844 19.994
31.950 55.845 19.851
31.950 55.856 19.712
31.951 55.866 19.569
31.951 55.865 19.433
31.951 55.858 19.291
31.951 55.854 19.161
31.951 55.855 19.012
31.951 55.858 18.876
31.950 55.858 18.737
31.950 55.858 18.599
31.950 55.863 18.456
31.950 55.868 18.319
31.950 55.867 18.182
31.950 55.866 18.039
31.950 55.865 17.904
31.951 55.859 17.763
31.951 55.860 17.627
31.951 55.863 17.481
31.952 55.860 17.347
31.952 55.852 17.211
31.953 55.852 17.068
31.953 55.856 16.927
31.954 55.864 16.794
31.954 55.864 16.649
31.954 55.852 16.517
31.954 55.849 16.373
31.954 55.838 16.239
31.954 55.816 16.099
31.954 55.809 15.969
31.954 55.816 15.815
31.953 55.821 15.680
31.953 55.808 15.550
31.953 55.797 15.409
31.953 55.803 15.268
31.952 55.812 15.127
31.952 55.823 14.986
31.953 55.855 14.857
31.953 55.890 14.705
31.953 55.896 14.572
31.953 55.887 14.426
31.953 55.875 14.296
32.047 55.499 30.777
32.047 55.513 30.676
32.048 55.597 30.528
32.048 55.698 30.365
32.048 55.786 30.218
32.049 55.833 30.064
32.049 55.849 29.920
32.049 55.859 29.781
32.049 55.872 29.635
32.049 55.875 29.492
32.049 55.867 29.356
32.049 55.866 29.216
32.049 55.867 29.075
32.049 55.869 28.935
32.049 55.866 28.794
32.049 55.857 28.656
32.049 55.858 28.517
32.049 55.861 28.372
32.049 55.863 28.235
32.049 55.864 28.093
32.049 55.856 27.957
32.049 55.852 27.817
32.049 55.853 27.673
32.049 55.851 27.538
32.048 55.854 27.394
32.048 55.850 27.250
32.048 55.844 27.117
32.048 55.844 26.977
32.047 55.846 26.837
32.047 55.849 26.694
32.047 55.856 26.551
32.046 55.849 26.416
32.046 55.840 26.277
32.045 55.841 26.136
32.045 55.838 26.000
32.045 55.833 25.854
32.044 55.832 25.719
32.044 55.830 25.575
32.044 55.826 25.438
32.044 55.825 25.300
32.044 55.832 25.158
32.045 55.835 25.016
32.045 55.835 24.880
32.045 55.833 24.737
32.045 55.834 24.600
32.046 55.833 24.457
32.046 55.831 24.319
32.046 55.831 24.179
32.046 55.834 24.044
32.046 55.838 23.893
32.045 55.839 23.758
32.045 55.834 23.621
32.045 55.833 23.479
32.044 55.835 23.341
32.044 55.833 23.201
32.044 55.836 23.060
32.043 55.839 22.923
32.043 55.837 22.779
32.043 55.840 22.641
32.043 55.840 22.499
32.043 55.835 22.368
32.043 55.834 22.220
32.043 55.838 22.087
32.043 55.837 21.944
32.043 55.835 21.801
32.044 55.837 21.664
32.044 55.838 21.528
32.045 55.834 21.389
32.045 55.839 21.240
32.045 55.842 21.111
32.046 55.843 20.966
32.046 55.846 20.829
32.047 55.836 20.691
32.047 55.829 20.547
32.048 55.834 20.410
32.048 55.840 20.271
32.049 55.840 20.133
32.049 55.834 19.991
32.050 55.833 19.852
32.050 55.844 19.712
32.050 55.855 19.575
32.050 55.856 19.431
32.050 55.848 19.297
32.050 55.839 19.153
32.050 55.842 19.021
32.050 55.846 18.874
32.050 55.845 18.738
32.050 55.841 18.600
32.049 55.845 18.458
32.049 55.852 18.323
32.049 55.853 18.182
32.050 55.855 18.039
32.050 55.855 17.902
32.050 55.847 17.765
32.050 55.847 17.625
32.051 55.852 17.487
32.051 55.849 17.344
32.052 55.841 17.214
32.052 55.839 17.068
32.053 55.842 16.935
32.053 55.847 16.792
32.053 55.845 16.652
32.054 55.838 16.520
32.054 55.834 16.370
32.054 55.823 16.239
32.053 55.802 16.102
32.053 55.799 15.962
32.053 55.817 15.828
32.053 55.829 15.680
32.052 55.818 15.542
32.052 55.806 15.411
32.052 55.812 15.265
32.052 55.820 15.129
32.052 55.830 14.989
32.052 55.858 14.851
32.052 55.886 14.709
32.052 55.893 14.569
32.052 55.893 14.427
32.052 55.875 14.296
32.147 55.499 30.723
32.147 55.541 30.607
32.147 55.636 30.450
32.148 55.733 30.293
32.148 55.802 30.143
32.148 55.838 29.993
32.148 55.848 29.848
32.148 55.858 29.713
32.148 55.865 29.568
32.148 55.861 29.423
32.148 55.855 29.290
32.149 55.859 29.142
32.149 55.861 29.007
32.149 55.861 28.869
32.149 55.853 28.725
32.149 55.846 28.587
32.149 55.853 28.448
32.149 55.856 28.307
32.149 55.854 28.166
32.148 55.849 28.024
32.148 55.843 27.887
32.148 55.839 27.747
32.148 55.836 27.607
32.148 55.838 27.469
32.148 55.837 27.324
32.147 55.831 27.190
32.147 55.830 27.048
32.147 55.833 26.906
32.146 55.832 26.772
32.146 55.838 26.625
32.146 55.841 26.486
32.145 55.830 26.348
32.145 55.828 26.208
32.144 55.827 26.066
32.144 55.823 25.933
32.144 55.819 25.787
32.144 55.818 25.651
32.144 55.817 25.510
32.144 55.816 25.369
32.144 55.819 25.228
32.144 55.824 25.093
32.144 55.826 24.948
32.144 55.825 24.807
32.145 55.824 24.672
32.145 55.826 24.529
32.145 55.824 24.387
32.145 55.821 24.251
32.145 55.822 24.107
32.145 55.824 23.975
32.145 55.831 23.829
32.145 55.829 23.689
32.144 55.827 23.549
32.144 55.831 23.414
32.144 55.828 23.270
32.143 55.827 23.133
32.143 55.833 22.990
32.142 55.829 22.851
32.142 55.826 22.713
32.142 55.826 22.575
32.142 55.824 22.431
32.142 55.825 22.293
32.142 55.828 22.156
32.142 55.827 22.014
32.143 55.819 21.876
32.143 55.820 21.738
32.143 55.825 21.598
32.144 55.822 21.456
32.144 55.824 21.323
32.145 55.830 21.174
32.145 55.830 21.039
32.145 55.834 20.899
32.146 55.829 20.757
32.146 55.820 20.623
32.147 55.821 20.482
32.147 55.828 20.344
32.148 55.832 20.199
32.148 55.830 20.062
32.149 55.823 19.923
32.149 55.827 19.786
32.149 55.842 19.642
32.150 55.849 19.504
32.150 55.841 19.367
32.150 55.827 19.227
32.149 55.823 19.087
32.149 55.826 18.949
32.149 55.828 18.812
32.149 55.826 18.670
32.149 55.826 18.532
32.149 55.834 18.392
32.149 55.839 18.253
32.149 55.839 18.113
32.149 55.844 17.975
32.149 55.837 17.834
32.150 55.831 17.694
32.150 55.837 17.559
32.150 55.842 17.418
32.151 55.835 17.278
32.151 55.829 17.142
32.152 55.827 17.000
32.152 55.826 16.864
32.153 55.824 16.725
32.153 55.819 16.587
32.153 55.822 16.449
32.153 55.817 16.307
32.153 55.796 16.171
32.153 55.782 16.038
32.152 55.795 15.890
32.152 55.820 15.755
32.152 55.830 15.610
32.152 55.820 15.475
32.151 55.817 15.337
32.151 55.828 15.199
32.151 55.833 15.057
32.151 55.839 14.922
32.151 55.858 14.783
32.151 55.868 14.637
32.151 55.866 14.503
32.151 55.876 14.355
32.151 55.856 14.289
32.245 55.460 30.784
32.245 55.490 30.675
32.246 55.573 30.532
32.246 55.675 30.371
32.246 55.760 30.219
32.246 55.812 30.072
32.247 55.831 29.927
32.247 55.837 29.775
32.247 55.846 29.642
32.247 55.847 29.500
32.247 55.842 29.357
32.247 55.845 29.223
32.247 55.848 29.077
32.247 55.849 28.940
32.247 55.847 28.797
32.247 55.836 28.659
32.247 55.836 28.519
32.247 55.841 28.377
32.247 55.836 28.238
32.247 55.832 28.104
32.247 55.827 27.956
32.247 55.825 27.821
32.247 55.822 27.680
32.246 55.822 27.539
32.246 55.821 27.399
32.246 55.817 27.258
32.246 55.816 27.127
32.245 55.816 26.979
32.245 55.815 26.841
32.245 55.816 26.699
32.244 55.822 26.557
32.244 55.819 26.421
32.244 55.815 26.278
32.243 55.814 26.142
32.243 55.812 26.002
32.243 55.809 25.860
32.242 55.807 25.719
32.242 55.806 25.581
32.242 55.806 25.443
32.242 55.807 25.303
32.242 55.807 25.160
32.243 55.810 25.019
32.243 55.816 24.882
32.243 55.814 24.737
32.243 55.817 24.608
32.244 55.819 24.454
32.244 55.816 24.321
32.244 55.814 24.185
32.244 55.812 24.040
32.244 55.817 23.903
32.243 55.822 23.759
32.243 55.817 23.624
32.243 55.818 23.481
32.242 55.823 23.339
32.242 55.820 23.203
32.241 55.821 23.065
32.241 55.822 22.920
32.241 55.814 22.785
32.241 55.810 22.645
32.241 55.810 22.504
32.241 55.813 22.366
32.241 55.818 22.226
32.241 55.820 22.089
32.241 55.810 21.943
32.241 55.803 21.807
32.242 55.807 21.670
32.242 55.810 21.529
32.242 55.809 21.388
32.243 55.814 21.250
32.243 55.814 21.107
32.244 55.813 20.972
32.244 55.814 20.834
32.245 55.807 20.690
32.245 55.806 20.555
32.246 55.814 20.411
32.246 55.816 20.275
32.247 55.817 20.131
32.247 55.811 20.001
32.247 55.806 19.853
32.248 55.819 19.717
32.248 55.834 19.573
32.248 55.833 19.437
32.248 55.819 19.296
32.248 55.806 19.158
32.248 55.806 19.024
32.248 55.812 18.880
32.248 55.810 18.743
32.247 55.811 18.602
32.247 55.817 18.465
32.247 55.821 18.322
32.247 55.821 18.185
32.247 55.824 18.044
32.248 55.825 17.907
32.248 55.818 17.767
32.248 55.817 17.625
32.249 55.828 17.494
32.249 55.829 17.348
32.250 55.821 17.209
32.250 55.818 17.074
32.251 55.812 16.935
32.251 55.807 16.795
32.251 55.802 16.658
32.251 55.801 16.518
32.251 55.802 16.381
32.251 55.789 16.241
32.251 55.765 16.102
32.251 55.760 15.967
32.251 55.785 15.825
32.251 55.812 15.686
32.250 55.821 15.545
32.250 55.815 15.402
32.250 55.820 15.266
32.250 55.830 15.131
32.250 55.823 14.991
32.250 55.819 14.852
32.250 55.827 14.712
32.250 55.827 14.571
32.250 55.823 14.438
32.250 55.828 14.295
32.345 55.449 30.735
32.345 55.510 30.611
32.345 55.613 30.460
32.346 55.713 30.292
32.346 55.786 30.145
32.346 55.817 29.993
32.346 55.823 29.860
32.346 55.827 29.712
32.346 55.831 29.573
32.346 55.828 29.433
32.346 55.829 29.289
32.347 55.834 29.157
32.347 55.833 29.007
32.347 55.838 28.868
32.347 55.832 28.730
32.347 55.827 28.594
32.347 55.832 28.448
32.347 55.825 28.309
32.347 55.820 28.170
32.347 55.819 28.032
32.346 55.815 27.890
32.346 55.814 27.751
32.346 55.813 27.611
32.346 55.808 27.471
32.346 55.803 27.338
32.345 55.802 27.190
32.345 55.804 27.049
32.345 55.803 26.914
32.344 55.799 26.772
32.344 55.804 26.632
32.344 55.808 26.490
32.343 55.806 26.352
32.343 55.803 26.211
32.343 55.804 26.071
32.342 55.798 25.932
32.342 55.797 25.792
32.342 55.798 25.658
32.342 55.798 25.513
32.342 55.798 25.365
32.342 55.795 25.236
32.342 55.796 25.090
32.342 55.803 24.955
32.343 55.805 24.811
32.343 55.808 24.670
32.343 55.813 24.533
32.343 55.811 24.390
32.343 55.810 24.248
32.343 55.805 24.118
32.343 55.804 23.967
32.343 55.812 23.835
32.343 55.811 23.693
32.342 55.808 23.551
32.342 55.813 23.414
32.342 55.814 23.273
32.341 55.814 23.130
32.341 55.814 22.998
32.341 55.809 22.853
32.340 55.803 22.716
32.340 55.799 22.576
32.340 55.801 22.438
32.340 55.804 22.296
32.340 55.810 22.155
32.341 55.807 22.018
32.341 55.793 21.879
32.341 55.791 21.740
32.341 55.796 21.598
32.342 55.797 21.461
32.342 55.800 21.322
32.343 55.804 21.179
32.343 55.801 21.042
32.344 55.800 20.900
32.344 55.797 20.763
32.344 55.792 20.625
32.345 55.799 20.483
32.346 55.804 20.341
32.346 55.805 20.204
32.347 55.801 20.068
32.347 55.792 19.928
32.347 55.797 19.786
32.348 55.813 19.646
32.348 55.818 19.508
32.348 55.811 19.367
32.348 55.795 19.232
32.348 55.790 19.090
32.348 55.797 18.952
32.347 55.798 18.812
32.347 55.801 18.673
32.347 55.806 18.534
32.347 55.809 18.394
32.347 55.808 18.256
32.347 55.806 18.114
32.347 55.809 17.975
32.347 55.810 17.837
32.348 55.801 17.703
32.348 55.805 17.555
32.349 55.816 17.422
32.349 55.812 17.280
32.350 55.805 17.145
32.350 55.805 17.004
32.350 55.798 16.865
32.351 55.791 16.727
32.351 55.787 16.591
32.351 55.784 16.448
32.351 55.779 16.314
32.351 55.754 16.177
32.351 55.735 16.036
32.350 55.745 15.894
32.350 55.770 15.756
32.350 55.795 15.619
32.350 55.799 15.476
32.350 55.800 15.336
32.350 55.807 15.197
32.349 55.804 15.062
32.349 55.786 14.921
32.349 55.779 14.784
32.349 55.782 14.645
32.349 55.781 14.514
32.349 55.778 14.369
32.350 55.789 14.294
32.444 55.420 30.792
32.444 55.447 30.683
32.445 55.533 30.534
32.445 55.645 30.381
32.445 55.737 30.219
32.445 55.787 30.075
32.446 55.803 29.924
32.446 55.804 29.790
32.446 55.807 29.648
32.446 55.808 29.507
32.446 55.806 29.371
32.446 55.809 29.224
32.446 55.810 29.083
32.446 55.812 28.943
32.446 55.815 28.804
32.446 55.811 28.660
32.446 55.815 28.525
32.446 55.811 28.383
32.446 55.802 28.246
32.446 55.804 28.098
32.446 55.802 27.968
32.446 55.798 27.821
32.446 55.798 27.686
32.445 55.791 27.542
32.445 55.783 27.408
32.445 55.780 27.268
32.445 55.786 27.124
32.444 55.789 26.983
32.444 55.782 26.845
32.444 55.780 26.708
32.443 55.787 26.567
32.443 55.794 26.418
32.443 55.793 26.285
32.442 55.795 26.145
32.442 55.791 26.000
32.442 55.784 25.866
32.441 55.784 25.725
32.441 55.780 25.585
32.441 55.778 25.445
32.441 55.776 25.308
32.441 55.774 25.162
32.442 55.780 25.023
32.442 55.788 24.885
32.442 55.788 24.747
32.442 55.794 24.600
32.443 55.796 24.466
32.443 55.794 24.327
32.443 55.791 24.178
32.443 55.788 24.049
32.443 55.793 23.903
32.442 55.799 23.765
32.442 55.795 23.624
32.442 55.793 23.484
32.441 55.799 23.343
32.441 55.799 23.208
32.441 55.798 23.065
32.440 55.797 22.926
32.440 55.792 22.789
32.440 55.787 22.646
32.440 55.787 22.510
32.440 55.788 22.369
32.440 55.791 22.226
32.440 55.793 22.089
32.440 55.784 21.951
32.440 55.775 21.809
32.441 55.779 21.675
32.441 55.784 21.529
32.442 55.787 21.394
32.442 55.791 21.251
32.442 55.791 21.111
32.443 55.788 20.974
32.443 55.785 20.835
32.444 55.782 20.695
32.444 55.783 20.552
32.445 55.790 20.416
32.445 55.793 20.273
32.446 55.788 20.139
32.446 55.780 19.998
32.447 55.776 19.859
32.447 55.785 19.723
32.447 55.794 19.576
32.447 55.792 19.441
32.447 55.782 19.297
32.447 55.773 19.166
32.447 55.775 19.023
32.447 55.781 18.886
32.447 55.782 18.741
32.446 55.787 18.608
32.446 55.789 18.465
32.446 55.787 18.328
32.446 55.786 18.185
32.446 55.786 18.053
32.447 55.791 17.905
32.447 55.788 17.771
32.447 55.783 17.634
32.448 55.790 17.486
32.448 55.794 17.352
32.449 55.789 17.217
32.449 55.787 17.077
32.450 55.787 16.935
32.450 55.782 16.797
32.450 55.775 16.658
32.450 55.768 16.524
32.450 55.762 16.382
32.450 55.743 16.242
32.450 55.717 16.112
32.450 55.709 15.976
32.450 55.722 15.822
32.450 55.749 15.692
32.449 55.763 15.550
32.449 55.768 15.414
32.449 55.771 15.271
32.449 55.770 15.132
32.449 55.749 14.994
32.449 55.728 14.856
32.449 55.732 14.718
32.449 55.734 14.579
32.449 55.737 14.441
32.449 55.747 14.304
32.544 55.383 30.748
32.544 55.465 30.618
32.544 55.573 30.466
32.545 55.683 30.303
32.545 55.755 30.146
32.545 55.785 30.005
32.545 55.789 29.860
32.545 55.787 29.719
32.545 55.792 29.579
32.545 55.792 29.439
32.545 55.792 29.298
32.546 55.795 29.160
32.546 55.792 29.014
32.546 55.794 28.882
32.546 55.792 28.738
32.546 55.792 28.595
32.546 55.795 28.457
32.546 55.788 28.315
32.546 55.786 28.177
32.546 55.789 28.038
32.545 55.786 27.896
32.545 55.785 27.753
32.545 55.781 27.622
32.545 55.770 27.475
32.545 55.765 27.337
32.544 55.769 27.195
32.544 55.776 27.062
32.544 55.773 26.918
32.543 55.766 26.773
32.543 55.765 26.638
32.543 55.775 26.496
32.542 55.782 26.358
32.542 55.784 26.212
32.542 55.785 26.075
32.541 55.776 25.934
32.541 55.773 25.798
32.541 55.769 25.657
32.541 55.764 25.520
32.541 55.760 25.375
32.541 55.759 25.239
32.541 55.764 25.098
32.541 55.771 24.958
32.542 55.774 24.816
32.542 55.776 24.679
32.542 55.778 24.533
32.542 55.780 24.395
32.542 55.778 24.257
32.542 55.774 24.119
32.542 55.775 23.976
32.542 55.783 23.836
32.542 55.785 23.693
32.542 55.779 23.560
32.541 55.782 23.417
32.541 55.786 23.274
32.540 55.783 23.139
32.540 55.783 22.999
32.540 55.781 22.858
32.539 55.777 22.720
32.539 55.773 22.577
32.539 55.775 22.439
32.539 55.779 22.300
32.539 55.780 22.158
32.540 55.776 22.024
32.540 55.767 21.884
32.540 55.766 21.739
32.540 55.773 21.605
32.541 55.776 21.462
32.541 55.780 21.325
32.542 55.781 21.182
32.542 55.778 21.042
32.543 55.774 20.907
32.543 55.770 20.765
32.544 55.771 20.629
32.544 55.777 20.484
32.545 55.784 20.347
32.545 55.785 20.206
32.546 55.775 20.070
32.546 55.768 19.931
32.546 55.769 19.789
32.547 55.775 19.650
32.547 55.776 19.514
32.547 55.773 19.370
32.547 55.765 19.235
32.547 55.762 19.094
32.547 55.767 18.957
32.546 55.768 18.817
32.546 55.769 18.678
32.546 55.773 18.533
32.546 55.769 18.396
32.546 55.767 18.257
32.546 55.770 18.120
32.546 55.776 17.981
32.546 55.777 17.843
32.547 55.775 17.699
32.547 55.773 17.567
32.548 55.775 17.422
32.548 55.775 17.288
32.549 55.770 17.142
32.549 55.769 17.009
32.550 55.767 16.870
32.550 55.761 16.732
32.550 55.752 16.589
32.550 55.743 16.453
32.550 55.734 16.315
32.550 55.715 16.177
32.550 55.696 16.039
32.550 55.698 15.905
32.549 55.715 15.762
32.549 55.725 15.626
32.549 55.727 15.477
32.549 55.735 15.344
32.549 55.735 15.204
32.548 55.724 15.067
32.548 55.699 14.932
32.548 55.696 14.794
32.548 55.708 14.648
32.548 55.710 14.514
32.548 55.712 14.374
32.548 55.697 14.319
32.644 55.407 30.741
32.644 55.451 30.623
32.644 55.552 30.465
32.645 55.661 30.310
32.645 55.738 30.153
32.645 55.768 30.002
32.645 55.770 29.867
32.645 55.769 29.722
32.645 55.776 29.581
32.645 55.778 29.445
32.645 55.775 29.303
32.645 55.778 29.153
32.646 55.773 29.023
32.646 55.773 28.881
32.646 55.771 28.744
32.646 55.770 28.600
32.646 55.774 28.461
32.646 55.771 28.320
32.646 55.772 28.179
32.645 55.773 28.039
32.645 55.768 27.900
32.645 55.766 27.756
32.645 55.758 27.621
32.645 55.751 27.480
32.645 55.748 27.342
32.644 55.753 27.201
32.644 55.762 27.058
32.644 55.761 26.923
32.643 55.754 26.776
32.643 55.751 26.642
32.643 55.759 26.500
32.642 55.765 26.352
32.642 55.769 26.220
32.642 55.767 26.077
32.641 55.761 25.939
32.641 55.758 25.795
32.641 55.757 25.659
32.641 55.749 25.523
32.641 55.744 25.377
32.641 55.747 25.243
32.641 55.749 25.099
32.641 55.751 24.962
32.642 55.752 24.817
32.642 55.753 24.678
32.642 55.755 24.540
32.642 55.758 24.398
32.642 55.759 24.260
32.642 55.757 24.118
32.642 55.759 23.982
32.642 55.766 23.838
32.642 55.769 23.697
32.641 55.762 23.559
32.641 55.766 23.419
32.641 55.770 23.281
32.640 55.764 23.136
32.640 55.762 23.000
32.640 55.762 22.860
32.639 55.757 22.728
32.639 55.753 22.581
32.639 55.758 22.440
32.639 55.763 22.300
32.639 55.762 22.163
32.639 55.758 22.021
32.640 55.753 21.887
32.640 55.754 21.743
32.640 55.759 21.606
32.641 55.760 21.465
32.641 55.763 21.326
32.642 55.762 21.184
32.642 55.757 21.047
32.643 55.755 20.905
32.643 55.754 20.769
32.644 55.756 20.626
32.644 55.764 20.490
32.645 55.774 20.348
32.645 55.775 20.208
32.646 55.764 20.070
32.646 55.758 19.933
32.646 55.759 19.791
32.646 55.760 19.652
32.647 55.760 19.513
32.647 55.760 19.377
32.647 55.754 19.233
32.647 55.749 19.098
32.646 55.752 18.955
32.646 55.751 18.816
32.646 55.749 18.681
32.646 55.752 18.538
32.646 55.751 18.399
32.646 55.748 18.262
32.646 55.753 18.121
32.646 55.762 17.982
32.646 55.762 17.842
32.647 55.761 17.704
32.647 55.759 17.565
32.648 55.756 17.426
32.648 55.756 17.288
32.649 55.754 17.144
32.649 55.751 17.015
32.649 55.750 16.867
32.650 55.742 16.733
32.650 55.730 16.593
32.650 55.720 16.455
32.650 55.712 16.323
32.650 55.702 16.175
32.650 55.690 16.041
32.649 55.692 15.901
32.649 55.704 15.763
32.649 55.704 15.621
32.649 55.699 15.488
32.649 55.706 15.347
32.648 55.707 15.206
32.648 55.695 15.072
32.648 55.672 14.926
32.648 55.673 14.796
32.648 55.685 14.654
32.648 55.684 14.515
32.648 55.681 14.369
32.648 55.682 14.303
32.743 55.385 30.746
32.743 55.435 30.625
32.744 55.525 30.471
32.744 55.635 30.311
32.744 55.715 30.156
32.744 55.747 30.009
32.744 55.750 29.869
32.745 55.752 29.726
32.745 55.759 29.586
32.745 55.761 29.444
32.745 55.759 29.304
32.745 55.761 29.162
32.745 55.757 29.026
32.745 55.757 28.883
32.745 55.752 28.744
32.745 55.749 28.602
32.745 55.755 28.463
32.745 55.753 28.322
32.745 55.755 28.184
32.745 55.756 28.043
32.745 55.750 27.898
32.745 55.743 27.768
32.744 55.739 27.621
32.744 55.737 27.483
32.744 55.734 27.340
32.744 55.739 27.208
32.744 55.747 27.060
32.743 55.748 26.922
32.743 55.742 26.780
32.743 55.739 26.643
32.742 55.743 26.502
32.742 55.747 26.355
32.741 55.749 26.225
32.741 55.745 26.082
32.741 55.741 25.939
32.740 55.739 25.801
32.740 55.739 25.660
32.740 55.731 25.523
32.740 55.727 25.383
32.740 55.733 25.244
32.740 55.736 25.102
32.741 55.732 24.962
32.741 55.732 24.818
32.741 55.735 24.684
32.741 55.738 24.542
32.742 55.740 24.399
32.742 55.744 24.262
32.742 55.746 24.122
32.742 55.745 23.981
32.741 55.751 23.838
32.741 55.751 23.702
32.741 55.745 23.561
32.741 55.750 23.421
32.740 55.750 23.284
32.740 55.743 23.141
32.739 55.739 23.005
32.739 55.739 22.864
32.739 55.734 22.724
32.739 55.731 22.589
32.739 55.738 22.444
32.739 55.745 22.303
32.739 55.746 22.164
32.739 55.741 22.026
32.739 55.737 21.884
32.740 55.739 21.746
32.740 55.742 21.611
32.740 55.741 21.464
32.741 55.743 21.330
32.741 55.741 21.187
32.742 55.737 21.050
32.742 55.736 20.907
32.742 55.735 20.774
32.743 55.738 20.629
32.743 55.749 20.490
32.744 55.757 20.349
32.745 55.756 20.208
32.745 55.749 20.073
32.745 55.744 19.931
32.746 55.746 19.796
32.746 55.745 19.652
32.746 55.744 19.515
32.746 55.744 19.374
32.746 55.737 19.239
32.746 55.732 19.098
32.746 55.733 18.957
32.746 55.731 18.820
32.745 55.730 18.680
32.745 55.733 18.541
32.745 55.733 18.403
32.745 55.734 18.263
32.745 55.740 18.122
32.746 55.747 17.986
32.746 55.747 17.841
32.746 55.747 17.707
32.747 55.744 17.565
32.747 55.737 17.428
32.748 55.738 17.290
32.748 55.738 17.148
32.748 55.734 17.009
32.749 55.731 16.872
32.749 55.721 16.733
32.749 55.707 16.598
32.749 55.695 16.459
32.749 55.691 16.321
32.749 55.691 16.180
32.749 55.686 16.045
32.749 55.689 15.899
32.749 55.696 15.766
32.748 55.691 15.623
32.748 55.681 15.486
32.748 55.682 15.348
32.748 55.688 15.212
32.748 55.676 15.067
32.747 55.648 14.931
32.747 55.648 14.798
32.748 55.661 14.659
32.748 55.652 14.509
32.748 55.656 14.378
32.748 55.657 14.303
32.843 55.370 30.743
32.843 55.406 30.633
32.843 55.497 30.475
32.843 55.606 30.315
32.844 55.689 30.160
32.844 55.723 30.016
32.844 55.730 29.870
32.844 55.737 29.732
32.844 55.745 29.589
32.844 55.745 29.448
32.844 55.745 29.305
32.844 55.745 29.167
32.844 55.745 29.027
32.845 55.745 28.883
32.845 55.737 28.747
32.845 55.732 28.607
32.845 55.736 28.463
32.845 55.735 28.329
32.844 55.736 28.188
32.844 55.738 28.045
32.844 55.732 27.904
32.844 55.726 27.765
32.844 55.725 27.625
32.844 55.724 27.489
32.844 55.721 27.343
32.843 55.726 27.208
32.843 55.731 27.061
32.843 55.732 26.924
32.842 55.729 26.785
32.842 55.727 26.644
32.842 55.729 26.504
32.841 55.729 26.361
32.841 55.728 26.225
32.840 55.724 26.081
32.840 55.718 25.947
32.840 55.716 25.804
32.840 55.719 25.667
32.840 55.713 25.525
32.840 55.711 25.388
32.840 55.718 25.241
32.840 55.719 25.104
32.840 55.714 24.964
32.840 55.715 24.824
32.841 55.720 24.684
32.841 55.727 24.542
32.841 55.729 24.405
32.841 55.732 24.263
32.841 55.736 24.124
32.841 55.732 23.981
32.841 55.735 23.843
32.841 55.733 23.706
32.840 55.730 23.562
32.840 55.733 23.426
32.840 55.733 23.284
32.839 55.724 23.143
32.839 55.717 23.007
32.838 55.717 22.870
32.838 55.711 22.726
32.838 55.709 22.585
32.838 55.717 22.450
32.838 55.726 22.307
32.838 55.728 22.165
32.838 55.724 22.029
32.839 55.720 21.888
32.839 55.724 21.748
32.839 55.726 21.611
32.840 55.725 21.468
32.840 55.725 21.330
32.841 55.722 21.193
32.841 55.718 21.049
32.841 55.718 20.912
32.842 55.718 20.773
32.842 55.720 20.633
32.843 55.729 20.488
32.843 55.735 20.354
32.844 55.732 20.215
32.844 55.724 20.075
32.845 55.724 19.934
32.845 55.728 19.796
32.845 55.727 19.658
32.846 55.727 19.514
32.846 55.728 19.377
32.846 55.723 19.240
32.846 55.717 19.099
32.845 55.719 18.958
32.845 55.717 18.823
32.845 55.716 18.683
32.845 55.718 18.541
32.845 55.716 18.403
32.845 55.719 18.266
32.845 55.725 18.124
32.845 55.728 17.982
32.845 55.729 17.846
32.846 55.729 17.708
32.846 55.727 17.566
32.846 55.720 17.433
32.847 55.720 17.290
32.848 55.722 17.151
32.848 55.718 17.010
32.848 55.713 16.877
32.849 55.702 16.733
32.849 55.686 16.599
32.849 55.669 16.464
32.849 55.666 16.321
32.849 55.669 16.182
32.849 55.664 16.048
32.848 55.666 15.903
32.848 55.675 15.764
32.848 55.672 15.623
32.848 55.662 15.490
32.847 55.666 15.350
32.847 55.680 15.207
32.847 55.671 15.072
32.847 55.641 14.936
32.847 55.637 14.791
32.847 55.646 14.656
32.847 55.635 14.516
32.847 55.629 14.395
32.847 55.610 14.228
32.942 55.351 30.747
32.942 55.375 30.636
32.942 55.469 30.479
32.943 55.583 30.324
32.943 55.669 30.164
32.943 55.706 30.019
32.943 55.716 29.873
32.944 55.725 29.733
32.944 55.733 29.590
32.944 55.732 29.450
32.944 55.730 29.310
32.944 55.732 29.169
32.944 55.736 29.027
32.944 55.734 28.888
32.944 55.725 28.749
32.944 55.718 28.610
32.944 55.722 28.469
32.944 55.719 28.327
32.944 55.720 28.191
32.944 55.722 28.045
32.944 55.716 27.909
32.944 55.713 27.767
32.943 55.713 27.629
32.943 55.711 27.489
32.943 55.708 27.346
32.943 55.709 27.212
32.943 55.710 27.063
32.942 55.712 26.927
32.942 55.711 26.788
32.942 55.711 26.647
32.941 55.713 26.505
32.941 55.710 26.366
32.940 55.706 26.229
32.940 55.702 26.085
32.940 55.694 25.951
32.939 55.696 25.809
32.939 55.701 25.667
32.939 55.698 25.527
32.939 55.696 25.385
32.939 55.699 25.249
32.939 55.697 25.107
32.940 55.692 24.966
32.940 55.694 24.831
32.940 55.705 24.687
32.940 55.714 24.547
32.941 55.716 24.404
32.941 55.720 24.263
32.941 55.723 24.127
32.941 55.721 23.983
32.940 55.717 23.844
32.940 55.714 23.708
32.940 55.712 23.566
32.940 55.715 23.428
32.939 55.712 23.285
32.939 55.704 23.149
32.938 55.700 23.008
32.938 55.701 22.870
32.938 55.696 22.729
32.938 55.692 22.589
32.938 55.698 22.449
32.938 55.705 22.311
32.938 55.706 22.171
32.938 55.704 22.033
32.938 55.701 21.891
32.938 55.706 21.752
32.939 55.709 21.610
32.939 55.709 21.471
32.940 55.708 21.329
32.940 55.706 21.195
32.940 55.703 21.050
32.941 55.704 20.917
32.941 55.702 20.773
32.942 55.701 20.637
32.942 55.704 20.493
32.943 55.708 20.353
32.943 55.705 20.221
32.944 55.698 20.075
32.944 55.701 19.937
32.945 55.707 19.799
32.945 55.706 19.657
32.945 55.707 19.519
32.945 55.711 19.379
32.945 55.707 19.243
32.945 55.703 19.102
32.945 55.707 18.960
32.945 55.705 18.821
32.944 55.706 18.685
32.944 55.706 18.543
32.944 55.700 18.405
32.944 55.704 18.268
32.944 55.708 18.126
32.945 55.706 17.985
32.945 55.707 17.847
32.945 55.707 17.711
32.945 55.705 17.569
32.946 55.698 17.432
32.946 55.696 17.297
32.947 55.699 17.151
32.947 55.695 17.015
32.948 55.692 16.877
32.948 55.683 16.735
32.948 55.667 16.601
32.948 55.649 16.459
32.948 55.646 16.325
32.948 55.644 16.185
32.948 55.638 16.050
32.948 55.640 15.905
32.948 55.651 15.766
32.947 55.652 15.633
32.947 55.643 15.489
32.947 55.652 15.348
32.947 55.665 15.206
32.947 55.659 15.076
32.947 55.633 14.937
32.946 55.628 14.792
32.947 55.636 14.660
32.947 55.624 14.516
32.947 55.617 14.381
32.947 55.643 14.316
33.041 55.324 30.754
33.042 55.354 30.638
33.042 55.444 30.487
33.042 55.555 30.327
33.043 55.643 30.166
33.043 55.686 30.022
33.043 55.698 29.878
33.043 55.707 29.736
33.043 55.715 29.591
33.043 55.714 29.453
33.043 55.710 29.313
33.043 55.713 29.172
33.043 55.718 29.030
33.044 55.717 28.894
33.044 55.709 28.748
33.044 55.707 28.612
33.044 55.709 28.472
33.043 55.704 28.332
33.043 55.704 28.189
33.043 55.705 28.051
33.043 55.699 27.911
33.043 55.697 27.775
33.043 55.695 27.628
33.043 55.694 27.492
33.042 55.691 27.349
33.042 55.687 27.207
33.042 55.688 27.075
33.042 55.691 26.930
33.041 55.692 26.791
33.041 55.693 26.652
33.041 55.694 26.505
33.040 55.688 26.370
33.040 55.684 26.233
33.039 55.681 26.089
33.039 55.675 25.951
33.039 55.678 25.810
33.039 55.683 25.671
33.039 55.679 25.531
33.039 55.674 25.391
33.039 55.676 25.249
33.039 55.675 25.110
33.039 55.673 24.976
33.039 55.678 24.827
33.040 55.692 24.689
33.040 55.701 24.549
33.040 55.700 24.410
33.040 55.702 24.266
33.040 55.706 24.124
33.040 55.702 23.989
33.040 55.697 23.849
33.040 55.695 23.707
33.039 55.691 23.569
33.039 55.695 23.431
33.038 55.691 23.285
33.038 55.682 23.152
33.038 55.686 23.014
33.037 55.684 22.871
33.037 55.679 22.732
33.037 55.676 22.591
33.037 55.679 22.453
33.037 55.684 22.312
33.037 55.687 22.173
33.037 55.685 22.034
33.038 55.682 21.891
33.038 55.688 21.755
33.038 55.690 21.613
33.039 55.689 21.474
33.039 55.690 21.334
33.040 55.689 21.195
33.040 55.687 21.056
33.040 55.689 20.918
33.041 55.687 20.773
33.041 55.682 20.637
33.042 55.681 20.500
33.042 55.684 20.353
33.043 55.681 20.224
33.043 55.676 20.080
33.044 55.683 19.942
33.044 55.687 19.796
33.044 55.687 19.661
33.044 55.689 19.518
33.045 55.691 19.383
33.045 55.690 19.244
33.045 55.690 19.102
33.044 55.692 18.962
33.044 55.690 18.826
33.044 55.691 18.681
33.044 55.691 18.548
33.044 55.683 18.405
33.044 55.683 18.269
33.044 55.684 18.127
33.044 55.682 17.991
33.044 55.682 17.849
33.045 55.682 17.713
33.045 55.683 17.576
33.045 55.672 17.433
33.046 55.668 17.293
33.046 55.672 17.159
33.047 55.667 17.018
33.047 55.667 16.878
33.048 55.663 16.736
33.048 55.647 16.605
33.048 55.632 16.461
33.048 55.626 16.322
33.048 55.618 16.188
33.047 55.609 16.051
33.047 55.612 15.907
33.047 55.624 15.770
33.047 55.625 15.632
33.047 55.619 15.493
33.046 55.624 15.356
33.046 55.644 15.211
33.046 55.639 15.072
33.046 55.608 14.939
33.046 55.614 14.797
33.046 55.624 14.656
33.046 55.610 14.523
33.046 55.610 14.384
33.046 55.634 14.316
33.141 55.295 30.753
33.141 55.331 30.646
33.141 55.426 30.487
33.142 55.536 30.327
33.142 55.623 30.176
33.142 55.668 30.022
33.142 55.679 29.880
33.142 55.684 29.739
33.143 55.693 29.599
33.143 55.692 29.456
33.143 55.689 29.317
33.143 55.693 29.178
33.143 55.697 29.034
33.143 55.693 28.893
33.143 55.687 28.756
33.143 55.689 28.613
33.143 55.691 28.476
33.143 55.684 28.334
33.143 55.682 28.192
33.143 55.678 28.056
33.143 55.674 27.915
33.143 55.678 27.771
33.142 55.677 27.636
33.142 55.677 27.491
33.142 55.676 27.355
33.142 55.667 27.215
33.141 55.666 27.072
33.141 55.669 26.936
33.141 55.668 26.796
33.140 55.668 26.652
33.140 55.667 26.510
33.140 55.662 26.376
33.139 55.660 26.231
33.139 55.659 26.100
33.138 55.658 25.954
33.138 55.661 25.813
33.138 55.665 25.671
33.138 55.659 25.535
33.138 55.652 25.394
33.138 55.654 25.251
33.138 55.655 25.115
33.139 55.657 24.974
33.139 55.665 24.832
33.139 55.680 24.689
33.139 55.686 24.549
33.140 55.682 24.410
33.140 55.682 24.271
33.140 55.688 24.129
33.140 55.681 23.989
33.139 55.673 23.851
33.139 55.672 23.713
33.139 55.670 23.571
33.138 55.673 23.433
33.138 55.668 23.291
33.137 55.664 23.154
33.137 55.666 23.014
33.137 55.662 22.875
33.137 55.660 22.735
33.137 55.658 22.597
33.136 55.661 22.452
33.137 55.664 22.315
33.137 55.666 22.175
33.137 55.666 22.035
33.137 55.665 21.897
33.137 55.666 21.754
33.138 55.673 21.615
33.138 55.672 21.476
33.139 55.671 21.337
33.139 55.673 21.196
33.139 55.670 21.063
33.140 55.671 20.913
33.140 55.670 20.777
33.141 55.663 20.639
33.141 55.660 20.499
33.142 55.664 20.365
33.142 55.664 20.217
33.143 55.662 20.084
33.143 55.669 19.941
33.144 55.670 19.800
33.144 55.670 19.665
33.144 55.672 19.522
33.144 55.672 19.387
33.144 55.671 19.242
33.144 55.673 19.102
33.144 55.675 18.967
33.144 55.672 18.828
33.143 55.671 18.684
33.143 55.672 18.547
33.143 55.667 18.413
33.143 55.661 18.266
33.143 55.659 18.133
33.143 55.659 17.992
33.144 55.656 17.853
33.144 55.659 17.715
33.144 55.661 17.572
33.145 55.648 17.436
33.145 55.644 17.296
33.146 55.642 17.160
33.146 55.637 17.022
33.147 55.641 16.879
33.147 55.639 16.743
33.147 55.627 16.602
33.147 55.618 16.468
33.147 55.611 16.323
33.147 55.597 16.190
33.147 55.589 16.049
33.147 55.590 15.909
33.146 55.596 15.774
33.146 55.598 15.632
33.146 55.592 15.496
33.146 55.583 15.356
33.146 55.584 15.226
33.145 55.577 15.066
33.145 55.576 14.940
33.145 55.595 14.803
33.145 55.607 14.662
33.146 55.594 14.524
33.146 55.583 14.384
33.146 55.572 14.332
33.240 55.289 30.756
33.240 55.309 30.648
33.241 55.402 30.493
33.241 55.514 30.333
33.242 55.602 30.182
33.242 55.645 30.026
33.242 55.654 29.883
33.242 55.659 29.742
33.242 55.667 29.606
33.242 55.666 29.463
33.242 55.666 29.318
33.242 55.672 29.181
33.242 55.672 29.036
33.242 55.668 28.900
33.242 55.663 28.759
33.242 55.666 28.621
33.242 55.671 28.473
33.242 55.665 28.343
33.242 55.659 28.193
33.242 55.653 28.062
33.242 55.648 27.918
33.242 55.654 27.778
33.242 55.654 27.639
33.242 55.655 27.498
33.241 55.653 27.356
33.241 55.644 27.216
33.241 55.646 27.082
33.241 55.648 26.932
33.240 55.646 26.801
33.240 55.644 26.656
33.239 55.641 26.516
33.239 55.637 26.379
33.239 55.638 26.235
33.238 55.641 26.099
33.238 55.643 25.956
33.238 55.645 25.816
33.238 55.650 25.677
33.238 55.642 25.534
33.238 55.633 25.397
33.238 55.637 25.256
33.238 55.640 25.120
33.238 55.642 24.973
33.238 55.650 24.834
33.239 55.660 24.695
33.239 55.664 24.554
33.239 55.657 24.411
33.239 55.657 24.272
33.239 55.664 24.133
33.239 55.656 23.992
33.239 55.648 23.857
33.239 55.649 23.716
33.238 55.649 23.572
33.238 55.649 23.437
33.237 55.646 23.296
33.237 55.645 23.158
33.237 55.645 23.014
33.236 55.639 22.876
33.236 55.637 22.739
33.236 55.638 22.596
33.236 55.642 22.460
33.236 55.645 22.314
33.236 55.648 22.179
33.236 55.647 22.036
33.237 55.645 21.900
33.237 55.645 21.759
33.237 55.651 21.616
33.238 55.653 21.479
33.238 55.651 21.341
33.238 55.652 21.195
33.239 55.651 21.061
33.239 55.652 20.919
33.240 55.651 20.781
33.240 55.645 20.642
33.241 55.643 20.498
33.241 55.650 20.369
33.242 55.649 20.219
33.242 55.647 20.085
33.243 55.652 19.946
33.243 55.651 19.801
33.243 55.648 19.664
33.243 55.650 19.524
33.243 55.650 19.389
33.243 55.647 19.248
33.243 55.652 19.106
33.243 55.653 18.966
33.243 55.648 18.829
33.243 55.648 18.690
33.243 55.650 18.549
33.243 55.647 18.411
33.243 55.638 18.271
33.243 55.635 18.135
33.243 55.633 17.993
33.243 55.633 17.858
33.243 55.637 17.714
33.244 55.637 17.578
33.244 55.628 17.436
33.245 55.619 17.303
33.245 55.613 17.162
33.246 55.611 17.020
33.246 55.614 16.881
33.246 55.613 16.746
33.247 55.606 16.602
33.247 55.603 16.468
33.247 55.595 16.329
33.247 55.581 16.191
33.246 55.577 16.050
33.246 55.574 15.911
33.246 55.572 15.776
33.246 55.576 15.633
33.245 55.571 15.560
33.245 55.550 15.425
33.245 55.527 15.290
33.245 55.515 15.154
33.245 55.517 15.014
33.245 55.551 14.872
33.245 55.574 14.738
33.245 55.569 14.593
33.245 55.554 14.451
33.245 55.488 14.318
33.340 55.250 30.765
33.340 55.286 30.654
33.340 55.376 30.497
33.341 55.490 30.333
33.341 55.579 30.183
33.341 55.621 30.029
33.341 55.629 29.895
33.341 55.634 29.742
33.341 55.641 29.606
33.341 55.639 29.468
33.341 55.642 29.325
33.342 55.646 29.186
33.342 55.646 29.040
33.342 55.642 28.903
33.342 55.638 28.764
33.342 55.643 28.624
33.342 55.650 28.478
33.342 55.645 28.338
33.342 55.636 28.204
33.342 55.629 28.064
33.341 55.624 27.920
33.341 55.630 27.780
33.341 55.632 27.642
33.341 55.631 27.504
33.341 55.626 27.359
33.340 55.620 27.223
33.340 55.623 27.079
33.340 55.624 26.941
33.340 55.621 26.800
33.339 55.618 26.660
33.339 55.614 26.522
33.338 55.613 26.381
33.338 55.618 26.237
33.338 55.623 26.100
33.337 55.627 25.960
33.337 55.628 25.820
33.337 55.631 25.674
33.337 55.625 25.537
33.337 55.615 25.400
33.337 55.619 25.261
33.337 55.625 25.118
33.337 55.629 24.976
33.338 55.637 24.835
33.338 55.642 24.696
33.338 55.642 24.555
33.338 55.635 24.418
33.338 55.634 24.276
33.338 55.641 24.132
33.338 55.634 23.995
33.338 55.627 23.857
33.338 55.628 23.719
33.338 55.630 23.579
33.337 55.630 23.436
33.337 55.626 23.299
33.336 55.627 23.158
33.336 55.627 23.015
33.336 55.617 22.882
33.335 55.611 22.737
33.335 55.617 22.602
33.335 55.621 22.459
33.335 55.624 22.320
33.335 55.629 22.181
33.336 55.625 22.040
33.336 55.622 21.898
33.336 55.621 21.763
33.337 55.626 21.618
33.337 55.629 21.481
33.337 55.626 21.345
33.338 55.627 21.199
33.338 55.628 21.061
33.339 55.630 20.923
33.339 55.632 20.783
33.340 55.627 20.640
33.340 55.627 20.505
33.341 55.634 20.364
33.341 55.632 20.223
33.342 55.629 20.086
33.342 55.629 19.947
33.342 55.627 19.805
33.342 55.623 19.668
33.343 55.622 19.527
33.343 55.621 19.389
33.343 55.620 19.250
33.343 55.625 19.108
33.343 55.627 18.968
33.342 55.622 18.831
33.342 55.622 18.692
33.342 55.627 18.554
33.342 55.623 18.412
33.342 55.616 18.271
33.342 55.611 18.138
33.342 55.610 17.999
33.342 55.613 17.856
33.343 55.618 17.715
33.343 55.617 17.579
33.344 55.608 17.440
33.344 55.598 17.299
33.345 55.590 17.166
33.345 55.591 17.021
33.345 55.594 16.886
33.346 55.588 16.749
33.346 55.583 16.607
33.346 55.582 16.467
33.346 55.575 16.326
33.346 55.566 16.194
33.346 55.567 16.051
33.346 55.566 15.913
33.345 55.560 15.773
33.345 55.563 15.634
33.345 55.545 15.496
33.344 55.509 15.361
33.344 55.484 15.289
33.344 55.486 15.158
33.344 55.486 15.018
33.344 55.515 14.879
33.344 55.529 14.738
33.344 55.518 14.589
33.344 55.517 14.460
33.344 55.506 14.347
33.438 55.212 30.770
33.438 55.260 30.659
33.439 55.353 30.500
33.439 55.467 30.342
33.439 55.557 30.184
33.440 55.598 30.034
33.440 55.605 29.894
33.440 55.609 29.752
33.440 55.615 29.611
33.440 55.613 29.472
33.440 55.615 29.335
33.440 55.621 29.185
33.440 55.623 29.045
33.440 55.619 28.902
33.440 55.614 28.770
33.440 55.617 28.624
33.440 55.625 28.487
33.440 55.623 28.345
33.440 55.614 28.205
33.440 55.608 28.069
33.440 55.605 27.924
33.440 55.610 27.784
33.440 55.613 27.644
33.439 55.607 27.506
33.439 55.599 27.364
33.439 55.595 27.225
33.439 55.599 27.086
33.438 55.599 26.944
33.438 55.595 26.805
33.438 55.595 26.665
33.437 55.591 26.521
33.437 55.592 26.386
33.436 55.599 26.244
33.436 55.604 26.101
33.436 55.604 25.964
33.436 55.604 25.820
33.435 55.607 25.680
33.435 55.604 25.543
33.435 55.596 25.399
33.435 55.598 25.264
33.436 55.608 25.119
33.436 55.614 24.981
33.436 55.618 24.835
33.436 55.620 24.701
33.437 55.620 24.560
33.437 55.613 24.416
33.437 55.614 24.282
33.437 55.621 24.136
33.437 55.614 23.999
33.437 55.606 23.860
33.436 55.606 23.721
33.436 55.609 23.582
33.436 55.609 23.439
33.435 55.607 23.303
33.435 55.609 23.160
33.434 55.608 23.018
33.434 55.598 22.884
33.434 55.590 22.744
33.434 55.594 22.606
33.434 55.599 22.455
33.434 55.605 22.325
33.434 55.607 22.181
33.434 55.604 22.043
33.434 55.601 21.905
33.435 55.601 21.767
33.435 55.605 21.622
33.435 55.609 21.482
33.436 55.605 21.343
33.436 55.605 21.208
33.437 55.606 21.063
33.437 55.608 20.923
33.438 55.612 20.787
33.438 55.608 20.646
33.439 55.608 20.508
33.439 55.614 20.364
33.440 55.612 20.226
33.440 55.606 20.086
33.440 55.605 19.949
33.441 55.601 19.807
33.441 55.595 19.673
33.441 55.594 19.531
33.441 55.594 19.392
33.441 55.594 19.253
33.441 55.600 19.113
33.441 55.603 18.973
33.441 55.595 18.830
33.441 55.595 18.696
33.440 55.599 18.556
33.440 55.596 18.415
33.440 55.590 18.278
33.440 55.585 18.137
33.441 55.586 18.002
33.441 55.591 17.856
33.441 55.596 17.723
33.442 55.597 17.577
33.442 55.587 17.443
33.442 55.576 17.302
33.443 55.570 17.165
33.443 55.572 17.025
33.444 55.576 16.888
33.444 55.568 16.744
33.444 55.559 16.612
33.444 55.556 16.470
33.444 55.551 16.332
33.444 55.543 16.191
33.444 55.551 16.054
33.444 55.551 15.916
33.444 55.545 15.776
33.443 55.550 15.634
33.443 55.535 15.497
33.443 55.497 15.363
33.443 55.467 15.230
33.442 55.464 15.087
33.442 55.485 14.942
33.442 55.497 14.805
33.442 55.487 14.671
33.442 55.475 14.531
33.443 55.475 14.389
33.443 55.484 14.318
33.537 55.211 30.765
33.537 55.236 30.659
33.537 55.326 30.507
33.538 55.441 30.346
33.538 55.536 30.190
33.538 55.580 30.040
33.539 55.588 29.893
33.539 55.591 29.759
33.539 55.594 29.613
33.539 55.591 29.474
33.539 55.591 29.332
33.539 55.599 29.190
33.539 55.604 29.054
33.539 55.599 28.913
33.539 55.591 28.768
33.539 55.592 28.631
33.539 55.596 28.490
33.539 55.593 28.348
33.539 55.589 28.212
33.539 55.586 28.068
33.539 55.584 27.935
33.539 55.592 27.784
33.539 55.593 27.644
33.538 55.581 27.510
33.538 55.572 27.372
33.538 55.568 27.229
33.538 55.572 27.090
33.537 55.572 26.950
33.537 55.569 26.802
33.537 55.572 26.671
33.536 55.574 26.531
33.536 55.576 26.388
33.535 55.584 26.244
33.535 55.587 26.103
33.535 55.582 25.965
33.535 55.582 25.825
33.534 55.585 25.686
33.534 55.585 25.545
33.534 55.578 25.405
33.534 55.578 25.267
33.535 55.585 25.117
33.535 55.588 24.987
33.535 55.589 24.841
33.535 55.590 24.704
33.536 55.590 24.563
33.536 55.587 24.422
33.536 55.590 24.284
33.536 55.596 24.139
33.536 55.591 24.002
33.536 55.582 23.867
33.535 55.581 23.725
33.535 55.582 23.587
33.535 55.585 23.442
33.534 55.583 23.301
33.534 55.585 23.164
33.533 55.588 23.022
33.533 55.579 22.885
33.533 55.571 22.749
33.533 55.575 22.603
33.533 55.581 22.466
33.533 55.584 22.324
33.533 55.584 22.183
33.533 55.581 22.049
33.533 55.579 21.905
33.534 55.581 21.764
33.534 55.589 21.626
33.534 55.592 21.484
33.535 55.586 21.347
33.535 55.586 21.208
33.536 55.585 21.067
33.536 55.586 20.929
33.537 55.587 20.787
33.537 55.583 20.650
33.538 55.584 20.510
33.538 55.589 20.366
33.539 55.588 20.228
33.539 55.584 20.090
33.539 55.579 19.951
33.540 55.574 19.812
33.540 55.567 19.672
33.540 55.567 19.538
33.540 55.569 19.393
33.540 55.570 19.253
33.540 55.576 19.117
33.540 55.579 18.974
33.540 55.571 18.838
33.540 55.569 18.697
33.539 55.573 18.558
33.539 55.570 18.418
33.539 55.568 18.281
33.539 55.563 18.140
33.540 55.563 18.001
33.540 55.571 17.861
33.540 55.575 17.720
33.541 55.575 17.581
33.541 55.566 17.445
33.541 55.553 17.307
33.542 55.547 17.166
33.542 55.549 17.025
33.543 55.552 16.889
33.543 55.546 16.749
33.543 55.538 16.611
33.543 55.534 16.476
33.543 55.529 16.333
33.543 55.526 16.192
33.543 55.536 16.061
33.543 55.534 15.910
33.543 55.527 15.781
33.542 55.530 15.637
33.542 55.520 15.498
33.542 55.489 15.360
33.542 55.458 15.230
33.541 55.458 15.085
33.542 55.478 14.951
33.542 55.480 14.807
33.541 55.470 14.666
33.542 55.463 14.534
33.542 55.455 14.387
33.542 55.447 14.315
33.636 55.213 30.666
33.636 55.300 30.507
33.637 55.410 30.354
33.637 55.462 30.268
33.637 55.541 30.116
33.638 55.564 29.970
33.638 55.568 29.829
33.638 55.573 29.690
33.638 55.569 29.546
33.638 55.563 29.409
33.638 55.566 29.274
33.638 55.572 29.124
33.638 55.574 28.985
33.638 55.567 28.849
33.638 55.563 28.701
33.638 55.565 28.564
33.638 55.565 28.427
33.638 55.564 28.282
33.638 55.565 28.144
33.638 55.562 28.002
33.638 55.567 27.866
33.638 55.573 27.718
33.638 55.563 27.583
33.637 55.550 27.444
33.637 55.544 27.301
33.637 55.546 27.162
33.636 55.548 27.021
33.636 55.545 26.890
33.636 55.548 26.742
33.635 55.554 26.598
33.635 55.555 26.459
33.635 55.557 26.320
33.634 55.564 26.178
33.634 55.562 26.039
33.634 55.555 25.902
33.634 55.559 25.757
33.633 55.562 25.619
33.633 55.560 25.476
33.633 55.557 25.340
33.634 55.556 25.199
33.634 55.559 25.054
33.634 55.559 24.920
33.634 55.558 24.776
33.635 55.561 24.636
33.635 55.563 24.499
33.635 55.564 24.352
33.635 55.569 24.220
33.635 55.566 24.075
33.635 55.557 23.935
33.634 55.555 23.797
33.634 55.556 23.658
33.634 55.557 23.517
33.633 55.560 23.375
33.633 55.559 23.236
33.633 55.567 23.098
33.632 55.567 22.954
33.632 55.557 22.820
33.632 55.557 22.678
33.632 55.558 22.537
33.632 55.558 22.400
33.632 55.561 22.258
33.632 55.557 22.117
33.632 55.556 21.980
33.633 55.557 21.839
33.633 55.562 21.698
33.633 55.571 21.559
33.634 55.563 21.418
33.634 55.557 21.278
33.635 55.560 21.141
33.635 55.558 21.001
33.635 55.559 20.864
33.636 55.556 20.718
33.636 55.553 20.583
33.637 55.556 20.444
33.637 55.560 20.302
33.638 55.559 20.161
33.638 55.555 20.025
33.639 55.549 19.889
33.639 55.541 19.744
33.639 55.542 19.605
33.639 55.544 19.468
33.639 55.545 19.331
33.639 55.546 19.185
33.639 55.549 19.048
33.639 55.549 18.908
33.639 55.541 18.769
33.639 55.543 18.632
33.638 55.547 18.490
33.638 55.545 18.348
33.638 55.541 18.215
33.639 55.538 18.072
33.639 55.545 17.934
33.639 55.550 17.794
33.639 55.549 17.654
33.640 55.545 17.515
33.640 55.531 17.374
33.641 55.524 17.242
33.641 55.523 17.100
33.642 55.524 16.960
33.642 55.528 16.821
33.642 55.522 16.684
33.642 55.516 16.544
33.643 55.514 16.404
33.643 55.508 16.270
33.642 55.513 16.123
33.642 55.517 15.988
33.642 55.499 15.845
33.642 55.497 15.714
33.641 55.504 15.577
33.641 55.490 15.430
33.641 55.463 15.298
33.641 55.455 15.146
33.641 55.470 15.026
33.641 55.482 14.876
33.641 55.474 14.735
33.641 55.466 14.601
33.641 55.467 14.469
33.641 55.487 14.313
33.736 55.190 30.667
33.736 55.279 30.511
33.737 55.385 30.362
33.737 55.436 30.273
33.737 55.516 30.124
33.738 55.544 29.976
33.738 55.548 29.831
33.738 55.552 29.693
33.738 55.547 29.550
33.738 55.541 29.414
33.738 55.543 29.274
33.738 55.547 29.131
33.738 55.549 28.990
33.738 55.544 28.849
33.738 55.539 28.707
33.738 55.540 28.571
33.738 55.539 28.429
33.738 55.540 28.286
33.738 55.542 28.150
33.738 55.539 28.005
33.738 55.548 27.866
33.738 55.554 27.728
33.738 55.545 27.580
33.737 55.533 27.445
33.737 55.528 27.314
33.737 55.529 27.159
33.737 55.528 27.028
33.736 55.522 26.883
33.736 55.527 26.750
33.735 55.535 26.603
33.735 55.532 26.467
33.735 55.533 26.320
33.734 55.538 26.186
33.734 55.536 26.042
33.734 55.529 25.901
33.734 55.534 25.762
33.733 55.538 25.625
33.733 55.537 25.479
33.733 55.533 25.339
33.734 55.528 25.204
33.734 55.528 25.060
33.734 55.529 24.925
33.734 55.532 24.780
33.735 55.538 24.641
33.735 55.543 24.497
33.735 55.548 24.360
33.735 55.548 24.217
33.735 55.540 24.080
33.735 55.534 23.942
33.735 55.532 23.800
33.734 55.534 23.660
33.734 55.536 23.519
33.734 55.538 23.382
33.733 55.539 23.241
33.733 55.544 23.098
33.732 55.543 22.959
33.732 55.533 22.821
33.732 55.531 22.681
33.732 55.531 22.544
33.732 55.532 22.399
33.732 55.534 22.264
33.732 55.530 22.120
33.732 55.534 21.984
33.733 55.536 21.839
33.733 55.539 21.699
33.733 55.546 21.563
33.734 55.536 21.424
33.734 55.529 21.279
33.735 55.533 21.145
33.735 55.531 21.005
33.735 55.527 20.865
33.736 55.524 20.725
33.736 55.521 20.587
33.737 55.520 20.449
33.737 55.525 20.307
33.738 55.526 20.161
33.738 55.526 20.027
33.739 55.521 19.893
33.739 55.516 19.746
33.739 55.517 19.608
33.739 55.521 19.472
33.739 55.520 19.331
33.739 55.516 19.187
33.739 55.520 19.053
33.739 55.521 18.910
33.739 55.514 18.775
33.739 55.519 18.631
33.739 55.526 18.491
33.739 55.524 18.357
33.739 55.517 18.215
33.739 55.517 18.078
33.739 55.521 17.932
33.739 55.523 17.796
33.740 55.522 17.656
33.740 55.516 17.522
33.740 55.506 17.378
33.741 55.502 17.243
33.741 55.499 17.101
33.742 55.501 16.963
33.742 55.506 16.819
33.742 55.501 16.688
33.743 55.495 16.546
33.743 55.493 16.404
33.743 55.484 16.269
33.743 55.493 16.127
33.742 55.492 15.988
33.742 55.468 15.852
33.742 55.466 15.716
33.742 55.480 15.570
33.741 55.480 15.433
33.741 55.464 15.301
33.741 55.463 15.161
33.741 55.472 15.013
33.741 55.488 14.875
33.741 55.484 14.743
33.741 55.475 14.598
33.741 55.486 14.464
33.741 55.515 14.322
33.741 55.538 14.250
33.836 55.171 30.670
33.836 55.253 30.517
33.837 55.358 30.363
33.837 55.457 30.203
33.837 55.510 30.050
33.838 55.524 29.913
33.838 55.530 29.765
33.838 55.530 29.628
33.838 55.523 29.487
33.838 55.522 29.340
33.838 55.522 29.209
33.838 55.522 29.063
33.838 55.520 28.922
33.838 55.520 28.787
33.838 55.519 28.641
33.838 55.518 28.504
33.838 55.516 28.362
33.838 55.517 28.224
33.838 55.515 28.084
33.838 55.518 27.938
33.838 55.525 27.796
33.838 55.524 27.663
33.837 55.515 27.513
33.837 55.508 27.381
33.837 55.509 27.241
33.837 55.510 27.099
33.836 55.501 26.960
33.836 55.502 26.820
33.836 55.514 26.676
33.835 55.512 26.536
33.835 55.508 26.398
33.834 55.511 26.260
33.834 55.512 26.114
33.834 55.507 25.979
33.834 55.504 25.834
33.833 55.509 25.695
33.833 55.513 25.557
33.833 55.508 25.414
33.833 55.502 25.278
33.834 55.498 25.134
33.834 55.496 24.994
33.834 55.504 24.856
33.834 55.511 24.715
33.835 55.519 24.577
33.835 55.529 24.430
33.835 55.530 24.289
33.835 55.521 24.153
33.835 55.512 24.014
33.835 55.511 23.872
33.834 55.512 23.735
33.834 55.516 23.595
33.834 55.518 23.449
33.833 55.518 23.315
33.833 55.517 23.172
33.833 55.517 23.033
33.832 55.509 22.893
33.832 55.504 22.755
33.832 55.505 22.615
33.832 55.505 22.477
33.832 55.508 22.331
33.832 55.509 22.193
33.832 55.508 22.054
33.832 55.516 21.917
33.833 55.517 21.774
33.833 55.517 21.633
33.834 55.516 21.494
33.834 55.504 21.356
33.834 55.504 21.217
33.835 55.506 21.079
33.835 55.500 20.939
33.836 55.495 20.800
33.836 55.491 20.658
33.837 55.490 20.521
33.837 55.491 20.377
33.838 55.495 20.242
33.838 55.498 20.100
33.839 55.496 19.961
33.839 55.492 19.819
33.839 55.491 19.682
33.839 55.493 19.544
33.839 55.496 19.400
33.839 55.489 19.267
33.839 55.488 19.122
33.839 55.491 18.984
33.839 55.488 18.845
33.839 55.492 18.706
33.839 55.504 18.567
33.839 55.507 18.424
33.839 55.498 18.288
33.839 55.495 18.147
33.839 55.496 18.005
33.839 55.497 17.869
33.839 55.496 17.730
33.840 55.490 17.587
33.840 55.484 17.458
33.841 55.478 17.309
33.841 55.473 17.174
33.842 55.473 17.036
33.842 55.478 16.893
33.842 55.479 16.756
33.843 55.475 16.620
33.843 55.471 16.480
33.843 55.461 16.336
33.843 55.461 16.198
33.843 55.468 16.060
33.842 55.451 15.923
33.842 55.435 15.787
33.842 55.447 15.647
33.842 55.465 15.503
33.841 55.470 15.367
33.841 55.462 15.226
33.841 55.465 15.091
33.841 55.478 14.942
33.841 55.488 14.811
33.841 55.483 14.671
33.841 55.477 14.524
33.841 55.459 14.401
33.841 55.425 14.327
33.937 55.152 30.670
33.937 55.226 30.523
33.937 55.332 30.364
33.938 55.433 30.208
33.938 55.485 30.055
33.938 55.500 29.916
33.938 55.505 29.768
33.938 55.505 29.630
33.938 55.502 29.491
33.938 55.498 29.348
33.938 55.496 29.207
33.938 55.494 29.070
33.939 55.494 28.930
33.939 55.498 28.789
33.939 55.502 28.644
33.939 55.499 28.499
33.939 55.496 28.370
33.939 55.494 28.225
33.938 55.490 28.081
33.938 55.489 27.949
33.938 55.493 27.800
33.938 55.493 27.663
33.938 55.483 27.528
33.938 55.478 27.383
33.937 55.481 27.245
33.937 55.481 27.105
33.937 55.475 26.959
33.936 55.476 26.825
33.936 55.487 26.679
33.936 55.487 26.541
33.935 55.481 26.401
33.935 55.483 26.263
33.935 55.484 26.120
33.934 55.483 25.979
33.934 55.477 25.842
33.934 55.481 25.701
33.934 55.487 25.559
33.934 55.482 25.418
33.934 55.473 25.277
33.934 55.468 25.140
33.934 55.470 25.004
33.935 55.481 24.855
33.935 55.490 24.718
33.935 55.500 24.578
33.935 55.510 24.431
33.935 55.509 24.296
33.935 55.497 24.153
33.935 55.489 24.016
33.935 55.492 23.875
33.935 55.495 23.736
33.935 55.497 23.595
33.934 55.499 23.456
33.934 55.498 23.317
33.933 55.493 23.174
33.933 55.486 23.038
33.933 55.479 22.894
33.932 55.475 22.762
33.932 55.478 22.615
33.932 55.477 22.478
33.932 55.480 22.337
33.932 55.482 22.198
33.933 55.483 22.058
33.933 55.491 21.919
33.933 55.489 21.774
33.934 55.486 21.641
33.934 55.482 21.497
33.934 55.473 21.359
33.935 55.477 21.219
33.935 55.477 21.080
33.936 55.472 20.942
33.936 55.468 20.801
33.937 55.465 20.660
33.937 55.465 20.522
33.938 55.466 20.383
33.938 55.466 20.244
33.939 55.468 20.102
33.939 55.468 19.964
33.939 55.466 19.824
33.940 55.467 19.682
33.940 55.468 19.547
33.940 55.469 19.404
33.940 55.459 19.265
33.940 55.457 19.129
33.940 55.459 18.988
33.939 55.458 18.849
33.939 55.466 18.707
33.939 55.481 18.563
33.939 55.486 18.426
33.939 55.477 18.290
33.939 55.472 18.151
33.939 55.475 18.008
33.940 55.474 17.870
33.940 55.469 17.730
33.940 55.465 17.595
33.941 55.458 17.452
33.941 55.452 17.317
33.942 55.447 17.176
33.942 55.449 17.038
33.943 55.455 16.892
33.943 55.456 16.759
33.943 55.455 16.619
33.943 55.446 16.479
33.943 55.434 16.342
33.943 55.436 16.205
33.943 55.439 16.063
33.943 55.424 15.920
33.942 55.410 15.789
33.942 55.423 15.646
33.942 55.446 15.514
33.942 55.463 15.366
33.942 55.460 15.226
33.942 55.459 15.090
33.942 55.470 14.947
33.942 55.473 14.810
33.942 55.470 14.659
33.942 55.459 14.531
33.942 55.427 14.389
33.942 55.374 14.331
34.037 55.119 30.677
34.037 55.203 30.527
34.038 55.303 30.370
34.038 55.406 30.214
34.038 55.459 30.059
34.038 55.472 29.916
34.038 55.474 29.777
34.039 55.478 29.634
34.039 55.479 29.494
34.039 55.474 29.357
34.039 55.471 29.208
34.039 55.468 29.077
34.039 55.467 28.934
34.039 55.472 28.789
34.039 55.476 28.650
34.039 55.476 28.511
34.039 55.474 28.370
34.039 55.470 28.228
34.039 55.465 28.087
34.039 55.460 27.948
34.039 55.462 27.813
34.038 55.461 27.667
34.038 55.451 27.532
34.038 55.447 27.387
34.038 55.452 27.250
34.037 55.452 27.106
34.037 55.450 26.968
34.037 55.451 26.827
34.037 55.461 26.687
34.036 55.463 26.542
34.036 55.456 26.407
34.035 55.454 26.263
34.035 55.458 26.128
34.035 55.454 25.982
34.034 55.446 25.846
34.034 55.451 25.701
34.034 55.459 25.566
34.034 55.456 25.424
34.034 55.447 25.280
34.034 55.442 25.145
34.035 55.446 25.004
34.035 55.460 24.863
34.035 55.471 24.721
34.036 55.479 24.574
34.036 55.487 24.438
34.036 55.487 24.299
34.036 55.476 24.156
34.036 55.471 24.021
34.036 55.474 23.882
34.035 55.474 23.737
34.035 55.473 23.598
34.035 55.473 23.455
34.034 55.472 23.322
34.034 55.466 23.178
34.033 55.457 23.041
34.033 55.449 22.899
34.033 55.446 22.761
34.033 55.449 22.625
34.033 55.450 22.480
34.033 55.449 22.343
34.033 55.450 22.200
34.033 55.455 22.063
34.033 55.460 21.920
34.034 55.456 21.781
34.034 55.453 21.641
34.034 55.449 21.502
34.035 55.446 21.363
34.035 55.448 21.225
34.036 55.448 21.085
34.036 55.442 20.944
34.036 55.438 20.802
34.037 55.439 20.668
34.038 55.445 20.521
34.038 55.443 20.386
34.039 55.438 20.247
34.039 55.440 20.104
34.039 55.442 19.969
34.040 55.444 19.824
34.040 55.443 19.687
34.040 55.446 19.546
34.040 55.444 19.409
34.040 55.435 19.268
34.040 55.432 19.128
34.040 55.433 18.993
34.040 55.429 18.849
34.040 55.438 18.712
34.039 55.457 18.568
34.039 55.459 18.430
34.039 55.451 18.288
34.039 55.448 18.155
34.040 55.452 18.011
34.040 55.452 17.873
34.040 55.443 17.733
34.041 55.439 17.597
34.041 55.429 17.453
34.042 55.424 17.320
34.042 55.422 17.177
34.043 55.424 17.039
34.043 55.430 16.899
34.043 55.432 16.762
34.043 55.430 16.620
34.043 55.416 16.480
34.043 55.405 16.345
34.043 55.409 16.205
34.043 55.412 16.066
34.043 55.397 15.924
34.043 55.385 15.794
34.043 55.396 15.654
34.042 55.420 15.508
34.042 55.438 15.362
34.042 55.439 15.228
34.042 55.440 15.088
34.042 55.445 14.949
34.042 55.441 14.811
34.042 55.441 14.675
34.042 55.431 14.538
34.042 55.411 14.386
34.042 55.406 14.258
34.137 55.079 30.684
34.137 55.161 30.539
34.138 55.271 30.375
34.138 55.378 30.217
34.138 55.431 30.062
34.138 55.443 29.923
34.138 55.443 29.781
34.138 55.448 29.637
34.139 55.451 29.499
34.139 55.448 29.361
34.139 55.445 29.217
34.139 55.443 29.081
34.139 55.443 28.938
34.139 55.446 28.794
34.139 55.448 28.654
34.139 55.448 28.518
34.139 55.446 28.369
34.139 55.441 28.233
34.139 55.434 28.095
34.139 55.430 27.951
34.138 55.432 27.815
34.138 55.429 27.676
34.138 55.421 27.532
34.138 55.419 27.398
34.138 55.419 27.255
34.137 55.420 27.109
34.137 55.421 26.976
34.137 55.424 26.829
34.136 55.433 26.689
34.136 55.438 26.552
34.136 55.434 26.408
34.135 55.434 26.265
34.135 55.437 26.128
34.135 55.428 25.987
34.134 55.422 25.851
34.134 55.426 25.705
34.134 55.432 25.569
34.134 55.433 25.428
34.134 55.426 25.285
34.134 55.418 25.150
34.135 55.422 25.005
34.135 55.438 24.866
34.135 55.447 24.726
34.136 55.451 24.579
34.136 55.458 24.442
34.136 55.459 24.303
34.136 55.449 24.159
34.136 55.447 24.021
34.136 55.447 23.881
34.135 55.446 23.744
34.135 55.443 23.603
34.135 55.443 23.462
34.134 55.445 23.324
34.134 55.439 23.181
34.133 55.432 23.042
34.133 55.424 22.908
34.133 55.424 22.763
34.133 55.423 22.627
34.133 55.422 22.482
34.133 55.420 22.345
34.133 55.416 22.207
34.133 55.420 22.066
34.133 55.425 21.927
34.134 55.421 21.783
34.134 55.422 21.649
34.134 55.423 21.504
34.135 55.421 21.370
34.135 55.422 21.224
34.136 55.420 21.087
34.136 55.413 20.946
34.136 55.410 20.807
34.137 55.416 20.671
34.138 55.425 20.524
34.138 55.422 20.388
34.138 55.414 20.246
34.139 55.413 20.108
34.139 55.416 19.974
34.140 55.421 19.824
34.140 55.423 19.691
34.140 55.422 19.551
34.140 55.420 19.411
34.140 55.414 19.270
34.140 55.413 19.130
34.140 55.412 18.991
34.140 55.406 18.854
34.140 55.416 18.716
34.139 55.432 18.570
34.139 55.433 18.433
34.139 55.427 18.290
34.139 55.424 18.158
34.140 55.430 18.012
34.140 55.432 17.872
34.140 55.421 17.739
34.141 55.414 17.597
34.141 55.407 17.459
34.142 55.402 17.318
34.142 55.399 17.182
34.143 55.400 17.042
34.143 55.404 16.905
34.143 55.410 16.756
34.143 55.408 16.626
34.143 55.390 16.483
34.143 55.378 16.346
34.143 55.383 16.206
34.143 55.385 16.064
34.143 55.370 15.932
34.143 55.357 15.792
34.142 55.367 15.652
34.142 55.388 15.515
34.142 55.401 15.372
34.142 55.402 15.226
34.142 55.403 15.093
34.142 55.405 14.957
34.142 55.406 14.811
34.142 55.413 14.672
34.142 55.415 14.541
34.142 55.394 14.400
34.142 55.382 14.254
34.237 55.052 30.686
34.237 55.119 30.546
34.238 55.174 30.466
34.238 55.237 30.382
34.238 55.349 30.225
34.239 55.407 30.067
34.239 55.415 29.930
34.239 55.415 29.784
34.239 55.423 29.645
34.239 55.423 29.504
34.239 55.419 29.364
34.239 55.415 29.223
34.239 55.414 29.081
34.239 55.415 28.942
34.239 55.416 28.800
34.239 55.417 28.664
34.239 55.417 28.517
34.239 55.419 28.381
34.239 55.415 28.235
34.239 55.408 28.101
34.239 55.407 27.957
34.239 55.408 27.820
34.239 55.401 27.675
34.238 55.395 27.540
34.238 55.392 27.398
34.238 55.388 27.261
34.238 55.390 27.116
34.237 55.394 26.978
34.237 55.397 26.836
34.237 55.406 26.691
34.236 55.410 26.553
34.236 55.409 26.416
34.236 55.411 26.270
34.235 55.412 26.130
34.235 55.403 25.993
34.235 55.398 25.853
34.235 55.401 25.713
34.235 55.405 25.573
34.235 55.407 25.428
34.235 55.402 25.288
34.235 55.398 25.155
34.235 55.402 25.006
34.235 55.416 24.868
34.236 55.426 24.728
34.236 55.427 24.587
34.236 55.429 24.441
34.236 55.429 24.309
34.236 55.421 24.164
34.236 55.420 24.031
34.236 55.418 23.881
34.236 55.416 23.748
34.235 55.414 23.604
34.235 55.413 23.468
34.234 55.416 23.326
34.234 55.412 23.183
34.234 55.408 23.049
34.233 55.403 22.906
34.233 55.406 22.769
34.233 55.403 22.627
34.233 55.396 22.490
34.233 55.393 22.350
34.233 55.384 22.208
34.233 55.382 22.069
34.234 55.389 21.931
34.234 55.387 21.790
34.234 55.391 21.650
34.235 55.395 21.509
34.235 55.391 21.370
34.235 55.392 21.231
34.236 55.389 21.089
34.236 55.383 20.947
34.237 55.382 20.815
34.237 55.391 20.672
34.238 55.399 20.531
34.238 55.396 20.390
34.239 55.388 20.251
34.239 55.384 20.113
34.240 55.389 19.971
34.240 55.394 19.833
34.240 55.399 19.691
34.240 55.397 19.553
34.240 55.394 19.414
34.240 55.393 19.271
34.240 55.392 19.135
34.240 55.391 18.991
34.240 55.386 18.861
34.240 55.392 18.712
34.240 55.405 18.581
34.240 55.404 18.430
34.240 55.398 18.299
34.240 55.396 18.154
34.240 55.406 18.019
34.240 55.406 17.878
34.241 55.396 17.735
34.241 55.389 17.604
34.241 55.383 17.459
34.242 55.379 17.321
34.242 55.377 17.184
34.243 55.375 17.045
34.243 55.380 16.906
34.244 55.387 16.759
34.244 55.382 16.626
34.244 55.369 16.486
34.244 55.357 16.351
34.244 55.361 16.210
34.244 55.365 16.066
34.243 55.344 15.934
34.243 55.329 15.791
34.243 55.339 15.650
34.243 55.355 15.520
34.242 55.364 15.372
34.242 55.367 15.236
34.242 55.363 15.096
34.242 55.362 14.960
34.242 55.366 14.808
34.242 55.371 14.679
34.242 55.383 14.539
34.242 55.381 14.402
34.242 55.368 14.333
34.337 55.040 30.625
34.337 55.138 30.470
34.337 55.202 30.386
34.338 55.263 30.306
34.338 55.357 30.149
34.338 55.386 30.001
34.338 55.383 29.865
34.338 55.389 29.721
34.338 55.394 29.584
34.338 55.389 29.432
34.338 55.387 29.304
34.339 55.387 29.154
34.339 55.389 29.018
34.339 55.387 28.877
34.339 55.383 28.733
34.339 55.383 28.597
34.339 55.386 28.456
34.339 55.386 28.312
34.339 55.382 28.174
34.338 55.380 28.033
34.338 55.383 27.895
34.338 55.381 27.751
34.338 55.373 27.611
34.338 55.370 27.472
34.338 55.364 27.333
34.337 55.361 27.194
34.337 55.361 27.053
34.337 55.361 26.908
34.336 55.369 26.770
34.336 55.375 26.631
34.336 55.377 26.485
34.335 55.381 26.347
34.335 55.383 26.204
34.334 55.380 26.068
34.334 55.374 25.926
34.334 55.372 25.787
34.334 55.373 25.644
34.334 55.374 25.509
34.334 55.373 25.365
34.334 55.373 25.221
34.334 55.373 25.086
34.335 55.383 24.939
34.335 55.397 24.801
34.335 55.401 24.661
34.335 55.396 24.523
34.335 55.398 24.378
34.335 55.396 24.241
34.335 55.391 24.096
34.335 55.391 23.967
34.335 55.388 23.816
34.335 55.386 23.680
34.334 55.382 23.540
34.334 55.384 23.402
34.334 55.385 23.260
34.333 55.379 23.122
34.333 55.375 22.979
34.333 55.378 22.842
34.332 55.376 22.702
34.332 55.367 22.561
34.332 55.366 22.425
34.332 55.358 22.281
34.332 55.347 22.143
34.333 55.351 22.005
34.333 55.352 21.864
34.333 55.353 21.725
34.334 55.359 21.581
34.334 55.360 21.445
34.335 55.358 21.306
34.335 55.356 21.160
34.335 55.355 21.027
34.336 55.353 20.886
34.336 55.356 20.743
34.337 55.365 20.605
34.337 55.366 20.463
34.338 55.362 20.323
34.338 55.352 20.187
34.339 55.351 20.047
34.339 55.359 19.907
34.339 55.365 19.764
34.340 55.366 19.630
34.340 55.366 19.482
34.340 55.364 19.347
34.340 55.365 19.208
34.340 55.368 19.069
34.340 55.364 18.929
34.339 55.365 18.784
34.339 55.372 18.648
34.339 55.374 18.509
34.339 55.367 18.369
34.339 55.362 18.233
34.339 55.366 18.086
34.339 55.371 17.954
34.340 55.368 17.811
34.340 55.363 17.668
34.340 55.358 17.534
34.341 55.358 17.395
34.341 55.358 17.256
34.342 55.355 17.115
34.342 55.353 16.975
34.343 55.354 16.833
34.343 55.350 16.699
34.343 55.343 16.559
34.343 55.332 16.417
34.343 55.329 16.292
34.343 55.340 16.137
34.343 55.331 16.003
34.343 55.312 15.866
34.342 55.309 15.723
34.342 55.321 15.588
34.342 55.330 15.449
34.342 55.326 15.316
34.342 55.326 15.156
34.341 55.321 15.026
34.341 55.322 14.898
34.341 55.324 14.747
34.341 55.330 14.613
34.342 55.347 14.480
34.342 55.351 14.326
34.436 55.007 30.629
34.436 55.102 30.479
34.437 55.168 30.398
34.437 55.232 30.310
34.437 55.327 30.162
34.437 55.355 30.007
34.438 55.355 29.865
34.438 55.359 29.727
34.438 55.364 29.582
34.438 55.360 29.445
34.438 55.356 29.306
34.438 55.361 29.162
34.438 55.362 29.018
34.438 55.358 28.885
34.438 55.352 28.742
34.438 55.351 28.599
34.438 55.355 28.461
34.438 55.355 28.320
34.438 55.351 28.177
34.438 55.353 28.040
34.438 55.355 27.894
34.438 55.355 27.759
34.437 55.350 27.616
34.437 55.346 27.476
34.437 55.339 27.336
34.437 55.335 27.196
34.436 55.333 27.060
34.436 55.331 26.915
34.436 55.337 26.772
34.435 55.344 26.632
34.435 55.350 26.496
34.435 55.353 26.353
34.434 55.352 26.211
34.434 55.352 26.069
34.434 55.348 25.929
34.434 55.347 25.793
34.433 55.346 25.645
34.433 55.344 25.512
34.433 55.344 25.371
34.434 55.343 25.230
34.434 55.345 25.089
34.434 55.356 24.947
34.434 55.370 24.803
34.435 55.373 24.663
34.435 55.368 24.522
34.435 55.367 24.387
34.435 55.369 24.244
34.435 55.363 24.105
34.435 55.362 23.961
34.435 55.359 23.824
34.434 55.357 23.690
34.434 55.354 23.542
34.434 55.354 23.405
34.433 55.357 23.263
34.433 55.351 23.123
34.432 55.345 22.988
34.432 55.349 22.844
34.432 55.347 22.707
34.432 55.336 22.568
34.432 55.335 22.424
34.432 55.330 22.288
34.432 55.318 22.151
34.432 55.321 22.008
34.433 55.321 21.868
34.433 55.321 21.728
34.433 55.329 21.583
34.434 55.328 21.449
34.434 55.327 21.308
34.434 55.324 21.171
34.435 55.325 21.025
34.435 55.328 20.889
34.436 55.329 20.744
34.436 55.335 20.610
34.437 55.336 20.467
34.437 55.333 20.329
34.438 55.325 20.192
34.438 55.324 20.046
34.439 55.331 19.915
34.439 55.337 19.762
34.439 55.337 19.630
34.439 55.339 19.493
34.439 55.336 19.350
34.439 55.335 19.205
34.439 55.340 19.072
34.439 55.338 18.929
34.439 55.340 18.794
34.439 55.344 18.650
34.439 55.344 18.510
34.439 55.340 18.372
34.439 55.335 18.230
34.439 55.334 18.094
34.439 55.336 17.958
34.439 55.337 17.813
34.440 55.333 17.673
34.440 55.329 17.537
34.440 55.333 17.401
34.441 55.332 17.252
34.441 55.328 17.121
34.442 55.327 16.977
34.442 55.321 16.841
34.442 55.313 16.704
34.443 55.308 16.561
34.443 55.298 16.421
34.443 55.294 16.286
34.443 55.306 16.146
34.442 55.300 16.004
34.442 55.286 15.867
34.442 55.290 15.726
34.442 55.299 15.587
34.441 55.303 15.450
34.441 55.297 15.311
34.441 55.295 15.172
34.441 55.288 15.025
34.441 55.285 14.899
34.441 55.290 14.749
34.441 55.300 14.613
34.441 55.294 14.479
34.441 55.239 14.333
34.536 54.958 30.740
34.536 54.974 30.637
34.536 55.066 30.483
34.537 55.132 30.403
34.537 55.197 30.322
34.537 55.256 30.239
34.537 55.318 30.085
34.537 55.328 29.941
34.537 55.329 29.803
34.538 55.333 29.661
34.538 55.333 29.516
34.538 55.328 29.381
34.538 55.332 29.237
34.538 55.337 29.098
34.538 55.336 28.954
34.538 55.331 28.816
34.538 55.325 28.677
34.538 55.327 28.533
34.538 55.328 28.395
34.538 55.324 28.255
34.538 55.326 28.114
34.538 55.327 27.970
34.538 55.329 27.831
34.537 55.326 27.691
34.537 55.318 27.552
34.537 55.315 27.408
34.537 55.309 27.270
34.537 55.308 27.133
34.536 55.307 26.989
34.536 55.304 26.853
34.536 55.310 26.711
34.535 55.320 26.566
34.535 55.326 26.423
34.534 55.324 26.287
34.534 55.322 26.146
34.534 55.324 26.005
34.534 55.322 25.863
34.533 55.319 25.723
34.533 55.317 25.584
34.533 55.317 25.445
34.533 55.316 25.303
34.534 55.315 25.167
34.534 55.321 25.018
34.534 55.334 24.880
34.534 55.344 24.737
34.535 55.341 24.600
34.535 55.337 24.456
34.535 55.342 24.320
34.535 55.339 24.176
34.535 55.334 24.039
34.535 55.332 23.897
34.534 55.329 23.759
34.534 55.329 23.621
34.534 55.325 23.475
34.533 55.327 23.339
34.533 55.325 23.197
34.532 55.314 23.061
34.532 55.313 22.921
34.532 55.315 22.776
34.532 55.306 22.646
34.532 55.301 22.499
34.532 55.304 22.362
34.532 55.293 22.218
34.532 55.291 22.084
34.532 55.293 21.943
34.533 55.287 21.799
34.533 55.296 21.663
34.533 55.298 21.519
34.534 55.295 21.382
34.534 55.293 21.241
34.535 55.293 21.104
34.535 55.299 20.963
34.536 55.300 20.821
34.536 55.300 20.680
34.537 55.304 20.542
34.537 55.307 20.401
34.538 55.305 20.261
34.538 55.304 20.122
34.538 55.307 19.980
34.539 55.314 19.840
34.539 55.314 19.703
34.539 55.312 19.560
34.539 55.311 19.424
34.539 55.305 19.283
34.539 55.307 19.144
34.539 55.309 19.003
34.539 55.309 18.862
34.539 55.315 18.724
34.538 55.315 18.583
34.538 55.317 18.445
34.538 55.316 18.302
34.539 55.307 18.170
34.539 55.304 18.023
34.539 55.308 17.890
34.539 55.307 17.747
34.540 55.302 17.608
34.540 55.302 17.470
34.541 55.304 17.326
34.541 55.300 17.190
34.542 55.296 17.051
34.542 55.295 16.912
34.542 55.286 16.772
34.542 55.279 16.636
34.542 55.269 16.495
34.542 55.258 16.359
34.542 55.262 16.219
34.542 55.268 16.077
34.542 55.258 15.939
34.542 55.258 15.801
34.542 55.270 15.660
34.541 55.270 15.514
34.541 55.273 15.383
34.541 55.275 15.242
34.541 55.268 15.111
34.541 55.264 14.959
34.541 55.267 14.826
34.541 55.273 14.680
34.541 55.276 14.544
34.541 55.245 14.409
34.635 54.922 30.744
34.635 54.947 30.646
34.636 55.035 30.487
34.636 55.098 30.405
34.636 55.161 30.325
34.637 55.258 30.167
34.637 55.293 30.022
34.637 55.295 29.881
34.637 55.298 29.734
34.637 55.301 29.595
34.637 55.299 29.458
34.637 55.300 29.312
34.637 55.305 29.174
34.637 55.306 29.032
34.637 55.302 28.888
34.637 55.296 28.752
34.637 55.292 28.609
34.637 55.298 28.473
34.637 55.295 28.330
34.637 55.293 28.185
34.637 55.293 28.051
34.637 55.293 27.905
34.637 55.290 27.771
34.637 55.283 27.623
34.636 55.278 27.487
34.636 55.275 27.348
34.636 55.275 27.206
34.636 55.280 27.063
34.635 55.279 26.928
34.635 55.278 26.786
34.635 55.285 26.640
34.634 55.295 26.500
34.634 55.295 26.359
34.634 55.288 26.222
34.633 55.287 26.080
34.633 55.290 25.940
34.633 55.287 25.798
34.633 55.284 25.661
34.633 55.283 25.517
34.633 55.286 25.379
34.633 55.287 25.237
34.633 55.287 25.097
34.633 55.293 24.957
34.634 55.305 24.813
34.634 55.308 24.672
34.634 55.303 24.535
34.634 55.306 24.391
34.634 55.309 24.253
34.634 55.305 24.109
34.634 55.303 23.975
34.634 55.295 23.833
34.634 55.296 23.694
34.633 55.293 23.551
34.633 55.290 23.416
34.632 55.289 23.272
34.632 55.280 23.134
34.632 55.273 22.998
34.631 55.275 22.854
34.631 55.271 22.710
34.631 55.264 22.578
34.631 55.268 22.435
34.631 55.264 22.296
34.631 55.258 22.160
34.631 55.260 22.011
34.632 55.256 21.877
34.632 55.257 21.733
34.633 55.264 21.600
34.633 55.263 21.456
34.633 55.257 21.315
34.634 55.256 21.178
34.634 55.263 21.035
34.635 55.267 20.892
34.635 55.267 20.758
34.636 55.269 20.615
34.636 55.273 20.476
34.637 55.273 20.334
34.637 55.275 20.196
34.638 55.277 20.051
34.638 55.282 19.917
34.638 55.287 19.775
34.638 55.285 19.635
34.639 55.283 19.492
34.639 55.279 19.359
34.639 55.274 19.215
34.638 55.274 19.078
34.638 55.275 18.934
34.638 55.278 18.798
34.638 55.281 18.657
34.638 55.283 18.521
34.638 55.290 18.376
34.638 55.287 18.235
34.638 55.275 18.102
34.638 55.274 17.957
34.638 55.276 17.821
34.639 55.273 17.681
34.639 55.268 17.542
34.640 55.270 17.401
34.640 55.268 17.264
34.641 55.259 17.123
34.641 55.262 16.983
34.641 55.258 16.848
34.642 55.250 16.703
34.642 55.239 16.574
34.642 55.224 16.428
34.642 55.219 16.289
34.642 55.223 16.150
34.642 55.224 16.016
34.641 55.219 15.873
34.641 55.226 15.734
34.641 55.232 15.598
34.641 55.230 15.448
34.640 55.242 15.311
34.640 55.250 15.175
34.640 55.242 15.035
34.640 55.244 14.899
34.640 55.251 14.765
34.640 55.252 14.610
34.640 55.256 14.474
34.640 55.251 14.412
34.735 54.916 30.747
34.735 54.960 30.577
34.735 55.065 30.413
34.736 55.180 30.254
34.736 55.248 30.093
34.736 55.265 29.958
34.736 55.268 29.810
34.736 55.272 29.672
34.736 55.272 29.536
34.736 55.273 29.384
34.737 55.278 29.246
34.737 55.279 29.105
34.737 55.276 28.968
34.737 55.274 28.822
34.737 55.267 28.689
34.737 55.269 28.544
34.737 55.271 28.404
34.737 55.265 28.262
34.737 55.260 28.123
34.736 55.261 27.982
34.736 55.258 27.845
34.736 55.250 27.703
34.736 55.247 27.561
34.736 55.245 27.421
34.736 55.244 27.288
34.735 55.254 27.137
34.735 55.259 26.999
34.735 55.255 26.858
34.734 55.258 26.716
34.734 55.263 26.576
34.734 55.270 26.437
34.733 55.266 26.290
34.733 55.258 26.156
34.732 55.259 26.014
34.732 55.260 25.877
34.732 55.255 25.731
34.732 55.254 25.597
34.732 55.259 25.447
34.732 55.261 25.311
34.732 55.259 25.172
34.732 55.257 25.034
34.733 55.261 24.889
34.733 55.270 24.749
34.733 55.270 24.606
34.734 55.273 24.470
34.734 55.279 24.327
34.734 55.276 24.187
34.734 55.276 24.044
34.733 55.269 23.909
34.733 55.264 23.766
34.733 55.262 23.626
34.732 55.258 23.489
34.732 55.257 23.349
34.731 55.249 23.207
34.731 55.241 23.066
34.731 55.240 22.930
34.731 55.240 22.789
34.730 55.233 22.652
34.730 55.230 22.506
34.730 55.234 22.372
34.731 55.229 22.229
34.731 55.228 22.089
34.731 55.229 21.950
34.731 55.227 21.812
34.732 55.230 21.667
34.732 55.235 21.530
34.732 55.230 21.392
34.733 55.228 21.246
34.733 55.231 21.108
34.734 55.237 20.970
34.734 55.237 20.829
34.735 55.237 20.687
34.735 55.240 20.547
34.736 55.240 20.412
34.736 55.240 20.267
34.737 55.244 20.131
34.737 55.248 19.989
34.737 55.256 19.848
34.738 55.260 19.705
34.738 55.258 19.567
34.738 55.257 19.428
34.738 55.253 19.289
34.738 55.248 19.151
34.738 55.245 19.010
34.737 55.244 18.868
34.737 55.245 18.733
34.737 55.244 18.590
34.737 55.253 18.452
34.737 55.261 18.312
34.737 55.252 18.173
34.737 55.245 18.030
34.738 55.245 17.895
34.738 55.243 17.750
34.738 55.240 17.616
34.739 55.238 17.472
34.739 55.237 17.339
34.740 55.227 17.196
34.740 55.227 17.058
34.741 55.232 16.916
34.741 55.228 16.780
34.741 55.219 16.638
34.741 55.206 16.504
34.741 55.196 16.360
34.741 55.194 16.227
34.741 55.193 16.085
34.741 55.190 15.942
34.740 55.187 15.807
34.740 55.191 15.664
34.740 55.190 15.534
34.740 55.196 15.388
34.740 55.220 15.242
34.740 55.222 15.107
34.740 55.217 14.963
34.740 55.226 14.831
34.740 55.232 14.692
34.740 55.234 14.546
34.740 55.242 14.410
34.834 54.899 30.748
34.834 54.894 30.648
34.834 54.973 30.499
34.834 55.032 30.419
34.835 55.144 30.258
34.835 55.216 30.105
34.835 55.238 29.958
34.835 55.243 29.817
34.835 55.246 29.672
34.835 55.243 29.539
34.835 55.244 29.396
34.835 55.249 29.248
34.836 55.248 29.108
34.836 55.245 28.975
34.836 55.245 28.831
34.836 55.242 28.688
34.836 55.243 28.551
34.836 55.244 28.407
34.836 55.239 28.266
34.835 55.232 28.129
34.835 55.228 27.989
34.835 55.226 27.843
34.835 55.220 27.710
34.835 55.216 27.569
34.835 55.213 27.425
34.834 55.213 27.283
34.834 55.227 27.146
34.834 55.233 27.002
34.834 55.228 26.863
34.833 55.226 26.720
34.833 55.229 26.581
34.832 55.236 26.441
34.832 55.232 26.296
34.832 55.226 26.161
34.831 55.228 26.020
34.831 55.229 25.876
34.831 55.224 25.735
34.831 55.224 25.600
34.831 55.229 25.460
34.831 55.231 25.311
34.831 55.231 25.177
34.831 55.227 25.035
34.832 55.228 24.896
34.832 55.234 24.752
34.832 55.237 24.615
34.832 55.244 24.469
34.832 55.248 24.330
34.832 55.243 24.192
34.832 55.241 24.051
34.832 55.236 23.912
34.832 55.231 23.772
34.832 55.227 23.628
34.831 55.222 23.494
34.831 55.217 23.355
34.830 55.208 23.212
34.830 55.202 23.071
34.830 55.199 22.933
34.829 55.200 22.798
34.829 55.197 22.651
34.829 55.193 22.515
34.829 55.199 22.373
34.829 55.198 22.233
34.830 55.197 22.093
34.830 55.200 21.951
34.830 55.198 21.815
34.831 55.201 21.673
34.831 55.202 21.529
34.831 55.198 21.396
34.832 55.200 21.250
34.832 55.203 21.114
34.833 55.206 20.975
34.833 55.206 20.830
34.834 55.208 20.691
34.834 55.210 20.553
34.835 55.207 20.410
34.835 55.208 20.274
34.836 55.210 20.131
34.836 55.216 19.993
34.836 55.222 19.852
34.837 55.226 19.708
34.837 55.226 19.569
34.837 55.226 19.435
34.837 55.224 19.291
34.837 55.218 19.149
34.837 55.212 19.016
34.836 55.209 18.873
34.836 55.208 18.735
34.836 55.205 18.594
34.836 55.214 18.454
34.836 55.222 18.313
34.836 55.218 18.175
34.836 55.214 18.037
34.836 55.212 17.895
34.837 55.209 17.755
34.837 55.207 17.619
34.838 55.205 17.477
34.838 55.202 17.334
34.839 55.191 17.204
34.839 55.191 17.059
34.839 55.199 16.920
34.840 55.199 16.783
34.840 55.188 16.641
34.840 55.183 16.504
34.840 55.175 16.364
34.840 55.169 16.225
[truncated: 1,454,790 more chars]
