# Supplementary material for: Viewpoint Planning for Range Sensors Using Feature Cluster Constrained Spaces for Robot Vision Systems
Source: Sensors (Basel). 2023 Sep 18;23(18):7964. doi: 10.3390/s23187964 (PMC10537344; doi:10.3390/s23187964)
Supplement: Supplementary file 1 [file sensors-23-07964-s001.zip › Academic Example CMM/measurements/+y2.xyz]

0.220 60.039 12.630
0.224 60.066 11.218
0.225 60.063 11.053
0.225 60.038 10.897
0.320 60.079 13.563
0.320 60.097 13.405
0.321 60.106 13.254
0.321 60.095 13.096
0.322 60.081 12.936
0.322 60.082 12.774
0.322 60.070 12.632
0.323 60.061 12.468
0.323 60.065 12.309
0.324 60.080 12.146
0.324 60.080 11.998
0.324 60.082 11.837
0.325 60.088 11.682
0.325 60.074 11.523
0.326 60.074 11.367
0.326 60.084 11.285
0.327 60.073 10.973
0.327 60.049 10.828
0.328 59.985 10.695
0.328 59.754 10.332
0.329 59.775 10.208
0.329 59.821 10.036
0.330 59.827 9.884
0.330 59.846 9.722
0.331 59.844 9.576
0.331 59.832 9.405
0.332 59.836 9.251
0.332 59.834 9.096
0.333 59.825 8.941
0.333 59.818 8.782
0.334 59.811 8.624
0.334 59.807 8.473
0.334 59.806 8.309
0.335 59.814 8.150
0.335 59.819 7.998
0.336 59.827 7.837
0.336 59.820 7.754
0.337 59.788 7.034
0.340 59.942 6.426
0.340 59.932 6.262
0.341 59.902 6.102
0.341 59.893 6.023
0.344 59.906 5.555
0.420 60.065 13.731
0.421 60.084 13.560
0.421 60.099 13.413
0.421 60.103 13.249
0.422 60.095 13.101
0.422 60.087 12.941
0.423 60.083 12.777
0.423 60.074 12.614
0.423 60.065 12.476
0.424 60.064 12.309
0.424 60.080 12.160
0.425 60.082 11.993
0.425 60.088 11.834
0.425 60.089 11.679
0.426 60.077 11.526
0.426 60.078 11.367
0.427 60.088 11.209
0.427 60.079 11.049
0.428 60.068 10.896
0.428 60.006 10.757
0.429 59.771 10.338
0.429 59.777 10.206
0.430 59.805 10.042
0.430 59.816 9.889
0.431 59.839 9.731
0.432 59.844 9.562
0.432 59.841 9.408
0.433 59.846 9.255
0.433 59.846 9.093
0.433 59.839 8.941
0.434 59.835 8.785
0.434 59.829 8.622
0.435 59.830 8.466
0.435 59.836 8.309
0.436 59.845 8.160
0.436 59.848 7.990
0.436 59.855 7.846
0.437 59.848 7.671
0.437 59.832 7.517
0.437 59.797 7.443
0.438 59.817 6.993
0.438 59.847 6.880
0.439 59.885 6.732
0.440 59.909 6.579
0.440 59.929 6.415
0.441 59.919 6.258
0.441 59.905 6.110
0.442 59.898 5.954
0.443 59.893 5.851
0.443 59.911 5.713
0.444 59.925 5.551
0.445 59.908 5.399
0.446 59.898 5.241
0.447 59.901 5.072
0.447 59.890 4.925
0.448 59.881 4.770
0.449 59.884 4.610
0.449 59.886 4.530
0.450 59.893 4.374
0.450 59.905 4.218
0.451 59.902 4.144
0.519 60.024 13.833
0.519 60.057 13.719
0.520 60.076 13.568
0.520 60.085 13.414
0.521 60.089 13.250
0.521 60.086 13.094
0.522 60.085 12.945
0.522 60.081 12.787
0.522 60.072 12.622
0.523 60.063 12.460
0.523 60.062 12.316
0.523 60.069 12.149
0.524 60.071 12.003
0.524 60.072 11.845
0.525 60.070 11.678
0.525 60.062 11.521
0.526 60.058 11.362
0.526 60.063 11.219
0.527 60.061 11.045
0.527 60.051 10.902
0.528 60.009 10.740
0.528 59.736 10.339
0.528 59.759 10.202
0.529 59.797 10.038
0.530 59.809 9.885
0.530 59.826 9.737
0.531 59.830 9.563
0.531 59.829 9.406
0.532 59.841 9.254
0.532 59.837 9.098
0.533 59.834 8.941
0.533 59.830 8.780
0.534 59.823 8.628
0.534 59.829 8.465
0.534 59.837 8.309
0.535 59.842 8.159
0.535 59.852 7.992
0.536 59.855 7.834
0.536 59.852 7.686
0.536 59.835 7.526
0.536 59.828 7.448
0.538 59.824 6.890
0.538 59.857 6.737
0.539 59.900 6.573
0.539 59.918 6.417
0.540 59.919 6.261
0.541 59.907 6.108
0.541 59.907 5.956
0.542 59.913 5.784
0.543 59.933 5.633
0.544 59.929 5.474
0.545 59.907 5.320
0.545 59.902 5.161
0.546 59.896 5.007
0.547 59.887 4.849
0.547 59.893 4.687
0.548 59.899 4.537
0.549 59.903 4.376
0.549 59.905 4.209
0.617 60.044 13.721
0.618 60.075 13.562
0.618 60.086 13.408
0.618 60.088 13.258
0.619 60.084 13.086
0.619 60.078 12.946
0.620 60.074 12.791
0.620 60.067 12.619
0.620 60.062 12.461
0.621 60.062 12.313
0.621 60.065 12.159
0.622 60.063 11.989
0.622 60.066 11.844
0.622 60.065 11.683
0.623 60.061 11.523
0.623 60.062 11.368
0.624 60.062 11.213
0.624 60.054 11.056
0.625 60.045 10.907
0.625 59.997 10.737
0.625 59.727 10.405
0.626 59.724 10.271
0.626 59.778 10.127
0.627 59.802 9.966
0.628 59.814 9.797
0.628 59.826 9.655
0.629 59.821 9.485
0.629 59.830 9.334
0.630 59.838 9.174
0.630 59.834 9.025
0.631 59.834 8.860
0.631 59.829 8.699
0.631 59.828 8.555
0.632 59.836 8.379
0.632 59.846 8.231
0.633 59.847 8.073
0.633 59.853 7.919
0.633 59.855 7.758
0.634 59.846 7.608
0.634 59.840 7.525
0.635 59.823 6.894
0.636 59.854 6.814
0.636 59.878 6.664
0.637 59.897 6.497
0.637 59.906 6.346
0.638 59.902 6.185
0.639 59.901 6.024
0.639 59.914 5.873
0.640 59.925 5.710
0.641 59.928 5.557
0.642 59.914 5.393
0.643 59.896 5.239
0.643 59.886 5.081
0.644 59.886 4.924
0.645 59.894 4.773
0.645 59.900 4.606
0.646 59.903 4.466
0.647 59.905 4.286
0.647 59.898 4.141
0.654 59.980 2.724
0.655 59.979 2.564
0.656 59.988 2.414
0.657 60.006 2.247
0.657 60.022 2.168
0.658 60.031 2.014
0.659 60.028 1.858
0.659 60.027 1.778
0.660 60.035 1.625
0.660 60.047 1.543
0.662 60.072 1.151
0.662 60.078 1.070
0.663 60.096 0.918
0.663 60.111 0.759
0.663 60.137 0.604
0.664 60.159 0.455
0.664 60.145 0.339
0.715 60.052 13.723
0.715 60.078 13.575
0.716 60.084 13.410
0.716 60.085 13.257
0.717 60.084 13.084
0.717 60.071 12.938
0.717 60.065 12.779
0.718 60.067 12.622
0.718 60.074 12.476
0.719 60.079 12.308
0.719 60.077 12.155
0.719 60.069 11.988
0.720 60.069 11.844
0.720 60.064 11.676
0.721 60.062 11.534
0.721 60.067 11.365
0.722 60.060 11.210
0.722 60.045 11.055
0.723 60.040 10.909
0.723 59.999 10.748
0.723 59.951 10.687
0.723 59.750 10.404
0.724 59.747 10.269
0.724 59.787 10.127
0.725 59.810 9.963
0.726 59.819 9.798
0.726 59.830 9.652
0.727 59.825 9.498
0.727 59.829 9.330
0.728 59.838 9.175
0.728 59.834 9.014
0.729 59.834 8.863
0.729 59.830 8.700
0.729 59.827 8.549
0.730 59.839 8.390
0.730 59.851 8.229
0.731 59.850 8.075
0.731 59.850 7.920
0.731 59.855 7.751
0.732 59.843 7.598
0.732 59.850 7.447
0.733 59.876 6.897
0.734 59.885 6.726
0.734 59.893 6.576
0.735 59.906 6.415
0.736 59.904 6.262
0.736 59.901 6.103
0.737 59.914 5.949
0.738 59.926 5.790
0.739 59.937 5.632
0.739 59.932 5.473
0.740 59.911 5.321
0.741 59.898 5.163
0.742 59.897 4.999
0.742 59.902 4.857
0.743 59.911 4.686
0.744 59.915 4.529
0.745 59.914 4.373
0.745 59.910 4.215
0.746 59.900 4.059
0.748 60.057 3.556
0.748 60.067 3.488
0.750 60.036 3.199
0.750 60.027 3.033
0.751 60.010 2.878
0.752 60.012 2.726
0.753 60.034 2.564
0.753 60.043 2.486
0.756 60.066 2.097
0.757 60.077 1.933
0.757 60.081 1.785
0.758 60.086 1.695
0.759 60.097 1.476
0.760 60.106 1.308
0.760 60.116 1.221
0.760 60.128 1.080
0.761 60.132 0.913
0.761 60.136 0.828
0.761 60.156 0.684
0.762 60.170 0.529
0.762 60.170 0.395
0.762 60.168 0.336
0.814 60.060 13.794
0.815 60.070 13.643
0.815 60.090 13.490
0.816 60.092 13.325
0.816 60.092 13.172
0.816 60.082 13.014
0.817 60.067 12.868
0.817 60.063 12.702
0.818 60.071 12.552
0.818 60.080 12.384
0.818 60.087 12.225
0.819 60.074 12.079
0.819 60.067 11.921
0.820 60.069 11.759
0.820 60.063 11.601
0.821 60.071 11.446
0.821 60.073 11.296
0.821 60.050 11.128
0.822 60.031 10.970
0.822 60.024 10.824
0.823 59.997 10.759
0.823 59.787 10.389
0.823 59.771 10.273
0.824 59.802 10.120
0.825 59.823 9.967
0.825 59.830 9.799
0.826 59.835 9.638
0.826 59.829 9.493
0.827 59.834 9.332
0.827 59.842 9.177
0.828 59.836 9.019
0.828 59.830 8.859
0.828 59.823 8.709
0.829 59.821 8.543
0.829 59.832 8.392
0.830 59.843 8.226
0.830 59.845 8.077
0.831 59.841 7.914
0.831 59.845 7.755
0.831 59.849 7.610
0.831 59.822 7.443
0.833 59.845 6.904
0.833 59.894 6.732
0.834 59.897 6.581
0.835 59.903 6.418
0.835 59.898 6.262
0.836 59.898 6.105
0.837 59.917 5.940
0.837 59.933 5.790
0.838 59.946 5.632
0.839 59.940 5.480
0.840 59.918 5.314
0.841 59.910 5.166
0.841 59.912 5.005
0.842 59.911 4.843
0.843 59.924 4.687
0.843 59.927 4.534
0.844 59.922 4.378
0.845 59.918 4.215
0.845 59.901 4.056
0.846 59.897 3.922
0.847 59.962 3.627
0.848 60.010 3.505
0.849 60.036 3.343
0.849 60.045 3.190
0.850 60.056 3.035
0.851 60.052 2.879
0.851 60.047 2.792
0.852 60.044 2.650
0.853 60.059 2.496
0.854 60.067 2.329
0.855 60.068 2.178
0.856 60.080 2.006
0.857 60.088 1.863
0.858 60.097 1.706
0.858 60.107 1.536
0.859 60.123 1.387
0.860 60.137 1.234
0.860 60.138 1.068
0.860 60.145 0.919
0.861 60.162 0.750
0.861 60.171 0.604
0.861 60.174 0.455
0.862 60.179 0.338
0.915 60.058 13.722
0.915 60.082 13.559
0.916 60.093 13.415
0.916 60.095 13.257
0.917 60.088 13.096
0.917 60.076 12.932
0.917 60.063 12.781
0.918 60.065 12.625
0.918 60.075 12.469
0.919 60.081 12.319
0.919 60.080 12.145
0.919 60.067 11.990
0.920 60.067 11.843
0.920 60.070 11.690
0.921 60.074 11.519
0.921 60.081 11.372
0.922 60.066 11.205
0.922 60.041 11.059
0.923 60.025 10.896
0.923 59.997 10.752
0.924 59.794 10.255
0.925 59.807 10.113
0.925 59.827 9.960
0.926 59.831 9.818
0.926 59.834 9.646
0.927 59.831 9.484
0.927 59.835 9.339
0.928 59.844 9.168
0.928 59.837 9.022
0.929 59.830 8.863
0.929 59.820 8.701
0.929 59.815 8.545
0.930 59.830 8.389
0.930 59.846 8.229
0.931 59.846 8.072
0.931 59.847 7.921
0.932 59.849 7.757
0.932 59.840 7.603
0.932 59.807 7.451
0.932 59.816 7.371
0.934 59.876 6.823
0.934 59.887 6.662
0.935 59.889 6.490
0.935 59.890 6.342
0.936 59.891 6.186
0.937 59.905 6.034
0.938 59.928 5.863
0.939 59.944 5.712
0.939 59.943 5.551
0.940 59.928 5.404
0.941 59.918 5.241
0.942 59.917 5.076
0.942 59.913 4.924
0.943 59.918 4.767
0.944 59.921 4.607
0.944 59.919 4.455
0.945 59.919 4.298
0.946 59.910 4.135
0.946 59.893 3.981
0.948 59.952 3.619
0.948 59.970 3.501
0.949 60.031 3.349
0.950 60.054 3.194
0.951 60.065 3.037
0.952 60.061 2.892
0.953 60.051 2.712
0.953 60.054 2.569
0.954 60.062 2.408
0.955 60.064 2.248
0.956 60.073 2.097
0.957 60.084 1.939
0.958 60.092 1.783
0.959 60.098 1.627
0.959 60.111 1.467
0.960 60.128 1.299
0.961 60.130 1.148
0.961 60.135 1.004
0.961 60.147 0.841
0.962 60.159 0.675
0.962 60.178 0.531
0.962 60.156 0.452
1.017 60.048 13.728
1.017 60.083 13.565
1.018 60.097 13.408
1.018 60.095 13.266
1.018 60.083 13.092
1.019 60.070 12.934
1.019 60.056 12.783
1.020 60.057 12.626
1.020 60.066 12.472
1.020 60.075 12.305
1.021 60.077 12.156
1.021 60.064 12.001
1.022 60.067 11.831
1.022 60.072 11.679
1.023 60.074 11.534
1.023 60.077 11.366
1.024 60.065 11.207
1.024 60.043 11.057
1.024 60.022 10.902
1.025 59.992 10.747
1.025 59.964 10.688
1.025 59.798 10.388
1.026 59.785 10.263
1.026 59.799 10.196
1.027 59.824 9.887
1.028 59.827 9.728
1.028 59.828 9.570
1.029 59.828 9.408
1.029 59.841 9.256
1.030 59.844 9.095
1.030 59.833 8.942
1.031 59.824 8.787
1.031 59.811 8.626
1.031 59.812 8.465
1.032 59.833 8.310
1.032 59.844 8.145
1.033 59.841 8.001
1.033 59.842 7.838
1.033 59.840 7.679
1.034 59.829 7.523
1.034 59.815 7.447
1.035 59.883 6.876
1.036 59.878 6.734
1.036 59.877 6.573
1.037 59.882 6.420
1.037 59.884 6.265
1.038 59.893 6.105
1.039 59.923 5.948
1.040 59.941 5.788
1.041 59.945 5.634
1.041 59.938 5.472
1.042 59.927 5.318
1.043 59.923 5.160
1.044 59.919 5.008
1.044 59.919 4.843
1.045 59.917 4.693
1.046 59.918 4.528
1.047 59.919 4.376
1.047 59.916 4.217
1.048 59.879 4.064
1.048 59.824 3.918
1.048 59.823 3.871
1.050 59.993 3.615
1.050 60.021 3.504
1.051 60.049 3.359
1.052 60.055 3.188
1.053 60.073 3.039
1.053 60.069 2.877
1.054 60.054 2.728
1.055 60.053 2.560
1.056 60.059 2.415
1.057 60.062 2.254
1.058 60.072 2.091
1.059 60.086 1.934
1.060 60.096 1.782
1.060 60.099 1.624
1.061 60.113 1.472
1.062 60.127 1.300
1.062 60.130 1.157
1.063 60.128 0.993
1.063 60.134 0.850
1.063 60.144 0.677
1.064 60.143 0.521
1.117 60.017 13.797
1.118 60.075 13.641
1.119 60.088 13.488
1.119 60.097 13.331
1.119 60.097 13.176
1.120 60.088 13.017
1.120 60.076 12.856
1.121 60.072 12.708
1.121 60.070 12.546
1.121 60.078 12.388
1.122 60.083 12.226
1.122 60.073 12.078
1.123 60.068 11.918
1.123 60.076 11.762
1.123 60.075 11.601
1.124 60.079 11.442
1.124 60.078 11.290
1.125 60.058 11.134
1.125 60.036 10.976
1.126 60.009 10.820
1.126 59.949 10.697
1.126 59.948 10.642
1.126 59.794 10.386
1.127 59.782 10.268
1.127 59.797 10.138
1.128 59.806 9.956
1.128 59.810 9.807
1.129 59.816 9.644
1.129 59.812 9.489
1.130 59.827 9.335
1.131 59.842 9.174
1.131 59.832 9.019
1.131 59.824 8.856
1.132 59.810 8.708
1.132 59.799 8.546
1.133 59.810 8.391
1.133 59.831 8.239
1.134 59.833 8.065
1.134 59.830 7.918
1.134 59.831 7.758
1.135 59.824 7.598
1.135 59.803 7.447
1.135 59.802 7.369
1.136 59.869 6.886
1.137 59.875 6.741
1.137 59.881 6.584
1.138 59.882 6.416
1.139 59.887 6.259
1.139 59.902 6.103
1.140 59.929 5.954
1.141 59.941 5.791
1.142 59.944 5.634
1.143 59.936 5.470
1.143 59.926 5.318
1.144 59.924 5.163
1.145 59.919 5.003
1.145 59.917 4.849
1.146 59.915 4.691
1.147 59.911 4.532
1.148 59.914 4.372
1.148 59.906 4.215
1.149 59.899 4.060
1.151 59.966 3.511
1.152 60.046 3.352
1.153 60.058 3.199
1.154 60.074 3.031
1.154 60.070 2.879
1.155 60.055 2.720
1.156 60.054 2.573
1.157 60.057 2.407
1.158 60.065 2.246
1.159 60.077 2.098
1.160 60.088 1.933
1.161 60.098 1.779
1.161 60.104 1.625
1.162 60.114 1.464
1.163 60.126 1.309
1.163 60.127 1.155
1.164 60.120 0.991
1.164 60.121 0.833
1.164 60.124 0.691
1.164 60.109 0.523
1.217 60.002 13.915
1.217 60.035 13.802
1.218 60.062 13.653
1.218 60.087 13.489
1.219 60.088 13.329
1.219 60.089 13.172
1.219 60.084 13.014
1.220 60.074 12.858
1.220 60.074 12.704
1.221 60.074 12.546
1.221 60.072 12.390
1.221 60.076 12.230
1.222 60.070 12.082
1.222 60.067 11.913
1.223 60.076 11.759
1.223 60.074 11.607
1.224 60.077 11.446
1.224 60.080 11.285
1.224 60.063 11.136
1.225 60.041 10.978
1.225 60.015 10.817
1.226 59.945 10.699
1.226 59.944 10.642
1.226 59.787 10.387
1.226 59.779 10.267
1.227 59.806 10.125
1.228 59.821 9.969
1.228 59.825 9.806
1.229 59.828 9.644
1.229 59.822 9.484
1.230 59.830 9.336
1.230 59.840 9.177
1.231 59.832 9.025
1.231 59.827 8.856
1.231 59.815 8.699
1.232 59.806 8.550
1.232 59.812 8.391
1.233 59.830 8.233
1.233 59.829 8.074
1.233 59.827 7.914
1.234 59.829 7.761
1.234 59.816 7.605
1.234 59.793 7.450
1.234 59.791 7.374
1.236 59.868 6.899
1.236 59.880 6.736
1.237 59.885 6.574
1.237 59.893 6.418
1.238 59.895 6.258
1.239 59.913 6.109
1.240 59.938 5.946
1.240 59.946 5.791
1.241 59.945 5.635
1.242 59.935 5.481
1.243 59.927 5.319
1.244 59.926 5.159
1.244 59.922 5.002
1.245 59.923 4.850
1.246 59.923 4.683
1.246 59.916 4.530
1.247 59.913 4.380
1.248 59.901 4.215
1.248 59.903 4.067
1.251 60.021 3.433
1.252 60.044 3.267
1.253 60.067 3.119
1.253 60.075 2.960
1.254 60.068 2.811
1.255 60.063 2.635
1.256 60.061 2.490
1.257 60.069 2.328
1.258 60.077 2.173
1.259 60.080 2.022
1.260 60.093 1.860
1.260 60.098 1.693
1.261 60.108 1.540
1.262 60.119 1.395
1.262 60.124 1.231
1.263 60.121 1.069
1.263 60.112 0.913
1.264 60.113 0.754
1.264 60.105 0.610
1.264 60.091 0.458
1.315 60.021 13.918
1.316 60.037 13.797
1.316 60.063 13.644
1.317 60.087 13.486
1.317 60.087 13.335
1.318 60.087 13.177
1.318 60.086 13.019
1.319 60.083 12.864
1.319 60.083 12.701
1.319 60.078 12.541
1.320 60.076 12.391
1.320 60.082 12.238
1.321 60.075 12.068
1.321 60.076 11.921
1.321 60.079 11.756
1.322 60.073 11.601
1.322 60.074 11.445
1.323 60.075 11.294
1.323 60.067 11.133
1.324 60.058 10.971
1.324 60.020 10.820
1.324 59.946 10.696
1.325 59.780 10.341
1.325 59.799 10.188
1.326 59.823 10.038
1.327 59.829 9.884
1.327 59.829 9.726
1.328 59.826 9.571
1.328 59.823 9.410
1.329 59.835 9.259
1.329 59.838 9.095
1.330 59.834 8.943
1.330 59.829 8.784
1.330 59.818 8.622
1.331 59.814 8.467
1.331 59.827 8.309
1.332 59.839 8.152
1.332 59.835 7.997
1.332 59.837 7.835
1.333 59.833 7.685
1.333 59.806 7.518
1.333 59.791 7.374
1.335 59.866 6.896
1.335 59.883 6.732
1.336 59.887 6.583
1.336 59.899 6.421
1.337 59.906 6.267
1.338 59.918 6.103
1.338 59.935 5.952
1.339 59.938 5.788
1.340 59.937 5.632
1.341 59.930 5.477
1.341 59.922 5.320
1.342 59.914 5.159
1.343 59.908 5.007
1.344 59.910 4.840
1.344 59.916 4.695
1.345 59.916 4.533
1.346 59.911 4.370
1.346 59.904 4.224
1.347 59.896 4.138
1.350 60.006 3.428
1.351 60.040 3.277
1.351 60.062 3.112
1.352 60.070 2.963
1.353 60.065 2.797
1.354 60.063 2.648
1.355 60.069 2.490
1.356 60.074 2.334
1.357 60.072 2.167
1.358 60.077 2.011
1.358 60.089 1.865
1.359 60.094 1.710
1.360 60.107 1.543
1.361 60.120 1.384
1.361 60.120 1.229
1.362 60.115 1.075
1.362 60.116 0.917
1.362 60.119 0.764
1.363 60.115 0.593
1.363 60.099 0.451
1.363 60.127 0.338
1.414 60.049 13.916
1.415 60.041 13.794
1.415 60.066 13.651
1.416 60.085 13.489
1.416 60.094 13.331
1.417 60.090 13.174
1.417 60.091 13.011
1.417 60.089 12.862
1.418 60.083 12.698
1.418 60.080 12.552
1.418 60.078 12.392
1.419 60.084 12.228
1.419 60.080 12.072
1.420 60.079 11.918
1.420 60.082 11.763
1.421 60.070 11.602
1.421 60.065 11.448
1.421 60.065 11.291
1.422 60.060 11.131
1.422 60.054 10.983
1.423 60.060 10.811
1.423 59.942 10.685
1.423 59.801 10.417
1.424 59.787 10.265
1.424 59.809 10.121
1.425 59.830 9.955
1.426 59.834 9.802
1.426 59.831 9.650
1.427 59.821 9.500
1.427 59.826 9.328
1.428 59.836 9.168
1.428 59.837 9.014
1.429 59.838 8.859
1.429 59.834 8.715
1.429 59.825 8.542
1.430 59.823 8.394
1.430 59.835 8.228
1.431 59.835 8.070
1.431 59.834 7.914
1.431 59.838 7.766
1.432 59.824 7.606
1.432 59.800 7.440
1.432 59.797 7.370
1.433 59.862 6.897
1.434 59.876 6.732
1.434 59.882 6.577
1.435 59.898 6.415
1.436 59.912 6.272
1.436 59.919 6.103
1.437 59.930 5.947
1.438 59.933 5.791
1.439 59.934 5.634
1.440 59.930 5.473
1.440 59.921 5.319
1.441 59.910 5.161
1.442 59.896 5.012
1.443 59.903 4.840
1.443 59.914 4.689
1.444 59.916 4.533
1.445 59.916 4.371
1.445 59.906 4.218
1.446 59.895 4.059
1.449 60.025 3.432
1.449 60.033 3.276
1.450 60.053 3.113
1.451 60.062 2.959
1.452 60.055 2.806
1.453 60.056 2.634
1.454 60.066 2.491
1.455 60.071 2.329
1.455 60.069 2.172
1.456 60.069 2.015
1.457 60.080 1.853
1.458 60.095 1.708
1.459 60.109 1.539
1.459 60.118 1.393
1.460 60.117 1.234
1.460 60.113 1.071
1.461 60.117 0.914
1.461 60.131 0.760
1.461 60.140 0.604
1.462 60.127 0.453
1.462 60.118 0.340
1.514 60.002 13.915
1.514 60.046 13.798
1.515 60.073 13.651
1.515 60.093 13.487
1.516 60.104 13.326
1.516 60.104 13.171
1.517 60.101 13.013
1.517 60.093 12.859
1.518 60.082 12.704
1.518 60.082 12.542
1.518 60.080 12.382
1.519 60.083 12.240
1.519 60.082 12.077
1.519 60.078 11.917
1.520 60.076 11.757
1.520 60.066 11.604
1.521 60.063 11.449
1.521 60.062 11.284
1.522 60.060 11.135
1.522 60.056 10.977
1.523 60.070 10.817
1.523 60.022 10.746
1.523 59.766 10.388
1.524 59.754 10.267
1.524 59.805 10.131
1.525 59.833 9.962
1.525 59.834 9.796
1.526 59.829 9.643
1.526 59.818 9.485
1.527 59.821 9.333
1.527 59.835 9.179
1.528 59.838 9.010
1.528 59.846 8.860
1.529 59.844 8.706
1.529 59.832 8.545
1.530 59.831 8.386
1.530 59.836 8.233
1.530 59.833 8.073
1.531 59.833 7.920
1.531 59.837 7.759
1.531 59.825 7.600
1.532 59.804 7.449
1.532 59.801 7.365
1.533 59.849 6.970
1.533 59.868 6.810
1.534 59.875 6.661
1.534 59.888 6.502
1.535 59.909 6.341
1.536 59.919 6.178
1.537 59.924 6.024
1.537 59.925 5.869
1.538 59.926 5.718
1.539 59.927 5.546
1.540 59.920 5.399
1.540 59.908 5.241
1.541 59.887 5.077
1.542 59.882 4.928
1.543 59.897 4.770
1.543 59.905 4.609
1.544 59.914 4.454
1.545 59.912 4.298
1.545 59.910 4.136
1.546 59.913 4.061
1.549 60.036 3.435
1.549 60.039 3.272
1.550 60.042 3.112
1.551 60.048 2.956
1.552 60.043 2.806
1.552 60.047 2.645
1.553 60.057 2.483
1.554 60.067 2.336
1.555 60.068 2.176
1.556 60.066 2.014
1.557 60.076 1.851
1.558 60.092 1.708
1.559 60.105 1.543
1.559 60.116 1.382
1.560 60.111 1.230
1.560 60.110 1.077
1.561 60.115 0.915
1.561 60.136 0.757
1.561 60.158 0.599
1.562 60.147 0.457
1.614 60.031 13.910
1.615 60.045 13.799
1.615 60.084 13.645
1.616 60.102 13.486
1.616 60.109 13.333
1.617 60.109 13.165
1.617 60.104 13.015
1.617 60.088 12.863
1.618 60.082 12.709
1.618 60.080 12.536
1.619 60.078 12.393
1.619 60.085 12.228
1.619 60.083 12.075
1.620 60.076 11.914
1.620 60.069 11.766
1.621 60.058 11.607
1.621 60.060 11.446
1.622 60.064 11.283
1.622 60.060 11.127
1.623 60.058 10.977
1.623 60.026 10.826
1.623 59.937 10.747
1.622 59.739 10.694
1.623 59.643 10.406
1.624 59.730 10.270
1.625 59.797 10.122
1.625 59.818 9.966
1.626 59.821 9.807
1.626 59.816 9.647
1.627 59.808 9.487
1.627 59.814 9.340
1.628 59.828 9.177
1.628 59.840 9.018
1.629 59.850 8.861
1.629 59.846 8.702
1.630 59.835 8.544
1.630 59.834 8.384
1.630 59.835 8.237
1.631 59.832 8.077
1.631 59.828 7.912
1.632 59.833 7.759
1.632 59.826 7.604
1.632 59.807 7.442
1.634 59.862 6.890
1.634 59.871 6.736
1.635 59.874 6.582
1.635 59.895 6.418
1.636 59.910 6.261
1.637 59.917 6.108
1.637 59.922 5.944
1.638 59.919 5.794
1.639 59.926 5.631
1.640 59.926 5.478
1.641 59.912 5.319
1.641 59.889 5.158
1.642 59.874 5.003
1.643 59.887 4.850
1.643 59.901 4.689
1.644 59.910 4.529
1.645 59.915 4.380
1.645 59.912 4.217
1.646 59.905 4.134
1.649 60.010 3.426
1.650 60.034 3.278
1.650 60.045 3.120
1.651 60.050 2.956
1.652 60.045 2.799
1.653 60.046 2.648
1.654 60.055 2.488
1.655 60.065 2.323
1.656 60.069 2.175
1.657 60.070 2.017
1.658 60.079 1.862
1.658 60.090 1.702
1.659 60.101 1.545
1.660 60.110 1.386
1.660 60.106 1.228
1.661 60.109 1.075
1.661 60.115 0.918
1.662 60.142 0.762
1.662 60.158 0.598
1.662 60.150 0.516
1.716 60.069 13.917
1.716 60.061 13.792
1.716 60.081 13.649
1.717 60.100 13.489
1.717 60.104 13.329
1.718 60.110 13.168
1.718 60.109 13.013
1.719 60.093 12.858
1.719 60.088 12.712
1.719 60.083 12.542
1.720 60.080 12.390
1.720 60.088 12.231
1.720 60.090 12.071
1.721 60.082 11.922
1.721 60.070 11.751
1.722 60.060 11.605
1.722 60.060 11.444
1.723 60.069 11.290
1.723 60.063 11.135
1.724 60.053 10.977
1.724 60.023 10.818
1.724 59.945 10.755
1.724 59.692 10.401
1.725 59.728 10.282
1.726 59.789 10.124
1.726 59.807 9.959
1.727 59.804 9.807
1.727 59.808 9.650
1.728 59.804 9.488
1.728 59.811 9.333
1.729 59.829 9.180
1.729 59.844 9.023
1.730 59.851 8.854
1.730 59.842 8.698
1.731 59.835 8.550
1.731 59.838 8.390
1.731 59.839 8.234
1.732 59.835 8.075
1.732 59.831 7.916
1.733 59.832 7.758
1.733 59.825 7.595
1.733 59.807 7.452
1.733 59.808 7.369
1.735 59.861 6.898
1.735 59.865 6.730
1.736 59.868 6.580
1.736 59.885 6.420
1.737 59.901 6.261
1.738 59.911 6.101
1.738 59.915 5.950
1.739 59.918 5.786
1.740 59.925 5.635
1.741 59.923 5.475
1.742 59.905 5.319
1.742 59.882 5.164
1.743 59.873 5.003
1.744 59.890 4.845
1.744 59.912 4.691
1.745 59.919 4.532
1.746 59.919 4.370
1.746 59.903 4.222
1.750 60.022 3.354
1.751 60.036 3.193
1.752 60.051 3.038
1.753 60.051 2.877
1.753 60.047 2.723
1.754 60.050 2.565
1.755 60.055 2.418
1.756 60.065 2.245
1.757 60.072 2.086
1.758 60.073 1.940
1.759 60.082 1.776
1.760 60.090 1.627
1.760 60.095 1.468
1.761 60.094 1.309
1.761 60.095 1.148
1.762 60.100 0.997
1.762 60.120 0.835
1.763 60.141 0.683
1.763 60.140 0.527
1.816 60.062 13.910
1.816 60.061 13.794
1.817 60.079 13.643
1.817 60.096 13.490
1.818 60.096 13.328
1.818 60.101 13.176
1.819 60.105 13.016
1.819 60.091 12.856
1.819 60.087 12.701
1.820 60.089 12.551
1.820 60.083 12.389
1.820 60.089 12.229
1.821 60.092 12.073
1.821 60.078 11.919
1.822 60.062 11.760
1.822 60.058 11.605
1.823 60.060 11.441
1.823 60.065 11.295
1.823 60.061 11.141
1.824 60.050 10.977
1.825 60.050 10.804
1.825 59.993 10.753
1.825 59.752 10.404
1.825 59.756 10.270
1.826 59.797 10.105
1.827 59.812 9.959
1.827 59.810 9.808
1.828 59.814 9.653
1.828 59.814 9.501
1.829 59.814 9.341
1.829 59.826 9.163
1.830 59.844 9.021
1.830 59.853 8.858
1.831 59.841 8.705
1.831 59.836 8.544
1.831 59.841 8.389
1.832 59.843 8.228
1.832 59.839 8.072
1.833 59.838 7.926
1.833 59.836 7.752
1.833 59.826 7.603
1.833 59.810 7.439
1.835 59.855 6.963
1.835 59.873 6.813
1.836 59.876 6.644
1.836 59.881 6.500
1.837 59.892 6.344
1.838 59.901 6.184
1.838 59.908 6.028
1.839 59.912 5.871
1.840 59.922 5.714
1.841 59.922 5.550
1.841 59.909 5.398
1.842 59.889 5.240
1.843 59.873 5.081
1.844 59.886 4.931
1.844 59.914 4.765
1.845 59.928 4.609
1.846 59.925 4.456
1.846 59.916 4.298
1.850 60.024 3.433
1.851 60.027 3.269
1.852 60.050 3.116
1.853 60.062 2.965
1.853 60.056 2.797
1.854 60.047 2.643
1.855 60.049 2.488
1.856 60.057 2.330
1.857 60.062 2.170
1.858 60.065 2.019
1.859 60.074 1.863
1.860 60.079 1.696
1.860 60.090 1.546
1.861 60.097 1.381
1.861 60.094 1.231
1.862 60.099 1.072
1.862 60.111 0.921
1.863 60.129 0.764
1.863 60.132 0.597
1.863 60.118 0.464
1.915 60.001 13.919
1.916 60.045 13.795
1.916 60.077 13.645
1.917 60.093 13.484
1.917 60.095 13.333
1.918 60.098 13.177
1.918 60.100 13.014
1.918 60.093 12.863
1.919 60.094 12.697
1.919 60.094 12.546
1.920 60.089 12.386
1.920 60.091 12.236
1.920 60.090 12.081
1.921 60.079 11.913
1.921 60.062 11.765
1.922 60.059 11.605
1.922 60.066 11.441
1.923 60.066 11.288
1.923 60.053 11.127
1.924 60.051 10.976
1.924 60.058 10.820
1.924 59.940 10.684
1.924 59.759 10.398
1.925 59.761 10.260
1.925 59.797 10.127
1.926 59.799 9.962
1.927 59.797 9.806
1.927 59.802 9.644
1.928 59.802 9.502
1.928 59.803 9.335
1.929 59.816 9.170
1.929 59.838 9.013
1.930 59.850 8.865
1.930 59.839 8.702
1.930 59.834 8.542
1.931 59.835 8.393
1.931 59.842 8.231
1.932 59.844 8.075
1.932 59.841 7.911
1.932 59.845 7.760
1.933 59.835 7.605
1.933 59.815 7.451
1.933 59.814 7.364
1.934 59.844 6.960
1.935 59.867 6.815
1.935 59.882 6.659
1.936 59.886 6.498
1.936 59.894 6.344
1.937 59.904 6.188
1.938 59.908 6.025
1.938 59.916 5.868
1.939 59.925 5.710
1.940 59.922 5.556
1.941 59.908 5.397
1.942 59.888 5.241
1.942 59.870 5.079
1.943 59.888 4.924
1.944 59.919 4.771
1.945 59.932 4.616
1.945 59.932 4.442
1.946 59.922 4.297
1.950 60.037 3.277
1.951 60.058 3.115
1.952 60.070 2.964
1.953 60.060 2.796
1.954 60.050 2.652
1.955 60.053 2.479
1.955 60.064 2.335
1.956 60.073 2.169
1.957 60.072 2.024
1.958 60.079 1.856
1.959 60.085 1.697
1.960 60.094 1.543
1.960 60.102 1.387
1.961 60.103 1.225
1.961 60.110 1.074
1.962 60.123 0.914
1.962 60.137 0.756
1.962 60.134 0.608
1.962 60.083 0.454
1.963 60.051 0.347
2.014 60.010 13.921
2.014 60.042 13.796
2.015 60.077 13.649
2.015 60.093 13.482
2.016 60.097 13.331
2.016 60.098 13.180
2.016 60.097 13.015
2.017 60.092 12.863
2.017 60.096 12.700
2.018 60.094 12.544
2.018 60.084 12.389
2.018 60.086 12.224
2.019 60.090 12.070
2.019 60.078 11.920
2.020 60.065 11.765
2.020 60.067 11.599
2.020 60.076 11.449
2.021 60.072 11.295
2.021 60.053 11.127
2.022 60.044 10.977
2.022 60.022 10.824
2.022 59.994 10.754
2.023 59.764 10.396
2.023 59.757 10.259
2.024 59.792 10.121
2.024 59.796 9.970
2.025 59.794 9.808
2.025 59.802 9.651
2.026 59.799 9.489
2.026 59.799 9.336
2.027 59.807 9.188
2.027 59.826 9.011
2.028 59.842 8.858
2.028 59.832 8.701
2.029 59.823 8.549
2.029 59.821 8.383
2.030 59.833 8.232
2.030 59.840 8.072
2.030 59.838 7.920
2.031 59.840 7.763
2.031 59.829 7.600
2.031 59.813 7.452
2.032 59.813 7.293
2.032 59.819 7.207
2.032 59.827 7.045
2.033 59.851 6.898
2.033 59.875 6.726
2.034 59.885 6.578
2.034 59.894 6.421
2.035 59.899 6.261
2.036 59.907 6.103
2.036 59.916 5.948
2.037 59.923 5.788
2.038 59.927 5.633
2.039 59.919 5.475
2.040 59.902 5.320
2.040 59.888 5.167
2.041 59.888 5.003
2.042 59.915 4.843
2.043 59.936 4.691
2.043 59.941 4.529
2.044 59.932 4.378
2.045 59.916 4.216
2.049 60.055 3.193
2.050 60.064 3.033
2.051 60.060 2.880
2.052 60.042 2.718
2.052 60.038 2.573
2.053 60.047 2.407
2.054 60.064 2.265
2.055 60.068 2.079
2.056 60.070 1.947
2.057 60.084 1.784
2.058 60.092 1.618
2.058 60.098 1.458
2.059 60.101 1.316
2.059 60.108 1.149
2.060 60.117 0.998
2.060 60.131 0.831
2.061 60.141 0.677
2.061 60.114 0.519
2.061 60.124 0.451
2.112 60.037 13.917
2.113 60.049 13.798
2.113 60.082 13.647
2.114 60.100 13.482
2.114 60.106 13.334
2.115 60.111 13.167
2.115 60.105 13.012
2.115 60.098 12.863
2.116 60.103 12.702
2.116 60.096 12.547
2.116 60.079 12.386
2.117 60.081 12.231
2.117 60.084 12.073
2.118 60.067 11.919
2.118 60.053 11.759
2.118 60.063 11.607
2.119 60.076 11.447
2.119 60.071 11.290
2.120 60.053 11.128
2.120 60.045 10.978
2.121 60.033 10.811
2.121 59.754 10.396
2.122 59.744 10.267
2.122 59.776 10.122
2.123 59.786 9.966
2.123 59.785 9.798
2.124 59.795 9.653
2.124 59.798 9.490
2.125 59.796 9.331
2.125 59.800 9.186
2.126 59.813 9.029
2.126 59.827 8.866
2.127 59.820 8.696
2.127 59.808 8.543
2.128 59.807 8.388
2.128 59.818 8.228
2.129 59.830 8.073
2.129 59.829 7.920
2.129 59.822 7.759
2.130 59.814 7.601
2.130 59.798 7.441
2.130 59.798 7.363
2.131 59.856 6.894
2.132 59.887 6.732
2.132 59.899 6.579
2.133 59.905 6.428
2.134 59.906 6.259
2.134 59.913 6.100
2.135 59.921 5.948
2.136 59.924 5.795
2.137 59.927 5.631
2.137 59.921 5.474
2.138 59.905 5.314
2.139 59.894 5.167
2.140 59.895 5.003
2.140 59.915 4.843
2.141 59.936 4.688
2.142 59.939 4.530
2.142 59.927 4.372
2.143 59.907 4.222
2.143 59.894 4.141
2.147 60.053 3.267
2.148 60.054 3.117
2.149 60.056 2.953
2.150 60.042 2.805
2.150 60.032 2.639
2.151 60.042 2.489
2.152 60.065 2.329
2.153 60.077 2.185
2.154 60.073 2.001
2.155 60.084 1.857
2.156 60.098 1.708
2.157 60.102 1.549
2.157 60.104 1.386
2.158 60.106 1.227
2.158 60.113 1.076
2.159 60.120 0.924
2.159 60.129 0.754
2.159 60.136 0.596
2.159 60.123 0.516
2.211 60.047 13.911
2.211 60.045 13.796
2.212 60.083 13.652
2.213 60.102 13.483
2.213 60.108 13.338
2.213 60.112 13.164
2.214 60.104 13.019
2.214 60.095 12.857
2.215 60.099 12.697
2.215 60.093 12.545
2.215 60.077 12.392
2.216 60.078 12.226
2.216 60.081 12.073
2.216 60.061 11.928
2.217 60.049 11.758
2.217 60.067 11.599
2.218 60.081 11.449
2.218 60.077 11.286
2.219 60.058 11.137
2.219 60.053 10.974
2.220 60.042 10.825
2.220 60.013 10.745
2.220 59.747 10.393
2.220 59.732 10.267
2.221 59.759 10.123
2.222 59.769 9.962
2.222 59.771 9.811
2.223 59.782 9.641
2.223 59.790 9.491
2.224 59.795 9.339
2.224 59.792 9.177
2.225 59.798 9.017
2.225 59.809 8.864
2.226 59.801 8.715
2.226 59.796 8.548
2.226 59.794 8.377
2.227 59.805 8.236
2.227 59.822 8.071
2.228 59.819 7.916
2.228 59.809 7.766
2.228 59.797 7.592
2.229 59.788 7.447
2.229 59.791 7.367
2.230 59.856 6.890
2.231 59.885 6.733
2.231 59.904 6.584
2.232 59.906 6.425
2.232 59.903 6.261
2.233 59.911 6.103
2.234 59.919 5.947
2.235 59.923 5.783
2.235 59.925 5.635
2.236 59.917 5.481
2.237 59.903 5.317
2.238 59.896 5.157
2.239 59.898 5.002
2.239 59.916 4.849
2.240 59.934 4.688
2.241 59.934 4.537
2.241 59.919 4.372
2.242 59.900 4.216
2.246 60.042 3.272
2.247 60.059 3.119
2.248 60.057 2.956
2.249 60.046 2.799
2.249 60.038 2.647
2.250 60.051 2.486
2.251 60.076 2.324
2.252 60.083 2.177
2.253 60.079 2.019
2.254 60.090 1.850
2.255 60.104 1.704
2.255 60.103 1.543
2.256 60.101 1.389
2.257 60.105 1.229
2.257 60.107 1.070
2.258 60.113 0.914
2.258 60.123 0.759
2.258 60.108 0.602
2.258 60.113 0.454
2.311 60.016 13.912
2.311 60.038 13.798
2.312 60.082 13.645
2.312 60.102 13.486
2.313 60.102 13.326
2.313 60.107 13.179
2.314 60.099 13.012
2.314 60.090 12.859
2.314 60.090 12.702
2.315 60.080 12.544
2.315 60.070 12.388
2.315 60.078 12.234
2.316 60.083 12.075
2.316 60.068 11.913
2.317 60.059 11.764
2.317 60.076 11.603
2.318 60.089 11.445
2.318 60.080 11.290
2.319 60.060 11.132
2.319 60.048 10.972
2.320 60.052 10.824
2.320 60.025 10.754
2.320 59.710 10.280
2.321 59.765 10.128
2.321 59.779 9.957
2.322 59.770 9.804
2.323 59.779 9.646
2.323 59.791 9.496
2.324 59.798 9.335
2.324 59.791 9.168
2.325 59.789 9.019
2.325 59.790 8.868
2.325 59.787 8.704
2.326 59.785 8.544
2.326 59.786 8.400
2.327 59.799 8.229
2.327 59.819 8.075
2.328 59.816 7.923
2.328 59.805 7.748
2.328 59.789 7.607
2.328 59.776 7.435
2.330 59.851 6.971
2.330 59.902 6.817
2.331 59.888 6.650
2.331 59.892 6.504
2.332 59.890 6.338
2.333 59.896 6.182
2.333 59.905 6.026
2.334 59.914 5.875
2.335 59.921 5.703
2.336 59.916 5.557
2.336 59.902 5.395
2.337 59.892 5.242
2.338 59.890 5.084
2.339 59.902 4.924
2.340 59.922 4.770
2.340 59.930 4.615
2.341 59.919 4.451
2.341 59.899 4.295
2.342 59.892 4.216
2.346 60.046 3.197
2.347 60.056 3.046
2.348 60.051 2.878
2.349 60.043 2.717
2.350 60.049 2.570
2.351 60.068 2.416
2.352 60.084 2.239
2.353 60.082 2.094
2.353 60.086 1.938
2.354 60.108 1.782
2.355 60.110 1.617
2.356 60.102 1.466
2.356 60.103 1.308
2.357 60.098 1.150
2.357 60.097 0.991
2.358 60.106 0.837
2.358 60.109 0.687
2.358 60.104 0.526
2.358 60.125 0.401
2.359 60.122 0.338
2.411 59.994 13.923
2.411 60.029 13.802
2.412 60.070 13.645
2.412 60.096 13.482
2.413 60.100 13.332
2.413 60.103 13.173
2.413 60.097 13.019
2.414 60.091 12.859
2.414 60.088 12.706
2.415 60.073 12.543
2.415 60.067 12.393
2.415 60.078 12.227
2.416 60.083 12.075
2.416 60.069 11.912
2.417 60.057 11.764
2.417 60.070 11.609
2.418 60.087 11.443
2.418 60.078 11.288
2.418 60.053 11.137
2.419 60.034 10.974
2.419 60.019 10.828
2.420 59.758 10.267
2.422 59.786 9.807
2.422 59.785 9.658
2.423 59.792 9.496
2.424 59.801 9.332
2.424 59.792 9.186
2.424 59.781 9.021
2.425 59.780 8.852
2.425 59.777 8.713
2.426 59.778 8.549
2.426 59.778 8.384
2.427 59.790 8.239
2.427 59.807 8.072
2.427 59.804 7.913
2.428 59.792 7.755
2.428 59.803 7.609
2.428 59.789 7.440
2.428 59.786 7.368
2.430 59.869 6.890
2.430 59.880 6.736
2.431 59.885 6.579
2.432 59.886 6.414
2.432 59.887 6.269
2.433 59.890 6.107
2.434 59.902 5.945
2.434 59.913 5.797
2.435 59.918 5.630
2.436 59.907 5.482
2.437 59.896 5.315
2.438 59.895 5.157
2.438 59.893 5.011
2.439 59.906 4.844
2.440 59.925 4.684
2.440 59.920 4.534
2.441 59.900 4.376
2.441 59.893 4.299
2.446 60.036 3.353
2.446 60.040 3.198
2.447 60.049 3.033
2.448 60.049 2.874
2.449 60.047 2.733
2.450 60.057 2.566
2.451 60.074 2.410
2.452 60.082 2.248
2.452 60.075 2.096
2.453 60.084 1.935
2.454 60.106 1.780
2.455 60.108 1.624
2.456 60.103 1.469
2.456 60.107 1.300
2.457 60.107 1.152
2.457 60.101 0.989
2.457 60.108 0.831
2.458 60.114 0.682
2.458 60.118 0.527
2.459 60.188 0.404
2.459 60.186 0.343
2.510 59.974 13.922
2.511 60.011 13.806
2.511 60.063 13.643
2.512 60.092 13.484
2.512 60.095 13.335
2.513 60.093 13.162
2.513 60.089 13.020
2.513 60.088 12.857
2.514 60.093 12.707
2.514 60.078 12.545
2.515 60.078 12.389
2.515 60.091 12.236
2.515 60.088 12.071
2.516 60.073 11.919
2.516 60.059 11.758
2.517 60.072 11.600
2.517 60.091 11.447
2.518 60.081 11.290
2.518 60.052 11.132
2.519 60.039 10.969
2.519 60.018 10.835
2.520 59.755 10.288
2.521 59.801 10.113
2.521 59.797 9.960
2.522 59.792 9.815
2.522 59.788 9.637
2.523 59.788 9.489
2.523 59.797 9.332
2.524 59.792 9.177
2.524 59.785 9.020
2.524 59.782 8.870
2.525 59.776 8.709
2.525 59.774 8.544
2.526 59.769 8.382
2.526 59.780 8.235
2.527 59.793 8.074
2.527 59.794 7.919
2.527 59.793 7.764
2.528 59.788 7.600
2.528 59.793 7.446
2.529 59.844 6.901
2.530 59.857 6.740
2.531 59.871 6.579
2.531 59.878 6.421
2.532 59.881 6.266
2.532 59.886 6.103
2.533 59.898 5.944
2.534 59.916 5.787
2.535 59.922 5.632
2.536 59.911 5.480
2.536 59.900 5.318
2.537 59.902 5.162
2.538 59.896 5.003
2.539 59.903 4.841
2.539 59.921 4.693
2.540 59.911 4.527
2.541 59.893 4.382
2.541 59.886 4.219
2.545 59.983 3.356
2.546 60.032 3.189
2.547 60.050 3.038
2.548 60.056 2.890
2.548 60.055 2.715
2.549 60.066 2.568
2.550 60.078 2.408
2.551 60.076 2.254
2.552 60.067 2.089
2.553 60.081 1.943
2.554 60.102 1.787
2.555 60.103 1.620
2.555 60.105 1.462
2.556 60.115 1.310
2.556 60.124 1.146
2.557 60.118 0.997
2.557 60.120 0.835
2.557 60.125 0.681
2.558 60.123 0.522
2.558 60.151 0.403
2.558 60.149 0.341
2.610 59.940 13.928
2.610 60.009 13.803
2.611 60.064 13.647
2.612 60.090 13.487
2.612 60.092 13.336
2.612 60.086 13.178
2.613 60.080 13.015
2.613 60.083 12.862
2.614 60.087 12.692
2.614 60.078 12.549
2.614 60.080 12.383
2.615 60.089 12.237
2.615 60.077 12.077
2.616 60.064 11.914
2.616 60.053 11.758
2.616 60.069 11.608
2.617 60.093 11.438
2.617 60.083 11.292
2.618 60.059 11.139
2.618 60.043 10.971
2.619 60.050 10.814
2.619 60.022 10.757
2.619 59.680 10.274
2.620 59.778 10.120
2.621 59.801 9.965
2.621 59.802 9.811
2.622 59.800 9.647
2.622 59.794 9.483
2.623 59.797 9.337
2.623 59.795 9.173
2.624 59.792 9.020
2.624 59.780 8.859
2.625 59.771 8.706
2.625 59.767 8.553
2.626 59.764 8.391
2.626 59.770 8.235
2.626 59.781 8.069
2.627 59.789 7.917
2.627 59.789 7.758
2.627 59.784 7.607
2.628 59.743 7.452
2.629 59.864 6.890
2.630 59.849 6.733
2.630 59.863 6.575
2.631 59.877 6.418
2.631 59.879 6.269
2.632 59.885 6.106
2.633 59.898 5.952
2.634 59.915 5.788
2.635 59.925 5.634
2.635 59.915 5.471
2.636 59.905 5.319
2.637 59.908 5.159
2.638 59.898 5.006
2.638 59.899 4.845
2.639 59.915 4.695
2.640 59.900 4.535
2.640 59.885 4.375
2.641 59.878 4.211
2.641 59.879 4.136
2.646 60.025 3.200
2.646 60.044 3.035
2.647 60.052 2.876
2.648 60.053 2.729
2.649 60.061 2.566
2.650 60.072 2.409
2.651 60.064 2.254
2.652 60.054 2.092
2.653 60.066 1.927
2.653 60.088 1.783
2.654 60.091 1.628
2.655 60.097 1.467
2.656 60.116 1.310
2.656 60.127 1.154
2.656 60.123 0.996
2.657 60.127 0.832
2.657 60.133 0.683
2.657 60.129 0.527
2.658 60.106 0.396
2.658 60.104 0.335
2.709 60.040 13.922
2.709 60.017 13.803
2.710 60.066 13.651
2.711 60.089 13.483
2.711 60.096 13.328
2.711 60.096 13.169
2.712 60.089 13.019
2.712 60.088 12.869
2.713 60.088 12.698
2.713 60.081 12.547
2.713 60.083 12.385
2.714 60.084 12.234
2.714 60.070 12.075
2.714 60.060 11.917
2.715 60.049 11.763
2.715 60.062 11.601
2.716 60.086 11.443
2.716 60.083 11.292
2.717 60.064 11.137
2.717 60.050 10.981
2.718 60.041 10.811
2.719 59.731 10.271
2.719 59.746 10.133
2.720 59.790 9.963
2.720 59.804 9.795
2.721 59.807 9.647
2.721 59.802 9.494
2.722 59.797 9.337
2.722 59.799 9.180
2.723 59.797 9.020
2.723 59.778 8.858
2.724 59.768 8.709
2.724 59.769 8.555
2.724 59.770 8.390
2.725 59.776 8.224
2.725 59.787 8.082
2.726 59.793 7.918
2.726 59.794 7.756
2.726 59.792 7.605
2.727 59.784 7.437
2.728 59.884 6.887
2.729 59.866 6.737
2.729 59.866 6.578
2.730 59.878 6.423
2.730 59.882 6.266
2.731 59.887 6.106
2.732 59.899 5.954
2.733 59.914 5.785
2.733 59.922 5.633
2.734 59.913 5.471
2.735 59.911 5.325
2.736 59.915 5.159
2.737 59.900 5.009
2.737 59.898 4.849
2.738 59.906 4.690
2.739 59.891 4.530
2.739 59.876 4.371
2.740 59.874 4.213
2.744 60.018 3.272
2.745 60.038 3.118
2.746 60.047 2.961
2.747 60.047 2.799
2.747 60.056 2.641
2.748 60.070 2.491
2.749 60.070 2.333
2.750 60.055 2.171
2.751 60.054 2.016
2.752 60.075 1.854
2.753 60.085 1.696
2.753 60.083 1.546
2.754 60.099 1.391
2.755 60.116 1.231
2.755 60.114 1.074
2.756 60.114 0.924
2.756 60.124 0.758
2.756 60.137 0.593
2.756 60.141 0.457
2.808 60.013 13.912
2.808 60.024 13.798
2.809 60.061 13.648
2.810 60.088 13.486
2.810 60.100 13.325
2.810 60.100 13.173
2.811 60.091 13.021
2.811 60.090 12.861
2.812 60.084 12.710
2.812 60.081 12.545
2.812 60.085 12.386
2.813 60.080 12.221
2.813 60.068 12.074
2.814 60.060 11.921
2.814 60.052 11.764
2.814 60.058 11.606
2.815 60.076 11.442
2.815 60.077 11.288
2.816 60.061 11.129
2.816 60.054 11.053
2.817 60.046 10.904
2.817 59.995 10.758
2.818 59.715 10.262
2.818 59.739 10.113
2.819 59.780 9.965
2.819 59.802 9.808
2.820 59.817 9.655
2.820 59.810 9.494
2.821 59.799 9.329
2.821 59.799 9.184
2.822 59.797 9.016
2.822 59.778 8.854
2.823 59.765 8.705
2.823 59.771 8.548
2.824 59.775 8.390
2.824 59.782 8.240
2.824 59.790 8.082
2.825 59.793 7.915
2.825 59.798 7.757
2.825 59.806 7.613
2.826 59.787 7.437
2.827 59.868 6.891
2.828 59.865 6.735
2.828 59.882 6.587
2.829 59.890 6.411
2.829 59.891 6.261
2.830 59.893 6.113
2.831 59.897 5.950
2.832 59.907 5.788
2.832 59.914 5.632
2.833 59.905 5.473
2.834 59.908 5.321
2.835 59.916 5.156
2.836 59.900 5.008
2.836 59.895 4.848
2.837 59.896 4.690
2.838 59.876 4.531
2.838 59.857 4.383
2.839 59.864 4.217
2.839 59.848 4.145
2.842 60.011 3.433
2.843 60.020 3.271
2.844 60.041 3.120
2.845 60.043 2.955
2.846 60.040 2.802
2.846 60.052 2.649
2.847 60.067 2.479
2.848 60.065 2.331
2.849 60.048 2.176
2.850 60.051 2.022
2.851 60.073 1.845
2.852 60.085 1.703
2.852 60.083 1.544
2.853 60.099 1.391
2.854 60.117 1.235
2.854 60.111 1.065
2.855 60.108 0.914
2.855 60.121 0.762
2.855 60.132 0.598
2.855 60.138 0.526
2.907 59.975 13.923
2.907 60.017 13.797
2.908 60.060 13.650
2.909 60.087 13.492
2.909 60.100 13.322
2.910 60.104 13.175
2.910 60.092 13.010
2.910 60.084 12.857
2.911 60.078 12.707
2.911 60.067 12.544
2.911 60.066 12.392
2.912 60.060 12.238
2.912 60.050 12.070
2.913 60.053 11.918
2.913 60.052 11.761
2.913 60.056 11.602
2.914 60.071 11.451
2.914 60.067 11.283
2.915 60.056 11.139
2.915 60.047 10.966
2.916 60.034 10.823
2.916 59.999 10.761
2.917 59.735 10.204
2.918 59.772 10.047
2.918 59.799 9.876
2.919 59.813 9.731
2.919 59.821 9.570
2.920 59.807 9.414
2.920 59.795 9.260
2.921 59.794 9.092
2.921 59.787 8.935
2.921 59.773 8.783
2.922 59.771 8.627
2.922 59.778 8.472
2.923 59.788 8.315
2.923 59.790 8.156
2.924 59.792 7.988
2.924 59.799 7.837
2.924 59.809 7.680
2.925 59.775 7.524
2.925 59.751 7.360
2.926 59.865 6.892
2.927 59.874 6.737
2.927 59.884 6.579
2.928 59.888 6.422
2.928 59.888 6.259
2.929 59.886 6.106
2.930 59.885 5.955
2.931 59.895 5.791
2.931 59.903 5.632
2.932 59.898 5.477
2.933 59.907 5.314
2.934 59.920 5.160
2.935 59.908 5.005
2.935 59.897 4.848
2.936 59.892 4.684
2.937 59.869 4.538
2.937 59.840 4.372
2.938 59.842 4.290
2.941 59.979 3.431
2.942 60.022 3.271
2.943 60.047 3.121
2.944 60.044 2.956
2.945 60.030 2.801
2.945 60.043 2.647
2.946 60.058 2.491
2.947 60.053 2.329
2.948 60.045 2.170
2.949 60.050 2.010
2.950 60.073 1.856
2.951 60.094 1.704
2.952 60.090 1.543
2.952 60.103 1.388
2.953 60.120 1.233
2.953 60.108 1.070
2.954 60.101 0.913
2.954 60.115 0.760
2.954 60.132 0.599
2.955 60.144 0.460
3.006 59.972 13.917
3.007 60.017 13.795
3.007 60.055 13.647
3.008 60.087 13.488
3.008 60.106 13.341
3.009 60.109 13.175
3.009 60.096 13.011
3.010 60.084 12.857
3.010 60.077 12.707
3.010 60.059 12.544
3.011 60.049 12.392
3.011 60.044 12.228
3.011 60.037 12.075
3.012 60.050 11.923
3.012 60.057 11.760
3.013 60.059 11.599
3.013 60.069 11.447
3.014 60.064 11.294
3.014 60.048 11.132
3.015 60.042 10.976
3.015 60.011 10.817
3.016 59.746 10.198
3.017 59.785 10.044
3.018 59.800 9.882
3.018 59.815 9.735
3.019 59.817 9.562
3.019 59.802 9.412
3.019 59.792 9.264
3.020 59.786 9.097
3.020 59.783 8.935
3.021 59.779 8.781
3.021 59.781 8.627
3.022 59.790 8.465
3.022 59.797 8.307
3.023 59.793 8.155
3.023 59.787 8.002
3.023 59.787 7.834
3.024 59.796 7.677
3.024 59.797 7.529
3.024 59.777 7.367
3.025 59.839 6.979
3.026 59.868 6.813
3.026 59.878 6.659
3.027 59.885 6.499
3.028 59.884 6.336
3.028 59.879 6.178
3.029 59.875 6.031
3.030 59.876 5.868
3.030 59.884 5.717
3.031 59.884 5.559
3.032 59.879 5.399
3.033 59.897 5.242
3.034 59.902 5.080
3.034 59.884 4.918
3.035 59.882 4.761
3.035 59.883 4.681
3.036 59.844 4.458
3.037 59.841 4.380
3.041 59.976 3.434
3.042 60.037 3.270
3.042 60.046 3.113
3.043 60.041 2.963
3.044 60.027 2.797
3.045 60.037 2.644
3.046 60.060 2.490
3.047 60.057 2.322
3.048 60.054 2.179
3.049 60.059 2.014
3.049 60.076 1.870
3.050 60.094 1.705
3.051 60.094 1.533
3.052 60.101 1.383
3.052 60.117 1.231
3.053 60.112 1.074
3.053 60.105 0.918
3.053 60.119 0.760
3.054 60.124 0.598
3.054 60.128 0.451
3.054 60.126 0.344
3.106 60.020 13.915
3.107 60.031 13.801
3.107 60.062 13.646
3.108 60.086 13.485
3.108 60.099 13.335
3.109 60.101 13.171
3.109 60.096 13.016
3.110 60.090 12.860
3.110 60.083 12.702
3.110 60.065 12.548
3.111 60.051 12.386
3.111 60.043 12.237
3.111 60.039 12.075
3.112 60.051 11.925
3.112 60.058 11.766
3.113 60.062 11.599
3.113 60.068 11.444
3.114 60.057 11.294
3.114 60.046 11.126
3.115 60.037 10.981
3.115 60.025 10.816
3.116 59.765 10.201
3.117 59.783 10.040
3.118 59.801 9.888
3.118 59.812 9.722
3.119 59.814 9.572
3.119 59.807 9.410
3.120 59.799 9.254
3.120 59.798 9.095
3.120 59.795 9.022
3.121 59.792 8.873
3.121 59.789 8.701
3.122 59.793 8.546
3.122 59.798 8.384
3.122 59.795 8.234
3.123 59.788 8.071
3.123 59.783 7.917
3.123 59.789 7.767
3.124 59.801 7.602
3.124 59.786 7.445
3.126 59.856 6.891
3.126 59.881 6.741
3.127 59.893 6.569
3.127 59.889 6.421
3.128 59.882 6.274
3.128 59.883 6.102
3.129 59.880 5.945
3.130 59.884 5.788
3.131 59.889 5.634
3.132 59.883 5.482
3.132 59.877 5.320
3.133 59.891 5.161
3.134 59.882 5.004
3.135 59.871 4.846
3.135 59.873 4.695
3.136 59.855 4.518
3.137 59.845 4.369
3.137 59.848 4.299
3.142 60.036 3.276
3.142 60.042 3.122
3.143 60.038 2.954
3.144 60.025 2.799
3.145 60.030 2.647
3.146 60.047 2.479
3.147 60.050 2.336
3.148 60.048 2.177
3.149 60.051 2.013
3.149 60.068 1.865
3.150 60.087 1.697
3.151 60.089 1.546
3.152 60.096 1.385
3.152 60.112 1.230
3.153 60.111 1.073
3.153 60.109 0.910
3.153 60.118 0.753
3.154 60.131 0.606
3.154 60.121 0.453
3.154 60.087 0.337
3.206 60.034 13.911
3.207 60.055 13.805
3.207 60.068 13.644
3.208 60.095 13.485
3.208 60.104 13.324
3.208 60.103 13.174
3.209 60.099 13.015
3.209 60.097 12.862
3.210 60.089 12.702
3.210 60.072 12.543
3.210 60.061 12.391
3.211 60.051 12.231
3.211 60.046 12.077
3.211 60.059 11.921
3.212 60.064 11.763
3.212 60.066 11.605
3.213 60.076 11.449
3.213 60.061 11.286
3.214 60.045 11.124
3.214 60.044 10.982
3.215 60.013 10.818
3.216 59.723 10.196
3.217 59.786 10.046
3.217 59.800 9.887
3.218 59.808 9.730
3.218 59.808 9.569
3.219 59.807 9.417
3.219 59.806 9.245
3.220 59.807 9.109
3.220 59.804 8.937
3.221 59.802 8.783
3.221 59.798 8.630
3.221 59.800 8.464
3.222 59.797 8.314
3.222 59.792 8.146
3.223 59.788 7.993
3.223 59.783 7.842
3.223 59.800 7.688
3.224 59.803 7.520
3.224 59.792 7.368
3.225 59.861 6.884
3.226 59.892 6.738
3.226 59.901 6.577
3.227 59.890 6.424
3.227 59.881 6.269
3.228 59.877 6.102
3.229 59.877 5.955
3.230 59.879 5.787
3.230 59.877 5.633
3.231 59.869 5.478
3.232 59.863 5.315
3.233 59.868 5.166
3.234 59.862 5.000
3.234 59.860 4.846
3.235 59.865 4.696
3.236 59.855 4.526
3.236 59.855 4.375
3.237 59.854 4.217
3.237 59.857 4.144
3.241 60.010 3.349
3.242 60.030 3.188
3.242 60.038 3.049
3.243 60.031 2.874
3.244 60.028 2.713
3.245 60.041 2.570
3.246 60.049 2.409
3.247 60.050 2.253
3.248 60.053 2.096
3.249 60.056 1.928
3.249 60.076 1.782
3.250 60.083 1.621
3.251 60.082 1.464
3.252 60.100 1.312
3.252 60.111 1.147
3.252 60.109 0.997
3.253 60.113 0.835
3.253 60.121 0.682
3.253 60.117 0.525
3.254 60.112 0.407
3.254 60.125 0.344
3.307 60.050 13.793
3.307 60.083 13.645
3.308 60.092 13.496
3.308 60.097 13.329
3.309 60.095 13.171
3.309 60.093 13.019
3.309 60.095 12.856
3.310 60.092 12.700
3.310 60.080 12.545
3.310 60.071 12.389
3.311 60.068 12.238
3.311 60.066 12.072
3.312 60.068 11.910
3.312 60.072 11.756
3.313 60.077 11.612
3.313 60.081 11.445
3.313 60.065 11.287
3.314 60.047 11.137
3.314 60.048 10.966
3.315 60.042 10.820
3.316 59.779 10.265
3.316 59.793 10.120
3.317 59.811 9.966
3.318 59.808 9.809
3.318 59.800 9.651
3.319 59.801 9.484
3.319 59.804 9.335
3.319 59.806 9.170
3.320 59.807 9.025
3.320 59.803 8.858
3.321 59.797 8.699
3.321 59.793 8.554
3.322 59.796 8.390
3.322 59.798 8.236
3.322 59.799 8.080
3.323 59.792 7.915
3.323 59.797 7.754
3.324 59.807 7.604
3.324 59.798 7.445
3.324 59.796 7.366
3.325 59.842 6.979
3.326 59.878 6.816
3.326 59.901 6.657
3.327 59.893 6.503
3.327 59.876 6.332
3.328 59.868 6.183
3.328 59.866 6.034
3.329 59.868 5.878
3.330 59.869 5.706
3.331 59.860 5.553
3.332 59.847 5.391
3.332 59.848 5.241
3.333 59.846 5.074
3.334 59.851 4.930
3.335 59.863 4.770
3.335 59.862 4.611
3.336 59.862 4.467
3.337 59.854 4.284
3.337 59.878 4.146
3.341 60.008 3.267
3.342 60.038 3.113
3.343 60.040 2.961
3.344 60.028 2.807
3.345 60.032 2.641
3.345 60.039 2.489
3.346 60.043 2.326
3.347 60.052 2.175
3.348 60.052 2.012
3.349 60.059 1.857
3.350 60.073 1.698
3.351 60.074 1.553
3.351 60.086 1.386
3.352 60.106 1.230
3.352 60.105 1.071
3.353 60.105 0.930
3.353 60.115 0.755
3.353 60.128 0.594
3.354 60.126 0.446
3.354 60.112 0.337
3.407 60.048 13.717
3.408 60.079 13.569
3.408 60.094 13.416
3.408 60.095 13.254
3.409 60.089 13.087
3.409 60.093 12.945
3.410 60.094 12.777
3.410 60.083 12.624
3.410 60.079 12.473
3.411 60.079 12.307
3.411 60.083 12.151
3.412 60.082 11.991
3.412 60.079 11.843
3.412 60.080 11.673
3.413 60.087 11.532
3.413 60.078 11.365
3.414 60.053 11.205
3.414 60.042 11.061
3.415 60.038 10.895
3.415 60.019 10.821
3.416 59.774 10.264
3.417 59.817 10.107
3.417 59.824 9.966
3.418 59.814 9.802
3.418 59.802 9.653
3.419 59.802 9.492
3.419 59.805 9.335
3.420 59.807 9.182
3.420 59.804 9.005
3.421 59.800 8.861
3.421 59.792 8.705
3.421 59.788 8.549
3.422 59.792 8.388
3.422 59.798 8.231
3.423 59.800 8.081
3.423 59.796 7.916
3.423 59.801 7.765
3.424 59.811 7.610
3.424 59.797 7.442
3.425 59.837 6.970
3.426 59.877 6.813
3.426 59.902 6.655
3.427 59.898 6.498
3.427 59.881 6.337
3.428 59.870 6.186
3.429 59.865 6.022
3.429 59.868 5.870
3.430 59.870 5.721
3.431 59.860 5.550
3.432 59.843 5.396
3.433 59.837 5.247
3.433 59.838 5.097
3.434 59.844 4.997
3.435 59.856 4.850
3.435 59.865 4.682
3.436 59.868 4.532
3.437 59.861 4.383
3.437 59.854 4.218
3.441 60.018 3.427
3.442 60.025 3.276
3.442 60.033 3.113
3.443 60.039 2.967
3.444 60.032 2.801
3.445 60.033 2.643
3.446 60.038 2.486
3.447 60.047 2.331
3.448 60.055 2.173
3.449 60.056 2.012
3.449 60.055 1.856
3.450 60.067 1.710
3.451 60.073 1.534
3.452 60.089 1.387
3.452 60.112 1.239
3.453 60.110 1.066
3.453 60.106 0.918
3.453 60.119 0.762
3.454 60.130 0.605
3.454 60.135 0.443
3.454 60.148 0.338
3.507 60.021 13.796
3.508 60.059 13.646
3.508 60.081 13.490
3.509 60.092 13.328
3.509 60.095 13.177
3.510 60.090 13.012
3.510 60.089 12.862
3.511 60.081 12.701
3.511 60.066 12.545
3.511 60.066 12.385
3.511 60.068 12.306
3.512 60.075 12.159
3.512 60.075 12.004
3.513 60.069 11.847
3.513 60.069 11.681
3.514 60.078 11.518
3.514 60.072 11.368
3.515 60.050 11.211
3.515 60.038 11.058
3.516 60.033 10.900
3.518 59.828 10.037
3.518 59.828 9.883
3.519 59.813 9.718
3.519 59.802 9.570
3.520 59.807 9.416
3.520 59.816 9.255
3.521 59.803 9.098
3.521 59.803 8.944
3.522 59.796 8.780
3.522 59.788 8.622
3.522 59.795 8.468
3.523 59.800 8.315
3.523 59.799 8.147
3.524 59.802 8.005
3.524 59.801 7.839
3.524 59.802 7.675
3.525 59.802 7.525
3.525 59.796 7.442
3.526 59.837 6.974
3.527 59.879 6.813
3.527 59.904 6.653
3.528 59.899 6.507
3.528 59.886 6.340
3.529 59.868 6.182
3.529 59.862 6.028
3.530 59.868 5.873
3.531 59.870 5.707
3.532 59.865 5.556
3.533 59.855 5.403
3.533 59.846 5.237
3.534 59.846 5.079
3.535 59.856 4.929
3.536 59.866 4.783
3.536 59.875 4.611
3.537 59.873 4.449
3.538 59.851 4.286
3.542 60.018 3.431
3.542 60.027 3.274
3.543 60.042 3.110
3.544 60.046 2.964
3.545 60.038 2.801
3.546 60.038 2.649
3.547 60.043 2.483
3.547 60.049 2.331
3.548 60.062 2.169
3.549 60.058 2.015
3.550 60.053 1.860
3.551 60.074 1.707
3.552 60.080 1.543
3.552 60.100 1.385
3.553 60.121 1.234
3.553 60.111 1.072
3.554 60.106 0.914
3.554 60.115 0.768
3.554 60.125 0.602
3.555 60.146 0.448
3.555 60.130 0.336
3.608 60.028 13.915
3.609 60.024 13.793
3.609 60.044 13.647
3.610 60.078 13.488
3.610 60.090 13.330
3.610 60.094 13.173
3.611 60.090 13.019
3.611 60.086 12.860
3.612 60.070 12.699
3.612 60.057 12.548
3.612 60.056 12.398
3.613 60.065 12.229
3.613 60.073 12.071
3.614 60.066 11.915
3.614 60.065 11.761
3.615 60.071 11.601
3.615 60.077 11.446
3.615 60.063 11.300
3.616 60.034 11.124
3.616 60.025 10.974
3.619 59.811 10.036
3.619 59.816 9.885
3.620 59.806 9.731
3.620 59.798 9.563
3.621 59.801 9.410
3.621 59.809 9.259
3.622 59.802 9.102
3.622 59.800 8.943
3.623 59.794 8.782
3.623 59.788 8.616
3.624 59.797 8.472
3.624 59.801 8.312
3.624 59.803 8.151
3.625 59.802 8.006
3.625 59.796 7.832
3.625 59.797 7.675
3.626 59.793 7.523
3.626 59.787 7.375
3.627 59.828 6.966
3.628 59.867 6.823
3.628 59.888 6.657
3.629 59.891 6.494
3.629 59.887 6.340
3.630 59.875 6.189
3.631 59.877 6.030
3.631 59.882 5.862
3.632 59.871 5.713
3.633 59.868 5.553
3.634 59.858 5.398
3.634 59.846 5.244
3.635 59.845 5.075
3.636 59.855 4.927
3.637 59.869 4.764
3.638 59.877 4.611
3.638 59.874 4.453
3.639 59.865 4.307
3.639 59.859 4.225
3.643 60.013 3.357
3.644 60.033 3.204
3.645 60.044 3.028
3.645 60.042 2.880
3.646 60.036 2.720
3.647 60.043 2.568
3.648 60.051 2.404
3.649 60.059 2.255
3.650 60.066 2.090
3.651 60.060 1.942
3.652 60.067 1.777
3.652 60.082 1.619
3.653 60.101 1.468
3.654 60.122 1.308
3.654 60.128 1.153
3.655 60.115 0.991
3.655 60.116 0.835
3.655 60.122 0.681
3.656 60.134 0.533
3.656 60.143 0.402
3.656 60.141 0.351
3.709 59.999 13.916
3.709 60.029 13.798
3.710 60.053 13.649
3.710 60.075 13.490
3.711 60.088 13.333
3.711 60.097 13.168
3.712 60.095 13.012
3.712 60.086 12.863
3.712 60.064 12.701
3.713 60.051 12.553
3.713 60.048 12.384
3.713 60.057 12.229
3.714 60.066 12.073
3.714 60.056 11.919
3.715 60.054 11.763
3.715 60.061 11.609
3.716 60.069 11.440
3.716 60.058 11.290
3.717 60.034 11.131
3.717 60.016 10.981
3.717 60.007 10.887
3.719 59.794 10.116
3.720 59.815 9.892
3.721 59.808 9.731
3.721 59.802 9.573
3.722 59.808 9.412
3.722 59.814 9.256
3.722 59.807 9.095
3.723 59.805 8.939
3.723 59.804 8.786
3.724 59.791 8.627
3.724 59.799 8.471
3.725 59.806 8.306
3.725 59.807 8.151
3.725 59.806 7.993
3.726 59.801 7.845
3.726 59.798 7.678
3.726 59.794 7.529
3.727 59.789 7.448
3.728 59.850 6.895
3.729 59.879 6.739
3.729 59.887 6.581
3.730 59.884 6.413
3.730 59.885 6.262
3.731 59.886 6.106
3.732 59.892 5.948
3.732 59.884 5.789
3.733 59.876 5.634
3.734 59.869 5.482
3.735 59.853 5.321
3.736 59.845 5.156
3.736 59.849 5.007
3.737 59.858 4.842
3.738 59.867 4.693
3.739 59.879 4.524
3.739 59.876 4.372
3.739 59.870 4.290
3.743 59.976 3.505
3.744 60.003 3.345
3.745 60.025 3.197
3.745 60.043 3.038
3.746 60.039 2.879
3.747 60.033 2.733
3.748 60.040 2.561
3.749 60.043 2.420
3.750 60.053 2.238
3.751 60.063 2.096
3.752 60.057 1.933
3.752 60.067 1.788
3.753 60.085 1.623
3.754 60.103 1.468
3.754 60.122 1.294
3.755 60.126 1.157
3.755 60.115 0.993
3.756 60.115 0.834
3.756 60.121 0.675
3.756 60.130 0.525
3.757 60.160 0.401
3.757 60.158 0.340
3.809 60.049 13.914
3.809 60.034 13.796
3.809 60.057 13.646
3.810 60.088 13.486
3.810 60.104 13.333
3.811 60.109 13.178
3.811 60.104 13.007
3.812 60.092 12.862
3.812 60.068 12.701
3.812 60.051 12.544
3.813 60.049 12.394
3.813 60.053 12.240
3.813 60.058 12.074
3.814 60.051 11.915
3.814 60.045 11.759
3.815 60.053 11.613
3.815 60.067 11.438
3.816 60.063 11.291
3.816 60.045 11.134
3.817 60.021 10.977
3.817 59.989 10.816
3.818 59.808 10.199
3.819 59.821 10.047
3.820 59.818 9.881
3.820 59.813 9.721
3.821 59.810 9.571
3.821 59.814 9.413
3.821 59.811 9.254
3.822 59.809 9.103
3.822 59.805 8.936
3.823 59.800 8.784
3.823 59.791 8.628
3.824 59.799 8.474
3.824 59.804 8.309
3.825 59.806 8.159
3.825 59.805 7.985
3.825 59.800 7.838
3.826 59.805 7.679
3.826 59.802 7.525
3.826 59.804 7.370
3.827 59.850 6.977
3.828 59.873 6.807
3.828 59.882 6.655
3.829 59.880 6.509
3.829 59.882 6.334
3.830 59.886 6.194
3.831 59.884 6.025
3.831 59.878 5.865
3.832 59.866 5.711
3.833 59.860 5.558
3.834 59.858 5.392
3.835 59.851 5.240
3.835 59.850 5.091
3.836 59.854 4.923
3.837 59.852 4.766
3.838 59.859 4.615
3.838 59.867 4.452
3.839 59.876 4.300
3.839 59.875 4.206
3.843 60.005 3.354
3.844 60.025 3.190
3.845 60.043 3.038
3.845 60.044 2.881
3.846 60.040 2.720
3.847 60.045 2.570
3.848 60.049 2.406
3.849 60.061 2.257
3.850 60.071 2.091
3.851 60.070 1.927
3.852 60.075 1.785
3.852 60.086 1.624
3.853 60.100 1.461
3.854 60.117 1.314
3.854 60.119 1.145
3.855 60.112 1.003
3.855 60.113 0.827
3.855 60.120 0.678
3.856 60.134 0.528
3.856 60.154 0.405
3.856 60.152 0.336
3.907 60.041 13.916
3.908 60.044 13.800
3.908 60.077 13.642
3.909 60.097 13.485
3.909 60.103 13.327
3.909 60.109 13.172
3.910 60.107 13.022
3.910 60.095 12.855
3.911 60.079 12.706
3.911 60.064 12.544
3.911 60.054 12.387
3.912 60.056 12.237
3.912 60.059 12.073
3.912 60.048 11.922
3.913 60.040 11.762
3.913 60.050 11.596
3.914 60.060 11.456
3.914 60.059 11.291
3.915 60.056 11.132
3.915 60.054 10.969
3.916 60.039 10.818
3.916 60.014 10.751
3.917 59.836 10.194
3.918 59.833 10.039
3.918 59.831 9.882
3.919 59.821 9.728
3.919 59.817 9.572
3.920 59.816 9.411
3.920 59.805 9.258
3.921 59.803 9.095
3.921 59.802 8.938
3.921 59.791 8.785
3.922 59.785 8.622
3.922 59.796 8.465
3.923 59.797 8.308
3.923 59.803 8.160
3.924 59.805 7.994
3.924 59.802 7.840
3.924 59.813 7.686
3.925 59.811 7.523
3.925 59.809 7.443
3.926 59.863 6.962
3.927 59.880 6.806
3.927 59.883 6.658
3.928 59.881 6.503
3.928 59.881 6.348
3.929 59.881 6.183
3.929 59.882 6.025
3.930 59.875 5.869
3.931 59.857 5.709
3.932 59.854 5.556
3.933 59.855 5.396
3.933 59.851 5.235
3.934 59.850 5.085
3.935 59.850 4.927
3.935 59.848 4.774
3.936 59.850 4.609
3.937 59.860 4.449
3.938 59.858 4.303
3.941 59.993 3.428
3.942 60.015 3.272
3.943 60.041 3.120
3.944 60.046 2.959
3.945 60.033 2.801
3.945 60.035 2.637
3.946 60.038 2.486
3.947 60.043 2.330
3.948 60.059 2.175
3.949 60.063 2.018
3.950 60.064 1.857
3.951 60.074 1.701
3.951 60.085 1.546
3.952 60.100 1.386
3.953 60.114 1.235
3.953 60.108 1.067
3.954 60.106 0.925
3.954 60.118 0.752
3.954 60.129 0.600
3.955 60.145 0.456
3.955 60.176 0.338
4.007 60.049 13.794
4.008 60.087 13.644
4.008 60.106 13.492
4.009 60.108 13.331
4.009 60.110 13.167
4.009 60.107 13.016
4.010 60.102 12.860
4.010 60.090 12.704
4.010 60.073 12.545
4.011 60.062 12.386
4.011 60.059 12.231
4.012 60.066 12.075
4.012 60.058 11.915
4.012 60.053 11.762
4.013 60.059 11.604
4.013 60.060 11.523
4.014 60.065 11.373
4.014 60.065 11.211
4.015 60.062 11.052
4.015 60.060 10.906
4.016 60.039 10.755
4.016 59.760 10.264
4.017 59.821 10.132
4.017 59.822 9.956
4.018 59.823 9.800
4.018 59.824 9.655
4.019 59.818 9.496
4.019 59.812 9.325
4.020 59.800 9.172
4.020 59.798 9.026
4.021 59.797 8.864
4.021 59.783 8.698
4.022 59.787 8.551
4.022 59.793 8.396
4.022 59.795 8.231
4.023 59.804 8.077
4.023 59.802 7.922
4.024 59.809 7.746
4.024 59.816 7.604
4.024 59.805 7.451
4.024 59.807 7.370
4.026 59.877 6.896
4.026 59.894 6.734
4.027 59.892 6.571
4.027 59.893 6.423
4.028 59.890 6.258
4.029 59.881 6.108
4.029 59.879 5.948
4.030 59.867 5.787
4.031 59.851 5.637
4.032 59.858 5.474
4.032 59.854 5.332
4.033 59.851 5.161
4.034 59.849 5.000
4.035 59.847 4.843
4.035 59.844 4.691
4.036 59.850 4.534
4.037 59.855 4.371
4.037 59.850 4.221
4.038 59.854 4.146
4.041 59.997 3.431
4.042 60.025 3.274
4.042 60.041 3.121
4.043 60.044 2.951
4.044 60.033 2.802
4.045 60.034 2.644
4.046 60.035 2.493
4.047 60.037 2.321
4.048 60.054 2.176
4.049 60.065 2.016
4.049 60.064 1.858
4.050 60.067 1.700
4.051 60.079 1.542
4.052 60.094 1.386
4.052 60.106 1.232
4.053 60.109 1.072
4.053 60.111 0.917
4.053 60.122 0.754
4.054 60.132 0.599
4.054 60.149 0.457
4.054 60.169 0.342
4.107 60.066 13.726
4.107 60.090 13.563
4.108 60.097 13.410
4.108 60.099 13.256
4.108 60.097 13.085
4.109 60.094 12.944
4.109 60.092 12.772
4.110 60.084 12.635
4.110 60.065 12.466
4.110 60.052 12.311
4.111 60.060 12.158
4.111 60.061 11.987
4.111 60.054 11.847
4.112 60.060 11.683
4.112 60.063 11.531
4.113 60.064 11.361
4.113 60.065 11.207
4.114 60.064 11.058
4.114 60.054 10.887
4.114 60.019 10.815
4.116 59.798 10.269
4.116 59.792 10.120
4.117 59.809 9.966
4.117 59.822 9.804
4.118 59.828 9.649
4.118 59.823 9.489
4.119 59.821 9.337
4.119 59.808 9.174
4.120 59.799 9.023
4.120 59.798 8.863
4.120 59.788 8.703
4.121 59.788 8.554
4.121 59.794 8.388
4.122 59.796 8.231
4.122 59.798 8.073
4.123 59.801 7.916
4.123 59.808 7.760
4.123 59.812 7.602
4.124 59.804 7.449
4.124 59.805 7.370
4.125 59.861 6.974
4.125 59.886 6.814
4.126 59.894 6.665
4.126 59.892 6.488
4.127 59.896 6.346
4.128 59.880 6.180
4.128 59.874 6.028
4.129 59.872 5.873
4.130 59.856 5.719
4.131 59.861 5.546
4.131 59.869 5.395
4.132 59.861 5.241
4.133 59.853 5.083
4.134 59.853 4.921
4.134 59.848 4.767
4.135 59.843 4.624
4.136 59.848 4.446
4.136 59.850 4.303
4.137 59.853 4.217
4.140 60.027 3.436
4.141 60.025 3.268
4.142 60.027 3.115
4.143 60.033 2.960
4.143 60.027 2.802
4.144 60.030 2.647
4.145 60.034 2.483
4.146 60.038 2.333
4.147 60.055 2.177
4.148 60.066 2.012
4.149 60.069 1.859
4.150 60.074 1.699
4.150 60.084 1.546
4.151 60.096 1.388
4.152 60.105 1.231
4.152 60.106 1.068
4.152 60.116 0.915
4.153 60.123 0.760
4.153 60.135 0.605
4.153 60.151 0.454
4.154 60.167 0.334
4.206 60.024 13.792
4.207 60.067 13.650
4.207 60.088 13.490
4.208 60.089 13.321
4.208 60.091 13.184
4.209 60.093 13.012
4.209 60.094 12.858
4.210 60.095 12.697
4.210 60.087 12.547
4.210 60.065 12.387
4.211 60.065 12.237
4.211 60.073 12.080
4.211 60.063 11.920
4.212 60.066 11.762
4.212 60.071 11.595
4.213 60.066 11.447
4.213 60.060 11.294
4.214 60.054 11.130
4.214 60.049 10.981
4.215 60.030 10.824
4.216 59.773 10.114
4.217 59.808 9.962
4.217 59.821 9.813
4.218 59.828 9.645
4.218 59.828 9.488
4.219 59.820 9.332
4.219 59.811 9.178
4.220 59.806 9.020
4.220 59.799 8.856
4.221 59.783 8.714
4.221 59.781 8.552
4.221 59.785 8.379
4.222 59.789 8.240
4.222 59.789 8.069
4.223 59.793 7.920
4.223 59.802 7.759
4.223 59.807 7.604
4.224 59.796 7.443
4.224 59.797 7.362
4.225 59.866 6.893
4.226 59.883 6.737
4.226 59.888 6.582
4.227 59.899 6.414
4.227 59.897 6.259
4.228 59.886 6.112
4.229 59.891 5.951
4.229 59.879 5.795
4.230 59.871 5.630
4.231 59.877 5.474
4.232 59.873 5.314
4.233 59.863 5.159
4.233 59.862 5.006
4.234 59.868 4.855
4.235 59.858 4.684
4.236 59.854 4.531
4.236 59.857 4.379
4.236 59.854 4.306
4.240 60.002 3.428
4.241 60.013 3.278
4.242 60.021 3.116
4.243 60.027 2.957
4.244 60.024 2.801
4.244 60.027 2.646
4.245 60.036 2.487
4.246 60.043 2.329
4.247 60.055 2.166
4.248 60.074 2.021
4.249 60.088 1.863
4.250 60.091 1.702
4.251 60.097 1.545
4.251 60.106 1.393
4.252 60.113 1.226
4.252 60.116 1.069
4.253 60.121 0.919
4.253 60.126 0.761
4.253 60.130 0.604
4.254 60.157 0.451
4.254 60.138 0.340
4.306 60.014 13.915
4.306 60.012 13.801
4.307 60.043 13.648
4.307 60.071 13.489
4.308 60.076 13.334
4.308 60.079 13.171
4.309 60.083 13.013
4.309 60.090 12.862
4.309 60.092 12.706
4.310 60.084 12.544
4.310 60.068 12.392
4.311 60.072 12.229
4.311 60.074 12.067
4.311 60.069 11.924
4.312 60.070 11.762
4.312 60.074 11.602
4.313 60.073 11.445
4.313 60.062 11.291
4.314 60.052 11.130
4.314 60.034 10.973
4.316 59.785 10.198
4.316 59.798 10.046
4.317 59.822 9.881
4.318 59.834 9.730
4.318 59.835 9.576
4.319 59.832 9.407
4.319 59.823 9.249
4.319 59.818 9.095
4.320 59.813 8.951
4.320 59.796 8.782
4.321 59.786 8.618
4.321 59.789 8.474
4.322 59.790 8.310
4.322 59.792 8.155
4.322 59.793 7.999
4.323 59.799 7.843
4.323 59.805 7.679
4.323 59.798 7.519
4.324 59.791 7.438
4.325 59.857 6.890
4.326 59.872 6.735
4.326 59.883 6.575
4.327 59.899 6.420
4.327 59.899 6.263
4.328 59.885 6.104
4.329 59.888 5.955
4.329 59.881 5.784
4.330 59.873 5.643
4.331 59.870 5.472
4.332 59.867 5.319
4.333 59.859 5.164
4.333 59.862 5.004
4.334 59.871 4.843
4.335 59.864 4.689
4.335 59.861 4.534
4.336 59.861 4.373
4.336 59.866 4.291
4.340 60.016 3.432
4.341 60.016 3.270
4.342 60.023 3.121
4.343 60.028 2.961
4.343 60.026 2.799
4.344 60.033 2.645
4.345 60.039 2.484
4.346 60.041 2.332
4.347 60.052 2.180
4.348 60.072 2.007
4.349 60.093 1.857
4.350 60.100 1.709
4.350 60.103 1.545
4.351 60.111 1.383
4.352 60.117 1.230
4.352 60.124 1.070
4.352 60.125 0.922
4.353 60.127 0.769
4.353 60.127 0.600
4.353 60.127 0.444
4.405 59.986 13.918
4.406 60.007 13.798
4.406 60.035 13.643
4.407 60.062 13.491
4.407 60.068 13.334
4.408 60.077 13.178
4.408 60.077 13.014
4.408 60.082 12.860
4.409 60.088 12.704
4.409 60.079 12.545
4.410 60.075 12.390
4.410 60.079 12.229
4.410 60.081 12.069
4.411 60.077 11.928
4.411 60.071 11.754
4.412 60.075 11.607
4.412 60.071 11.445
4.413 60.056 11.279
4.413 60.047 11.131
4.414 60.037 10.987
4.414 60.020 10.815
4.416 59.796 10.124
4.416 59.819 9.968
4.417 59.840 9.799
4.417 59.844 9.648
4.418 59.836 9.493
4.418 59.827 9.327
4.419 59.816 9.178
4.419 59.813 9.016
4.420 59.803 8.853
4.420 59.788 8.714
4.420 59.786 8.550
4.421 59.791 8.391
4.421 59.790 8.230
4.422 59.795 8.075
4.422 59.796 7.915
4.422 59.805 7.762
4.423 59.809 7.600
4.423 59.795 7.457
4.423 59.794 7.367
4.424 59.842 6.974
4.425 59.864 6.819
4.425 59.874 6.651
4.426 59.888 6.497
4.426 59.902 6.347
4.427 59.893 6.186
4.428 59.886 6.024
4.429 59.890 5.866
4.429 59.880 5.717
4.430 59.874 5.563
4.431 59.874 5.395
4.432 59.865 5.236
4.432 59.867 5.072
4.433 59.879 4.933
4.434 59.876 4.768
4.435 59.864 4.606
4.435 59.861 4.456
4.436 59.867 4.294
4.436 59.868 4.216
4.440 60.039 3.427
4.441 60.027 3.273
4.441 60.025 3.115
4.442 60.034 2.958
4.443 60.036 2.805
4.444 60.041 2.643
4.445 60.049 2.486
4.446 60.051 2.329
4.447 60.059 2.181
4.448 60.081 2.010
4.448 60.101 1.857
4.449 60.104 1.700
4.450 60.105 1.548
4.450 60.110 1.384
4.451 60.116 1.229
4.452 60.122 1.077
4.452 60.124 0.924
4.452 60.124 0.752
4.453 60.113 0.595
4.453 60.110 0.524
4.505 60.004 13.919
4.505 60.004 13.788
4.506 60.029 13.652
4.506 60.058 13.486
4.507 60.069 13.337
4.507 60.079 13.170
4.507 60.077 13.030
4.508 60.076 12.851
4.508 60.088 12.702
4.509 60.084 12.537
4.509 60.083 12.392
4.509 60.094 12.230
4.510 60.093 12.074
4.510 60.079 11.913
4.511 60.077 11.769
4.511 60.078 11.601
4.512 60.070 11.445
4.512 60.057 11.299
4.512 60.047 11.126
4.513 60.038 10.975
4.514 60.046 10.816
4.514 59.739 10.271
4.515 59.809 10.121
4.516 59.830 9.966
4.516 59.843 9.803
4.517 59.839 9.639
4.517 59.828 9.490
4.518 59.819 9.340
4.518 59.807 9.174
4.519 59.804 9.023
4.519 59.800 8.869
4.519 59.785 8.696
4.520 59.784 8.538
4.520 59.789 8.395
4.521 59.793 8.230
4.521 59.796 8.075
4.521 59.795 7.919
4.522 59.804 7.768
4.522 59.810 7.595
4.522 59.795 7.449
4.523 59.793 7.367
4.524 59.839 6.979
4.524 59.869 6.811
4.525 59.881 6.659
4.525 59.893 6.496
4.526 59.908 6.345
4.526 59.896 6.181
4.527 59.886 6.023
4.528 59.896 5.881
4.529 59.887 5.704
4.529 59.878 5.557
4.530 59.874 5.400
4.531 59.863 5.224
4.532 59.865 5.091
4.533 59.876 4.923
4.533 59.877 4.767
4.534 59.861 4.612
4.535 59.864 4.448
4.535 59.873 4.299
4.536 59.874 4.216
4.539 60.048 3.435
4.540 60.035 3.274
4.541 60.033 3.113
4.541 60.041 2.966
4.542 60.038 2.794
4.543 60.043 2.644
4.544 60.051 2.490
4.545 60.052 2.328
4.546 60.061 2.169
4.547 60.085 2.013
4.548 60.106 1.865
4.549 60.104 1.700
4.549 60.108 1.542
4.550 60.113 1.387
4.550 60.116 1.234
4.551 60.126 1.073
4.551 60.126 0.913
4.552 60.123 0.762
4.552 60.123 0.601
4.552 60.128 0.446
4.604 59.980 13.921
4.604 60.004 13.796
4.605 60.033 13.654
4.605 60.056 13.486
4.606 60.071 13.330
4.606 60.078 13.172
4.607 60.072 13.014
4.607 60.070 12.863
4.607 60.080 12.701
4.608 60.082 12.553
4.608 60.085 12.388
4.609 60.096 12.228
4.609 60.093 12.080
4.609 60.078 11.908
4.610 60.078 11.762
4.610 60.076 11.600
4.611 60.064 11.451
4.611 60.057 11.290
4.612 60.046 11.136
4.612 60.049 10.967
4.613 60.061 10.819
4.613 60.047 10.747
4.614 59.809 10.194
4.614 59.819 10.042
4.615 59.833 9.885
4.616 59.838 9.726
4.616 59.832 9.575
4.616 59.823 9.419
4.617 59.817 9.246
4.617 59.803 9.095
4.618 59.800 8.943
4.618 59.794 8.780
4.619 59.781 8.632
4.619 59.780 8.465
4.620 59.795 8.315
4.620 59.804 8.154
4.620 59.802 7.990
4.621 59.807 7.835
4.621 59.815 7.690
4.621 59.797 7.526
4.621 59.784 7.438
4.623 59.834 6.980
4.623 59.876 6.814
4.624 59.899 6.652
4.624 59.910 6.495
4.625 59.919 6.340
4.626 59.899 6.186
4.626 59.881 6.032
4.627 59.888 5.868
4.628 59.884 5.705
4.629 59.875 5.559
4.629 59.866 5.399
4.630 59.858 5.252
4.631 59.863 5.077
4.632 59.877 4.920
4.632 59.882 4.764
4.633 59.869 4.609
4.634 59.876 4.458
4.634 59.877 4.295
4.635 59.867 4.137
4.638 60.022 3.428
4.639 60.030 3.192
4.640 60.039 3.035
4.641 60.044 2.884
4.642 60.041 2.726
4.643 60.044 2.563
4.644 60.050 2.403
4.645 60.052 2.247
4.645 60.060 2.103
4.646 60.090 1.939
4.647 60.098 1.775
4.648 60.091 1.634
4.649 60.105 1.459
4.649 60.115 1.305
4.650 60.125 1.150
4.650 60.136 0.998
4.651 60.132 0.831
4.651 60.128 0.684
4.651 60.137 0.539
4.651 60.156 0.457
4.704 60.024 13.914
4.704 60.014 13.801
4.705 60.049 13.653
4.705 60.063 13.486
4.706 60.080 13.335
4.706 60.088 13.168
4.706 60.079 13.015
4.707 60.070 12.868
4.707 60.076 12.696
4.708 60.077 12.547
4.708 60.076 12.391
4.708 60.087 12.230
4.709 60.084 12.075
4.709 60.073 11.916
4.710 60.078 11.762
4.710 60.081 11.605
4.711 60.072 11.442
4.711 60.063 11.289
4.711 60.054 11.133
4.712 60.044 10.976
4.712 60.035 10.816
4.713 60.017 10.742
4.714 59.801 10.262
4.714 59.804 10.117
4.715 59.823 9.962
4.715 59.826 9.810
4.716 59.825 9.648
4.716 59.821 9.488
4.717 59.813 9.329
4.717 59.808 9.179
4.718 59.799 9.023
4.718 59.790 8.859
4.718 59.784 8.704
4.719 59.779 8.549
4.719 59.784 8.390
4.720 59.800 8.236
4.720 59.804 8.081
4.720 59.803 7.917
4.721 59.808 7.754
4.721 59.800 7.601
4.721 59.775 7.446
4.721 59.770 7.362
4.723 59.830 6.963
4.723 59.877 6.810
4.724 59.908 6.652
4.724 59.919 6.501
4.725 59.918 6.343
4.726 59.894 6.185
4.726 59.879 6.021
4.727 59.887 5.870
4.728 59.886 5.715
4.729 59.881 5.550
4.729 59.871 5.398
4.730 59.865 5.239
4.731 59.869 5.083
4.732 59.886 4.931
4.732 59.888 4.771
4.733 59.875 4.605
4.734 59.881 4.456
4.734 59.895 4.304
4.735 59.881 4.128
4.735 59.881 4.055
4.739 60.011 3.349
4.739 60.022 3.196
4.740 60.027 3.041
4.741 60.034 2.875
4.742 60.035 2.729
4.743 60.038 2.564
4.744 60.049 2.403
4.745 60.051 2.250
4.745 60.053 2.100
4.746 60.086 1.939
4.747 60.097 1.777
4.748 60.088 1.624
4.749 60.103 1.470
4.749 60.117 1.303
4.750 60.125 1.148
4.750 60.133 1.000
4.751 60.133 0.829
4.751 60.130 0.682
4.751 60.129 0.524
4.804 60.053 13.913
4.805 60.033 13.799
4.805 60.047 13.645
4.806 60.067 13.489
4.806 60.083 13.333
4.807 60.091 13.179
4.807 60.083 13.013
4.807 60.069 12.864
4.808 60.067 12.703
4.808 60.070 12.544
4.809 60.070 12.391
4.809 60.079 12.234
4.809 60.068 12.065
4.810 60.061 11.918
4.810 60.073 11.763
4.811 60.075 11.601
4.811 60.072 11.447
4.812 60.067 11.288
4.812 60.058 11.130
4.813 60.056 10.974
4.813 60.040 10.825
4.813 60.013 10.741
4.814 59.774 10.199
4.815 59.819 10.042
4.816 59.829 9.886
4.816 59.824 9.730
4.817 59.824 9.568
4.817 59.817 9.416
4.817 59.809 9.252
4.818 59.803 9.096
4.818 59.796 8.938
4.819 59.786 8.788
4.819 59.775 8.626
4.820 59.782 8.476
4.820 59.793 8.313
4.821 59.802 8.142
4.821 59.807 8.003
4.821 59.810 7.844
4.822 59.801 7.678
4.822 59.781 7.516
4.822 59.768 7.362
4.823 59.840 6.981
4.824 59.884 6.811
4.824 59.910 6.651
4.825 59.922 6.500
4.826 59.914 6.347
4.826 59.895 6.177
4.827 59.885 6.026
4.828 59.887 5.869
4.828 59.887 5.715
4.829 59.881 5.551
4.830 59.869 5.402
4.831 59.864 5.237
4.831 59.866 5.085
4.832 59.881 4.927
4.833 59.888 4.767
4.834 59.883 4.612
4.834 59.887 4.454
4.835 59.883 4.293
4.836 59.866 4.148
4.839 59.996 3.430
4.840 60.010 3.280
4.840 60.027 3.119
4.841 60.034 2.962
4.842 60.031 2.797
4.843 60.034 2.640
4.844 60.046 2.486
4.845 60.053 2.333
4.846 60.052 2.172
4.847 60.077 2.011
4.848 60.102 1.860
4.848 60.097 1.700
4.849 60.096 1.547
4.850 60.108 1.388
4.850 60.118 1.232
4.851 60.124 1.079
4.851 60.127 0.914
4.851 60.129 0.754
4.852 60.125 0.607
4.852 60.117 0.456
4.904 60.001 13.915
4.905 60.035 13.798
4.905 60.061 13.645
4.906 60.074 13.490
4.906 60.085 13.329
4.907 60.093 13.180
4.907 60.080 13.016
4.908 60.067 12.857
4.908 60.060 12.707
4.908 60.063 12.543
4.909 60.072 12.391
4.909 60.073 12.233
4.909 60.057 12.080
4.910 60.053 11.917
4.910 60.062 11.754
4.911 60.065 11.605
4.911 60.068 11.445
4.912 60.066 11.294
4.912 60.059 11.135
4.913 60.054 10.975
4.913 60.035 10.823
4.914 59.767 10.209
4.915 59.810 10.037
4.916 59.824 9.883
4.916 59.819 9.724
4.917 59.819 9.571
4.917 59.814 9.417
4.918 59.810 9.254
4.918 59.813 9.100
4.918 59.803 8.950
4.919 59.785 8.772
4.919 59.780 8.624
4.920 59.787 8.468
4.920 59.794 8.313
4.921 59.804 8.152
4.921 59.806 8.000
4.921 59.800 7.840
4.922 59.788 7.683
4.922 59.773 7.532
4.922 59.765 7.363
4.923 59.842 6.972
4.924 59.880 6.808
4.924 59.906 6.667
4.925 59.913 6.501
4.926 59.906 6.334
4.926 59.893 6.181
4.927 59.884 6.042
4.928 59.881 5.865
4.928 59.878 5.709
4.929 59.876 5.552
4.930 59.864 5.399
4.931 59.857 5.242
4.931 59.857 5.086
4.932 59.869 4.922
4.933 59.878 4.771
4.934 59.881 4.606
4.934 59.880 4.453
4.935 59.872 4.295
4.935 59.845 4.142
4.939 59.987 3.435
4.940 60.010 3.271
4.940 60.037 3.113
4.941 60.041 2.954
4.942 60.030 2.807
4.943 60.033 2.646
4.944 60.043 2.488
4.945 60.045 2.330
4.946 60.044 2.168
4.947 60.073 2.021
4.947 60.095 1.859
4.948 60.089 1.709
4.949 60.090 1.540
4.950 60.095 1.383
4.950 60.105 1.231
4.951 60.108 1.074
4.951 60.114 0.918
4.951 60.122 0.755
4.952 60.122 0.600
4.952 60.117 0.463
4.952 60.108 0.327
5.003 60.003 13.918
5.004 60.044 13.787
5.004 60.066 13.649
5.005 60.077 13.483
5.005 60.085 13.339
5.006 60.099 13.175
5.006 60.087 13.015
5.006 60.067 12.853
5.007 60.060 12.707
5.007 60.062 12.555
5.008 60.075 12.383
5.008 60.077 12.232
5.008 60.062 12.076
5.009 60.058 11.918
5.009 60.064 11.762
5.010 60.064 11.601
5.010 60.064 11.443
5.011 60.064 11.287
5.011 60.065 11.137
5.012 60.062 10.977
5.012 60.036 10.813
5.012 60.006 10.742
5.013 59.770 10.397
5.013 59.757 10.276
5.014 59.789 10.127
5.014 59.820 9.953
5.015 59.820 9.808
5.015 59.814 9.648
5.016 59.810 9.490
5.016 59.807 9.339
5.017 59.812 9.183
5.017 59.811 9.006
5.018 59.793 8.868
5.018 59.781 8.708
5.018 59.786 8.552
5.019 59.792 8.382
5.019 59.799 8.236
5.020 59.802 8.065
5.020 59.798 7.921
5.020 59.787 7.767
5.021 59.777 7.589
5.021 59.771 7.451
5.021 59.776 7.373
5.022 59.850 6.973
5.023 59.881 6.823
5.023 59.903 6.650
5.024 59.905 6.497
5.024 59.894 6.343
5.025 59.888 6.178
5.026 59.883 6.025
5.026 59.882 5.872
5.027 59.882 5.715
5.028 59.876 5.568
5.029 59.865 5.385
5.030 59.853 5.247
5.030 59.850 5.082
5.031 59.862 4.923
5.032 59.873 4.768
5.033 59.874 4.609
5.033 59.872 4.452
5.034 59.856 4.296
5.034 59.848 4.219
5.038 60.006 3.348
5.039 60.029 3.194
5.040 60.042 3.038
5.040 60.037 2.879
5.041 60.030 2.722
5.042 60.039 2.571
5.043 60.053 2.409
5.044 60.051 2.252
5.045 60.056 2.092
5.046 60.082 1.938
5.047 60.090 1.779
5.047 60.083 1.627
5.048 60.085 1.474
5.049 60.091 1.296
5.049 60.090 1.146
5.050 60.094 0.986
5.050 60.107 0.841
5.050 60.111 0.685
5.051 60.106 0.519
5.051 60.166 0.401
5.051 60.164 0.341
5.102 60.056 13.919
5.103 60.048 13.797
5.103 60.069 13.651
5.104 60.072 13.484
5.104 60.077 13.332
5.105 60.085 13.174
5.105 60.082 13.018
5.105 60.065 12.859
5.106 60.056 12.706
5.106 60.065 12.541
5.107 60.083 12.388
5.107 60.086 12.231
5.107 60.073 12.074
5.108 60.068 11.917
5.108 60.069 11.759
5.109 60.064 11.607
5.109 60.065 11.450
5.110 60.070 11.284
5.110 60.071 11.131
5.111 60.061 10.972
5.111 60.031 10.822
5.111 59.957 10.681
5.111 59.850 10.522
5.111 59.794 10.406
5.112 59.750 10.275
5.112 59.786 10.120
5.113 59.813 9.966
5.114 59.812 9.804
5.114 59.812 9.640
5.115 59.811 9.496
5.115 59.806 9.331
5.116 59.814 9.168
5.116 59.818 9.020
5.116 59.796 8.870
5.117 59.784 8.699
5.117 59.791 8.555
5.118 59.792 8.392
5.118 59.797 8.233
5.119 59.797 8.068
5.119 59.792 7.919
5.119 59.789 7.752
5.120 59.787 7.607
5.120 59.783 7.439
5.120 59.790 7.368
5.121 59.853 6.975
5.122 59.876 6.819
5.122 59.894 6.649
5.123 59.898 6.503
5.123 59.889 6.336
5.124 59.882 6.198
5.125 59.879 6.029
5.125 59.879 5.861
5.126 59.881 5.713
5.127 59.877 5.550
5.128 59.866 5.396
5.128 59.854 5.238
5.129 59.847 5.080
5.130 59.854 4.930
5.131 59.865 4.772
5.131 59.865 4.609
5.132 59.865 4.456
5.133 59.855 4.295
5.136 59.974 3.503
5.137 60.011 3.357
5.138 60.034 3.196
5.139 60.046 3.037
5.139 60.043 2.881
5.140 60.037 2.720
5.141 60.046 2.562
5.142 60.059 2.412
5.143 60.063 2.249
5.144 60.063 2.092
5.145 60.081 1.932
5.146 60.091 1.780
5.146 60.088 1.624
5.147 60.090 1.461
5.147 60.092 1.314
5.148 60.093 1.149
5.148 60.096 0.995
5.149 60.104 0.838
5.149 60.109 0.675
5.149 60.093 0.528
5.150 60.095 0.410
5.150 60.106 0.340
5.201 60.017 13.916
5.201 60.050 13.805
5.202 60.068 13.646
5.202 60.066 13.492
5.203 60.066 13.330
5.203 60.074 13.174
5.203 60.079 13.013
5.204 60.072 12.858
5.204 60.061 12.702
5.205 60.072 12.549
5.205 60.082 12.391
5.205 60.081 12.227
5.206 60.073 12.077
5.206 60.068 11.911
5.207 60.070 11.759
5.207 60.062 11.605
5.208 60.062 11.450
5.208 60.066 11.294
5.209 60.064 11.134
5.209 60.056 10.977
5.209 60.029 10.825
5.210 59.999 10.746
5.210 59.755 10.261
5.211 59.787 10.128
5.212 59.809 9.967
5.212 59.808 9.801
5.213 59.817 9.646
5.213 59.815 9.492
5.214 59.808 9.334
5.214 59.817 9.180
5.215 59.823 9.026
5.215 59.799 8.852
5.215 59.785 8.706
5.216 59.789 8.540
5.216 59.790 8.393
5.217 59.793 8.232
5.217 59.793 8.077
5.217 59.793 7.921
5.218 59.793 7.756
5.218 59.794 7.602
5.218 59.792 7.445
5.220 59.848 6.972
5.220 59.866 6.804
5.221 59.886 6.651
5.221 59.894 6.507
5.222 59.883 6.340
5.222 59.876 6.175
5.223 59.872 6.028
5.224 59.869 5.867
5.225 59.871 5.712
5.225 59.874 5.554
5.226 59.865 5.404
5.227 59.856 5.242
5.228 59.855 5.084
5.228 59.857 4.922
5.229 59.868 4.770
5.230 59.868 4.614
5.231 59.868 4.455
5.231 59.851 4.289
5.232 59.850 4.137
5.235 59.973 3.513
5.235 60.007 3.334
5.236 60.029 3.198
5.237 60.042 3.037
5.238 60.042 2.881
5.239 60.042 2.721
5.239 60.051 2.568
5.240 60.067 2.413
5.241 60.069 2.251
5.242 60.060 2.095
5.243 60.070 1.935
5.244 60.077 1.771
5.245 60.076 1.623
5.245 60.080 1.465
5.246 60.084 1.317
5.246 60.089 1.146
5.247 60.095 0.996
5.247 60.105 0.831
5.248 60.110 0.673
5.248 60.089 0.522
5.248 60.112 0.401
5.248 60.110 0.342
5.300 60.019 13.919
5.300 60.032 13.797
5.301 60.063 13.645
5.301 60.061 13.489
5.301 60.063 13.332
5.302 60.076 13.172
5.302 60.087 13.014
5.303 60.082 12.870
5.303 60.073 12.700
5.304 60.076 12.550
5.304 60.075 12.391
5.304 60.069 12.236
5.305 60.064 12.064
5.305 60.065 11.919
5.306 60.068 11.763
5.306 60.065 11.602
5.306 60.065 11.449
5.307 60.062 11.290
5.307 60.064 11.129
5.308 60.058 10.975
5.308 60.032 10.820
5.309 60.005 10.752
5.309 59.776 10.329
5.310 59.770 10.198
5.310 59.801 10.043
5.311 59.808 9.883
5.311 59.812 9.733
5.312 59.823 9.566
5.312 59.814 9.413
5.313 59.812 9.256
5.313 59.824 9.090
5.314 59.819 8.945
5.314 59.796 8.787
5.315 59.788 8.623
5.315 59.795 8.470
5.315 59.790 8.313
5.316 59.795 8.158
5.316 59.798 7.988
5.317 59.798 7.837
5.317 59.800 7.690
5.317 59.800 7.525
5.318 59.803 7.364
5.319 59.859 6.899
5.319 59.879 6.742
5.320 59.895 6.575
5.320 59.890 6.416
5.321 59.881 6.264
5.322 59.875 6.104
5.322 59.874 5.954
5.323 59.877 5.790
5.324 59.883 5.632
5.325 59.877 5.473
5.326 59.865 5.322
5.326 59.863 5.159
5.327 59.862 5.002
5.328 59.868 4.851
5.329 59.869 4.686
5.329 59.870 4.533
5.330 59.867 4.376
5.330 59.857 4.214
5.334 59.977 3.435
5.335 60.005 3.271
5.336 60.030 3.118
5.336 60.039 2.954
5.337 60.045 2.806
5.338 60.057 2.644
5.339 60.070 2.482
5.340 60.077 2.328
5.341 60.066 2.178
5.342 60.058 2.022
5.343 60.062 1.856
5.343 60.068 1.701
5.344 60.074 1.546
5.345 60.079 1.380
5.345 60.087 1.230
5.346 60.090 1.072
5.346 60.095 0.919
5.347 60.106 0.766
5.347 60.098 0.588
5.347 60.106 0.446
5.347 60.104 0.340
5.400 59.966 13.920
5.400 60.025 13.799
5.401 60.057 13.640
5.401 60.065 13.486
5.402 60.065 13.335
5.402 60.076 13.174
5.403 60.089 13.018
5.403 60.083 12.863
5.403 60.071 12.704
5.404 60.076 12.546
5.404 60.075 12.390
5.404 60.065 12.231
5.405 60.059 12.071
5.405 60.063 11.922
5.406 60.064 11.761
5.406 60.063 11.607
5.407 60.065 11.441
5.407 60.060 11.289
5.408 60.059 11.127
5.408 60.054 10.977
5.408 60.031 10.818
5.409 59.976 10.693
5.409 59.798 10.392
5.409 59.784 10.270
5.410 59.798 10.117
5.411 59.810 9.960
5.411 59.809 9.810
5.412 59.819 9.650
5.412 59.824 9.488
5.413 59.810 9.331
5.413 59.809 9.176
5.414 59.812 9.018
5.414 59.803 8.860
5.414 59.785 8.708
5.415 59.784 8.543
5.415 59.790 8.389
5.416 59.791 8.240
5.416 59.799 8.070
5.416 59.807 7.917
5.417 59.808 7.758
5.417 59.810 7.600
5.417 59.807 7.455
5.418 59.808 7.373
5.419 59.849 6.971
5.419 59.868 6.811
5.420 59.884 6.667
5.420 59.894 6.500
5.421 59.886 6.334
5.421 59.874 6.188
5.422 59.867 6.019
5.423 59.873 5.877
5.424 59.883 5.709
5.424 59.883 5.565
5.425 59.871 5.384
5.426 59.867 5.244
5.427 59.868 5.082
5.428 59.865 4.932
5.428 59.864 4.763
5.429 59.867 4.618
5.430 59.873 4.449
5.430 59.867 4.295
5.434 59.982 3.436
5.435 60.001 3.272
5.436 60.028 3.112
5.436 60.038 2.965
5.437 60.042 2.806
5.438 60.050 2.644
5.439 60.068 2.482
5.440 60.074 2.328
5.441 60.068 2.169
5.442 60.062 2.013
5.443 60.062 1.866
5.443 60.069 1.699
5.444 60.073 1.539
5.445 60.079 1.385
5.445 60.091 1.236
5.446 60.090 1.070
5.446 60.096 0.917
5.447 60.105 0.765
5.447 60.104 0.609
5.447 60.106 0.448
5.447 60.094 0.338
5.499 60.007 13.916
5.500 60.036 13.800
5.500 60.069 13.648
5.501 60.078 13.484
5.501 60.077 13.338
5.502 60.085 13.168
5.502 60.094 13.017
5.502 60.084 12.863
5.503 60.072 12.699
5.503 60.076 12.548
5.504 60.075 12.390
5.504 60.065 12.227
5.504 60.062 12.084
5.505 60.061 11.915
5.505 60.062 11.761
5.506 60.063 11.599
5.506 60.063 11.449
5.507 60.052 11.291
5.507 60.055 11.133
5.508 60.056 10.983
5.508 60.033 10.818
5.508 60.007 10.731
5.509 59.800 10.391
5.509 59.785 10.257
5.510 59.807 10.121
5.510 59.818 9.969
5.511 59.815 9.805
5.511 59.821 9.651
5.512 59.828 9.494
5.512 59.808 9.332
5.513 59.807 9.182
5.513 59.812 9.017
5.514 59.802 8.868
5.514 59.788 8.700
5.514 59.782 8.552
5.515 59.781 8.391
5.515 59.785 8.225
5.516 59.797 8.083
5.516 59.798 7.920
5.516 59.798 7.750
5.517 59.808 7.603
5.517 59.801 7.436
5.517 59.800 7.364
5.518 59.849 6.976
5.519 59.867 6.813
5.519 59.881 6.649
5.520 59.889 6.504
5.520 59.890 6.340
5.521 59.879 6.195
5.522 59.866 6.017
5.522 59.873 5.870
5.523 59.880 5.714
5.524 59.877 5.558
5.525 59.871 5.397
5.526 59.870 5.236
5.526 59.870 5.077
5.527 59.868 4.932
5.528 59.859 4.763
5.529 59.862 4.609
5.529 59.872 4.453
5.530 59.869 4.296
5.530 59.858 4.221
5.534 59.990 3.426
5.535 60.018 3.275
5.535 60.032 3.114
5.536 60.042 2.956
5.537 60.037 2.803
5.538 60.039 2.647
5.539 60.054 2.486
5.540 60.059 2.333
5.541 60.059 2.171
5.542 60.057 2.010
5.542 60.058 1.857
5.543 60.069 1.705
5.544 60.074 1.547
5.544 60.076 1.390
5.545 60.094 1.231
5.546 60.091 1.067
5.546 60.089 0.918
5.546 60.098 0.754
5.547 60.105 0.605
5.547 60.116 0.452
5.547 60.103 0.342
5.599 60.049 13.916
5.600 60.049 13.800
5.600 60.073 13.642
5.601 60.081 13.491
5.601 60.081 13.334
5.602 60.085 13.169
5.602 60.085 13.015
5.602 60.077 12.860
5.603 60.069 12.701
5.603 60.072 12.547
5.603 60.074 12.390
5.604 60.066 12.229
5.604 60.060 12.080
5.605 60.058 11.914
5.605 60.058 11.762
5.605 60.065 11.610
5.606 60.067 11.440
5.606 60.056 11.290
5.607 60.060 11.133
5.607 60.068 10.973
5.608 60.043 10.817
5.608 59.981 10.684
5.608 59.980 10.638
5.609 59.799 10.328
5.609 59.799 10.202
5.610 59.823 10.041
5.610 59.824 9.890
5.611 59.821 9.723
5.611 59.821 9.562
5.612 59.813 9.415
5.612 59.805 9.255
5.613 59.804 9.098
5.613 59.807 8.940
5.614 59.798 8.786
5.614 59.780 8.632
5.614 59.774 8.469
5.615 59.777 8.311
5.615 59.793 8.153
5.616 59.799 7.993
5.616 59.799 7.843
5.616 59.807 7.686
5.617 59.808 7.523
5.617 59.801 7.456
5.618 59.854 6.962
5.619 59.872 6.820
5.619 59.882 6.658
5.620 59.891 6.497
5.620 59.890 6.339
5.621 59.879 6.186
5.621 59.869 6.034
5.622 59.873 5.870
5.623 59.872 5.709
5.624 59.866 5.554
5.625 59.860 5.402
5.625 59.859 5.239
5.626 59.864 5.085
5.627 59.863 4.921
5.628 59.858 4.770
5.628 59.861 4.609
5.629 59.872 4.461
5.630 59.868 4.289
5.634 60.020 3.430
5.634 60.026 3.276
5.635 60.035 3.116
5.636 60.044 2.957
5.637 60.035 2.800
5.638 60.034 2.645
5.638 60.043 2.493
5.639 60.054 2.321
5.640 60.061 2.182
5.641 60.057 2.013
5.642 60.062 1.861
5.643 60.078 1.697
5.644 60.082 1.543
5.644 60.087 1.385
5.645 60.102 1.231
5.645 60.099 1.068
5.646 60.086 0.924
5.646 60.090 0.765
5.646 60.101 0.592
5.647 60.117 0.456
5.647 60.145 0.347
5.698 60.036 13.916
5.699 60.054 13.797
5.699 60.076 13.642
5.700 60.078 13.486
5.700 60.080 13.333
5.700 60.080 13.179
5.701 60.075 13.017
5.701 60.068 12.858
5.702 60.061 12.708
5.702 60.069 12.548
5.702 60.073 12.379
5.703 60.068 12.238
5.703 60.061 12.076
5.703 60.053 11.921
5.704 60.052 11.756
5.704 60.063 11.602
5.705 60.068 11.441
5.705 60.062 11.300
5.706 60.064 11.134
5.706 60.067 10.973
5.707 60.040 10.820
5.707 60.009 10.746
5.708 59.778 10.335
5.708 59.790 10.208
5.709 59.819 10.035
5.709 59.823 9.882
5.710 59.822 9.726
5.710 59.818 9.577
5.711 59.809 9.415
5.711 59.803 9.246
5.712 59.804 9.102
5.712 59.806 8.940
5.713 59.798 8.783
5.713 59.781 8.626
5.713 59.772 8.464
5.714 59.777 8.312
5.714 59.794 8.153
5.715 59.801 7.997
5.715 59.798 7.841
5.715 59.808 7.678
5.716 59.807 7.522
5.716 59.797 7.376
5.717 59.850 6.970
5.717 59.870 6.819
5.718 59.879 6.653
5.719 59.890 6.504
5.719 59.885 6.336
5.720 59.872 6.185
5.720 59.867 6.031
5.721 59.871 5.871
5.722 59.868 5.709
5.723 59.860 5.558
5.723 59.851 5.398
5.724 59.851 5.239
5.725 59.858 5.087
5.726 59.863 4.921
5.727 59.862 4.776
5.727 59.866 4.610
5.728 59.873 4.452
5.729 59.867 4.299
5.729 59.858 4.211
5.733 60.005 3.356
5.734 60.028 3.193
5.734 60.042 3.034
5.735 60.035 2.881
5.736 60.024 2.723
5.737 60.029 2.558
5.738 60.036 2.405
5.739 60.048 2.258
5.740 60.053 2.094
5.741 60.055 1.938
5.741 60.068 1.786
5.742 60.083 1.615
5.743 60.087 1.471
5.743 60.099 1.304
5.744 60.112 1.159
5.744 60.099 0.991
5.745 60.088 0.836
5.745 60.099 0.675
5.745 60.107 0.527
5.746 60.109 0.395
5.746 60.107 0.336
5.797 60.001 13.921
5.798 60.033 13.791
5.798 60.071 13.652
5.799 60.075 13.489
5.799 60.076 13.324
5.800 60.076 13.181
5.800 60.072 13.015
5.800 60.068 12.856
5.801 60.058 12.702
5.801 60.063 12.550
5.801 60.065 12.389
5.802 60.063 12.233
5.802 60.063 12.077
5.803 60.053 11.918
5.803 60.053 11.763
5.804 60.067 11.604
5.804 60.074 11.446
5.805 60.063 11.288
5.805 60.066 11.134
5.806 60.068 10.977
5.806 60.038 10.822
5.806 60.004 10.742
5.807 59.759 10.275
5.808 59.794 10.123
5.808 59.818 9.966
5.809 59.820 9.806
5.809 59.818 9.644
5.810 59.812 9.493
5.810 59.806 9.339
5.811 59.804 9.190
5.811 59.808 9.014
5.812 59.805 8.859
5.812 59.787 8.707
5.812 59.771 8.547
5.813 59.770 8.386
5.813 59.778 8.235
5.814 59.799 8.072
5.814 59.798 7.917
5.814 59.797 7.755
5.815 59.802 7.609
5.815 59.786 7.443
5.815 59.783 7.366
5.816 59.835 6.977
5.817 59.858 6.815
5.817 59.874 6.650
5.818 59.885 6.493
5.818 59.878 6.351
5.819 59.869 6.183
5.820 59.868 6.015
5.820 59.871 5.878
5.821 59.864 5.709
5.822 59.851 5.561
5.823 59.839 5.401
5.823 59.836 5.236
5.824 59.850 5.084
5.825 59.867 4.925
5.826 59.875 4.768
5.826 59.877 4.612
5.827 59.879 4.458
5.828 59.865 4.301
5.828 59.843 4.131
5.831 59.931 3.503
5.832 59.998 3.350
5.833 60.026 3.202
5.834 60.038 3.038
5.834 60.031 2.877
5.835 60.019 2.725
5.836 60.017 2.569
5.837 60.028 2.405
5.838 60.040 2.252
5.839 60.048 2.092
5.840 60.058 1.932
5.841 60.071 1.779
5.841 60.084 1.623
5.842 60.087 1.465
5.843 60.098 1.321
5.843 60.107 1.142
5.844 60.103 0.995
5.844 60.095 0.836
5.844 60.101 0.684
5.845 60.106 0.528
5.845 60.067 0.396
5.845 60.065 0.330
5.897 60.014 13.917
5.897 60.046 13.798
5.898 60.063 13.648
5.898 60.069 13.486
5.899 60.068 13.338
5.899 60.071 13.171
5.900 60.075 13.017
5.900 60.073 12.864
5.900 60.063 12.704
5.901 60.058 12.543
5.901 60.054 12.395
5.901 60.050 12.233
5.902 60.052 12.073
5.902 60.046 11.917
5.903 60.043 11.758
5.903 60.058 11.608
5.904 60.065 11.449
5.904 60.055 11.287
5.905 60.058 11.128
5.905 60.065 10.975
5.906 60.034 10.819
5.906 59.945 10.674
5.906 59.740 10.339
5.907 59.754 10.202
5.907 59.795 10.044
5.908 59.815 9.886
5.908 59.820 9.729
5.909 59.815 9.567
5.909 59.802 9.409
5.910 59.804 9.252
5.910 59.809 9.095
5.911 59.810 8.940
5.911 59.799 8.784
5.912 59.780 8.626
5.912 59.773 8.479
5.912 59.773 8.305
5.913 59.793 8.159
5.913 59.808 7.992
5.914 59.801 7.842
5.914 59.803 7.683
5.914 59.795 7.529
5.914 59.786 7.440
5.916 59.836 6.978
5.916 59.862 6.815
5.917 59.876 6.661
5.917 59.883 6.498
5.918 59.878 6.342
5.918 59.870 6.190
5.919 59.878 6.019
5.920 59.889 5.872
5.921 59.878 5.711
5.922 59.860 5.554
5.922 59.842 5.400
5.923 59.833 5.234
5.924 59.846 5.086
5.925 59.865 4.927
5.925 59.877 4.770
5.926 59.874 4.608
5.927 59.872 4.450
5.927 59.864 4.288
5.928 59.884 4.143
5.928 59.867 4.060
5.931 60.007 3.428
5.932 60.018 3.271
5.933 60.030 3.120
5.934 60.035 2.952
5.934 60.030 2.803
5.935 60.022 2.648
5.936 60.020 2.489
5.937 60.032 2.327
5.938 60.041 2.169
5.939 60.049 2.013
5.940 60.060 1.859
5.941 60.078 1.703
5.941 60.088 1.537
5.942 60.094 1.387
5.943 60.106 1.236
5.943 60.109 1.065
5.943 60.104 0.922
5.944 60.101 0.755
5.944 60.107 0.600
5.944 60.105 0.453
5.944 60.077 0.331
5.997 60.051 13.911
5.997 60.048 13.805
5.998 60.061 13.642
5.998 60.073 13.490
5.998 60.069 13.339
5.999 60.070 13.172
5.999 60.078 13.021
6.000 60.076 12.858
6.000 60.065 12.702
6.000 60.058 12.545
6.001 60.054 12.396
6.001 60.055 12.233
6.002 60.062 12.070
6.002 60.056 11.912
6.002 60.053 11.769
6.003 60.061 11.602
6.003 60.067 11.442
6.004 60.055 11.290
6.004 60.053 11.132
6.005 60.058 10.980
6.005 60.032 10.818
6.006 59.944 10.675
6.006 59.773 10.409
6.006 59.744 10.269
6.007 59.786 10.115
6.007 59.808 9.968
6.008 59.821 9.795
6.009 59.824 9.645
6.009 59.813 9.502
6.010 59.804 9.335
6.010 59.805 9.167
6.010 59.804 9.025
6.011 59.796 8.855
6.011 59.781 8.709
6.012 59.773 8.542
6.012 59.775 8.393
6.013 59.786 8.235
6.013 59.807 8.079
6.013 59.810 7.910
6.014 59.803 7.758
6.014 59.801 7.600
6.014 59.782 7.450
6.014 59.779 7.361
6.016 59.831 6.968
6.016 59.863 6.811
6.017 59.878 6.661
6.017 59.882 6.493
6.018 59.877 6.344
6.018 59.870 6.190
6.019 59.883 6.026
6.020 59.896 5.871
6.021 59.888 5.710
6.021 59.872 5.551
6.022 59.852 5.395
6.023 59.839 5.245
6.024 59.852 5.080
6.025 59.877 4.932
6.025 59.884 4.766
6.026 59.875 4.612
6.027 59.860 4.450
6.027 59.853 4.306
6.028 59.888 4.133
6.031 60.004 3.503
6.032 60.021 3.356
6.032 60.024 3.194
6.033 60.029 3.035
6.034 60.031 2.888
6.035 60.023 2.721
6.036 60.017 2.557
6.036 60.025 2.416
6.037 60.040 2.249
6.038 60.057 2.101
6.039 60.063 1.933
6.040 60.075 1.774
6.041 60.085 1.624
6.042 60.090 1.470
6.042 60.100 1.302
6.043 60.109 1.156
6.043 60.111 0.993
6.044 60.110 0.839
6.044 60.108 0.678
6.044 60.117 0.525
6.044 60.059 0.390
6.044 60.057 0.336
6.097 60.025 13.917
6.098 60.042 13.807
6.098 60.065 13.643
6.099 60.075 13.485
6.099 60.074 13.332
6.100 60.077 13.175
6.100 60.081 13.017
6.100 60.080 12.857
6.101 60.072 12.710
6.101 60.062 12.546
6.102 60.055 12.383
6.102 60.059 12.230
6.102 60.067 12.079
6.103 60.058 11.922
6.103 60.053 11.758
6.104 60.060 11.606
6.104 60.060 11.443
6.105 60.046 11.296
6.105 60.047 11.127
6.106 60.055 10.974
6.106 60.030 10.816
6.106 59.995 10.745
6.107 59.779 10.399
6.107 59.748 10.280
6.108 59.788 10.116
6.108 59.808 9.961
6.109 59.823 9.805
6.109 59.833 9.653
6.110 59.820 9.487
6.110 59.811 9.331
6.111 59.813 9.190
6.111 59.801 9.011
6.112 59.791 8.867
6.112 59.781 8.706
6.112 59.778 8.554
6.113 59.780 8.381
6.113 59.788 8.226
6.114 59.807 8.074
6.114 59.804 7.920
6.114 59.797 7.763
6.115 59.793 7.594
6.115 59.777 7.446
6.115 59.775 7.368
6.116 59.853 6.896
6.117 59.878 6.736
6.118 59.886 6.580
6.118 59.882 6.421
6.119 59.876 6.258
6.119 59.875 6.112
6.120 59.893 5.944
6.121 59.895 5.791
6.122 59.885 5.637
6.123 59.874 5.478
6.123 59.855 5.321
6.124 59.849 5.157
6.125 59.873 5.006
6.126 59.891 4.839
6.126 59.882 4.693
6.127 59.862 4.529
6.128 59.846 4.375
6.128 59.834 4.224
6.132 60.020 3.424
6.133 60.026 3.273
6.133 60.019 3.119
6.134 60.030 2.958
6.135 60.029 2.795
6.136 60.022 2.652
6.137 60.022 2.479
6.138 60.032 2.333
6.139 60.056 2.174
6.140 60.068 2.014
6.140 60.067 1.864
6.141 60.079 1.702
6.142 60.086 1.541
6.143 60.090 1.384
6.143 60.111 1.225
6.144 60.119 1.078
6.144 60.118 0.913
6.144 60.112 0.753
6.145 60.111 0.600
6.145 60.110 0.453
6.145 60.126 0.339
6.198 60.012 13.921
6.198 60.026 13.797
6.199 60.065 13.645
6.199 60.072 13.492
6.200 60.071 13.333
6.200 60.072 13.173
6.200 60.072 13.015
6.201 60.080 12.865
6.201 60.081 12.697
6.202 60.068 12.547
6.202 60.063 12.394
6.202 60.063 12.229
6.203 60.065 12.076
6.203 60.064 11.918
6.204 60.059 11.757
6.204 60.068 11.603
6.205 60.071 11.447
6.205 60.060 11.291
6.205 60.055 11.134
6.206 60.060 10.979
6.206 60.036 10.830
6.207 59.767 10.396
6.207 59.759 10.271
6.208 59.789 10.117
6.209 59.804 9.964
6.209 59.818 9.808
6.210 59.827 9.646
6.210 59.818 9.496
6.211 59.813 9.331
6.211 59.816 9.177
6.212 59.800 9.018
6.212 59.790 8.860
6.212 59.782 8.718
6.213 59.787 8.541
6.213 59.792 8.393
6.214 59.796 8.234
6.214 59.811 8.067
6.214 59.807 7.917
6.215 59.800 7.757
6.215 59.791 7.604
6.215 59.775 7.451
6.216 59.824 7.053
6.217 59.859 6.892
6.217 59.881 6.737
6.218 59.888 6.574
6.219 59.887 6.421
6.219 59.881 6.264
6.220 59.884 6.104
6.221 59.891 5.948
6.221 59.884 5.789
6.222 59.877 5.631
6.223 59.870 5.478
6.224 59.854 5.320
6.224 59.849 5.163
6.225 59.870 5.001
6.226 59.887 4.854
6.227 59.877 4.684
6.227 59.859 4.541
6.228 59.845 4.369
6.228 59.830 4.284
6.232 60.004 3.505
6.233 60.014 3.360
6.233 60.012 3.188
6.234 60.022 3.036
6.235 60.034 2.884
6.236 60.027 2.715
6.237 60.018 2.569
6.237 60.023 2.406
6.239 60.045 2.247
6.239 60.064 2.094
6.240 60.070 1.947
6.241 60.073 1.774
6.242 60.079 1.628
6.243 60.087 1.459
6.243 60.102 1.309
6.244 60.113 1.153
6.244 60.114 0.994
6.245 60.106 0.839
6.245 60.103 0.686
6.245 60.110 0.509
6.245 60.094 0.397
6.245 60.092 0.339
6.297 60.003 13.918
6.298 60.035 13.797
6.299 60.061 13.648
6.299 60.071 13.487
6.299 60.074 13.333
6.300 60.071 13.173
6.300 60.071 13.021
6.301 60.083 12.853
6.301 60.086 12.705
6.301 60.077 12.552
6.302 60.065 12.392
6.302 60.062 12.236
6.303 60.061 12.070
6.303 60.059 11.913
6.303 60.055 11.766
6.304 60.062 11.602
6.304 60.069 11.441
6.305 60.061 11.289
6.305 60.060 11.127
6.306 60.067 10.979
6.306 60.047 10.822
6.306 60.017 10.754
6.307 59.789 10.335
6.308 59.792 10.189
6.308 59.804 10.046
6.309 59.814 9.885
6.309 59.821 9.733
6.310 59.822 9.560
6.310 59.815 9.414
6.311 59.820 9.257
6.311 59.817 9.094
6.312 59.791 8.941
6.312 59.783 8.776
6.312 59.792 8.628
6.313 59.805 8.469
6.313 59.808 8.311
6.314 59.818 8.160
6.314 59.821 7.996
6.314 59.809 7.838
6.315 59.800 7.685
6.315 59.778 7.516
6.315 59.773 7.367
6.316 59.839 6.966
6.317 59.873 6.819
6.317 59.886 6.658
6.318 59.890 6.500
6.319 59.886 6.343
6.319 59.882 6.183
6.320 59.883 6.029
6.321 59.870 5.866
6.321 59.865 5.710
6.322 59.864 5.551
6.323 59.854 5.399
6.324 59.847 5.242
6.325 59.850 5.085
6.325 59.870 4.926
6.326 59.872 4.764
6.327 59.860 4.619
6.327 59.850 4.451
6.328 59.859 4.294
6.328 59.866 4.217
6.332 59.988 3.432
6.333 60.008 3.270
6.333 60.013 3.108
6.334 60.031 2.962
6.335 60.027 2.803
6.336 60.015 2.651
6.337 60.010 2.485
6.338 60.028 2.330
6.339 60.053 2.172
6.340 60.067 2.010
6.341 60.069 1.860
6.341 60.069 1.698
6.342 60.076 1.551
6.343 60.092 1.389
6.343 60.104 1.227
6.344 60.112 1.070
6.344 60.113 0.911
6.344 60.106 0.761
6.345 60.112 0.606
6.345 60.112 0.451
6.345 60.134 0.336
6.397 60.019 13.916
6.397 60.038 13.801
6.398 60.064 13.647
6.398 60.081 13.486
6.399 60.085 13.330
6.399 60.079 13.174
6.400 60.075 13.021
6.400 60.085 12.854
6.400 60.088 12.704
6.401 60.077 12.553
6.401 60.065 12.379
6.402 60.065 12.233
6.402 60.066 12.080
6.402 60.062 11.920
6.403 60.060 11.767
6.403 60.070 11.599
6.404 60.080 11.443
6.404 60.069 11.293
6.405 60.068 11.131
6.405 60.073 10.976
6.406 60.049 10.813
6.406 59.979 10.692
6.407 59.785 10.262
6.407 59.798 10.120
6.408 59.803 9.976
6.408 59.807 9.806
6.409 59.815 9.645
6.409 59.816 9.492
6.410 59.821 9.326
6.410 59.830 9.180
6.411 59.803 9.023
6.411 59.778 8.861
6.411 59.781 8.707
6.412 59.795 8.543
6.412 59.804 8.390
6.413 59.812 8.232
6.413 59.825 8.070
6.414 59.820 7.915
6.414 59.810 7.760
6.414 59.790 7.605
6.414 59.772 7.448
6.415 59.779 7.290
6.416 59.834 6.975
6.416 59.868 6.803
6.417 59.887 6.653
6.417 59.893 6.506
6.418 59.893 6.344
6.419 59.887 6.183
6.419 59.878 6.030
6.420 59.861 5.872
6.421 59.855 5.712
6.421 59.852 5.556
6.422 59.841 5.391
6.423 59.836 5.240
6.424 59.836 5.088
6.425 59.851 4.917
6.425 59.863 4.772
6.426 59.858 4.611
6.427 59.858 4.460
6.427 59.868 4.301
6.428 59.913 4.131
6.431 60.004 3.429
6.432 60.003 3.269
6.433 60.015 3.117
6.434 60.030 2.962
6.434 60.027 2.798
6.435 60.009 2.645
6.436 60.001 2.489
6.437 60.018 2.332
6.438 60.041 2.172
6.439 60.056 2.012
6.440 60.065 1.861
6.441 60.068 1.702
6.441 60.076 1.542
6.442 60.092 1.392
6.442 60.100 1.229
6.443 60.106 1.068
6.443 60.109 0.917
6.444 60.106 0.755
6.444 60.112 0.605
6.444 60.121 0.451
6.445 60.143 0.339
6.496 60.014 13.919
6.496 60.039 13.800
6.497 60.060 13.650
6.497 60.080 13.488
6.498 60.082 13.335
6.498 60.082 13.169
6.499 60.083 13.014
6.499 60.088 12.866
6.499 60.092 12.696
6.500 60.078 12.546
6.500 60.067 12.392
6.501 60.069 12.230
6.501 60.063 12.075
6.501 60.053 11.917
6.502 60.054 11.764
6.502 60.061 11.605
6.503 60.069 11.454
6.503 60.064 11.289
6.504 60.061 11.131
6.504 60.067 10.969
6.505 60.044 10.815
6.505 59.968 10.683
6.505 59.966 10.633
6.505 59.785 10.332
6.506 59.786 10.201
6.506 59.805 10.040
6.507 59.809 9.893
6.507 59.819 9.724
6.508 59.821 9.568
6.508 59.821 9.409
6.509 59.841 9.256
6.509 59.827 9.096
6.510 59.791 8.945
6.510 59.784 8.783
6.511 59.792 8.629
6.511 59.795 8.467
6.512 59.796 8.304
6.512 59.809 8.162
6.512 59.817 7.990
6.513 59.814 7.839
6.513 59.804 7.675
6.513 59.784 7.528
6.514 59.777 7.375
6.515 59.831 6.971
6.515 59.865 6.820
6.516 59.884 6.654
6.516 59.890 6.494
6.517 59.892 6.345
6.518 59.884 6.189
6.518 59.869 6.021
6.519 59.857 5.873
6.520 59.851 5.710
6.520 59.851 5.554
6.521 59.840 5.405
6.522 59.832 5.235
6.523 59.828 5.088
6.524 59.835 4.918
6.524 59.850 4.771
6.525 59.849 4.608
6.526 59.856 4.454
6.526 59.864 4.307
6.527 59.858 4.132
6.530 59.997 3.438
6.531 60.008 3.277
6.532 60.021 3.116
6.533 60.033 2.952
6.533 60.030 2.807
6.534 60.011 2.632
6.535 60.000 2.493
6.536 60.011 2.328
6.537 60.029 2.181
6.538 60.043 2.010
6.539 60.054 1.859
6.539 60.061 1.701
6.540 60.071 1.541
6.541 60.085 1.386
6.541 60.098 1.235
6.542 60.102 1.072
6.542 60.106 0.918
6.543 60.111 0.760
6.543 60.117 0.601
6.543 60.131 0.441
6.543 60.107 0.334
6.595 60.037 13.915
6.596 60.021 13.800
6.596 60.050 13.653
6.597 60.072 13.488
6.597 60.078 13.324
6.597 60.084 13.175
6.598 60.083 13.017
6.598 60.082 12.858
6.599 60.083 12.704
6.599 60.071 12.544
6.599 60.066 12.390
6.600 60.075 12.229
6.600 60.072 12.076
6.601 60.062 11.920
6.601 60.061 11.757
6.602 60.070 11.600
6.602 60.076 11.443
6.602 60.066 11.287
6.603 60.063 11.135
6.603 60.061 10.980
6.604 60.036 10.816
6.604 59.961 10.680
6.604 59.858 10.521
6.605 59.811 10.397
6.605 59.773 10.272
6.605 59.799 10.121
6.606 59.812 9.957
6.607 59.819 9.806
6.607 59.825 9.656
6.608 59.825 9.495
6.608 59.840 9.327
6.609 59.841 9.181
6.609 59.806 9.013
6.609 59.783 8.857
6.610 59.789 8.704
6.610 59.792 8.560
6.611 59.787 8.385
6.611 59.793 8.229
6.612 59.801 8.073
6.612 59.807 7.924
6.612 59.807 7.756
6.613 59.793 7.607
6.613 59.778 7.437
6.613 59.775 7.363
6.614 59.810 6.973
6.614 59.846 6.821
6.615 59.870 6.661
6.616 59.880 6.487
6.616 59.884 6.341
6.617 59.875 6.185
6.618 59.863 6.023
6.618 59.852 5.870
6.619 59.848 5.721
6.620 59.846 5.555
6.621 59.837 5.394
6.621 59.834 5.241
6.622 59.829 5.080
6.623 59.838 4.937
6.624 59.849 4.765
6.624 59.853 4.603
6.625 59.861 4.446
6.626 59.860 4.300
6.626 59.858 4.139
6.630 60.003 3.427
6.630 60.003 3.277
6.631 60.023 3.123
6.632 60.039 2.956
6.633 60.031 2.806
6.634 60.012 2.638
6.634 60.012 2.484
6.635 60.023 2.326
6.636 60.036 2.177
6.637 60.049 2.015
6.638 60.058 1.853
6.639 60.066 1.707
6.640 60.070 1.539
6.640 60.085 1.389
6.641 60.099 1.228
6.641 60.102 1.074
6.642 60.107 0.917
6.642 60.118 0.755
6.642 60.132 0.607
6.643 60.130 0.443
6.643 60.145 0.337
6.695 59.999 13.917
6.696 60.005 13.800
6.696 60.041 13.647
6.697 60.064 13.485
6.697 60.078 13.332
6.698 60.086 13.177
6.698 60.076 13.014
6.698 60.069 12.863
6.699 60.070 12.709
6.699 60.061 12.541
6.700 60.063 12.395
6.700 60.076 12.228
6.700 60.070 12.074
6.701 60.059 11.920
6.701 60.052 11.758
6.702 60.062 11.602
6.702 60.067 11.448
6.703 60.052 11.296
6.703 60.046 11.129
6.704 60.046 10.974
6.704 60.016 10.818
6.704 59.984 10.740
6.705 59.786 10.394
6.705 59.776 10.275
6.706 59.805 10.117
6.706 59.819 9.959
6.707 59.824 9.807
6.707 59.829 9.652
6.708 59.828 9.494
6.708 59.840 9.330
6.709 59.842 9.167
6.709 59.809 9.029
6.710 59.790 8.865
6.710 59.799 8.702
6.710 59.794 8.539
6.711 59.786 8.393
6.711 59.789 8.235
6.712 59.794 8.066
6.712 59.800 7.921
6.712 59.802 7.760
6.713 59.787 7.608
6.713 59.773 7.447
6.713 59.768 7.295
6.714 59.800 6.977
6.715 59.833 6.811
6.715 59.858 6.656
6.716 59.870 6.497
6.716 59.871 6.342
6.717 59.863 6.185
6.718 59.857 6.034
6.718 59.855 5.865
6.719 59.851 5.705
6.720 59.849 5.560
6.721 59.841 5.400
6.722 59.838 5.238
6.722 59.835 5.074
6.723 59.842 4.928
6.724 59.854 4.770
6.725 59.862 4.616
6.725 59.869 4.444
6.726 59.882 4.306
6.726 59.886 4.219
6.730 60.000 3.273
6.731 60.018 3.109
6.732 60.036 2.966
6.733 60.028 2.796
6.734 60.015 2.647
6.735 60.025 2.486
6.736 60.040 2.331
6.737 60.045 2.168
6.737 60.055 2.017
6.738 60.059 1.852
6.739 60.065 1.711
6.740 60.069 1.548
6.740 60.085 1.387
6.741 60.107 1.226
6.742 60.115 1.070
6.742 60.116 0.915
6.742 60.124 0.764
6.743 60.137 0.602
6.743 60.134 0.443
6.795 59.970 13.922
6.795 59.998 13.801
6.796 60.036 13.648
6.796 60.059 13.495
6.797 60.076 13.332
6.797 60.080 13.171
6.798 60.072 13.019
6.798 60.066 12.856
6.799 60.067 12.701
6.799 60.064 12.553
6.799 60.067 12.385
6.800 60.079 12.232
6.800 60.073 12.077
6.801 60.062 11.920
6.801 60.060 11.759
6.801 60.069 11.602
6.802 60.074 11.443
6.802 60.056 11.293
6.803 60.040 11.132
6.803 60.038 10.983
6.804 60.005 10.815
6.804 59.937 10.675
6.805 59.788 10.336
6.805 59.801 10.205
6.806 59.827 10.040
6.806 59.833 9.888
6.807 59.835 9.729
6.807 59.833 9.565
6.808 59.829 9.412
6.808 59.843 9.249
6.809 59.830 9.096
6.809 59.804 8.945
6.810 59.807 8.786
6.810 59.808 8.627
6.810 59.796 8.466
6.811 59.788 8.310
6.811 59.790 8.150
6.812 59.797 7.993
6.812 59.801 7.843
6.812 59.793 7.683
6.812 59.776 7.523
6.813 59.768 7.360
6.813 59.770 7.295
6.814 59.802 6.967
6.814 59.832 6.821
6.815 59.853 6.657
6.815 59.867 6.503
6.816 59.864 6.337
6.817 59.858 6.185
6.817 59.859 6.027
6.818 59.853 5.871
6.819 59.855 5.716
6.820 59.848 5.555
6.820 59.838 5.393
6.821 59.841 5.243
6.822 59.837 5.090
6.823 59.844 4.915
6.824 59.859 4.769
6.824 59.873 4.616
6.825 59.886 4.460
6.826 59.887 4.288
6.829 59.963 3.426
6.830 60.003 3.282
6.831 60.019 3.111
6.832 60.031 2.957
6.833 60.019 2.798
6.833 60.007 2.649
6.834 60.023 2.488
6.835 60.043 2.330
6.836 60.049 2.170
6.837 60.057 2.013
6.838 60.069 1.863
6.839 60.074 1.696
6.839 60.073 1.538
6.840 60.090 1.391
6.841 60.111 1.236
6.841 60.116 1.074
6.842 60.112 0.914
6.842 60.120 0.758
6.842 60.132 0.599
6.842 60.138 0.532
6.894 59.986 13.922
6.894 60.011 13.808
6.895 60.037 13.650
6.895 60.063 13.486
6.896 60.081 13.329
6.896 60.079 13.177
6.897 60.073 13.016
6.897 60.066 12.864
6.897 60.062 12.697
6.898 60.061 12.547
6.898 60.060 12.390
6.899 60.069 12.228
6.899 60.064 12.075
6.899 60.054 11.918
6.900 60.051 11.767
6.900 60.064 11.608
6.901 60.068 11.450
6.901 60.053 11.284
6.902 60.044 11.134
6.902 60.045 10.979
6.903 60.015 10.821
6.903 59.949 10.671
6.904 59.816 10.195
6.905 59.836 10.042
6.905 59.839 9.878
6.906 59.837 9.728
6.906 59.835 9.568
6.907 59.828 9.412
6.907 59.838 9.261
6.907 59.830 9.094
6.908 59.805 8.936
6.908 59.807 8.784
6.909 59.809 8.630
6.909 59.799 8.461
6.910 59.797 8.318
6.910 59.801 8.159
6.910 59.803 7.996
6.911 59.808 7.831
6.911 59.802 7.674
6.911 59.784 7.532
6.912 59.778 7.361
6.912 59.781 7.286
6.913 59.821 6.968
6.913 59.843 6.817
6.914 59.856 6.661
6.914 59.867 6.505
6.915 59.861 6.344
6.915 59.851 6.182
6.916 59.857 6.025
6.917 59.856 5.873
6.918 59.855 5.714
6.918 59.852 5.552
6.919 59.847 5.400
6.920 59.853 5.236
6.921 59.849 5.091
6.922 59.850 4.928
6.922 59.865 4.761
6.923 59.879 4.610
6.924 59.891 4.459
6.924 59.889 4.292
6.928 59.984 3.434
6.929 60.011 3.272
6.930 60.020 3.113
6.930 60.026 2.960
6.931 60.013 2.803
6.932 60.004 2.647
6.933 60.020 2.485
6.934 60.043 2.334
6.935 60.049 2.166
6.936 60.049 2.018
6.937 60.065 1.860
6.937 60.072 1.701
6.938 60.072 1.538
6.939 60.088 1.392
6.939 60.110 1.233
6.940 60.118 1.069
6.940 60.110 0.913
6.941 60.114 0.761
6.941 60.127 0.595
6.941 60.128 0.449
6.992 60.012 13.915
6.993 60.020 13.796
6.993 60.052 13.650
6.994 60.081 13.488
6.994 60.089 13.335
6.995 60.087 13.168
6.995 60.080 13.021
6.995 60.067 12.862
6.996 60.064 12.696
6.996 60.061 12.550
6.997 60.057 12.389
6.997 60.064 12.235
6.997 60.059 12.074
6.998 60.051 11.917
6.998 60.054 11.762
6.999 60.065 11.601
6.999 60.072 11.452
7.000 60.060 11.287
7.000 60.053 11.133
7.001 60.053 10.973
7.001 60.021 10.823
7.001 59.958 10.684
7.002 59.881 10.515
7.002 59.822 10.393
7.002 59.815 10.272
7.003 59.841 10.123
7.003 59.842 9.959
7.004 59.835 9.804
7.004 59.838 9.646
7.005 59.829 9.493
7.005 59.828 9.331
7.006 59.835 9.180
7.006 59.813 9.021
7.007 59.802 8.852
7.007 59.803 8.704
7.007 59.800 8.549
7.008 59.805 8.385
7.008 59.811 8.239
7.009 59.807 8.075
7.009 59.814 7.913
7.009 59.816 7.763
7.010 59.803 7.603
7.010 59.792 7.450
7.010 59.791 7.368
7.011 59.841 6.968
7.012 59.859 6.815
7.012 59.868 6.648
7.013 59.873 6.506
7.013 59.862 6.335
7.014 59.853 6.183
7.015 59.862 6.034
7.015 59.869 5.866
7.016 59.866 5.712
7.017 59.862 5.555
7.018 59.858 5.401
7.019 59.860 5.239
7.019 59.853 5.076
7.020 59.855 4.929
7.021 59.870 4.774
7.022 59.883 4.608
7.022 59.890 4.448
7.023 59.881 4.295
7.023 59.870 4.215
7.027 60.022 3.426
7.027 60.020 3.274
7.028 60.031 3.111
7.029 60.031 2.963
7.030 60.017 2.805
7.031 60.010 2.646
7.031 60.022 2.484
7.032 60.041 2.328
7.033 60.046 2.172
7.034 60.043 2.017
7.035 60.063 1.863
7.036 60.074 1.698
7.037 60.074 1.540
7.037 60.085 1.387
7.038 60.100 1.225
7.038 60.106 1.080
7.039 60.100 0.922
7.039 60.104 0.752
7.039 60.120 0.598
7.040 60.125 0.447
7.040 60.094 0.335
7.091 59.999 13.919
7.091 60.027 13.794
7.092 60.062 13.644
7.093 60.087 13.492
7.093 60.090 13.330
7.093 60.086 13.178
7.094 60.079 13.010
7.094 60.071 12.861
7.094 60.071 12.714
7.095 60.065 12.543
7.095 60.060 12.388
7.096 60.061 12.232
7.096 60.055 12.080
7.096 60.048 11.917
7.097 60.048 11.762
7.097 60.057 11.602
7.098 60.063 11.452
7.098 60.055 11.282
7.099 60.057 11.136
7.099 60.057 10.973
7.100 60.032 10.815
7.100 59.965 10.691
7.101 59.820 10.344
7.101 59.818 10.196
7.102 59.840 10.045
7.102 59.841 9.885
7.103 59.845 9.727
7.103 59.845 9.570
7.104 59.838 9.407
7.104 59.837 9.254
7.105 59.831 9.105
7.105 59.814 8.936
7.105 59.806 8.790
7.106 59.807 8.622
7.106 59.811 8.464
7.107 59.812 8.310
7.107 59.804 8.148
7.108 59.807 8.007
7.108 59.818 7.845
7.108 59.814 7.683
7.109 59.804 7.519
7.109 59.799 7.366
7.110 59.852 6.974
7.110 59.867 6.816
7.111 59.875 6.656
7.111 59.878 6.496
7.112 59.864 6.346
7.113 59.852 6.183
7.113 59.859 6.028
7.114 59.869 5.876
7.115 59.864 5.709
7.116 59.862 5.558
7.116 59.857 5.404
7.117 59.852 5.237
7.118 59.846 5.074
7.119 59.846 4.928
7.119 59.861 4.765
7.120 59.879 4.618
7.121 59.887 4.450
7.121 59.875 4.302
7.122 59.856 4.136
7.125 60.023 3.440
7.126 60.026 3.276
7.127 60.033 3.115
7.128 60.031 2.952
7.128 60.021 2.801
7.129 60.014 2.644
7.130 60.020 2.488
7.131 60.035 2.329
7.132 60.036 2.170
7.133 60.039 2.016
7.134 60.060 1.863
7.135 60.080 1.701
7.135 60.080 1.544
7.136 60.080 1.387
7.137 60.098 1.229
7.137 60.101 1.073
7.137 60.092 0.914
7.138 60.099 0.758
7.138 60.122 0.613
7.138 60.131 0.444
7.139 60.151 0.337
7.190 60.006 13.922
7.191 60.032 13.806
7.191 60.063 13.646
7.192 60.086 13.490
7.192 60.090 13.333
7.193 60.087 13.167
7.193 60.080 13.022
7.193 60.074 12.857
7.194 60.077 12.704
7.194 60.069 12.544
7.194 60.058 12.391
7.195 60.060 12.232
7.195 60.058 12.076
7.196 60.050 11.915
7.196 60.049 11.764
7.197 60.058 11.602
7.197 60.062 11.447
7.197 60.056 11.294
7.198 60.060 11.132
7.199 60.064 10.975
7.199 60.039 10.821
7.199 59.972 10.692
7.200 59.808 10.392
7.200 59.795 10.277
7.201 59.811 10.117
7.201 59.827 9.963
7.202 59.836 9.806
7.202 59.844 9.649
7.203 59.841 9.491
7.203 59.831 9.339
7.204 59.829 9.170
7.204 59.820 9.021
7.205 59.805 8.858
7.205 59.806 8.700
7.205 59.815 8.554
7.206 59.816 8.386
7.206 59.806 8.232
7.207 59.799 8.071
7.207 59.808 7.918
7.207 59.815 7.764
7.208 59.813 7.609
7.208 59.803 7.438
7.209 59.858 6.972
7.210 59.869 6.813
7.210 59.876 6.655
7.211 59.880 6.502
7.211 59.865 6.340
7.212 59.846 6.191
7.213 59.853 6.026
7.213 59.864 5.870
7.214 59.862 5.707
7.215 59.857 5.553
7.216 59.850 5.400
7.216 59.851 5.245
7.217 59.846 5.095
7.218 59.848 4.914
7.219 59.857 4.767
7.220 59.876 4.602
7.220 59.884 4.453
7.221 59.872 4.298
7.221 59.867 4.222
7.225 60.003 3.427
7.225 60.020 3.274
7.226 60.029 3.110
7.227 60.029 2.962
7.228 60.026 2.805
7.229 60.019 2.640
7.229 60.019 2.488
7.230 60.031 2.337
7.231 60.033 2.168
7.232 60.040 2.009
7.233 60.068 1.853
7.234 60.088 1.708
7.235 60.085 1.546
7.235 60.083 1.391
7.236 60.090 1.225
7.236 60.092 1.073
7.237 60.090 0.912
7.237 60.093 0.761
7.237 60.108 0.604
7.238 60.117 0.455
7.238 60.105 0.334
7.290 60.030 13.800
7.291 60.059 13.647
7.292 60.079 13.485
7.292 60.084 13.326
7.292 60.080 13.178
7.293 60.074 13.014
7.293 60.075 12.866
7.294 60.080 12.701
7.294 60.069 12.542
7.294 60.060 12.390
7.295 60.064 12.232
7.295 60.057 12.077
7.295 60.046 11.920
7.296 60.040 11.766
7.296 60.049 11.602
7.297 60.055 11.445
7.297 60.049 11.283
7.298 60.053 11.144
7.298 60.057 10.973
7.299 60.034 10.815
7.299 59.972 10.684
7.300 59.784 10.284
7.300 59.804 10.117
7.301 59.820 9.971
7.302 59.834 9.803
7.302 59.844 9.639
7.303 59.840 9.488
7.303 59.830 9.331
7.304 59.831 9.176
7.304 59.823 9.018
7.304 59.808 8.867
7.305 59.808 8.710
7.305 59.818 8.539
7.306 59.821 8.390
7.306 59.811 8.241
7.306 59.805 8.066
7.307 59.813 7.915
7.307 59.821 7.756
7.308 59.816 7.600
7.308 59.804 7.437
7.309 59.858 6.978
7.310 59.869 6.815
7.310 59.873 6.656
7.311 59.880 6.502
7.311 59.868 6.336
7.312 59.850 6.189
7.312 59.856 6.035
7.313 59.867 5.865
7.314 59.863 5.704
7.315 59.854 5.557
7.316 59.847 5.395
7.316 59.851 5.242
7.317 59.850 5.077
7.318 59.851 4.931
7.319 59.854 4.773
7.319 59.870 4.606
7.320 59.874 4.456
7.321 59.861 4.291
7.321 59.853 4.138
7.324 59.959 3.435
7.325 60.007 3.272
7.326 60.025 3.116
7.327 60.031 2.956
7.328 60.033 2.804
7.329 60.028 2.646
7.329 60.028 2.483
7.330 60.037 2.330
7.331 60.040 2.181
7.332 60.049 2.007
7.333 60.075 1.856
7.334 60.093 1.702
7.335 60.091 1.549
7.335 60.088 1.383
7.336 60.094 1.229
7.336 60.099 1.073
7.337 60.101 0.917
7.337 60.103 0.761
7.337 60.094 0.597
7.338 60.075 0.455
7.391 60.037 13.722
7.392 60.066 13.569
7.392 60.080 13.412
7.393 60.073 13.247
7.393 60.067 13.106
7.394 60.073 12.933
7.394 60.078 12.781
7.394 60.077 12.624
7.395 60.068 12.472
7.395 60.069 12.310
7.395 60.065 12.146
7.396 60.050 12.001
7.396 60.037 11.832
7.397 60.038 11.684
7.397 60.049 11.527
7.398 60.048 11.371
7.398 60.043 11.208
7.399 60.050 11.064
7.399 60.040 10.898
7.400 60.005 10.738
7.400 59.975 10.672
7.400 59.792 10.336
7.401 59.791 10.197
7.401 59.820 10.044
7.402 59.830 9.886
7.402 59.842 9.721
7.403 59.846 9.569
7.403 59.832 9.407
7.404 59.833 9.262
7.404 59.828 9.099
7.405 59.819 8.934
7.405 59.809 8.781
7.406 59.810 8.628
7.406 59.818 8.466
7.406 59.813 8.312
7.407 59.808 8.159
7.407 59.814 7.996
7.408 59.822 7.834
7.408 59.826 7.676
7.408 59.823 7.531
7.409 59.811 7.360
7.410 59.863 6.966
7.410 59.872 6.821
7.411 59.871 6.649
7.411 59.881 6.500
7.412 59.870 6.347
7.412 59.854 6.179
7.413 59.861 6.029
7.414 59.865 5.863
7.414 59.859 5.716
7.415 59.841 5.562
7.416 59.836 5.399
7.417 59.840 5.242
7.418 59.848 5.074
7.418 59.850 4.928
7.419 59.848 4.766
7.420 59.866 4.618
7.421 59.871 4.455
7.421 59.861 4.295
7.422 59.856 4.142
7.425 59.988 3.357
7.426 60.019 3.193
7.427 60.026 3.036
7.428 60.023 2.881
7.429 60.018 2.723
7.429 60.013 2.562
7.430 60.017 2.409
7.431 60.031 2.244
7.432 60.044 2.099
7.433 60.062 1.939
7.434 60.086 1.770
7.435 60.095 1.629
7.435 60.090 1.462
7.436 60.092 1.312
7.437 60.100 1.148
7.437 60.106 0.997
7.437 60.109 0.830
7.438 60.106 0.677
7.438 60.100 0.521
7.491 60.026 13.803
7.492 60.047 13.649
7.492 60.074 13.488
7.492 60.077 13.335
7.493 60.070 13.172
7.493 60.072 13.019
7.494 60.078 12.858
7.494 60.084 12.701
7.494 60.073 12.546
7.495 60.066 12.390
7.495 60.072 12.232
7.496 60.056 12.075
7.496 60.038 11.925
7.496 60.031 11.758
7.497 60.042 11.602
7.497 60.048 11.449
7.498 60.048 11.301
7.498 60.054 11.121
7.499 60.054 10.973
7.499 60.032 10.823
7.500 59.977 10.684
7.500 59.871 10.519
7.500 59.785 10.395
7.500 59.772 10.277
7.501 59.797 10.119
7.501 59.815 9.964
7.502 59.824 9.807
7.503 59.834 9.644
7.503 59.832 9.495
7.504 59.826 9.330
7.504 59.825 9.171
7.504 59.818 9.021
7.505 59.805 8.858
7.505 59.800 8.707
7.506 59.806 8.553
7.506 59.804 8.379
7.507 59.805 8.234
7.507 59.806 8.073
7.507 59.812 7.922
7.508 59.818 7.759
7.508 59.817 7.603
7.508 59.809 7.445
7.509 59.808 7.362
7.509 59.852 7.050
7.510 59.874 6.890
7.510 59.875 6.730
7.511 59.879 6.581
7.511 59.879 6.427
7.512 59.861 6.268
7.513 59.856 6.096
7.513 59.863 5.949
7.514 59.861 5.797
7.515 59.845 5.631
7.516 59.833 5.472
7.516 59.836 5.320
7.517 59.849 5.161
7.518 59.857 5.006
7.519 59.847 4.850
7.519 59.852 4.686
7.520 59.866 4.528
7.521 59.859 4.372
7.521 59.855 4.216
7.522 59.855 4.135
7.525 59.989 3.426
7.526 60.016 3.273
7.527 60.022 3.121
7.527 60.024 2.959
7.528 60.020 2.800
7.529 60.013 2.645
7.530 60.010 2.487
7.531 60.023 2.325
7.532 60.037 2.176
7.533 60.046 2.011
7.534 60.071 1.865
7.534 60.083 1.698
7.535 60.084 1.549
7.536 60.088 1.381
7.536 60.094 1.233
7.537 60.100 1.073
7.537 60.109 0.919
7.538 60.106 0.752
7.538 60.115 0.608
7.538 60.117 0.525
7.590 60.018 13.918
7.591 60.020 13.803
7.591 60.050 13.650
7.592 60.073 13.489
7.592 60.080 13.331
7.593 60.075 13.175
7.593 60.073 13.021
7.594 60.074 12.851
7.594 60.081 12.705
7.594 60.070 12.543
7.595 60.061 12.396
7.595 60.066 12.231
7.595 60.052 12.070
7.596 60.037 11.921
7.596 60.033 11.762
7.597 60.042 11.610
7.597 60.053 11.435
7.598 60.053 11.293
7.598 60.056 11.139
7.599 60.057 10.969
7.599 60.038 10.816
7.600 59.975 10.683
7.600 59.925 10.623
7.600 59.786 10.344
7.600 59.784 10.200
7.601 59.812 10.043
7.602 59.818 9.890
7.602 59.824 9.730
7.603 59.824 9.563
7.603 59.825 9.413
7.604 59.825 9.262
7.604 59.818 9.090
7.605 59.806 8.939
7.605 59.792 8.781
7.605 59.795 8.619
7.606 59.806 8.475
7.606 59.806 8.307
7.607 59.810 8.159
7.607 59.815 7.989
7.607 59.814 7.842
7.608 59.810 7.683
7.608 59.809 7.522
7.608 59.800 7.362
7.608 59.801 7.289
7.609 59.864 6.969
7.610 59.878 6.808
7.610 59.879 6.658
7.611 59.877 6.501
7.612 59.867 6.340
7.612 59.859 6.182
7.613 59.859 6.030
7.614 59.865 5.866
7.614 59.859 5.717
7.615 59.839 5.551
7.616 59.831 5.399
7.617 59.839 5.236
7.617 59.855 5.097
7.618 59.849 4.913
7.619 59.843 4.774
7.620 59.857 4.617
7.620 59.862 4.448
7.621 59.857 4.303
7.622 59.859 4.135
7.624 59.957 3.508
7.625 60.003 3.360
7.626 60.019 3.190
7.627 60.024 3.031
7.628 60.025 2.879
7.628 60.015 2.726
7.629 60.003 2.565
7.630 60.010 2.408
7.631 60.027 2.244
7.632 60.036 2.095
7.633 60.052 1.939
7.634 60.069 1.782
7.635 60.071 1.621
7.635 60.074 1.474
7.636 60.079 1.307
7.636 60.083 1.136
7.637 60.085 0.996
7.637 60.091 0.840
7.638 60.096 0.678
7.638 60.116 0.521
7.638 60.110 0.463
7.690 60.009 13.927
7.690 60.019 13.813
7.691 60.049 13.650
7.691 60.070 13.486
7.692 60.083 13.336
7.692 60.081 13.168
7.693 60.074 13.020
7.693 60.072 12.860
7.694 60.081 12.703
7.694 60.070 12.547
7.694 60.062 12.387
7.695 60.067 12.233
7.695 60.051 12.073
7.695 60.033 11.925
7.696 60.030 11.755
7.696 60.041 11.607
7.697 60.053 11.448
7.697 60.051 11.288
7.698 60.059 11.132
7.698 60.059 10.984
7.699 60.036 10.812
7.699 59.969 10.686
7.699 59.783 10.390
7.700 59.773 10.282
7.700 59.795 10.114
7.701 59.809 9.961
7.701 59.815 9.803
7.702 59.815 9.656
7.702 59.819 9.495
7.703 59.820 9.324
7.703 59.817 9.172
7.704 59.812 9.027
7.704 59.795 8.862
7.705 59.789 8.711
7.705 59.804 8.539
7.706 59.809 8.399
7.706 59.807 8.225
7.706 59.815 8.071
7.707 59.809 7.918
7.707 59.802 7.766
7.707 59.805 7.601
7.708 59.801 7.448
7.708 59.797 7.293
7.709 59.855 6.970
7.709 59.874 6.817
7.710 59.881 6.664
7.710 59.881 6.488
7.711 59.876 6.341
7.712 59.869 6.182
7.712 59.867 6.034
7.713 59.870 5.872
7.714 59.862 5.709
7.715 59.841 5.556
7.715 59.829 5.406
7.716 59.837 5.223
7.717 59.850 5.090
7.718 59.843 4.919
7.718 59.837 4.775
7.719 59.855 4.612
7.720 59.867 4.449
7.720 59.859 4.304
7.721 59.858 4.138
7.724 59.984 3.429
7.725 60.007 3.275
7.726 60.009 3.117
7.727 60.016 2.955
7.727 60.010 2.806
7.728 59.996 2.641
7.729 59.996 2.485
7.730 60.017 2.334
7.731 60.033 2.173
7.732 60.042 2.013
7.733 60.058 1.855
7.734 60.072 1.702
7.734 60.075 1.541
7.735 60.078 1.391
7.736 60.085 1.235
7.736 60.081 1.063
7.736 60.075 0.913
7.737 60.079 0.767
7.737 60.081 0.591
7.737 60.111 0.450
7.738 60.142 0.337
7.789 60.006 13.920
7.790 60.000 13.796
7.790 60.039 13.651
7.791 60.068 13.491
7.791 60.075 13.327
7.792 60.079 13.177
7.792 60.075 13.011
7.792 60.069 12.869
7.793 60.077 12.700
7.793 60.066 12.548
7.794 60.059 12.388
7.794 60.067 12.231
7.794 60.056 12.079
7.795 60.043 11.921
7.795 60.039 11.759
7.796 60.047 11.615
7.796 60.049 11.439
7.797 60.045 11.292
7.797 60.056 11.127
7.798 60.060 10.974
7.798 60.030 10.823
7.798 59.965 10.692
7.799 59.963 10.630
7.799 59.857 10.500
7.799 59.779 10.394
7.799 59.769 10.284
7.800 59.789 10.120
7.800 59.802 9.963
7.801 59.807 9.807
7.801 59.807 9.646
7.802 59.807 9.484
7.802 59.808 9.342
7.803 59.808 9.175
7.803 59.803 9.016
7.804 59.795 8.859
7.804 59.792 8.710
7.804 59.805 8.550
7.805 59.810 8.384
7.805 59.809 8.238
7.806 59.817 8.073
7.806 59.807 7.918
7.806 59.796 7.755
7.807 59.802 7.602
7.807 59.801 7.447
7.807 59.799 7.366
7.808 59.848 6.975
7.809 59.871 6.809
7.809 59.881 6.656
7.810 59.883 6.496
7.810 59.882 6.345
7.811 59.873 6.185
7.812 59.871 6.024
7.812 59.868 5.874
7.813 59.860 5.712
7.814 59.845 5.553
7.815 59.838 5.400
7.816 59.847 5.247
7.816 59.852 5.079
7.817 59.846 4.924
7.818 59.834 4.773
7.819 59.855 4.608
7.819 59.866 4.455
7.820 59.856 4.298
7.820 59.852 4.139
7.823 59.978 3.495
7.824 59.980 3.349
7.825 59.995 3.196
7.826 60.003 3.040
7.826 60.011 2.883
7.827 60.005 2.725
7.828 59.999 2.563
7.829 60.011 2.411
7.830 60.027 2.254
7.831 60.031 2.093
7.832 60.037 1.948
7.833 60.051 1.774
7.833 60.062 1.619
7.834 60.067 1.458
7.835 60.073 1.305
7.835 60.071 1.151
7.836 60.063 1.002
7.836 60.058 0.829
7.836 60.057 0.676
7.836 60.080 0.520
7.837 60.162 0.400
7.837 60.160 0.336
7.888 59.944 13.916
7.889 60.003 13.808
7.889 60.036 13.644
7.890 60.067 13.489
7.890 60.077 13.334
7.891 60.079 13.177
7.891 60.075 13.014
7.892 60.072 12.859
7.892 60.079 12.708
7.893 60.070 12.543
7.893 60.067 12.385
7.893 60.072 12.239
7.894 60.065 12.070
7.894 60.057 11.919
7.894 60.049 11.764
7.895 60.053 11.606
7.895 60.052 11.441
7.896 60.040 11.292
7.896 60.051 11.138
7.897 60.051 10.970
7.897 60.013 10.822
7.898 59.944 10.689
7.898 59.942 10.632
7.898 59.769 10.345
7.899 59.769 10.195
7.899 59.798 10.046
7.900 59.810 9.884
7.900 59.816 9.732
7.901 59.813 9.566
7.901 59.806 9.413
7.902 59.804 9.253
7.902 59.800 9.097
7.903 59.799 8.946
7.903 59.796 8.777
7.904 59.800 8.626
7.904 59.811 8.470
7.904 59.811 8.313
7.905 59.817 8.151
7.905 59.818 7.996
7.906 59.806 7.843
7.906 59.798 7.682
7.906 59.805 7.520
7.907 59.808 7.369
7.908 59.847 6.976
7.908 59.868 6.814
7.909 59.874 6.651
7.909 59.881 6.504
7.910 59.887 6.340
7.910 59.884 6.195
7.911 59.880 6.022
7.912 59.873 5.866
7.913 59.863 5.711
7.913 59.854 5.563
7.914 59.855 5.388
7.915 59.857 5.247
7.916 59.854 5.083
7.916 59.845 4.924
7.917 59.832 4.766
7.918 59.851 4.611
7.918 59.861 4.459
7.919 59.860 4.288
7.920 59.826 4.137
7.920 59.819 4.069
7.922 59.916 3.494
7.923 59.980 3.358
7.924 60.004 3.195
7.925 60.017 3.038
7.926 60.025 2.877
7.927 60.017 2.722
7.927 60.019 2.569
7.928 60.029 2.403
7.929 60.036 2.246
7.930 60.037 2.099
7.931 60.038 1.944
7.932 60.047 1.783
7.933 60.058 1.615
7.933 60.059 1.463
7.934 60.065 1.306
7.934 60.073 1.165
7.935 60.066 0.992
7.935 60.062 0.833
7.936 60.060 0.676
7.936 60.067 0.519
7.936 60.066 0.399
7.936 60.064 0.337
7.989 59.984 13.922
7.989 60.003 13.806
7.990 60.041 13.648
7.990 60.074 13.486
7.991 60.085 13.332
7.991 60.083 13.172
7.992 60.079 13.023
7.992 60.076 12.851
7.992 60.079 12.713
7.993 60.074 12.546
7.993 60.064 12.388
7.994 60.068 12.236
7.994 60.065 12.071
7.994 60.057 11.912
7.995 60.051 11.764
7.995 60.056 11.606
7.996 60.053 11.449
7.996 60.039 11.289
7.997 60.048 11.133
7.997 60.048 10.976
7.998 60.015 10.819
7.998 59.958 10.691
7.999 59.770 10.273
7.999 59.790 10.126
8.000 59.808 9.960
8.000 59.820 9.799
8.001 59.822 9.657
8.001 59.811 9.489
8.002 59.803 9.330
8.002 59.800 9.174
8.003 59.802 9.023
8.003 59.803 8.862
8.004 59.800 8.709
8.004 59.807 8.551
8.005 59.804 8.381
8.005 59.803 8.228
8.005 59.813 8.078
8.006 59.813 7.919
8.006 59.803 7.764
8.006 59.804 7.607
8.007 59.813 7.441
8.008 59.860 6.973
8.008 59.872 6.816
8.009 59.875 6.656
8.009 59.882 6.500
8.010 59.893 6.335
8.011 59.895 6.180
8.011 59.887 6.038
8.012 59.875 5.866
8.013 59.862 5.720
8.014 59.856 5.550
8.014 59.864 5.399
8.015 59.862 5.244
8.016 59.860 5.081
8.017 59.851 4.931
8.017 59.842 4.761
8.018 59.858 4.609
8.019 59.860 4.458
8.019 59.844 4.296
8.020 59.861 4.127
8.023 59.952 3.500
8.024 59.996 3.355
8.025 60.013 3.190
8.025 60.024 3.044
8.026 60.026 2.884
8.027 60.018 2.721
8.028 60.016 2.564
8.029 60.024 2.412
8.030 60.031 2.252
8.031 60.028 2.085
8.031 60.027 1.938
8.032 60.044 1.782
8.033 60.055 1.622
8.034 60.056 1.469
8.034 60.062 1.311
8.035 60.073 1.151
8.035 60.076 0.985
8.036 60.076 0.843
8.036 60.068 0.679
8.036 60.061 0.524
8.036 60.065 0.390
8.037 60.064 0.339
8.089 60.001 13.921
8.090 60.021 13.798
8.090 60.044 13.646
8.091 60.074 13.490
8.091 60.084 13.324
8.092 60.088 13.178
8.092 60.083 13.014
8.092 60.078 12.859
8.093 60.077 12.705
8.093 60.074 12.548
8.094 60.060 12.391
8.094 60.059 12.232
8.094 60.062 12.078
8.095 60.055 11.911
8.095 60.052 11.762
8.096 60.059 11.597
8.096 60.059 11.450
8.097 60.046 11.299
8.097 60.045 11.126
8.098 60.046 10.973
8.098 60.018 10.817
8.098 59.989 10.750
8.099 59.785 10.268
8.100 59.783 10.123
8.100 59.810 9.971
8.101 59.826 9.806
8.101 59.825 9.648
8.102 59.815 9.484
8.102 59.802 9.337
8.103 59.801 9.169
8.103 59.807 9.024
8.104 59.804 8.865
8.104 59.800 8.699
8.105 59.803 8.542
8.105 59.794 8.392
8.105 59.788 8.236
8.106 59.799 8.073
8.106 59.804 7.914
8.106 59.795 7.757
8.107 59.787 7.610
8.107 59.795 7.446
8.107 59.807 7.363
8.108 59.862 6.976
8.109 59.873 6.812
8.109 59.876 6.659
8.110 59.882 6.498
8.110 59.893 6.344
8.111 59.895 6.179
8.112 59.885 6.023
8.113 59.874 5.869
8.113 59.863 5.715
8.114 59.859 5.550
8.115 59.867 5.407
8.116 59.866 5.235
8.116 59.856 5.082
8.117 59.849 4.929
8.118 59.845 4.772
8.119 59.855 4.611
8.119 59.854 4.448
8.120 59.840 4.298
8.120 59.812 4.136
8.123 59.933 3.507
8.124 60.006 3.353
8.125 60.017 3.190
8.126 60.027 3.038
8.127 60.026 2.886
8.127 60.015 2.723
8.128 60.013 2.562
8.129 60.024 2.406
8.130 60.028 2.251
8.131 60.021 2.084
8.132 60.024 1.942
8.133 60.042 1.772
8.133 60.048 1.628
8.134 60.048 1.461
8.135 60.060 1.307
8.135 60.073 1.146
8.136 60.084 1.001
8.136 60.091 0.828
8.136 60.085 0.680
8.137 60.081 0.527
8.137 60.088 0.389
8.137 60.086 0.338
8.189 60.025 13.921
8.190 60.027 13.798
8.190 60.057 13.655
8.191 60.076 13.482
8.191 60.088 13.332
8.192 60.089 13.171
8.192 60.085 13.014
8.192 60.079 12.860
8.193 60.080 12.704
8.193 60.078 12.547
8.194 60.061 12.390
8.194 60.056 12.236
8.194 60.059 12.072
8.195 60.056 11.920
8.195 60.050 11.761
8.196 60.057 11.605
8.196 60.059 11.441
8.197 60.045 11.296
8.197 60.043 11.132
8.198 60.043 10.978
8.198 60.020 10.821
8.198 59.954 10.683
8.199 59.774 10.267
8.200 59.788 10.123
8.200 59.812 9.958
8.201 59.828 9.815
8.201 59.830 9.647
8.202 59.814 9.498
8.202 59.796 9.334
8.203 59.795 9.170
8.203 59.799 9.015
8.204 59.800 8.861
8.204 59.794 8.703
8.204 59.795 8.548
8.205 59.786 8.386
8.205 59.780 8.236
8.206 59.796 8.072
8.206 59.804 7.919
8.206 59.795 7.763
8.207 59.786 7.594
8.207 59.790 7.446
8.207 59.801 7.367
8.208 59.862 6.970
8.209 59.876 6.814
8.209 59.880 6.652
8.210 59.886 6.504
8.210 59.891 6.342
8.211 59.889 6.195
8.212 59.880 6.022
8.212 59.872 5.867
8.213 59.867 5.705
8.214 59.870 5.562
8.215 59.877 5.397
8.216 59.870 5.239
8.216 59.859 5.079
8.217 59.853 4.925
8.218 59.850 4.765
8.219 59.860 4.615
8.219 59.852 4.450
8.220 59.834 4.294
8.220 59.802 4.144
8.223 59.915 3.499
8.224 59.989 3.354
8.225 60.024 3.197
8.226 60.031 3.028
8.227 60.025 2.876
8.227 60.010 2.719
8.228 60.009 2.570
8.229 60.016 2.407
8.230 60.020 2.250
8.231 60.019 2.098
8.232 60.025 1.933
8.233 60.042 1.788
8.233 60.046 1.624
8.234 60.046 1.463
8.235 60.057 1.309
8.235 60.074 1.146
8.236 60.083 0.990
8.236 60.095 0.837
8.236 60.097 0.684
8.237 60.099 0.521
8.237 60.146 0.400
8.237 60.144 0.339
8.289 60.049 13.917
8.290 60.035 13.798
8.290 60.052 13.647
8.291 60.074 13.486
8.291 60.084 13.338
8.291 60.083 13.173
8.292 60.080 13.018
8.292 60.075 12.864
8.293 60.080 12.700
8.293 60.078 12.539
8.293 60.063 12.390
8.294 60.054 12.229
8.294 60.051 12.073
8.294 60.049 11.924
8.295 60.042 11.762
8.295 60.049 11.611
8.296 60.056 11.441
8.296 60.041 11.287
8.297 60.040 11.132
8.297 60.041 10.975
8.298 60.023 10.831
8.298 59.967 10.686
8.298 59.920 10.614
8.298 59.843 10.503
8.298 59.789 10.398
8.299 59.775 10.275
8.299 59.796 10.115
8.300 59.815 9.964
8.301 59.827 9.809
8.301 59.829 9.657
8.301 59.817 9.489
8.302 59.800 9.325
8.302 59.797 9.183
8.303 59.801 9.022
8.303 59.798 8.859
8.304 59.791 8.706
8.304 59.788 8.542
8.305 59.782 8.390
8.305 59.779 8.235
8.305 59.794 8.074
8.306 59.805 7.916
8.306 59.801 7.756
8.306 59.790 7.612
8.307 59.792 7.444
8.307 59.801 7.368
8.308 59.854 6.974
8.308 59.869 6.813
8.309 59.877 6.654
8.310 59.882 6.496
8.310 59.884 6.340
8.311 59.877 6.189
8.311 59.875 6.025
8.312 59.878 5.878
8.313 59.876 5.706
8.314 59.881 5.560
8.315 59.887 5.398
8.315 59.871 5.239
8.316 59.857 5.078
8.317 59.855 4.925
8.318 59.851 4.775
8.318 59.860 4.609
8.319 59.850 4.451
8.319 59.829 4.298
8.320 59.825 4.218
8.323 59.960 3.431
8.324 60.006 3.274
8.325 60.018 3.117
8.326 60.018 2.961
8.326 60.007 2.811
8.327 60.004 2.640
8.328 60.008 2.482
8.329 60.013 2.325
8.330 60.023 2.179
8.331 60.027 2.008
8.332 60.038 1.856
8.333 60.051 1.704
8.333 60.046 1.550
8.334 60.049 1.379
8.335 60.072 1.232
8.335 60.083 1.068
8.336 60.093 0.924
8.336 60.103 0.751
8.336 60.104 0.602
8.336 60.103 0.449
8.337 60.123 0.339
8.388 60.038 13.920
8.388 60.029 13.797
8.389 60.045 13.644
8.389 60.072 13.490
8.390 60.079 13.334
8.390 60.070 13.179
8.391 60.071 13.014
8.391 60.068 12.860
8.392 60.069 12.705
8.392 60.071 12.549
8.392 60.064 12.390
8.393 60.052 12.231
8.393 60.053 12.081
8.393 60.055 11.918
8.394 60.046 11.755
8.394 60.053 11.601
8.395 60.058 11.456
8.395 60.046 11.287
8.396 60.035 11.129
8.396 60.036 10.985
8.397 60.029 10.818
8.397 59.976 10.681
8.398 59.793 10.279
8.398 59.799 10.120
8.399 59.814 9.965
8.399 59.821 9.798
8.400 59.822 9.644
8.400 59.815 9.495
8.401 59.802 9.331
8.401 59.801 9.183
8.402 59.805 9.019
8.402 59.797 8.868
8.403 59.783 8.704
8.403 59.779 8.542
8.403 59.776 8.393
8.404 59.779 8.229
8.404 59.801 8.076
8.405 59.816 7.921
8.405 59.814 7.766
8.405 59.802 7.593
8.406 59.801 7.451
8.406 59.806 7.371
8.407 59.844 6.972
8.407 59.866 6.817
8.408 59.879 6.654
8.408 59.889 6.505
8.409 59.885 6.347
8.410 59.870 6.173
8.410 59.874 6.038
8.411 59.883 5.863
8.412 59.888 5.718
8.413 59.891 5.547
8.414 59.889 5.394
8.414 59.866 5.242
8.415 59.848 5.081
8.416 59.849 4.922
8.416 59.848 4.768
8.417 59.856 4.616
8.418 59.851 4.458
8.418 59.825 4.292
8.422 59.965 3.503
8.423 59.995 3.353
8.423 60.007 3.197
8.424 60.005 3.038
8.425 60.001 2.877
8.426 60.002 2.725
8.427 60.006 2.565
8.428 60.010 2.410
8.429 60.019 2.247
8.430 60.026 2.094
8.430 60.031 1.943
8.431 60.040 1.777
8.432 60.043 1.618
8.433 60.045 1.472
8.433 60.063 1.308
8.434 60.080 1.150
8.434 60.082 0.996
8.435 60.093 0.840
8.435 60.097 0.676
8.435 60.092 0.525
8.435 60.095 0.387
8.436 60.094 0.339
8.487 59.995 13.920
8.487 60.019 13.803
8.488 60.048 13.651
8.488 60.072 13.486
8.489 60.080 13.334
8.489 60.070 13.171
8.490 60.070 13.018
8.490 60.068 12.865
8.490 60.067 12.698
8.491 60.076 12.551
8.491 60.068 12.385
8.492 60.063 12.235
8.492 60.067 12.073
8.492 60.066 11.924
8.493 60.057 11.755
8.493 60.061 11.603
8.494 60.069 11.447
8.494 60.058 11.295
8.495 60.039 11.133
8.495 60.033 10.975
8.496 60.029 10.814
8.496 59.977 10.694
8.497 59.813 10.279
8.497 59.800 10.120
8.498 59.817 9.956
8.498 59.827 9.818
8.499 59.827 9.649
8.499 59.821 9.481
8.500 59.810 9.333
8.500 59.809 9.173
8.501 59.812 9.019
8.501 59.806 8.867
8.502 59.789 8.705
8.502 59.780 8.549
8.502 59.784 8.383
8.503 59.789 8.237
8.503 59.804 8.065
8.504 59.819 7.924
8.504 59.817 7.760
8.504 59.809 7.605
8.505 59.807 7.443
8.505 59.813 7.367
8.506 59.836 6.978
8.506 59.860 6.821
8.507 59.883 6.650
8.507 59.892 6.495
8.508 59.883 6.341
8.508 59.862 6.187
8.509 59.866 6.027
8.510 59.883 5.872
8.511 59.885 5.714
8.512 59.884 5.548
8.512 59.877 5.405
8.513 59.852 5.237
8.514 59.838 5.081
8.515 59.843 4.927
8.515 59.848 4.766
8.516 59.856 4.611
8.517 59.855 4.453
8.517 59.836 4.298
8.518 59.832 4.214
8.522 59.999 3.347
8.522 60.005 3.201
8.523 60.005 3.039
8.524 60.001 2.872
8.525 60.004 2.722
8.526 60.013 2.563
8.526 60.018 2.413
8.527 60.028 2.256
8.528 60.037 2.093
8.529 60.039 1.933
8.530 60.044 1.784
8.531 60.043 1.613
8.531 60.045 1.466
8.532 60.067 1.311
8.533 60.083 1.145
8.533 60.085 0.995
8.533 60.096 0.835
8.534 60.101 0.685
8.534 60.094 0.521
8.534 60.061 0.399
8.534 60.059 0.335
8.585 59.996 13.920
8.586 60.020 13.801
8.586 60.054 13.651
8.587 60.080 13.485
8.587 60.085 13.332
8.588 60.078 13.173
8.588 60.078 13.020
8.589 60.075 12.856
8.589 60.072 12.704
8.589 60.073 12.542
8.590 60.067 12.392
8.590 60.063 12.233
8.590 60.063 12.069
8.591 60.059 11.921
8.591 60.055 11.766
8.592 60.061 11.604
8.592 60.075 11.440
8.593 60.069 11.291
8.593 60.049 11.138
8.594 60.044 10.973
8.594 60.041 10.816
8.594 60.024 10.757
8.595 59.807 10.278
8.596 59.803 10.118
8.596 59.824 9.968
8.597 59.828 9.799
8.597 59.831 9.661
8.598 59.829 9.480
8.598 59.816 9.338
8.599 59.814 9.175
8.599 59.819 9.017
8.600 59.809 8.857
8.600 59.796 8.702
8.600 59.790 8.551
8.601 59.798 8.395
8.601 59.805 8.234
8.602 59.812 8.074
8.602 59.824 7.913
8.602 59.821 7.756
8.603 59.815 7.616
8.603 59.815 7.443
8.604 59.843 6.888
8.605 59.874 6.737
8.606 59.896 6.576
8.606 59.895 6.417
8.607 59.872 6.268
8.607 59.860 6.108
8.608 59.880 5.950
8.609 59.887 5.785
8.610 59.880 5.636
8.610 59.873 5.470
8.611 59.857 5.319
8.612 59.845 5.161
8.613 59.851 5.020
8.613 59.864 4.840
8.614 59.874 4.688
8.615 59.876 4.533
8.615 59.861 4.371
8.616 59.853 4.220
8.616 59.860 4.145
8.619 59.983 3.506
8.620 59.994 3.352
8.621 60.000 3.192
8.621 59.998 3.036
8.622 59.995 2.878
8.623 59.999 2.718
8.624 60.007 2.569
8.625 60.013 2.405
8.626 60.028 2.259
8.627 60.035 2.089
8.628 60.037 1.942
8.629 60.046 1.780
8.629 60.044 1.619
8.630 60.051 1.468
8.631 60.070 1.307
8.631 60.081 1.148
8.632 60.085 0.997
8.632 60.092 0.836
8.632 60.103 0.679
8.633 60.106 0.520
8.633 60.077 0.390
8.633 60.075 0.340
8.684 60.024 13.915
8.685 60.038 13.804
8.685 60.064 13.649
8.686 60.090 13.484
8.686 60.090 13.331
8.686 60.084 13.176
8.687 60.089 13.013
8.687 60.083 12.862
8.688 60.072 12.705
8.688 60.073 12.545
8.688 60.070 12.393
8.689 60.066 12.233
8.689 60.066 12.078
8.689 60.058 11.917
8.690 60.059 11.760
8.690 60.069 11.603
8.691 60.083 11.438
8.691 60.081 11.288
8.692 60.063 11.131
8.692 60.058 10.982
8.693 60.047 10.809
8.693 60.023 10.745
8.694 59.790 10.275
8.694 59.795 10.122
8.695 59.819 9.966
8.695 59.824 9.801
8.696 59.832 9.647
8.696 59.829 9.492
8.697 59.820 9.334
8.697 59.823 9.181
8.698 59.823 9.021
8.698 59.816 8.857
8.699 59.808 8.705
8.699 59.799 8.541
8.700 59.808 8.392
8.700 59.815 8.231
8.700 59.812 8.076
8.701 59.816 7.917
8.701 59.816 7.755
8.701 59.810 7.601
8.702 59.814 7.452
8.702 59.819 7.363
8.703 59.828 6.978
8.703 59.854 6.807
8.704 59.888 6.655
8.705 59.903 6.506
8.705 59.883 6.334
8.706 59.863 6.186
8.706 59.870 6.025
8.707 59.886 5.877
8.708 59.878 5.713
8.709 59.862 5.553
8.709 59.847 5.396
8.710 59.830 5.237
8.711 59.831 5.086
8.712 59.850 4.921
8.713 59.867 4.773
8.713 59.879 4.601
8.714 59.878 4.465
8.714 59.860 4.298
8.715 59.820 4.131
8.715 59.812 4.058
8.717 59.910 3.568
8.718 59.947 3.430
8.719 59.994 3.276
8.720 59.999 3.113
8.721 60.000 2.957
8.721 59.997 2.801
8.722 60.001 2.649
8.723 60.013 2.483
8.724 60.025 2.326
8.725 60.034 2.172
8.726 60.033 2.014
8.727 60.041 1.864
8.728 60.046 1.696
8.728 60.050 1.542
8.729 60.065 1.388
8.730 60.081 1.233
8.730 60.086 1.078
8.730 60.087 0.914
8.731 60.097 0.758
8.731 60.105 0.601
8.731 60.114 0.449
8.732 60.136 0.331
8.783 60.045 13.913
8.784 60.049 13.798
8.784 60.076 13.645
8.785 60.098 13.487
8.785 60.094 13.327
8.786 60.088 13.178
8.786 60.091 13.015
8.786 60.078 12.857
8.787 60.067 12.701
8.787 60.071 12.548
8.787 60.072 12.385
8.788 60.075 12.234
8.788 60.065 12.071
8.789 60.054 11.916
8.789 60.053 11.759
8.789 60.068 11.607
8.790 60.086 11.451
8.791 60.086 11.286
8.791 60.076 11.129
8.791 60.072 10.978
8.792 60.054 10.814
8.792 60.028 10.745
8.793 59.787 10.275
8.793 59.802 10.121
8.794 59.824 9.965
8.795 59.832 9.799
8.795 59.841 9.639
8.796 59.834 9.494
8.796 59.825 9.330
8.797 59.827 9.178
8.797 59.821 9.014
8.797 59.818 8.869
8.798 59.815 8.703
8.798 59.812 8.546
8.799 59.817 8.390
8.799 59.821 8.237
8.800 59.817 8.070
8.800 59.814 7.907
8.800 59.816 7.763
8.801 59.816 7.594
8.801 59.820 7.462
8.801 59.821 7.369
8.802 59.824 6.966
8.802 59.852 6.825
8.803 59.888 6.649
8.804 59.907 6.499
8.804 59.889 6.340
8.805 59.868 6.189
8.805 59.874 6.029
8.806 59.882 5.867
8.807 59.874 5.711
8.808 59.860 5.564
8.809 59.840 5.392
8.809 59.823 5.243
8.810 59.826 5.079
8.811 59.848 4.929
8.812 59.864 4.763
8.812 59.878 4.611
8.813 59.873 4.451
8.814 59.857 4.296
8.814 59.840 4.138
8.814 59.845 4.055
8.817 59.915 3.570
8.817 59.950 3.424
8.818 59.979 3.275
8.819 59.993 3.112
8.820 59.994 2.958
8.820 59.992 2.802
8.821 59.998 2.643
8.822 60.012 2.488
8.823 60.024 2.330
8.824 60.033 2.174
8.825 60.033 2.009
8.826 60.037 1.855
8.827 60.044 1.704
8.827 60.054 1.543
8.828 60.068 1.386
8.829 60.079 1.229
8.829 60.079 1.071
8.830 60.080 0.919
8.830 60.085 0.758
8.830 60.096 0.594
8.830 60.108 0.450
8.831 60.094 0.336
8.882 60.044 13.913
8.883 60.048 13.799
8.883 60.078 13.643
8.884 60.099 13.492
8.884 60.095 13.331
8.885 60.087 13.174
8.885 60.086 13.013
8.885 60.069 12.866
8.886 60.060 12.696
8.886 60.070 12.553
8.886 60.073 12.393
8.887 60.073 12.224
8.887 60.062 12.077
8.888 60.048 11.920
8.888 60.047 11.761
8.889 60.060 11.600
8.889 60.077 11.438
8.890 60.080 11.297
8.890 60.077 11.133
8.891 60.076 10.969
8.891 60.059 10.818
8.891 60.034 10.738
8.892 59.799 10.258
8.893 59.812 10.118
8.893 59.828 9.963
8.894 59.835 9.811
8.894 59.835 9.647
8.895 59.834 9.489
8.895 59.828 9.334
8.896 59.823 9.174
8.896 59.820 9.026
8.896 59.814 8.855
8.897 59.818 8.702
8.897 59.821 8.551
8.898 59.827 8.390
8.898 59.828 8.229
8.899 59.824 8.078
8.899 59.818 7.912
8.899 59.819 7.760
8.900 59.822 7.599
8.900 59.824 7.445
8.900 59.825 7.364
8.901 59.822 6.975
8.901 59.842 6.812
8.902 59.875 6.663
8.903 59.896 6.490
8.903 59.887 6.350
8.904 59.872 6.173
8.905 59.880 6.026
8.905 59.886 5.876
8.906 59.875 5.710
8.907 59.860 5.558
8.908 59.839 5.390
8.908 59.815 5.241
8.909 59.820 5.084
8.910 59.842 4.922
8.911 59.853 4.766
8.911 59.867 4.614
8.912 59.867 4.456
8.913 59.854 4.296
8.913 59.848 4.149
8.916 59.921 3.562
8.916 59.940 3.432
8.917 59.979 3.277
8.918 59.994 3.111
8.919 59.991 2.960
8.920 59.989 2.802
8.920 59.994 2.646
8.921 60.003 2.487
8.922 60.021 2.322
8.923 60.034 2.182
8.924 60.032 2.012
8.925 60.037 1.860
8.926 60.047 1.700
8.926 60.051 1.538
8.927 60.065 1.391
8.928 60.077 1.229
8.928 60.074 1.063
8.929 60.073 0.918
8.929 60.082 0.763
8.929 60.093 0.602
8.929 60.097 0.446
8.981 60.015 13.916
8.982 60.037 13.799
8.982 60.076 13.642
8.983 60.097 13.489
8.983 60.094 13.329
8.983 60.082 13.171
8.984 60.075 13.019
8.984 60.055 12.865
8.985 60.051 12.702
8.985 60.067 12.545
8.985 60.071 12.385
8.986 60.071 12.237
8.986 60.063 12.075
8.986 60.050 11.921
8.987 60.047 11.766
8.987 60.058 11.597
8.988 60.070 11.451
8.988 60.074 11.288
8.989 60.072 11.135
8.989 60.065 10.965
8.990 60.046 10.817
8.990 60.019 10.748
8.991 59.803 10.272
8.991 59.815 10.122
8.992 59.830 9.966
8.993 59.831 9.804
8.993 59.829 9.656
8.994 59.835 9.491
8.994 59.830 9.325
8.994 59.823 9.175
8.995 59.816 9.022
8.995 59.811 8.856
8.996 59.812 8.708
8.996 59.811 8.538
8.997 59.818 8.394
8.997 59.822 8.235
8.997 59.821 8.073
8.998 59.819 7.918
8.998 59.823 7.757
8.999 59.829 7.608
8.999 59.830 7.444
8.999 59.830 7.289
9.000 59.829 6.973
9.000 59.850 6.820
9.001 59.874 6.660
9.002 59.888 6.490
9.002 59.885 6.335
9.003 59.875 6.191
9.003 59.883 6.022
9.004 59.888 5.877
9.005 59.882 5.708
9.006 59.865 5.555
9.006 59.835 5.394
9.007 59.815 5.239
9.008 59.812 5.085
9.009 59.829 4.926
9.009 59.843 4.775
9.010 59.853 4.609
9.011 59.855 4.446
9.011 59.842 4.289
9.012 59.842 4.150
9.012 59.851 4.067
9.014 59.926 3.565
9.015 59.944 3.432
9.016 59.986 3.276
9.017 59.998 3.112
9.017 59.989 2.973
9.018 59.985 2.797
9.019 59.987 2.639
9.020 59.991 2.487
9.021 60.010 2.327
9.022 60.022 2.173
9.023 60.024 2.018
9.024 60.030 1.857
9.025 60.036 1.702
9.025 60.045 1.541
9.026 60.058 1.388
9.027 60.068 1.226
9.027 60.068 1.074
9.027 60.072 0.915
9.028 60.081 0.759
9.028 60.090 0.603
9.028 60.093 0.523
9.080 60.025 13.801
9.081 60.066 13.648
9.081 60.092 13.485
9.082 60.087 13.331
9.082 60.075 13.176
9.082 60.062 13.016
9.083 60.046 12.861
9.083 60.052 12.707
9.083 60.063 12.546
9.084 60.063 12.395
9.084 60.067 12.223
9.085 60.060 12.076
9.085 60.050 11.919
9.085 60.051 11.755
9.086 60.061 11.612
9.086 60.069 11.444
9.087 60.070 11.294
9.087 60.067 11.130
9.088 60.057 10.979
9.088 60.035 10.819
9.088 60.010 10.749
9.089 59.812 10.271
9.090 59.823 10.122
9.090 59.834 9.965
9.091 59.830 9.809
9.091 59.831 9.650
9.092 59.834 9.487
9.092 59.831 9.334
9.093 59.827 9.167
9.093 59.817 9.021
9.094 59.815 8.857
9.094 59.814 8.711
9.095 59.801 8.551
9.095 59.805 8.387
9.095 59.813 8.239
9.096 59.817 8.065
9.096 59.819 7.922
9.097 59.819 7.758
9.097 59.832 7.601
9.097 59.828 7.443
9.097 59.826 7.366
9.098 59.832 6.972
9.099 59.849 6.809
9.099 59.867 6.659
9.100 59.877 6.505
9.101 59.875 6.349
9.101 59.866 6.181
9.102 59.874 6.022
9.103 59.882 5.867
9.103 59.880 5.711
9.104 59.866 5.557
9.105 59.835 5.399
9.106 59.814 5.246
9.106 59.817 5.077
9.107 59.831 4.927
9.108 59.847 4.770
9.109 59.856 4.618
9.109 59.857 4.447
9.110 59.843 4.305
9.111 59.846 4.141
9.114 59.989 3.423
9.115 60.001 3.276
9.115 60.003 3.114
9.116 59.995 2.963
9.117 59.986 2.802
9.118 59.981 2.640
9.119 59.985 2.487
9.120 60.008 2.336
9.121 60.019 2.171
9.121 60.023 2.013
9.122 60.030 1.861
9.123 60.037 1.701
9.124 60.047 1.539
9.124 60.058 1.388
9.125 60.065 1.231
9.125 60.071 1.073
9.126 60.080 0.909
9.126 60.091 0.758
9.127 60.104 0.599
9.127 60.113 0.452
9.179 60.035 13.732
9.179 60.072 13.571
9.180 60.082 13.409
9.180 60.069 13.249
9.181 60.056 13.100
9.181 60.043 12.938
9.181 60.044 12.786
9.182 60.058 12.620
9.182 60.058 12.471
9.183 60.058 12.308
9.183 60.056 12.169
9.183 60.046 11.990
9.184 60.042 11.847
9.184 60.050 11.675
9.185 60.061 11.524
9.185 60.068 11.365
9.186 60.064 11.214
9.186 60.056 11.051
9.187 60.043 10.897
9.187 60.005 10.744
9.188 59.832 10.347
9.188 59.812 10.199
9.189 59.833 10.045
9.189 59.825 9.881
9.190 59.823 9.721
9.190 59.829 9.574
9.191 59.826 9.409
9.191 59.822 9.268
9.192 59.813 9.089
9.192 59.809 8.939
9.193 59.807 8.786
9.193 59.798 8.622
9.193 59.787 8.466
9.194 59.797 8.308
9.194 59.813 8.154
9.195 59.821 7.994
9.195 59.825 7.842
9.195 59.833 7.683
9.196 59.838 7.522
9.196 59.832 7.440
9.197 59.830 6.981
9.197 59.845 6.805
9.198 59.856 6.654
9.198 59.867 6.507
9.199 59.868 6.340
9.200 59.865 6.186
9.200 59.872 6.032
9.201 59.883 5.865
9.202 59.884 5.713
9.203 59.870 5.548
9.203 59.842 5.404
9.204 59.825 5.242
9.205 59.830 5.083
9.206 59.843 4.923
9.206 59.857 4.768
9.207 59.862 4.606
9.208 59.867 4.459
9.208 59.852 4.286
9.212 59.987 3.507
9.213 60.018 3.350
9.213 60.007 3.191
9.214 60.000 3.031
9.215 59.992 2.883
9.216 59.985 2.731
9.217 59.977 2.559
9.218 59.991 2.409
9.219 60.013 2.250
9.220 60.019 2.090
9.220 60.019 1.937
9.221 60.027 1.777
9.222 60.040 1.619
9.223 60.053 1.469
9.223 60.063 1.307
9.224 60.070 1.152
9.224 60.084 0.997
9.225 60.102 0.835
9.225 60.110 0.686
9.225 60.114 0.524
9.225 60.101 0.389
9.226 60.099 0.339
9.277 60.008 13.803
9.278 60.053 13.649
9.278 60.081 13.485
9.279 60.077 13.335
9.279 60.066 13.174
9.280 60.060 13.021
9.280 60.055 12.859
9.280 60.067 12.713
9.281 60.074 12.541
9.281 60.063 12.380
9.282 60.062 12.235
9.282 60.060 12.075
9.282 60.049 11.923
9.283 60.048 11.760
9.283 60.057 11.605
9.284 60.068 11.446
9.284 60.065 11.284
9.285 60.056 11.132
9.285 60.048 10.979
9.286 60.028 10.830
9.286 60.005 10.742
9.287 59.804 10.281
9.287 59.810 10.117
9.288 59.810 9.961
9.288 59.806 9.808
9.289 59.814 9.648
9.289 59.813 9.487
9.290 59.811 9.329
9.290 59.810 9.181
9.291 59.805 9.018
9.291 59.803 8.866
9.292 59.798 8.704
9.292 59.782 8.545
9.292 59.776 8.395
9.293 59.793 8.228
9.293 59.808 8.074
9.294 59.808 7.918
9.294 59.818 7.757
9.294 59.831 7.604
9.295 59.829 7.454
9.295 59.823 7.366
9.296 59.826 6.970
9.296 59.844 6.822
9.297 59.853 6.653
9.297 59.864 6.493
9.298 59.868 6.346
9.299 59.872 6.187
9.299 59.879 6.022
9.300 59.885 5.878
9.301 59.888 5.711
9.302 59.876 5.557
9.302 59.848 5.396
9.303 59.832 5.234
9.304 59.838 5.089
9.305 59.845 4.917
9.305 59.854 4.775
9.306 59.859 4.617
9.307 59.868 4.447
9.307 59.868 4.295
9.311 59.974 3.494
9.312 59.992 3.349
9.312 60.011 3.200
9.313 60.004 3.032
9.314 59.999 2.877
9.315 59.994 2.724
9.316 59.989 2.571
9.317 60.000 2.404
9.318 60.021 2.252
9.318 60.020 2.097
9.319 60.018 1.936
9.320 60.026 1.782
9.321 60.041 1.616
9.322 60.060 1.468
9.322 60.072 1.306
9.323 60.077 1.150
9.323 60.090 0.996
9.324 60.111 0.842
9.324 60.118 0.671
9.324 60.109 0.530
9.324 60.077 0.396
9.324 60.076 0.342
9.377 60.036 13.724
9.378 60.065 13.576
9.378 60.073 13.411
9.379 60.071 13.254
9.379 60.066 13.094
9.380 60.056 12.936
9.380 60.062 12.779
9.381 60.075 12.630
9.381 60.063 12.472
9.381 60.057 12.308
9.382 60.062 12.149
9.382 60.055 12.005
9.382 60.048 11.840
9.383 60.051 11.681
9.383 60.067 11.523
9.384 60.077 11.378
9.384 60.062 11.207
9.385 60.051 11.052
9.385 60.041 10.895
9.386 60.007 10.748
9.387 59.787 10.268
9.387 59.797 10.124
9.388 59.804 9.964
9.388 59.808 9.808
9.389 59.820 9.647
9.389 59.821 9.496
9.390 59.817 9.336
9.390 59.816 9.175
9.391 59.808 9.020
9.391 59.805 8.858
9.392 59.794 8.698
9.392 59.779 8.557
9.392 59.776 8.388
9.393 59.793 8.233
9.393 59.807 8.077
9.394 59.802 7.916
9.394 59.816 7.765
9.394 59.833 7.598
9.395 59.826 7.439
9.395 59.820 7.362
9.396 59.828 6.975
9.396 59.846 6.816
9.397 59.853 6.659
9.397 59.861 6.499
9.398 59.866 6.343
9.399 59.866 6.178
9.399 59.871 6.030
9.400 59.876 5.874
9.401 59.881 5.719
9.402 59.878 5.551
9.402 59.854 5.394
9.403 59.845 5.235
9.404 59.853 5.078
9.405 59.858 4.931
9.405 59.857 4.766
9.406 59.861 4.615
9.407 59.870 4.454
9.407 59.873 4.298
9.408 59.868 4.219
9.412 59.978 3.355
9.412 60.005 3.199
9.413 60.003 3.032
9.414 60.001 2.885
9.415 59.999 2.714
9.416 59.994 2.565
9.417 60.004 2.414
9.418 60.022 2.252
9.419 60.025 2.090
9.419 60.020 1.940
9.420 60.028 1.780
9.421 60.049 1.629
9.422 60.071 1.459
9.422 60.083 1.308
9.423 60.085 1.150
9.423 60.093 1.000
9.424 60.116 0.834
9.424 60.117 0.679
9.424 60.111 0.530
9.424 60.057 0.397
9.424 60.055 0.334
9.478 60.020 13.794
9.478 60.055 13.649
9.479 60.074 13.487
9.479 60.083 13.331
9.480 60.082 13.172
9.480 60.073 13.027
9.480 60.067 12.862
9.481 60.073 12.695
9.481 60.073 12.546
9.482 60.062 12.392
9.482 60.066 12.232
9.482 60.066 12.073
9.483 60.055 11.915
9.483 60.054 11.762
9.484 60.065 11.609
9.484 60.082 11.449
9.485 60.081 11.281
9.485 60.065 11.133
9.486 60.055 10.973
9.486 60.041 10.820
9.486 60.019 10.752
9.487 59.774 10.278
9.488 59.785 10.133
9.488 59.800 9.955
9.489 59.807 9.809
9.489 59.812 9.642
9.490 59.816 9.492
9.490 59.811 9.348
9.491 59.810 9.169
9.491 59.813 9.017
9.492 59.807 8.856
9.492 59.798 8.714
9.492 59.787 8.540
9.493 59.789 8.393
9.493 59.811 8.229
9.494 59.818 8.071
9.494 59.806 7.915
9.494 59.815 7.762
9.495 59.827 7.606
9.495 59.820 7.439
9.495 59.818 7.359
9.496 59.829 6.975
9.497 59.845 6.819
9.497 59.853 6.658
9.498 59.861 6.498
9.498 59.871 6.340
9.499 59.873 6.186
9.500 59.877 6.038
9.500 59.881 5.935
9.501 59.882 5.786
9.502 59.885 5.632
9.502 59.871 5.482
9.503 59.854 5.319
9.504 59.853 5.160
9.505 59.857 5.007
9.505 59.855 4.851
9.506 59.850 4.681
9.507 59.856 4.534
9.508 59.860 4.376
9.508 59.857 4.296
9.512 59.992 3.272
9.513 60.005 3.120
9.514 60.009 2.956
9.515 60.010 2.803
9.516 60.005 2.643
9.517 60.004 2.488
9.518 60.027 2.325
9.519 60.046 2.177
9.519 60.036 2.011
9.520 60.037 1.860
9.521 60.055 1.696
9.522 60.072 1.549
9.522 60.082 1.387
9.523 60.084 1.228
9.523 60.083 1.068
9.524 60.100 0.926
9.524 60.119 0.756
9.525 60.118 0.598
9.525 60.104 0.460
9.525 60.089 0.339
9.577 60.000 13.917
9.578 60.012 13.797
9.578 60.050 13.648
9.579 60.075 13.489
9.579 60.086 13.334
9.580 60.092 13.169
9.580 60.084 13.015
9.580 60.073 12.861
9.581 60.073 12.704
9.581 60.069 12.553
9.582 60.061 12.383
9.582 60.069 12.231
9.582 60.071 12.078
9.583 60.061 11.911
9.583 60.055 11.755
9.584 60.066 11.609
9.584 60.083 11.444
9.585 60.088 11.290
9.585 60.072 11.135
9.586 60.066 10.979
9.586 60.052 10.812
9.586 60.024 10.732
9.587 59.790 10.344
9.587 59.772 10.200
9.588 59.804 10.038
9.588 59.817 9.884
9.589 59.822 9.729
9.589 59.823 9.566
9.590 59.817 9.414
9.590 59.811 9.260
9.591 59.811 9.101
9.591 59.810 8.938
9.592 59.804 8.784
9.592 59.793 8.627
9.593 59.793 8.467
9.593 59.815 8.308
9.594 59.827 8.147
9.594 59.818 8.001
9.594 59.812 7.832
9.595 59.821 7.686
9.595 59.819 7.515
9.595 59.812 7.375
9.595 59.813 7.305
9.596 59.831 6.975
9.597 59.848 6.818
9.597 59.857 6.655
9.598 59.864 6.496
9.598 59.874 6.341
9.599 59.876 6.182
9.600 59.871 6.030
9.600 59.868 5.873
9.601 59.875 5.709
9.602 59.870 5.557
9.603 59.854 5.407
9.604 59.848 5.232
9.604 59.850 5.085
9.605 59.853 4.926
9.606 59.852 4.767
9.607 59.850 4.607
9.607 59.853 4.454
9.608 59.839 4.294
9.608 59.832 4.212
9.612 59.982 3.434
9.612 59.996 3.272
9.613 60.000 3.113
9.614 60.008 2.955
9.615 60.010 2.800
9.616 60.010 2.646
9.617 60.008 2.477
9.618 60.030 2.337
9.619 60.044 2.176
9.619 60.037 2.015
9.620 60.033 1.858
9.621 60.046 1.692
9.622 60.067 1.547
9.622 60.071 1.390
9.623 60.070 1.226
9.623 60.081 1.075
9.624 60.097 0.915
9.624 60.109 0.765
9.625 60.121 0.592
9.625 60.111 0.454
9.625 60.094 0.327
9.677 59.951 13.928
9.677 59.981 13.797
9.678 60.036 13.648
9.679 60.071 13.486
9.679 60.082 13.337
9.680 60.089 13.168
9.680 60.086 13.019
9.680 60.073 12.857
9.681 60.072 12.704
9.681 60.064 12.543
9.681 60.060 12.396
9.682 60.066 12.228
9.682 60.066 12.074
9.683 60.059 11.922
9.683 60.056 11.761
9.684 60.065 11.602
9.684 60.081 11.450
9.685 60.089 11.283
9.685 60.073 11.134
9.686 60.066 10.967
9.686 60.051 10.823
9.686 60.025 10.755
9.687 59.797 10.338
9.687 59.782 10.195
9.688 59.813 10.041
9.688 59.825 9.883
9.689 59.830 9.728
9.689 59.830 9.571
9.690 59.822 9.413
9.690 59.818 9.249
9.691 59.816 9.099
9.691 59.816 8.945
9.692 59.809 8.776
9.692 59.800 8.629
9.693 59.808 8.467
9.693 59.826 8.310
9.693 59.838 8.157
9.694 59.829 7.996
9.694 59.817 7.833
9.694 59.818 7.681
9.695 59.813 7.529
9.695 59.805 7.365
9.696 59.833 6.966
9.697 59.851 6.820
9.697 59.856 6.660
9.698 59.861 6.498
9.698 59.868 6.348
9.699 59.867 6.180
9.700 59.863 6.018
9.700 59.860 5.872
9.701 59.863 5.717
9.702 59.867 5.547
9.703 59.859 5.393
9.703 59.848 5.247
9.704 59.850 5.085
9.705 59.854 4.918
9.706 59.855 4.771
9.706 59.855 4.612
9.707 59.860 4.452
9.708 59.850 4.298
9.708 59.829 4.135
9.708 59.826 4.067
9.712 59.976 3.349
9.713 59.997 3.197
9.713 60.006 3.028
9.714 60.009 2.884
9.715 60.008 2.721
9.716 60.004 2.573
9.717 60.016 2.407
9.718 60.039 2.244
9.719 60.044 2.094
9.720 60.040 1.935
9.720 60.044 1.781
9.721 60.058 1.630
9.722 60.066 1.470
9.723 60.065 1.306
9.723 60.068 1.145
9.724 60.084 0.990
9.724 60.100 0.836
9.724 60.108 0.678
9.725 60.122 0.528
9.725 60.101 0.392
9.725 60.099 0.333
9.776 59.832 13.937
9.777 59.973 13.807
9.778 60.034 13.653
9.778 60.069 13.487
9.779 60.080 13.327
9.779 60.087 13.179
9.779 60.082 13.014
9.780 60.071 12.855
9.780 60.068 12.706
9.781 60.065 12.541
9.781 60.057 12.390
9.781 60.058 12.233
9.782 60.061 12.078
9.782 60.057 11.917
9.783 60.059 11.767
9.783 60.065 11.601
9.784 60.079 11.444
9.784 60.087 11.287
9.784 60.070 11.136
9.785 60.060 10.977
9.785 60.039 10.825
9.786 60.010 10.741
9.786 59.781 10.280
9.787 59.802 10.124
9.788 59.822 9.956
9.788 59.830 9.803
9.789 59.834 9.646
9.789 59.826 9.487
9.790 59.820 9.334
9.790 59.815 9.183
9.791 59.813 9.014
9.791 59.808 8.865
9.791 59.799 8.705
9.792 59.805 8.549
9.792 59.816 8.390
9.793 59.838 8.231
9.793 59.841 8.071
9.793 59.833 7.922
9.794 59.832 7.752
9.794 59.824 7.595
9.794 59.810 7.450
9.795 59.808 7.366
9.796 59.830 6.969
9.796 59.847 6.810
9.797 59.856 6.653
9.797 59.860 6.502
9.798 59.866 6.336
9.798 59.866 6.190
9.799 59.857 6.029
9.800 59.852 5.865
9.800 59.850 5.720
9.801 59.859 5.556
9.802 59.855 5.395
9.803 59.844 5.234
9.804 59.846 5.083
9.804 59.850 4.924
9.805 59.853 4.764
9.806 59.859 4.613
9.807 59.865 4.457
9.807 59.869 4.295
9.808 59.864 4.140
9.811 59.987 3.501
9.811 59.982 3.343
9.812 60.000 3.204
9.813 60.006 3.037
9.814 60.006 2.878
9.815 60.007 2.725
9.815 60.003 2.569
9.816 60.013 2.404
9.817 60.040 2.249
9.818 60.047 2.098
9.819 60.045 1.926
9.820 60.053 1.789
9.821 60.063 1.626
9.821 60.066 1.464
9.822 60.068 1.302
9.823 60.072 1.150
9.823 60.084 0.993
9.823 60.100 0.845
9.824 60.105 0.681
9.824 60.111 0.519
9.824 60.050 0.389
9.824 60.048 0.335
9.876 59.868 13.936
9.877 59.991 13.807
9.877 60.054 13.646
9.878 60.083 13.488
9.878 60.090 13.332
9.879 60.092 13.173
9.879 60.086 13.018
9.880 60.082 12.863
9.880 60.080 12.697
9.880 60.076 12.549
9.881 60.066 12.382
9.881 60.059 12.237
9.881 60.059 12.080
9.882 60.060 11.911
9.882 60.061 11.760
9.883 60.062 11.602
9.883 60.076 11.447
9.884 60.077 11.292
9.884 60.059 11.134
9.885 60.052 10.971
9.885 60.027 10.818
9.885 59.999 10.742
9.886 59.788 10.267
9.887 59.810 10.121
9.887 59.826 9.970
9.888 59.830 9.803
9.888 59.836 9.647
9.889 59.832 9.492
9.889 59.820 9.336
9.890 59.819 9.177
9.890 59.816 9.015
9.891 59.807 8.864
9.891 59.800 8.701
9.892 59.808 8.547
9.892 59.819 8.386
9.893 59.838 8.229
9.893 59.840 8.071
9.893 59.831 7.915
9.894 59.834 7.768
9.894 59.822 7.607
9.894 59.799 7.452
9.894 59.797 7.373
9.895 59.825 6.978
9.896 59.841 6.813
9.896 59.857 6.655
9.897 59.865 6.502
9.898 59.866 6.337
9.898 59.869 6.195
9.899 59.865 6.024
9.900 59.855 5.864
9.900 59.853 5.711
9.901 59.859 5.559
9.902 59.852 5.402
9.903 59.841 5.245
9.904 59.844 5.079
9.904 59.842 4.926
9.905 59.845 4.766
9.906 59.856 4.616
9.906 59.870 4.454
9.907 59.879 4.289
9.908 59.864 4.142
9.908 59.865 4.064
9.911 60.018 3.434
9.912 59.998 3.269
9.912 60.000 3.112
9.913 60.005 2.964
9.914 60.000 2.804
9.915 59.998 2.639
9.916 60.005 2.486
9.917 60.030 2.333
9.918 60.046 2.164
9.919 60.043 2.028
9.920 60.052 1.854
9.920 60.064 1.698
9.921 60.074 1.546
9.922 60.078 1.386
9.922 60.082 1.229
9.923 60.088 1.079
9.923 60.094 0.909
9.924 60.105 0.756
9.924 60.110 0.603
9.924 60.103 0.442
9.924 60.081 0.333
9.977 60.008 13.923
9.978 60.032 13.798
9.978 60.066 13.644
9.979 60.087 13.487
9.979 60.091 13.332
9.979 60.089 13.174
9.980 60.083 13.015
9.980 60.082 12.865
9.981 60.083 12.706
9.981 60.082 12.544
9.981 60.067 12.386
9.982 60.056 12.232
9.982 60.054 12.083
9.983 60.058 11.916
9.983 60.061 11.760
9.983 60.057 11.605
9.984 60.066 11.445
9.984 60.068 11.288
9.985 60.044 11.131
9.985 60.035 10.982
9.986 60.013 10.822
9.986 59.985 10.739
9.986 59.870 10.514
9.987 59.793 10.275
9.988 59.813 10.115
9.988 59.826 9.958
9.989 59.830 9.811
9.989 59.835 9.649
9.990 59.834 9.484
9.990 59.827 9.336
9.991 59.822 9.179
9.991 59.812 9.017
9.991 59.803 8.864
9.992 59.791 8.702
9.992 59.797 8.549
9.993 59.815 8.396
9.993 59.832 8.229
9.994 59.835 8.081
9.994 59.830 7.909
9.994 59.835 7.764
9.995 59.817 7.603
9.995 59.792 7.442
9.996 59.827 6.969
9.997 59.849 6.809
9.997 59.865 6.657
9.998 59.866 6.501
9.998 59.866 6.346
9.999 59.864 6.181
10.000 59.859 6.033
10.000 59.851 5.871
10.001 59.846 5.706
10.002 59.844 5.557
10.003 59.842 5.399
10.003 59.842 5.237
10.004 59.847 5.078
10.005 59.850 4.926
10.006 59.851 4.767
10.006 59.858 4.615
10.007 59.871 4.450
10.008 59.868 4.298
10.008 59.848 4.134
10.011 59.973 3.501
10.012 59.998 3.353
10.013 60.002 3.196
10.013 60.008 3.037
10.014 60.002 2.880
10.015 59.994 2.724
10.016 59.996 2.562
10.017 60.012 2.408
10.018 60.032 2.263
10.019 60.042 2.085
10.020 60.044 1.942
10.021 60.054 1.776
10.021 60.071 1.624
10.022 60.084 1.462
10.023 60.093 1.301
10.023 60.095 1.154
10.024 60.096 1.000
10.024 60.094 0.835
10.024 60.096 0.674
10.025 60.111 0.526
10.025 60.150 0.386
10.025 60.148 0.335
10.078 60.055 13.915
10.078 60.036 13.792
10.079 60.082 13.646
10.079 60.097 13.493
10.080 60.096 13.323
10.080 60.087 13.178
10.080 60.081 13.016
10.081 60.078 12.860
10.081 60.079 12.702
10.082 60.082 12.545
10.082 60.069 12.394
10.082 60.056 12.233
10.083 60.057 12.070
10.083 60.062 11.917
10.084 60.063 11.763
10.084 60.062 11.605
10.084 60.067 11.446
10.085 60.068 11.291
10.085 60.046 11.124
10.086 60.038 10.976
10.086 60.022 10.821
10.087 59.958 10.690
10.087 59.802 10.271
10.088 59.818 10.124
10.089 59.829 9.964
10.089 59.829 9.818
10.090 59.831 9.639
10.090 59.827 9.493
10.091 59.823 9.326
10.091 59.817 9.174
10.092 59.811 9.020
10.092 59.797 8.863
10.092 59.788 8.706
10.093 59.797 8.544
10.093 59.814 8.382
10.094 59.832 8.237
10.094 59.835 8.078
10.095 59.834 7.915
10.095 59.835 7.760
10.095 59.815 7.602
10.095 59.791 7.440
10.096 59.790 7.368
10.097 59.838 6.972
10.097 59.862 6.816
10.098 59.876 6.654
10.098 59.874 6.499
10.099 59.870 6.349
10.099 59.873 6.177
10.100 59.871 6.029
10.101 59.859 5.864
10.102 59.852 5.718
10.102 59.839 5.554
10.103 59.831 5.398
10.104 59.835 5.248
10.105 59.842 5.076
10.105 59.848 4.929
10.106 59.848 4.774
10.107 59.853 4.603
10.108 59.865 4.459
10.108 59.866 4.293
10.109 59.870 4.145
10.112 59.991 3.355
10.113 60.002 3.195
10.114 60.008 3.027
10.115 60.004 2.888
10.116 60.000 2.715
10.116 60.001 2.571
10.117 60.014 2.410
10.118 60.033 2.244
10.119 60.037 2.094
10.120 60.042 1.938
10.121 60.054 1.778
10.122 60.067 1.628
10.123 60.087 1.456
10.123 60.100 1.314
10.124 60.096 1.153
10.124 60.088 0.988
10.124 60.084 0.845
10.125 60.094 0.674
10.125 60.114 0.530
10.125 60.147 0.389
10.126 60.145 0.337
10.178 59.991 13.923
10.178 60.030 13.795
10.179 60.077 13.645
10.180 60.095 13.487
10.180 60.099 13.329
10.180 60.092 13.171
10.181 60.085 13.018
10.181 60.078 12.855
10.182 60.078 12.709
10.182 60.081 12.546
10.182 60.072 12.383
10.183 60.060 12.230
10.183 60.067 12.082
10.184 60.071 11.917
10.184 60.067 11.758
10.184 60.066 11.598
10.185 60.068 11.446
10.185 60.069 11.297
10.186 60.049 11.134
10.186 60.050 10.974
10.187 60.039 10.816
10.187 60.013 10.740
10.188 59.813 10.274
10.188 59.823 10.120
10.189 59.833 9.955
10.190 59.832 9.804
10.190 59.837 9.658
10.191 59.828 9.478
10.191 59.821 9.339
10.191 59.817 9.176
10.192 59.806 9.017
10.192 59.789 8.862
10.193 59.779 8.708
10.193 59.788 8.543
10.194 59.807 8.389
10.194 59.820 8.227
10.195 59.824 8.075
10.195 59.828 7.918
10.195 59.830 7.765
10.196 59.816 7.601
10.196 59.794 7.444
10.196 59.793 7.368
10.197 59.844 6.961
10.198 59.874 6.816
10.198 59.890 6.655
10.199 59.886 6.498
10.199 59.881 6.338
10.200 59.884 6.183
10.200 59.878 6.036
10.201 59.867 5.872
10.202 59.859 5.710
10.203 59.843 5.546
10.203 59.824 5.394
10.204 59.826 5.241
10.205 59.842 5.083
10.206 59.845 4.925
10.207 59.845 4.765
10.207 59.859 4.621
10.208 59.865 4.445
10.209 59.866 4.298
10.209 59.869 4.142
10.210 59.888 4.065
10.213 59.999 3.427
10.213 60.000 3.280
10.214 60.013 3.116
10.215 60.011 2.950
10.216 60.008 2.804
10.216 60.006 2.648
10.217 60.006 2.486
10.218 60.022 2.326
10.219 60.028 2.171
10.220 60.029 2.012
10.221 60.041 1.862
10.222 60.050 1.701
10.223 60.071 1.543
10.223 60.097 1.392
10.224 60.103 1.232
10.224 60.094 1.074
10.225 60.088 0.909
10.225 60.090 0.762
10.225 60.105 0.597
10.226 60.114 0.446
10.226 60.104 0.333
10.278 60.005 13.919
10.278 60.019 13.799
10.279 60.062 13.648
10.279 60.084 13.485
10.280 60.095 13.342
10.280 60.088 13.167
10.280 60.080 13.019
10.281 60.073 12.853
10.281 60.071 12.703
10.282 60.077 12.548
10.282 60.074 12.392
10.282 60.064 12.230
10.283 60.070 12.072
10.283 60.069 11.915
10.284 60.062 11.763
10.284 60.062 11.612
10.284 60.067 11.439
10.285 60.071 11.281
10.285 60.053 11.142
10.286 60.051 10.979
10.286 60.037 10.822
10.287 60.018 10.753
10.287 59.829 10.338
10.288 59.822 10.201
10.288 59.834 10.045
10.289 59.834 9.885
10.289 59.832 9.718
10.290 59.831 9.576
10.290 59.821 9.413
10.291 59.817 9.259
10.291 59.816 9.094
10.292 59.806 8.936
10.292 59.792 8.786
10.292 59.787 8.626
10.293 59.801 8.469
10.293 59.811 8.313
10.294 59.814 8.151
10.294 59.815 7.994
10.295 59.818 7.832
10.295 59.819 7.678
10.295 59.802 7.526
10.295 59.794 7.374
10.297 59.862 6.896
10.297 59.890 6.737
10.298 59.895 6.583
10.298 59.886 6.417
10.299 59.890 6.256
10.300 59.887 6.108
10.300 59.879 5.946
10.301 59.874 5.796
10.302 59.864 5.634
10.303 59.846 5.476
10.303 59.831 5.319
10.304 59.838 5.165
10.305 59.844 5.005
10.306 59.840 4.850
10.306 59.850 4.679
10.307 59.864 4.541
10.308 59.863 4.371
10.308 59.860 4.216
10.309 59.855 4.059
10.312 59.961 3.496
10.312 59.996 3.352
10.313 60.006 3.192
10.314 60.012 3.046
10.315 60.011 2.873
10.315 60.009 2.725
10.316 60.007 2.574
10.317 60.015 2.400
10.318 60.026 2.249
10.319 60.025 2.096
10.320 60.033 1.933
10.321 60.042 1.774
10.322 60.052 1.625
10.322 60.079 1.464
10.323 60.100 1.311
10.323 60.096 1.156
10.324 60.088 0.988
10.324 60.090 0.835
10.325 60.094 0.680
10.325 60.101 0.529
10.325 60.123 0.396
10.325 60.122 0.343
10.376 59.975 13.920
10.377 60.020 13.799
10.377 60.051 13.648
10.378 60.078 13.487
10.378 60.092 13.337
10.379 60.088 13.169
10.379 60.077 13.015
10.379 60.069 12.865
10.380 60.060 12.699
10.380 60.066 12.546
10.380 60.068 12.389
10.381 60.065 12.235
10.381 60.071 12.081
10.382 60.066 11.919
10.382 60.057 11.756
10.382 60.064 11.605
10.383 60.078 11.446
10.383 60.078 11.289
10.384 60.059 11.130
10.384 60.051 10.973
10.385 60.031 10.820
10.385 60.006 10.755
10.385 59.930 10.620
10.386 59.803 10.276
10.386 59.827 10.127
10.387 59.838 9.965
10.388 59.834 9.811
10.388 59.833 9.640
10.389 59.820 9.492
10.389 59.806 9.337
10.389 59.809 9.172
10.390 59.810 9.022
10.390 59.800 8.862
10.391 59.791 8.704
10.391 59.795 8.544
10.392 59.802 8.386
10.392 59.808 8.233
10.392 59.808 8.074
10.393 59.810 7.925
10.393 59.822 7.762
10.394 59.818 7.588
10.394 59.805 7.442
10.394 59.804 7.367
10.395 59.843 6.974
10.396 59.871 6.819
10.396 59.890 6.645
10.397 59.888 6.499
10.397 59.888 6.349
10.398 59.888 6.184
10.398 59.879 6.030
10.399 59.875 5.861
10.400 59.873 5.709
10.401 59.863 5.559
10.402 59.848 5.401
10.402 59.841 5.243
10.403 59.845 5.076
10.404 59.841 4.930
10.405 59.845 4.767
10.405 59.861 4.609
10.406 59.864 4.463
10.407 59.858 4.296
10.407 59.855 4.132
10.410 59.951 3.497
10.411 59.980 3.349
10.412 60.004 3.191
10.412 60.008 3.043
10.413 60.008 2.878
10.414 60.006 2.722
10.415 60.003 2.565
10.416 60.015 2.407
10.417 60.028 2.247
10.418 60.029 2.094
10.419 60.043 1.937
10.419 60.052 1.778
10.420 60.062 1.622
10.421 60.082 1.470
10.421 60.096 1.307
10.422 60.095 1.149
10.422 60.089 1.003
10.423 60.092 0.832
10.423 60.095 0.682
10.423 60.105 0.523
10.424 60.100 0.400
10.424 60.098 0.341
10.475 59.974 13.927
10.475 60.002 13.803
10.476 60.046 13.648
10.477 60.071 13.491
10.477 60.087 13.328
10.477 60.088 13.172
10.478 60.079 13.020
10.478 60.071 12.860
10.479 60.058 12.704
10.479 60.062 12.547
10.479 60.068 12.385
10.480 60.067 12.242
10.480 60.066 12.071
10.481 60.057 11.912
10.481 60.051 11.760
10.481 60.063 11.604
10.482 60.080 11.445
10.482 60.081 11.288
10.483 60.060 11.134
10.483 60.049 10.973
10.484 60.033 10.818
10.484 59.975 10.697
10.485 59.811 10.348
10.485 59.812 10.201
10.486 59.844 10.039
10.486 59.845 9.883
10.487 59.837 9.729
10.487 59.831 9.568
10.488 59.815 9.416
10.488 59.810 9.256
10.489 59.817 9.099
10.489 59.820 8.940
10.490 59.815 8.784
10.490 59.804 8.624
10.490 59.806 8.468
10.491 59.809 8.311
10.491 59.807 8.146
10.492 59.805 8.001
10.492 59.813 7.842
10.492 59.824 7.683
10.493 59.816 7.514
10.493 59.812 7.363
10.494 59.837 6.975
10.494 59.867 6.815
10.495 59.885 6.654
10.496 59.886 6.503
10.496 59.887 6.342
10.497 59.889 6.178
10.497 59.881 6.027
10.498 59.878 5.873
10.499 59.884 5.712
10.500 59.877 5.557
10.501 59.864 5.397
10.501 59.856 5.236
10.502 59.851 5.084
10.503 59.841 4.924
10.503 59.844 4.766
10.504 59.860 4.610
10.505 59.862 4.458
10.505 59.851 4.295
10.506 59.851 4.132
10.506 59.876 4.060
10.509 59.926 3.503
10.510 59.982 3.352
10.510 60.001 3.201
10.511 60.002 3.040
10.512 60.003 2.879
10.513 60.003 2.719
10.514 60.003 2.567
10.515 60.013 2.414
10.516 60.024 2.247
10.517 60.030 2.091
10.517 60.044 1.939
10.518 60.054 1.780
10.519 60.068 1.622
10.520 60.085 1.466
10.520 60.095 1.305
10.521 60.093 1.150
10.521 60.090 0.987
10.522 60.094 0.842
10.522 60.098 0.679
10.522 60.094 0.519
10.522 60.095 0.407
10.523 60.104 0.337
10.574 59.947 13.927
10.574 59.992 13.806
10.575 60.040 13.648
10.575 60.070 13.490
10.576 60.087 13.326
10.576 60.086 13.170
10.577 60.075 13.021
10.577 60.068 12.858
10.577 60.058 12.702
10.578 60.059 12.548
10.578 60.066 12.393
10.578 60.065 12.228
10.579 60.057 12.085
10.579 60.041 11.916
10.580 60.037 11.761
10.580 60.051 11.600
10.581 60.073 11.450
10.581 60.077 11.288
10.582 60.056 11.134
10.582 60.040 10.977
10.583 60.030 10.807
10.583 59.981 10.675
10.583 59.940 10.615
10.583 59.848 10.419
10.584 59.807 10.279
10.584 59.831 10.118
10.585 59.846 9.965
10.585 59.839 9.797
10.586 59.833 9.653
10.586 59.825 9.482
10.587 59.817 9.329
10.587 59.820 9.180
10.588 59.823 9.021
10.588 59.821 8.863
10.589 59.807 8.698
10.589 59.799 8.548
10.589 59.802 8.392
10.590 59.806 8.236
10.590 59.807 8.072
10.591 59.808 7.922
10.591 59.816 7.755
10.591 59.818 7.607
10.592 59.814 7.449
10.593 59.835 6.969
10.593 59.873 6.817
10.594 59.891 6.654
10.594 59.888 6.503
10.595 59.888 6.346
10.596 59.884 6.181
10.596 59.876 6.027
10.597 59.872 5.867
10.598 59.884 5.722
10.599 59.878 5.540
10.599 59.866 5.397
10.600 59.862 5.246
10.601 59.853 5.083
10.602 59.845 4.926
10.602 59.853 4.766
10.603 59.870 4.611
10.604 59.861 4.448
10.604 59.849 4.294
10.605 59.842 4.141
10.608 59.952 3.507
10.609 59.985 3.339
10.609 60.000 3.199
10.610 59.999 3.030
10.611 59.996 2.882
10.612 59.999 2.726
10.613 59.999 2.567
10.613 60.012 2.413
10.614 60.022 2.249
10.615 60.030 2.098
10.616 60.041 1.933
10.617 60.048 1.779
10.618 60.062 1.631
10.619 60.075 1.459
10.619 60.082 1.309
10.620 60.085 1.143
10.620 60.090 0.991
10.621 60.096 0.838
10.621 60.101 0.686
10.621 60.089 0.517
10.621 60.095 0.402
10.621 60.092 0.336
10.674 59.937 13.930
10.674 59.994 13.800
10.675 60.045 13.643
10.675 60.074 13.490
10.676 60.089 13.329
10.676 60.084 13.177
10.677 60.076 13.023
10.677 60.068 12.863
10.677 60.058 12.700
10.678 60.057 12.541
10.678 60.063 12.394
10.679 60.065 12.232
10.679 60.060 12.073
10.679 60.044 11.918
10.680 60.039 11.764
10.680 60.054 11.605
10.681 60.072 11.451
10.681 60.079 11.286
10.682 60.063 11.132
10.682 60.055 10.971
10.683 60.049 10.822
10.683 60.003 10.661
10.684 59.814 10.278
10.684 59.831 10.120
10.685 59.844 9.964
10.685 59.836 9.797
10.686 59.834 9.648
10.686 59.829 9.491
10.687 59.823 9.339
10.687 59.823 9.177
10.688 59.824 9.020
10.688 59.820 8.862
10.689 59.811 8.712
10.689 59.801 8.540
10.690 59.804 8.394
10.690 59.810 8.224
10.690 59.816 8.079
10.691 59.815 7.913
10.691 59.817 7.756
10.691 59.822 7.606
10.692 59.819 7.449
10.692 59.820 7.365
10.693 59.842 6.976
10.693 59.883 6.813
10.694 59.892 6.649
10.695 59.891 6.502
10.695 59.885 6.338
10.696 59.879 6.194
10.696 59.873 6.027
10.697 59.873 5.867
10.698 59.885 5.719
10.699 59.883 5.554
10.700 59.866 5.392
10.700 59.861 5.248
10.701 59.857 5.080
10.702 59.857 4.920
10.703 59.871 4.776
10.703 59.887 4.608
10.704 59.873 4.445
10.704 59.846 4.296
10.705 59.837 4.143
10.705 59.827 4.063
10.708 59.968 3.501
10.709 59.992 3.350
10.709 59.993 3.193
10.710 59.994 3.035
10.711 59.995 2.889
10.712 59.999 2.719
10.713 59.997 2.567
10.714 60.007 2.403
10.715 60.018 2.251
10.716 60.023 2.091
10.717 60.027 1.938
10.717 60.038 1.783
10.718 60.049 1.629
10.719 60.058 1.457
10.719 60.064 1.311
10.720 60.074 1.146
10.720 60.081 0.998
10.721 60.091 0.834
10.721 60.104 0.677
10.721 60.103 0.531
10.722 60.124 0.398
10.722 60.122 0.340
10.775 59.991 13.923
10.775 60.004 13.799
10.776 60.046 13.649
10.776 60.072 13.491
10.777 60.089 13.327
10.777 60.085 13.168
10.778 60.078 13.022
10.778 60.074 12.862
10.778 60.064 12.704
10.779 60.059 12.549
10.779 60.065 12.390
10.780 60.068 12.226
10.780 60.066 12.072
10.780 60.050 11.919
10.781 60.044 11.763
10.781 60.050 11.605
10.782 60.064 11.449
10.782 60.067 11.285
10.783 60.053 11.129
10.783 60.058 10.981
10.784 60.054 10.825
10.784 60.015 10.670
10.785 59.819 10.276
10.785 59.829 10.112
10.786 59.843 9.970
10.786 59.838 9.803
10.787 59.843 9.656
10.788 59.848 9.486
10.788 59.838 9.325
10.788 59.833 9.175
10.789 59.827 9.018
10.789 59.819 8.862
10.790 59.811 8.701
10.790 59.802 8.558
10.791 59.798 8.384
10.791 59.803 8.236
10.791 59.810 8.071
10.792 59.809 7.923
10.792 59.815 7.757
10.792 59.816 7.598
10.793 59.806 7.448
10.793 59.815 7.301
10.794 59.837 6.966
10.795 59.891 6.812
10.795 59.899 6.662
10.796 59.898 6.494
10.796 59.890 6.337
10.797 59.882 6.184
10.797 59.873 6.028
10.798 59.878 5.874
10.799 59.887 5.704
10.800 59.881 5.565
10.801 59.860 5.394
10.801 59.849 5.237
10.802 59.848 5.086
10.803 59.854 4.931
10.804 59.875 4.764
10.804 59.892 4.610
10.805 59.876 4.456
10.806 59.845 4.297
10.806 59.837 4.135
10.809 59.967 3.436
10.810 59.986 3.281
10.811 59.996 3.110
10.812 59.998 2.958
10.813 60.001 2.797
10.813 59.998 2.647
10.814 59.999 2.483
10.815 60.006 2.332
10.816 60.013 2.176
10.817 60.017 2.014
10.818 60.027 1.854
10.819 60.037 1.696
10.819 60.043 1.545
10.820 60.056 1.392
10.821 60.064 1.231
10.821 60.076 1.071
10.822 60.086 0.917
10.822 60.101 0.762
10.822 60.106 0.598
10.822 60.102 0.458
10.823 60.088 0.337
10.875 59.989 13.919
10.876 60.004 13.802
10.876 60.042 13.644
10.877 60.074 13.495
10.877 60.087 13.334
10.878 60.082 13.166
10.878 60.080 13.024
10.879 60.078 12.848
10.879 60.070 12.706
10.879 60.061 12.545
10.880 60.065 12.394
10.880 60.072 12.229
10.880 60.070 12.078
10.881 60.056 11.914
10.881 60.047 11.760
10.882 60.050 11.602
10.882 60.057 11.443
10.883 60.058 11.301
10.883 60.049 11.124
10.884 60.054 10.975
10.884 60.050 10.818
10.884 60.037 10.757
10.885 59.818 10.277
10.886 59.825 10.115
10.886 59.834 9.961
10.887 59.830 9.814
10.887 59.840 9.643
10.888 59.850 9.489
10.888 59.845 9.337
10.889 59.839 9.175
10.889 59.826 9.015
10.890 59.816 8.861
10.890 59.812 8.698
10.891 59.805 8.550
10.891 59.794 8.384
10.891 59.792 8.237
10.892 59.798 8.079
10.892 59.798 7.915
10.893 59.810 7.753
10.893 59.822 7.603
10.893 59.824 7.445
10.893 59.821 7.363
10.894 59.808 6.975
10.895 59.853 6.816
10.896 59.900 6.654
10.896 59.900 6.500
10.897 59.888 6.334
10.897 59.878 6.191
10.898 59.870 6.020
10.899 59.881 5.866
10.899 59.886 5.716
10.900 59.875 5.554
10.901 59.858 5.403
10.902 59.842 5.239
10.902 59.835 5.082
10.903 59.846 4.923
10.904 59.872 4.770
10.905 59.888 4.608
10.905 59.878 4.453
10.906 59.852 4.299
10.907 59.841 4.135
10.907 59.843 4.065
10.910 59.948 3.429
10.911 59.981 3.277
10.911 59.988 3.117
10.912 59.995 2.954
10.913 59.999 2.800
10.914 59.993 2.652
10.915 59.997 2.487
10.916 60.008 2.324
10.917 60.016 2.172
10.918 60.021 2.016
10.918 60.032 1.856
10.919 60.033 1.698
10.920 60.034 1.547
10.921 60.047 1.386
10.921 60.059 1.225
10.922 60.071 1.067
10.922 60.084 0.916
10.922 60.100 0.765
10.923 60.103 0.597
10.923 60.093 0.449
10.923 60.061 0.338
10.976 59.993 13.807
10.977 60.045 13.644
10.977 60.079 13.484
10.978 60.089 13.330
10.978 60.089 13.178
10.978 60.082 13.012
10.979 60.079 12.865
10.979 60.076 12.701
10.980 60.061 12.543
10.980 60.064 12.396
10.980 60.074 12.235
10.981 60.070 12.077
10.981 60.063 11.917
10.982 60.054 11.757
10.982 60.054 11.607
10.983 60.059 11.442
10.983 60.054 11.288
10.983 60.049 11.136
10.984 60.049 10.977
10.984 60.040 10.814
10.985 60.022 10.752
10.986 59.811 10.279
10.986 59.825 10.116
10.987 59.840 9.965
10.987 59.832 9.804
10.988 59.836 9.643
10.988 59.841 9.497
10.989 59.836 9.331
10.989 59.831 9.171
10.990 59.820 9.024
10.990 59.811 8.869
10.990 59.811 8.709
10.991 59.805 8.540
10.991 59.791 8.378
10.992 59.788 8.227
10.992 59.791 8.080
10.992 59.793 7.921
10.993 59.815 7.763
10.993 59.833 7.605
10.993 59.815 7.437
10.995 59.871 6.896
10.995 59.888 6.738
10.996 59.906 6.576
10.997 59.896 6.420
10.997 59.879 6.260
10.998 59.872 6.109
10.998 59.877 5.946
10.999 59.887 5.788
11.000 59.887 5.634
11.001 59.876 5.476
11.002 59.860 5.313
11.002 59.845 5.169
11.003 59.843 5.002
11.004 59.861 4.847
11.005 59.884 4.691
11.005 59.886 4.529
11.006 59.868 4.372
11.006 59.849 4.224
11.007 59.863 4.064
11.010 59.965 3.506
11.010 59.968 3.349
11.011 59.981 3.190
11.012 59.989 3.039
11.013 59.993 2.883
11.013 59.983 2.726
11.014 59.982 2.556
11.015 59.997 2.411
11.016 60.007 2.247
11.017 60.015 2.100
11.018 60.029 1.938
11.019 60.031 1.778
11.020 60.029 1.617
11.020 60.032 1.462
11.021 60.044 1.310
11.021 60.060 1.152
11.022 60.066 0.996
11.022 60.082 0.825
11.023 60.098 0.684
11.023 60.086 0.521
11.023 60.088 0.400
11.023 60.086 0.339
11.075 59.952 13.872
11.076 60.025 13.730
11.076 60.055 13.569
11.077 60.076 13.415
11.077 60.082 13.247
11.077 60.074 13.103
11.078 60.071 12.936
11.078 60.072 12.775
11.079 60.065 12.626
11.079 60.060 12.465
11.079 60.068 12.316
11.080 60.071 12.154
11.080 60.067 11.998
11.081 60.064 11.833
11.081 60.060 11.681
11.082 60.060 11.524
11.082 60.060 11.380
11.082 60.058 11.280
11.083 60.051 11.139
11.083 60.049 10.978
11.084 60.037 10.806
11.085 59.802 10.280
11.085 59.822 10.121
11.086 59.841 9.969
11.086 59.832 9.802
11.087 59.832 9.647
11.087 59.832 9.488
11.088 59.826 9.335
11.088 59.829 9.173
11.089 59.821 9.017
11.089 59.816 8.864
11.090 59.815 8.699
11.090 59.809 8.548
11.090 59.795 8.397
11.091 59.789 8.233
11.091 59.793 8.072
11.092 59.795 7.914
11.092 59.820 7.765
11.092 59.837 7.596
11.093 59.818 7.443
11.094 59.888 6.890
11.095 59.898 6.733
11.095 59.897 6.580
11.096 59.888 6.427
11.096 59.876 6.261
11.097 59.876 6.103
11.098 59.880 5.949
11.098 59.886 5.790
11.099 59.891 5.631
11.100 59.880 5.474
11.101 59.869 5.320
11.102 59.859 5.164
11.102 59.850 5.001
11.103 59.860 4.844
11.104 59.879 4.688
11.105 59.878 4.534
11.105 59.861 4.377
11.106 59.849 4.217
11.106 59.842 4.129
11.109 59.901 3.499
11.110 59.972 3.351
11.110 59.983 3.194
11.111 59.991 3.034
11.112 59.994 2.885
11.113 59.985 2.723
11.114 59.985 2.572
11.115 59.994 2.405
11.116 60.004 2.248
11.116 60.008 2.090
11.117 60.027 1.934
11.118 60.034 1.778
11.119 60.030 1.622
11.120 60.032 1.467
11.120 60.043 1.305
11.121 60.055 1.155
11.121 60.057 0.992
11.122 60.073 0.830
11.122 60.095 0.682
11.122 60.089 0.522
11.122 60.060 0.390
11.122 60.059 0.339
11.174 60.004 13.803
11.175 60.035 13.647
11.175 60.067 13.488
11.176 60.085 13.336
11.176 60.083 13.173
11.177 60.070 13.016
11.177 60.070 12.869
11.177 60.069 12.700
11.178 60.061 12.549
11.178 60.065 12.382
11.178 60.069 12.239
11.179 60.062 12.062
11.179 60.061 11.922
11.180 60.064 11.763
11.180 60.067 11.602
11.181 60.070 11.445
11.181 60.066 11.291
11.182 60.054 11.133
11.182 60.048 10.974
11.183 60.035 10.824
11.183 60.009 10.740
11.183 59.805 10.346
11.184 59.800 10.201
11.185 59.833 10.035
11.185 59.837 9.883
11.186 59.832 9.728
11.186 59.838 9.568
11.187 59.832 9.406
11.187 59.833 9.255
11.188 59.842 9.099
11.188 59.827 8.943
11.188 59.813 8.785
11.189 59.811 8.625
11.189 59.802 8.463
11.190 59.796 8.311
11.190 59.807 8.150
11.190 59.812 7.998
11.191 59.823 7.839
11.191 59.845 7.684
11.191 59.833 7.525
11.192 59.825 7.442
11.193 59.843 6.980
11.193 59.863 6.811
11.194 59.890 6.660
11.194 59.889 6.497
11.195 59.881 6.343
11.195 59.874 6.188
11.196 59.879 6.025
11.197 59.879 5.874
11.198 59.886 5.705
11.199 59.881 5.549
11.199 59.871 5.405
11.200 59.864 5.244
11.201 59.851 5.083
11.202 59.852 4.915
11.202 59.865 4.771
11.203 59.876 4.612
11.204 59.869 4.448
11.204 59.857 4.299
11.205 59.842 4.132
11.205 59.823 4.057
11.208 59.925 3.502
11.208 59.969 3.353
11.209 59.979 3.199
11.210 59.991 3.033
11.211 59.993 2.882
11.212 59.984 2.714
11.212 59.986 2.567
11.213 59.997 2.412
11.214 60.002 2.239
11.215 60.008 2.095
11.216 60.032 1.948
11.217 60.044 1.773
11.218 60.039 1.627
11.218 60.041 1.463
11.219 60.048 1.308
11.219 60.059 1.151
11.220 60.065 0.992
11.220 60.080 0.835
11.221 60.107 0.680
11.221 60.105 0.522
11.221 60.058 0.387
11.221 60.057 0.333
11.272 59.965 13.924
11.273 59.991 13.808
11.273 60.031 13.653
11.274 60.063 13.491
11.274 60.079 13.329
11.275 60.077 13.173
11.275 60.068 13.020
11.276 60.061 12.862
11.276 60.058 12.695
11.276 60.058 12.545
11.277 60.060 12.392
11.277 60.061 12.231
11.277 60.062 12.077
11.278 60.062 11.927
11.278 60.067 11.759
11.279 60.077 11.597
11.279 60.079 11.445
11.280 60.073 11.292
11.280 60.057 11.137
11.281 60.056 10.975
11.281 60.042 10.810
11.282 59.986 10.676
11.282 59.804 10.347
11.282 59.800 10.197
11.283 59.830 10.045
11.284 59.829 9.881
11.284 59.832 9.727
11.285 59.833 9.576
11.285 59.825 9.413
11.286 59.834 9.258
11.286 59.845 9.091
11.287 59.828 8.939
11.287 59.812 8.776
11.287 59.802 8.629
11.288 59.795 8.465
11.288 59.800 8.314
11.289 59.819 8.156
11.289 59.829 7.991
11.289 59.835 7.837
11.290 59.855 7.679
11.290 59.846 7.523
11.290 59.835 7.371
11.292 59.846 6.893
11.292 59.876 6.738
11.293 59.886 6.577
11.293 59.883 6.418
11.294 59.874 6.261
11.294 59.877 6.105
11.295 59.879 5.955
11.296 59.884 5.788
11.297 59.892 5.640
11.298 59.882 5.473
11.298 59.873 5.312
11.299 59.862 5.170
11.300 59.855 5.005
11.301 59.863 4.851
11.301 59.870 4.687
11.302 59.875 4.530
11.303 59.870 4.366
11.303 59.857 4.224
11.303 59.850 4.142
11.307 59.969 3.432
11.307 59.970 3.273
11.308 59.980 3.121
11.309 59.994 2.951
11.310 59.991 2.806
11.311 59.984 2.642
11.312 59.995 2.484
11.312 59.997 2.327
11.313 59.998 2.173
11.314 60.017 2.011
11.315 60.043 1.864
11.316 60.046 1.702
11.317 60.043 1.546
11.317 60.052 1.384
11.318 60.059 1.229
11.318 60.075 1.067
11.319 60.090 0.923
11.319 60.115 0.755
11.320 60.135 0.604
11.320 60.117 0.451
11.320 60.087 0.329
11.372 59.961 13.924
11.372 59.988 13.809
11.373 60.035 13.647
11.373 60.064 13.488
11.374 60.078 13.338
11.374 60.079 13.169
11.375 60.070 13.014
11.375 60.063 12.859
11.375 60.060 12.708
11.376 60.057 12.556
11.376 60.057 12.385
11.377 60.059 12.230
11.377 60.056 12.079
11.377 60.054 11.922
11.378 60.066 11.753
11.378 60.076 11.606
11.379 60.083 11.448
11.379 60.075 11.293
11.380 60.057 11.124
11.380 60.057 10.974
11.381 60.043 10.826
11.381 60.021 10.737
11.381 59.800 10.347
11.382 59.795 10.202
11.383 59.831 10.043
11.383 59.834 9.884
11.384 59.834 9.730
11.384 59.833 9.568
11.385 59.827 9.413
11.385 59.835 9.254
11.386 59.848 9.098
11.386 59.831 8.933
11.386 59.809 8.781
11.387 59.804 8.622
11.387 59.799 8.475
11.388 59.807 8.317
11.388 59.831 8.146
11.389 59.839 7.992
11.389 59.839 7.844
11.389 59.851 7.683
11.390 59.841 7.513
11.390 59.828 7.433
11.391 59.844 6.967
11.391 59.864 6.814
11.392 59.878 6.657
11.392 59.880 6.497
11.393 59.873 6.337
11.394 59.875 6.192
11.394 59.872 6.027
11.395 59.876 5.869
11.396 59.885 5.707
11.397 59.881 5.554
11.398 59.869 5.400
11.398 59.858 5.233
11.399 59.851 5.087
11.400 59.856 4.921
11.401 59.865 4.777
11.401 59.870 4.613
11.402 59.875 4.459
11.403 59.866 4.290
11.403 59.863 4.132
11.407 59.950 3.351
11.407 59.966 3.195
11.408 59.989 3.035
11.409 59.999 2.884
11.410 59.989 2.725
11.411 59.990 2.569
11.412 59.999 2.409
11.413 59.996 2.252
11.414 60.002 2.097
11.415 60.035 1.932
11.415 60.053 1.782
11.416 60.044 1.626
11.417 60.052 1.457
11.417 60.062 1.313
11.418 60.074 1.145
11.418 60.095 0.992
11.419 60.117 0.834
11.419 60.144 0.682
11.420 60.152 0.527
11.420 60.110 0.389
11.420 60.108 0.327
11.473 60.016 13.923
11.473 60.017 13.796
11.474 60.045 13.650
11.474 60.073 13.496
11.475 60.085 13.322
11.475 60.081 13.176
11.475 60.070 13.017
11.476 60.066 12.861
11.476 60.064 12.705
11.476 60.061 12.543
11.477 60.064 12.389
11.477 60.065 12.234
11.478 60.057 12.071
11.478 60.052 11.918
11.479 60.059 11.765
11.479 60.071 11.605
11.480 60.075 11.443
11.480 60.071 11.288
11.480 60.056 11.135
11.481 60.052 10.973
11.481 60.047 10.822
11.482 59.993 10.675
11.482 59.800 10.350
11.483 59.790 10.194
11.483 59.824 10.044
11.484 59.827 9.886
11.484 59.823 9.727
11.485 59.824 9.570
11.485 59.820 9.411
11.486 59.832 9.254
11.486 59.842 9.092
11.487 59.823 8.944
11.487 59.809 8.777
11.488 59.807 8.630
11.488 59.804 8.465
11.488 59.813 8.316
11.489 59.836 8.154
11.489 59.837 7.997
11.490 59.835 7.839
11.490 59.844 7.676
11.490 59.829 7.516
11.491 59.820 7.368
11.492 59.850 6.961
11.492 59.871 6.814
11.493 59.882 6.662
11.493 59.881 6.500
11.494 59.875 6.343
11.494 59.870 6.177
11.495 59.870 6.027
11.496 59.870 5.873
11.497 59.874 5.713
11.497 59.874 5.549
11.498 59.857 5.403
11.499 59.843 5.242
11.500 59.840 5.082
11.500 59.848 4.922
11.501 59.857 4.765
11.502 59.862 4.613
11.503 59.871 4.462
11.503 59.866 4.293
11.504 59.860 4.134
11.504 59.862 4.059
11.507 59.931 3.433
11.508 59.981 3.273
11.509 59.985 3.118
11.509 59.996 2.964
11.510 59.995 2.789
11.511 59.989 2.644
11.512 59.997 2.488
11.513 59.999 2.330
11.514 59.996 2.174
11.515 60.015 2.011
11.516 60.046 1.861
11.516 60.048 1.703
11.517 60.046 1.547
11.518 60.055 1.380
11.518 60.070 1.239
11.519 60.090 1.069
11.519 60.109 0.920
11.520 60.134 0.758
11.520 60.152 0.598
11.520 60.129 0.453
11.521 60.141 0.333
11.573 60.066 13.914
11.574 60.051 13.807
11.574 60.065 13.638
11.575 60.084 13.494
11.575 60.091 13.331
11.576 60.085 13.173
11.576 60.073 13.014
11.576 60.069 12.863
11.577 60.072 12.701
11.577 60.070 12.543
11.577 60.071 12.387
11.578 60.064 12.229
11.578 60.054 12.085
11.579 60.050 11.915
11.579 60.051 11.766
11.580 60.058 11.598
11.580 60.063 11.446
11.580 60.059 11.285
11.581 60.042 11.134
11.581 60.043 10.978
11.582 60.042 10.811
11.582 59.991 10.678
11.583 59.808 10.340
11.583 59.799 10.206
11.584 59.833 10.037
11.584 59.834 9.882
11.585 59.825 9.735
11.585 59.824 9.567
11.586 59.817 9.402
11.586 59.830 9.263
11.587 59.837 9.095
11.587 59.819 8.933
11.588 59.811 8.792
11.588 59.817 8.623
11.589 59.816 8.466
11.589 59.820 8.300
11.590 59.838 8.155
11.590 59.834 8.001
11.590 59.829 7.832
11.591 59.835 7.686
11.591 59.818 7.521
11.591 59.811 7.446
11.592 59.854 6.973
11.593 59.878 6.819
11.593 59.887 6.650
11.594 59.882 6.496
11.594 59.878 6.345
11.595 59.871 6.184
11.596 59.869 6.032
11.596 59.868 5.865
11.597 59.875 5.714
11.598 59.874 5.554
11.599 59.856 5.401
11.599 59.845 5.242
11.600 59.848 5.088
11.601 59.853 4.924
11.602 59.861 4.760
11.602 59.868 4.608
11.603 59.869 4.450
11.604 59.867 4.299
11.604 59.854 4.217
11.608 59.993 3.277
11.609 59.989 3.113
11.610 59.997 2.952
11.611 59.996 2.804
11.612 59.993 2.649
11.612 60.001 2.480
11.613 59.997 2.334
11.614 59.990 2.173
11.615 60.009 2.012
11.616 60.030 1.857
11.617 60.034 1.692
11.618 60.038 1.546
11.618 60.047 1.382
11.619 60.065 1.230
11.619 60.082 1.075
11.620 60.099 0.910
11.620 60.122 0.763
11.621 60.120 0.608
11.621 60.088 0.444
11.621 60.030 0.334
11.673 60.033 13.922
11.674 60.040 13.808
11.674 60.066 13.651
11.675 60.085 13.476
11.675 60.089 13.336
11.676 60.073 13.170
11.676 60.063 13.021
11.677 60.063 12.863
11.677 60.066 12.702
11.677 60.070 12.542
11.678 60.072 12.390
11.678 60.065 12.233
11.678 60.059 12.075
11.679 60.050 11.911
11.679 60.052 11.762
11.680 60.059 11.610
11.680 60.056 11.446
11.681 60.051 11.288
11.681 60.040 11.129
11.682 60.043 10.979
11.682 60.047 10.824
11.682 60.028 10.738
11.683 59.797 10.283
11.684 59.822 10.118
11.684 59.838 9.961
11.685 59.830 9.804
11.685 59.823 9.650
11.686 59.811 9.496
11.686 59.813 9.329
11.687 59.828 9.178
11.687 59.822 9.016
11.688 59.810 8.860
11.688 59.816 8.706
11.689 59.827 8.543
11.689 59.823 8.394
11.689 59.825 8.227
11.690 59.833 8.072
11.690 59.823 7.919
11.691 59.821 7.756
11.691 59.814 7.611
11.691 59.798 7.449
11.691 59.801 7.363
11.693 59.867 6.891
11.693 59.885 6.732
11.694 59.889 6.585
11.694 59.887 6.417
11.695 59.882 6.263
11.695 59.878 6.104
11.696 59.880 5.946
11.697 59.879 5.793
11.698 59.877 5.640
11.699 59.861 5.470
11.699 59.850 5.317
11.700 59.849 5.159
11.701 59.857 5.000
11.702 59.864 4.849
11.702 59.869 4.692
11.703 59.872 4.530
11.704 59.869 4.374
11.704 59.867 4.220
11.709 59.992 3.192
11.710 59.995 3.042
11.710 59.996 2.884
11.711 59.995 2.726
11.712 60.002 2.562
11.713 60.005 2.403
11.714 60.000 2.247
11.715 60.003 2.097
11.716 60.023 1.928
11.717 60.032 1.782
11.717 60.033 1.620
11.718 60.043 1.465
11.719 60.055 1.314
11.719 60.061 1.150
11.720 60.071 0.995
11.720 60.091 0.830
11.720 60.104 0.686
11.721 60.101 0.526
11.721 60.076 0.452
11.773 60.013 13.805
11.774 60.050 13.647
11.774 60.073 13.490
11.775 60.074 13.332
11.775 60.066 13.171
11.775 60.058 13.025
11.776 60.056 12.860
11.776 60.063 12.697
11.777 60.071 12.544
11.777 60.071 12.393
11.777 60.063 12.233
11.778 60.059 12.077
11.778 60.045 11.918
11.779 60.044 11.759
11.779 60.056 11.604
11.780 60.051 11.444
11.780 60.044 11.297
11.780 60.038 11.131
11.781 60.045 10.975
11.782 60.046 10.817
11.782 60.029 10.749
11.783 59.809 10.271
11.783 59.831 10.126
11.784 59.848 9.952
11.784 59.838 9.802
11.785 59.825 9.649
11.785 59.813 9.495
11.786 59.812 9.325
11.786 59.827 9.176
11.787 59.825 9.024
11.787 59.813 8.861
11.787 59.819 8.703
11.788 59.830 8.550
11.788 59.829 8.390
11.789 59.829 8.233
11.789 59.832 8.070
11.790 59.829 7.916
11.790 59.825 7.754
11.790 59.815 7.598
11.790 59.799 7.452
11.791 59.801 7.371
11.792 59.853 6.977
11.792 59.879 6.814
11.793 59.891 6.652
11.793 59.891 6.499
11.794 59.889 6.337
11.794 59.882 6.194
11.795 59.880 6.027
11.796 59.875 5.859
11.797 59.873 5.717
11.797 59.860 5.554
11.798 59.844 5.406
11.799 59.837 5.240
11.800 59.841 5.079
11.800 59.855 4.924
11.801 59.866 4.772
11.802 59.871 4.604
11.803 59.873 4.455
11.803 59.871 4.296
11.804 59.868 4.134
11.808 59.990 3.195
11.809 60.001 3.035
11.810 60.007 2.878
11.811 60.007 2.720
11.811 60.015 2.571
11.812 60.017 2.411
11.813 60.010 2.238
11.814 60.013 2.094
11.815 60.029 1.941
11.816 60.037 1.780
11.817 60.042 1.623
11.817 60.057 1.465
11.818 60.065 1.309
11.818 60.068 1.143
11.819 60.073 0.999
11.819 60.084 0.838
11.820 60.099 0.679
11.820 60.102 0.521
11.872 59.941 13.875
11.872 60.011 13.734
11.873 60.051 13.564
11.873 60.062 13.417
11.874 60.060 13.256
11.874 60.056 13.092
11.875 60.054 12.939
11.875 60.054 12.781
11.875 60.062 12.625
11.876 60.064 12.472
11.876 60.060 12.312
11.877 60.056 12.152
11.877 60.050 12.004
11.877 60.040 11.836
11.878 60.045 11.676
11.878 60.051 11.526
11.879 60.043 11.373
11.879 60.033 11.213
11.880 60.035 11.063
11.880 60.041 10.890
11.880 60.038 10.809
11.881 59.831 10.342
11.882 59.822 10.196
11.882 59.850 10.043
11.883 59.854 9.885
11.883 59.840 9.728
11.884 59.822 9.566
11.884 59.810 9.414
11.885 59.818 9.249
11.885 59.828 9.098
11.886 59.823 8.940
11.886 59.822 8.783
11.887 59.828 8.622
11.887 59.832 8.466
11.888 59.826 8.314
11.888 59.825 8.150
11.888 59.829 8.009
11.889 59.825 7.825
11.889 59.821 7.681
11.889 59.802 7.521
11.889 59.792 7.442
11.891 59.858 6.896
11.891 59.883 6.740
11.892 59.891 6.577
11.892 59.891 6.420
11.893 59.881 6.263
11.894 59.877 6.107
11.894 59.876 5.952
11.895 59.868 5.790
11.896 59.867 5.628
11.897 59.855 5.475
11.897 59.842 5.322
11.898 59.840 5.163
11.899 59.846 5.004
11.900 59.860 4.845
11.901 59.877 4.690
11.901 59.881 4.533
11.902 59.880 4.381
11.903 59.874 4.221
11.903 59.869 4.141
11.906 59.979 3.432
11.907 60.000 3.273
11.907 59.995 3.118
11.908 60.001 2.958
11.909 60.006 2.805
11.910 60.008 2.639
11.911 60.016 2.490
11.912 60.013 2.326
11.913 60.010 2.177
11.914 60.024 2.024
11.915 60.036 1.849
11.915 60.042 1.706
11.916 60.054 1.538
11.917 60.069 1.389
11.917 60.078 1.231
11.918 60.080 1.066
11.918 60.084 0.918
11.919 60.099 0.761
11.919 60.116 0.593
11.919 60.108 0.451
11.971 60.017 13.805
11.972 60.039 13.643
11.972 60.061 13.490
11.973 60.068 13.331
11.973 60.071 13.175
11.973 60.070 13.017
11.974 60.069 12.859
11.974 60.067 12.713
11.975 60.067 12.542
11.975 60.062 12.386
11.975 60.059 12.237
11.976 60.055 12.072
11.976 60.049 11.925
11.977 60.052 11.759
11.977 60.058 11.600
11.978 60.059 11.449
11.978 60.052 11.283
11.978 60.043 11.131
11.979 60.041 10.982
11.979 60.032 10.819
11.980 60.010 10.743
11.981 59.820 10.286
11.981 59.834 10.115
11.982 59.854 9.963
11.982 59.846 9.802
11.983 59.829 9.645
11.983 59.815 9.488
11.984 59.809 9.338
11.984 59.820 9.177
11.985 59.826 9.019
11.985 59.822 8.856
11.986 59.825 8.710
11.986 59.834 8.540
11.986 59.830 8.387
11.987 59.821 8.238
11.987 59.825 8.076
11.987 59.821 7.917
11.988 59.822 7.761
11.988 59.809 7.592
11.988 59.791 7.448
11.989 59.792 7.365
11.990 59.849 6.893
11.990 59.876 6.738
11.991 59.881 6.575
11.991 59.881 6.421
11.992 59.874 6.263
11.993 59.869 6.106
11.993 59.870 5.947
11.994 59.861 5.789
11.995 59.861 5.629
11.996 59.859 5.476
11.997 59.847 5.317
11.997 59.843 5.161
11.998 59.846 5.009
11.999 59.864 4.847
12.000 59.882 4.693
12.000 59.885 4.527
12.001 59.879 4.372
12.002 59.868 4.217
12.002 59.874 4.066
12.005 59.953 3.503
12.005 59.989 3.351
12.006 59.991 3.193
12.007 59.990 3.041
12.008 59.997 2.884
12.009 59.996 2.724
12.009 60.001 2.568
12.010 60.008 2.410
12.011 60.014 2.251
12.012 60.022 2.092
12.013 60.035 1.930
12.014 60.045 1.781
12.015 60.045 1.619
12.015 60.055 1.460
12.016 60.070 1.311
12.017 60.082 1.149
12.017 60.086 0.994
12.017 60.097 0.838
12.018 60.114 0.685
12.018 60.115 0.519
12.018 60.146 0.401
12.018 60.144 0.342
12.070 60.061 13.914
12.071 60.040 13.795
12.071 60.062 13.645
12.072 60.071 13.488
12.072 60.079 13.334
12.073 60.085 13.168
12.073 60.080 13.015
12.073 60.075 12.860
12.074 60.075 12.706
12.074 60.072 12.550
12.074 60.063 12.394
12.075 60.059 12.230
12.075 60.055 12.070
12.076 60.047 11.917
12.076 60.050 11.769
12.077 60.060 11.609
12.077 60.059 11.440
12.077 60.055 11.293
12.078 60.047 11.132
12.078 60.038 10.973
12.079 60.025 10.829
12.079 59.976 10.674
12.080 59.902 10.508
12.080 59.820 10.267
12.081 59.834 10.121
12.081 59.847 9.973
12.082 59.834 9.795
12.082 59.824 9.649
12.083 59.813 9.486
12.083 59.810 9.336
12.084 59.825 9.180
12.084 59.833 9.023
12.085 59.829 8.860
12.085 59.825 8.706
12.086 59.834 8.534
12.086 59.832 8.392
12.086 59.821 8.236
12.087 59.822 8.066
12.087 59.819 7.919
12.087 59.825 7.759
12.088 59.826 7.617
12.088 59.783 7.439
12.088 59.778 7.362
12.089 59.835 6.891
12.090 59.863 6.738
12.090 59.877 6.579
12.091 59.881 6.422
12.092 59.873 6.264
12.092 59.871 6.106
12.093 59.872 5.947
12.094 59.861 5.793
12.095 59.862 5.633
12.095 59.863 5.482
12.096 59.848 5.308
12.097 59.840 5.168
12.098 59.839 5.005
12.098 59.854 4.841
12.099 59.875 4.692
12.100 59.881 4.533
12.101 59.876 4.371
12.101 59.873 4.215
12.102 59.837 4.066
12.104 59.983 3.503
12.105 59.971 3.350
12.106 59.983 3.196
12.106 59.988 3.041
12.107 59.992 2.871
12.108 59.990 2.722
12.109 59.998 2.565
12.110 60.004 2.405
12.111 60.011 2.254
12.112 60.025 2.093
12.113 60.038 1.936
12.114 60.050 1.782
12.114 60.052 1.627
12.115 60.054 1.459
12.116 60.066 1.309
12.116 60.083 1.157
12.117 60.087 0.993
12.117 60.096 0.835
12.117 60.111 0.681
12.118 60.113 0.518
12.118 60.078 0.390
12.118 60.076 0.335
12.171 60.031 13.919
12.172 60.056 13.801
12.172 60.065 13.641
12.172 60.077 13.492
12.173 60.087 13.330
12.173 60.094 13.178
12.174 60.083 13.024
12.174 60.072 12.867
12.175 60.071 12.694
12.175 60.069 12.541
12.175 60.062 12.390
12.176 60.054 12.233
12.176 60.050 12.072
12.176 60.042 11.923
12.177 60.042 11.753
12.177 60.057 11.609
12.178 60.055 11.444
12.178 60.049 11.294
12.179 60.045 11.140
12.179 60.036 10.971
12.180 60.015 10.827
12.180 59.967 10.679
12.181 59.833 10.340
12.181 59.822 10.205
12.182 59.847 10.038
12.182 59.850 9.880
12.183 59.845 9.724
12.183 59.844 9.573
12.184 59.835 9.414
12.184 59.838 9.255
12.185 59.847 9.092
12.185 59.842 8.938
12.186 59.831 8.785
12.186 59.835 8.634
12.187 59.841 8.467
12.187 59.837 8.306
12.187 59.830 8.154
12.188 59.825 7.990
12.188 59.829 7.842
12.188 59.830 7.674
12.189 59.844 7.530
12.189 59.833 7.448
12.190 59.837 6.895
12.191 59.855 6.732
12.191 59.877 6.573
12.192 59.883 6.421
12.192 59.878 6.264
12.193 59.880 6.106
12.194 59.879 5.951
12.195 59.871 5.789
12.195 59.874 5.639
12.196 59.869 5.479
12.197 59.856 5.315
12.198 59.846 5.159
12.198 59.839 5.006
12.199 59.851 4.845
12.200 59.874 4.684
12.201 59.883 4.538
12.201 59.878 4.377
12.202 59.879 4.213
12.202 59.855 4.133
12.205 59.917 3.507
12.206 59.968 3.342
12.207 59.977 3.188
12.207 59.982 3.038
12.208 59.981 2.882
12.209 59.976 2.722
12.210 59.988 2.566
12.211 59.998 2.408
12.212 59.997 2.251
12.213 60.014 2.094
12.214 60.031 1.937
12.214 60.045 1.780
12.215 60.053 1.629
12.216 60.052 1.469
12.217 60.061 1.304
12.217 60.078 1.155
12.218 60.084 0.992
12.218 60.094 0.836
12.218 60.104 0.672
12.218 60.097 0.537
12.219 60.076 0.446
12.272 60.024 13.804
12.273 60.058 13.656
12.274 60.079 13.489
12.274 60.096 13.332
12.274 60.099 13.173
12.275 60.082 13.009
12.275 60.068 12.869
12.276 60.065 12.697
12.276 60.060 12.544
12.276 60.049 12.396
12.277 60.046 12.237
12.277 60.044 12.077
12.277 60.039 11.920
12.278 60.044 11.757
12.278 60.057 11.605
12.279 60.054 11.451
12.279 60.050 11.284
12.280 60.054 11.132
12.280 60.044 10.980
12.281 60.020 10.815
12.281 60.000 10.743
12.282 59.818 10.273
12.283 59.829 10.119
12.283 59.845 9.957
12.284 59.842 9.806
12.284 59.842 9.647
12.285 59.839 9.489
12.285 59.837 9.334
12.286 59.844 9.182
12.286 59.848 9.008
12.287 59.842 8.866
12.287 59.834 8.705
12.287 59.838 8.544
12.288 59.846 8.387
12.288 59.838 8.235
12.289 59.830 8.071
12.289 59.831 7.921
12.289 59.832 7.758
12.290 59.829 7.601
12.290 59.796 7.448
12.291 59.834 6.889
12.292 59.862 6.743
12.292 59.878 6.572
12.293 59.886 6.420
12.294 59.881 6.272
12.294 59.888 6.102
12.295 59.890 5.943
12.296 59.881 5.792
12.297 59.884 5.630
12.297 59.881 5.476
12.298 59.870 5.320
12.299 59.854 5.168
12.300 59.848 5.001
12.300 59.854 4.849
12.301 59.865 4.692
12.302 59.874 4.532
12.302 59.873 4.370
12.303 59.879 4.227
12.303 59.896 4.140
12.307 59.968 3.358
12.308 59.978 3.191
12.308 59.983 3.034
12.309 59.978 2.890
12.310 59.971 2.719
12.311 59.986 2.561
12.312 59.999 2.415
12.313 60.001 2.251
12.314 60.008 2.084
12.315 60.022 1.945
12.316 60.041 1.774
12.316 60.049 1.620
12.317 60.048 1.458
12.318 60.056 1.314
12.318 60.067 1.148
12.319 60.075 0.992
12.319 60.083 0.838
12.319 60.090 0.679
12.320 60.091 0.534
12.373 60.006 13.808
12.374 60.046 13.643
12.374 60.071 13.485
12.375 60.085 13.334
12.375 60.088 13.174
12.376 60.074 13.014
12.376 60.058 12.868
12.376 60.060 12.705
12.377 60.060 12.548
12.377 60.051 12.381
12.377 60.047 12.230
12.378 60.044 12.077
12.378 60.041 11.921
12.379 60.045 11.765
12.379 60.049 11.603
12.380 60.049 11.447
12.380 60.048 11.296
12.381 60.050 11.128
12.381 60.041 10.974
12.382 60.021 10.822
12.382 59.839 10.393
12.383 59.824 10.285
12.383 59.832 10.118
12.384 59.845 9.958
12.384 59.839 9.806
12.385 59.839 9.657
12.385 59.835 9.493
12.386 59.831 9.331
12.386 59.845 9.170
12.387 59.850 9.018
12.387 59.845 8.851
12.388 59.834 8.700
12.388 59.834 8.548
12.389 59.843 8.394
12.389 59.841 8.233
12.389 59.841 8.070
12.390 59.845 7.911
12.390 59.843 7.764
12.390 59.822 7.600
12.391 59.789 7.440
12.392 59.835 6.903
12.393 59.864 6.739
12.393 59.884 6.576
12.394 59.887 6.417
12.394 59.879 6.256
12.395 59.880 6.111
12.396 59.881 5.951
12.396 59.879 5.791
12.397 59.887 5.628
12.398 59.884 5.474
12.399 59.869 5.319
12.400 59.856 5.169
12.400 59.851 5.009
12.401 59.857 4.839
12.402 59.865 4.693
12.402 59.867 4.531
12.403 59.872 4.371
12.404 59.873 4.217
12.404 59.864 4.064
12.407 59.949 3.435
12.408 59.980 3.275
12.409 59.994 3.115
12.410 59.997 2.957
12.410 59.985 2.796
12.411 59.993 2.648
12.412 60.007 2.483
12.413 60.006 2.331
12.414 60.001 2.174
12.415 60.004 2.012
12.416 60.022 1.866
12.417 60.037 1.700
12.417 60.047 1.545
12.418 60.049 1.380
12.418 60.054 1.227
12.419 60.061 1.080
12.419 60.067 0.916
12.420 60.075 0.750
12.420 60.092 0.600
12.420 60.085 0.454
12.472 59.990 13.921
12.473 60.006 13.807
12.473 60.048 13.651
12.474 60.067 13.487
12.474 60.078 13.340
12.475 60.081 13.173
12.475 60.068 13.010
12.475 60.053 12.857
12.476 60.054 12.708
12.476 60.054 12.548
12.477 60.048 12.395
12.477 60.050 12.234
12.477 60.048 12.075
12.478 60.052 11.917
12.478 60.056 11.765
12.479 60.059 11.598
12.479 60.060 11.439
12.480 60.054 11.290
12.480 60.053 11.133
12.481 60.043 10.979
12.481 60.027 10.816
12.481 60.010 10.741
12.482 59.823 10.264
12.483 59.829 10.123
12.483 59.841 9.962
12.484 59.839 9.816
12.484 59.834 9.642
12.485 59.825 9.489
12.485 59.819 9.338
12.486 59.838 9.167
12.486 59.852 9.020
12.487 59.845 8.862
12.487 59.829 8.708
12.488 59.828 8.541
12.488 59.832 8.392
12.488 59.834 8.224
12.489 59.840 8.077
12.489 59.843 7.913
12.490 59.840 7.760
12.490 59.839 7.592
12.490 59.815 7.450
12.491 59.839 6.892
12.492 59.866 6.733
12.493 59.888 6.580
12.493 59.886 6.423
12.494 59.872 6.255
12.494 59.864 6.109
12.495 59.868 5.951
12.496 59.871 5.786
12.497 59.884 5.635
12.497 59.884 5.483
12.498 59.865 5.319
12.499 59.857 5.157
12.500 59.857 4.999
12.500 59.866 4.851
12.501 59.875 4.686
12.502 59.871 4.532
12.503 59.874 4.377
12.503 59.862 4.207
12.503 59.859 4.130
12.507 59.958 3.432
12.507 59.977 3.270
12.508 59.996 3.111
12.509 60.002 2.958
12.510 59.987 2.800
12.511 59.990 2.647
12.511 60.009 2.488
12.512 60.005 2.330
12.513 59.995 2.174
12.514 59.997 2.006
12.515 60.013 1.858
12.516 60.030 1.701
12.517 60.042 1.551
12.517 60.050 1.383
12.518 60.052 1.227
12.518 60.056 1.070
12.519 60.060 0.919
12.519 60.074 0.758
12.519 60.087 0.603
12.520 60.088 0.445
12.520 60.094 0.343
12.571 60.037 13.919
12.571 60.037 13.802
12.572 60.059 13.646
12.572 60.073 13.492
12.573 60.079 13.325
12.573 60.081 13.180
12.573 60.073 13.016
12.574 60.061 12.856
12.574 60.059 12.706
12.575 60.062 12.542
12.575 60.059 12.390
12.575 60.062 12.232
12.576 60.066 12.078
12.576 60.069 11.918
12.577 60.070 11.760
12.577 60.070 11.608
12.578 60.068 11.443
12.578 60.060 11.284
12.578 60.050 11.136
12.579 60.040 10.970
12.579 60.031 10.826
12.580 60.014 10.743
12.581 59.823 10.283
12.581 59.830 10.120
12.582 59.844 9.961
12.582 59.847 9.799
12.583 59.842 9.651
12.583 59.823 9.494
12.584 59.815 9.329
12.584 59.835 9.179
12.585 59.847 9.017
12.585 59.844 8.865
12.586 59.825 8.703
12.586 59.821 8.545
12.586 59.823 8.377
12.587 59.829 8.228
12.587 59.841 8.080
12.588 59.843 7.920
12.588 59.845 7.762
12.588 59.835 7.599
12.588 59.816 7.455
12.589 59.816 7.373
12.590 59.864 6.889
12.590 59.874 6.735
12.591 59.884 6.580
12.591 59.879 6.424
12.592 59.863 6.261
12.593 59.855 6.108
12.593 59.860 5.945
12.594 59.863 5.795
12.595 59.877 5.628
12.596 59.875 5.477
12.597 59.858 5.317
12.597 59.853 5.162
12.598 59.859 5.005
12.599 59.871 4.847
12.600 59.876 4.687
12.600 59.873 4.531
12.601 59.870 4.378
12.602 59.870 4.211
12.602 59.877 4.060
12.604 59.911 3.504
12.605 59.964 3.350
12.606 59.983 3.199
12.607 59.995 3.036
12.608 59.991 2.885
12.608 59.978 2.716
12.609 59.992 2.573
12.610 60.001 2.394
12.611 59.996 2.254
12.612 59.990 2.107
12.613 59.999 1.925
12.614 60.014 1.778
12.615 60.027 1.619
12.615 60.045 1.471
12.616 60.048 1.310
12.616 60.050 1.147
12.617 60.053 0.997
12.617 60.058 0.832
12.618 60.078 0.676
12.618 60.094 0.527
12.618 60.132 0.384
12.618 60.131 0.337
12.670 60.026 13.917
12.670 60.057 13.803
12.671 60.076 13.648
12.671 60.079 13.488
12.671 60.080 13.321
12.672 60.083 13.173
12.672 60.075 13.020
12.673 60.063 12.862
12.673 60.064 12.701
12.673 60.065 12.546
12.674 60.062 12.390
12.674 60.068 12.231
12.675 60.071 12.079
12.675 60.071 11.910
12.676 60.074 11.758
12.676 60.074 11.606
12.676 60.073 11.450
12.677 60.064 11.290
12.677 60.047 11.135
12.678 60.040 10.969
12.678 60.036 10.823
12.679 60.001 10.680
12.679 59.838 10.349
12.680 59.820 10.197
12.680 59.830 10.038
12.681 59.843 9.882
12.681 59.847 9.726
12.682 59.836 9.569
12.682 59.816 9.411
12.683 59.823 9.252
12.683 59.846 9.102
12.684 59.850 8.940
12.684 59.833 8.782
12.685 59.816 8.622
12.685 59.814 8.475
12.685 59.822 8.309
12.686 59.832 8.151
12.686 59.842 7.997
12.687 59.850 7.831
12.687 59.848 7.682
12.687 59.819 7.519
12.687 59.811 7.370
12.688 59.847 6.974
12.689 59.869 6.818
12.689 59.878 6.653
12.690 59.876 6.498
12.691 59.866 6.337
12.691 59.860 6.191
12.692 59.858 6.020
12.693 59.859 5.872
12.693 59.867 5.708
12.694 59.871 5.552
12.695 59.862 5.399
12.696 59.851 5.242
12.697 59.855 5.089
12.697 59.866 4.921
12.698 59.872 4.772
12.699 59.876 4.610
12.699 59.872 4.458
12.700 59.868 4.297
12.701 59.863 4.142
12.701 59.857 4.063
12.703 59.922 3.504
12.704 59.955 3.362
12.705 59.973 3.194
12.706 59.990 3.035
12.707 59.992 2.877
12.707 59.980 2.725
12.708 59.990 2.557
12.709 60.001 2.418
12.710 60.001 2.253
12.711 60.007 2.087
12.712 60.019 1.946
12.713 60.031 1.778
12.714 60.044 1.625
12.714 60.054 1.465
12.715 60.050 1.302
12.715 60.048 1.147
12.716 60.053 0.987
12.716 60.059 0.844
12.716 60.074 0.682
12.717 60.083 0.526
12.717 60.107 0.391
12.717 60.105 0.337
12.770 60.039 13.801
12.771 60.063 13.646
12.771 60.078 13.491
12.772 60.085 13.335
12.772 60.088 13.172
12.772 60.080 13.013
12.773 60.070 12.867
12.773 60.061 12.704
12.774 60.062 12.549
12.774 60.063 12.382
12.774 60.070 12.230
12.775 60.073 12.082
12.775 60.074 11.914
12.776 60.073 11.758
12.776 60.073 11.601
12.777 60.077 11.448
12.777 60.065 11.293
12.778 60.048 11.129
12.778 60.040 10.980
12.779 60.037 10.820
12.779 59.998 10.669
12.779 59.858 10.397
12.780 59.812 10.277
12.780 59.817 10.127
12.781 59.838 9.966
12.781 59.853 9.807
12.782 59.856 9.653
12.782 59.839 9.481
12.783 59.820 9.335
12.783 59.834 9.176
12.784 59.843 9.017
12.784 59.828 8.856
12.785 59.811 8.692
12.785 59.800 8.554
12.785 59.804 8.397
12.786 59.818 8.234
12.786 59.827 8.068
12.787 59.836 7.915
12.787 59.845 7.755
12.787 59.834 7.609
12.788 59.816 7.442
12.788 59.816 7.364
12.789 59.848 6.978
12.789 59.864 6.813
12.790 59.873 6.658
12.790 59.873 6.497
12.791 59.866 6.338
12.792 59.863 6.190
12.792 59.864 6.033
12.793 59.858 5.873
12.794 59.862 5.703
12.795 59.864 5.552
12.795 59.856 5.406
12.796 59.849 5.239
12.797 59.852 5.078
12.798 59.860 4.923
12.798 59.868 4.774
12.799 59.877 4.608
12.800 59.873 4.452
12.800 59.870 4.292
12.801 59.856 4.138
12.802 59.867 3.998
12.804 59.934 3.498
12.804 59.941 3.350
12.805 59.960 3.190
12.806 59.977 3.040
12.807 59.986 2.882
12.808 59.976 2.728
12.809 59.984 2.568
12.810 59.994 2.398
12.810 59.994 2.256
12.812 60.009 2.084
12.812 60.024 1.934
12.813 60.040 1.785
12.814 60.059 1.622
12.815 60.063 1.469
12.815 60.058 1.309
12.816 60.052 1.145
12.816 60.058 0.995
12.817 60.065 0.831
12.817 60.072 0.695
12.817 60.062 0.515
12.817 60.064 0.407
12.817 60.034 0.335
12.872 59.950 13.875
12.872 60.029 13.738
12.873 60.079 13.558
12.873 60.089 13.405
12.874 60.095 13.253
12.874 60.093 13.097
12.875 60.082 12.936
12.875 60.068 12.782
12.875 60.060 12.628
12.876 60.061 12.461
12.876 60.064 12.315
12.877 60.068 12.150
12.877 60.068 11.996
12.877 60.062 11.846
12.878 60.056 11.690
12.878 60.061 11.526
12.879 60.068 11.356
12.879 60.055 11.211
12.880 60.043 11.060
12.880 60.038 10.890
12.881 60.018 10.751
12.881 59.988 10.674
12.881 59.808 10.341
12.882 59.795 10.194
12.882 59.821 10.042
12.883 59.842 9.885
12.883 59.851 9.730
12.884 59.848 9.568
12.884 59.828 9.414
12.885 59.826 9.253
12.885 59.838 9.096
12.886 59.834 8.940
12.886 59.820 8.792
12.887 59.804 8.624
12.887 59.805 8.461
12.888 59.813 8.307
12.888 59.819 8.158
12.888 59.830 7.998
12.889 59.832 7.839
12.889 59.833 7.674
12.889 59.822 7.527
12.890 59.812 7.448
12.891 59.853 6.899
12.891 59.864 6.731
12.892 59.868 6.578
12.893 59.871 6.420
12.893 59.870 6.265
12.894 59.872 6.102
12.895 59.869 5.949
12.895 59.867 5.789
12.896 59.872 5.643
12.897 59.868 5.470
12.898 59.859 5.323
12.899 59.854 5.165
12.899 59.858 5.003
12.900 59.865 4.843
12.901 59.870 4.692
12.901 59.873 4.534
12.902 59.873 4.370
12.903 59.867 4.219
12.903 59.852 4.060
12.904 59.851 3.988
12.905 59.854 3.515
12.906 59.938 3.351
12.907 59.955 3.191
12.908 59.969 3.033
12.909 59.983 2.875
12.910 59.980 2.728
12.911 59.985 2.567
12.912 59.993 2.407
12.913 59.998 2.251
12.913 60.008 2.097
12.914 60.024 1.933
12.915 60.043 1.776
12.916 60.050 1.696
12.917 60.052 1.232
12.918 60.058 1.074
12.918 60.072 0.920
12.919 60.077 0.755
12.919 60.078 0.599
12.919 60.065 0.460
12.919 60.049 0.329
12.974 60.020 13.807
12.975 60.064 13.646
12.975 60.088 13.488
12.976 60.094 13.334
12.976 60.096 13.173
12.976 60.089 13.019
12.977 60.076 12.864
12.977 60.065 12.702
12.977 60.061 12.547
12.978 60.064 12.384
12.978 60.066 12.237
12.979 60.066 12.073
12.979 60.060 11.914
12.979 60.048 11.754
12.980 60.043 11.612
12.980 60.053 11.447
12.981 60.058 11.294
12.981 60.045 11.124
12.982 60.042 10.978
12.982 60.032 10.821
12.983 59.977 10.690
12.983 59.831 10.402
12.983 59.792 10.281
12.984 59.809 10.127
12.985 59.831 9.965
12.985 59.841 9.798
12.986 59.846 9.650
12.986 59.834 9.488
12.987 59.823 9.331
12.987 59.830 9.176
12.988 59.834 9.020
12.988 59.822 8.856
12.988 59.804 8.705
12.989 59.801 8.552
12.989 59.803 8.391
12.990 59.807 8.229
12.990 59.820 8.075
12.991 59.824 7.914
12.991 59.825 7.752
12.991 59.825 7.607
12.991 59.811 7.446
12.992 59.808 7.366
12.993 59.851 6.895
12.993 59.868 6.733
12.994 59.871 6.584
12.994 59.873 6.423
12.995 59.877 6.265
12.996 59.871 6.101
12.996 59.864 5.950
12.997 59.866 5.791
12.998 59.869 5.631
12.999 59.867 5.476
13.000 59.857 5.320
13.000 59.854 5.158
13.001 59.849 5.012
13.002 59.856 4.840
13.003 59.863 4.687
13.003 59.864 4.541
13.004 59.870 4.378
13.005 59.873 4.213
13.005 59.863 4.055
13.008 59.952 3.431
13.009 59.953 3.272
13.010 59.968 3.116
13.010 59.985 2.962
13.011 59.990 2.799
13.012 59.991 2.644
13.013 59.999 2.488
13.014 60.001 2.323
13.015 60.003 2.173
13.016 60.018 2.016
13.017 60.042 1.859
13.018 60.055 1.711
13.018 60.060 1.544
13.019 60.062 1.380
13.019 60.053 1.224
13.020 60.060 1.074
13.020 60.073 0.919
13.021 60.076 0.750
13.021 60.074 0.603
13.021 60.091 0.450
13.022 60.149 0.338
13.075 60.040 13.801
13.076 60.067 13.643
13.076 60.092 13.489
13.077 60.096 13.330
13.077 60.093 13.170
13.077 60.085 13.015
13.078 60.070 12.862
13.078 60.059 12.703
13.078 60.061 12.549
13.079 60.065 12.388
13.079 60.072 12.233
13.080 60.075 12.070
13.080 60.069 11.920
13.080 60.056 11.765
13.081 60.048 11.600
13.081 60.053 11.451
13.082 60.052 11.289
13.082 60.046 11.129
13.083 60.042 10.976
13.083 60.030 10.815
13.084 59.979 10.668
13.084 59.933 10.603
13.084 59.811 10.349
13.085 59.808 10.196
13.085 59.828 10.040
13.086 59.838 9.890
13.086 59.836 9.718
13.087 59.833 9.574
13.087 59.826 9.410
13.088 59.822 9.255
13.088 59.828 9.099
13.089 59.828 8.944
13.089 59.814 8.776
13.090 59.808 8.623
13.090 59.811 8.464
13.090 59.813 8.313
13.091 59.815 8.151
13.091 59.818 7.997
13.092 59.822 7.841
13.092 59.824 7.682
13.092 59.812 7.518
13.092 59.804 7.368
13.094 59.844 6.888
13.094 59.865 6.741
13.095 59.871 6.576
13.095 59.876 6.417
13.096 59.877 6.262
13.097 59.865 6.113
13.097 59.862 5.945
13.098 59.863 5.792
13.099 59.867 5.634
13.100 59.865 5.482
13.100 59.851 5.315
13.101 59.845 5.156
13.102 59.842 4.996
13.103 59.849 4.850
13.103 59.859 4.695
13.104 59.865 4.530
13.105 59.868 4.377
13.105 59.864 4.211
13.106 59.853 4.062
13.108 59.904 3.495
13.109 59.976 3.358
13.110 59.959 3.195
13.111 59.966 3.035
13.112 59.982 2.878
13.112 59.984 2.724
13.113 59.988 2.570
13.114 59.996 2.407
13.115 59.998 2.243
13.116 60.004 2.095
13.117 60.023 1.933
13.118 60.043 1.788
13.119 60.048 1.614
13.119 60.056 1.467
13.120 60.055 1.309
13.120 60.056 1.144
13.121 60.070 0.997
13.121 60.078 0.838
13.122 60.086 0.678
13.122 60.083 0.529
13.122 60.098 0.393
13.122 60.096 0.338
13.174 60.058 13.730
13.175 60.077 13.558
13.175 60.091 13.412
13.176 60.086 13.256
13.176 60.077 13.094
13.177 60.072 12.941
13.177 60.063 12.777
13.177 60.063 12.628
13.178 60.069 12.466
13.178 60.075 12.312
13.179 60.072 12.148
13.179 60.065 11.997
13.179 60.065 11.847
13.180 60.051 11.672
13.180 60.042 11.528
13.181 60.045 11.369
13.181 60.042 11.219
13.182 60.036 11.051
13.182 60.032 10.902
13.183 60.008 10.740
13.184 59.809 10.278
13.184 59.827 10.123
13.185 59.839 9.950
13.185 59.838 9.816
13.186 59.829 9.640
13.186 59.826 9.488
13.187 59.824 9.343
13.187 59.824 9.169
13.188 59.823 9.023
13.188 59.819 8.860
13.188 59.816 8.703
13.189 59.818 8.545
13.189 59.825 8.381
13.190 59.826 8.235
13.190 59.822 8.071
13.190 59.819 7.922
13.191 59.824 7.759
13.191 59.821 7.597
13.191 59.812 7.446
13.192 59.811 7.359
13.193 59.839 6.980
13.193 59.855 6.807
13.194 59.872 6.660
13.194 59.880 6.500
13.195 59.882 6.333
13.195 59.873 6.188
13.196 59.865 6.022
13.197 59.869 5.872
13.198 59.870 5.710
13.198 59.871 5.551
13.199 59.858 5.401
13.200 59.844 5.239
13.201 59.841 5.088
13.201 59.841 4.919
13.202 59.848 4.768
13.203 59.857 4.609
13.204 59.863 4.459
13.204 59.861 4.298
13.205 59.855 4.134
13.205 59.847 4.061
13.207 59.922 3.499
13.208 59.964 3.352
13.209 59.967 3.196
13.210 59.965 3.039
13.211 59.977 2.882
13.211 59.979 2.723
13.212 59.980 2.558
13.213 59.990 2.408
13.214 59.996 2.250
13.215 60.000 2.099
13.216 60.021 1.938
13.217 60.036 1.776
13.218 60.044 1.625
13.218 60.056 1.455
13.219 60.061 1.315
13.219 60.067 1.148
13.220 60.074 0.993
13.220 60.079 0.836
13.221 60.090 0.678
13.221 60.085 0.521
13.221 60.046 0.400
13.221 60.043 0.332
13.273 60.001 13.805
13.273 60.060 13.649
13.274 60.085 13.491
13.274 60.086 13.324
13.275 60.076 13.171
13.275 60.064 13.024
13.276 60.060 12.861
13.276 60.065 12.709
13.276 60.075 12.535
13.277 60.082 12.391
13.277 60.078 12.234
13.277 60.066 12.081
13.278 60.062 11.910
13.278 60.064 11.766
13.279 60.051 11.601
13.279 60.045 11.446
13.280 60.045 11.287
13.280 60.042 11.136
13.281 60.038 10.972
13.281 60.026 10.821
13.281 60.012 10.742
13.282 59.810 10.280
13.283 59.826 10.116
13.283 59.841 9.965
13.284 59.832 9.798
13.284 59.827 9.651
13.285 59.830 9.503
13.285 59.827 9.321
13.286 59.829 9.179
13.286 59.831 9.016
13.287 59.827 8.860
13.287 59.825 8.705
13.288 59.832 8.545
13.288 59.837 8.393
13.288 59.835 8.224
13.289 59.830 8.080
13.289 59.824 7.917
13.290 59.829 7.755
13.290 59.830 7.598
13.290 59.825 7.442
13.290 59.827 7.293
13.291 59.844 6.970
13.292 59.857 6.817
13.292 59.877 6.661
13.293 59.889 6.486
13.293 59.888 6.343
13.294 59.879 6.180
13.295 59.873 6.031
13.295 59.876 5.872
13.296 59.876 5.719
13.297 59.868 5.545
13.298 59.858 5.395
13.299 59.847 5.242
13.299 59.844 5.086
13.300 59.845 4.929
13.301 59.854 4.771
13.301 59.859 4.606
13.302 59.859 4.444
13.303 59.862 4.300
13.303 59.855 4.132
13.304 59.855 4.000
13.306 59.922 3.496
13.307 59.960 3.350
13.308 59.971 3.196
13.308 59.970 3.034
13.309 59.979 2.882
13.310 59.975 2.728
13.311 59.980 2.566
13.312 59.991 2.408
13.313 59.997 2.245
13.314 60.011 2.087
13.315 60.029 1.940
13.316 60.042 1.780
13.316 60.046 1.624
13.317 60.055 1.470
13.318 60.067 1.308
13.318 60.074 1.152
13.319 60.078 0.986
13.319 60.082 0.835
13.319 60.091 0.679
13.319 60.103 0.524
13.320 60.128 0.402
13.320 60.126 0.338
13.370 59.970 13.922
13.371 60.007 13.805
13.372 60.043 13.646
13.372 60.080 13.494
13.373 60.089 13.332
13.373 60.080 13.169
13.373 60.069 13.020
13.374 60.060 12.858
13.374 60.063 12.711
13.375 60.075 12.545
13.375 60.077 12.386
13.375 60.071 12.230
13.376 60.061 12.078
13.376 60.062 11.915
13.377 60.068 11.756
13.377 60.063 11.611
13.377 60.057 11.445
13.378 60.049 11.282
13.378 60.047 11.133
13.379 60.041 10.979
13.379 60.031 10.813
13.380 59.990 10.692
13.380 59.945 10.608
13.380 59.894 10.496
13.380 59.817 10.345
13.381 59.814 10.200
13.381 59.839 10.040
13.382 59.844 9.887
13.382 59.836 9.727
13.383 59.832 9.562
13.383 59.831 9.416
13.384 59.829 9.251
13.384 59.829 9.095
13.385 59.828 8.945
13.385 59.827 8.779
13.386 59.827 8.630
13.386 59.834 8.477
13.386 59.833 8.303
13.387 59.828 8.148
13.387 59.830 7.991
13.388 59.827 7.842
13.388 59.833 7.679
13.388 59.838 7.529
13.389 59.835 7.366
13.390 59.848 6.889
13.390 59.865 6.736
13.391 59.885 6.582
13.391 59.891 6.414
13.392 59.882 6.266
13.393 59.873 6.107
13.393 59.876 5.947
13.394 59.882 5.792
13.395 59.880 5.639
13.396 59.869 5.477
13.396 59.862 5.319
13.397 59.857 5.156
13.398 59.854 5.008
13.399 59.860 4.845
13.399 59.870 4.686
13.400 59.873 4.533
13.401 59.876 4.371
13.401 59.868 4.219
13.402 59.859 4.058
13.405 60.000 3.431
13.406 59.975 3.270
13.406 59.978 3.115
13.407 59.985 2.963
13.408 59.985 2.799
13.409 59.986 2.640
13.410 59.994 2.489
13.411 59.996 2.333
13.412 60.002 2.175
13.413 60.017 2.012
13.413 60.031 1.858
13.414 60.039 1.700
13.415 60.045 1.543
13.416 60.060 1.392
13.416 60.074 1.223
13.417 60.080 1.073
13.417 60.083 0.913
13.417 60.095 0.763
13.418 60.105 0.606
13.418 60.107 0.445
13.418 60.122 0.343
13.470 59.990 13.924
13.470 60.004 13.812
13.471 60.049 13.648
13.472 60.086 13.491
13.472 60.096 13.330
13.473 60.089 13.172
13.473 60.075 13.015
13.473 60.065 12.859
13.474 60.064 12.705
13.474 60.067 12.552
13.474 60.070 12.384
13.475 60.062 12.231
13.475 60.055 12.069
13.476 60.058 11.926
13.476 60.062 11.755
13.476 60.060 11.609
13.477 60.051 11.444
13.477 60.046 11.288
13.478 60.046 11.135
13.478 60.045 10.975
13.479 60.034 10.822
13.479 59.990 10.690
13.480 59.804 10.282
13.481 59.824 10.118
13.481 59.845 9.960
13.482 59.844 9.805
13.482 59.837 9.651
13.483 59.836 9.486
13.483 59.835 9.341
13.484 59.837 9.169
13.484 59.836 9.021
13.485 59.838 8.857
13.485 59.836 8.703
13.485 59.835 8.544
13.486 59.837 8.394
13.486 59.832 8.237
13.487 59.832 8.070
13.487 59.831 7.914
13.487 59.829 7.764
13.488 59.837 7.600
13.488 59.836 7.439
13.488 59.837 7.369
13.489 59.839 6.965
13.490 59.852 6.814
13.490 59.871 6.654
13.491 59.887 6.500
13.491 59.884 6.340
13.492 59.876 6.197
13.493 59.874 6.019
13.493 59.886 5.868
13.494 59.884 5.709
13.495 59.875 5.555
13.496 59.864 5.396
13.497 59.853 5.241
13.497 59.845 5.081
13.498 59.847 4.925
13.499 59.858 4.767
13.499 59.864 4.613
13.500 59.876 4.462
13.501 59.874 4.286
13.501 59.869 4.141
13.502 59.874 4.060
13.504 59.947 3.511
13.505 59.988 3.349
13.506 59.979 3.197
13.506 59.984 3.035
13.507 59.993 2.883
13.508 59.991 2.722
13.509 59.991 2.563
13.510 59.998 2.408
13.511 60.004 2.255
13.512 60.014 2.095
13.513 60.031 1.938
13.514 60.037 1.776
13.514 60.038 1.620
13.515 60.048 1.456
13.516 60.060 1.316
13.516 60.071 1.147
13.517 60.080 0.993
13.517 60.088 0.839
13.517 60.101 0.678
13.518 60.095 0.522
13.518 60.089 0.405
13.518 60.069 0.335
13.571 59.987 13.921
13.571 60.015 13.808
13.572 60.052 13.650
13.573 60.088 13.483
13.573 60.102 13.328
13.574 60.092 13.174
13.574 60.079 13.017
13.574 60.070 12.868
13.575 60.061 12.706
13.575 60.055 12.534
13.575 60.056 12.395
13.576 60.047 12.231
13.576 60.042 12.080
13.577 60.051 11.914
13.577 60.059 11.762
13.577 60.055 11.603
13.578 60.046 11.457
13.578 60.045 11.287
13.579 60.045 11.135
13.579 60.040 10.974
13.580 60.028 10.817
13.580 59.983 10.681
13.580 59.934 10.623
13.581 59.826 10.406
13.581 59.798 10.272
13.582 59.824 10.113
13.582 59.851 9.967
13.583 59.853 9.801
13.583 59.852 9.653
13.584 59.843 9.487
13.584 59.844 9.330
13.585 59.846 9.180
13.585 59.843 9.018
13.586 59.844 8.860
13.586 59.839 8.701
13.586 59.830 8.542
13.587 59.824 8.387
13.587 59.822 8.236
13.588 59.829 8.075
13.588 59.829 7.916
13.588 59.825 7.759
13.589 59.830 7.604
13.589 59.829 7.446
13.589 59.831 7.364
13.590 59.844 6.976
13.591 59.861 6.816
13.591 59.880 6.646
13.592 59.886 6.509
13.592 59.886 6.337
13.593 59.879 6.182
13.594 59.878 6.031
13.594 59.889 5.871
13.595 59.885 5.708
13.596 59.877 5.555
13.597 59.864 5.399
13.598 59.850 5.239
13.598 59.843 5.086
13.599 59.844 4.927
13.600 59.855 4.764
13.601 59.866 4.617
13.601 59.876 4.445
13.602 59.873 4.299
13.602 59.864 4.137
13.603 59.869 3.989
13.605 59.921 3.498
13.606 59.968 3.359
13.607 59.988 3.194
13.608 59.993 3.035
13.608 60.000 2.876
13.609 59.995 2.724
13.610 59.993 2.566
13.611 59.998 2.404
13.612 60.006 2.254
13.613 60.019 2.086
13.614 60.035 1.940
13.615 60.042 1.785
13.615 60.044 1.616
13.616 60.049 1.461
13.617 60.059 1.313
13.617 60.069 1.155
13.618 60.074 0.989
13.618 60.082 0.835
13.618 60.089 0.681
13.619 60.084 0.517
13.619 60.079 0.407
13.619 60.061 0.339
13.673 60.030 13.919
13.673 60.021 13.807
13.674 60.053 13.644
13.674 60.091 13.488
13.675 60.106 13.333
13.675 60.096 13.174
13.675 60.082 13.010
13.676 60.070 12.867
13.676 60.058 12.701
13.676 60.049 12.547
13.677 60.042 12.391
13.677 60.037 12.242
13.678 60.038 12.081
13.678 60.051 11.918
13.679 60.059 11.759
13.679 60.050 11.595
13.679 60.045 11.445
13.680 60.047 11.297
13.680 60.047 11.135
13.681 60.043 10.972
13.681 60.033 10.819
13.682 59.992 10.698
13.682 59.990 10.629
13.682 59.879 10.489
13.682 59.804 10.395
13.682 59.802 10.279
13.683 59.832 10.123
13.684 59.857 9.959
13.684 59.862 9.809
13.685 59.854 9.638
13.685 59.840 9.498
13.686 59.839 9.332
13.686 59.838 9.174
13.687 59.835 9.015
13.687 59.846 8.858
13.688 59.847 8.706
13.688 59.833 8.546
13.688 59.822 8.388
13.689 59.820 8.235
13.689 59.826 8.072
13.690 59.828 7.917
13.690 59.825 7.753
13.690 59.821 7.608
13.691 59.817 7.445
13.691 59.819 7.362
13.692 59.850 6.889
13.692 59.871 6.739
13.693 59.882 6.578
13.694 59.884 6.422
13.694 59.882 6.256
13.695 59.877 6.105
13.696 59.886 5.948
13.696 59.890 5.794
13.697 59.882 5.636
13.698 59.868 5.478
13.699 59.851 5.315
13.699 59.838 5.160
13.700 59.840 5.005
13.701 59.853 4.855
13.702 59.864 4.681
13.702 59.876 4.535
13.703 59.874 4.372
13.704 59.863 4.218
13.704 59.847 4.066
13.704 59.856 3.984
13.706 59.887 3.504
13.707 59.962 3.343
13.708 59.975 3.197
13.709 59.985 3.043
13.710 59.990 2.881
13.711 59.988 2.722
13.712 59.992 2.563
13.712 60.000 2.407
13.713 60.011 2.248
13.714 60.022 2.104
13.715 60.032 1.932
13.716 60.042 1.781
13.717 60.042 1.626
13.718 60.046 1.466
13.718 60.051 1.301
13.719 60.060 1.151
13.719 60.066 0.998
13.719 60.067 0.840
13.720 60.075 0.674
13.720 60.076 0.524
13.720 60.091 0.397
13.720 60.089 0.339
13.773 59.992 13.922
13.774 60.018 13.800
13.774 60.040 13.647
13.775 60.080 13.491
13.775 60.098 13.328
13.776 60.096 13.171
13.776 60.087 13.024
13.776 60.081 12.858
13.777 60.070 12.696
13.777 60.053 12.550
13.777 60.040 12.389
13.778 60.032 12.234
13.778 60.028 12.074
13.779 60.043 11.927
13.779 60.052 11.763
13.780 60.046 11.600
13.780 60.050 11.444
13.780 60.051 11.294
13.781 60.053 11.133
13.782 60.050 10.977
13.782 60.038 10.821
13.782 59.990 10.689
13.782 59.934 10.625
13.783 59.877 10.494
13.783 59.802 10.395
13.783 59.800 10.282
13.784 59.834 10.115
13.784 59.857 9.964
13.785 59.862 9.804
13.785 59.853 9.646
13.786 59.833 9.486
13.786 59.826 9.337
13.787 59.826 9.176
13.787 59.821 9.023
13.788 59.831 8.855
13.788 59.842 8.701
13.788 59.833 8.553
13.789 59.821 8.391
13.789 59.824 8.222
13.790 59.835 8.079
13.790 59.838 7.919
13.790 59.833 7.754
13.791 59.822 7.602
13.791 59.816 7.444
13.791 59.817 7.362
13.792 59.849 6.970
13.793 59.869 6.811
13.793 59.882 6.655
13.794 59.886 6.495
13.794 59.889 6.352
13.795 59.889 6.183
13.796 59.890 6.027
13.796 59.894 5.872
13.797 59.892 5.708
13.798 59.881 5.556
13.799 59.861 5.403
13.799 59.841 5.236
13.800 59.839 5.086
13.801 59.850 4.920
13.802 59.862 4.766
13.802 59.868 4.616
13.803 59.871 4.450
13.804 59.863 4.298
13.804 59.857 4.138
13.805 59.851 4.061
13.807 59.957 3.506
13.808 59.958 3.350
13.809 59.970 3.198
13.809 59.982 3.038
13.810 59.983 2.878
13.811 59.981 2.722
13.812 59.987 2.566
13.813 59.996 2.406
13.814 60.009 2.255
13.815 60.016 2.103
13.816 60.028 1.929
13.816 60.040 1.786
13.817 60.043 1.616
13.818 60.048 1.462
13.818 60.054 1.310
13.819 60.060 1.148
13.819 60.057 0.990
13.820 60.058 0.835
13.820 60.066 0.675
13.820 60.060 0.529
13.821 60.065 0.450
13.872 59.973 13.924
13.873 59.995 13.800
13.873 60.037 13.647
13.874 60.074 13.494
13.874 60.091 13.327
13.875 60.090 13.172
13.875 60.084 13.017
13.876 60.082 12.857
13.876 60.075 12.707
13.876 60.064 12.549
13.877 60.053 12.387
13.877 60.044 12.232
13.877 60.044 12.076
13.878 60.054 11.922
13.878 60.059 11.753
13.879 60.058 11.606
13.879 60.065 11.445
13.880 60.064 11.286
13.880 60.060 11.133
13.881 60.053 10.975
13.881 60.032 10.811
13.881 59.982 10.683
13.882 59.926 10.620
13.882 59.867 10.509
13.882 59.817 10.404
13.882 59.797 10.285
13.883 59.831 10.112
13.883 59.853 9.965
13.884 59.855 9.802
13.884 59.850 9.654
13.885 59.832 9.486
13.885 59.825 9.334
13.886 59.826 9.171
13.886 59.822 9.018
13.887 59.830 8.868
13.887 59.836 8.701
13.888 59.835 8.545
13.888 59.824 8.389
13.888 59.823 8.235
13.889 59.838 8.076
13.889 59.840 7.908
13.890 59.837 7.763
13.890 59.827 7.593
13.890 59.819 7.452
13.890 59.821 7.374
13.891 59.838 7.042
13.892 59.865 6.896
13.892 59.881 6.735
13.893 59.889 6.573
13.893 59.892 6.417
13.894 59.894 6.261
13.895 59.896 6.109
13.895 59.894 5.952
13.896 59.893 5.789
13.897 59.886 5.626
13.898 59.868 5.477
13.898 59.853 5.321
13.899 59.845 5.160
13.900 59.854 5.009
13.901 59.872 4.845
13.901 59.875 4.685
13.902 59.873 4.533
13.903 59.865 4.376
13.903 59.857 4.212
13.904 59.826 4.065
13.906 59.897 3.505
13.907 59.953 3.352
13.908 59.966 3.199
13.909 59.977 3.029
13.909 59.977 2.883
13.910 59.975 2.733
13.911 59.982 2.563
13.912 59.992 2.406
13.913 60.000 2.248
13.914 60.006 2.089
13.915 60.013 1.934
13.916 60.028 1.776
13.916 60.037 1.625
13.917 60.045 1.463
13.918 60.056 1.316
13.918 60.062 1.144
13.919 60.057 0.997
13.919 60.054 0.833
13.919 60.060 0.680
13.920 60.063 0.518
13.920 60.074 0.455
13.971 59.980 13.913
13.972 59.996 13.802
13.972 60.036 13.650
13.973 60.076 13.485
13.974 60.096 13.334
13.974 60.088 13.176
13.974 60.087 13.017
13.975 60.086 12.858
13.975 60.076 12.705
13.975 60.069 12.543
13.976 60.062 12.387
13.976 60.056 12.226
13.977 60.056 12.075
13.977 60.065 11.920
13.977 60.067 11.761
13.978 60.067 11.603
13.978 60.074 11.455
13.979 60.074 11.280
13.979 60.064 11.134
13.980 60.056 10.977
13.980 60.039 10.824
13.981 59.984 10.666
13.981 59.876 10.513
13.981 59.829 10.415
13.981 59.805 10.278
13.982 59.835 10.128
13.983 59.849 9.957
13.983 59.852 9.802
13.984 59.844 9.651
13.984 59.819 9.487
13.984 59.817 9.334
13.985 59.820 9.167
13.985 59.812 9.026
13.986 59.818 8.861
13.986 59.826 8.707
13.987 59.823 8.533
13.987 59.820 8.403
13.988 59.822 8.225
13.988 59.837 8.070
13.988 59.843 7.918
13.989 59.837 7.761
13.989 59.830 7.604
13.989 59.820 7.440
13.989 59.818 7.360
13.990 59.814 7.123
13.990 59.836 6.970
13.991 59.861 6.818
13.991 59.871 6.662
13.992 59.877 6.504
13.993 59.885 6.352
13.993 59.890 6.170
13.994 59.886 6.022
13.995 59.888 5.869
13.995 59.888 5.722
13.996 59.875 5.551
13.997 59.858 5.393
13.998 59.849 5.240
13.999 59.852 5.079
13.999 59.876 4.923
14.000 59.885 4.768
14.001 59.880 4.609
14.001 59.877 4.456
14.002 59.863 4.298
14.003 59.850 4.137
14.003 59.859 4.058
14.005 59.929 3.508
14.006 59.937 3.350
14.007 59.960 3.194
14.008 59.969 3.036
14.008 59.968 2.877
14.009 59.969 2.717
14.010 59.975 2.569
14.011 59.984 2.411
14.012 59.990 2.246
14.013 59.988 2.095
14.014 59.996 1.943
14.015 60.014 1.778
14.015 60.024 1.618
14.016 60.035 1.473
14.017 60.052 1.297
14.017 60.064 1.152
14.018 60.060 0.996
14.018 60.058 0.835
14.018 60.066 0.684
14.019 60.066 0.520
14.019 60.097 0.403
14.019 60.095 0.341
14.071 60.029 13.918
14.072 60.019 13.803
14.072 60.041 13.648
14.073 60.075 13.488
14.073 60.091 13.335
14.074 60.085 13.172
14.074 60.080 13.017
14.074 60.082 12.854
14.075 60.072 12.705
14.075 60.062 12.550
14.075 60.065 12.389
14.076 60.062 12.240
14.076 60.064 12.071
14.077 60.074 11.914
14.077 60.069 11.761
14.078 60.066 11.604
14.078 60.074 11.444
14.079 60.076 11.290
14.079 60.065 11.127
14.079 60.055 10.975
14.080 60.039 10.814
14.080 60.024 10.738
14.081 59.837 10.412
14.081 59.815 10.279
14.082 59.836 10.121
14.082 59.849 9.960
14.083 59.847 9.809
14.083 59.839 9.649
14.084 59.822 9.493
14.084 59.819 9.333
14.085 59.827 9.169
14.085 59.823 9.017
14.086 59.825 8.860
14.086 59.831 8.708
14.086 59.827 8.541
14.087 59.824 8.384
14.087 59.831 8.238
14.088 59.844 8.073
14.088 59.846 7.915
14.088 59.843 7.756
14.089 59.835 7.606
14.089 59.824 7.443
14.089 59.811 7.292
14.090 59.802 7.124
14.090 59.823 6.979
14.091 59.852 6.808
14.091 59.868 6.659
14.092 59.879 6.495
14.092 59.883 6.338
14.093 59.884 6.189
14.094 59.881 6.028
14.094 59.884 5.871
14.095 59.879 5.708
14.096 59.869 5.560
14.097 59.857 5.397
14.097 59.848 5.242
14.098 59.851 5.088
14.099 59.869 4.919
14.100 59.877 4.766
14.100 59.870 4.616
14.101 59.865 4.449
14.102 59.854 4.293
14.102 59.859 4.143
14.103 59.871 4.064
14.105 59.928 3.572
14.105 59.940 3.429
14.106 59.951 3.273
14.107 59.965 3.120
14.108 59.970 2.954
14.108 59.967 2.802
14.109 59.969 2.644
14.110 59.979 2.485
14.111 59.988 2.334
14.112 59.982 2.162
14.113 59.984 2.014
14.114 60.002 1.856
14.115 60.015 1.707
14.115 60.023 1.540
14.116 60.037 1.392
14.117 60.059 1.229
14.117 60.065 1.072
14.118 60.061 0.917
14.118 60.067 0.759
14.118 60.081 0.601
14.118 60.049 0.444
14.119 60.034 0.334
14.171 60.027 13.917
14.171 60.020 13.801
14.172 60.045 13.650
14.172 60.079 13.489
14.173 60.091 13.329
14.173 60.083 13.179
14.174 60.082 13.010
14.174 60.079 12.859
14.174 60.069 12.697
14.175 60.065 12.551
14.175 60.065 12.387
14.176 60.062 12.235
14.176 60.067 12.081
14.176 60.078 11.909
14.177 60.070 11.764
14.177 60.062 11.608
14.178 60.073 11.442
14.178 60.069 11.287
14.179 60.054 11.132
14.179 60.041 10.978
14.180 60.027 10.820
14.180 59.986 10.670
14.180 59.881 10.522
14.180 59.836 10.405
14.181 59.817 10.273
14.181 59.841 10.124
14.182 59.848 9.957
14.182 59.843 9.802
14.183 59.842 9.650
14.183 59.825 9.491
14.184 59.822 9.331
14.184 59.833 9.183
14.185 59.828 9.013
14.185 59.830 8.862
14.186 59.832 8.706
14.186 59.827 8.550
14.187 59.823 8.383
14.187 59.825 8.232
14.187 59.835 8.066
14.188 59.838 7.921
14.188 59.835 7.756
14.188 59.828 7.608
14.189 59.820 7.448
14.189 59.802 7.292
14.189 59.792 7.117
14.190 59.813 6.971
14.190 59.848 6.815
14.191 59.870 6.654
14.191 59.877 6.500
14.192 59.880 6.339
14.193 59.876 6.187
14.193 59.875 6.028
14.194 59.881 5.869
14.195 59.877 5.711
14.196 59.866 5.550
14.197 59.859 5.398
14.197 59.854 5.242
14.198 59.858 5.097
14.199 59.868 4.918
14.200 59.871 4.765
14.200 59.867 4.612
14.201 59.859 4.451
14.201 59.849 4.303
14.202 59.841 4.140
14.202 59.861 4.060
14.206 59.945 3.353
14.206 59.968 3.195
14.207 59.971 3.030
14.208 59.968 2.883
14.209 59.963 2.726
14.210 59.973 2.561
14.211 59.985 2.417
14.212 59.988 2.253
14.212 59.985 2.097
14.213 59.991 1.928
14.214 60.011 1.773
14.215 60.014 1.623
14.216 60.018 1.463
14.216 60.041 1.310
14.217 60.059 1.151
14.217 60.058 0.993
14.218 60.064 0.836
14.218 60.067 0.676
14.218 60.065 0.526
14.218 60.086 0.451
14.272 59.994 13.805
14.272 60.041 13.649
14.273 60.076 13.493
14.274 60.081 13.331
14.274 60.076 13.169
14.274 60.075 13.022
14.275 60.066 12.859
14.275 60.058 12.702
14.275 60.056 12.548
14.276 60.055 12.393
14.276 60.054 12.227
14.277 60.063 12.082
14.277 60.075 11.911
14.278 60.070 11.758
14.278 60.061 11.603
14.278 60.069 11.448
14.279 60.063 11.291
14.279 60.049 11.132
14.280 60.045 10.981
14.280 60.033 10.816
14.281 59.989 10.672
14.281 59.891 10.515
14.281 59.847 10.403
14.281 59.823 10.278
14.282 59.841 10.125
14.283 59.844 9.963
14.283 59.842 9.812
14.284 59.842 9.640
14.284 59.828 9.489
14.285 59.823 9.330
14.285 59.827 9.181
14.286 59.825 9.017
14.286 59.832 8.857
14.286 59.837 8.704
14.287 59.832 8.540
14.287 59.823 8.395
14.288 59.825 8.236
14.288 59.830 8.074
14.288 59.831 7.919
14.289 59.829 7.763
14.289 59.819 7.596
14.289 59.813 7.439
14.290 59.807 7.359
14.290 59.780 7.125
14.290 59.811 6.982
14.291 59.843 6.813
14.292 59.866 6.655
14.292 59.881 6.502
14.293 59.882 6.342
14.293 59.875 6.198
14.294 59.876 6.014
14.295 59.884 5.867
14.296 59.876 5.711
14.296 59.860 5.548
14.297 59.856 5.401
14.298 59.853 5.241
14.299 59.855 5.081
14.300 59.866 4.927
14.300 59.868 4.773
14.301 59.864 4.603
14.302 59.858 4.458
14.302 59.849 4.294
14.303 59.831 4.139
14.303 59.806 3.990
14.306 59.960 3.349
14.307 59.971 3.189
14.308 59.978 3.039
14.309 59.973 2.881
14.309 59.972 2.722
14.310 59.981 2.571
14.311 59.988 2.401
14.312 59.995 2.257
14.313 59.992 2.092
14.314 59.996 1.937
14.315 60.017 1.775
14.316 60.016 1.629
14.316 60.016 1.465
14.317 60.041 1.309
14.318 60.060 1.145
14.318 60.063 0.992
14.318 60.067 0.837
14.319 60.067 0.683
14.319 60.058 0.603
14.372 59.945 13.873
14.373 60.000 13.736
14.373 60.052 13.563
14.374 60.074 13.408
14.374 60.076 13.255
14.374 60.071 13.103
14.375 60.066 12.939
14.375 60.058 12.788
14.376 60.055 12.615
14.376 60.059 12.471
14.376 60.053 12.316
14.377 60.056 12.147
14.377 60.068 12.004
14.378 60.067 11.851
14.378 60.057 11.669
14.379 60.060 11.525
14.379 60.058 11.374
14.380 60.045 11.205
14.380 60.040 11.056
14.380 60.032 10.903
14.381 60.006 10.751
14.381 59.977 10.677
14.381 59.829 10.402
14.382 59.811 10.278
14.382 59.830 10.117
14.383 59.835 9.959
14.384 59.839 9.806
14.384 59.840 9.651
14.384 59.825 9.488
14.385 59.818 9.335
14.385 59.820 9.249
14.386 59.818 9.102
14.386 59.823 8.945
14.387 59.832 8.786
14.387 59.831 8.625
14.387 59.819 8.461
14.388 59.821 8.308
14.388 59.833 8.151
14.389 59.841 8.002
14.389 59.843 7.836
14.389 59.832 7.681
14.390 59.821 7.520
14.390 59.806 7.359
14.390 59.781 7.223
14.391 59.798 7.054
14.391 59.841 6.888
14.392 59.866 6.736
14.392 59.889 6.577
14.393 59.899 6.418
14.393 59.887 6.261
14.394 59.882 6.114
14.395 59.886 5.939
14.396 59.882 5.797
14.396 59.871 5.637
14.397 59.861 5.482
14.398 59.860 5.311
14.399 59.863 5.156
14.400 59.873 5.005
14.400 59.878 4.844
14.401 59.875 4.692
14.402 59.875 4.525
14.402 59.864 4.381
14.403 59.848 4.214
14.403 59.831 4.054
14.404 59.842 3.920
14.406 59.918 3.433
14.407 59.978 3.274
14.408 59.990 3.116
14.409 59.990 2.952
14.409 59.984 2.800
14.410 59.984 2.647
14.411 59.986 2.491
14.412 59.992 2.325
14.413 59.999 2.166
14.414 60.000 2.025
14.415 60.016 1.857
14.416 60.028 1.695
14.416 60.022 1.542
14.417 60.031 1.386
14.418 60.056 1.231
14.418 60.065 1.073
14.419 60.068 0.909
14.419 60.072 0.759
14.419 60.064 0.609
14.419 60.055 0.453
14.472 59.982 13.805
14.473 60.029 13.651
14.473 60.067 13.486
14.474 60.076 13.333
14.474 60.068 13.170
14.474 60.063 13.021
14.475 60.058 12.859
14.475 60.052 12.708
14.476 60.061 12.545
14.476 60.064 12.385
14.476 60.058 12.236
14.477 60.063 12.077
14.477 60.068 11.911
14.478 60.059 11.771
14.478 60.055 11.602
14.479 60.059 11.442
14.479 60.048 11.293
14.479 60.037 11.130
14.480 60.036 10.980
14.480 60.015 10.819
14.481 59.961 10.686
14.481 59.908 10.615
14.481 59.856 10.494
14.481 59.811 10.400
14.481 59.793 10.289
14.482 59.817 10.122
14.483 59.829 9.960
14.483 59.832 9.801
14.484 59.835 9.651
14.484 59.825 9.493
14.485 59.818 9.341
14.485 59.815 9.168
14.486 59.814 9.014
14.486 59.821 8.861
14.486 59.823 8.703
14.487 59.810 8.554
14.487 59.801 8.386
14.488 59.812 8.233
14.488 59.827 8.072
14.489 59.833 7.921
14.489 59.828 7.752
14.489 59.820 7.605
14.489 59.809 7.447
14.490 59.784 7.279
14.490 59.784 7.133
14.491 59.829 6.976
14.491 59.867 6.815
14.492 59.887 6.650
14.492 59.907 6.498
14.493 59.901 6.356
14.493 59.887 6.175
14.494 59.886 6.033
14.495 59.889 5.871
14.496 59.885 5.697
14.496 59.869 5.558
14.497 59.862 5.403
14.498 59.865 5.243
14.499 59.865 5.076
14.500 59.873 4.924
14.500 59.872 4.767
14.501 59.869 4.613
14.502 59.874 4.463
14.502 59.870 4.363
14.503 59.869 4.222
14.503 59.858 4.059
14.504 59.852 3.909
14.505 59.863 3.518
14.506 59.919 3.431
14.507 59.981 3.274
14.507 59.991 3.114
14.508 59.994 2.967
14.509 59.991 2.791
14.510 59.986 2.640
14.511 59.987 2.489
14.512 59.993 2.330
14.513 59.999 2.175
14.514 60.006 2.011
14.514 60.022 1.865
14.515 60.038 1.703
14.516 60.034 1.536
14.517 60.040 1.391
14.517 60.060 1.222
14.518 60.071 1.077
14.518 60.073 0.919
14.518 60.069 0.751
14.519 60.070 0.598
14.519 60.057 0.461
14.519 60.072 0.329
14.571 59.960 13.870
14.571 60.019 13.731
14.572 60.052 13.572
14.572 60.072 13.408
14.573 60.071 13.258
14.573 60.067 13.091
14.574 60.060 12.938
14.574 60.054 12.779
14.574 60.056 12.631
14.575 60.063 12.467
14.575 60.063 12.311
14.575 60.058 12.150
14.576 60.059 11.999
14.576 60.051 11.841
14.577 60.045 11.693
14.577 60.048 11.531
14.578 60.046 11.360
14.578 60.035 11.215
14.579 60.030 11.045
14.579 60.027 10.896
14.579 59.995 10.743
14.580 59.905 10.624
14.580 59.851 10.504
14.580 59.807 10.409
14.580 59.793 10.272
14.581 59.822 10.120
14.582 59.834 9.959
14.582 59.836 9.808
14.583 59.837 9.650
14.583 59.824 9.488
14.583 59.815 9.334
14.584 59.811 9.173
14.584 59.807 9.018
14.585 59.813 8.873
14.585 59.812 8.688
14.586 59.799 8.542
14.586 59.794 8.392
14.587 59.805 8.238
14.587 59.820 8.073
14.587 59.822 7.918
14.588 59.817 7.756
14.588 59.815 7.600
14.588 59.805 7.447
14.589 59.784 7.299
14.589 59.788 7.119
14.589 59.832 6.968
14.590 59.868 6.817
14.591 59.881 6.656
14.591 59.898 6.506
14.592 59.900 6.339
14.592 59.887 6.184
14.593 59.887 6.024
14.594 59.892 5.874
14.595 59.889 5.706
14.595 59.877 5.555
14.596 59.865 5.400
14.597 59.863 5.233
14.598 59.865 5.098
14.598 59.869 4.919
14.599 59.864 4.766
14.600 59.866 4.610
14.601 59.879 4.455
14.601 59.877 4.293
14.602 59.872 4.139
14.602 59.827 3.988
14.602 59.829 3.898
14.604 59.874 3.639
14.604 59.929 3.497
14.605 59.958 3.354
14.606 59.981 3.188
14.607 59.986 3.039
14.608 59.990 2.876
14.608 59.984 2.723
14.609 59.980 2.570
14.610 59.983 2.403
14.611 59.989 2.255
14.612 59.997 2.089
14.613 60.008 1.932
14.614 60.031 1.778
14.615 60.042 1.630
14.615 60.040 1.461
14.616 60.052 1.311
14.616 60.065 1.148
14.617 60.071 0.994
14.617 60.071 0.840
14.617 60.064 0.672
14.618 60.064 0.526
14.618 60.110 0.397
14.618 60.108 0.329
14.670 60.013 13.808
14.671 60.043 13.650
14.671 60.069 13.489
14.672 60.074 13.329
14.672 60.075 13.172
14.673 60.071 13.021
14.673 60.064 12.861
14.674 60.061 12.700
14.674 60.060 12.545
14.674 60.065 12.392
14.675 60.061 12.235
14.675 60.055 12.070
14.675 60.049 11.917
14.676 60.040 11.760
14.676 60.045 11.601
14.677 60.057 11.452
14.677 60.052 11.291
14.678 60.045 11.137
14.678 60.040 10.973
14.679 60.025 10.813
14.679 59.967 10.690
14.679 59.904 10.615
14.679 59.843 10.495
14.679 59.796 10.406
14.680 59.791 10.283
14.680 59.821 10.123
14.681 59.837 9.963
14.682 59.837 9.796
14.682 59.833 9.652
14.683 59.823 9.492
14.683 59.813 9.331
14.683 59.811 9.180
14.684 59.807 9.017
14.684 59.806 8.858
14.685 59.802 8.705
14.685 59.797 8.553
14.686 59.796 8.382
14.686 59.806 8.236
14.687 59.821 8.066
14.687 59.819 7.921
14.687 59.814 7.766
14.688 59.811 7.600
14.688 59.800 7.435
14.688 59.782 7.288
14.688 59.786 7.131
14.689 59.833 6.982
14.690 59.866 6.804
14.690 59.879 6.660
14.691 59.896 6.502
14.691 59.899 6.341
14.692 59.889 6.178
14.693 59.884 6.025
14.693 59.887 5.866
14.694 59.891 5.723
14.695 59.881 5.545
14.696 59.869 5.400
14.696 59.861 5.240
14.697 59.859 5.083
14.698 59.858 4.926
14.699 59.848 4.769
14.699 59.852 4.615
14.700 59.869 4.452
14.701 59.879 4.298
14.701 59.879 4.128
14.702 59.863 3.983
14.702 59.841 3.908
14.704 59.889 3.502
14.705 59.940 3.354
14.705 59.969 3.198
14.706 59.978 3.032
14.707 59.982 2.884
14.708 59.982 2.723
14.709 59.981 2.564
14.710 59.983 2.407
14.711 59.989 2.254
14.712 59.995 2.093
14.713 60.006 1.929
14.713 60.026 1.780
14.714 60.040 1.623
14.715 60.040 1.469
14.715 60.049 1.310
14.716 60.064 1.149
14.716 60.067 0.987
14.717 60.065 0.839
14.717 60.060 0.674
14.717 60.062 0.519
14.718 60.083 0.400
14.718 60.081 0.339
14.771 60.009 13.805
14.772 60.043 13.647
14.772 60.066 13.491
14.773 60.072 13.331
14.773 60.073 13.175
14.773 60.074 13.014
14.774 60.069 12.862
14.774 60.067 12.700
14.775 60.066 12.549
14.775 60.063 12.387
14.775 60.057 12.235
14.776 60.047 12.076
14.776 60.040 11.921
14.776 60.035 11.756
14.777 60.043 11.607
14.777 60.059 11.451
14.778 60.057 11.285
14.778 60.043 11.133
14.779 60.040 10.973
14.779 60.029 10.825
14.780 59.966 10.675
14.780 59.904 10.608
14.780 59.844 10.502
14.780 59.782 10.359
14.781 59.815 10.202
14.781 59.841 10.046
14.782 59.844 9.889
14.782 59.842 9.712
14.783 59.836 9.565
14.783 59.827 9.413
14.784 59.828 9.253
14.784 59.825 9.097
14.785 59.816 8.946
14.785 59.804 8.778
14.786 59.793 8.624
14.786 59.796 8.472
14.786 59.802 8.306
14.787 59.816 8.164
14.787 59.823 7.980
14.788 59.821 7.837
14.788 59.819 7.684
14.788 59.817 7.530
14.789 59.802 7.360
14.789 59.787 7.291
14.789 59.786 7.134
14.790 59.833 6.966
14.790 59.866 6.819
14.791 59.876 6.654
14.791 59.886 6.495
14.792 59.893 6.341
14.792 59.885 6.189
14.793 59.877 6.025
14.794 59.879 5.868
14.795 59.884 5.720
14.795 59.882 5.553
14.796 59.868 5.393
14.797 59.856 5.245
14.798 59.858 5.075
14.798 59.856 4.920
14.799 59.845 4.772
14.800 59.849 4.610
14.801 59.863 4.452
14.801 59.878 4.300
14.802 59.879 4.139
14.802 59.902 4.051
14.806 59.963 3.272
14.806 59.968 3.117
14.807 59.975 2.957
14.808 59.980 2.802
14.809 59.986 2.639
14.810 59.990 2.489
14.811 59.995 2.330
14.812 60.002 2.177
14.813 60.004 2.015
14.814 60.018 1.857
14.814 60.035 1.694
14.815 60.038 1.545
14.816 60.039 1.384
14.816 60.055 1.227
14.817 60.063 1.073
14.817 60.061 0.918
14.817 60.060 0.761
14.818 60.060 0.604
14.818 60.067 0.447
14.818 60.043 0.336
14.871 59.986 13.869
14.871 60.018 13.726
14.872 60.051 13.573
14.872 60.060 13.411
14.873 60.062 13.251
14.873 60.064 13.104
14.874 60.066 12.937
14.874 60.069 12.778
14.874 60.059 12.625
14.875 60.055 12.470
14.875 60.049 12.315
14.875 60.038 12.149
14.876 60.035 11.996
14.876 60.032 11.845
14.877 60.039 11.680
14.877 60.057 11.532
14.878 60.059 11.375
14.878 60.042 11.204
14.879 60.031 11.050
14.879 60.028 10.898
14.880 60.009 10.740
14.880 59.904 10.614
14.880 59.841 10.509
14.880 59.793 10.413
14.880 59.791 10.279
14.881 59.833 10.122
14.882 59.845 9.952
14.882 59.843 9.806
14.883 59.840 9.650
14.883 59.834 9.486
14.884 59.834 9.339
14.884 59.833 9.173
14.885 59.825 9.017
14.885 59.812 8.868
14.885 59.798 8.707
14.886 59.802 8.550
14.886 59.815 8.392
14.887 59.825 8.223
14.887 59.831 8.071
14.888 59.831 7.922
14.888 59.826 7.749
14.888 59.821 7.604
14.889 59.815 7.453
14.889 59.788 7.281
14.889 59.781 7.126
14.890 59.827 6.969
14.890 59.860 6.817
14.891 59.867 6.657
14.891 59.878 6.506
14.892 59.885 6.336
14.893 59.884 6.190
14.893 59.880 6.022
14.894 59.877 5.865
14.895 59.878 5.717
14.896 59.876 5.559
14.896 59.862 5.392
14.897 59.851 5.242
14.898 59.852 5.081
14.899 59.854 4.923
14.899 59.843 4.774
14.900 59.845 4.617
14.901 59.860 4.447
14.901 59.875 4.286
14.902 59.879 4.211
14.905 59.963 3.346
14.906 59.960 3.201
14.907 59.962 3.030
14.908 59.971 2.883
14.909 59.978 2.727
14.910 59.988 2.561
14.910 59.993 2.414
14.911 59.999 2.243
14.912 60.001 2.094
14.913 60.004 1.940
14.914 60.022 1.778
14.915 60.031 1.624
14.915 60.032 1.462
14.916 60.042 1.307
14.917 60.059 1.149
14.917 60.060 0.995
14.917 60.059 0.844
14.918 60.068 0.674
14.918 60.070 0.520
14.918 60.080 0.388
14.918 60.078 0.332
14.971 59.994 13.984
14.971 59.989 13.870
14.972 60.024 13.734
14.972 60.049 13.563
14.973 60.055 13.415
14.973 60.060 13.257
14.974 60.060 13.097
14.974 60.067 12.939
14.974 60.073 12.780
14.975 60.061 12.623
14.975 60.055 12.477
14.975 60.050 12.311
14.976 60.045 12.154
14.976 60.043 11.989
14.977 60.041 11.838
14.977 60.046 11.679
14.978 60.059 11.529
14.978 60.053 11.365
14.979 60.039 11.220
14.979 60.029 11.064
14.980 60.022 10.892
14.980 60.007 10.755
14.980 59.980 10.684
14.980 59.847 10.498
14.981 59.783 10.350
14.981 59.827 10.196
14.982 59.840 10.037
14.982 59.838 9.883
14.983 59.838 9.729
14.983 59.838 9.577
14.984 59.837 9.403
14.984 59.842 9.256
14.985 59.841 9.098
14.985 59.834 8.934
14.986 59.816 8.783
14.986 59.807 8.625
14.987 59.823 8.467
14.987 59.832 8.320
14.987 59.840 8.151
14.988 59.849 7.993
14.988 59.842 7.832
14.988 59.833 7.686
14.989 59.832 7.518
14.989 59.807 7.375
14.989 59.779 7.208
14.990 59.800 7.048
14.990 59.847 6.890
14.991 59.867 6.734
14.991 59.874 6.578
14.992 59.882 6.424
14.992 59.882 6.258
14.993 59.888 6.104
14.994 59.880 5.951
14.995 59.872 5.791
14.995 59.877 5.630
14.996 59.866 5.477
14.997 59.854 5.319
14.998 59.854 5.172
14.999 59.865 4.999
14.999 59.868 4.842
15.000 59.858 4.694
15.001 59.864 4.526
15.001 59.870 4.369
15.002 59.864 4.218
15.002 59.859 4.144
15.006 59.950 3.274
15.007 59.967 3.114
15.008 59.970 2.955
15.008 59.972 2.806
15.009 59.978 2.649
15.010 59.988 2.487
15.011 59.995 2.325
15.012 60.002 2.176
15.013 60.005 2.017
15.014 60.015 1.851
15.015 60.029 1.696
15.015 60.031 1.545
15.016 60.041 1.389
15.017 60.057 1.229
15.017 60.067 1.072
15.018 60.067 0.912
15.018 60.072 0.759
15.018 60.086 0.593
15.018 60.098 0.448
15.019 60.107 0.341
15.071 59.997 13.876
15.071 60.030 13.723
15.072 60.051 13.577
15.072 60.057 13.405
15.073 60.058 13.253
15.073 60.061 13.095
15.073 60.066 12.937
15.074 60.073 12.778
15.074 60.061 12.627
15.075 60.056 12.467
15.075 60.057 12.321
15.075 60.048 12.158
15.076 60.046 11.987
15.076 60.049 11.845
15.077 60.048 11.683
15.077 60.053 11.513
15.077 60.049 11.371
15.078 60.037 11.210
15.078 60.031 11.049
15.079 60.028 10.903
15.079 59.973 10.750
15.080 59.818 10.405
15.080 59.832 10.278
15.081 59.832 10.113
15.081 59.833 9.968
15.082 59.829 9.800
15.082 59.833 9.643
15.083 59.838 9.495
15.083 59.836 9.335
15.084 59.839 9.177
15.084 59.839 9.012
15.085 59.829 8.862
15.085 59.808 8.706
15.086 59.808 8.548
15.086 59.823 8.393
15.087 59.827 8.225
15.087 59.844 8.068
15.087 59.850 7.925
15.088 59.838 7.754
15.088 59.834 7.605
15.088 59.814 7.437
15.088 59.782 7.285
15.089 59.777 7.133
15.089 59.812 6.977
15.090 59.854 6.805
15.090 59.867 6.657
15.091 59.871 6.496
15.092 59.872 6.348
15.092 59.882 6.184
15.093 59.888 6.031
15.094 59.879 5.859
15.094 59.881 5.715
15.095 59.873 5.558
15.096 59.856 5.390
15.097 59.850 5.238
15.098 59.853 5.086
15.098 59.867 4.935
15.099 59.867 4.763
15.100 59.860 4.604
15.100 59.867 4.455
15.101 59.867 4.302
15.102 59.851 4.126
15.102 59.816 3.982
15.105 59.933 3.428
15.105 59.960 3.274
15.106 59.972 3.122
15.107 59.974 2.955
15.108 59.972 2.796
15.109 59.975 2.639
15.110 59.995 2.493
15.111 60.007 2.327
15.112 60.011 2.169
15.112 60.013 2.011
15.113 60.018 1.864
15.114 60.026 1.701
15.115 60.029 1.545
15.115 60.045 1.382
15.116 60.066 1.235
15.117 60.071 1.068
15.117 60.072 0.915
15.117 60.075 0.759
15.118 60.098 0.603
15.118 60.114 0.443
15.118 60.101 0.334
15.171 60.033 13.730
15.171 60.054 13.565
15.172 60.060 13.411
15.172 60.066 13.254
15.173 60.071 13.092
15.173 60.067 12.942
15.173 60.070 12.785
15.174 60.060 12.624
15.174 60.056 12.461
15.174 60.063 12.309
15.175 60.056 12.150
15.175 60.052 12.005
15.176 60.053 11.843
15.176 60.054 11.686
15.177 60.051 11.521
15.177 60.046 11.374
15.177 60.036 11.209
15.178 60.029 11.049
15.178 60.026 10.895
15.179 60.021 10.740
15.179 60.045 10.676
15.180 59.832 10.335
15.180 59.835 10.202
15.181 59.834 10.038
15.181 59.831 9.887
15.182 59.834 9.720
15.182 59.835 9.568
15.183 59.836 9.415
15.183 59.838 9.248
15.184 59.838 9.101
15.184 59.845 8.937
15.185 59.829 8.781
15.185 59.813 8.622
15.185 59.822 8.471
15.186 59.824 8.307
15.186 59.834 8.149
15.187 59.850 8.001
15.187 59.845 7.836
15.187 59.839 7.678
15.188 59.823 7.518
15.188 59.797 7.373
15.188 59.778 7.210
15.189 59.790 7.045
15.189 59.836 6.899
15.190 59.867 6.735
15.190 59.869 6.576
15.191 59.866 6.417
15.191 59.868 6.271
15.192 59.878 6.111
15.193 59.881 5.942
15.194 59.880 5.789
15.194 59.879 5.636
15.195 59.867 5.477
15.196 59.854 5.314
15.197 59.855 5.159
15.197 59.865 5.001
15.198 59.872 4.850
15.199 59.865 4.687
15.200 59.862 4.533
15.200 59.864 4.380
15.201 59.870 4.218
15.201 59.834 4.057
15.201 59.784 3.976
15.204 59.944 3.434
15.205 59.973 3.267
15.206 59.980 3.115
15.207 59.981 2.964
15.207 59.971 2.796
15.208 59.971 2.646
15.209 59.987 2.483
15.210 60.005 2.329
15.211 60.010 2.177
15.212 60.009 2.006
15.213 60.015 1.863
15.214 60.023 1.704
15.214 60.029 1.541
15.215 60.046 1.382
15.216 60.066 1.232
15.216 60.072 1.070
15.216 60.072 0.914
15.217 60.076 0.763
15.217 60.099 0.606
15.217 60.108 0.438
15.218 60.093 0.343
15.270 60.022 13.724
15.271 60.053 13.565
15.271 60.065 13.407
15.272 60.075 13.254
15.272 60.084 13.100
15.273 60.077 12.929
15.273 60.070 12.791
15.273 60.057 12.630
15.274 60.056 12.465
15.274 60.064 12.308
15.275 60.060 12.149
15.275 60.056 11.997
15.275 60.058 11.840
15.276 60.054 11.683
15.276 60.050 11.524
15.277 60.050 11.370
15.277 60.039 11.212
15.278 60.037 11.053
15.278 60.032 10.903
15.279 60.011 10.748
15.279 59.947 10.618
15.279 59.888 10.513
15.279 59.803 10.394
15.280 59.817 10.273
15.280 59.835 10.113
15.281 59.831 9.965
15.281 59.834 9.813
15.282 59.838 9.647
15.282 59.833 9.494
15.283 59.826 9.330
15.283 59.826 9.168
15.284 59.832 9.019
15.284 59.829 8.859
15.284 59.812 8.698
15.285 59.810 8.547
15.285 59.816 8.396
15.286 59.824 8.232
15.286 59.839 8.071
15.287 59.845 7.911
15.287 59.837 7.763
15.287 59.825 7.604
15.287 59.811 7.441
15.288 59.790 7.285
15.288 59.786 7.132
15.289 59.822 6.973
15.289 59.861 6.819
15.290 59.879 6.654
15.290 59.878 6.503
15.291 59.871 6.337
15.291 59.872 6.180
15.292 59.877 6.031
15.293 59.879 5.868
15.294 59.884 5.719
15.295 59.880 5.546
15.295 59.866 5.400
15.296 59.856 5.231
15.297 59.859 5.090
15.298 59.861 4.928
15.298 59.860 4.765
15.299 59.851 4.620
15.300 59.849 4.448
15.300 59.858 4.293
15.301 59.851 4.139
15.301 59.822 3.985
15.304 59.948 3.429
15.305 59.982 3.276
15.306 59.986 3.119
15.306 59.977 2.955
15.307 59.961 2.802
15.308 59.959 2.644
15.309 59.975 2.482
15.310 60.004 2.331
15.311 60.011 2.171
15.312 60.008 2.015
15.313 60.016 1.852
15.313 60.027 1.697
15.314 60.038 1.549
15.315 60.055 1.391
15.315 60.070 1.229
15.316 60.073 1.070
15.316 60.065 0.909
15.317 60.067 0.764
15.317 60.083 0.603
15.317 60.088 0.447
15.317 60.072 0.338
15.370 59.987 13.803
15.371 60.044 13.644
15.371 60.064 13.490
15.372 60.071 13.331
15.372 60.083 13.169
15.372 60.079 13.021
15.373 60.065 12.858
15.373 60.053 12.698
15.373 60.049 12.553
15.374 60.060 12.384
15.374 60.066 12.234
15.375 60.061 12.082
15.375 60.056 11.912
15.376 60.054 11.755
15.376 60.047 11.609
15.376 60.050 11.445
15.377 60.049 11.289
15.377 60.043 11.133
15.378 60.040 10.971
15.378 60.008 10.824
15.379 59.974 10.679
15.379 59.872 10.511
15.379 59.821 10.410
15.379 59.809 10.279
15.380 59.844 10.122
15.381 59.845 9.961
15.381 59.850 9.802
15.382 59.855 9.648
15.382 59.846 9.483
15.383 59.837 9.330
15.383 59.834 9.179
15.384 59.838 9.024
15.384 59.833 8.863
15.384 59.810 8.709
15.385 59.800 8.538
15.385 59.804 8.382
15.386 59.812 8.226
15.386 59.835 8.084
15.387 59.843 7.913
15.387 59.835 7.755
15.387 59.825 7.608
15.387 59.816 7.441
15.388 59.803 7.290
15.388 59.805 7.130
15.389 59.842 6.969
15.389 59.872 6.818
15.390 59.885 6.655
15.390 59.887 6.493
15.391 59.875 6.345
15.391 59.869 6.186
15.392 59.877 6.028
15.393 59.877 5.868
15.394 59.884 5.710
15.394 59.884 5.560
15.395 59.867 5.394
15.396 59.859 5.242
15.397 59.862 5.082
15.397 59.870 4.922
15.398 59.864 4.763
15.399 59.855 4.611
15.399 59.851 4.456
15.400 59.854 4.299
15.401 59.848 4.142
15.401 59.813 3.970
15.401 59.821 3.914
15.404 59.955 3.429
15.405 59.981 3.276
15.405 59.990 3.114
15.406 59.983 2.954
15.407 59.966 2.802
15.408 59.960 2.647
15.409 59.976 2.485
15.410 60.004 2.329
15.411 60.008 2.172
15.412 60.004 2.018
15.412 60.014 1.854
15.413 60.031 1.698
15.414 60.043 1.545
15.415 60.056 1.388
15.415 60.070 1.226
15.416 60.068 1.078
15.416 60.060 0.908
15.416 60.061 0.755
15.417 60.066 0.603
15.417 60.060 0.454
15.417 60.038 0.330
15.470 60.036 13.725
15.470 60.070 13.570
15.471 60.068 13.416
15.471 60.077 13.256
15.472 60.084 13.090
15.472 60.069 12.938
15.472 60.056 12.782
15.473 60.044 12.627
15.473 60.046 12.476
15.474 60.055 12.308
15.474 60.054 12.145
15.474 60.046 12.002
15.475 60.041 11.848
15.475 60.038 11.678
15.476 60.038 11.517
15.476 60.040 11.372
15.477 60.038 11.220
15.477 60.033 11.063
15.478 60.022 10.878
15.478 60.012 10.744
15.478 59.957 10.606
15.478 59.898 10.524
15.479 59.849 10.421
15.479 59.836 10.274
15.480 59.852 10.119
15.480 59.860 9.963
15.481 59.864 9.794
15.481 59.865 9.653
15.482 59.849 9.487
15.482 59.835 9.335
15.483 59.831 9.176
15.483 59.834 9.016
15.483 59.830 8.865
15.484 59.811 8.700
15.484 59.806 8.546
15.485 59.805 8.387
15.485 59.834 8.234
15.486 59.841 8.076
15.486 59.846 7.910
15.486 59.834 7.759
15.487 59.823 7.602
15.487 59.812 7.448
15.487 59.809 7.286
15.488 59.819 7.126
15.488 59.851 6.972
15.489 59.874 6.819
15.489 59.884 6.656
15.490 59.890 6.497
15.490 59.876 6.342
15.491 59.869 6.184
15.492 59.875 6.027
15.492 59.876 5.869
15.493 59.882 5.711
15.494 59.879 5.554
15.495 59.860 5.391
15.495 59.849 5.247
15.496 59.851 5.083
15.497 59.861 4.925
15.498 59.858 4.767
15.498 59.853 4.606
15.499 59.850 4.454
15.500 59.853 4.296
15.500 59.845 4.141
15.501 59.835 3.984
15.503 59.949 3.507
15.504 59.971 3.357
15.505 59.987 3.190
15.505 59.988 3.041
15.506 59.981 2.870
15.507 59.976 2.724
15.508 59.978 2.566
15.509 59.998 2.411
15.510 60.014 2.252
15.511 60.012 2.093
15.511 60.011 1.940
15.512 60.026 1.775
15.513 60.041 1.624
15.514 60.052 1.462
15.514 60.059 1.308
15.515 60.062 1.154
15.515 60.056 0.998
15.516 60.055 0.833
15.516 60.058 0.669
15.516 60.055 0.525
15.516 60.024 0.392
15.517 60.022 0.338
15.570 60.074 13.645
15.570 60.077 13.489
15.570 60.076 13.336
15.571 60.086 13.166
15.571 60.080 13.022
15.572 60.064 12.857
15.572 60.052 12.704
15.572 60.047 12.542
15.573 60.045 12.464
15.573 60.052 12.320
15.573 60.053 12.155
15.574 60.045 11.994
15.574 60.043 11.840
15.575 60.037 11.684
15.575 60.037 11.536
15.576 60.041 11.365
15.576 60.041 11.205
15.576 60.037 11.061
15.577 60.029 10.900
15.577 60.017 10.741
15.578 59.966 10.604
15.578 59.905 10.510
15.578 59.844 10.407
15.578 59.839 10.285
15.579 59.850 10.122
15.580 59.858 9.955
15.580 59.862 9.815
15.581 59.858 9.633
15.581 59.845 9.497
15.581 59.834 9.329
15.582 59.833 9.180
15.582 59.836 9.016
15.583 59.836 8.854
15.583 59.820 8.701
15.584 59.814 8.551
15.584 59.787 8.392
15.584 59.804 8.237
15.585 59.831 8.064
15.585 59.841 7.922
15.586 59.829 7.753
15.586 59.820 7.598
15.586 59.807 7.448
15.587 59.808 7.297
15.587 59.822 7.122
15.587 59.852 6.974
15.588 59.876 6.809
15.588 59.884 6.659
15.589 59.893 6.497
15.590 59.880 6.345
15.590 59.871 6.177
15.591 59.875 6.032
15.592 59.874 5.875
15.592 59.878 5.710
15.593 59.873 5.554
15.594 59.851 5.392
15.595 59.842 5.239
15.595 59.846 5.083
15.596 59.860 4.924
15.597 59.866 4.773
15.598 59.865 4.619
15.598 59.859 4.452
15.599 59.857 4.290
15.600 59.868 4.139
15.600 59.832 3.976
15.603 59.946 3.429
15.603 59.975 3.274
15.604 59.983 3.112
15.605 59.986 2.961
15.606 59.984 2.800
15.607 59.982 2.643
15.608 59.992 2.489
15.609 60.008 2.331
15.610 60.016 2.170
15.610 60.012 2.018
15.611 60.019 1.861
15.612 60.034 1.699
15.613 60.042 1.543
15.613 60.047 1.385
15.614 60.050 1.226
15.614 60.054 1.071
15.615 60.056 0.917
15.615 60.055 0.759
15.615 60.064 0.597
15.616 60.059 0.445
15.616 60.053 0.336
15.668 60.059 13.724
15.669 60.077 13.573
15.669 60.078 13.404
15.669 60.081 13.251
15.670 60.086 13.096
15.670 60.076 12.937
15.671 60.066 12.785
15.671 60.055 12.634
15.671 60.051 12.468
15.672 60.058 12.303
15.672 60.056 12.149
15.672 60.050 11.997
15.673 60.047 11.850
15.673 60.041 11.675
15.674 60.041 11.533
15.674 60.046 11.370
15.675 60.048 11.207
15.675 60.049 11.054
15.676 60.038 10.892
15.676 60.021 10.746
15.676 59.955 10.609
15.677 59.886 10.508
15.677 59.823 10.412
15.677 59.827 10.279
15.678 59.851 10.114
15.678 59.861 9.958
15.679 59.865 9.808
15.679 59.861 9.652
15.680 59.846 9.489
15.680 59.834 9.335
15.681 59.833 9.170
15.681 59.839 9.026
15.682 59.841 8.858
15.682 59.829 8.710
15.682 59.820 8.542
15.683 59.818 8.386
15.683 59.815 8.231
15.684 59.849 8.079
15.684 59.841 7.910
15.684 59.836 7.760
15.685 59.824 7.601
15.685 59.809 7.438
15.685 59.807 7.283
15.686 59.817 7.143
15.686 59.841 6.973
15.687 59.867 6.808
15.687 59.877 6.654
15.688 59.885 6.503
15.688 59.879 6.341
15.689 59.865 6.186
15.689 59.865 6.023
15.690 59.867 5.864
15.691 59.866 5.716
15.692 59.861 5.554
15.693 59.847 5.400
15.693 59.838 5.237
15.694 59.846 5.087
15.695 59.860 4.932
15.696 59.869 4.757
15.696 59.867 4.612
15.697 59.860 4.459
15.698 59.861 4.296
15.698 59.874 4.144
15.699 59.864 3.975
15.699 59.841 3.895
15.701 59.893 3.505
15.702 59.951 3.353
15.702 59.969 3.199
15.703 59.979 3.041
15.704 59.988 2.877
15.705 59.987 2.720
15.706 59.992 2.568
15.707 60.005 2.402
15.708 60.020 2.251
15.709 60.022 2.096
15.709 60.020 1.930
15.710 60.021 1.781
15.711 60.030 1.623
15.712 60.035 1.463
15.712 60.038 1.307
15.713 60.042 1.155
15.713 60.044 0.994
15.714 60.044 0.830
15.714 60.053 0.682
15.714 60.074 0.526
15.714 60.070 0.385
15.715 60.069 0.337
15.712 47.061 15.291
15.712 47.045 15.237
15.766 60.062 13.642
15.767 60.082 13.490
15.767 60.083 13.332
15.768 60.089 13.175
15.768 60.089 13.022
15.768 60.079 12.856
15.769 60.071 12.701
15.769 60.061 12.547
15.770 60.060 12.390
15.770 60.066 12.231
15.770 60.062 12.071
15.771 60.058 11.913
15.771 60.052 11.838
15.771 60.044 11.683
15.772 60.047 11.531
15.772 60.054 11.369
15.773 60.054 11.212
15.773 60.057 11.050
15.774 60.041 10.910
15.774 59.997 10.738
15.774 59.932 10.664
15.775 59.808 10.416
15.775 59.824 10.270
15.776 59.846 10.114
15.776 59.853 9.963
15.777 59.854 9.811
15.777 59.855 9.651
15.778 59.841 9.478
15.778 59.830 9.340
15.779 59.836 9.166
15.779 59.841 9.020
15.780 59.844 8.865
15.780 59.838 8.702
15.780 59.829 8.546
15.781 59.831 8.391
15.781 59.818 8.303
15.781 59.807 8.152
15.782 59.843 8.004
15.782 59.841 7.838
15.783 59.835 7.682
15.783 59.818 7.514
15.783 59.804 7.374
15.783 59.793 7.203
15.784 59.810 7.056
15.784 59.848 6.893
15.785 59.872 6.730
15.785 59.880 6.576
15.786 59.887 6.425
15.787 59.871 6.258
15.787 59.854 6.111
15.788 59.857 5.946
15.789 59.856 5.786
15.789 59.850 5.638
15.790 59.844 5.473
15.791 59.839 5.323
15.792 59.840 5.153
15.793 59.856 5.010
15.793 59.868 4.845
15.794 59.869 4.690
15.795 59.858 4.536
15.795 59.849 4.374
15.796 59.861 4.217
15.797 59.860 4.070
15.797 59.826 3.897
15.797 59.820 3.837
15.799 59.926 3.500
15.800 59.952 3.350
15.801 59.965 3.195
15.801 59.976 3.039
15.802 59.984 2.885
15.803 59.985 2.717
15.804 59.986 2.562
15.805 59.999 2.415
15.806 60.017 2.255
15.807 60.023 2.081
15.808 60.024 1.941
15.808 60.021 1.774
15.809 60.025 1.629
15.810 60.025 1.460
15.810 60.032 1.315
15.811 60.041 1.147
15.811 60.039 0.990
15.812 60.042 0.839
15.812 60.060 0.680
15.812 60.061 0.517
15.812 60.027 0.397
15.813 60.025 0.335
15.865 60.058 13.650
15.865 60.081 13.480
15.866 60.086 13.333
15.866 60.089 13.172
15.867 60.087 13.020
15.867 60.080 12.861
15.867 60.070 12.703
15.868 60.060 12.543
15.868 60.057 12.389
15.869 60.065 12.231
15.869 60.063 12.078
15.869 60.058 11.920
15.870 60.054 11.758
15.870 60.049 11.602
15.871 60.055 11.448
15.871 60.055 11.287
15.872 60.061 11.133
15.872 60.058 10.973
15.873 60.029 10.818
15.873 59.949 10.665
15.873 59.834 10.422
15.874 59.836 10.280
15.874 59.841 10.122
15.875 59.840 9.969
15.875 59.846 9.798
15.876 59.855 9.644
15.876 59.848 9.490
15.877 59.838 9.334
15.877 59.846 9.177
15.878 59.850 9.020
15.878 59.841 8.852
15.879 59.838 8.705
15.879 59.837 8.551
15.879 59.824 8.386
15.880 59.830 8.229
15.880 59.841 8.070
15.881 59.832 7.915
15.881 59.833 7.766
15.881 59.825 7.600
15.882 59.813 7.445
15.882 59.794 7.293
15.882 59.784 7.117
15.883 59.823 6.976
15.883 59.862 6.813
15.884 59.878 6.664
15.884 59.891 6.490
15.885 59.884 6.342
15.885 59.858 6.186
15.886 59.846 6.028
15.887 59.848 5.862
15.888 59.848 5.708
15.888 59.842 5.563
15.889 59.839 5.397
15.890 59.838 5.247
15.891 59.843 5.077
15.892 59.857 4.918
15.892 59.869 4.776
15.893 59.862 4.599
15.894 59.845 4.456
15.894 59.848 4.294
15.895 59.852 4.141
15.895 59.832 3.982
15.896 59.819 3.866
15.896 59.865 3.749
15.897 59.906 3.620
15.898 59.923 3.507
15.898 59.958 3.358
15.899 59.961 3.191
15.900 59.968 3.033
15.901 59.973 2.879
15.901 59.969 2.727
15.902 59.970 2.562
15.903 59.987 2.412
15.904 60.003 2.244
15.905 60.016 2.094
15.906 60.027 1.938
15.907 60.025 1.777
15.908 60.027 1.621
15.908 60.031 1.463
15.909 60.038 1.306
15.909 60.045 1.153
15.910 60.039 0.990
15.910 60.039 0.835
15.911 60.054 0.682
15.911 60.068 0.524
15.911 60.067 0.395
15.911 60.065 0.334
15.963 60.034 13.727
15.964 60.071 13.572
15.964 60.084 13.407
15.965 60.086 13.254
15.965 60.080 13.095
15.965 60.069 12.940
15.966 60.062 12.775
15.966 60.057 12.631
15.967 60.052 12.469
15.967 60.056 12.304
15.967 60.061 12.162
15.968 60.053 11.998
15.968 60.050 11.843
15.969 60.047 11.676
15.969 60.046 11.519
15.970 60.046 11.376
15.970 60.047 11.206
15.971 60.057 11.062
15.971 60.041 10.899
15.971 59.993 10.731
15.972 59.884 10.602
15.972 59.836 10.426
15.972 59.834 10.278
15.973 59.833 10.112
15.973 59.833 9.969
15.974 59.840 9.801
15.975 59.853 9.646
15.975 59.850 9.493
15.976 59.843 9.329
15.976 59.848 9.180
15.977 59.850 9.011
15.977 59.838 8.857
15.977 59.831 8.701
15.978 59.835 8.555
15.978 59.812 8.384
15.979 59.812 8.236
15.979 59.815 8.077
15.979 59.829 7.912
15.980 59.833 7.757
15.980 59.826 7.610
15.980 59.811 7.444
15.981 59.800 7.275
15.981 59.788 7.129
15.981 59.820 6.977
15.982 59.861 6.814
15.982 59.874 6.655
15.983 59.884 6.497
15.984 59.873 6.347
15.984 59.849 6.184
15.985 59.846 6.028
15.986 59.850 5.874
15.986 59.852 5.710
15.987 59.851 5.548
15.988 59.843 5.399
15.989 59.845 5.247
15.989 59.844 5.083
15.990 59.855 4.922
15.991 59.870 4.764
15.992 59.866 4.609
15.992 59.845 4.449
15.993 59.839 4.296
15.994 59.851 4.133
15.994 59.852 3.985
15.996 59.940 3.503
15.997 59.961 3.358
15.998 59.968 3.198
15.999 59.973 3.036
15.999 59.968 2.872
16.000 59.963 2.723
16.001 59.961 2.574
16.002 59.977 2.400
16.003 59.996 2.249
16.004 60.012 2.105
16.005 60.022 1.930
16.006 60.024 1.777
16.006 60.028 1.627
16.007 60.032 1.458
16.008 60.043 1.309
16.008 60.049 1.149
16.009 60.042 0.989
16.009 60.043 0.837
16.009 60.055 0.681
16.010 60.080 0.528
16.010 60.060 0.384
16.010 60.059 0.333
16.062 60.026 13.725
16.063 60.075 13.572
16.063 60.081 13.412
16.064 60.084 13.250
16.064 60.079 13.087
16.065 60.066 12.940
16.065 60.055 12.783
16.065 60.051 12.627
16.066 60.048 12.476
16.066 60.047 12.310
16.066 60.053 12.152
16.067 60.051 12.000
16.067 60.052 11.834
16.068 60.050 11.683
16.068 60.044 11.523
16.069 60.038 11.369
16.069 60.040 11.213
16.070 60.047 11.049
16.070 60.040 10.912
16.070 59.989 10.740
16.071 59.915 10.600
16.071 59.881 10.508
16.071 59.839 10.411
16.071 59.819 10.281
16.072 59.826 10.123
16.073 59.828 9.958
16.073 59.839 9.806
16.074 59.850 9.648
16.074 59.847 9.492
16.075 59.840 9.325
16.075 59.842 9.177
16.076 59.841 9.018
16.076 59.827 8.863
16.076 59.822 8.704
16.077 59.827 8.545
16.077 59.827 8.386
16.078 59.842 8.232
16.078 59.831 8.073
16.078 59.838 7.920
16.079 59.837 7.752
16.079 59.829 7.598
16.079 59.819 7.448
16.080 59.808 7.280
16.080 59.790 7.133
16.080 59.818 6.976
16.081 59.860 6.816
16.081 59.866 6.659
16.082 59.876 6.501
16.083 59.871 6.336
16.083 59.853 6.182
16.084 59.854 6.027
16.085 59.865 5.871
16.085 59.865 5.715
16.086 59.864 5.556
16.087 59.856 5.399
16.088 59.850 5.237
16.089 59.845 5.093
16.089 59.849 4.917
16.090 59.865 4.766
16.091 59.867 4.611
16.091 59.849 4.454
16.092 59.846 4.295
16.093 59.850 4.133
16.093 59.838 4.063
16.095 59.978 3.574
16.096 59.962 3.428
16.097 59.967 3.267
16.097 59.980 3.117
16.098 59.984 2.959
16.099 59.975 2.803
16.100 59.971 2.638
16.101 59.981 2.491
16.102 59.996 2.329
16.103 60.012 2.169
16.104 60.024 2.015
16.104 60.030 1.861
16.105 60.031 1.699
16.106 60.038 1.545
16.107 60.047 1.387
16.107 60.054 1.225
16.108 60.056 1.077
16.108 60.053 0.913
16.108 60.055 0.762
16.109 60.071 0.594
16.109 60.075 0.442
16.109 60.053 0.337
16.112 48.033 15.038
16.161 60.050 13.646
16.162 60.074 13.492
16.162 60.083 13.331
16.163 60.084 13.176
16.163 60.079 13.014
16.164 60.066 12.860
16.164 60.054 12.705
16.164 60.054 12.548
16.165 60.047 12.385
16.165 60.046 12.232
16.166 60.048 12.077
16.166 60.053 11.920
16.166 60.057 11.766
16.167 60.051 11.603
16.167 60.040 11.441
16.168 60.033 11.289
16.168 60.042 11.135
16.169 60.046 10.971
16.169 60.018 10.822
16.170 59.970 10.672
16.170 59.888 10.514
16.170 59.839 10.417
16.170 59.812 10.278
16.171 59.815 10.114
16.171 59.823 9.960
16.172 59.834 9.812
16.173 59.839 9.645
16.173 59.838 9.499
16.173 59.834 9.336
16.174 59.836 9.172
16.174 59.829 9.009
16.175 59.818 8.874
16.175 59.815 8.695
16.176 59.817 8.546
16.176 59.821 8.393
16.177 59.829 8.228
16.177 59.837 8.066
16.177 59.842 7.927
16.178 59.844 7.754
16.178 59.834 7.599
16.178 59.825 7.448
16.179 59.810 7.304
16.179 59.791 7.122
16.179 59.817 6.968
16.180 59.853 6.806
16.180 59.860 6.650
16.181 59.870 6.505
16.181 59.870 6.344
16.182 59.856 6.185
16.183 59.862 6.031
16.184 59.875 5.860
16.184 59.875 5.717
16.185 59.873 5.560
16.186 59.866 5.387
16.187 59.858 5.239
16.187 59.850 5.087
16.188 59.854 4.926
16.189 59.871 4.772
16.190 59.873 4.607
16.190 59.857 4.449
16.191 59.852 4.302
16.191 59.838 4.138
16.192 59.839 4.059
16.194 59.965 3.501
16.195 59.955 3.357
16.196 59.959 3.188
16.197 59.973 3.037
16.197 59.972 2.884
16.198 59.960 2.727
16.199 59.966 2.556
16.200 59.985 2.406
16.201 60.000 2.257
16.202 60.008 2.089
16.203 60.023 1.938
16.204 60.026 1.780
16.204 60.029 1.625
16.205 60.034 1.463
16.206 60.041 1.312
16.206 60.050 1.147
16.207 60.053 0.988
16.207 60.050 0.834
16.207 60.057 0.682
16.208 60.058 0.531
16.208 60.037 0.383
16.208 60.035 0.334
16.211 48.135 15.060
16.211 48.139 14.979
16.260 60.055 13.565
16.261 60.079 13.414
16.261 60.086 13.246
16.262 60.090 13.094
16.262 60.080 12.943
16.262 60.063 12.782
16.263 60.056 12.624
16.263 60.051 12.469
16.264 60.041 12.312
16.264 60.038 12.150
16.264 60.042 11.994
16.265 60.050 11.838
16.265 60.060 11.685
16.266 60.053 11.525
16.266 60.038 11.368
16.267 60.039 11.210
16.267 60.047 11.067
16.268 60.042 10.893
16.268 60.013 10.741
16.268 59.889 10.613
16.268 59.833 10.516
16.268 59.790 10.411
16.269 59.808 10.278
16.270 59.825 10.123
16.270 59.839 9.960
16.271 59.846 9.807
16.271 59.845 9.651
16.272 59.831 9.492
16.272 59.822 9.326
16.273 59.829 9.179
16.273 59.822 9.017
16.273 59.810 8.849
16.274 59.808 8.709
16.274 59.815 8.542
16.275 59.826 8.390
16.275 59.834 8.240
16.276 59.843 8.073
16.276 59.848 7.907
16.276 59.847 7.764
16.277 59.835 7.603
16.277 59.825 7.448
16.277 59.807 7.286
16.277 59.788 7.126
16.278 59.809 6.965
16.278 59.843 6.818
16.279 59.854 6.663
16.280 59.863 6.491
16.280 59.873 6.341
16.281 59.861 6.186
16.281 59.864 6.035
16.282 59.877 5.863
16.283 59.876 5.708
16.284 59.872 5.561
16.285 59.873 5.398
16.285 59.866 5.239
16.286 59.856 5.081
16.287 59.859 4.918
16.288 59.872 4.770
16.288 59.873 4.614
16.289 59.858 4.456
16.290 59.851 4.305
16.290 59.879 4.131
16.293 59.917 3.512
16.294 59.937 3.345
16.294 59.957 3.196
16.295 59.972 3.034
16.296 59.971 2.878
16.297 59.955 2.724
16.298 59.959 2.564
16.299 59.977 2.416
16.300 59.988 2.246
16.301 59.995 2.094
16.302 60.016 1.932
16.302 60.024 1.773
16.303 60.031 1.632
16.304 60.035 1.462
16.304 60.036 1.311
16.305 60.039 1.143
16.305 60.040 0.998
16.306 60.039 0.828
16.306 60.047 0.681
16.306 60.041 0.522
16.306 59.986 0.394
16.306 59.984 0.337
16.308 48.241 15.716
16.309 48.267 15.544
16.309 48.263 15.385
16.310 48.263 15.293
16.359 60.065 13.578
16.360 60.079 13.400
16.360 60.090 13.252
16.361 60.098 13.097
16.361 60.084 12.931
16.362 60.063 12.786
16.362 60.054 12.621
16.362 60.049 12.469
16.363 60.036 12.312
16.363 60.029 12.164
16.363 60.034 11.992
16.364 60.041 11.841
16.364 60.052 11.684
16.365 60.051 11.526
16.365 60.041 11.370
16.366 60.039 11.211
16.366 60.042 11.053
16.367 60.036 10.905
16.367 60.021 10.736
16.367 59.943 10.617
16.367 59.765 10.409
16.368 59.807 10.279
16.369 59.833 10.121
16.369 59.852 9.963
16.370 59.854 9.794
16.370 59.848 9.649
16.371 59.827 9.484
16.371 59.818 9.341
16.372 59.828 9.181
16.372 59.823 9.016
16.373 59.809 8.867
16.373 59.806 8.707
16.373 59.818 8.544
16.374 59.827 8.377
16.374 59.835 8.238
16.375 59.839 8.073
16.375 59.845 7.912
16.375 59.841 7.759
16.376 59.824 7.604
16.376 59.815 7.438
16.376 59.799 7.304
16.376 59.770 7.207
16.377 59.772 7.049
16.377 59.820 6.896
16.378 59.844 6.733
16.378 59.858 6.581
16.379 59.874 6.422
16.380 59.878 6.260
16.380 59.872 6.106
16.381 59.877 5.948
16.382 59.883 5.798
16.383 59.878 5.628
16.383 59.874 5.469
16.384 59.879 5.321
16.385 59.867 5.159
16.386 59.858 5.007
16.386 59.866 4.845
16.387 59.871 4.693
16.388 59.863 4.528
16.388 59.857 4.371
16.389 59.863 4.222
16.389 59.851 4.139
16.392 59.900 3.500
16.393 59.943 3.356
16.393 59.955 3.199
16.394 59.969 3.036
16.395 59.971 2.879
16.396 59.958 2.725
16.397 59.958 2.564
16.398 59.973 2.408
16.399 59.983 2.256
16.400 59.989 2.085
16.401 60.006 1.941
16.401 60.020 1.776
16.402 60.027 1.616
16.403 60.027 1.464
16.403 60.027 1.309
16.404 60.028 1.149
16.404 60.031 0.998
16.405 60.039 0.838
16.405 60.043 0.671
16.405 60.037 0.522
16.406 60.049 0.383
16.406 60.047 0.332
16.409 48.385 15.551
16.459 60.070 13.640
16.459 60.070 13.488
16.459 60.081 13.333
16.460 60.095 13.180
16.460 60.093 13.016
16.461 60.073 12.864
16.461 60.057 12.696
16.461 60.054 12.549
16.462 60.042 12.384
16.462 60.035 12.238
16.462 60.032 12.075
16.463 60.034 11.920
16.463 60.048 11.760
16.464 60.054 11.606
16.464 60.048 11.448
16.465 60.039 11.294
16.465 60.043 11.132
16.466 60.032 10.973
16.466 60.002 10.820
16.467 59.983 10.683
16.467 59.947 10.625
16.467 59.787 10.399
16.467 59.814 10.278
16.468 59.846 10.121
16.469 59.856 9.955
16.469 59.858 9.804
16.470 59.851 9.649
16.470 59.829 9.492
16.470 59.822 9.326
16.471 59.833 9.173
16.472 59.835 9.015
16.472 59.819 8.867
16.472 59.818 8.699
16.473 59.830 8.547
16.473 59.836 8.394
16.474 59.839 8.238
16.474 59.839 8.060
16.474 59.842 7.921
16.475 59.841 7.759
16.475 59.827 7.601
16.475 59.807 7.443
16.476 59.794 7.298
16.476 59.772 7.132
16.476 59.804 6.962
16.477 59.836 6.812
16.477 59.852 6.658
16.478 59.870 6.500
16.479 59.879 6.342
16.479 59.875 6.188
16.480 59.875 6.022
16.481 59.877 5.865
16.482 59.878 5.713
16.482 59.875 5.561
16.483 59.872 5.397
16.484 59.870 5.242
16.485 59.861 5.083
16.485 59.858 4.922
16.486 59.865 4.772
16.487 59.862 4.608
16.487 59.858 4.456
16.488 59.857 4.289
16.489 59.857 4.139
16.491 59.938 3.509
16.492 59.945 3.353
16.493 59.956 3.191
16.494 59.970 3.047
16.495 59.971 2.875
16.495 59.963 2.726
16.496 59.963 2.561
16.497 59.972 2.407
16.498 59.979 2.244
16.499 59.982 2.100
16.500 59.997 1.938
16.501 60.013 1.781
16.502 60.024 1.625
16.502 60.032 1.463
16.503 60.030 1.305
16.503 60.030 1.151
16.504 60.039 0.992
16.504 60.047 0.827
16.504 60.050 0.685
16.505 60.057 0.523
16.505 60.112 0.393
16.505 60.110 0.337
16.559 60.047 13.648
16.559 60.065 13.484
16.559 60.082 13.332
16.560 60.088 13.173
16.560 60.081 13.018
16.561 60.061 12.860
16.561 60.047 12.704
16.561 60.046 12.551
16.562 60.039 12.391
16.562 60.039 12.226
16.563 60.035 12.079
16.563 60.035 11.922
16.563 60.046 11.766
16.564 60.050 11.602
16.564 60.046 11.442
16.565 60.038 11.288
16.565 60.033 11.127
16.566 60.022 10.976
16.566 59.997 10.828
16.566 59.981 10.757
16.567 59.807 10.398
16.567 59.823 10.279
16.568 59.846 10.118
16.569 59.856 9.968
16.569 59.857 9.805
16.570 59.857 9.644
16.570 59.840 9.495
16.571 59.831 9.331
16.571 59.839 9.179
16.572 59.840 9.010
16.572 59.825 8.860
16.572 59.825 8.703
16.573 59.835 8.551
16.573 59.841 8.387
16.574 59.843 8.226
16.574 59.841 8.073
16.574 59.841 7.919
16.575 59.843 7.754
16.575 59.830 7.601
16.575 59.820 7.446
16.576 59.811 7.285
16.576 59.826 7.127
16.576 59.829 6.967
16.577 59.842 6.823
16.577 59.854 6.658
16.578 59.868 6.496
16.579 59.872 6.340
16.579 59.866 6.187
16.580 59.871 6.025
16.581 59.879 5.872
16.582 59.884 5.711
16.582 59.886 5.552
16.583 59.876 5.395
16.584 59.868 5.238
16.585 59.863 5.089
16.585 59.862 4.920
16.586 59.864 4.771
16.587 59.862 4.614
16.587 59.858 4.452
16.588 59.862 4.296
16.589 59.868 4.139
16.589 59.843 4.062
16.591 59.891 3.518
16.592 59.948 3.431
16.593 59.960 3.275
16.593 59.974 3.112
16.594 59.978 2.957
16.595 59.974 2.796
16.596 59.973 2.647
16.597 59.975 2.483
16.598 59.981 2.329
16.599 59.985 2.173
16.599 59.990 2.013
16.600 60.005 1.864
16.601 60.019 1.698
16.602 60.023 1.545
16.602 60.028 1.383
16.603 60.028 1.225
16.604 60.033 1.068
16.604 60.047 0.917
16.604 60.054 0.757
16.605 60.067 0.606
16.605 60.072 0.431
16.605 60.100 0.336
16.658 60.035 13.575
16.659 60.064 13.411
16.659 60.078 13.255
16.659 60.072 13.092
16.660 60.059 12.941
16.660 60.040 12.782
16.660 60.034 12.621
16.661 60.039 12.464
16.661 60.043 12.320
16.662 60.050 12.156
16.662 60.046 11.992
16.663 60.048 11.835
16.663 60.055 11.684
16.663 60.051 11.530
16.664 60.043 11.370
16.664 60.036 11.219
16.665 60.021 11.049
16.665 60.014 10.887
16.666 60.013 10.753
16.666 59.852 10.500
16.666 59.819 10.403
16.667 59.816 10.278
16.667 59.832 10.124
16.668 59.842 9.960
16.668 59.852 9.801
16.669 59.854 9.645
16.669 59.839 9.491
16.670 59.834 9.329
16.670 59.838 9.175
16.671 59.842 9.023
16.671 59.834 8.852
16.672 59.833 8.714
16.672 59.840 8.546
16.673 59.845 8.389
16.673 59.844 8.227
16.673 59.844 8.073
16.674 59.843 7.921
16.674 59.841 7.758
16.674 59.830 7.602
16.675 59.816 7.444
16.675 59.822 7.291
16.675 59.797 7.134
16.676 59.834 6.968
16.676 59.851 6.807
16.677 59.864 6.653
16.677 59.878 6.503
16.678 59.879 6.337
16.679 59.865 6.184
16.679 59.871 6.026
16.680 59.884 5.876
16.681 59.886 5.713
16.682 59.888 5.555
16.682 59.875 5.403
16.683 59.859 5.230
16.684 59.854 5.088
16.685 59.856 4.918
16.685 59.859 4.767
16.686 59.860 4.601
16.687 59.860 4.454
16.687 59.858 4.302
16.688 59.853 4.142
16.689 59.845 3.983
16.691 59.957 3.509
16.691 59.959 3.347
16.692 59.968 3.197
16.693 59.979 3.037
16.694 59.983 2.880
16.695 59.982 2.725
16.696 59.986 2.562
16.696 59.989 2.406
16.697 59.994 2.251
16.698 59.997 2.102
16.699 60.001 1.928
16.700 60.012 1.780
16.701 60.020 1.617
16.701 60.023 1.469
16.702 60.030 1.305
16.703 60.039 1.155
16.703 60.049 0.996
16.703 60.064 0.831
16.704 60.074 0.675
16.704 60.070 0.528
16.704 60.062 0.449
16.711 48.850 15.013
16.712 48.913 14.761
16.757 60.000 13.729
16.757 60.030 13.573
16.758 60.065 13.410
16.758 60.081 13.253
16.759 60.075 13.094
16.759 60.061 12.943
16.759 60.048 12.780
16.760 60.050 12.631
16.760 60.055 12.457
16.761 60.060 12.313
16.761 60.072 12.150
16.761 60.067 12.003
16.762 60.056 11.838
16.762 60.057 11.676
16.763 60.052 11.524
16.763 60.043 11.365
16.764 60.038 11.221
16.764 60.026 11.065
16.765 60.024 10.894
16.765 60.025 10.740
16.765 59.912 10.619
16.765 59.796 10.500
16.766 59.785 10.351
16.766 59.810 10.195
16.767 59.828 10.042
16.767 59.837 9.882
16.768 59.846 9.730
16.768 59.846 9.567
16.769 59.836 9.413
16.769 59.834 9.248
16.770 59.844 9.096
16.770 59.841 8.938
16.771 59.836 8.778
16.771 59.839 8.628
16.772 59.843 8.471
16.772 59.847 8.310
16.773 59.849 8.147
16.773 59.847 7.991
16.773 59.850 7.837
16.774 59.847 7.686
16.774 59.831 7.524
16.774 59.799 7.364
16.774 59.774 7.281
16.774 59.767 7.127
16.775 59.823 6.978
16.776 59.863 6.814
16.776 59.875 6.653
16.777 59.885 6.504
16.777 59.882 6.344
16.778 59.867 6.182
16.779 59.870 6.025
16.779 59.885 5.863
16.780 59.883 5.722
16.781 59.882 5.546
16.782 59.872 5.394
16.782 59.854 5.251
16.783 59.846 5.074
16.784 59.853 4.940
16.785 59.861 4.767
16.785 59.865 4.609
16.786 59.864 4.445
16.787 59.858 4.302
16.787 59.839 4.132
16.788 59.799 3.984
16.790 59.946 3.505
16.791 59.960 3.345
16.792 59.957 3.197
16.792 59.969 3.031
16.793 59.980 2.882
16.794 59.981 2.733
16.795 59.984 2.566
16.796 59.993 2.403
16.797 60.005 2.249
16.798 60.007 2.099
16.799 60.009 1.930
16.799 60.014 1.774
16.800 60.024 1.625
16.801 60.027 1.458
16.801 60.034 1.313
16.802 60.045 1.152
16.802 60.057 0.995
16.803 60.070 0.835
16.803 60.083 0.680
16.803 60.075 0.514
16.803 60.007 0.384
16.792 49.040 25.843
16.811 48.977 15.014
16.811 48.984 14.928
16.856 60.001 13.865
16.857 60.012 13.737
16.857 60.043 13.558
16.858 60.073 13.419
16.858 60.090 13.255
16.859 60.081 13.095
16.859 60.060 12.935
16.859 60.052 12.783
16.860 60.055 12.627
16.860 60.062 12.467
16.861 60.069 12.317
16.861 60.080 12.143
16.861 60.075 11.998
16.862 60.057 11.842
16.862 60.050 11.681
16.863 60.045 11.529
16.863 60.042 11.366
16.864 60.039 11.209
16.864 60.030 11.048
16.865 60.022 10.904
16.865 59.997 10.748
16.865 59.948 10.682
16.865 59.794 10.504
16.866 59.770 10.351
16.866 59.794 10.200
16.867 59.825 10.042
16.867 59.830 9.882
16.868 59.840 9.728
16.868 59.842 9.569
16.869 59.825 9.407
16.869 59.828 9.257
16.870 59.839 9.099
16.870 59.841 8.940
16.871 59.832 8.781
16.871 59.837 8.624
16.872 59.845 8.465
16.872 59.846 8.306
16.873 59.853 8.161
16.873 59.853 7.992
16.873 59.854 7.826
16.874 59.849 7.680
16.874 59.834 7.523
16.874 59.804 7.370
16.874 59.810 7.209
16.875 59.833 7.049
16.875 59.864 6.889
16.876 59.870 6.737
16.876 59.883 6.577
16.877 59.888 6.418
16.878 59.881 6.263
16.878 59.870 6.111
16.879 59.876 5.946
16.880 59.875 5.796
16.880 59.868 5.628
16.881 59.868 5.475
16.882 59.855 5.320
16.883 59.841 5.166
16.884 59.843 4.997
16.884 59.854 4.849
16.885 59.863 4.692
16.886 59.867 4.534
16.886 59.861 4.366
16.887 59.850 4.224
16.888 59.842 4.059
16.890 59.938 3.510
16.891 59.936 3.348
16.891 59.961 3.197
16.892 59.974 3.039
16.893 59.983 2.874
16.894 59.980 2.729
16.895 59.981 2.561
16.896 59.982 2.407
16.897 59.994 2.252
16.898 60.003 2.091
16.899 60.006 1.934
16.899 60.013 1.784
16.900 60.024 1.617
16.901 60.034 1.466
16.901 60.037 1.310
16.902 60.045 1.146
16.902 60.056 0.989
16.903 60.067 0.840
16.903 60.085 0.678
16.903 60.094 0.520
16.904 60.090 0.443
16.904 49.129 17.756
16.956 59.948 13.877
16.957 60.026 13.731
16.957 60.052 13.556
16.958 60.083 13.417
16.958 60.100 13.253
16.958 60.088 13.086
16.959 60.065 12.942
16.959 60.056 12.795
16.960 60.059 12.619
16.960 60.065 12.466
16.960 60.070 12.303
16.961 60.079 12.164
16.961 60.069 11.988
16.962 60.045 11.841
16.962 60.035 11.685
16.962 60.034 11.525
16.963 60.037 11.374
16.963 60.037 11.216
16.964 60.029 11.053
16.964 60.016 10.900
16.965 59.994 10.743
16.965 59.902 10.619
16.965 59.853 10.493
16.965 59.805 10.349
16.966 59.818 10.205
16.967 59.826 10.039
16.967 59.833 9.883
16.968 59.844 9.721
16.968 59.842 9.578
16.969 59.826 9.405
16.969 59.830 9.258
16.970 59.837 9.093
16.970 59.837 8.941
16.971 59.825 8.786
16.971 59.830 8.614
16.971 59.837 8.471
16.972 59.841 8.308
16.972 59.853 8.155
16.973 59.856 7.995
16.973 59.853 7.843
16.973 59.846 7.684
16.974 59.835 7.517
16.974 59.825 7.366
16.974 59.793 7.281
16.975 59.807 6.973
16.975 59.854 6.818
16.976 59.873 6.661
16.976 59.881 6.495
16.977 59.879 6.342
16.978 59.874 6.181
16.978 59.877 6.037
16.979 59.873 5.868
16.980 59.862 5.712
16.981 59.860 5.553
16.982 59.858 5.394
16.982 59.845 5.238
16.983 59.834 5.079
16.984 59.840 4.923
16.984 59.852 4.768
16.985 59.861 4.618
16.986 59.863 4.454
16.986 59.852 4.292
16.987 59.847 4.139
16.988 59.853 3.980
16.991 59.944 3.354
16.991 59.962 3.195
16.992 59.976 3.034
16.993 59.988 2.883
16.994 59.987 2.717
16.995 59.982 2.569
16.996 59.979 2.411
16.997 59.987 2.246
16.998 60.001 2.098
16.998 60.004 1.931
16.999 60.013 1.783
17.000 60.023 1.620
17.001 60.032 1.477
17.001 60.034 1.300
17.002 60.038 1.145
17.002 60.049 0.987
17.003 60.064 0.840
17.003 60.086 0.680
17.003 60.106 0.525
17.004 60.104 0.381
17.004 60.102 0.327
16.992 49.331 26.141
17.001 49.313 21.095
17.057 60.027 13.866
17.057 60.040 13.722
17.058 60.057 13.575
17.058 60.085 13.405
17.059 60.102 13.248
17.059 60.087 13.095
17.059 60.068 12.937
17.060 60.059 12.785
17.060 60.061 12.631
17.061 60.065 12.470
17.061 60.068 12.307
17.061 60.071 12.158
17.062 60.059 11.998
17.062 60.039 11.833
17.063 60.032 11.689
17.063 60.035 11.518
17.064 60.042 11.364
17.064 60.040 11.216
17.065 60.030 11.053
17.065 60.019 10.895
17.065 59.998 10.754
17.066 59.967 10.697
17.066 59.795 10.281
17.067 59.830 10.112
17.068 59.835 9.963
17.068 59.846 9.810
17.069 59.852 9.638
17.069 59.839 9.493
17.070 59.828 9.333
17.070 59.833 9.177
17.071 59.834 9.016
17.071 59.827 8.859
17.071 59.819 8.708
17.072 59.825 8.546
17.072 59.834 8.391
17.073 59.839 8.223
17.073 59.853 8.077
17.074 59.852 7.918
17.074 59.849 7.755
17.074 59.845 7.595
17.074 59.836 7.444
17.075 59.788 7.286
17.075 59.759 7.138
17.075 59.798 6.972
17.076 59.844 6.816
17.077 59.874 6.662
17.077 59.879 6.506
17.078 59.877 6.332
17.078 59.873 6.175
17.079 59.882 6.033
17.080 59.874 5.877
17.081 59.856 5.704
17.081 59.858 5.560
17.082 59.861 5.395
17.083 59.851 5.243
17.084 59.844 5.088
17.084 59.844 4.922
17.085 59.852 4.763
17.086 59.864 4.610
17.087 59.865 4.453
17.087 59.854 4.296
17.088 59.847 4.131
17.088 59.852 3.982
17.091 59.948 3.436
17.092 59.964 3.271
17.092 59.969 3.117
17.093 59.980 2.959
17.094 59.983 2.799
17.095 59.978 2.640
17.096 59.974 2.490
17.097 59.975 2.326
17.098 59.991 2.171
17.099 59.996 2.015
17.099 60.000 1.859
17.100 60.014 1.702
17.101 60.023 1.537
17.102 60.034 1.391
17.102 60.041 1.230
17.103 60.046 1.068
17.103 60.062 0.915
17.104 60.079 0.759
17.104 60.101 0.601
17.104 60.096 0.444
17.093 49.489 27.122
17.093 49.477 26.959
17.093 49.474 26.202
17.094 49.462 26.031
17.094 49.454 25.943
17.094 49.464 25.788
17.097 49.487 24.944
17.100 49.452 22.425
17.100 49.454 22.244
17.101 49.450 22.092
17.102 49.454 21.426
17.102 49.452 21.255
17.102 49.447 21.074
17.103 49.453 20.916
17.104 49.463 20.573
17.106 49.446 19.578
17.109 49.433 16.728
17.112 49.446 15.566
17.115 49.451 14.825
17.115 49.406 14.759
17.157 60.002 13.865
17.158 60.047 13.733
17.158 60.064 13.563
17.159 60.086 13.409
17.159 60.100 13.256
17.160 60.086 13.094
17.160 60.070 12.946
17.161 60.059 12.772
17.161 60.057 12.626
17.161 60.061 12.464
17.162 60.062 12.317
17.162 60.063 12.146
17.162 60.056 12.004
17.163 60.041 11.837
17.163 60.035 11.688
17.164 60.041 11.526
17.164 60.048 11.375
17.165 60.044 11.211
17.165 60.033 11.045
17.166 60.025 10.901
17.166 59.996 10.751
17.166 59.986 10.698
17.167 59.784 10.341
17.167 59.811 10.197
17.168 59.837 10.045
17.169 59.851 9.881
17.169 59.867 9.730
17.170 59.863 9.570
17.170 59.850 9.404
17.171 59.847 9.250
17.171 59.846 9.101
17.171 59.835 8.942
17.172 59.823 8.782
17.172 59.824 8.622
17.173 59.829 8.466
17.173 59.835 8.316
17.174 59.844 8.148
17.174 59.850 7.997
17.174 59.847 7.833
17.175 59.845 7.677
17.175 59.831 7.526
17.175 59.823 7.367
17.176 59.809 7.215
17.176 59.829 7.041
17.176 59.851 6.893
17.177 59.871 6.736
17.178 59.873 6.575
17.178 59.870 6.425
17.179 59.867 6.266
17.179 59.876 6.103
17.180 59.881 5.943
17.181 59.868 5.790
17.181 59.861 5.712
17.182 59.863 5.560
17.183 59.869 5.401
17.184 59.862 5.236
17.184 59.849 5.086
17.185 59.846 4.925
17.186 59.852 4.771
17.187 59.861 4.610
17.187 59.862 4.447
17.188 59.852 4.301
17.188 59.847 4.136
17.189 59.850 3.986
17.189 59.856 3.908
17.191 59.946 3.510
17.192 59.969 3.356
17.193 59.963 3.190
17.194 59.967 3.039
17.194 59.974 2.877
17.195 59.970 2.723
17.196 59.966 2.570
17.197 59.964 2.402
17.198 59.977 2.247
17.199 59.987 2.096
17.200 59.991 1.934
17.201 60.003 1.778
17.201 60.013 1.627
17.202 60.023 1.467
17.203 60.032 1.301
17.203 60.036 1.153
17.204 60.047 0.991
17.204 60.063 0.841
17.204 60.076 0.681
17.205 60.096 0.521
17.205 60.097 0.366
17.196 49.843 29.262
17.196 49.843 29.097
17.196 49.836 28.944
17.196 49.828 28.858
17.195 49.626 27.441
17.194 49.623 27.268
17.194 49.619 27.123
17.194 49.608 26.939
17.195 49.615 26.258
17.195 49.593 26.119
17.196 49.582 25.934
17.196 49.595 25.774
17.197 49.611 25.588
17.197 49.620 25.426
17.198 49.621 25.271
17.198 49.626 25.097
17.199 49.619 24.922
17.199 49.619 24.758
17.200 49.622 24.603
17.200 49.613 24.252
17.200 49.608 24.094
17.200 49.610 23.992
17.201 49.612 23.841
17.201 49.613 23.667
17.201 49.611 23.496
17.201 49.607 23.332
17.201 49.600 23.248
17.201 49.591 23.084
17.202 49.583 22.069
17.203 49.589 21.913
17.203 49.592 21.730
17.203 49.591 21.398
17.204 49.585 20.997
17.205 49.591 20.807
17.205 49.591 20.653
17.205 49.594 20.483
17.206 49.595 20.319
17.206 49.591 20.140
17.206 49.586 20.076
17.207 49.581 19.736
17.207 49.578 19.556
17.208 49.570 19.393
17.209 49.568 17.390
17.209 49.588 17.222
17.210 49.582 17.052
17.210 49.570 16.887
17.211 49.566 16.707
17.211 49.567 16.547
17.213 49.582 16.049
17.213 49.575 15.885
17.214 49.568 15.704
17.214 49.575 15.546
17.215 49.598 15.292
17.215 49.583 15.207
17.216 49.566 14.966
17.259 60.052 13.730
17.260 60.070 13.562
17.260 60.086 13.413
17.260 60.094 13.250
17.261 60.087 13.094
17.261 60.073 12.938
17.262 60.060 12.782
17.262 60.058 12.620
17.262 60.060 12.473
17.263 60.062 12.309
17.263 60.065 12.157
17.264 60.060 11.994
17.264 60.049 11.842
17.264 60.050 11.686
17.265 60.055 11.516
17.265 60.056 11.367
17.266 60.047 11.214
17.266 60.034 11.052
17.267 60.026 10.898
17.267 60.003 10.743
17.267 59.991 10.677
17.267 59.791 10.501
17.268 59.762 10.356
17.268 59.795 10.205
17.269 59.842 10.043
17.270 59.858 9.877
17.270 59.875 9.727
17.271 59.867 9.564
17.271 59.856 9.412
17.272 59.850 9.258
17.272 59.844 9.095
17.273 59.839 8.934
17.273 59.829 8.777
17.273 59.827 8.634
17.274 59.832 8.467
17.274 59.834 8.309
17.275 59.836 8.155
17.275 59.840 7.994
17.275 59.836 7.834
17.276 59.836 7.689
17.276 59.828 7.526
17.276 59.821 7.361
17.276 59.797 7.279
17.277 59.778 7.124
17.277 59.844 6.976
17.278 59.880 6.811
17.278 59.878 6.656
17.279 59.870 6.498
17.279 59.862 6.336
17.280 59.860 6.190
17.281 59.874 6.024
17.282 59.870 5.875
17.282 59.856 5.719
17.283 59.857 5.546
17.284 59.862 5.405
17.285 59.856 5.230
17.285 59.843 5.084
17.286 59.842 4.925
17.287 59.851 4.769
17.288 59.855 4.608
17.288 59.857 4.455
17.289 59.850 4.292
17.290 59.849 4.144
17.290 59.848 3.982
17.293 59.953 3.431
17.293 59.962 3.278
17.294 59.961 3.113
17.295 59.966 2.960
17.296 59.965 2.794
17.297 59.963 2.641
17.298 59.961 2.494
17.298 59.970 2.328
17.299 59.986 2.178
17.300 59.998 2.006
17.301 60.006 1.862
17.302 60.012 1.699
17.303 60.020 1.542
17.303 60.025 1.388
17.304 60.033 1.229
17.304 60.043 1.075
17.305 60.058 0.916
17.305 60.067 0.759
17.306 60.078 0.601
17.306 60.088 0.450
17.297 49.977 29.250
17.298 49.972 29.091
17.298 49.961 28.903
17.298 49.940 28.754
17.298 49.923 28.664
17.297 49.871 28.513
17.297 49.759 28.114
17.297 49.768 27.672
17.296 49.759 27.516
17.296 49.760 27.353
17.296 49.754 27.166
17.296 49.748 27.019
17.296 49.739 26.926
17.297 49.724 26.080
17.297 49.714 25.925
17.298 49.726 25.760
17.298 49.742 25.585
17.299 49.750 25.410
17.299 49.753 25.242
17.300 49.749 25.083
17.300 49.743 24.907
17.301 49.746 24.735
17.301 49.751 24.575
17.301 49.750 24.405
17.302 49.751 24.236
17.302 49.744 24.079
17.302 49.736 23.896
17.302 49.737 23.730
17.302 49.736 23.568
17.302 49.735 23.407
17.302 49.734 23.238
17.302 49.724 23.052
17.303 49.715 22.908
17.303 49.717 22.746
17.303 49.721 22.559
17.303 49.727 22.390
17.304 49.727 22.235
17.304 49.720 22.054
17.304 49.725 21.886
17.304 49.729 21.728
17.305 49.727 21.558
17.305 49.727 21.387
17.305 49.723 21.245
17.305 49.722 21.149
17.306 49.713 21.028
17.306 49.717 20.884
17.306 49.715 20.721
17.307 49.709 20.556
17.307 49.712 20.385
17.307 49.714 20.215
17.308 49.717 20.045
17.308 49.714 19.889
17.309 49.711 19.462
17.309 49.702 19.294
17.309 49.702 19.214
17.309 49.711 19.054
17.310 49.717 18.883
17.310 49.720 18.790
17.310 49.710 18.364
17.310 49.713 18.224
17.310 49.713 18.034
17.310 49.709 17.870
17.310 49.706 17.798
17.310 49.695 17.464
17.311 49.714 17.284
17.311 49.711 17.127
17.311 49.699 16.954
17.312 49.698 16.792
17.312 49.701 16.619
17.312 49.701 16.540
17.313 49.711 16.376
17.314 49.716 16.194
17.314 49.710 16.041
17.314 49.702 15.876
17.315 49.692 15.701
17.316 49.701 15.532
17.316 49.721 15.374
17.316 49.705 15.210
17.317 49.701 15.127
17.360 60.048 13.798
17.360 60.070 13.641
17.361 60.086 13.488
17.361 60.097 13.330
17.362 60.098 13.171
17.362 60.087 13.017
17.362 60.073 12.862
17.363 60.066 12.708
17.363 60.064 12.547
17.363 60.064 12.384
17.364 60.068 12.233
17.364 60.069 12.072
17.365 60.060 11.919
17.365 60.057 11.761
17.366 60.063 11.608
17.366 60.067 11.448
17.367 60.059 11.282
17.367 60.045 11.132
17.367 60.039 10.970
17.368 60.019 10.825
17.368 59.984 10.667
17.369 59.811 10.419
17.369 59.810 10.275
17.370 59.840 10.113
17.370 59.854 9.966
17.371 59.866 9.796
17.371 59.871 9.653
17.372 59.862 9.485
17.372 59.847 9.334
17.373 59.846 9.169
17.373 59.845 9.021
17.374 59.839 8.862
17.374 59.836 8.697
17.375 59.839 8.545
17.375 59.842 8.389
17.375 59.839 8.232
17.376 59.836 8.079
17.376 59.832 7.909
17.376 59.832 7.763
17.377 59.829 7.601
17.377 59.824 7.441
17.377 59.821 7.361
17.378 59.819 7.051
17.378 59.863 6.896
17.379 59.892 6.730
17.380 59.886 6.581
17.380 59.872 6.419
17.381 59.864 6.263
17.381 59.867 6.107
17.382 59.874 5.942
17.383 59.864 5.792
17.384 59.855 5.637
17.384 59.857 5.474
17.385 59.850 5.317
17.386 59.842 5.163
17.387 59.839 5.002
17.387 59.848 4.850
17.388 59.857 4.693
17.389 59.856 4.526
17.389 59.853 4.377
17.390 59.847 4.210
17.391 59.838 4.065
17.393 59.944 3.513
17.394 59.955 3.354
17.395 59.955 3.194
17.395 59.958 3.031
17.396 59.960 2.882
17.397 59.958 2.725
17.398 59.959 2.563
17.399 59.964 2.406
17.400 59.979 2.252
17.401 59.995 2.097
17.402 60.007 1.929
17.403 60.012 1.781
17.403 60.015 1.616
17.404 60.020 1.471
17.405 60.023 1.305
17.405 60.029 1.148
17.406 60.044 0.997
17.406 60.051 0.832
17.406 60.057 0.675
17.407 60.067 0.530
17.407 60.044 0.383
17.407 60.019 0.324
17.398 49.976 30.022
17.398 49.990 29.924
17.398 50.013 29.824
17.398 50.032 29.743
17.398 50.077 29.562
17.398 50.102 29.412
17.398 50.105 29.228
17.399 50.107 29.127
17.399 50.101 28.978
17.399 50.087 28.819
17.399 50.057 28.643
17.398 50.003 28.488
17.398 49.947 28.326
17.398 49.891 28.082
17.398 49.897 27.922
17.398 49.901 27.748
17.397 49.888 27.581
17.397 49.882 27.400
17.397 49.879 27.258
17.397 49.873 27.065
17.397 49.870 26.911
17.398 49.886 26.246
17.398 49.858 26.069
17.398 49.850 25.908
17.399 49.859 25.720
17.399 49.873 25.573
17.400 49.878 25.394
17.400 49.876 25.235
17.401 49.875 25.062
17.401 49.868 24.896
17.402 49.873 24.733
17.402 49.883 24.546
17.402 49.883 24.390
17.403 49.881 24.218
17.403 49.875 24.053
17.403 49.863 23.889
17.403 49.860 23.723
17.403 49.865 23.566
17.403 49.872 23.459
17.403 49.869 23.373
17.403 49.866 23.217
17.404 49.858 23.057
17.404 49.846 22.881
17.404 49.845 22.708
17.404 49.852 22.549
17.404 49.856 22.384
17.405 49.855 22.211
17.405 49.848 22.054
17.405 49.851 21.873
17.405 49.855 21.710
17.406 49.854 21.539
17.406 49.856 21.375
17.406 49.852 21.212
17.407 49.847 21.046
17.407 49.849 20.877
17.407 49.843 20.703
17.408 49.833 20.541
17.408 49.833 20.382
17.408 49.840 20.201
17.409 49.846 20.035
17.409 49.848 19.867
17.410 49.856 19.698
17.410 49.849 19.540
17.410 49.831 19.375
17.410 49.831 19.199
17.410 49.839 19.039
17.411 49.846 18.855
17.411 49.845 18.701
17.411 49.847 18.537
17.411 49.841 18.372
17.411 49.835 18.198
17.411 49.833 18.043
17.411 49.832 17.856
17.411 49.825 17.700
17.411 49.819 17.525
17.411 49.832 17.387
17.412 49.840 17.277
17.412 49.831 17.111
17.412 49.822 16.946
17.413 49.827 16.776
17.413 49.832 16.624
17.413 49.833 16.522
17.414 49.842 16.363
17.415 49.840 16.202
17.415 49.834 16.018
17.415 49.826 15.863
17.416 49.818 15.701
17.417 49.836 15.522
17.417 49.849 15.366
17.418 49.836 15.189
17.460 60.047 13.805
17.461 60.067 13.644
17.461 60.083 13.488
17.462 60.093 13.325
17.462 60.093 13.174
17.462 60.088 13.018
17.463 60.081 12.858
17.463 60.070 12.702
17.464 60.066 12.551
17.464 60.067 12.388
17.464 60.069 12.230
17.465 60.065 12.074
17.465 60.052 11.916
17.466 60.049 11.761
17.466 60.055 11.604
17.467 60.057 11.446
17.467 60.052 11.289
17.467 60.046 11.131
17.468 60.041 10.980
17.468 60.033 10.817
17.469 60.012 10.667
17.469 59.983 10.609
17.469 59.764 10.413
17.470 59.832 10.277
17.470 59.845 10.120
17.471 59.853 9.954
17.471 59.859 9.809
17.472 59.861 9.652
17.472 59.853 9.489
17.473 59.845 9.328
17.473 59.842 9.172
17.474 59.843 9.019
17.474 59.845 8.863
17.475 59.838 8.701
17.475 59.847 8.547
17.476 59.850 8.380
17.476 59.846 8.235
17.476 59.837 8.076
17.477 59.832 7.913
17.477 59.835 7.756
17.477 59.832 7.604
17.478 59.812 7.444
17.478 59.828 7.291
17.479 59.856 7.047
17.479 59.866 6.892
17.479 59.888 6.735
17.480 59.887 6.576
17.481 59.875 6.415
17.481 59.866 6.267
17.482 59.864 6.108
17.482 59.867 5.949
17.483 59.861 5.790
17.484 59.850 5.632
17.485 59.845 5.486
17.486 59.833 5.311
17.486 59.829 5.166
17.487 59.834 5.005
17.488 59.839 4.841
17.489 59.848 4.690
17.489 59.853 4.532
17.490 59.847 4.375
17.491 59.845 4.220
17.491 59.840 4.137
17.495 59.974 3.270
17.496 59.961 3.117
17.496 59.967 2.959
17.497 59.963 2.796
17.498 59.957 2.646
17.499 59.964 2.488
17.500 59.976 2.325
17.501 59.988 2.171
17.502 60.001 2.019
17.503 60.017 1.857
17.503 60.022 1.698
17.504 60.022 1.543
17.505 60.026 1.381
17.505 60.032 1.231
17.506 60.040 1.065
17.506 60.048 0.921
17.507 60.050 0.754
17.507 60.050 0.595
17.507 60.051 0.450
17.507 60.057 0.328
17.498 50.075 30.075
17.499 50.098 29.974
17.499 50.140 29.822
17.499 50.160 29.722
17.499 50.202 29.554
17.499 50.224 29.377
17.499 50.224 29.212
17.500 50.219 29.051
17.500 50.217 28.878
17.500 50.200 28.709
17.500 50.157 28.550
17.499 50.101 28.395
17.499 50.052 28.233
17.499 50.026 28.063
17.499 50.030 27.888
17.499 50.032 27.730
17.499 50.017 27.558
17.498 50.009 27.405
17.498 50.006 27.210
17.498 50.003 27.076
17.498 50.003 26.892
17.498 50.010 26.730
17.498 50.027 26.546
17.498 50.033 26.380
17.499 50.013 26.217
17.499 49.986 26.048
17.499 49.974 25.898
17.500 49.982 25.727
17.500 49.995 25.627
17.501 50.005 25.465
17.501 50.000 25.295
17.502 50.000 25.130
17.502 50.001 24.960
17.503 50.001 24.789
17.503 50.009 24.629
17.503 50.017 24.457
17.504 50.019 24.295
17.504 50.014 24.123
17.504 50.002 23.957
17.504 49.993 23.789
17.504 49.991 23.623
17.504 49.999 23.454
17.504 50.006 23.285
17.505 49.995 23.124
17.505 49.985 22.951
17.505 49.979 22.785
17.505 49.979 22.622
17.505 49.984 22.446
17.505 49.986 22.282
17.506 49.977 22.120
17.506 49.975 21.946
17.506 49.978 21.782
17.507 49.975 21.620
17.507 49.980 21.454
17.507 49.980 21.273
17.507 49.976 21.112
17.508 49.980 20.943
17.508 49.979 20.777
17.508 49.969 20.617
17.509 49.961 20.430
17.509 49.962 20.282
17.510 49.971 20.112
17.510 49.980 19.940
17.510 49.986 19.779
17.511 49.989 19.604
17.511 49.974 19.438
17.511 49.962 19.274
17.511 49.966 19.107
17.512 49.972 18.938
17.512 49.976 18.782
17.512 49.972 18.678
17.512 49.974 18.522
17.512 49.968 18.363
17.512 49.956 18.187
17.512 49.953 18.025
17.512 49.955 17.854
17.512 49.958 17.685
17.512 49.960 17.609
17.512 49.961 17.429
17.513 49.969 17.271
17.513 49.960 17.110
17.513 49.950 16.936
17.514 49.954 16.769
17.514 49.966 16.602
17.515 49.969 16.440
17.515 49.971 16.265
17.516 49.974 16.105
17.516 49.964 15.937
17.517 49.956 15.773
17.517 49.963 15.596
17.518 49.974 15.439
17.518 49.970 15.272
17.519 49.981 15.106
17.561 60.059 13.648
17.562 60.081 13.492
17.562 60.095 13.327
17.563 60.093 13.178
17.563 60.089 13.013
17.563 60.086 12.862
17.564 60.073 12.700
17.564 60.065 12.544
17.564 60.064 12.393
17.565 60.065 12.231
17.565 60.063 12.077
17.566 60.049 11.911
17.566 60.042 11.760
17.567 60.050 11.605
17.567 60.052 11.449
17.567 60.047 11.295
17.568 60.044 11.127
17.568 60.044 10.978
17.569 60.036 10.813
17.569 60.024 10.685
17.569 59.784 10.403
17.570 59.841 10.273
17.571 59.858 10.122
17.571 59.859 9.965
17.572 59.861 9.805
17.572 59.858 9.651
17.573 59.850 9.489
17.573 59.847 9.326
17.574 59.838 9.174
17.574 59.839 9.020
17.575 59.841 8.862
17.575 59.833 8.702
17.576 59.841 8.548
17.576 59.854 8.386
17.576 59.855 8.223
17.577 59.848 8.073
17.577 59.838 7.920
17.577 59.840 7.761
17.578 59.839 7.606
17.578 59.822 7.434
17.578 59.787 7.366
17.579 59.865 7.048
17.579 59.865 6.899
17.580 59.878 6.729
17.581 59.883 6.581
17.581 59.877 6.411
17.582 59.866 6.270
17.582 59.862 6.108
17.583 59.863 5.948
17.584 59.860 5.785
17.585 59.854 5.636
17.585 59.839 5.474
17.586 59.830 5.327
17.587 59.830 5.155
17.588 59.836 5.005
17.588 59.851 4.849
17.589 59.856 4.687
17.590 59.856 4.535
17.590 59.849 4.373
17.591 59.841 4.216
17.596 59.963 3.193
17.596 59.961 3.032
17.597 59.968 2.883
17.598 59.964 2.722
17.599 59.965 2.568
17.600 59.976 2.406
17.601 59.985 2.247
17.602 59.995 2.095
17.603 60.009 1.938
17.604 60.026 1.778
17.604 60.026 1.617
17.605 60.022 1.472
17.606 60.029 1.301
17.606 60.034 1.147
17.607 60.039 0.997
17.607 60.043 0.837
17.607 60.036 0.690
17.607 60.044 0.514
17.608 60.039 0.396
17.608 60.037 0.340
17.599 50.204 30.059
17.600 50.231 29.880
17.600 50.276 29.704
17.600 50.316 29.539
17.600 50.336 29.366
17.600 50.341 29.197
17.601 50.338 29.021
17.601 50.342 28.860
17.601 50.325 28.693
17.601 50.282 28.529
17.600 50.228 28.374
17.600 50.178 28.209
17.600 50.155 28.049
17.600 50.159 27.882
17.600 50.154 27.711
17.600 50.136 27.545
17.599 50.130 27.369
17.599 50.132 27.230
17.599 50.132 27.119
17.599 50.130 26.958
17.599 50.134 26.795
17.599 50.147 26.626
17.599 50.161 26.443
17.600 50.157 26.281
17.600 50.137 26.124
17.600 50.121 26.043
17.600 50.112 25.872
17.601 50.117 25.703
17.601 50.121 25.541
17.602 50.122 25.359
17.602 50.110 25.195
17.603 50.111 25.034
17.603 50.115 24.871
17.604 50.117 24.703
17.604 50.121 24.531
17.604 50.124 24.349
17.605 50.130 24.193
17.605 50.123 24.020
17.605 50.117 23.862
17.605 50.112 23.692
17.605 50.112 23.515
17.605 50.117 23.362
17.605 50.115 23.189
17.606 50.110 23.024
17.606 50.103 22.857
17.606 50.098 22.692
17.606 50.099 22.525
17.606 50.104 22.351
17.607 50.103 22.181
17.607 50.100 22.031
17.607 50.104 21.852
17.607 50.100 21.682
17.608 50.099 21.510
17.608 50.103 21.353
17.608 50.099 21.181
17.609 50.099 21.020
17.609 50.103 20.856
17.609 50.096 20.677
17.610 50.083 20.526
17.610 50.077 20.341
17.610 50.085 20.190
17.611 50.088 20.010
17.611 50.093 19.848
17.612 50.103 19.681
17.612 50.099 19.512
17.612 50.090 19.353
17.612 50.088 19.175
17.612 50.094 19.006
17.613 50.101 18.845
17.613 50.098 18.686
17.613 50.103 18.511
17.613 50.096 18.340
17.613 50.075 18.174
17.613 50.069 18.018
17.613 50.070 17.848
17.613 50.083 17.672
17.613 50.092 17.353
17.614 50.088 17.182
17.614 50.073 17.011
17.614 50.067 16.843
17.615 50.075 16.670
17.615 50.084 16.515
17.616 50.088 16.347
17.616 50.091 16.176
17.617 50.085 16.011
17.617 50.077 15.847
17.618 50.073 15.676
17.618 50.082 15.521
17.619 50.084 15.346
17.619 50.075 15.179
17.620 50.110 14.999
17.662 60.065 13.564
17.662 60.087 13.410
17.663 60.090 13.250
17.663 60.084 13.096
17.664 60.085 12.933
17.664 60.079 12.786
17.664 60.066 12.622
17.665 60.059 12.474
17.665 60.057 12.312
17.665 60.051 12.152
17.666 60.047 12.002
17.666 60.035 11.840
17.667 60.036 11.677
17.667 60.045 11.522
17.668 60.046 11.376
17.668 60.042 11.222
17.669 60.044 11.047
17.669 60.043 10.904
17.670 60.015 10.726
17.670 59.984 10.665
17.670 59.898 10.515
17.670 59.865 10.405
17.671 59.843 10.275
17.671 59.859 10.115
17.672 59.862 9.961
17.672 59.867 9.809
17.673 59.865 9.643
17.673 59.857 9.491
17.674 59.851 9.338
17.674 59.840 9.169
17.675 59.836 9.024
17.675 59.836 8.855
17.675 59.823 8.703
17.676 59.830 8.546
17.676 59.853 8.387
17.677 59.862 8.233
17.677 59.859 8.070
17.678 59.849 7.916
17.678 59.848 7.758
17.678 59.850 7.596
17.678 59.833 7.446
17.679 59.820 7.367
17.679 59.845 7.125
17.680 59.830 6.973
17.680 59.865 6.814
17.681 59.881 6.659
17.681 59.884 6.497
17.682 59.882 6.340
17.682 59.869 6.186
17.683 59.869 6.024
17.684 59.869 5.879
17.685 59.865 5.704
17.685 59.855 5.558
17.686 59.838 5.395
17.687 59.832 5.238
17.688 59.836 5.089
17.688 59.852 4.919
17.689 59.862 4.769
17.690 59.860 4.623
17.691 59.853 4.445
17.691 59.845 4.300
17.692 59.838 4.136
17.696 59.944 3.273
17.696 59.960 3.113
17.697 59.970 2.958
17.698 59.966 2.800
17.699 59.967 2.643
17.700 59.981 2.482
17.701 59.994 2.332
17.702 59.997 2.174
17.703 60.003 2.015
17.704 60.021 1.852
17.704 60.026 1.705
17.705 60.021 1.542
17.706 60.030 1.391
17.706 60.043 1.230
17.707 60.049 1.069
17.707 60.057 0.913
17.707 60.052 0.755
17.708 60.048 0.605
17.708 60.032 0.437
17.708 60.018 0.336
17.700 50.286 30.122
17.700 50.332 29.952
17.700 50.365 29.773
17.700 50.409 29.606
17.701 50.435 29.433
17.701 50.455 29.263
17.701 50.461 29.096
17.701 50.460 28.916
17.701 50.459 28.762
17.701 50.425 28.601
17.701 50.372 28.433
17.701 50.320 28.273
17.701 50.283 28.110
17.700 50.271 28.029
17.700 50.273 27.866
17.700 50.272 27.693
17.700 50.255 27.530
17.700 50.250 27.363
17.700 50.251 27.192
17.699 50.246 27.023
17.699 50.246 26.867
17.699 50.252 26.689
17.700 50.264 26.529
17.700 50.271 26.353
17.700 50.265 26.180
17.700 50.246 26.021
17.701 50.241 25.851
17.701 50.245 25.689
17.702 50.244 25.524
17.702 50.249 25.352
17.703 50.238 25.185
17.703 50.236 25.009
17.704 50.244 24.855
17.704 50.246 24.675
17.705 50.241 24.510
17.705 50.238 24.349
17.705 50.245 24.185
17.705 50.240 24.011
17.706 50.236 23.848
17.706 50.239 23.672
17.706 50.239 23.519
17.706 50.239 23.340
17.706 50.243 23.173
17.706 50.245 23.009
17.706 50.235 22.848
17.706 50.225 22.675
17.707 50.219 22.503
17.707 50.219 22.344
17.707 50.226 22.174
17.707 50.223 22.000
17.708 50.220 21.832
17.708 50.220 21.680
17.708 50.216 21.513
17.708 50.213 21.340
17.709 50.208 21.168
17.709 50.211 21.007
17.709 50.221 20.838
17.710 50.219 20.662
17.710 50.211 20.503
17.710 50.212 20.340
17.711 50.215 20.171
17.711 50.212 20.004
17.712 50.213 19.834
17.712 50.224 19.666
17.712 50.223 19.502
17.713 50.218 19.337
17.713 50.217 19.168
17.713 50.220 19.005
17.713 50.225 18.834
17.713 50.218 18.666
17.713 50.222 18.511
17.713 50.213 18.325
17.713 50.197 18.169
17.713 50.191 18.007
17.713 50.197 17.830
17.714 50.219 17.675
17.714 50.229 17.515
17.714 50.229 17.407
17.714 50.227 17.248
17.714 50.213 17.086
17.715 50.199 16.920
17.715 50.201 16.749
17.716 50.201 16.594
17.716 50.205 16.411
17.717 50.205 16.247
17.717 50.202 16.092
17.718 50.200 15.914
17.718 50.196 15.749
17.719 50.201 15.595
17.719 50.207 15.419
17.720 50.194 15.258
17.720 50.195 15.095
17.720 50.215 14.994
17.721 50.293 14.842
17.761 60.042 13.722
17.762 60.066 13.570
17.762 60.085 13.407
17.763 60.091 13.256
17.763 60.083 13.096
17.764 60.084 12.941
17.764 60.078 12.783
17.764 60.063 12.612
17.765 60.056 12.474
17.765 60.054 12.322
17.765 60.045 12.149
17.766 60.040 12.001
17.766 60.034 11.834
17.767 60.037 11.682
17.767 60.045 11.526
17.768 60.046 11.367
17.768 60.042 11.209
17.769 60.045 11.052
17.769 60.041 10.896
17.770 60.015 10.741
17.770 59.985 10.663
17.770 59.815 10.339
17.771 59.848 10.203
17.771 59.857 10.042
17.772 59.864 9.877
17.772 59.873 9.727
17.773 59.865 9.564
17.773 59.861 9.414
17.774 59.858 9.252
17.774 59.848 9.095
17.775 59.842 8.939
17.775 59.833 8.783
17.776 59.824 8.628
17.776 59.834 8.467
17.777 59.856 8.307
17.777 59.866 8.151
17.777 59.854 7.998
17.778 59.846 7.841
17.778 59.850 7.679
17.778 59.861 7.521
17.779 59.817 7.369
17.779 59.765 7.204
17.779 59.778 7.052
17.780 59.848 6.896
17.780 59.875 6.731
17.781 59.884 6.576
17.781 59.887 6.425
17.782 59.879 6.259
17.783 59.870 6.111
17.783 59.871 5.944
17.784 59.873 5.792
17.785 59.869 5.632
17.786 59.856 5.478
17.787 59.848 5.319
17.787 59.841 5.158
17.788 59.846 5.005
17.789 59.865 4.850
17.790 59.863 4.685
17.790 59.856 4.534
17.791 59.852 4.374
17.791 59.845 4.219
17.792 59.836 4.068
17.794 59.945 3.568
17.795 59.941 3.427
17.796 59.942 3.273
17.796 59.961 3.119
17.797 59.968 2.961
17.798 59.963 2.805
17.799 59.968 2.645
17.800 59.987 2.487
17.801 59.999 2.326
17.802 59.998 2.165
17.803 60.005 2.015
17.803 60.024 1.865
17.804 60.030 1.696
17.805 60.031 1.544
17.806 60.039 1.387
17.806 60.055 1.229
17.807 60.063 1.073
17.807 60.062 0.919
17.807 60.057 0.745
17.808 60.059 0.606
17.808 60.055 0.453
17.808 60.044 0.332
17.800 50.402 30.108
17.800 50.443 29.932
17.801 50.478 29.774
17.801 50.517 29.582
17.801 50.545 29.423
17.801 50.567 29.243
17.802 50.578 29.073
17.802 50.570 28.916
17.802 50.560 28.746
17.802 50.530 28.571
17.801 50.475 28.417
17.801 50.445 28.336
17.801 50.408 28.185
17.801 50.388 28.039
17.801 50.391 27.926
17.801 50.398 27.765
17.801 50.389 27.595
17.800 50.376 27.429
17.800 50.371 27.261
17.800 50.373 27.098
17.800 50.372 26.924
17.800 50.373 26.750
17.800 50.380 26.591
17.800 50.387 26.420
17.801 50.392 26.253
17.801 50.380 26.094
17.801 50.369 25.923
17.802 50.369 25.748
17.802 50.368 25.587
17.803 50.372 25.418
17.803 50.370 25.255
17.804 50.359 25.089
17.804 50.368 24.920
17.805 50.370 24.740
17.805 50.360 24.587
17.805 50.355 24.418
17.806 50.359 24.254
17.806 50.361 24.078
17.806 50.359 23.916
17.806 50.359 23.744
17.806 50.356 23.582
17.806 50.350 23.417
17.806 50.357 23.242
17.807 50.362 23.084
17.807 50.360 22.911
17.807 50.353 22.736
17.807 50.344 22.583
17.807 50.342 22.416
17.807 50.354 22.238
17.808 50.357 22.084
17.808 50.352 21.904
17.808 50.347 21.747
17.808 50.340 21.573
17.809 50.337 21.411
17.809 50.330 21.245
17.809 50.327 21.075
17.810 50.336 20.911
17.810 50.346 20.746
17.811 50.349 20.574
17.811 50.346 20.410
17.811 50.345 20.240
17.812 50.344 20.073
17.812 50.338 19.913
17.812 50.339 19.735
17.813 50.344 19.574
17.813 50.340 19.405
17.813 50.337 19.245
17.813 50.339 19.073
17.814 50.342 18.907
17.814 50.336 18.741
17.814 50.332 18.564
17.814 50.330 18.418
17.814 50.323 18.236
17.814 50.317 18.079
17.814 50.315 17.910
17.814 50.335 17.737
17.814 50.352 17.569
17.814 50.351 17.411
17.815 50.343 17.236
17.815 50.333 17.080
17.815 50.320 16.905
17.816 50.320 16.751
17.816 50.320 16.572
17.817 50.320 16.412
17.817 50.321 16.245
17.818 50.317 16.076
17.818 50.314 15.915
17.819 50.312 15.747
17.819 50.317 15.575
17.820 50.320 15.418
17.820 50.307 15.255
17.821 50.299 15.079
17.821 50.328 14.907
17.822 50.376 14.738
17.861 60.047 13.727
17.862 60.068 13.573
17.862 60.086 13.407
17.863 60.094 13.251
17.863 60.089 13.096
17.864 60.085 12.938
17.864 60.075 12.778
17.864 60.059 12.628
17.865 60.055 12.459
17.865 60.055 12.313
17.865 60.050 12.156
17.866 60.046 11.998
17.866 60.045 11.843
17.867 60.052 11.681
17.867 60.057 11.535
17.868 60.052 11.358
17.868 60.047 11.210
17.869 60.048 11.063
17.869 60.043 10.894
17.870 60.019 10.746
17.870 60.004 10.611
17.870 59.765 10.409
17.871 59.826 10.276
17.871 59.835 10.120
17.872 59.850 9.967
17.872 59.864 9.799
17.873 59.866 9.645
17.873 59.862 9.493
17.874 59.859 9.326
17.874 59.852 9.177
17.875 59.851 9.021
17.875 59.846 8.857
17.875 59.825 8.715
17.876 59.822 8.538
17.876 59.834 8.392
17.877 59.848 8.233
17.877 59.854 8.067
17.878 59.846 7.916
17.878 59.846 7.756
17.878 59.855 7.602
17.879 59.840 7.441
17.879 59.841 7.288
17.879 59.846 7.132
17.880 59.851 6.972
17.880 59.865 6.812
17.881 59.878 6.656
17.881 59.886 6.498
17.882 59.885 6.341
17.882 59.871 6.189
17.883 59.867 6.026
17.884 59.873 5.873
17.885 59.871 5.706
17.885 59.865 5.555
17.886 59.857 5.403
17.887 59.849 5.238
17.888 59.849 5.080
17.888 59.859 4.930
17.889 59.868 4.768
17.890 59.864 4.609
17.891 59.855 4.458
17.891 59.852 4.286
17.892 59.849 4.135
17.892 59.843 3.985
17.893 59.832 3.912
17.895 59.932 3.431
17.896 59.955 3.272
17.896 59.963 3.114
17.897 59.971 2.956
17.898 59.963 2.803
17.899 59.969 2.646
17.900 59.987 2.487
17.901 60.001 2.328
17.902 60.004 2.174
17.903 60.009 2.014
17.904 60.025 1.858
17.904 60.034 1.702
17.905 60.031 1.540
17.906 60.035 1.388
17.906 60.057 1.232
17.907 60.067 1.065
17.907 60.069 0.921
17.907 60.066 0.756
17.908 60.069 0.600
17.908 60.099 0.448
17.901 50.518 30.089
17.901 50.555 29.924
17.901 50.594 29.748
17.901 50.628 29.572
17.902 50.655 29.391
17.902 50.681 29.236
17.902 50.683 29.052
17.902 50.669 28.901
17.902 50.651 28.730
17.902 50.619 28.572
17.902 50.572 28.410
17.902 50.533 28.241
17.902 50.508 28.081
17.901 50.498 27.918
17.901 50.502 27.748
17.901 50.497 27.647
17.901 50.484 27.506
17.901 50.478 27.323
17.901 50.481 27.162
17.901 50.485 26.996
17.900 50.486 26.831
17.900 50.486 26.658
17.901 50.485 26.489
17.901 50.490 26.328
17.901 50.493 26.156
17.901 50.486 25.994
17.902 50.482 25.820
17.902 50.485 25.658
17.903 50.489 25.486
17.903 50.489 25.326
17.904 50.486 25.147
17.904 50.483 24.987
17.905 50.489 24.822
17.905 50.484 24.655
17.906 50.469 24.495
17.906 50.469 24.315
17.906 50.479 24.154
17.906 50.480 23.978
17.907 50.481 23.819
17.907 50.477 23.643
17.907 50.470 23.496
17.907 50.469 23.320
17.907 50.473 23.138
17.907 50.478 22.990
17.907 50.471 22.820
17.907 50.459 22.644
17.908 50.457 22.478
17.908 50.469 22.315
17.908 50.479 22.159
17.908 50.479 22.054
17.908 50.470 21.897
17.909 50.465 21.736
17.909 50.458 21.559
17.909 50.453 21.398
17.909 50.447 21.234
17.910 50.443 21.072
17.910 50.451 20.897
17.911 50.464 20.726
17.911 50.474 20.553
17.911 50.474 20.398
17.912 50.473 20.233
17.912 50.475 20.065
17.913 50.467 19.888
17.913 50.461 19.729
17.913 50.459 19.566
17.913 50.450 19.399
17.914 50.447 19.229
17.914 50.449 19.066
17.914 50.454 18.895
17.914 50.446 18.729
17.914 50.439 18.578
17.914 50.438 18.390
17.914 50.437 18.231
17.914 50.433 18.066
17.914 50.439 17.906
17.914 50.462 17.734
17.915 50.467 17.553
17.915 50.464 17.405
17.915 50.453 17.228
17.915 50.441 17.070
17.916 50.436 16.897
17.916 50.437 16.736
17.917 50.439 16.560
17.917 50.443 16.411
17.918 50.443 16.234
17.918 50.433 16.068
17.919 50.426 15.910
17.919 50.426 15.733
17.920 50.427 15.567
17.920 50.431 15.416
17.920 50.419 15.244
17.921 50.408 15.065
17.922 50.432 14.893
17.922 50.456 14.809
17.961 60.035 13.723
17.962 60.060 13.569
17.962 60.087 13.416
17.963 60.094 13.250
17.963 60.086 13.093
17.963 60.080 12.940
17.964 60.067 12.779
17.964 60.052 12.632
17.965 60.054 12.469
17.965 60.056 12.303
17.965 60.053 12.155
17.966 60.053 11.996
17.966 60.050 11.839
17.967 60.062 11.684
17.967 60.069 11.522
17.968 60.059 11.379
17.968 60.057 11.212
17.969 60.057 11.049
17.969 60.055 10.904
17.970 60.030 10.741
17.970 59.989 10.681
17.970 59.814 10.407
17.970 59.803 10.290
17.971 59.821 10.115
17.972 59.846 9.957
17.972 59.861 9.805
17.973 59.864 9.650
17.973 59.860 9.488
17.974 59.853 9.332
17.974 59.852 9.177
17.975 59.854 9.015
17.975 59.848 8.859
17.975 59.832 8.699
17.976 59.827 8.548
17.976 59.832 8.384
17.977 59.842 8.239
17.977 59.845 8.067
17.977 59.836 7.922
17.978 59.833 7.758
17.978 59.843 7.604
17.978 59.850 7.440
17.979 59.816 7.285
17.979 59.836 7.137
17.980 59.865 6.971
17.980 59.870 6.807
17.981 59.885 6.659
17.981 59.893 6.501
17.982 59.889 6.341
17.982 59.877 6.182
17.983 59.869 6.024
17.984 59.871 5.875
17.984 59.865 5.704
17.985 59.861 5.561
17.986 59.851 5.402
17.987 59.845 5.239
17.988 59.845 5.079
17.988 59.851 4.928
17.989 59.861 4.770
17.990 59.861 4.606
17.990 59.854 4.453
17.991 59.854 4.305
17.992 59.854 4.133
17.992 59.814 3.980
17.995 59.954 3.357
17.996 59.964 3.195
17.997 59.972 3.035
17.997 59.967 2.882
17.998 59.963 2.717
17.999 59.974 2.564
18.000 59.993 2.409
18.001 60.001 2.254
18.002 60.001 2.095
18.003 60.013 1.936
18.004 60.028 1.776
18.004 60.030 1.630
18.005 60.026 1.466
18.006 60.042 1.300
18.006 60.063 1.152
18.007 60.069 0.993
18.007 60.072 0.836
18.007 60.072 0.680
18.008 60.079 0.526
18.001 50.597 30.167
18.001 50.651 29.997
18.001 50.681 29.805
18.001 50.723 29.642
18.002 50.750 29.471
18.002 50.772 29.296
18.002 50.786 29.134
18.002 50.774 28.971
18.002 50.747 28.802
18.002 50.716 28.626
18.002 50.683 28.477
18.002 50.648 28.318
18.002 50.622 28.148
18.001 50.610 27.980
18.001 50.608 27.814
18.001 50.608 27.653
18.001 50.601 27.480
18.001 50.596 27.318
18.001 50.600 27.135
18.001 50.604 26.982
18.001 50.605 26.811
18.001 50.600 26.653
18.001 50.593 26.479
18.001 50.591 26.321
18.001 50.599 26.140
18.001 50.598 25.967
18.002 50.594 25.807
18.002 50.600 25.639
18.003 50.608 25.483
18.004 50.609 25.301
18.004 50.602 25.145
18.005 50.598 24.973
18.005 50.601 24.808
18.005 50.592 24.630
18.006 50.579 24.472
18.006 50.582 24.309
18.006 50.588 24.132
18.006 50.595 23.977
18.007 50.597 23.803
18.007 50.589 23.638
18.007 50.584 23.467
18.007 50.587 23.303
18.007 50.589 23.144
18.007 50.590 22.963
18.007 50.580 22.805
18.007 50.566 22.637
18.008 50.569 22.468
18.008 50.583 22.318
18.008 50.593 22.215
18.008 50.596 22.048
18.008 50.587 21.890
18.009 50.583 21.711
18.009 50.579 21.551
18.009 50.571 21.390
18.010 50.561 21.219
18.010 50.557 21.049
18.010 50.567 20.892
18.011 50.584 20.721
18.011 50.596 20.551
18.011 50.599 20.382
18.012 50.597 20.215
18.012 50.596 20.047
18.013 50.590 19.897
18.013 50.581 19.715
18.013 50.571 19.547
18.013 50.565 19.388
18.014 50.558 19.219
18.014 50.561 19.060
18.014 50.570 18.882
18.014 50.561 18.724
18.014 50.554 18.551
18.014 50.558 18.390
18.014 50.554 18.216
18.014 50.550 18.059
18.014 50.559 17.895
18.014 50.575 17.719
18.015 50.581 17.552
18.015 50.568 17.381
18.015 50.555 17.230
18.015 50.551 17.061
18.016 50.554 16.886
18.016 50.555 16.729
18.017 50.560 16.560
18.017 50.568 16.397
18.018 50.563 16.225
18.018 50.555 16.054
18.019 50.547 15.892
18.019 50.542 15.731
18.020 50.546 15.563
18.020 50.548 15.400
18.021 50.536 15.240
18.021 50.530 15.067
18.022 50.546 14.892
18.061 60.043 13.723
18.061 60.060 13.570
18.062 60.085 13.412
18.062 60.094 13.255
18.063 60.087 13.090
18.063 60.082 12.937
18.063 60.066 12.785
18.064 60.053 12.621
18.064 60.057 12.471
18.065 60.059 12.306
18.065 60.061 12.165
18.065 60.057 11.987
18.066 60.054 11.837
18.066 60.070 11.688
18.067 60.079 11.519
18.067 60.072 11.368
18.068 60.071 11.212
18.068 60.069 11.061
18.069 60.062 10.883
18.069 60.037 10.741
18.069 59.978 10.620
18.069 59.767 10.404
18.070 59.806 10.285
18.071 59.811 10.120
18.071 59.830 9.962
18.072 59.848 9.808
18.072 59.853 9.643
18.073 59.850 9.488
18.073 59.845 9.333
18.074 59.843 9.173
18.074 59.847 9.024
18.075 59.845 8.858
18.075 59.835 8.701
18.075 59.831 8.552
18.076 59.830 8.379
18.076 59.836 8.227
18.077 59.840 8.078
18.077 59.831 7.918
18.077 59.831 7.759
18.078 59.839 7.604
18.078 59.831 7.450
18.078 59.826 7.290
18.079 59.801 7.118
18.079 59.843 6.975
18.080 59.870 6.812
18.080 59.881 6.660
18.081 59.887 6.498
18.081 59.885 6.332
18.082 59.877 6.191
18.083 59.871 6.030
18.083 59.874 5.872
18.084 59.867 5.707
18.085 59.862 5.552
18.086 59.854 5.396
18.086 59.844 5.245
18.087 59.842 5.088
18.088 59.847 4.923
18.089 59.856 4.762
18.089 59.859 4.608
18.090 59.855 4.449
18.091 59.854 4.298
18.091 59.853 4.136
18.092 59.820 3.990
18.092 59.816 3.903
18.093 59.909 3.639
18.094 59.930 3.515
18.095 59.954 3.351
18.096 59.965 3.188
18.096 59.966 3.042
18.097 59.964 2.884
18.098 59.963 2.717
18.099 59.974 2.563
18.100 59.993 2.409
18.101 60.002 2.249
18.102 60.000 2.093
18.103 60.013 1.937
18.103 60.029 1.779
18.104 60.029 1.622
18.105 60.022 1.463
18.105 60.039 1.311
18.106 60.061 1.154
18.106 60.070 0.988
18.107 60.080 0.839
18.107 60.079 0.678
18.107 60.072 0.596
18.101 50.708 30.150
18.101 50.762 29.979
18.102 50.793 29.791
18.102 50.836 29.622
18.102 50.856 29.453
18.102 50.874 29.281
18.102 50.883 29.119
18.102 50.863 28.943
18.102 50.830 28.786
18.102 50.795 28.632
18.102 50.769 28.469
18.102 50.746 28.294
18.102 50.729 28.137
18.102 50.723 27.964
18.102 50.719 27.796
18.102 50.718 27.640
18.102 50.712 27.464
18.101 50.707 27.299
18.101 50.709 27.136
18.101 50.713 26.964
18.101 50.716 26.793
18.101 50.705 26.635
18.101 50.696 26.460
18.101 50.689 26.305
18.102 50.695 26.116
18.102 50.698 25.964
18.102 50.697 25.801
18.103 50.706 25.632
18.103 50.715 25.458
18.104 50.714 25.289
18.105 50.708 25.132
18.105 50.705 24.956
18.106 50.709 24.794
18.106 50.709 24.622
18.106 50.700 24.462
18.107 50.698 24.289
18.107 50.708 24.130
18.107 50.707 23.953
18.107 50.705 23.782
18.107 50.702 23.627
18.107 50.693 23.458
18.107 50.697 23.286
18.108 50.702 23.125
18.108 50.698 22.963
18.108 50.685 22.793
18.108 50.675 22.623
18.108 50.679 22.457
18.108 50.687 22.285
18.109 50.698 22.126
18.109 50.692 21.959
18.109 50.684 21.795
18.109 50.687 21.615
18.110 50.685 21.460
18.110 50.678 21.298
18.110 50.669 21.114
18.111 50.672 20.971
18.111 50.689 20.785
18.111 50.703 20.619
18.112 50.709 20.458
18.112 50.709 20.290
18.113 50.705 20.115
18.113 50.699 19.954
18.113 50.693 19.797
18.114 50.683 19.620
18.114 50.677 19.462
18.114 50.673 19.295
18.114 50.667 19.120
18.114 50.678 18.974
18.115 50.675 18.783
18.115 50.662 18.634
18.115 50.666 18.457
18.115 50.668 18.300
18.115 50.656 18.130
18.115 50.659 17.959
18.115 50.671 17.796
18.115 50.681 17.627
18.115 50.674 17.479
18.115 50.660 17.290
18.116 50.658 17.127
18.116 50.664 16.964
18.116 50.666 16.803
18.117 50.665 16.636
18.117 50.671 16.463
18.118 50.674 16.299
18.118 50.671 16.137
18.119 50.665 15.977
18.119 50.657 15.800
18.120 50.652 15.637
18.120 50.647 15.482
18.121 50.646 15.321
18.121 50.637 15.138
18.122 50.634 14.978
18.122 50.639 14.891
18.161 60.063 13.566
18.162 60.087 13.413
18.162 60.097 13.248
18.163 60.093 13.090
18.163 60.087 12.945
18.164 60.072 12.777
18.164 60.054 12.625
18.164 60.057 12.470
18.165 60.066 12.313
18.165 60.067 12.144
18.166 60.065 11.998
18.166 60.060 11.849
18.166 60.070 11.680
18.167 60.080 11.524
18.167 60.074 11.366
18.168 60.068 11.202
18.168 60.062 11.054
18.169 60.072 10.893
18.169 60.045 10.748
18.169 59.960 10.612
18.170 59.904 10.507
18.170 59.854 10.413
18.170 59.793 10.265
18.171 59.813 10.123
18.171 59.827 9.968
18.172 59.844 9.797
18.172 59.851 9.650
18.173 59.846 9.484
18.173 59.840 9.331
18.174 59.833 9.180
18.174 59.835 9.018
18.175 59.835 8.858
18.175 59.831 8.707
18.176 59.834 8.543
18.176 59.833 8.385
18.176 59.835 8.230
18.177 59.839 8.080
18.177 59.829 7.913
18.177 59.830 7.757
18.178 59.833 7.602
18.178 59.829 7.432
18.178 59.783 7.292
18.179 59.775 7.131
18.179 59.837 6.972
18.180 59.859 6.815
18.180 59.878 6.659
18.181 59.882 6.494
18.181 59.879 6.345
18.182 59.873 6.184
18.183 59.873 6.022
18.183 59.872 5.872
18.184 59.861 5.716
18.185 59.859 5.547
18.186 59.853 5.395
18.187 59.846 5.237
18.187 59.839 5.091
18.188 59.847 4.925
18.189 59.856 4.770
18.189 59.854 4.606
18.190 59.851 4.456
18.191 59.852 4.292
18.191 59.852 4.150
18.192 59.824 3.975
18.192 59.835 3.849
18.193 59.853 3.757
18.194 59.902 3.576
18.194 59.943 3.428
18.195 59.962 3.270
18.196 59.970 3.112
18.197 59.967 2.960
18.198 59.965 2.806
18.198 59.970 2.646
18.199 59.986 2.485
18.200 60.000 2.331
18.201 60.001 2.170
18.202 60.009 2.018
18.203 60.025 1.856
18.204 60.031 1.700
18.205 60.025 1.539
18.205 60.024 1.393
18.206 60.046 1.223
18.206 60.065 1.076
18.207 60.076 0.909
18.207 60.078 0.758
18.207 60.083 0.602
18.208 60.067 0.438
18.202 50.816 30.128
18.202 50.853 30.035
18.202 50.890 29.870
18.202 50.906 29.770
18.202 50.943 29.610
18.202 50.959 29.446
18.203 50.971 29.270
18.203 50.975 29.099
18.203 50.955 28.935
18.203 50.919 28.781
18.203 50.884 28.611
18.203 50.863 28.447
18.203 50.846 28.291
18.203 50.835 28.106
18.202 50.833 27.957
18.202 50.829 27.785
18.202 50.830 27.613
18.202 50.824 27.454
18.202 50.821 27.278
18.202 50.820 27.125
18.202 50.825 26.958
18.201 50.824 26.771
18.201 50.811 26.615
18.202 50.798 26.449
18.202 50.791 26.286
18.202 50.797 26.128
18.202 50.802 25.943
18.203 50.805 25.779
18.203 50.818 25.618
18.204 50.822 25.437
18.204 50.821 25.286
18.205 50.807 25.110
18.205 50.804 24.944
18.206 50.811 24.780
18.206 50.813 24.616
18.207 50.807 24.445
18.207 50.800 24.274
18.207 50.811 24.112
18.207 50.813 23.947
18.208 50.808 23.779
18.208 50.805 23.615
18.208 50.801 23.451
18.208 50.802 23.269
18.208 50.803 23.120
18.208 50.800 22.940
18.208 50.789 22.772
18.208 50.784 22.616
18.209 50.791 22.454
18.209 50.793 22.284
18.209 50.797 22.107
18.209 50.792 21.949
18.209 50.785 21.773
18.210 50.791 21.623
18.210 50.792 21.449
18.210 50.793 21.278
18.211 50.788 21.122
18.211 50.786 20.936
18.211 50.802 20.773
18.212 50.809 20.612
18.212 50.810 20.442
18.213 50.812 20.287
18.213 50.806 20.115
18.213 50.799 19.953
18.214 50.792 19.768
18.214 50.784 19.616
18.214 50.784 19.461
18.214 50.779 19.277
18.215 50.773 19.114
18.215 50.784 18.950
18.215 50.780 18.787
18.215 50.771 18.614
18.215 50.780 18.466
18.215 50.779 18.282
18.215 50.769 18.116
18.215 50.764 17.952
18.215 50.769 17.794
18.215 50.774 17.626
18.215 50.764 17.446
18.216 50.760 17.295
18.216 50.768 17.123
18.216 50.773 16.955
18.217 50.778 16.796
18.217 50.769 16.622
18.218 50.769 16.461
18.218 50.775 16.297
18.219 50.771 16.122
18.219 50.771 15.956
18.220 50.770 15.801
18.220 50.757 15.641
18.221 50.750 15.467
18.221 50.751 15.307
18.222 50.739 15.130
18.222 50.739 14.964
18.223 50.734 14.798
18.261 60.062 13.646
18.262 60.074 13.488
18.262 60.093 13.325
18.263 60.097 13.179
18.263 60.096 13.012
18.263 60.089 12.860
18.264 60.066 12.703
18.264 60.054 12.545
18.264 60.065 12.392
18.265 60.073 12.232
18.265 60.071 12.074
18.266 60.062 11.914
18.266 60.061 11.763
18.267 60.072 11.601
18.267 60.076 11.448
18.267 60.072 11.290
18.268 60.064 11.133
18.268 60.062 10.970
18.269 60.042 10.822
18.269 60.043 10.675
18.270 59.774 10.349
18.270 59.818 10.193
18.271 59.829 10.035
18.271 59.844 9.884
18.272 59.856 9.725
18.272 59.855 9.577
18.273 59.847 9.406
18.273 59.839 9.257
18.274 59.833 9.089
18.274 59.833 8.941
18.275 59.828 8.787
18.275 59.830 8.621
18.276 59.841 8.471
18.276 59.835 8.312
18.276 59.838 8.153
18.277 59.840 7.989
18.277 59.836 7.839
18.278 59.839 7.681
18.278 59.829 7.523
18.278 59.801 7.360
18.278 59.807 7.209
18.279 59.829 7.054
18.279 59.843 6.896
18.280 59.869 6.732
18.280 59.889 6.577
18.281 59.886 6.420
18.282 59.882 6.260
18.282 59.881 6.102
18.283 59.885 5.953
18.284 59.872 5.796
18.284 59.861 5.636
18.285 59.860 5.480
18.286 59.853 5.313
18.287 59.844 5.150
18.288 59.840 5.004
18.288 59.849 4.849
18.289 59.851 4.689
18.290 59.853 4.541
18.290 59.855 4.365
18.291 59.850 4.215
18.292 59.849 4.062
18.292 59.870 3.910
18.293 59.895 3.742
18.294 59.932 3.585
18.294 59.964 3.434
18.295 59.971 3.264
18.296 59.966 3.120
18.297 59.967 2.955
18.297 59.965 2.802
18.298 59.966 2.644
18.299 59.980 2.489
18.300 59.994 2.323
18.301 59.996 2.175
18.302 60.002 2.014
18.303 60.021 1.860
18.304 60.026 1.701
18.304 60.016 1.540
18.305 60.018 1.385
18.306 60.042 1.229
18.306 60.064 1.068
18.307 60.078 0.920
18.307 60.081 0.754
18.307 60.080 0.597
18.308 60.093 0.447
18.308 60.126 0.342
18.300 50.478 30.636
18.300 50.476 30.568
18.302 50.929 30.111
18.302 50.980 29.936
18.302 51.014 29.772
18.302 51.044 29.592
18.302 51.051 29.424
18.302 51.056 29.253
18.303 51.060 29.091
18.303 51.040 28.924
18.303 51.006 28.760
18.303 50.980 28.601
18.303 50.956 28.434
18.302 50.940 28.262
18.303 50.943 28.120
18.302 50.944 28.019
18.302 50.941 27.854
18.302 50.941 27.688
18.302 50.939 27.513
18.302 50.935 27.355
18.302 50.926 27.179
18.302 50.925 27.016
18.301 50.929 26.857
18.301 50.924 26.688
18.301 50.917 26.520
18.302 50.909 26.349
18.302 50.905 26.188
18.302 50.915 26.015
18.302 50.915 25.855
18.303 50.919 25.681
18.304 50.931 25.518
18.304 50.932 25.350
18.305 50.922 25.180
18.305 50.913 25.015
18.306 50.922 24.846
18.306 50.932 24.683
18.306 50.931 24.510
18.307 50.919 24.354
18.307 50.917 24.193
18.307 50.924 24.007
18.307 50.920 23.849
18.308 50.917 23.684
18.308 50.915 23.519
18.308 50.912 23.357
18.308 50.911 23.171
18.308 50.911 23.005
18.308 50.905 22.864
18.308 50.900 22.687
18.308 50.912 22.514
18.309 50.913 22.350
18.309 50.911 22.189
18.309 50.906 22.012
18.309 50.894 21.856
18.310 50.895 21.673
18.310 50.895 21.518
18.310 50.892 21.351
18.310 50.896 21.183
18.311 50.895 21.030
18.311 50.901 20.851
18.312 50.913 20.691
18.312 50.913 20.513
18.312 50.912 20.355
18.313 50.908 20.184
18.313 50.900 20.021
18.313 50.896 19.857
18.314 50.895 19.688
18.314 50.897 19.516
18.314 50.896 19.358
18.314 50.891 19.196
18.315 50.885 19.027
18.315 50.887 18.854
18.315 50.879 18.701
18.315 50.876 18.523
18.315 50.884 18.368
18.315 50.884 18.184
18.315 50.873 18.029
18.315 50.876 17.861
18.315 50.885 17.694
18.315 50.873 17.526
18.316 50.869 17.373
18.316 50.880 17.192
18.316 50.885 17.032
18.317 50.891 16.870
18.317 50.890 16.702
18.317 50.880 16.531
18.318 50.879 16.362
18.318 50.878 16.211
18.319 50.876 16.039
18.319 50.883 15.871
18.320 50.871 15.701
18.320 50.856 15.552
18.321 50.847 15.378
18.321 50.837 15.278
18.321 50.829 15.127
18.322 50.828 14.978
18.322 50.848 14.879
18.323 50.850 14.777
18.361 60.062 13.570
18.361 60.082 13.406
18.362 60.097 13.254
18.362 60.096 13.100
18.363 60.092 12.930
18.363 60.077 12.787
18.363 60.052 12.629
18.364 60.055 12.466
18.364 60.068 12.302
18.364 60.074 12.150
18.365 60.067 12.003
18.365 60.056 11.845
18.366 60.063 11.673
18.366 60.071 11.524
18.367 60.075 11.374
18.367 60.064 11.205
18.368 60.052 11.057
18.368 60.038 10.889
18.369 60.022 10.742
18.369 59.829 10.339
18.370 59.825 10.202
18.370 59.845 10.042
18.371 59.855 9.881
18.371 59.858 9.732
18.372 59.857 9.566
18.372 59.851 9.408
18.373 59.848 9.255
18.373 59.840 9.097
18.374 59.833 8.937
18.374 59.827 8.780
18.375 59.830 8.625
18.375 59.835 8.472
18.376 59.834 8.309
18.376 59.834 8.152
18.376 59.833 7.990
18.377 59.835 7.839
18.377 59.834 7.684
18.377 59.829 7.523
18.378 59.811 7.362
18.378 59.786 7.215
18.378 59.822 7.045
18.379 59.843 6.893
18.379 59.868 6.733
18.380 59.890 6.579
18.380 59.891 6.422
18.381 59.890 6.265
18.382 59.888 6.103
18.382 59.889 5.950
18.383 59.875 5.785
18.384 59.860 5.639
18.385 59.858 5.474
18.385 59.859 5.324
18.386 59.850 5.163
18.387 59.842 5.003
18.388 59.843 4.840
18.388 59.842 4.694
18.389 59.844 4.529
18.390 59.852 4.375
18.390 59.855 4.217
18.391 59.849 4.063
18.391 59.819 3.901
18.394 59.949 3.430
18.395 59.965 3.270
18.395 59.968 3.118
18.396 59.967 2.954
18.397 59.966 2.801
18.398 59.961 2.644
18.399 59.971 2.485
18.400 59.982 2.330
18.401 59.991 2.172
18.402 60.004 2.014
18.402 60.017 1.854
18.403 60.025 1.705
18.404 60.013 1.544
18.404 60.012 1.378
18.405 60.036 1.234
18.406 60.058 1.074
18.406 60.073 0.916
18.406 60.073 0.757
18.407 60.075 0.598
18.407 60.079 0.447
18.407 60.104 0.328
18.401 50.999 30.190
18.402 51.042 30.091
18.402 51.085 29.921
18.402 51.118 29.748
18.402 51.142 29.577
18.402 51.145 29.417
18.402 51.144 29.239
18.403 51.146 29.085
18.403 51.129 28.904
18.403 51.101 28.751
18.403 51.076 28.585
18.403 51.053 28.428
18.403 51.041 28.250
18.403 51.041 28.089
18.402 51.043 27.920
18.402 51.042 27.753
18.402 51.047 27.589
18.402 51.050 27.419
18.402 51.039 27.256
18.402 51.030 27.097
18.401 51.030 26.911
18.401 51.029 26.760
18.401 51.029 26.585
18.402 51.025 26.423
18.402 51.013 26.251
18.402 51.020 26.091
18.402 51.026 25.917
18.403 51.024 25.758
18.403 51.031 25.581
18.404 51.039 25.416
18.404 51.030 25.253
18.405 51.014 25.092
18.405 51.017 24.923
18.406 51.029 24.755
18.406 51.032 24.583
18.407 51.028 24.417
18.407 51.017 24.255
18.407 51.018 24.088
18.407 51.025 23.914
18.408 51.022 23.761
18.408 51.017 23.587
18.408 51.015 23.426
18.408 51.010 23.254
18.408 51.013 23.097
18.408 51.010 22.908
18.408 51.002 22.749
18.408 51.009 22.603
18.409 51.015 22.420
18.409 51.011 22.257
18.409 51.003 22.080
18.409 50.994 21.929
18.409 50.995 21.753
18.410 50.995 21.602
18.410 50.987 21.419
18.410 50.993 21.276
18.411 50.995 21.079
18.411 50.993 20.925
18.411 51.007 20.758
18.412 51.015 20.585
18.412 51.013 20.429
18.412 51.009 20.264
18.413 50.997 20.097
18.413 50.988 19.926
18.414 50.991 19.770
18.414 50.998 19.598
18.414 51.009 19.426
18.414 51.004 19.260
18.415 50.987 19.096
18.415 50.988 18.932
18.415 50.979 18.772
18.415 50.970 18.593
18.415 50.983 18.436
18.415 50.991 18.342
18.415 50.991 18.194
18.415 50.983 18.020
18.415 50.987 17.852
18.415 50.990 17.685
18.415 50.981 17.528
18.416 50.984 17.359
18.416 50.991 17.189
18.416 50.997 17.022
18.417 51.000 16.856
18.417 50.996 16.684
18.417 50.986 16.533
18.418 50.977 16.363
18.418 50.975 16.198
18.419 50.981 16.021
18.420 50.988 15.865
18.420 50.979 15.700
18.420 50.965 15.536
18.421 50.954 15.378
18.421 50.943 15.206
18.422 50.938 15.040
18.422 50.935 14.858
18.423 50.967 14.695
18.423 50.976 14.624
18.460 60.043 13.644
18.461 60.076 13.489
18.461 60.097 13.332
18.462 60.105 13.170
18.462 60.102 13.015
18.462 60.090 12.856
18.463 60.066 12.707
18.463 60.053 12.548
18.464 60.065 12.395
18.464 60.076 12.225
18.464 60.077 12.072
18.465 60.064 11.919
18.465 60.060 11.764
18.466 60.073 11.602
18.466 60.080 11.440
18.467 60.077 11.289
18.467 60.061 11.129
18.468 60.047 10.982
18.468 60.046 10.818
18.469 60.025 10.677
18.469 59.884 10.506
18.469 59.850 10.397
18.469 59.848 10.279
18.470 59.839 10.119
18.470 59.854 9.970
18.471 59.858 9.798
18.471 59.861 9.644
18.472 59.864 9.491
18.472 59.858 9.328
18.473 59.851 9.187
18.473 59.847 9.008
18.474 59.835 8.859
18.474 59.826 8.706
18.475 59.830 8.544
18.475 59.829 8.388
18.475 59.833 8.229
18.476 59.836 8.075
18.476 59.838 7.920
18.477 59.840 7.760
18.477 59.830 7.598
18.477 59.806 7.446
18.477 59.821 7.283
18.478 59.804 7.133
18.478 59.796 6.974
18.479 59.850 6.814
18.479 59.880 6.659
18.480 59.892 6.496
18.480 59.892 6.345
18.481 59.893 6.186
18.482 59.895 6.025
18.483 59.884 5.860
18.483 59.866 5.711
18.484 59.859 5.554
18.485 59.858 5.400
18.486 59.854 5.244
18.486 59.849 5.084
18.487 59.845 4.921
18.488 59.841 4.769
18.488 59.841 4.614
18.489 59.848 4.453
18.490 59.855 4.297
18.490 59.852 4.131
18.494 59.951 3.350
18.495 59.964 3.196
18.495 59.970 3.033
18.496 59.972 2.884
18.497 59.965 2.717
18.498 59.964 2.572
18.499 59.973 2.400
18.500 59.986 2.254
18.501 60.000 2.103
18.502 60.013 1.931
18.503 60.023 1.775
18.503 60.015 1.631
18.504 60.001 1.463
18.504 60.014 1.301
18.505 60.036 1.150
18.506 60.059 0.995
18.506 60.066 0.834
18.506 60.055 0.685
18.506 60.051 0.519
18.507 60.049 0.390
18.507 60.048 0.339
18.502 51.152 30.087
18.502 51.191 29.897
18.503 51.219 29.746
18.503 51.232 29.645
18.503 51.238 29.481
18.503 51.238 29.316
18.503 51.235 29.144
18.503 51.226 28.982
18.503 51.207 28.819
18.503 51.183 28.654
18.503 51.161 28.485
18.503 51.148 28.323
18.503 51.146 28.158
18.503 51.146 27.996
18.503 51.145 27.824
18.503 51.147 27.657
18.503 51.155 27.492
18.503 51.153 27.325
18.502 51.142 27.152
18.502 51.137 26.995
18.502 51.139 26.809
18.502 51.143 26.660
18.502 51.144 26.494
18.502 51.127 26.323
18.502 51.118 26.153
18.503 51.133 25.999
18.503 51.131 25.825
18.504 51.129 25.662
18.504 51.145 25.491
18.505 51.140 25.314
18.505 51.124 25.157
18.506 51.123 24.995
18.506 51.132 24.826
18.507 51.142 24.654
18.507 51.142 24.485
18.507 51.136 24.317
18.508 51.132 24.158
18.508 51.139 23.994
18.508 51.143 23.819
18.508 51.139 23.663
18.508 51.135 23.488
18.508 51.130 23.321
18.508 51.125 23.154
18.509 51.126 23.009
18.509 51.116 22.826
18.509 51.113 22.654
18.509 51.124 22.491
18.509 51.125 22.324
18.509 51.111 22.166
18.510 51.097 21.995
18.510 51.098 21.827
18.510 51.104 21.665
18.510 51.098 21.498
18.511 51.094 21.332
18.511 51.106 21.170
18.511 51.103 20.993
18.512 51.108 20.833
18.512 51.118 20.667
18.512 51.113 20.504
18.513 51.115 20.330
18.513 51.106 20.166
18.514 51.094 20.002
18.514 51.097 19.837
18.514 51.105 19.666
18.515 51.118 19.500
18.515 51.121 19.335
18.515 51.100 19.183
18.515 51.089 19.005
18.515 51.087 18.838
18.515 51.078 18.678
18.515 51.086 18.500
18.516 51.102 18.351
18.516 51.103 18.172
18.516 51.095 18.009
18.516 51.102 17.840
18.516 51.103 17.687
18.516 51.086 17.511
18.516 51.094 17.349
18.516 51.098 17.184
18.517 51.096 17.007
18.517 51.105 16.848
18.518 51.103 16.688
18.518 51.089 16.516
18.518 51.076 16.354
18.519 51.071 16.183
18.519 51.078 16.026
18.520 51.084 15.855
18.520 51.074 15.690
18.521 51.062 15.532
18.521 51.054 15.372
18.522 51.038 15.205
18.522 51.034 15.029
18.523 51.040 14.851
18.523 51.045 14.770
18.561 60.057 13.575
18.561 60.087 13.413
18.562 60.103 13.249
18.562 60.103 13.090
18.562 60.092 12.941
18.563 60.073 12.775
18.563 60.055 12.634
18.563 60.057 12.460
18.564 60.072 12.315
18.564 60.076 12.148
18.565 60.071 12.002
18.565 60.060 11.835
18.566 60.063 11.682
18.566 60.072 11.530
18.566 60.072 11.360
18.567 60.064 11.221
18.567 60.040 11.049
18.568 60.052 10.899
18.568 60.027 10.736
18.569 60.009 10.676
18.569 59.851 10.399
18.569 59.832 10.278
18.570 59.845 10.117
18.570 59.860 9.955
18.571 59.865 9.807
18.572 59.871 9.650
18.572 59.875 9.490
18.572 59.864 9.326
18.573 59.854 9.172
18.573 59.849 9.020
18.574 59.841 8.863
18.574 59.832 8.709
18.575 59.829 8.548
18.575 59.831 8.381
18.576 59.840 8.222
18.576 59.843 8.080
18.576 59.842 7.913
18.577 59.842 7.755
18.577 59.826 7.608
18.577 59.798 7.452
18.577 59.816 7.285
18.578 59.811 7.123
18.578 59.831 6.967
18.579 59.855 6.818
18.579 59.890 6.651
18.580 59.901 6.501
18.581 59.899 6.341
18.581 59.896 6.180
18.582 59.894 6.034
18.583 59.885 5.873
18.583 59.865 5.706
18.584 59.859 5.557
18.585 59.855 5.396
18.586 59.848 5.245
18.586 59.844 5.078
18.587 59.841 4.939
18.588 59.837 4.760
18.589 59.837 4.609
18.589 59.844 4.454
18.590 59.850 4.294
18.591 59.851 4.140
18.594 59.943 3.429
18.594 59.954 3.268
18.595 59.968 3.118
18.596 59.975 2.964
18.597 59.971 2.800
18.598 59.968 2.641
18.599 59.975 2.491
18.600 59.989 2.324
18.600 59.998 2.176
18.601 60.014 2.015
18.602 60.027 1.853
18.603 60.023 1.696
18.604 60.012 1.541
18.604 60.013 1.391
18.605 60.031 1.232
18.605 60.050 1.073
18.606 60.062 0.913
18.606 60.056 0.755
18.606 60.046 0.598
18.607 60.052 0.452
18.607 60.021 0.333
18.602 51.220 30.156
18.603 51.260 30.060
18.603 51.293 29.883
18.603 51.317 29.717
18.603 51.329 29.557
18.603 51.324 29.383
18.603 51.319 29.220
18.603 51.310 29.057
18.603 51.293 28.893
18.603 51.275 28.709
18.604 51.258 28.576
18.603 51.246 28.382
18.604 51.244 28.225
18.604 51.244 28.065
18.603 51.242 27.887
18.603 51.240 27.719
18.603 51.249 27.569
18.603 51.258 27.385
18.603 51.252 27.231
18.603 51.243 27.063
18.603 51.240 26.897
18.602 51.247 26.722
18.602 51.244 26.554
18.603 51.235 26.396
18.603 51.217 26.226
18.603 51.220 26.069
18.603 51.235 25.969
18.604 51.237 25.815
18.604 51.232 25.640
18.605 51.248 25.477
18.605 51.245 25.309
18.606 51.227 25.146
18.606 51.222 24.983
18.607 51.236 24.812
18.607 51.237 24.636
18.607 51.233 24.482
18.608 51.233 24.312
18.608 51.228 24.145
18.608 51.233 23.980
18.608 51.236 23.814
18.609 51.236 23.639
18.609 51.236 23.485
18.609 51.233 23.310
18.609 51.236 23.151
18.609 51.233 22.974
18.609 51.217 22.816
18.609 51.210 22.649
18.609 51.223 22.481
18.610 51.224 22.329
18.610 51.207 22.140
18.610 51.202 21.991
18.610 51.205 21.826
18.611 51.208 21.647
18.611 51.210 21.483
18.611 51.203 21.323
18.611 51.208 21.162
18.612 51.207 20.982
18.612 51.208 20.822
18.613 51.221 20.654
18.613 51.215 20.489
18.613 51.222 20.310
18.614 51.218 20.159
18.614 51.203 19.994
18.614 51.205 19.827
18.615 51.212 19.660
18.615 51.220 19.498
18.615 51.223 19.320
18.615 51.202 19.162
18.616 51.190 18.994
18.616 51.195 18.835
18.616 51.189 18.663
18.616 51.197 18.500
18.616 51.214 18.334
18.616 51.208 18.165
18.616 51.204 18.004
18.616 51.213 17.838
18.616 51.204 17.666
18.616 51.195 17.508
18.617 51.196 17.332
18.617 51.192 17.172
18.617 51.187 17.010
18.618 51.195 16.839
18.618 51.198 16.680
18.618 51.193 16.510
18.619 51.182 16.345
18.619 51.173 16.183
18.620 51.183 16.009
18.620 51.185 15.857
18.621 51.169 15.678
18.621 51.162 15.538
18.622 51.154 15.358
18.622 51.137 15.190
18.623 51.131 15.020
18.623 51.129 14.859
18.660 60.050 13.650
18.661 60.072 13.482
18.661 60.094 13.337
18.662 60.105 13.171
18.662 60.096 13.015
18.663 60.082 12.856
18.663 60.063 12.704
18.663 60.056 12.549
18.664 60.068 12.388
18.664 60.074 12.235
18.664 60.071 12.074
18.665 60.068 11.917
18.665 60.065 11.765
18.666 60.068 11.600
18.666 60.074 11.453
18.667 60.072 11.283
18.667 60.054 11.128
18.668 60.042 10.977
18.668 60.037 10.819
18.669 60.044 10.673
18.669 59.861 10.505
18.669 59.810 10.405
18.669 59.817 10.274
18.670 59.834 10.116
18.670 59.850 9.966
18.671 59.860 9.807
18.672 59.872 9.641
18.672 59.876 9.493
18.673 59.866 9.333
18.673 59.854 9.178
18.673 59.848 9.017
18.674 59.840 8.858
18.674 59.830 8.704
18.675 59.827 8.546
18.675 59.832 8.388
18.676 59.847 8.239
18.676 59.852 8.065
18.676 59.851 7.918
18.677 59.848 7.752
18.677 59.827 7.605
18.677 59.796 7.447
18.677 59.783 7.367
18.678 59.850 6.973
18.679 59.870 6.818
18.679 59.894 6.654
18.680 59.901 6.500
18.681 59.898 6.346
18.681 59.894 6.179
18.682 59.893 6.024
18.683 59.889 5.871
18.683 59.877 5.722
18.684 59.867 5.554
18.685 59.856 5.397
18.686 59.845 5.235
18.686 59.840 5.085
18.687 59.838 4.916
18.688 59.837 4.779
18.689 59.841 4.606
18.689 59.842 4.451
18.690 59.840 4.294
18.690 59.830 4.141
18.691 59.827 4.056
18.694 59.957 3.274
18.695 59.964 3.112
18.696 59.969 2.956
18.697 59.970 2.804
18.698 59.973 2.641
18.699 59.986 2.487
18.700 60.000 2.330
18.701 60.005 2.174
18.701 60.020 2.012
18.702 60.034 1.863
18.703 60.031 1.699
18.704 60.022 1.540
18.704 60.025 1.386
18.705 60.038 1.228
18.705 60.053 1.068
18.706 60.059 0.921
18.706 60.051 0.757
18.706 60.047 0.598
18.707 60.057 0.447
18.707 60.076 0.333
18.703 51.270 30.231
18.703 51.335 30.135
18.703 51.368 30.037
18.703 51.398 29.888
18.703 51.420 29.701
18.704 51.425 29.536
18.704 51.414 29.372
18.704 51.407 29.197
18.704 51.391 29.043
18.704 51.375 28.883
18.704 51.364 28.710
18.704 51.351 28.539
18.704 51.345 28.383
18.704 51.345 28.215
18.704 51.344 28.047
18.704 51.337 27.879
18.704 51.329 27.716
18.704 51.339 27.549
18.704 51.348 27.385
18.703 51.348 27.203
18.703 51.344 27.046
18.703 51.343 26.879
18.703 51.349 26.713
18.703 51.344 26.553
18.703 51.333 26.373
18.703 51.314 26.224
18.703 51.317 26.041
18.704 51.335 25.886
18.704 51.329 25.715
18.705 51.336 25.549
18.705 51.342 25.379
18.706 51.326 25.224
18.706 51.317 25.039
18.707 51.329 24.876
18.707 51.336 24.723
18.708 51.335 24.551
18.708 51.339 24.369
18.708 51.334 24.224
18.709 51.334 24.046
18.709 51.333 23.888
18.709 51.331 23.721
18.709 51.335 23.541
18.709 51.333 23.383
18.709 51.336 23.231
18.709 51.339 23.043
18.710 51.328 22.888
18.710 51.309 22.727
18.710 51.311 22.554
18.710 51.322 22.385
18.710 51.309 22.225
18.710 51.297 22.055
18.711 51.302 21.902
18.711 51.306 21.717
18.711 51.317 21.553
18.712 51.319 21.401
18.712 51.316 21.223
18.712 51.315 21.059
18.712 51.311 20.901
18.713 51.317 20.725
18.713 51.314 20.562
18.714 51.315 20.398
18.714 51.321 20.231
18.714 51.306 20.060
18.715 51.297 19.901
18.715 51.302 19.740
18.715 51.308 19.564
18.716 51.315 19.394
18.716 51.309 19.235
18.716 51.293 19.079
18.716 51.286 18.903
18.716 51.292 18.743
18.716 51.294 18.568
18.716 51.307 18.408
18.717 51.310 18.246
18.716 51.303 18.067
18.717 51.307 17.917
18.717 51.311 17.742
18.717 51.306 17.579
18.717 51.302 17.413
18.717 51.295 17.243
18.717 51.283 17.078
18.718 51.282 16.923
18.718 51.292 16.750
18.719 51.296 16.595
18.719 51.292 16.413
18.720 51.277 16.258
18.720 51.274 16.090
18.721 51.280 15.926
18.721 51.265 15.770
18.721 51.249 15.610
18.722 51.242 15.425
18.722 51.239 15.259
18.723 51.233 15.099
18.723 51.230 14.932
18.724 51.241 14.851
18.760 60.023 13.728
18.761 60.053 13.570
18.761 60.080 13.403
18.762 60.093 13.253
18.762 60.093 13.093
18.762 60.083 12.940
18.763 60.071 12.783
18.763 60.060 12.620
18.764 60.066 12.474
18.764 60.071 12.307
18.764 60.063 12.159
18.765 60.065 11.994
18.765 60.068 11.837
18.766 60.061 11.686
18.766 60.063 11.516
18.767 60.062 11.374
18.767 60.054 11.208
18.767 60.044 11.051
18.768 60.039 10.904
18.768 60.012 10.734
18.769 59.970 10.666
18.769 59.851 10.505
18.769 59.807 10.407
18.769 59.803 10.283
18.770 59.830 10.129
18.770 59.848 9.961
18.771 59.860 9.805
18.772 59.871 9.645
18.772 59.876 9.492
18.773 59.863 9.325
18.773 59.848 9.178
18.773 59.845 9.011
18.774 59.836 8.869
18.774 59.825 8.697
18.775 59.824 8.546
18.775 59.828 8.390
18.776 59.846 8.236
18.776 59.858 8.061
18.776 59.853 7.917
18.777 59.850 7.765
18.777 59.830 7.594
18.777 59.814 7.444
18.777 59.780 7.292
18.778 59.778 7.213
18.778 59.832 7.047
18.779 59.870 6.897
18.779 59.892 6.733
18.780 59.904 6.575
18.780 59.900 6.418
18.781 59.891 6.270
18.782 59.881 6.103
18.782 59.881 5.942
18.783 59.874 5.792
18.784 59.866 5.628
18.785 59.857 5.479
18.785 59.846 5.312
18.786 59.837 5.165
18.787 59.834 5.013
18.788 59.841 4.836
18.788 59.840 4.694
18.789 59.841 4.541
18.790 59.840 4.373
18.790 59.830 4.215
18.794 59.952 3.350
18.795 59.957 3.195
18.796 59.965 3.038
18.796 59.967 2.880
18.797 59.972 2.721
18.798 59.985 2.572
18.799 59.998 2.401
18.800 60.000 2.249
18.801 60.007 2.098
18.802 60.021 1.938
18.803 60.027 1.775
18.803 60.028 1.625
18.804 60.029 1.461
18.805 60.040 1.307
18.805 60.051 1.156
18.806 60.058 0.985
18.806 60.056 0.845
18.806 60.055 0.675
18.807 60.061 0.520
18.807 60.103 0.395
18.807 60.101 0.334
18.803 51.380 30.213
18.803 51.440 30.122
18.804 51.493 29.944
18.804 51.510 29.774
18.804 51.525 29.605
18.804 51.522 29.433
18.804 51.505 29.274
18.804 51.491 29.118
18.804 51.473 28.938
18.804 51.462 28.846
18.804 51.454 28.710
18.804 51.447 28.530
18.804 51.448 28.372
18.804 51.444 28.186
18.804 51.447 28.026
18.804 51.439 27.881
18.804 51.426 27.694
18.804 51.434 27.542
18.804 51.439 27.354
18.804 51.443 27.206
18.804 51.441 27.028
18.803 51.441 26.871
18.803 51.446 26.697
18.803 51.441 26.527
18.803 51.427 26.374
18.803 51.408 26.195
18.804 51.415 26.044
18.804 51.433 25.863
18.805 51.433 25.700
18.805 51.437 25.535
18.806 51.437 25.375
18.806 51.424 25.198
18.807 51.416 25.037
18.807 51.432 24.876
18.808 51.437 24.695
18.808 51.431 24.533
18.808 51.434 24.387
18.809 51.429 24.206
18.809 51.424 24.032
18.809 51.424 23.872
18.809 51.423 23.701
18.809 51.427 23.542
18.810 51.427 23.377
18.810 51.430 23.202
18.810 51.436 23.055
18.810 51.428 22.865
18.810 51.413 22.713
18.810 51.414 22.533
18.810 51.422 22.382
18.811 51.411 22.213
18.811 51.397 22.046
18.811 51.403 21.877
18.811 51.417 21.722
18.812 51.425 21.542
18.812 51.427 21.381
18.812 51.430 21.290
18.812 51.432 21.134
18.813 51.417 20.970
18.813 51.412 20.807
18.813 51.410 20.623
18.814 51.401 20.476
18.814 51.409 20.300
18.814 51.413 20.136
18.815 51.403 19.969
18.815 51.398 19.813
18.815 51.399 19.643
18.816 51.404 19.476
18.816 51.406 19.313
18.816 51.398 19.137
18.816 51.392 18.986
18.817 51.397 18.803
18.817 51.403 18.652
18.817 51.413 18.478
18.817 51.419 18.317
18.817 51.414 18.151
18.817 51.406 17.980
18.817 51.409 17.820
18.817 51.412 17.649
18.817 51.405 17.485
18.817 51.400 17.319
18.818 51.390 17.162
18.818 51.377 16.988
18.818 51.386 16.836
18.819 51.400 16.652
18.819 51.397 16.499
18.820 51.386 16.329
18.820 51.377 16.169
18.821 51.374 15.997
18.821 51.366 15.834
18.822 51.350 15.677
18.822 51.339 15.507
18.823 51.341 15.350
18.823 51.351 15.171
18.823 51.354 15.099
18.860 60.039 13.646
18.861 60.073 13.486
18.861 60.087 13.329
18.862 60.091 13.174
18.862 60.082 13.017
18.862 60.070 12.858
18.863 60.062 12.702
18.863 60.065 12.545
18.864 60.068 12.389
18.864 60.058 12.232
18.864 60.054 12.074
18.865 60.066 11.924
18.865 60.062 11.760
18.866 60.054 11.608
18.866 60.060 11.444
18.867 60.060 11.286
18.867 60.055 11.138
18.868 60.053 10.962
18.868 60.033 10.825
18.868 59.986 10.669
18.869 59.873 10.506
18.869 59.818 10.412
18.869 59.812 10.276
18.870 59.827 10.114
18.870 59.847 9.965
18.871 59.853 9.803
18.871 59.867 9.650
18.872 59.869 9.490
18.872 59.857 9.331
18.873 59.846 9.173
18.873 59.845 9.018
18.874 59.840 8.860
18.874 59.829 8.701
18.875 59.825 8.545
18.875 59.827 8.392
18.875 59.845 8.228
18.876 59.857 8.081
18.876 59.852 7.914
18.877 59.854 7.751
18.877 59.841 7.603
18.877 59.830 7.444
18.878 59.840 7.287
18.878 59.802 7.127
18.878 59.822 6.979
18.879 59.885 6.811
18.879 59.891 6.658
18.880 59.890 6.495
18.880 59.880 6.341
18.881 59.872 6.186
18.882 59.866 6.026
18.882 59.866 5.874
18.883 59.866 5.704
18.884 59.855 5.561
18.885 59.841 5.388
18.886 59.835 5.244
18.886 59.827 5.083
18.887 59.835 4.933
18.888 59.847 4.759
18.889 59.848 4.609
18.889 59.850 4.453
18.890 59.840 4.302
18.890 59.830 4.215
18.895 59.955 3.193
18.895 59.964 3.033
18.896 59.960 2.882
18.897 59.965 2.723
18.898 59.982 2.561
18.899 59.994 2.411
18.900 59.993 2.249
18.901 59.993 2.095
18.902 60.002 1.928
18.902 60.013 1.787
18.903 60.017 1.621
18.904 60.025 1.462
18.905 60.044 1.303
18.905 60.054 1.153
18.906 60.060 0.998
18.906 60.060 0.828
18.906 60.062 0.682
18.907 60.074 0.517
18.907 60.068 0.389
18.907 60.066 0.337
18.903 51.500 30.182
18.903 51.577 30.014
18.904 51.598 29.848
18.904 51.608 29.679
18.904 51.609 29.499
18.904 51.598 29.359
18.904 51.581 29.171
18.904 51.565 29.017
18.904 51.551 28.860
18.904 51.550 28.756
18.904 51.547 28.596
18.904 51.548 28.437
18.904 51.550 28.265
18.904 51.555 28.107
18.904 51.551 27.926
18.904 51.540 27.769
18.904 51.531 27.596
18.904 51.534 27.440
18.904 51.532 27.275
18.903 51.532 27.097
18.903 51.533 26.934
18.903 51.535 26.770
18.903 51.538 26.614
18.903 51.532 26.512
18.903 51.525 26.362
18.903 51.510 26.196
18.904 51.515 26.019
18.904 51.533 25.851
18.904 51.533 25.689
18.905 51.531 25.533
18.906 51.526 25.343
18.906 51.516 25.200
18.907 51.512 25.020
18.907 51.533 24.865
18.908 51.541 24.684
18.908 51.533 24.524
18.908 51.533 24.362
18.909 51.529 24.185
18.909 51.525 24.027
18.909 51.519 23.868
18.909 51.519 23.692
18.909 51.524 23.527
18.909 51.519 23.368
18.909 51.520 23.190
18.910 51.530 23.027
18.910 51.524 22.869
18.910 51.516 22.696
18.910 51.521 22.526
18.910 51.520 22.369
18.910 51.513 22.203
18.911 51.506 22.039
18.911 51.507 21.867
18.911 51.519 21.696
18.911 51.527 21.550
18.912 51.524 21.370
18.912 51.525 21.199
18.912 51.520 21.034
18.913 51.508 20.873
18.913 51.501 20.716
18.913 51.492 20.541
18.914 51.484 20.380
18.914 51.496 20.212
18.914 51.500 20.054
18.915 51.495 19.876
18.915 51.491 19.717
18.916 51.493 19.549
18.916 51.493 19.380
18.916 51.500 19.222
18.916 51.498 19.050
18.916 51.496 18.885
18.917 51.504 18.714
18.917 51.510 18.572
18.917 51.514 18.375
18.917 51.517 18.224
18.917 51.506 18.057
18.917 51.504 17.898
18.917 51.511 17.716
18.917 51.503 17.570
18.917 51.495 17.395
18.917 51.490 17.237
18.918 51.477 17.062
18.918 51.480 16.907
18.918 51.496 16.739
18.919 51.501 16.559
18.919 51.492 16.406
18.920 51.479 16.239
18.920 51.471 16.083
18.921 51.469 15.921
18.921 51.467 15.756
18.922 51.450 15.408
18.960 60.067 13.566
18.961 60.080 13.419
18.961 60.084 13.258
18.961 60.083 13.083
18.962 60.067 12.944
18.962 60.053 12.785
18.962 60.057 12.619
18.963 60.064 12.471
18.963 60.058 12.312
18.964 60.050 12.149
18.964 60.057 11.998
18.965 60.066 11.833
18.965 60.058 11.677
18.965 60.049 11.528
18.966 60.055 11.371
18.966 60.056 11.212
18.967 60.055 11.056
18.967 60.041 10.900
18.968 60.022 10.738
18.968 60.006 10.670
18.968 59.897 10.512
18.968 59.822 10.412
18.969 59.801 10.278
18.969 59.834 10.115
18.970 59.851 9.956
18.970 59.853 9.805
18.971 59.863 9.647
18.971 59.861 9.486
18.972 59.852 9.332
18.972 59.847 9.175
18.973 59.844 9.024
18.973 59.840 8.856
18.974 59.832 8.709
18.974 59.824 8.535
18.974 59.825 8.396
18.975 59.842 8.232
18.975 59.850 8.065
18.976 59.844 7.920
18.976 59.847 7.756
18.976 59.842 7.599
18.977 59.842 7.445
18.977 59.843 7.361
18.977 59.810 7.132
18.978 59.851 6.970
18.978 59.870 6.819
18.979 59.882 6.652
18.979 59.881 6.505
18.980 59.871 6.335
18.980 59.863 6.183
18.981 59.860 6.036
18.982 59.861 5.869
18.983 59.862 5.705
18.983 59.858 5.561
18.984 59.847 5.394
18.985 59.838 5.245
18.986 59.832 5.077
18.987 59.843 4.916
18.987 59.859 4.774
18.988 59.864 4.611
18.989 59.863 4.452
18.989 59.851 4.303
18.990 59.844 4.145
18.990 59.861 4.057
18.994 59.947 3.278
18.995 59.965 3.108
18.995 59.965 2.961
18.996 59.960 2.804
18.997 59.966 2.640
18.998 59.984 2.488
18.999 59.989 2.326
19.000 59.986 2.173
19.001 59.995 2.017
19.002 60.002 1.852
19.002 60.006 1.702
19.003 60.015 1.543
19.004 60.028 1.385
19.004 60.042 1.228
19.005 60.053 1.076
19.005 60.060 0.910
19.006 60.060 0.759
19.006 60.063 0.602
19.006 60.076 0.443
19.006 60.081 0.331
19.003 51.601 30.182
19.003 51.651 30.086
19.004 51.689 29.915
19.004 51.692 29.748
19.004 51.696 29.578
19.004 51.694 29.406
19.004 51.678 29.253
19.004 51.660 29.084
19.004 51.651 28.915
19.004 51.647 28.755
19.004 51.645 28.585
19.004 51.646 28.415
19.004 51.649 28.254
19.004 51.650 28.089
19.004 51.648 27.918
19.004 51.635 27.757
19.004 51.629 27.591
19.004 51.630 27.419
19.004 51.622 27.253
19.004 51.626 27.098
19.003 51.629 26.920
19.003 51.625 26.764
19.003 51.625 26.590
19.003 51.624 26.417
19.003 51.619 26.266
19.004 51.616 26.088
19.004 51.624 25.935
19.004 51.635 25.748
19.005 51.637 25.602
19.005 51.630 25.426
19.006 51.619 25.264
19.006 51.611 25.094
19.007 51.625 24.921
19.007 51.642 24.765
19.008 51.631 24.599
19.008 51.622 24.425
19.009 51.619 24.263
19.009 51.616 24.099
19.009 51.615 23.930
19.009 51.613 23.773
19.009 51.618 23.604
19.009 51.617 23.434
19.009 51.615 23.267
19.010 51.620 23.099
19.010 51.626 22.937
19.010 51.616 22.765
19.010 51.620 22.614
19.010 51.617 22.439
19.010 51.608 22.266
19.011 51.602 22.116
19.011 51.604 21.942
19.011 51.613 21.775
19.011 51.614 21.613
19.012 51.613 21.435
19.012 51.614 21.284
19.012 51.612 21.113
19.013 51.604 20.952
19.013 51.601 20.772
19.013 51.602 20.627
19.013 51.586 20.445
19.014 51.586 20.292
19.014 51.598 20.110
19.015 51.599 19.958
19.015 51.593 19.787
19.015 51.588 19.612
19.016 51.588 19.477
19.016 51.596 19.296
19.016 51.602 19.111
19.016 51.603 18.962
19.017 51.604 18.800
19.017 51.603 18.698
19.017 51.608 18.544
19.017 51.610 18.383
19.017 51.608 18.221
19.017 51.599 18.050
19.017 51.599 17.887
19.017 51.598 17.718
19.017 51.594 17.553
19.017 51.591 17.393
19.017 51.588 17.222
19.018 51.579 17.060
19.018 51.580 16.887
19.018 51.593 16.729
19.019 51.592 16.559
19.019 51.582 16.397
19.020 51.572 16.246
19.020 51.574 16.066
19.021 51.586 15.902
19.021 51.596 15.826
19.059 60.064 13.646
19.060 60.081 13.485
19.060 60.089 13.329
19.061 60.089 13.172
19.061 60.080 13.013
19.062 60.058 12.864
19.062 60.053 12.714
19.062 60.066 12.541
19.063 60.068 12.387
19.063 60.056 12.233
19.063 60.051 12.073
19.064 60.063 11.917
19.064 60.065 11.762
19.065 60.055 11.606
19.065 60.058 11.445
19.066 60.061 11.290
19.066 60.069 11.130
19.067 60.063 10.977
19.067 60.030 10.820
19.068 59.968 10.665
19.068 59.935 10.609
19.068 59.746 10.418
19.068 59.795 10.278
19.069 59.830 10.119
19.069 59.849 9.964
19.070 59.854 9.800
19.071 59.858 9.653
19.071 59.857 9.487
19.072 59.848 9.333
19.072 59.844 9.174
19.072 59.848 9.010
19.073 59.843 8.862
19.073 59.835 8.708
19.074 59.837 8.537
19.074 59.834 8.390
19.075 59.845 8.235
19.075 59.851 8.069
19.075 59.841 7.920
19.076 59.842 7.757
19.076 59.844 7.601
19.076 59.841 7.442
19.077 59.827 7.291
19.077 59.834 7.124
19.077 59.854 6.981
19.078 59.864 6.814
19.078 59.870 6.652
19.079 59.871 6.498
19.080 59.866 6.339
19.080 59.861 6.185
19.081 59.863 6.019
19.082 59.862 5.869
19.082 59.860 5.717
19.083 59.858 5.552
19.084 59.850 5.408
19.085 59.840 5.238
19.086 59.834 5.076
19.086 59.843 4.934
19.087 59.861 4.764
19.088 59.872 4.615
19.088 59.871 4.444
19.089 59.863 4.303
19.090 59.856 4.136
19.090 59.820 3.980
19.092 59.929 3.508
19.093 59.940 3.355
19.094 59.957 3.194
19.095 59.960 3.037
19.095 59.958 2.877
19.096 59.955 2.721
19.097 59.969 2.571
19.098 59.983 2.398
19.099 59.981 2.251
19.100 59.984 2.094
19.101 59.990 1.933
19.102 59.996 1.777
19.102 59.998 1.621
19.103 60.004 1.473
19.104 60.020 1.312
19.104 60.032 1.142
19.105 60.043 0.991
19.105 60.052 0.838
19.105 60.053 0.676
19.106 60.061 0.524
19.106 60.039 0.379
19.106 60.038 0.329
19.103 51.651 30.258
19.104 51.708 30.163
19.104 51.748 30.066
19.104 51.775 29.898
19.104 51.772 29.723
19.104 51.774 29.574
19.104 51.765 29.407
19.104 51.757 29.237
19.104 51.745 29.068
19.104 51.738 28.907
19.105 51.737 28.737
19.105 51.736 28.579
19.105 51.734 28.398
19.105 51.737 28.243
19.105 51.739 28.067
19.105 51.735 27.907
19.105 51.729 27.752
19.104 51.721 27.577
19.104 51.722 27.411
19.104 51.718 27.242
19.104 51.725 27.076
19.104 51.728 26.913
19.104 51.720 26.742
19.104 51.719 26.576
19.104 51.718 26.417
19.104 51.716 26.246
19.104 51.710 26.079
19.104 51.712 25.924
19.105 51.718 25.745
19.105 51.717 25.584
19.106 51.715 25.414
19.106 51.703 25.242
19.107 51.704 25.091
19.107 51.719 24.918
19.108 51.730 24.745
19.108 51.720 24.594
19.109 51.707 24.413
19.109 51.707 24.260
19.109 51.713 24.089
19.109 51.717 23.913
19.110 51.718 23.764
19.110 51.722 23.584
19.110 51.720 23.421
19.110 51.713 23.256
19.110 51.713 23.093
19.110 51.710 22.937
19.110 51.709 22.765
19.110 51.711 22.594
19.111 51.705 22.418
19.111 51.701 22.258
19.111 51.702 22.096
19.111 51.711 21.938
19.111 51.713 21.763
19.112 51.700 21.601
19.112 51.697 21.432
19.112 51.699 21.276
19.113 51.696 21.099
19.113 51.691 20.941
19.113 51.698 20.778
19.114 51.696 20.608
19.114 51.675 20.441
19.114 51.674 20.281
19.115 51.691 20.107
19.115 51.697 19.936
19.115 51.697 19.785
19.116 51.694 19.614
19.116 51.694 19.438
19.116 51.696 19.290
19.117 51.704 19.124
19.117 51.705 18.948
19.117 51.705 18.782
19.117 51.708 18.618
19.117 51.702 18.458
19.117 51.698 18.287
19.117 51.689 18.130
19.117 51.684 17.953
19.117 51.691 17.804
19.117 51.685 17.622
19.117 51.681 17.465
19.118 51.688 17.300
19.118 51.687 17.133
19.118 51.685 16.962
19.119 51.693 16.814
19.119 51.693 16.639
19.119 51.685 16.475
19.120 51.674 16.306
19.120 51.678 16.145
19.121 51.697 15.980
19.122 51.722 15.806
19.122 51.741 15.638
19.123 51.743 15.477
19.123 51.740 15.315
19.124 51.755 15.142
19.124 51.769 14.987
19.125 51.785 14.809
19.125 51.788 14.724
19.160 60.075 13.566
19.160 60.092 13.409
19.161 60.099 13.255
19.161 60.098 13.099
19.161 60.078 12.938
19.162 60.058 12.775
19.162 60.063 12.620
19.163 60.075 12.471
19.163 60.063 12.310
19.163 60.045 12.154
19.164 60.048 12.000
19.164 60.056 11.841
19.165 60.052 11.678
19.165 60.050 11.536
19.165 60.049 11.366
19.166 60.056 11.204
19.166 60.060 11.056
19.167 60.053 10.903
19.167 60.008 10.744
19.168 59.928 10.616
19.168 59.864 10.504
19.168 59.798 10.405
19.168 59.782 10.287
19.169 59.819 10.112
19.169 59.845 9.962
19.170 59.851 9.806
19.170 59.855 9.646
19.171 59.851 9.493
19.171 59.840 9.325
19.172 59.840 9.180
19.172 59.845 9.013
19.173 59.839 8.858
19.173 59.841 8.701
19.174 59.846 8.550
19.174 59.842 8.391
19.175 59.852 8.229
19.175 59.853 8.075
19.175 59.844 7.912
19.176 59.843 7.762
19.176 59.841 7.602
19.176 59.838 7.441
19.177 59.836 7.292
19.177 59.837 7.126
19.177 59.839 6.973
19.178 59.858 6.812
19.178 59.864 6.654
19.179 59.869 6.500
19.179 59.867 6.345
19.180 59.868 6.190
19.181 59.872 6.028
19.182 59.868 5.875
19.182 59.863 5.702
19.183 59.861 5.547
19.184 59.854 5.402
19.185 59.845 5.238
19.185 59.835 5.089
19.186 59.837 4.928
19.187 59.857 4.770
19.188 59.871 4.608
19.188 59.871 4.446
19.189 59.864 4.300
19.190 59.858 4.128
19.190 59.845 4.063
19.192 59.853 3.579
19.193 59.914 3.430
19.193 59.931 3.266
19.194 59.957 3.112
19.195 59.962 2.956
19.196 59.954 2.806
19.197 59.956 2.643
19.198 59.974 2.488
19.198 59.982 2.329
19.199 59.979 2.177
19.200 59.986 2.013
19.201 59.998 1.854
19.202 60.003 1.702
19.203 60.003 1.537
19.203 60.015 1.387
19.204 60.028 1.232
19.204 60.037 1.073
19.205 60.040 0.913
19.205 60.049 0.758
19.205 60.055 0.598
19.206 60.041 0.444
19.206 60.056 0.327
19.203 51.681 30.333
19.203 51.760 30.233
19.204 51.807 30.143
19.204 51.851 29.969
19.204 51.854 29.808
19.204 51.851 29.638
19.204 51.845 29.472
19.204 51.836 29.310
19.204 51.831 29.135
19.204 51.827 28.993
19.204 51.822 28.799
19.205 51.822 28.638
19.205 51.822 28.479
19.205 51.823 28.319
19.205 51.830 28.142
19.205 51.828 27.977
19.205 51.819 27.806
19.205 51.811 27.651
19.204 51.813 27.479
19.204 51.810 27.313
19.204 51.811 27.156
19.204 51.824 26.983
19.204 51.815 26.810
19.204 51.806 26.655
19.204 51.798 26.478
19.204 51.799 26.322
19.204 51.802 26.160
19.204 51.796 25.981
19.204 51.799 25.825
19.205 51.801 25.646
19.205 51.806 25.490
19.206 51.799 25.318
19.207 51.795 25.155
19.207 51.806 25.006
19.208 51.818 24.817
19.208 51.808 24.647
19.208 51.790 24.501
19.209 51.790 24.320
19.209 51.794 24.167
19.209 51.799 23.995
19.209 51.799 23.820
19.210 51.804 23.662
19.210 51.808 23.505
19.210 51.804 23.327
19.210 51.802 23.161
19.210 51.796 23.006
19.210 51.791 22.825
19.210 51.793 22.663
19.210 51.788 22.510
19.211 51.782 22.336
19.211 51.788 22.175
19.211 51.802 22.002
19.211 51.808 21.843
19.212 51.792 21.682
19.212 51.777 21.508
19.212 51.779 21.333
19.212 51.777 21.179
19.213 51.777 21.010
19.213 51.776 20.848
19.213 51.781 20.685
19.214 51.774 20.514
19.214 51.765 20.351
19.215 51.779 20.185
19.215 51.793 20.029
19.215 51.794 19.851
19.216 51.791 19.693
19.216 51.786 19.524
19.216 51.780 19.344
19.217 51.778 19.191
19.217 51.785 19.026
19.217 51.786 18.873
19.217 51.792 18.693
19.217 51.787 18.524
19.217 51.782 18.373
19.217 51.775 18.193
19.217 51.762 18.039
19.217 51.767 17.871
19.217 51.768 17.706
19.217 51.769 17.546
19.218 51.778 17.367
19.218 51.779 17.206
19.218 51.781 17.049
19.219 51.782 16.872
19.219 51.777 16.716
19.219 51.772 16.555
19.220 51.762 16.386
19.220 51.764 16.219
19.221 51.794 16.060
19.221 51.811 15.955
19.222 51.834 15.787
19.224 51.849 15.227
19.224 51.859 15.072
19.225 51.859 14.892
19.225 51.874 14.736
19.259 60.039 13.725
19.259 60.070 13.576
19.260 60.091 13.406
19.260 60.103 13.251
19.261 60.104 13.086
19.261 60.080 12.946
19.261 60.060 12.781
19.262 60.066 12.627
19.262 60.078 12.468
19.263 60.069 12.306
19.263 60.050 12.149
19.263 60.049 11.994
19.264 60.057 11.846
19.264 60.052 11.683
19.265 60.050 11.524
19.265 60.043 11.368
19.266 60.047 11.208
19.266 60.051 11.055
19.267 60.038 10.895
19.267 60.014 10.746
19.267 59.908 10.627
19.267 59.812 10.507
19.267 59.765 10.403
19.268 59.776 10.279
19.269 59.809 10.123
19.269 59.833 9.963
19.270 59.846 9.801
19.270 59.857 9.640
19.271 59.849 9.497
19.271 59.837 9.335
19.272 59.836 9.166
19.272 59.836 9.027
19.273 59.833 8.870
19.273 59.836 8.692
19.274 59.849 8.551
19.274 59.844 8.380
19.274 59.852 8.233
19.275 59.851 8.073
19.275 59.839 7.917
19.275 59.838 7.755
19.276 59.841 7.609
19.276 59.841 7.447
19.276 59.841 7.285
19.277 59.811 7.124
19.277 59.830 6.972
19.278 59.851 6.813
19.278 59.861 6.660
19.279 59.870 6.492
19.279 59.873 6.345
19.280 59.874 6.183
19.281 59.881 6.029
19.281 59.878 5.870
19.282 59.872 5.709
19.283 59.867 5.549
19.284 59.857 5.399
19.284 59.845 5.248
19.285 59.832 5.080
19.286 59.835 4.920
19.287 59.850 4.769
19.287 59.860 4.615
19.288 59.866 4.452
19.289 59.861 4.294
19.289 59.859 4.136
19.290 59.853 3.989
19.290 59.867 3.901
19.292 59.917 3.501
19.293 59.921 3.359
19.294 59.950 3.201
19.294 59.962 3.033
19.295 59.955 2.877
19.296 59.948 2.722
19.297 59.956 2.564
19.298 59.974 2.408
19.299 59.980 2.248
19.300 59.981 2.099
19.301 59.995 1.936
19.301 60.011 1.777
19.302 60.018 1.622
19.303 60.019 1.461
19.303 60.030 1.306
19.304 60.040 1.149
19.304 60.045 0.996
19.305 60.048 0.841
19.305 60.054 0.681
19.305 60.046 0.527
19.306 60.032 0.387
19.306 60.030 0.331
19.303 51.581 30.504
19.304 51.783 30.316
19.304 51.855 30.229
19.305 51.927 30.049
19.305 51.945 29.875
19.305 51.941 29.705
19.305 51.936 29.547
19.305 51.923 29.374
19.305 51.919 29.218
19.305 51.921 29.040
19.305 51.921 28.879
19.306 51.929 28.719
19.306 51.921 28.542
19.306 51.921 28.377
19.306 51.925 28.212
19.306 51.919 28.051
19.306 51.913 27.889
19.306 51.903 27.712
19.305 51.902 27.558
19.305 51.911 27.379
19.305 51.906 27.214
19.305 51.920 27.056
19.305 51.927 26.881
19.305 51.908 26.719
19.305 51.897 26.549
19.305 51.892 26.395
19.305 51.896 26.222
19.305 51.893 26.058
19.305 51.890 25.888
19.306 51.890 25.734
19.306 51.893 25.552
19.307 51.893 25.400
19.307 51.888 25.230
19.308 51.897 25.056
19.308 51.908 24.898
19.309 51.905 24.734
19.309 51.895 24.633
19.309 51.885 24.480
19.310 51.884 24.315
19.310 51.885 24.158
19.310 51.887 23.985
19.310 51.886 23.804
19.311 51.886 23.661
19.311 51.898 23.477
19.311 51.901 23.326
19.311 51.898 23.156
19.311 51.888 22.984
19.311 51.877 22.828
19.311 51.876 22.667
19.311 51.871 22.487
19.312 51.871 22.326
19.312 51.881 22.173
19.312 51.899 21.988
19.312 51.903 21.826
19.313 51.881 21.662
19.313 51.864 21.504
19.313 51.866 21.337
19.313 51.870 21.170
19.314 51.863 20.999
19.314 51.859 20.838
19.314 51.868 20.674
19.315 51.864 20.516
19.315 51.862 20.327
19.316 51.874 20.181
19.316 51.883 20.008
19.316 51.882 19.855
19.317 51.883 19.666
19.317 51.883 19.511
19.317 51.872 19.355
19.318 51.868 19.181
19.318 51.866 19.022
19.318 51.862 18.850
19.318 51.865 18.698
19.318 51.862 18.515
19.318 51.860 18.360
19.318 51.860 18.191
19.318 51.854 18.039
19.318 51.852 17.853
19.318 51.860 17.702
19.318 51.859 17.530
19.319 51.865 17.370
19.319 51.869 17.194
19.319 51.874 17.048
19.320 51.877 16.873
19.320 51.867 16.694
19.320 51.859 16.545
19.321 51.853 16.387
19.321 51.861 16.207
19.322 51.898 16.032
19.322 51.918 15.954
19.323 51.937 15.811
19.323 51.948 15.626
19.324 51.946 15.452
19.324 51.932 15.297
19.325 51.928 15.139
19.325 51.924 14.976
19.326 51.925 14.808
19.326 51.932 14.720
19.359 60.035 13.726
19.360 60.073 13.561
19.361 60.090 13.413
19.361 60.099 13.246
19.361 60.101 13.103
19.362 60.077 12.932
19.362 60.056 12.783
19.363 60.067 12.624
19.363 60.076 12.469
19.363 60.069 12.316
19.364 60.050 12.152
19.364 60.046 11.996
19.364 60.056 11.842
19.365 60.051 11.679
19.365 60.047 11.531
19.366 60.039 11.366
19.366 60.040 11.213
19.367 60.042 11.058
19.367 60.029 10.898
19.368 59.990 10.737
19.368 59.912 10.622
19.368 59.844 10.509
19.368 59.783 10.401
19.369 59.772 10.277
19.369 59.808 10.130
19.370 59.830 9.958
19.370 59.844 9.804
19.371 59.858 9.648
19.371 59.852 9.490
19.372 59.837 9.333
19.372 59.834 9.176
19.373 59.834 9.010
19.373 59.827 8.863
19.374 59.830 8.706
19.374 59.843 8.543
19.375 59.840 8.391
19.375 59.842 8.237
19.375 59.841 8.071
19.376 59.831 7.912
19.376 59.833 7.758
19.376 59.837 7.595
19.377 59.843 7.448
19.377 59.817 7.294
19.377 59.792 7.044
19.378 59.840 6.896
19.379 59.862 6.738
19.379 59.875 6.579
19.380 59.883 6.419
19.380 59.881 6.269
19.381 59.883 6.105
19.382 59.884 5.944
19.382 59.872 5.789
19.383 59.867 5.640
19.384 59.862 5.471
19.385 59.851 5.320
19.386 59.839 5.166
19.386 59.830 4.997
19.387 59.840 4.845
19.388 59.847 4.691
19.388 59.853 4.531
19.389 59.862 4.376
19.390 59.857 4.215
19.390 59.873 4.056
19.391 59.886 3.919
19.393 59.960 3.509
19.393 59.938 3.345
19.394 59.952 3.191
19.395 59.964 3.047
19.396 59.954 2.884
19.397 59.946 2.712
19.398 59.956 2.569
19.399 59.970 2.401
19.399 59.973 2.252
19.400 59.974 2.094
19.401 59.991 1.931
19.402 60.013 1.783
19.403 60.025 1.626
19.404 60.023 1.472
19.404 60.028 1.299
19.405 60.042 1.149
19.405 60.053 0.997
19.406 60.057 0.829
19.406 60.061 0.679
19.406 60.059 0.523
19.406 60.013 0.387
19.406 60.012 0.342
19.405 51.807 30.400
19.405 51.890 30.297
19.405 51.958 30.199
19.406 52.014 30.037
19.406 52.031 29.857
19.406 52.031 29.694
19.406 52.023 29.522
19.406 52.014 29.371
19.406 52.008 29.199
19.406 52.010 29.029
19.406 52.012 28.863
19.406 52.013 28.707
19.407 52.005 28.525
19.407 52.007 28.378
19.407 52.014 28.197
19.407 52.010 28.035
19.407 52.003 27.867
19.407 51.993 27.712
19.406 51.992 27.535
19.406 52.001 27.372
19.406 51.999 27.213
19.406 52.007 27.029
19.406 52.016 26.877
19.406 52.003 26.704
19.406 51.987 26.554
19.405 51.975 26.451
19.406 51.972 26.305
19.406 51.982 26.126
19.406 51.980 25.957
19.406 51.974 25.796
19.407 51.982 25.638
19.407 51.983 25.459
19.408 51.982 25.299
19.408 51.989 25.139
19.409 51.998 24.963
19.410 51.998 24.792
19.410 51.984 24.646
19.410 51.975 24.467
19.411 51.976 24.309
19.411 51.972 24.129
19.411 51.973 23.976
19.411 51.969 23.816
19.412 51.970 23.635
19.412 51.985 23.481
19.412 51.991 23.306
19.412 51.989 23.152
19.412 51.979 22.966
19.412 51.965 22.821
19.412 51.962 22.643
19.412 51.966 22.497
19.413 51.965 22.299
19.413 51.980 22.156
19.413 51.998 21.994
19.413 51.997 21.815
19.414 51.979 21.640
19.414 51.962 21.491
19.414 51.969 21.320
19.414 51.979 21.166
19.415 51.965 20.994
19.415 51.953 20.835
19.415 51.959 20.658
19.416 51.960 20.496
19.416 51.959 20.341
19.416 51.966 20.173
19.417 51.970 19.991
19.417 51.963 19.838
19.418 51.962 19.674
19.418 51.967 19.513
19.418 51.960 19.334
19.418 51.956 19.171
19.419 51.953 19.010
19.419 51.957 18.851
19.419 51.956 18.682
19.419 51.955 18.520
19.419 51.956 18.347
19.419 51.950 18.182
19.419 51.947 18.022
19.419 51.952 17.850
19.419 51.959 17.691
19.419 51.959 17.528
19.420 51.964 17.368
19.420 51.967 17.195
19.420 51.969 17.028
19.420 51.967 16.863
19.421 51.959 16.699
19.421 51.950 16.539
19.422 51.944 16.367
19.422 51.965 16.214
19.423 51.987 16.116
19.423 52.016 15.952
19.424 52.020 15.778
19.424 52.014 15.631
19.425 52.002 15.468
19.425 51.985 15.297
19.426 51.986 15.137
19.426 51.982 15.034
19.426 51.974 14.879
19.427 51.984 14.724
19.427 52.000 14.555
19.460 60.047 13.725
19.461 60.074 13.573
19.461 60.092 13.410
19.462 60.102 13.245
19.462 60.098 13.095
19.462 60.070 12.939
19.463 60.051 12.788
19.463 60.058 12.626
19.463 60.064 12.464
19.464 60.058 12.311
19.464 60.045 12.159
19.465 60.038 11.992
19.465 60.046 11.844
19.465 60.043 11.684
19.466 60.037 11.522
19.466 60.039 11.368
19.467 60.035 11.213
19.467 60.037 11.055
19.468 60.024 10.890
19.468 59.965 10.753
19.468 59.877 10.685
19.468 59.875 10.630
19.468 59.753 10.515
19.469 59.797 10.396
19.469 59.793 10.277
19.470 59.815 10.118
19.470 59.835 9.960
19.471 59.844 9.807
19.471 59.862 9.652
19.472 59.856 9.486
19.472 59.838 9.328
19.473 59.835 9.180
19.473 59.833 9.018
19.474 59.827 8.863
19.474 59.824 8.705
19.475 59.834 8.543
19.475 59.832 8.387
19.476 59.830 8.230
19.476 59.832 8.075
19.476 59.824 7.917
19.477 59.831 7.762
19.477 59.834 7.597
19.477 59.829 7.447
19.477 59.800 7.289
19.478 59.784 7.132
19.478 59.838 6.971
19.479 59.855 6.817
19.479 59.865 6.648
19.480 59.878 6.502
19.481 59.878 6.341
19.481 59.878 6.186
19.482 59.881 6.026
19.483 59.874 5.871
19.483 59.868 5.713
19.484 59.864 5.564
19.485 59.856 5.394
19.486 59.847 5.237
19.486 59.837 5.089
19.487 59.838 4.920
19.488 59.845 4.767
19.489 59.849 4.611
19.489 59.857 4.452
19.490 59.861 4.296
19.491 59.858 4.146
19.491 59.884 4.059
19.494 59.927 3.428
19.494 59.956 3.271
19.495 59.964 3.121
19.496 59.963 2.952
19.497 59.951 2.801
19.498 59.950 2.647
19.499 59.965 2.486
19.500 59.978 2.329
19.500 59.973 2.174
19.501 59.974 2.006
19.502 60.001 1.868
19.503 60.018 1.697
19.504 60.014 1.543
19.504 60.015 1.391
19.505 60.034 1.224
19.506 60.054 1.076
19.506 60.061 0.916
19.506 60.066 0.750
19.507 60.058 0.603
19.507 60.062 0.444
19.507 60.036 0.329
19.506 51.993 30.281
19.506 52.053 30.195
19.506 52.097 30.010
19.507 52.105 29.853
19.507 52.112 29.689
19.507 52.109 29.514
19.507 52.097 29.356
19.507 52.096 29.186
19.507 52.100 29.015
19.507 52.100 28.854
19.507 52.101 28.681
19.507 52.099 28.521
19.508 52.100 28.357
19.508 52.110 28.196
19.508 52.108 28.020
19.507 52.095 27.856
19.507 52.080 27.687
19.507 52.080 27.528
19.507 52.087 27.366
19.507 52.081 27.265
19.507 52.080 27.122
19.507 52.096 26.940
19.507 52.101 26.778
19.506 52.083 26.613
19.506 52.065 26.444
19.506 52.063 26.275
19.507 52.072 26.125
19.507 52.074 25.953
19.507 52.078 25.784
19.508 52.082 25.623
19.508 52.079 25.445
19.509 52.080 25.290
19.509 52.084 25.123
19.510 52.091 24.961
19.510 52.088 24.776
19.511 52.077 24.637
19.511 52.070 24.448
19.512 52.072 24.292
19.512 52.069 24.136
19.512 52.064 23.959
19.512 52.052 23.800
19.512 52.056 23.632
19.512 52.069 23.463
19.513 52.079 23.301
19.513 52.079 23.135
19.513 52.071 22.964
19.513 52.061 22.804
19.513 52.062 22.649
19.513 52.063 22.458
19.513 52.062 22.317
19.514 52.071 22.141
19.514 52.084 21.975
19.514 52.086 21.804
19.514 52.070 21.642
19.515 52.060 21.481
19.515 52.072 21.332
19.515 52.081 21.229
19.515 52.077 21.070
19.516 52.057 20.895
19.516 52.051 20.735
19.516 52.055 20.571
19.517 52.054 20.406
19.517 52.053 20.237
19.517 52.054 20.079
19.518 52.051 19.905
19.518 52.052 19.747
19.519 52.057 19.577
19.519 52.059 19.417
19.519 52.055 19.253
19.519 52.047 19.090
19.520 52.045 18.910
19.520 52.054 18.761
19.520 52.052 18.590
19.520 52.057 18.424
19.520 52.056 18.258
19.520 52.053 18.097
19.520 52.052 17.933
19.520 52.053 17.756
19.520 52.055 17.606
19.520 52.056 17.429
19.520 52.057 17.269
19.521 52.055 17.105
19.521 52.059 16.937
19.521 52.056 16.772
19.522 52.047 16.617
19.522 52.038 16.450
19.523 52.050 16.274
19.523 52.082 16.108
19.524 52.112 15.954
19.525 52.110 15.788
19.525 52.086 15.624
19.525 52.062 15.470
19.526 52.054 15.282
19.526 52.054 15.121
19.527 52.047 14.956
19.527 52.057 14.804
19.528 52.073 14.631
19.528 52.072 14.557
19.561 60.066 13.572
19.562 60.084 13.405
19.562 60.092 13.258
19.562 60.088 13.088
19.563 60.064 12.940
19.563 60.043 12.780
19.563 60.051 12.633
19.564 60.056 12.462
19.564 60.052 12.313
19.565 60.046 12.148
19.565 60.039 12.008
19.565 60.044 11.838
19.566 60.041 11.687
19.566 60.036 11.520
19.567 60.038 11.370
19.567 60.035 11.219
19.568 60.034 11.049
19.568 60.021 10.897
19.569 59.977 10.742
19.569 59.924 10.622
19.569 59.782 10.407
19.570 59.813 10.282
19.570 59.829 10.108
19.571 59.843 9.962
19.571 59.855 9.799
19.572 59.868 9.646
19.572 59.861 9.496
19.573 59.847 9.334
19.573 59.840 9.169
19.574 59.833 9.024
19.574 59.831 8.859
19.575 59.824 8.704
19.575 59.825 8.546
19.575 59.827 8.389
19.576 59.825 8.228
19.576 59.825 8.075
19.577 59.823 7.917
19.577 59.829 7.759
19.577 59.828 7.607
19.578 59.817 7.438
19.578 59.773 7.288
19.578 59.764 7.206
19.578 59.820 7.054
19.579 59.856 6.888
19.579 59.868 6.742
19.580 59.880 6.575
19.581 59.886 6.417
19.581 59.883 6.262
19.582 59.881 6.103
19.583 59.883 5.952
19.583 59.877 5.789
19.584 59.874 5.627
19.585 59.871 5.480
19.586 59.859 5.316
19.586 59.850 5.160
19.587 59.852 5.007
19.588 59.857 4.851
19.589 59.856 4.686
19.589 59.865 4.539
19.590 59.872 4.369
19.591 59.868 4.219
19.591 59.856 4.061
19.593 59.869 3.510
19.594 59.936 3.352
19.595 59.956 3.186
19.596 59.961 3.039
19.597 59.960 2.880
19.598 59.951 2.726
19.598 59.960 2.564
19.599 59.978 2.411
19.600 59.979 2.245
19.601 59.978 2.098
19.602 59.991 1.933
19.603 60.012 1.782
19.604 60.013 1.623
19.604 60.003 1.466
19.605 60.007 1.304
19.606 60.034 1.157
19.606 60.051 0.995
19.606 60.055 0.831
19.607 60.061 0.680
19.607 60.055 0.524
19.607 60.058 0.383
19.607 60.056 0.333
19.606 52.010 30.370
19.606 52.084 30.265
19.606 52.136 30.165
19.607 52.174 30.010
19.607 52.187 29.834
19.607 52.196 29.671
19.607 52.197 29.507
19.607 52.190 29.338
19.607 52.186 29.166
19.607 52.192 29.003
19.607 52.194 28.849
19.608 52.191 28.670
19.608 52.184 28.508
19.608 52.186 28.344
19.608 52.196 28.169
19.608 52.195 28.005
19.608 52.182 27.847
19.608 52.165 27.681
19.607 52.166 27.513
19.607 52.169 27.351
19.607 52.166 27.180
19.607 52.174 27.025
19.607 52.186 26.839
19.607 52.183 26.679
19.607 52.168 26.525
19.607 52.154 26.356
19.607 52.155 26.193
19.607 52.155 26.092
19.607 52.165 25.947
19.607 52.166 25.774
19.608 52.172 25.596
19.608 52.173 25.452
19.609 52.170 25.278
19.610 52.176 25.102
19.610 52.177 24.945
19.611 52.171 24.775
19.611 52.161 24.605
19.611 52.158 24.451
19.612 52.160 24.298
19.612 52.160 24.196
19.612 52.156 24.031
19.612 52.152 23.866
19.612 52.146 23.706
19.613 52.153 23.541
19.613 52.166 23.367
19.613 52.174 23.201
19.613 52.168 23.043
19.613 52.157 22.874
19.613 52.156 22.709
19.613 52.161 22.552
19.614 52.157 22.375
19.614 52.156 22.211
19.614 52.164 22.049
19.614 52.173 21.883
19.614 52.172 21.717
19.615 52.158 21.557
19.615 52.156 21.384
19.615 52.170 21.213
19.616 52.162 21.061
19.616 52.144 20.895
19.616 52.148 20.722
19.617 52.153 20.559
19.617 52.152 20.395
19.617 52.144 20.237
19.618 52.139 20.069
19.618 52.134 19.907
19.618 52.137 19.736
19.619 52.144 19.570
19.619 52.149 19.405
19.619 52.148 19.233
19.619 52.141 19.079
19.620 52.140 18.918
19.620 52.144 18.738
19.620 52.145 18.585
19.620 52.148 18.417
19.620 52.146 18.251
19.620 52.142 18.082
19.620 52.144 17.926
19.620 52.140 17.759
19.620 52.139 17.585
19.620 52.142 17.428
19.621 52.140 17.260
19.621 52.138 17.099
19.621 52.146 16.937
19.622 52.149 16.770
19.622 52.135 16.597
19.622 52.122 16.437
19.623 52.131 16.268
19.624 52.170 16.107
19.624 52.201 15.948
19.625 52.191 15.780
19.625 52.170 15.602
19.625 52.144 15.452
19.626 52.131 15.291
19.626 52.135 15.124
19.627 52.131 14.967
19.627 52.139 14.788
19.628 52.161 14.620
19.628 52.190 14.548
19.660 60.042 13.652
19.661 60.070 13.482
19.661 60.084 13.333
19.662 60.084 13.177
19.662 60.074 13.017
19.663 60.051 12.860
19.663 60.043 12.705
19.663 60.054 12.549
19.664 60.053 12.389
19.664 60.055 12.231
19.664 60.050 12.068
19.665 60.049 11.923
19.665 60.041 11.760
19.666 60.034 11.607
19.666 60.042 11.449
19.667 60.046 11.289
19.667 60.044 11.133
19.668 60.034 10.977
19.668 60.018 10.813
19.668 59.960 10.679
19.669 59.867 10.507
19.669 59.832 10.403
19.669 59.816 10.276
19.670 59.837 10.119
19.670 59.853 9.968
19.671 59.856 9.802
19.672 59.863 9.646
19.672 59.856 9.486
19.672 59.843 9.336
19.673 59.835 9.175
19.673 59.832 9.020
19.674 59.830 8.858
19.674 59.821 8.700
19.675 59.819 8.549
19.675 59.820 8.384
19.676 59.825 8.240
19.676 59.824 8.066
19.676 59.822 7.920
19.677 59.830 7.761
19.677 59.829 7.605
19.677 59.816 7.436
19.677 59.795 7.293
19.678 59.792 7.126
19.678 59.834 6.966
19.679 59.873 6.814
19.679 59.879 6.657
19.680 59.887 6.504
19.681 59.886 6.339
19.681 59.872 6.184
19.682 59.866 6.023
19.683 59.869 5.880
19.683 59.867 5.712
19.684 59.864 5.545
19.685 59.859 5.405
19.686 59.851 5.234
19.686 59.848 5.084
19.687 59.853 4.926
19.688 59.857 4.764
19.689 59.861 4.608
19.689 59.872 4.467
19.690 59.872 4.281
19.691 59.866 4.143
19.691 59.866 4.065
19.693 59.897 3.438
19.694 59.949 3.275
19.695 59.958 3.110
19.696 59.961 2.958
19.697 59.957 2.805
19.698 59.960 2.637
19.699 59.981 2.488
19.699 59.989 2.332
19.700 59.986 2.166
19.701 59.988 2.019
19.702 60.003 1.850
19.703 60.016 1.701
19.704 60.007 1.541
19.704 60.002 1.389
19.705 60.020 1.227
19.705 60.040 1.070
19.706 60.048 0.918
19.706 60.057 0.759
19.706 60.065 0.601
19.707 60.046 0.444
19.707 60.084 0.327
19.705 51.925 30.529
19.705 52.021 30.435
19.705 52.112 30.346
19.706 52.182 30.256
19.706 52.249 30.091
19.706 52.259 29.906
19.706 52.267 29.749
19.706 52.279 29.562
19.706 52.276 29.406
19.706 52.272 29.250
19.707 52.279 29.079
19.707 52.278 28.903
19.707 52.276 28.740
19.707 52.269 28.582
19.707 52.262 28.411
19.707 52.267 28.243
19.707 52.274 28.088
19.707 52.262 27.917
19.707 52.249 27.748
19.707 52.240 27.580
19.707 52.244 27.425
19.707 52.244 27.263
19.706 52.245 27.083
19.706 52.258 26.921
19.706 52.265 26.757
19.706 52.264 26.582
19.706 52.252 26.427
19.706 52.242 26.259
19.706 52.245 26.098
19.706 52.249 25.926
19.707 52.249 25.766
19.707 52.251 25.595
19.708 52.253 25.424
19.708 52.251 25.267
19.709 52.256 25.097
19.709 52.256 24.927
19.710 52.252 24.786
19.710 52.246 24.595
19.711 52.243 24.441
19.711 52.242 24.265
19.711 52.239 24.105
19.712 52.238 23.943
19.712 52.236 23.776
19.712 52.234 23.612
19.712 52.242 23.441
19.712 52.250 23.282
19.712 52.251 23.113
19.712 52.239 22.954
19.712 52.232 22.784
19.713 52.240 22.608
19.713 52.243 22.463
19.713 52.234 22.288
19.713 52.233 22.116
19.713 52.242 21.959
19.714 52.246 21.793
19.714 52.244 21.621
19.714 52.238 21.463
19.714 52.244 21.300
19.715 52.249 21.130
19.715 52.233 20.959
19.715 52.228 20.807
19.716 52.235 20.639
19.716 52.235 20.467
19.716 52.228 20.306
19.717 52.222 20.150
19.717 52.219 19.977
19.718 52.224 19.804
19.718 52.230 19.648
19.718 52.232 19.476
19.719 52.239 19.318
19.719 52.235 19.154
19.719 52.229 18.984
19.719 52.232 18.820
19.719 52.230 18.655
19.719 52.227 18.504
19.719 52.224 18.321
19.719 52.224 18.156
19.719 52.226 17.993
19.719 52.228 17.829
19.719 52.225 17.670
19.720 52.223 17.510
19.720 52.222 17.338
19.720 52.222 17.168
19.720 52.231 17.000
19.721 52.243 16.841
19.721 52.234 16.684
19.721 52.216 16.523
19.722 52.205 16.354
19.723 52.229 16.177
19.723 52.269 16.014
19.724 52.284 15.849
19.724 52.272 15.698
19.725 52.239 15.522
19.725 52.211 15.355
19.725 52.212 15.210
19.726 52.218 15.106
19.726 52.221 14.957
19.727 52.231 14.780
19.727 52.248 14.625
19.727 52.237 14.540
19.759 60.020 13.807
19.759 60.033 13.647
19.760 60.068 13.488
19.760 60.080 13.326
19.761 60.085 13.177
19.761 60.079 13.017
19.762 60.056 12.870
19.762 60.049 12.697
19.762 60.049 12.541
19.763 60.048 12.397
19.763 60.051 12.235
19.764 60.051 12.068
19.764 60.046 11.919
19.764 60.037 11.760
19.765 60.033 11.608
19.765 60.044 11.445
19.766 60.056 11.291
19.766 60.052 11.130
19.767 60.040 10.979
19.767 60.018 10.825
19.767 59.943 10.665
19.768 59.818 10.512
19.768 59.785 10.417
19.768 59.808 10.277
19.769 59.845 10.121
19.770 59.860 9.962
19.770 59.856 9.804
19.771 59.860 9.643
19.771 59.857 9.494
19.772 59.843 9.335
19.772 59.837 9.171
19.772 59.833 9.008
19.773 59.830 8.867
19.773 59.818 8.699
19.774 59.810 8.557
19.774 59.815 8.377
19.775 59.830 8.235
19.775 59.830 8.074
19.775 59.831 7.909
19.776 59.840 7.762
19.776 59.835 7.601
19.776 59.817 7.449
19.777 59.803 7.285
19.777 59.776 7.123
19.777 59.850 6.976
19.778 59.879 6.810
19.778 59.886 6.660
19.779 59.891 6.498
19.780 59.891 6.345
19.780 59.874 6.182
19.781 59.865 6.030
19.782 59.869 5.862
19.782 59.866 5.720
19.783 59.861 5.549
19.784 59.855 5.407
19.785 59.846 5.235
19.786 59.839 5.079
19.786 59.847 4.929
19.787 59.853 4.776
19.788 59.863 4.605
19.788 59.878 4.445
19.789 59.878 4.301
19.790 59.860 4.131
19.790 59.845 3.993
19.790 59.856 3.911
19.792 59.898 3.503
19.793 59.945 3.354
19.794 59.960 3.194
19.795 59.963 3.038
19.795 59.963 2.877
19.796 59.963 2.727
19.797 59.972 2.564
19.798 59.983 2.405
19.799 59.986 2.253
19.800 59.986 2.087
19.801 59.997 1.943
19.802 60.014 1.775
19.802 60.020 1.620
19.803 60.012 1.462
19.804 60.014 1.310
19.804 60.032 1.152
19.805 60.036 0.994
19.805 60.045 0.830
19.805 60.062 0.682
19.806 60.072 0.517
19.806 60.096 0.399
19.806 60.094 0.337
19.804 51.945 30.599
19.805 52.031 30.512
19.805 52.116 30.428
19.805 52.203 30.343
19.806 52.267 30.252
19.806 52.313 30.147
19.806 52.340 29.983
19.806 52.345 29.807
19.806 52.358 29.651
19.806 52.363 29.477
19.806 52.359 29.308
19.806 52.368 29.146
19.807 52.372 28.983
19.807 52.369 28.808
19.807 52.366 28.658
19.807 52.356 28.477
19.807 52.358 28.321
19.807 52.366 28.151
19.807 52.360 27.983
19.807 52.344 27.820
19.807 52.335 27.657
19.807 52.330 27.487
19.807 52.333 27.322
19.807 52.329 27.162
19.806 52.336 26.991
19.806 52.347 26.830
19.806 52.349 26.671
19.806 52.345 26.496
19.806 52.334 26.324
19.806 52.334 26.164
19.806 52.334 25.995
19.807 52.334 25.831
19.807 52.337 25.673
19.807 52.340 25.502
19.808 52.339 25.329
19.809 52.341 25.180
19.809 52.346 25.006
19.810 52.341 24.834
19.810 52.333 24.673
19.811 52.327 24.510
19.811 52.323 24.347
19.811 52.322 24.183
19.812 52.326 24.014
19.812 52.336 23.849
19.812 52.331 23.678
19.812 52.325 23.520
19.812 52.332 23.358
19.812 52.332 23.182
19.812 52.326 23.029
19.812 52.318 22.851
19.813 52.319 22.698
19.813 52.318 22.597
19.813 52.321 22.452
19.813 52.314 22.273
19.813 52.310 22.123
19.813 52.317 21.933
19.814 52.327 21.788
19.814 52.328 21.617
19.814 52.326 21.449
19.815 52.330 21.294
19.815 52.331 21.126
19.815 52.321 20.948
19.815 52.318 20.791
19.816 52.324 20.627
19.816 52.324 20.457
19.816 52.319 20.295
19.817 52.308 20.136
19.817 52.306 19.970
19.818 52.318 19.796
19.818 52.317 19.645
19.818 52.312 19.479
19.819 52.315 19.305
19.819 52.311 19.142
19.819 52.310 18.975
19.819 52.313 18.815
19.819 52.310 18.647
19.819 52.307 18.483
19.819 52.303 18.317
19.819 52.302 18.158
19.819 52.308 18.001
19.819 52.312 17.831
19.819 52.307 17.653
19.820 52.304 17.491
19.820 52.308 17.332
19.820 52.307 17.166
19.820 52.316 17.008
19.821 52.328 16.832
19.821 52.319 16.668
19.822 52.296 16.511
19.822 52.282 16.344
19.823 52.295 16.183
19.823 52.329 16.020
19.824 52.350 15.845
19.824 52.347 15.680
19.825 52.324 15.518
19.825 52.295 15.369
19.825 52.288 15.197
19.826 52.294 15.023
19.826 52.297 14.857
19.827 52.316 14.701
19.827 52.319 14.541
19.859 60.040 13.647
19.860 60.072 13.494
19.860 60.083 13.329
19.861 60.088 13.170
19.861 60.077 13.019
19.861 60.055 12.864
19.862 60.052 12.701
19.862 60.050 12.548
19.862 60.046 12.390
19.863 60.057 12.233
19.863 60.059 12.073
19.864 60.052 11.927
19.864 60.039 11.754
19.865 60.032 11.602
19.865 60.046 11.451
19.866 60.057 11.286
19.866 60.051 11.138
19.867 60.035 10.968
19.867 60.016 10.820
19.867 60.000 10.742
19.868 59.798 10.346
19.868 59.834 10.201
19.869 59.859 10.037
19.870 59.860 9.887
19.870 59.860 9.725
19.871 59.865 9.572
19.871 59.855 9.403
19.872 59.847 9.254
19.872 59.838 9.100
19.872 59.838 8.938
19.873 59.829 8.785
19.873 59.814 8.621
19.874 59.814 8.463
19.874 59.826 8.311
19.875 59.835 8.156
19.875 59.836 7.994
19.875 59.846 7.835
19.876 59.848 7.678
19.876 59.840 7.531
19.876 59.820 7.360
19.877 59.825 7.212
19.877 59.842 7.049
19.878 59.881 6.893
19.878 59.890 6.735
19.879 59.892 6.578
19.879 59.895 6.413
19.880 59.884 6.264
19.880 59.871 6.113
19.881 59.873 5.947
19.882 59.872 5.785
19.883 59.868 5.636
19.883 59.865 5.470
19.884 59.851 5.324
19.885 59.840 5.156
19.886 59.841 5.011
19.886 59.850 4.843
19.887 59.854 4.690
19.888 59.866 4.534
19.889 59.878 4.374
19.889 59.874 4.220
19.890 59.856 4.059
19.890 59.873 3.905
19.892 59.931 3.510
19.893 59.953 3.346
19.894 59.963 3.198
19.894 59.966 3.036
19.895 59.964 2.879
19.896 59.966 2.721
19.897 59.975 2.565
19.898 59.982 2.405
19.899 59.988 2.259
19.900 59.993 2.097
19.901 60.003 1.929
19.902 60.018 1.779
19.902 60.029 1.618
19.903 60.028 1.467
19.903 60.027 1.303
19.904 60.034 1.144
19.904 60.037 0.993
19.905 60.048 0.837
19.905 60.069 0.682
19.906 60.092 0.525
19.906 60.122 0.393
19.906 60.120 0.338
19.905 52.036 30.592
19.905 52.118 30.511
19.906 52.199 30.422
19.906 52.279 30.322
19.906 52.348 30.230
19.906 52.395 30.139
19.906 52.424 29.962
19.906 52.423 29.805
19.907 52.430 29.633
19.907 52.438 29.467
19.907 52.440 29.295
19.907 52.453 29.139
19.907 52.462 28.957
19.907 52.459 28.813
19.907 52.452 28.712
19.907 52.446 28.549
19.907 52.436 28.392
19.908 52.445 28.212
19.908 52.442 28.061
19.908 52.426 27.898
19.907 52.423 27.730
19.907 52.419 27.565
19.907 52.421 27.392
19.907 52.425 27.234
19.907 52.418 27.057
19.907 52.419 26.904
19.906 52.421 26.724
19.906 52.421 26.577
19.906 52.412 26.404
19.906 52.411 26.235
19.907 52.415 26.077
19.907 52.408 25.904
19.907 52.408 25.742
19.908 52.412 25.578
19.908 52.415 25.405
19.909 52.411 25.243
19.909 52.416 25.075
19.910 52.419 24.923
19.910 52.411 24.736
19.911 52.409 24.587
19.911 52.404 24.421
19.911 52.397 24.257
19.912 52.403 24.088
19.912 52.418 23.921
19.912 52.422 23.750
19.912 52.410 23.589
19.912 52.411 23.429
19.913 52.410 23.265
19.913 52.406 23.083
19.913 52.398 22.926
19.913 52.393 22.773
19.913 52.397 22.616
19.913 52.399 22.508
19.913 52.395 22.352
19.913 52.391 22.187
19.914 52.388 22.029
19.914 52.402 21.854
19.914 52.410 21.691
19.915 52.411 21.522
19.915 52.416 21.359
19.915 52.417 21.196
19.915 52.414 21.031
19.916 52.406 20.867
19.916 52.410 20.703
19.916 52.413 20.531
19.917 52.411 20.375
19.917 52.405 20.203
19.917 52.396 20.043
19.918 52.406 19.885
19.918 52.411 19.703
19.919 52.400 19.549
19.919 52.396 19.386
19.919 52.400 19.214
19.919 52.392 19.050
19.919 52.392 18.898
19.920 52.392 18.721
19.920 52.381 18.558
19.920 52.384 18.392
19.920 52.385 18.231
19.920 52.395 18.069
19.920 52.411 17.893
19.920 52.404 17.744
19.920 52.389 17.568
19.920 52.390 17.401
19.920 52.391 17.251
19.921 52.393 17.071
19.921 52.403 16.910
19.921 52.407 16.753
19.922 52.386 16.581
19.922 52.363 16.421
19.923 52.362 16.264
19.923 52.377 16.100
19.924 52.403 15.915
19.924 52.429 15.756
19.925 52.427 15.597
19.925 52.397 15.439
19.926 52.374 15.262
19.926 52.365 15.106
19.927 52.364 14.947
19.927 52.377 14.789
19.928 52.395 14.620
19.928 52.406 14.528
19.959 60.028 13.724
19.960 60.057 13.570
19.960 60.076 13.410
19.960 60.085 13.251
19.961 60.076 13.094
19.961 60.060 12.935
19.962 60.055 12.784
19.962 60.051 12.623
19.962 60.047 12.467
19.963 60.047 12.313
19.963 60.055 12.151
19.964 60.052 12.013
19.964 60.043 11.837
19.964 60.035 11.688
19.965 60.038 11.518
19.965 60.052 11.371
19.966 60.052 11.205
19.966 60.040 11.059
19.967 60.027 10.898
19.967 60.018 10.736
19.968 60.014 10.627
19.968 59.897 10.510
19.968 59.852 10.395
19.968 59.837 10.278
19.969 59.859 10.117
19.969 59.865 9.958
19.970 59.860 9.807
19.970 59.864 9.641
19.971 59.860 9.492
19.971 59.851 9.334
19.972 59.842 9.176
19.972 59.837 9.015
19.973 59.836 8.863
19.973 59.820 8.706
19.974 59.805 8.548
19.974 59.811 8.388
19.974 59.825 8.230
19.975 59.828 8.075
19.975 59.839 7.921
19.976 59.852 7.750
19.976 59.850 7.607
19.976 59.838 7.445
19.976 59.825 7.284
19.977 59.830 7.128
19.977 59.862 6.975
19.978 59.887 6.806
19.978 59.895 6.656
19.979 59.896 6.497
19.979 59.888 6.340
19.980 59.875 6.185
19.981 59.870 6.031
19.981 59.868 5.868
19.982 59.865 5.711
19.983 59.861 5.563
19.984 59.852 5.391
19.985 59.842 5.245
19.985 59.837 5.086
19.986 59.845 4.914
19.987 59.853 4.769
19.988 59.857 4.611
19.988 59.869 4.458
19.989 59.869 4.293
19.990 59.855 4.137
19.990 59.857 4.059
19.991 59.832 3.639
19.992 59.885 3.507
19.993 59.955 3.352
19.994 59.961 3.193
19.995 59.961 3.030
19.995 59.960 2.881
19.996 59.959 2.725
19.997 59.969 2.573
19.998 59.976 2.405
19.999 59.984 2.243
20.000 59.993 2.098
20.001 60.004 1.931
20.002 60.017 1.780
20.002 60.028 1.631
20.003 60.030 1.462
20.004 60.027 1.305
20.004 60.029 1.150
20.005 60.031 0.992
20.005 60.051 0.834
20.005 60.079 0.681
20.006 60.094 0.523
20.006 60.085 0.392
20.006 60.083 0.338
20.005 52.045 30.718
20.005 52.101 30.583
20.006 52.190 30.505
20.006 52.281 30.414
20.006 52.370 30.307
20.007 52.437 30.211
20.007 52.486 30.120
20.007 52.514 29.956
20.007 52.510 29.789
20.007 52.515 29.624
20.007 52.515 29.452
20.007 52.522 29.283
20.007 52.535 29.127
20.007 52.541 28.950
20.008 52.540 28.796
20.008 52.530 28.621
20.008 52.520 28.453
20.008 52.524 28.301
20.008 52.526 28.122
20.008 52.516 27.960
20.008 52.508 27.799
20.008 52.505 27.632
20.008 52.503 27.466
20.008 52.508 27.309
20.007 52.509 27.139
20.007 52.503 26.965
20.007 52.504 26.803
20.007 52.508 26.639
20.007 52.500 26.469
20.007 52.495 26.307
20.007 52.498 26.150
20.007 52.493 25.981
20.007 52.486 25.814
20.008 52.487 25.645
20.008 52.494 25.488
20.009 52.493 25.311
20.009 52.494 25.158
20.010 52.498 24.979
20.010 52.495 24.826
20.011 52.494 24.654
20.011 52.490 24.488
20.012 52.484 24.326
20.012 52.485 24.155
20.012 52.500 23.996
20.013 52.512 23.824
20.013 52.502 23.665
20.013 52.490 23.495
20.013 52.487 23.340
20.013 52.487 23.173
20.013 52.482 23.002
20.013 52.477 22.830
20.013 52.473 22.680
20.013 52.474 22.510
20.014 52.475 22.346
20.014 52.475 22.180
20.014 52.477 22.010
20.014 52.484 21.850
20.015 52.491 21.682
20.015 52.495 21.520
20.015 52.498 21.354
20.015 52.499 21.182
20.016 52.503 21.024
20.016 52.499 20.855
20.016 52.497 20.693
20.017 52.498 20.524
20.017 52.493 20.362
20.017 52.485 20.204
20.018 52.478 20.029
20.018 52.483 19.873
20.019 52.481 19.704
20.019 52.471 19.536
20.019 52.469 19.380
20.019 52.478 19.211
20.020 52.477 19.051
20.020 52.479 18.872
20.020 52.478 18.725
20.020 52.459 18.551
20.020 52.460 18.390
20.020 52.465 18.221
20.020 52.479 18.055
20.020 52.498 17.891
20.020 52.489 17.721
20.020 52.472 17.568
20.021 52.472 17.399
20.021 52.476 17.234
20.021 52.474 17.078
20.021 52.483 16.901
20.022 52.486 16.749
20.022 52.467 16.586
20.022 52.443 16.402
20.023 52.441 16.250
20.023 52.449 16.096
20.024 52.466 15.917
20.025 52.495 15.750
20.025 52.501 15.585
20.026 52.477 15.424
20.026 52.449 15.264
20.026 52.430 15.105
20.027 52.425 14.952
20.027 52.446 14.778
20.028 52.459 14.614
20.028 52.456 14.533
20.059 60.042 13.648
20.060 60.068 13.483
20.060 60.085 13.332
20.061 60.086 13.175
20.061 60.070 13.016
20.061 60.062 12.860
20.062 60.058 12.774
20.062 60.051 12.633
20.062 60.044 12.468
20.063 60.039 12.310
20.063 60.044 12.155
20.064 60.043 11.999
20.064 60.040 11.846
20.064 60.034 11.677
20.065 60.037 11.521
20.065 60.050 11.378
20.066 60.046 11.215
20.066 60.040 11.049
20.067 60.034 10.904
20.067 60.011 10.739
20.067 59.913 10.607
20.068 59.796 10.418
20.068 59.851 10.268
20.069 59.864 10.123
20.069 59.866 9.958
20.070 59.861 9.802
20.070 59.864 9.654
20.071 59.860 9.491
20.071 59.851 9.329
20.072 59.843 9.180
20.072 59.836 9.017
20.073 59.839 8.856
20.073 59.822 8.714
20.074 59.804 8.538
20.074 59.811 8.391
20.074 59.819 8.226
20.075 59.822 8.077
20.075 59.831 7.913
20.076 59.845 7.767
20.076 59.843 7.593
20.076 59.841 7.444
20.077 59.823 7.292
20.077 59.828 7.115
20.077 59.845 6.975
20.078 59.873 6.817
20.078 59.886 6.664
20.079 59.892 6.497
20.080 59.890 6.341
20.080 59.879 6.179
20.081 59.872 6.030
20.082 59.868 5.865
20.082 59.865 5.711
20.083 59.861 5.554
20.084 59.858 5.403
20.085 59.847 5.233
20.085 59.840 5.087
20.086 59.852 4.935
20.087 59.860 4.761
20.088 59.864 4.614
20.088 59.866 4.442
20.089 59.864 4.304
20.090 59.859 4.134
20.090 59.848 4.058
20.092 59.884 3.504
20.093 59.942 3.347
20.094 59.961 3.200
20.095 59.958 3.038
20.095 59.957 2.879
20.096 59.959 2.723
20.097 59.969 2.568
20.098 59.978 2.410
20.099 59.988 2.244
20.100 59.996 2.094
20.101 60.002 1.937
20.102 60.013 1.776
20.102 60.018 1.624
20.103 60.022 1.465
20.104 60.021 1.310
20.104 60.024 1.153
20.105 60.031 0.987
20.105 60.058 0.836
20.105 60.093 0.680
20.106 60.090 0.515
20.106 60.092 0.445
20.106 52.274 30.487
20.106 52.373 30.390
20.107 52.456 30.298
20.107 52.517 30.206
20.107 52.563 30.113
20.107 52.589 29.937
20.107 52.583 29.776
20.107 52.585 29.607
20.107 52.589 29.453
20.107 52.594 29.282
20.108 52.607 29.101
20.108 52.614 28.943
20.108 52.607 28.772
20.108 52.603 28.620
20.108 52.601 28.449
20.108 52.610 28.272
20.108 52.612 28.120
20.108 52.603 27.958
20.108 52.589 27.783
20.108 52.579 27.617
20.108 52.580 27.461
20.108 52.587 27.287
20.108 52.588 27.123
20.107 52.583 26.960
20.107 52.585 26.804
20.107 52.586 26.619
20.107 52.576 26.472
20.107 52.576 26.292
20.107 52.580 26.135
20.107 52.574 25.967
20.108 52.572 25.808
20.108 52.574 25.633
20.109 52.582 25.465
20.109 52.578 25.311
20.110 52.570 25.146
20.110 52.576 24.969
20.111 52.570 24.810
20.111 52.570 24.639
20.112 52.573 24.477
20.112 52.572 24.327
20.112 52.581 24.151
20.113 52.592 23.984
20.113 52.595 23.816
20.113 52.584 23.648
20.113 52.565 23.494
20.113 52.563 23.320
20.113 52.569 23.162
20.113 52.567 22.995
20.113 52.561 22.829
20.114 52.555 22.666
20.114 52.556 22.495
20.114 52.559 22.341
20.114 52.564 22.171
20.114 52.565 21.996
20.115 52.564 21.846
20.115 52.564 21.672
20.115 52.565 21.508
20.115 52.566 21.336
20.116 52.568 21.189
20.116 52.572 21.013
20.116 52.575 20.851
20.117 52.569 20.682
20.117 52.566 20.518
20.117 52.570 20.354
20.118 52.562 20.198
20.118 52.553 20.025
20.118 52.555 19.854
20.119 52.555 19.703
20.119 52.547 19.537
20.119 52.540 19.364
20.120 52.549 19.204
20.120 52.550 19.039
20.120 52.554 18.876
20.120 52.555 18.708
20.120 52.541 18.538
20.120 52.542 18.388
20.120 52.548 18.216
20.120 52.565 18.049
20.120 52.576 17.885
20.120 52.562 17.726
20.120 52.547 17.558
20.121 52.547 17.403
20.121 52.554 17.226
20.121 52.554 17.066
20.121 52.558 16.899
20.122 52.561 16.732
20.122 52.546 16.566
20.123 52.526 16.414
20.123 52.519 16.246
20.124 52.522 16.078
20.124 52.534 15.916
20.125 52.561 15.756
20.125 52.570 15.581
20.126 52.549 15.418
20.126 52.524 15.268
20.126 52.494 15.104
20.127 52.481 14.936
20.127 52.509 14.778
20.128 52.521 14.611
20.128 52.538 14.537
20.159 60.027 13.652
20.160 60.068 13.491
20.160 60.079 13.331
20.160 60.080 13.175
20.161 60.069 13.014
20.161 60.059 12.872
20.162 60.060 12.695
20.162 60.057 12.544
20.162 60.050 12.386
20.163 60.048 12.233
20.163 60.046 12.076
20.164 60.046 11.921
20.164 60.045 11.757
20.164 60.043 11.603
20.165 60.050 11.450
20.165 60.055 11.286
20.166 60.049 11.135
20.166 60.043 10.975
20.167 60.025 10.820
20.167 59.990 10.669
20.168 59.822 10.399
20.168 59.842 10.280
20.169 59.858 10.119
20.169 59.859 9.963
20.170 59.860 9.801
20.170 59.867 9.650
20.171 59.860 9.491
20.171 59.853 9.329
20.172 59.842 9.173
20.172 59.836 9.014
20.173 59.843 8.861
20.173 59.827 8.713
20.173 59.812 8.541
20.174 59.819 8.394
20.174 59.824 8.230
20.175 59.827 8.075
20.175 59.835 7.911
20.175 59.844 7.760
20.176 59.835 7.604
20.176 59.820 7.442
20.176 59.802 7.285
20.176 59.794 7.149
20.177 59.809 7.050
20.177 59.842 6.892
20.178 59.870 6.739
20.178 59.887 6.571
20.179 59.891 6.417
20.180 59.887 6.264
20.180 59.878 6.105
20.181 59.872 5.949
20.182 59.869 5.789
20.182 59.867 5.638
20.183 59.867 5.471
20.184 59.856 5.319
20.185 59.841 5.165
20.186 59.847 5.002
20.186 59.860 4.846
20.187 59.858 4.686
20.188 59.856 4.536
20.188 59.856 4.372
20.189 59.857 4.216
20.190 59.887 4.068
20.190 59.889 3.989
20.192 59.923 3.431
20.193 59.951 3.269
20.194 59.957 3.119
20.195 59.958 2.955
20.195 59.956 2.804
20.196 59.966 2.645
20.197 59.981 2.488
20.198 59.986 2.331
20.199 59.995 2.172
20.200 60.001 2.014
20.201 60.010 1.855
20.202 60.017 1.699
20.202 60.026 1.544
20.203 60.026 1.386
20.204 60.024 1.226
20.204 60.032 1.075
20.204 60.049 0.910
20.205 60.083 0.759
20.205 60.098 0.601
20.205 60.103 0.438
20.206 60.106 0.378
20.205 52.293 30.554
20.205 52.383 30.472
20.206 52.457 30.382
20.206 52.540 30.279
20.206 52.598 30.184
20.206 52.653 30.010
20.206 52.659 29.851
20.206 52.660 29.681
20.206 52.661 29.515
20.207 52.666 29.341
20.207 52.674 29.185
20.207 52.682 29.018
20.207 52.677 28.861
20.207 52.670 28.681
20.207 52.669 28.513
20.207 52.672 28.359
20.208 52.684 28.189
20.208 52.686 28.015
20.207 52.669 27.855
20.207 52.658 27.701
20.207 52.655 27.531
20.207 52.657 27.357
20.207 52.664 27.202
20.207 52.662 27.025
20.207 52.657 26.873
20.206 52.658 26.704
20.206 52.649 26.527
20.206 52.642 26.371
20.206 52.647 26.219
20.206 52.654 26.114
20.207 52.655 25.951
20.207 52.650 25.801
20.207 52.653 25.632
20.208 52.664 25.457
20.208 52.653 25.292
20.209 52.643 25.132
20.209 52.648 24.966
20.210 52.647 24.805
20.210 52.644 24.644
20.211 52.649 24.459
20.211 52.656 24.308
20.212 52.665 24.134
20.212 52.670 23.976
20.212 52.668 23.801
20.212 52.654 23.645
20.212 52.637 23.483
20.212 52.639 23.316
20.212 52.646 23.152
20.213 52.649 22.982
20.213 52.643 22.819
20.213 52.637 22.659
20.213 52.639 22.488
20.213 52.645 22.319
20.213 52.654 22.163
20.214 52.654 21.997
20.214 52.646 21.824
20.214 52.642 21.671
20.214 52.636 21.498
20.215 52.630 21.341
20.215 52.628 21.173
20.215 52.632 21.002
20.215 52.640 20.854
20.216 52.636 20.677
20.216 52.635 20.517
20.217 52.646 20.340
20.217 52.641 20.177
20.217 52.632 20.026
20.218 52.631 19.864
20.218 52.631 19.679
20.218 52.628 19.520
20.219 52.627 19.369
20.219 52.628 19.188
20.219 52.631 19.033
20.219 52.642 18.868
20.219 52.638 18.707
20.219 52.624 18.546
20.220 52.625 18.367
20.220 52.630 18.201
20.220 52.643 18.048
20.220 52.649 17.887
20.220 52.634 17.710
20.220 52.622 17.553
20.220 52.627 17.382
20.220 52.641 17.224
20.220 52.641 17.053
20.221 52.641 16.896
20.221 52.644 16.724
20.221 52.630 16.568
20.222 52.608 16.404
20.222 52.597 16.246
20.223 52.596 16.069
20.223 52.605 15.917
20.224 52.624 15.752
20.225 52.642 15.567
20.225 52.631 15.417
20.225 52.607 15.251
20.226 52.576 15.101
20.226 52.557 14.928
20.227 52.580 14.774
20.227 52.600 14.609
20.227 52.572 14.538
20.258 60.018 13.732
20.258 60.054 13.569
20.259 60.073 13.407
20.259 60.074 13.251
20.260 60.069 13.097
20.260 60.057 12.937
20.260 60.059 12.790
20.261 60.062 12.618
20.261 60.056 12.476
20.261 60.052 12.304
20.262 60.049 12.158
20.262 60.046 11.997
20.263 60.044 11.838
20.263 60.045 11.683
20.264 60.042 11.527
20.264 60.045 11.371
20.265 60.046 11.209
20.265 60.041 11.054
20.266 60.038 10.896
20.266 60.008 10.742
20.266 59.967 10.672
20.266 59.774 10.412
20.267 59.829 10.277
20.268 59.839 10.117
20.268 59.849 9.964
20.269 59.851 9.809
20.269 59.856 9.644
20.270 59.853 9.482
20.270 59.847 9.337
20.271 59.834 9.169
20.271 59.836 9.020
20.271 59.842 8.861
20.272 59.829 8.703
20.272 59.818 8.549
20.273 59.824 8.387
20.273 59.831 8.231
20.274 59.834 8.069
20.274 59.837 7.920
20.274 59.840 7.757
20.275 59.826 7.600
20.275 59.797 7.446
20.275 59.790 7.287
20.275 59.798 7.136
20.276 59.808 6.969
20.276 59.848 6.818
20.277 59.875 6.647
20.278 59.887 6.505
20.278 59.884 6.340
20.279 59.874 6.184
20.279 59.865 6.019
20.280 59.862 5.872
20.281 59.860 5.711
20.282 59.864 5.555
20.283 59.858 5.398
20.283 59.844 5.247
20.284 59.835 5.081
20.285 59.844 4.923
20.286 59.850 4.768
20.286 59.844 4.606
20.287 59.840 4.455
20.287 59.839 4.295
20.288 59.843 4.135
20.289 59.829 3.989
20.289 59.839 3.896
20.291 59.926 3.508
20.292 59.940 3.357
20.292 59.954 3.186
20.293 59.957 3.043
20.294 59.953 2.877
20.295 59.961 2.724
20.296 59.977 2.567
20.297 59.988 2.411
20.298 59.996 2.240
20.298 59.996 2.094
20.299 60.003 1.935
20.300 60.012 1.779
20.301 60.021 1.616
20.302 60.027 1.470
20.302 60.024 1.305
20.303 60.032 1.148
20.303 60.044 0.999
20.304 60.073 0.836
20.304 60.098 0.678
20.304 60.101 0.518
20.304 60.099 0.437
20.304 52.316 30.674
20.304 52.388 30.541
20.305 52.475 30.453
20.305 52.550 30.360
20.305 52.630 30.270
20.306 52.682 30.184
20.306 52.729 30.009
20.306 52.736 29.827
20.306 52.737 29.678
20.306 52.742 29.508
20.306 52.743 29.331
20.306 52.750 29.173
20.306 52.756 29.012
20.306 52.748 28.831
20.307 52.742 28.672
20.307 52.741 28.505
20.307 52.744 28.348
20.307 52.754 28.176
20.307 52.760 28.014
20.307 52.748 27.848
20.307 52.734 27.682
20.307 52.727 27.516
20.307 52.732 27.356
20.306 52.734 27.180
20.306 52.732 27.031
20.306 52.730 26.848
20.306 52.727 26.699
20.306 52.722 26.523
20.306 52.719 26.361
20.306 52.732 26.197
20.306 52.742 26.026
20.306 52.738 25.855
20.307 52.734 25.707
20.307 52.742 25.533
20.307 52.734 25.362
20.308 52.714 25.213
20.309 52.711 25.044
20.309 52.715 24.870
20.310 52.716 24.712
20.310 52.721 24.544
20.310 52.728 24.373
20.311 52.739 24.212
20.311 52.747 24.050
20.311 52.734 23.886
20.312 52.719 23.717
20.312 52.704 23.558
20.312 52.701 23.386
20.312 52.711 23.223
20.312 52.718 23.062
20.312 52.723 22.898
20.312 52.721 22.734
20.312 52.721 22.563
20.313 52.726 22.397
20.313 52.734 22.227
20.313 52.734 22.079
20.313 52.718 21.900
20.313 52.712 21.738
20.314 52.706 21.581
20.314 52.697 21.421
20.314 52.697 21.237
20.314 52.693 21.083
20.315 52.698 20.920
20.315 52.699 20.751
20.315 52.692 20.591
20.316 52.706 20.428
20.316 52.717 20.261
20.316 52.711 20.090
20.317 52.705 19.930
20.317 52.706 19.764
20.318 52.704 19.595
20.318 52.705 19.432
20.318 52.706 19.285
20.318 52.700 19.107
20.319 52.709 18.940
20.319 52.716 18.771
20.319 52.701 18.619
20.319 52.696 18.446
20.319 52.702 18.295
20.319 52.709 18.117
20.319 52.719 17.952
20.319 52.709 17.783
20.319 52.692 17.632
20.319 52.700 17.470
20.319 52.711 17.291
20.320 52.717 17.140
20.320 52.720 16.972
20.320 52.719 16.800
20.321 52.716 16.647
20.321 52.694 16.471
20.322 52.677 16.320
20.322 52.675 16.149
20.323 52.682 15.989
20.323 52.692 15.814
20.324 52.711 15.659
20.324 52.720 15.489
20.325 52.711 15.327
20.325 52.685 15.175
20.325 52.651 15.002
20.326 52.652 14.840
20.326 52.671 14.689
20.327 52.644 14.534
20.357 60.041 13.732
20.357 60.062 13.564
20.358 60.077 13.412
20.358 60.077 13.257
20.359 60.068 13.100
20.359 60.054 12.934
20.360 60.059 12.777
20.360 60.059 12.629
20.360 60.056 12.469
20.361 60.055 12.312
20.361 60.051 12.153
20.361 60.048 11.990
20.362 60.045 11.841
20.362 60.049 11.685
20.363 60.045 11.525
20.363 60.044 11.373
20.364 60.052 11.206
20.364 60.043 11.056
20.365 60.034 10.899
20.365 60.008 10.738
20.365 59.890 10.613
20.365 59.829 10.502
20.366 59.794 10.354
20.366 59.819 10.207
20.367 59.844 10.033
20.368 59.850 9.887
20.368 59.855 9.729
20.369 59.854 9.564
20.369 59.850 9.407
20.370 59.847 9.258
20.370 59.840 9.096
20.370 59.844 8.946
20.371 59.836 8.777
20.371 59.823 8.625
20.372 59.827 8.469
20.372 59.839 8.308
20.373 59.845 8.153
20.373 59.844 7.993
20.373 59.842 7.833
20.374 59.836 7.682
20.374 59.813 7.522
20.374 59.782 7.368
20.374 59.775 7.210
20.375 59.790 7.045
20.375 59.825 6.892
20.376 59.867 6.742
20.376 59.885 6.572
20.377 59.888 6.422
20.378 59.880 6.263
20.378 59.873 6.101
20.379 59.872 5.950
20.380 59.864 5.792
20.381 59.866 5.636
20.381 59.866 5.482
20.382 59.848 5.317
20.383 59.833 5.164
20.384 59.834 4.999
20.384 59.839 4.837
20.385 59.842 4.699
20.386 59.841 4.529
20.386 59.840 4.375
20.387 59.822 4.217
20.388 59.847 4.058
20.390 59.925 3.514
20.391 59.943 3.346
20.392 59.954 3.192
20.392 59.960 3.034
20.393 59.959 2.888
20.394 59.966 2.712
20.395 59.982 2.565
20.396 59.989 2.405
20.397 59.994 2.255
20.398 59.997 2.096
20.399 60.001 1.931
20.399 60.015 1.785
20.400 60.024 1.618
20.401 60.024 1.471
20.401 60.024 1.297
20.402 60.032 1.151
20.402 60.048 0.998
20.403 60.078 0.830
20.403 60.099 0.683
20.403 60.089 0.524
20.404 60.074 0.373
20.404 60.073 0.329
20.404 52.469 30.533
20.405 52.554 30.444
20.405 52.637 30.351
20.405 52.712 30.255
20.405 52.757 30.164
20.406 52.799 29.995
20.406 52.811 29.830
20.406 52.816 29.646
20.406 52.820 29.493
20.406 52.824 29.333
20.406 52.828 29.155
20.406 52.829 28.988
20.406 52.825 28.830
20.406 52.820 28.668
20.407 52.817 28.499
20.407 52.819 28.336
20.407 52.829 28.161
20.407 52.830 28.011
20.407 52.821 27.826
20.407 52.811 27.675
20.407 52.803 27.513
20.406 52.803 27.336
20.406 52.806 27.175
20.406 52.804 27.020
20.406 52.800 26.844
20.406 52.801 26.676
20.406 52.797 26.517
20.406 52.792 26.354
20.406 52.811 26.185
20.406 52.824 26.026
20.406 52.822 25.857
20.407 52.823 25.677
20.407 52.826 25.528
20.407 52.814 25.358
20.408 52.791 25.184
20.408 52.785 25.044
20.409 52.790 24.859
20.409 52.792 24.697
20.410 52.798 24.538
20.410 52.805 24.380
20.411 52.818 24.196
20.411 52.820 24.041
20.411 52.804 23.868
20.411 52.790 23.715
20.411 52.776 23.551
20.412 52.776 23.376
20.412 52.785 23.220
20.412 52.787 23.053
20.412 52.794 22.886
20.412 52.797 22.718
20.412 52.801 22.553
20.412 52.806 22.388
20.413 52.815 22.222
20.413 52.810 22.065
20.413 52.793 21.899
20.413 52.791 21.732
20.413 52.785 21.566
20.414 52.779 21.399
20.414 52.778 21.241
20.414 52.771 21.082
20.415 52.773 20.906
20.415 52.770 20.755
20.415 52.766 20.574
20.416 52.778 20.416
20.416 52.789 20.251
20.416 52.784 20.090
20.417 52.776 19.925
20.417 52.775 19.758
20.418 52.783 19.593
20.418 52.787 19.436
20.418 52.785 19.256
20.418 52.781 19.099
20.419 52.782 18.937
20.419 52.788 18.779
20.419 52.779 18.601
20.419 52.772 18.447
20.419 52.779 18.272
20.419 52.788 18.117
20.419 52.791 17.948
20.419 52.780 17.785
20.419 52.767 17.623
20.419 52.777 17.459
20.419 52.788 17.293
20.420 52.790 17.128
20.420 52.792 16.961
20.420 52.794 16.801
20.421 52.793 16.630
20.421 52.770 16.475
20.421 52.753 16.305
20.422 52.754 16.150
20.423 52.761 15.977
20.423 52.772 15.834
20.423 52.781 15.733
20.424 52.802 15.560
20.424 52.816 15.400
20.425 52.800 15.233
20.425 52.763 15.091
20.426 52.738 14.908
20.426 52.746 14.743
20.457 60.068 13.649
20.457 60.087 13.483
20.458 60.094 13.326
20.458 60.082 13.175
20.459 60.062 13.017
20.459 60.057 12.860
20.459 60.056 12.708
20.460 60.060 12.547
20.460 60.059 12.385
20.460 60.055 12.231
20.461 60.052 12.080
20.461 60.042 11.919
20.462 60.045 11.756
20.462 60.047 11.610
20.463 60.050 11.442
20.463 60.058 11.291
20.464 60.054 11.136
20.464 60.041 10.971
20.465 60.025 10.824
20.465 59.972 10.668
20.465 59.760 10.418
20.466 59.822 10.272
20.466 59.832 10.126
20.467 59.842 9.957
20.467 59.850 9.806
20.468 59.851 9.648
20.468 59.854 9.494
20.469 59.856 9.327
20.469 59.851 9.177
20.470 59.851 9.014
20.470 59.852 8.856
20.471 59.833 8.703
20.471 59.829 8.549
20.472 59.843 8.385
20.472 59.851 8.232
20.472 59.850 8.078
20.473 59.848 7.917
20.473 59.845 7.756
20.473 59.828 7.604
20.474 59.802 7.442
20.474 59.762 7.284
20.474 59.759 7.139
20.475 59.831 6.966
20.475 59.856 6.809
20.476 59.878 6.658
20.476 59.888 6.496
20.477 59.883 6.340
20.478 59.876 6.189
20.478 59.873 6.032
20.479 59.864 5.864
20.480 59.861 5.713
20.481 59.867 5.556
20.481 59.854 5.396
20.482 59.833 5.237
20.483 59.829 5.083
20.484 59.830 4.925
20.484 59.836 4.775
20.485 59.837 4.611
20.486 59.841 4.447
20.486 59.838 4.295
20.487 59.836 4.139
20.487 59.826 4.059
20.490 59.916 3.466
20.490 59.940 3.359
20.491 59.952 3.196
20.492 59.962 3.034
20.493 59.965 2.868
20.494 59.970 2.725
20.494 59.982 2.565
20.495 59.988 2.406
20.496 59.995 2.254
20.497 59.997 2.094
20.498 60.004 1.932
20.499 60.019 1.778
20.500 60.026 1.629
20.500 60.023 1.461
20.501 60.025 1.309
20.502 60.032 1.149
20.502 60.046 0.990
20.502 60.072 0.833
20.503 60.091 0.683
20.503 60.094 0.531
20.503 60.115 0.368
20.504 60.102 0.325
20.504 52.444 30.607
20.504 52.548 30.536
20.505 52.637 30.444
20.505 52.708 30.335
20.505 52.781 30.241
20.505 52.828 30.152
20.505 52.869 29.969
20.505 52.884 29.823
20.506 52.895 29.649
20.506 52.897 29.474
20.506 52.901 29.315
20.506 52.910 29.153
20.506 52.902 28.978
20.506 52.897 28.810
20.506 52.895 28.652
20.506 52.890 28.499
20.507 52.892 28.323
20.507 52.898 28.156
20.507 52.897 27.985
20.507 52.894 27.834
20.507 52.888 27.656
20.506 52.879 27.495
20.506 52.881 27.341
20.506 52.885 27.159
20.506 52.884 26.998
20.506 52.881 26.843
20.506 52.877 26.669
20.505 52.870 26.521
20.505 52.863 26.333
20.506 52.884 26.168
20.506 52.897 26.005
20.506 52.896 25.844
20.506 52.899 25.688
20.507 52.896 25.505
20.507 52.885 25.353
20.508 52.862 25.187
20.508 52.859 25.021
20.509 52.866 24.861
20.509 52.869 24.696
20.510 52.877 24.520
20.510 52.881 24.364
20.511 52.890 24.185
20.511 52.893 24.024
20.511 52.878 23.866
20.511 52.861 23.708
20.511 52.851 23.538
20.511 52.856 23.374
20.512 52.862 23.208
20.512 52.859 23.042
20.512 52.862 22.871
20.512 52.867 22.714
20.512 52.871 22.555
20.512 52.876 22.381
20.513 52.883 22.229
20.513 52.879 22.040
20.513 52.863 21.888
20.513 52.864 21.729
20.513 52.862 21.557
20.514 52.861 21.396
20.514 52.866 21.232
20.514 52.863 21.062
20.514 52.861 20.911
20.515 52.853 20.723
20.515 52.852 20.589
20.515 52.855 20.402
20.516 52.858 20.247
20.516 52.857 20.077
20.517 52.848 19.915
20.517 52.844 19.743
20.517 52.860 19.595
20.518 52.865 19.420
20.518 52.860 19.268
20.518 52.855 19.083
20.518 52.848 18.936
20.519 52.853 18.763
20.519 52.852 18.607
20.519 52.849 18.438
20.519 52.859 18.263
20.519 52.867 18.109
20.519 52.866 17.944
20.519 52.861 17.780
20.519 52.847 17.619
20.519 52.857 17.449
20.519 52.872 17.282
20.519 52.864 17.117
20.520 52.863 16.952
20.520 52.867 16.793
20.520 52.859 16.634
20.521 52.839 16.467
20.521 52.826 16.319
20.522 52.829 16.216
20.522 52.835 16.063
20.523 52.848 15.892
20.523 52.861 15.721
20.524 52.881 15.566
20.524 52.902 15.401
20.525 52.893 15.237
20.525 52.852 15.066
20.525 52.821 14.915
20.526 52.830 14.761
20.526 52.832 14.675
20.556 60.065 13.647
20.557 60.082 13.491
20.557 60.090 13.333
20.558 60.077 13.170
20.558 60.057 13.020
20.558 60.054 12.856
20.559 60.049 12.707
20.559 60.055 12.541
20.560 60.057 12.397
20.560 60.048 12.233
20.560 60.044 12.075
20.561 60.033 11.920
20.561 60.037 11.762
20.562 60.041 11.599
20.562 60.046 11.448
20.563 60.055 11.293
20.563 60.049 11.130
20.564 60.037 10.980
20.564 60.022 10.815
20.564 59.964 10.674
20.565 59.963 10.634
20.565 59.858 10.402
20.565 59.822 10.274
20.566 59.837 10.113
20.566 59.843 9.963
20.567 59.851 9.798
20.567 59.852 9.647
20.568 59.858 9.492
20.568 59.864 9.334
20.569 59.858 9.170
20.569 59.858 9.033
20.570 59.856 8.848
20.570 59.834 8.700
[truncated: 3,338,255 more chars]
