# Supplementary material for: Viewpoint Planning for Range Sensors Using Feature Cluster Constrained Spaces for Robot Vision Systems
Source: Sensors (Basel). 2023 Sep 18;23(18):7964. doi: 10.3390/s23187964 (PMC10537344; doi:10.3390/s23187964)
Supplement: Supplementary file 1 [file sensors-23-07964-s001.zip › Academic Example CMM/measurements/+y3.xyz]

0.238 59.601 13.800
0.240 59.829 13.735
0.244 60.093 13.230
0.249 60.080 12.599
0.250 60.045 12.430
0.261 60.075 11.175
0.262 60.067 11.012
0.268 59.726 10.167
0.272 59.821 9.632
0.273 59.829 9.467
0.278 59.833 8.760
0.289 59.725 7.400
0.293 59.775 6.909
0.310 59.845 4.554
0.312 59.838 4.380
0.313 59.826 4.228
0.314 59.838 4.071
0.340 59.808 13.766
0.341 59.965 13.693
0.342 60.065 13.611
0.343 60.109 13.468
0.344 60.110 13.312
0.345 60.094 13.152
0.347 60.090 12.995
0.348 60.090 12.833
0.349 60.072 12.662
0.350 60.060 12.517
0.351 60.064 12.374
0.352 60.066 12.274
0.353 60.067 12.118
0.355 60.077 11.963
0.356 60.089 11.805
0.357 60.096 11.645
0.358 60.098 11.489
0.360 60.096 11.328
0.361 60.087 11.164
0.370 59.822 9.950
0.371 59.819 9.782
0.372 59.814 9.624
0.373 59.815 9.478
0.375 59.824 9.309
0.376 59.842 9.157
0.377 59.843 8.993
0.378 59.834 8.838
0.379 59.834 8.679
0.380 59.833 8.511
0.382 59.841 8.363
0.383 59.852 8.204
0.384 59.846 8.045
0.385 59.841 7.883
0.387 59.838 7.728
0.388 59.824 7.566
0.389 59.809 7.478
0.390 59.743 7.322
0.390 59.638 7.236
0.391 59.603 7.043
0.392 59.720 6.995
0.394 59.859 6.859
0.395 59.905 6.705
0.396 59.918 6.547
0.398 59.913 6.390
0.399 59.908 6.220
0.400 59.907 6.066
0.401 59.910 5.907
0.402 59.920 5.751
0.403 59.929 5.594
0.404 59.933 5.441
0.405 59.926 5.274
0.407 59.913 5.115
0.408 59.920 4.961
0.409 59.910 4.792
0.410 59.885 4.624
0.412 59.900 4.398
0.415 59.922 3.972
0.440 59.794 13.753
0.441 59.958 13.693
0.442 60.054 13.620
0.444 60.103 13.469
0.445 60.108 13.310
0.446 60.098 13.161
0.447 60.095 13.000
0.449 60.090 12.825
0.450 60.074 12.667
0.451 60.066 12.517
0.452 60.070 12.354
0.453 60.073 12.200
0.455 60.074 12.034
0.456 60.080 11.887
0.457 60.082 11.731
0.458 60.082 11.559
0.460 60.084 11.406
0.461 60.084 11.259
0.462 60.080 11.098
0.463 60.076 11.004
0.468 59.685 10.256
0.469 59.759 10.178
0.470 59.822 10.023
0.471 59.831 9.872
0.472 59.828 9.712
0.474 59.828 9.547
0.475 59.832 9.389
0.476 59.844 9.234
0.477 59.853 9.082
0.478 59.845 8.921
0.479 59.840 8.760
0.480 59.840 8.599
0.482 59.841 8.443
0.483 59.849 8.286
0.484 59.853 8.123
0.485 59.841 7.975
0.487 59.842 7.810
0.488 59.842 7.648
0.489 59.819 7.479
0.490 59.770 7.383
0.490 59.711 7.302
0.491 59.618 7.220
0.492 59.620 7.052
0.493 59.740 7.007
0.495 59.880 6.868
0.496 59.909 6.703
0.497 59.917 6.545
0.498 59.914 6.380
0.499 59.908 6.230
0.501 59.911 6.058
0.502 59.918 5.918
0.503 59.920 5.753
0.504 59.926 5.596
0.505 59.934 5.425
0.506 59.926 5.281
0.507 59.916 5.117
0.508 59.923 4.954
0.510 59.918 4.802
0.511 59.902 4.640
0.512 59.904 4.470
0.513 59.916 4.328
0.515 59.916 4.158
0.515 59.910 4.074
0.542 59.973 13.696
0.543 60.040 13.618
0.544 60.093 13.466
0.545 60.096 13.303
0.546 60.090 13.161
0.548 60.089 12.992
0.549 60.081 12.840
0.550 60.067 12.670
0.551 60.064 12.503
0.553 60.065 12.357
0.554 60.068 12.202
0.555 60.070 12.043
0.556 60.065 11.886
0.558 60.064 11.722
0.559 60.066 11.559
0.560 60.064 11.405
0.561 60.069 11.250
0.563 60.070 11.097
0.564 60.071 10.924
0.569 59.765 10.181
0.570 59.816 10.031
0.572 59.826 9.865
0.573 59.827 9.719
0.574 59.826 9.545
0.575 59.829 9.394
0.576 59.838 9.239
0.578 59.847 9.070
0.579 59.839 8.920
0.580 59.830 8.759
0.581 59.831 8.596
0.582 59.827 8.444
0.583 59.833 8.281
0.585 59.840 8.126
0.586 59.825 7.963
0.587 59.827 7.802
0.588 59.832 7.644
0.590 59.825 7.496
0.590 59.792 7.400
0.591 59.736 7.303
0.591 59.643 7.222
0.593 59.648 7.056
0.593 59.738 6.998
0.594 59.826 6.927
0.596 59.896 6.784
0.597 59.907 6.633
0.598 59.908 6.460
0.599 59.901 6.308
0.600 59.904 6.151
0.602 59.909 5.987
0.603 59.912 5.828
0.604 59.912 5.665
0.605 59.918 5.519
0.606 59.917 5.353
0.607 59.907 5.192
0.608 59.907 5.032
0.609 59.908 4.873
0.611 59.901 4.715
0.612 59.900 4.555
0.613 59.915 4.404
0.614 59.921 4.237
0.616 59.904 4.079
0.616 59.902 4.008
0.641 59.996 13.700
0.643 60.078 13.542
0.644 60.103 13.390
0.645 60.100 13.228
0.646 60.094 13.072
0.648 60.092 12.911
0.649 60.076 12.764
0.650 60.067 12.588
0.651 60.072 12.435
0.653 60.072 12.278
0.654 60.072 12.119
0.655 60.075 11.961
0.656 60.070 11.806
0.658 60.067 11.644
0.659 60.066 11.492
0.660 60.071 11.322
0.661 60.074 11.170
0.663 60.068 11.020
0.664 60.088 10.856
0.665 60.081 10.796
0.670 59.820 9.941
0.672 59.827 9.789
0.673 59.832 9.642
0.674 59.829 9.469
0.675 59.833 9.316
0.676 59.843 9.156
0.677 59.843 8.995
0.678 59.832 8.849
0.680 59.830 8.673
0.681 59.827 8.519
0.682 59.827 8.367
0.683 59.839 8.200
0.684 59.831 8.042
0.686 59.826 7.883
0.687 59.828 7.733
0.688 59.819 7.557
0.689 59.780 7.402
0.690 59.726 7.299
0.690 59.634 7.221
0.691 59.581 7.132
0.692 59.724 7.006
0.693 59.814 6.934
0.694 59.872 6.852
0.695 59.900 6.706
0.697 59.909 6.545
0.698 59.903 6.380
0.699 59.906 6.231
0.700 59.917 6.071
0.701 59.921 5.912
0.702 59.927 5.754
0.704 59.927 5.589
0.705 59.930 5.441
0.706 59.921 5.276
0.707 59.909 5.111
0.708 59.906 4.957
0.709 59.902 4.799
0.710 59.898 4.636
0.712 59.907 4.467
0.713 59.918 4.321
0.714 59.920 4.163
0.715 59.907 4.072
0.719 59.832 3.503
0.720 59.935 3.440
0.722 60.000 3.301
0.723 60.014 3.141
0.725 60.022 2.980
0.739 59.880 13.758
0.740 60.039 13.696
0.741 60.089 13.552
0.743 60.101 13.388
0.744 60.098 13.230
0.745 60.094 13.064
0.746 60.090 12.915
0.747 60.076 12.748
0.749 60.067 12.598
0.750 60.073 12.441
0.751 60.073 12.271
0.752 60.075 12.124
0.754 60.080 11.964
0.755 60.076 11.801
0.756 60.071 11.643
0.757 60.069 11.487
0.759 60.073 11.336
0.760 60.072 11.164
0.761 60.074 11.018
0.763 60.079 10.855
0.763 60.095 10.799
0.766 59.722 10.257
0.768 59.797 10.108
0.769 59.806 9.952
0.770 59.813 9.782
0.771 59.820 9.627
0.772 59.820 9.470
0.774 59.825 9.316
0.775 59.838 9.160
0.776 59.840 8.995
0.777 59.831 8.836
0.778 59.830 8.681
0.779 59.825 8.522
0.781 59.829 8.365
0.782 59.842 8.206
0.783 59.838 8.039
0.784 59.835 7.885
0.786 59.832 7.723
0.787 59.825 7.568
0.788 59.773 7.394
0.789 59.704 7.304
0.789 59.608 7.221
0.789 59.496 7.129
0.790 59.523 7.053
0.791 59.720 7.008
0.792 59.812 6.931
0.793 59.891 6.772
0.795 59.900 6.624
0.796 59.902 6.470
0.797 59.903 6.300
0.798 59.915 6.143
0.799 59.925 5.991
0.800 59.934 5.830
0.802 59.937 5.683
0.803 59.938 5.512
0.804 59.935 5.358
0.805 59.920 5.193
0.806 59.905 5.038
0.807 59.899 4.871
0.808 59.897 4.728
0.810 59.901 4.541
0.811 59.914 4.395
0.812 59.918 4.239
0.813 59.899 4.087
0.814 59.881 4.005
0.820 59.998 3.371
0.821 60.034 3.226
0.822 60.041 3.069
0.823 60.039 3.000
0.838 59.856 13.769
0.839 60.019 13.705
0.840 60.094 13.548
0.841 60.098 13.385
0.843 60.091 13.220
0.844 60.090 13.072
0.845 60.080 12.918
0.846 60.070 12.742
0.847 60.069 12.607
0.849 60.071 12.427
0.850 60.073 12.282
0.851 60.075 12.119
0.852 60.082 11.972
0.854 60.083 11.801
0.855 60.079 11.644
0.856 60.078 11.487
0.858 60.081 11.330
0.859 60.075 11.162
0.860 60.069 11.019
0.861 60.067 10.936
0.866 59.764 10.172
0.867 59.800 10.028
0.868 59.805 9.857
0.870 59.810 9.709
0.871 59.814 9.549
0.872 59.821 9.395
0.873 59.831 9.231
0.874 59.840 9.079
0.875 59.835 8.922
0.876 59.828 8.755
0.878 59.825 8.598
0.879 59.825 8.440
0.880 59.840 8.282
0.881 59.849 8.127
0.883 59.845 7.967
0.884 59.840 7.807
0.885 59.831 7.653
0.886 59.811 7.477
0.887 59.711 7.306
0.888 59.618 7.215
0.889 59.589 7.045
0.890 59.726 6.990
0.891 59.817 6.929
0.892 59.888 6.790
0.894 59.897 6.620
0.895 59.900 6.468
0.896 59.902 6.302
0.897 59.914 6.152
0.898 59.930 5.992
0.899 59.940 5.837
0.900 59.941 5.676
0.902 59.941 5.515
0.903 59.942 5.359
0.904 59.928 5.201
0.905 59.909 5.030
0.906 59.904 4.873
0.907 59.901 4.705
0.908 59.908 4.565
0.910 59.918 4.402
0.911 59.913 4.239
0.912 59.888 4.066
0.913 59.869 3.994
0.917 59.812 3.503
0.918 59.944 3.451
0.919 60.028 3.304
0.921 60.048 3.148
0.922 60.048 2.990
0.937 59.843 13.761
0.938 60.013 13.700
0.940 60.084 13.540
0.941 60.100 13.399
0.942 60.096 13.232
0.944 60.095 13.070
0.945 60.086 12.904
0.946 60.074 12.759
0.947 60.076 12.592
0.948 60.075 12.436
0.950 60.069 12.280
0.951 60.074 12.125
0.952 60.083 11.960
0.953 60.086 11.803
0.955 60.087 11.645
0.956 60.087 11.494
0.957 60.083 11.331
0.959 60.073 11.170
0.960 60.059 11.001
0.967 59.799 9.947
0.969 59.803 9.788
0.970 59.806 9.631
0.971 59.815 9.473
0.972 59.827 9.314
0.973 59.834 9.157
0.974 59.832 8.997
0.976 59.824 8.835
0.977 59.824 8.684
0.978 59.823 8.525
0.979 59.834 8.350
0.980 59.848 8.206
0.982 59.848 8.044
0.983 59.842 7.893
0.984 59.834 7.721
0.985 59.821 7.571
0.987 59.778 7.398
0.987 59.739 7.313
0.988 59.655 7.226
0.989 59.628 7.057
0.990 59.731 7.002
0.991 59.816 6.930
0.992 59.887 6.781
0.993 59.893 6.624
0.995 59.898 6.459
0.996 59.900 6.308
0.997 59.913 6.145
0.998 59.932 5.999
0.999 59.939 5.829
1.000 59.935 5.675
1.001 59.935 5.520
1.002 59.939 5.356
1.004 59.930 5.206
1.005 59.914 5.019
1.006 59.907 4.884
1.007 59.906 4.708
1.008 59.910 4.560
1.010 59.916 4.396
1.011 59.906 4.241
1.012 59.885 4.081
1.013 59.864 3.998
1.017 59.826 3.512
1.018 59.955 3.447
1.019 60.034 3.300
1.020 60.050 3.152
1.022 60.048 2.984
1.038 59.853 13.763
1.039 60.020 13.699
1.040 60.084 13.539
1.042 60.095 13.390
1.043 60.094 13.239
1.044 60.095 13.070
1.045 60.088 12.910
1.046 60.079 12.758
1.048 60.083 12.592
1.049 60.081 12.438
1.050 60.070 12.280
1.051 60.071 12.114
1.053 60.084 11.964
1.054 60.091 11.804
1.055 60.093 11.649
1.056 60.088 11.491
1.058 60.081 11.327
1.059 60.069 11.173
1.060 60.054 11.010
1.061 60.049 10.922
1.065 59.724 10.242
1.067 59.791 10.101
1.068 59.804 9.950
1.069 59.804 9.786
1.070 59.808 9.628
1.072 59.816 9.470
1.073 59.831 9.317
1.074 59.835 9.162
1.075 59.827 8.991
1.076 59.816 8.840
1.077 59.819 8.674
1.078 59.824 8.518
1.080 59.830 8.366
1.081 59.841 8.202
1.082 59.841 8.052
1.083 59.837 7.876
1.085 59.828 7.730
1.086 59.814 7.563
1.087 59.788 7.400
1.088 59.752 7.309
1.088 59.646 7.231
1.089 59.596 7.140
1.090 59.733 7.010
1.091 59.803 6.915
1.093 59.885 6.773
1.094 59.890 6.630
1.095 59.890 6.458
1.096 59.892 6.304
1.097 59.908 6.153
1.099 59.928 5.993
1.100 59.934 5.834
1.101 59.925 5.669
1.102 59.924 5.513
1.103 59.930 5.357
1.104 59.925 5.197
1.105 59.912 5.033
1.106 59.907 4.883
1.108 59.907 4.712
1.109 59.911 4.562
1.110 59.916 4.393
1.111 59.904 4.239
1.113 59.876 4.070
1.113 59.856 3.998
1.117 59.772 3.503
1.118 59.923 3.445
1.119 60.012 3.387
1.120 60.051 3.226
1.122 60.054 3.070
1.122 60.049 2.990
1.139 59.844 13.769
1.140 60.034 13.699
1.141 60.086 13.546
1.143 60.094 13.382
1.144 60.095 13.232
1.145 60.096 13.073
1.146 60.091 12.912
1.147 60.083 12.758
1.149 60.083 12.598
1.150 60.077 12.436
1.151 60.061 12.274
1.152 60.063 12.117
1.154 60.079 11.965
1.155 60.089 11.809
1.156 60.094 11.648
1.157 60.088 11.484
1.159 60.077 11.327
1.160 60.063 11.168
1.161 60.053 11.016
1.163 60.052 10.842
1.163 60.036 10.778
1.168 59.807 10.033
1.169 59.810 9.871
1.171 59.813 9.713
1.172 59.816 9.543
1.173 59.831 9.392
1.174 59.839 9.237
1.175 59.835 9.076
1.176 59.823 8.918
1.178 59.819 8.756
1.179 59.827 8.599
1.180 59.828 8.441
1.181 59.833 8.280
1.182 59.838 8.124
1.184 59.838 7.973
1.185 59.835 7.798
1.186 59.817 7.650
1.188 59.815 7.485
1.189 59.751 7.306
1.189 59.649 7.227
1.190 59.607 7.136
1.191 59.735 6.997
1.192 59.818 6.936
1.193 59.889 6.784
1.195 59.895 6.623
1.196 59.890 6.467
1.197 59.891 6.296
1.198 59.909 6.147
1.199 59.926 5.997
1.201 59.930 5.827
1.202 59.919 5.674
1.203 59.915 5.513
1.204 59.924 5.354
1.205 59.922 5.193
1.206 59.909 5.036
1.207 59.906 4.873
1.209 59.907 4.715
1.210 59.909 4.559
1.211 59.916 4.400
1.212 59.906 4.239
1.213 59.876 4.068
1.218 59.810 3.509
1.219 59.951 3.441
1.221 60.035 3.308
1.222 60.046 3.147
1.223 60.041 2.988
1.239 59.911 13.764
1.240 60.038 13.704
1.242 60.079 13.549
1.243 60.097 13.384
1.244 60.099 13.229
1.245 60.095 13.074
1.247 60.088 12.908
1.248 60.088 12.756
1.249 60.082 12.597
1.250 60.071 12.439
1.251 60.059 12.271
1.253 60.060 12.120
1.254 60.076 11.960
1.255 60.090 11.807
1.257 60.093 11.649
1.258 60.087 11.486
1.259 60.078 11.331
1.260 60.063 11.167
1.262 60.049 11.006
1.262 60.048 10.938
1.267 59.719 10.256
1.268 59.791 10.098
1.269 59.812 9.942
1.270 59.813 9.787
1.272 59.813 9.632
1.273 59.819 9.473
1.274 59.835 9.315
1.275 59.839 9.151
1.276 59.830 9.001
1.277 59.826 8.840
1.279 59.831 8.677
1.280 59.830 8.520
1.281 59.828 8.361
1.282 59.831 8.199
1.283 59.835 8.046
1.285 59.838 7.893
1.286 59.822 7.716
1.287 59.806 7.562
1.288 59.794 7.406
1.289 59.744 7.301
1.290 59.647 7.140
1.292 59.744 7.001
1.292 59.822 6.925
1.294 59.893 6.788
1.295 59.898 6.623
1.296 59.892 6.458
1.297 59.888 6.305
1.299 59.904 6.151
1.300 59.923 5.989
1.301 59.931 5.836
1.302 59.918 5.671
1.303 59.912 5.515
1.304 59.922 5.350
1.305 59.917 5.199
1.306 59.902 5.029
1.308 59.900 4.874
1.309 59.899 4.713
1.310 59.901 4.559
1.311 59.910 4.398
1.313 59.909 4.241
1.314 59.890 4.073
1.314 59.886 3.995
1.321 60.036 3.309
1.322 60.048 3.152
1.324 60.043 2.985
1.340 60.000 13.689
1.341 60.074 13.611
1.342 60.095 13.473
1.343 60.096 13.312
1.344 60.098 13.151
1.346 60.094 12.997
1.347 60.091 12.836
1.348 60.086 12.666
1.349 60.073 12.511
1.350 60.062 12.367
1.352 60.054 12.194
1.353 60.070 12.040
1.354 60.086 11.879
1.355 60.092 11.731
1.357 60.088 11.570
1.358 60.079 11.400
1.359 60.066 11.254
1.361 60.058 11.083
1.361 60.053 11.005
1.367 59.767 10.185
1.368 59.798 10.009
1.369 59.807 9.869
1.371 59.809 9.708
1.372 59.813 9.552
1.373 59.825 9.392
1.374 59.839 9.236
1.375 59.841 9.074
1.376 59.840 8.924
1.378 59.842 8.758
1.379 59.842 8.606
1.380 59.837 8.435
1.381 59.831 8.285
1.382 59.835 8.121
1.384 59.844 7.962
1.385 59.836 7.807
1.386 59.816 7.644
1.387 59.807 7.488
1.389 59.737 7.310
1.389 59.671 7.225
1.390 59.657 7.063
1.391 59.734 6.997
1.392 59.821 6.924
1.393 59.895 6.783
1.395 59.900 6.620
1.396 59.896 6.466
1.397 59.889 6.301
1.398 59.902 6.149
1.399 59.920 5.997
1.400 59.926 5.830
1.402 59.917 5.669
1.403 59.910 5.519
1.404 59.919 5.345
1.405 59.916 5.206
1.406 59.898 5.032
1.407 59.895 4.871
1.408 59.895 4.714
1.410 59.897 4.548
1.411 59.907 4.398
1.412 59.910 4.235
1.413 59.897 4.084
1.414 59.888 4.000
1.418 59.839 3.519
1.419 59.993 3.464
1.420 60.042 3.306
1.422 60.043 3.147
1.423 60.039 2.992
1.438 59.864 13.765
1.439 60.030 13.704
1.441 60.091 13.541
1.442 60.100 13.389
1.443 60.099 13.230
1.444 60.093 13.077
1.446 60.086 12.898
1.447 60.078 12.675
1.449 60.067 12.523
1.450 60.057 12.350
1.451 60.057 12.200
1.452 60.075 12.050
1.454 60.090 11.882
1.455 60.094 11.722
1.456 60.085 11.565
1.457 60.078 11.413
1.459 60.072 11.248
1.460 60.063 11.099
1.461 60.065 10.940
1.466 59.677 10.242
1.467 59.780 10.111
1.468 59.794 9.926
1.470 59.807 9.793
1.471 59.810 9.630
1.472 59.815 9.473
1.473 59.829 9.304
1.474 59.842 9.158
1.475 59.846 8.995
1.477 59.847 8.841
1.478 59.845 8.680
1.479 59.837 8.530
1.480 59.827 8.354
1.481 59.826 8.202
1.483 59.834 8.040
1.484 59.839 7.890
1.485 59.824 7.727
1.486 59.813 7.563
1.488 59.795 7.402
1.488 59.741 7.324
1.489 59.673 7.226
1.490 59.657 7.060
1.491 59.735 7.002
1.491 59.819 6.935
1.493 59.894 6.780
1.494 59.900 6.617
1.495 59.900 6.478
1.497 59.896 6.297
1.498 59.908 6.145
1.499 59.921 5.984
1.500 59.925 5.846
1.501 59.919 5.669
1.502 59.913 5.510
1.503 59.921 5.353
1.504 59.911 5.193
1.505 59.894 5.035
1.507 59.897 4.875
1.508 59.900 4.703
1.509 59.905 4.564
1.510 59.914 4.398
1.512 59.915 4.242
1.513 59.892 4.079
1.513 59.862 3.995
1.520 60.035 3.310
1.521 60.038 3.140
1.523 60.037 2.986
1.538 59.862 13.768
1.539 60.003 13.700
1.540 60.079 13.628
1.541 60.103 13.467
1.542 60.108 13.311
1.543 60.102 13.144
1.545 60.097 12.995
1.546 60.089 12.843
1.547 60.075 12.674
1.548 60.061 12.504
1.549 60.053 12.353
1.551 60.059 12.201
1.552 60.075 12.046
1.553 60.092 11.888
1.555 60.089 11.723
1.556 60.080 11.574
1.557 60.078 11.398
1.558 60.072 11.249
1.560 60.067 11.090
1.561 60.072 10.953
1.562 60.071 10.852
1.562 60.079 10.775
1.566 59.749 10.173
1.567 59.790 10.033
1.569 59.805 9.853
1.570 59.817 9.710
1.571 59.817 9.548
1.572 59.820 9.396
1.573 59.837 9.233
1.574 59.851 9.082
1.576 59.852 8.914
1.577 59.853 8.765
1.578 59.849 8.600
1.579 59.839 8.447
1.580 59.836 8.280
1.581 59.836 8.131
1.583 59.842 7.961
1.584 59.836 7.802
1.585 59.816 7.651
1.587 59.820 7.483
1.588 59.738 7.311
1.588 59.662 7.231
1.589 59.623 7.132
1.590 59.723 6.996
1.591 59.812 6.925
1.592 59.889 6.791
1.594 59.898 6.626
1.595 59.904 6.465
1.596 59.903 6.305
1.597 59.909 6.147
1.598 59.921 5.994
1.600 59.923 5.823
1.601 59.920 5.680
1.602 59.916 5.505
1.603 59.922 5.362
1.604 59.910 5.186
1.605 59.894 5.032
1.606 59.900 4.880
1.607 59.908 4.717
1.609 59.910 4.557
1.610 59.914 4.394
1.611 59.910 4.240
1.612 59.889 4.073
1.616 59.574 3.541
1.617 59.799 3.505
1.618 59.934 3.451
1.619 60.020 3.303
1.621 60.039 3.150
1.622 60.041 2.986
1.638 59.875 13.769
1.639 60.013 13.698
1.640 60.086 13.625
1.641 60.105 13.472
1.642 60.110 13.306
1.643 60.104 13.149
1.644 60.097 12.992
1.646 60.090 12.839
1.647 60.076 12.671
1.648 60.059 12.509
1.649 60.058 12.358
1.650 60.065 12.206
1.652 60.080 12.039
1.653 60.097 11.886
1.654 60.090 11.727
1.656 60.079 11.565
1.657 60.082 11.410
1.658 60.076 11.254
1.660 60.069 11.083
1.661 60.071 10.932
1.665 59.692 10.243
1.666 59.793 10.113
1.668 59.802 9.947
1.669 59.819 9.791
1.670 59.823 9.624
1.671 59.815 9.478
1.673 59.822 9.309
1.674 59.840 9.158
1.675 59.845 9.001
1.676 59.841 8.838
1.677 59.839 8.683
1.678 59.834 8.521
1.679 59.828 8.356
1.681 59.829 8.206
1.682 59.834 8.046
1.683 59.836 7.887
1.684 59.823 7.730
1.686 59.815 7.556
1.687 59.804 7.402
1.688 59.758 7.315
1.688 59.667 7.230
1.689 59.652 7.064
1.690 59.741 7.002
1.692 59.857 6.860
1.693 59.891 6.701
1.694 59.901 6.538
1.695 59.901 6.386
1.697 59.900 6.225
1.698 59.909 6.068
1.699 59.917 5.909
1.700 59.917 5.751
1.701 59.916 5.594
1.702 59.920 5.437
1.703 59.915 5.275
1.704 59.900 5.113
1.706 59.897 4.941
1.707 59.915 4.802
1.708 59.924 4.640
1.709 59.924 4.484
1.710 59.919 4.320
1.712 59.904 4.160
1.713 59.874 3.996
1.719 60.013 3.305
1.721 60.042 3.148
1.722 60.046 2.985
1.738 59.916 13.771
1.739 60.062 13.701
1.740 60.094 13.544
1.742 60.112 13.393
1.743 60.116 13.230
1.744 60.105 13.072
1.745 60.097 12.912
1.746 60.086 12.759
1.748 60.068 12.596
1.749 60.064 12.436
1.750 60.067 12.278
1.751 60.076 12.114
1.753 60.094 11.962
1.754 60.095 11.813
1.755 60.085 11.643
1.756 60.084 11.486
1.758 60.085 11.328
1.759 60.074 11.180
1.760 60.066 11.010
1.765 59.706 10.264
1.767 59.794 10.095
1.768 59.806 9.934
1.769 59.829 9.795
1.770 59.826 9.634
1.771 59.818 9.464
1.773 59.823 9.321
1.774 59.835 9.158
1.775 59.840 9.004
1.776 59.832 8.837
1.777 59.828 8.674
1.778 59.823 8.526
1.780 59.824 8.352
1.781 59.828 8.208
1.782 59.837 8.048
1.783 59.839 7.887
1.785 59.828 7.723
1.786 59.824 7.568
1.787 59.787 7.401
1.788 59.702 7.306
1.788 59.603 7.217
1.789 59.556 7.121
1.789 59.591 7.049
1.790 59.725 7.011
1.791 59.806 6.936
1.792 59.864 6.854
1.793 59.897 6.694
1.794 59.906 6.536
1.795 59.903 6.394
1.797 59.900 6.225
1.798 59.907 6.070
1.799 59.917 5.911
1.800 59.919 5.757
1.801 59.921 5.588
1.802 59.922 5.427
1.803 59.914 5.279
1.804 59.898 5.109
1.806 59.897 4.955
1.807 59.921 4.804
1.808 59.934 4.639
1.809 59.935 4.478
1.811 59.926 4.326
1.812 59.896 4.152
1.813 59.874 3.997
1.817 59.802 3.515
1.818 59.937 3.448
1.819 60.016 3.374
1.820 60.040 3.227
1.822 60.049 3.069
1.822 60.046 2.993
1.838 59.875 13.769
1.839 60.050 13.697
1.840 60.096 13.549
1.842 60.110 13.389
1.843 60.113 13.233
1.844 60.105 13.076
1.845 60.091 12.912
1.846 60.082 12.753
1.848 60.073 12.596
1.849 60.074 12.440
1.850 60.073 12.276
1.851 60.079 12.118
1.853 60.094 11.965
1.854 60.095 11.808
1.855 60.086 11.646
1.856 60.087 11.484
1.858 60.090 11.334
1.859 60.073 11.171
1.860 60.057 11.013
1.861 60.051 10.932
1.864 59.535 10.315
1.865 59.699 10.255
1.866 59.765 10.166
1.867 59.801 10.019
1.869 59.826 9.871
1.870 59.833 9.711
1.871 59.821 9.561
1.872 59.815 9.397
1.873 59.828 9.233
1.874 59.838 9.069
1.875 59.831 8.922
1.877 59.828 8.750
1.878 59.829 8.600
1.879 59.826 8.447
1.880 59.835 8.282
1.881 59.846 8.121
1.883 59.854 7.968
1.884 59.844 7.806
1.885 59.826 7.646
1.886 59.815 7.491
1.888 59.734 7.309
1.888 59.632 7.220
1.889 59.612 7.053
1.890 59.722 6.994
1.891 59.804 6.918
1.892 59.890 6.786
1.894 59.905 6.624
1.895 59.907 6.458
1.896 59.900 6.314
1.897 59.902 6.150
1.898 59.910 5.987
1.899 59.917 5.838
1.901 59.921 5.670
1.902 59.921 5.513
1.903 59.915 5.352
1.904 59.901 5.197
1.905 59.892 5.035
1.906 59.908 4.866
1.908 59.933 4.719
1.909 59.942 4.568
1.910 59.934 4.401
1.911 59.913 4.236
1.912 59.882 4.075
1.918 59.966 3.457
1.919 60.032 3.302
1.921 60.043 3.150
1.922 60.048 2.992
1.937 59.895 13.768
1.938 60.039 13.702
1.940 60.097 13.543
1.941 60.110 13.391
1.942 60.111 13.231
1.943 60.106 13.070
1.945 60.092 12.917
1.946 60.087 12.754
1.947 60.082 12.600
1.948 60.085 12.441
1.950 60.079 12.269
1.951 60.079 12.122
1.952 60.086 11.975
1.953 60.087 11.792
1.954 60.083 11.654
1.956 60.084 11.486
1.957 60.089 11.330
1.958 60.069 11.163
1.960 60.049 11.012
1.961 60.003 10.841
1.962 59.270 10.347
1.964 59.551 10.308
1.964 59.679 10.245
1.966 59.784 10.102
1.967 59.807 9.947
1.968 59.821 9.794
1.970 59.818 9.641
1.971 59.804 9.461
1.972 59.807 9.304
1.973 59.823 9.154
1.974 59.823 8.993
1.975 59.817 8.836
1.976 59.820 8.677
1.978 59.819 8.514
1.979 59.822 8.362
1.980 59.838 8.203
1.981 59.849 8.046
1.983 59.846 7.878
1.984 59.827 7.724
1.985 59.811 7.575
1.986 59.784 7.411
1.987 59.746 7.310
1.988 59.555 7.124
1.989 59.622 7.045
1.990 59.732 6.996
1.991 59.873 6.869
1.992 59.904 6.699
1.994 59.907 6.552
1.995 59.901 6.374
1.996 59.895 6.229
1.997 59.902 6.064
1.998 59.912 5.909
1.999 59.920 5.757
2.000 59.923 5.585
2.001 59.922 5.444
2.003 59.914 5.266
2.004 59.904 5.112
2.005 59.909 4.955
2.006 59.933 4.798
2.007 59.950 4.645
2.009 59.949 4.479
2.010 59.932 4.329
2.011 59.906 4.154
2.012 59.883 4.003
2.015 59.679 3.555
2.016 59.850 3.512
2.017 59.971 3.454
2.019 60.040 3.318
2.020 60.038 3.138
2.022 60.040 2.989
2.036 59.908 13.765
2.037 60.036 13.704
2.038 60.091 13.544
2.040 60.105 13.386
2.041 60.105 13.236
2.042 60.095 13.071
2.043 60.084 12.913
2.044 60.084 12.755
2.046 60.084 12.598
2.047 60.087 12.431
2.048 60.086 12.280
2.049 60.078 12.117
2.051 60.078 11.957
2.052 60.082 11.808
2.053 60.076 11.648
2.054 60.078 11.487
2.056 60.085 11.331
2.057 60.066 11.171
2.058 60.039 11.002
2.059 60.022 10.846
2.060 60.020 10.794
2.061 59.303 10.346
2.062 59.526 10.301
2.063 59.667 10.239
2.064 59.739 10.167
2.065 59.792 10.024
2.066 59.815 9.879
2.068 59.817 9.706
2.069 59.804 9.548
2.070 59.796 9.386
2.071 59.809 9.244
2.072 59.818 9.074
2.073 59.813 8.920
2.074 59.814 8.754
2.076 59.818 8.595
2.077 59.817 8.437
2.078 59.826 8.277
2.079 59.839 8.125
2.081 59.842 7.967
2.082 59.829 7.806
2.083 59.806 7.642
2.084 59.786 7.474
2.085 59.700 7.322
2.086 59.603 7.219
2.087 59.634 7.056
2.088 59.743 7.012
2.089 59.816 6.936
2.090 59.880 6.857
2.091 59.909 6.689
2.092 59.909 6.546
2.093 59.901 6.392
2.095 59.893 6.227
2.096 59.902 6.061
2.097 59.915 5.914
2.098 59.921 5.747
2.099 59.922 5.593
2.100 59.922 5.438
2.101 59.917 5.275
2.102 59.912 5.117
2.104 59.921 4.955
2.105 59.937 4.806
2.106 59.951 4.636
2.107 59.949 4.490
2.108 59.929 4.320
2.110 59.909 4.161
2.110 59.894 4.071
2.115 59.835 3.520
2.116 59.955 3.453
2.117 60.029 3.380
2.118 60.037 3.221
2.119 60.039 3.068
2.120 60.035 2.988
2.134 59.898 13.764
2.135 60.039 13.701
2.137 60.087 13.549
2.138 60.104 13.389
2.139 60.104 13.231
2.141 60.090 13.066
2.142 60.083 12.910
2.143 60.085 12.761
2.144 60.087 12.594
2.145 60.088 12.438
2.147 60.083 12.284
2.148 60.070 12.116
2.149 60.069 11.962
2.150 60.075 11.812
2.152 60.069 11.642
2.153 60.075 11.481
2.154 60.080 11.333
2.155 60.065 11.168
2.157 60.045 11.007
2.158 60.035 10.845
2.161 59.552 10.305
2.162 59.674 10.240
2.163 59.770 10.101
2.164 59.789 9.945
2.166 59.807 9.779
2.167 59.801 9.628
2.168 59.790 9.475
2.169 59.793 9.304
2.170 59.806 9.162
2.171 59.803 9.000
2.172 59.798 8.835
2.174 59.802 8.673
2.175 59.805 8.518
2.176 59.803 8.346
2.177 59.814 8.205
2.178 59.822 8.044
2.180 59.814 7.878
2.181 59.796 7.718
2.182 59.787 7.559
2.183 59.757 7.395
2.184 59.694 7.310
2.184 59.615 7.220
2.185 59.585 7.119
2.187 59.741 7.000
2.187 59.818 6.923
2.189 59.895 6.786
2.190 59.898 6.639
2.191 59.894 6.463
2.192 59.885 6.300
2.194 59.887 6.141
2.195 59.901 5.984
2.196 59.911 5.838
2.197 59.912 5.670
2.198 59.910 5.505
2.199 59.912 5.356
2.200 59.914 5.192
2.201 59.919 5.043
2.203 59.928 4.874
2.204 59.937 4.718
2.205 59.938 4.566
2.206 59.928 4.397
2.208 59.902 4.237
2.209 59.876 4.080
2.209 59.884 3.999
2.212 59.557 3.537
2.213 59.821 3.508
2.214 59.946 3.453
2.216 60.032 3.299
2.217 60.033 3.145
2.219 60.036 2.990
2.233 59.924 13.776
2.234 60.029 13.694
2.236 60.096 13.548
2.237 60.104 13.387
2.238 60.101 13.230
2.239 60.089 13.080
2.241 60.081 12.907
2.242 60.085 12.748
2.243 60.090 12.598
2.244 60.086 12.442
2.245 60.079 12.271
2.247 60.070 12.122
2.248 60.065 11.960
2.249 60.068 11.799
2.250 60.067 11.647
2.252 60.071 11.494
2.253 60.077 11.321
2.254 60.065 11.172
2.256 60.049 11.017
2.257 60.066 10.853
2.257 60.069 10.788
2.262 59.770 10.110
2.263 59.785 9.937
2.264 59.804 9.777
2.266 59.803 9.628
2.267 59.796 9.464
2.268 59.800 9.316
2.269 59.802 9.145
2.270 59.796 8.991
2.271 59.785 8.836
2.272 59.787 8.685
2.274 59.787 8.507
2.275 59.781 8.351
2.276 59.789 8.204
2.277 59.800 8.034
2.278 59.798 7.888
2.280 59.784 7.712
2.281 59.784 7.561
2.282 59.760 7.386
2.283 59.676 7.303
2.283 59.595 7.220
2.285 59.607 7.057
2.285 59.748 7.009
2.286 59.827 6.937
2.288 59.889 6.777
2.289 59.892 6.612
2.290 59.886 6.466
2.291 59.879 6.304
2.292 59.880 6.142
2.294 59.891 5.984
2.295 59.903 5.830
2.296 59.903 5.670
2.297 59.901 5.510
2.298 59.901 5.354
2.299 59.910 5.188
2.300 59.917 5.041
2.302 59.924 4.880
2.303 59.931 4.714
2.304 59.925 4.557
2.305 59.912 4.402
2.306 59.891 4.236
2.308 59.866 4.071
2.312 59.823 3.502
2.313 59.951 3.441
2.315 60.027 3.311
2.316 60.033 3.150
2.318 60.039 2.985
2.334 60.035 13.696
2.335 60.100 13.546
2.336 60.098 13.385
2.337 60.095 13.233
2.339 60.087 13.069
2.340 60.078 12.914
2.341 60.084 12.764
2.342 60.086 12.585
2.344 60.081 12.443
2.345 60.073 12.274
2.346 60.063 12.118
2.347 60.055 11.965
2.349 60.059 11.801
2.350 60.066 11.653
2.351 60.066 11.471
2.352 60.073 11.331
2.354 60.061 11.167
2.355 60.053 11.017
2.356 60.053 10.936
2.359 59.544 10.305
2.360 59.676 10.239
2.361 59.761 10.179
2.362 59.785 10.026
2.363 59.805 9.860
2.364 59.814 9.717
2.366 59.807 9.549
2.367 59.809 9.388
2.368 59.807 9.230
2.369 59.799 9.076
2.370 59.781 8.915
2.371 59.773 8.745
2.372 59.771 8.602
2.374 59.766 8.431
2.375 59.768 8.269
2.376 59.778 8.116
2.377 59.787 7.949
2.379 59.781 7.802
2.380 59.779 7.636
2.381 59.781 7.484
2.382 59.721 7.308
2.383 59.608 7.216
2.384 59.640 7.053
2.385 59.754 7.002
2.386 59.832 6.939
2.387 59.892 6.776
2.388 59.891 6.628
2.390 59.882 6.457
2.391 59.876 6.306
2.392 59.875 6.152
2.393 59.889 5.981
2.394 59.903 5.821
2.395 59.903 5.674
2.396 59.898 5.510
2.397 59.897 5.346
2.399 59.907 5.198
2.400 59.912 5.032
2.401 59.918 4.875
2.402 59.922 4.727
2.403 59.913 4.546
2.405 59.898 4.404
2.406 59.879 4.236
2.407 59.867 4.076
2.408 59.882 4.008
2.412 59.826 3.506
2.413 59.950 3.458
2.414 60.026 3.306
2.416 60.032 3.141
2.417 60.036 2.985
2.432 59.897 13.771
2.433 60.014 13.696
2.435 60.093 13.543
2.436 60.094 13.386
2.437 60.092 13.235
2.438 60.086 13.065
2.439 60.077 12.911
2.441 60.083 12.760
2.442 60.087 12.599
2.443 60.082 12.434
2.444 60.074 12.280
2.446 60.061 12.120
2.447 60.053 11.950
2.448 60.062 11.811
2.449 60.071 11.652
2.451 60.072 11.480
2.452 60.074 11.330
2.453 60.061 11.166
2.455 60.038 11.007
2.459 59.692 10.244
2.461 59.778 10.100
2.462 59.797 9.945
2.463 59.809 9.795
2.465 59.815 9.631
2.466 59.810 9.473
2.467 59.806 9.301
2.468 59.801 9.161
2.469 59.785 8.987
2.470 59.770 8.833
2.471 59.768 8.665
2.472 59.762 8.515
2.474 59.759 8.345
2.475 59.767 8.203
2.476 59.776 8.034
2.477 59.779 7.880
2.479 59.774 7.709
2.480 59.786 7.566
2.481 59.758 7.399
2.482 59.702 7.313
2.482 59.533 7.198
2.484 59.661 7.055
2.485 59.761 6.998
2.486 59.877 6.869
2.487 59.891 6.699
2.488 59.891 6.559
2.490 59.880 6.373
2.491 59.875 6.217
2.492 59.882 6.067
2.493 59.900 5.909
2.494 59.910 5.747
2.495 59.902 5.591
2.496 59.899 5.430
2.498 59.903 5.274
2.499 59.906 5.117
2.500 59.909 4.957
2.501 59.915 4.789
2.502 59.913 4.641
2.504 59.897 4.478
2.505 59.884 4.317
2.506 59.875 4.146
2.507 59.883 4.013
2.514 60.021 3.301
2.515 60.030 3.143
2.517 60.036 2.992
2.531 59.727 13.820
2.532 59.909 13.763
2.533 60.001 13.698
2.534 60.088 13.549
2.535 60.096 13.384
2.537 60.093 13.231
2.538 60.086 13.071
2.539 60.074 12.914
2.540 60.080 12.748
2.542 60.085 12.593
2.543 60.079 12.438
2.544 60.071 12.283
2.545 60.059 12.121
2.546 60.051 11.958
2.548 60.062 11.799
2.549 60.077 11.642
2.550 60.073 11.492
2.552 60.071 11.327
2.553 60.057 11.163
2.554 60.031 11.011
2.555 60.027 10.936
2.561 59.792 10.023
2.562 59.808 9.870
2.564 59.819 9.699
2.565 59.820 9.557
2.566 59.811 9.392
2.567 59.803 9.228
2.568 59.794 9.072
2.569 59.779 8.907
2.570 59.770 8.760
2.571 59.764 8.589
2.573 59.758 8.430
2.574 59.761 8.266
2.575 59.776 8.122
2.576 59.787 7.955
2.578 59.786 7.786
2.579 59.789 7.649
2.580 59.783 7.486
2.581 59.695 7.309
2.582 59.498 7.196
2.583 59.638 7.063
2.584 59.758 7.004
2.585 59.833 6.931
2.586 59.892 6.768
2.588 59.890 6.622
2.589 59.885 6.464
2.590 59.877 6.307
2.591 59.874 6.153
2.592 59.885 5.976
2.593 59.903 5.825
2.594 59.906 5.672
2.595 59.900 5.512
2.597 59.900 5.342
2.598 59.900 5.193
2.599 59.898 5.032
2.600 59.903 4.877
2.601 59.906 4.719
2.602 59.897 4.556
2.604 59.885 4.390
2.605 59.878 4.238
2.606 59.862 4.065
2.607 59.859 4.006
2.611 59.827 3.514
2.612 59.960 3.447
2.613 60.017 3.302
2.615 60.035 3.153
2.616 60.036 2.981
2.632 59.873 13.760
2.633 59.998 13.692
2.634 60.087 13.546
2.635 60.097 13.387
2.637 60.098 13.228
2.638 60.085 13.076
2.639 60.069 12.912
2.640 60.069 12.751
2.641 60.079 12.593
2.643 60.080 12.435
2.644 60.071 12.277
2.645 60.060 12.121
2.646 60.058 11.961
2.648 60.069 11.795
2.649 60.077 11.650
2.650 60.075 11.484
2.651 60.074 11.326
2.653 60.060 11.175
2.654 60.038 11.003
2.655 60.045 10.850
2.656 60.053 10.799
2.657 59.296 10.348
2.658 59.541 10.302
2.659 59.677 10.235
2.660 59.778 10.112
2.662 59.799 9.948
2.663 59.811 9.784
2.664 59.822 9.621
2.665 59.812 9.466
2.666 59.801 9.316
2.667 59.795 9.152
2.668 59.785 8.988
2.670 59.775 8.834
2.671 59.768 8.674
2.672 59.766 8.507
2.673 59.761 8.359
2.674 59.769 8.179
2.676 59.781 8.028
2.677 59.787 7.887
2.678 59.786 7.709
2.680 59.788 7.562
2.681 59.751 7.406
2.681 59.683 7.312
2.682 59.577 7.212
2.682 59.541 7.116
2.683 59.619 7.048
2.684 59.745 7.001
2.685 59.823 6.928
2.686 59.885 6.791
2.687 59.892 6.618
2.689 59.891 6.457
2.690 59.882 6.307
2.691 59.881 6.140
2.692 59.893 5.999
2.693 59.911 5.821
2.694 59.918 5.671
2.695 59.914 5.508
2.696 59.914 5.361
2.698 59.908 5.194
2.699 59.899 5.030
2.700 59.899 4.881
2.701 59.899 4.711
2.702 59.888 4.551
2.704 59.881 4.388
2.705 59.871 4.237
2.705 59.869 4.154
2.710 59.622 3.535
2.711 59.840 3.508
2.712 59.965 3.458
2.713 60.015 3.302
2.715 60.038 3.133
2.716 60.045 2.996
2.732 59.882 13.770
2.733 60.004 13.694
2.734 60.094 13.548
2.735 60.103 13.388
2.737 60.109 13.223
2.738 60.097 13.077
2.739 60.073 12.916
2.740 60.065 12.752
2.741 60.078 12.596
2.743 60.077 12.435
2.744 60.066 12.276
2.745 60.057 12.115
2.746 60.057 11.962
2.748 60.072 11.803
2.749 60.077 11.645
2.750 60.076 11.482
2.752 60.078 11.327
2.753 60.068 11.177
2.754 60.053 11.010
2.755 60.050 10.935
2.757 59.351 10.355
2.758 59.572 10.307
2.759 59.708 10.245
2.760 59.766 10.092
2.762 59.793 9.947
2.763 59.806 9.779
2.764 59.820 9.637
2.765 59.815 9.475
2.766 59.805 9.311
2.767 59.799 9.151
2.769 59.790 8.998
2.770 59.780 8.824
2.771 59.774 8.673
2.772 59.771 8.511
2.773 59.761 8.357
2.774 59.769 8.191
2.776 59.781 8.039
2.777 59.788 7.882
2.778 59.790 7.722
2.780 59.792 7.555
2.781 59.746 7.390
2.781 59.675 7.296
2.782 59.571 7.207
2.783 59.623 7.060
2.784 59.735 7.005
2.785 59.808 6.925
2.786 59.880 6.786
2.788 59.891 6.615
2.789 59.889 6.466
2.790 59.884 6.301
2.791 59.890 6.147
2.792 59.896 6.006
2.793 59.908 5.824
2.794 59.911 5.661
2.795 59.909 5.511
2.797 59.916 5.351
2.798 59.911 5.194
2.799 59.894 5.032
2.800 59.892 4.874
2.801 59.889 4.725
2.803 59.877 4.537
2.804 59.876 4.394
2.805 59.874 4.242
2.805 59.870 4.174
2.813 60.031 3.311
2.815 60.047 3.154
2.816 60.051 2.982
2.832 59.939 13.767
2.833 60.057 13.700
2.834 60.084 13.549
2.835 60.107 13.387
2.837 60.114 13.235
2.838 60.102 13.065
2.839 60.071 12.912
2.840 60.061 12.751
2.841 60.074 12.600
2.843 60.071 12.432
2.844 60.062 12.280
2.845 60.057 12.118
2.846 60.062 11.954
2.848 60.074 11.809
2.849 60.075 11.641
2.850 60.075 11.491
2.852 60.082 11.325
2.853 60.074 11.167
2.854 60.059 11.008
2.860 59.745 10.173
2.861 59.782 10.021
2.862 59.799 9.868
2.864 59.818 9.714
2.865 59.823 9.557
2.866 59.813 9.385
2.867 59.803 9.229
2.868 59.798 9.074
2.869 59.791 8.904
2.870 59.785 8.755
2.871 59.783 8.589
2.873 59.773 8.438
2.874 59.771 8.276
2.875 59.779 8.114
2.876 59.789 7.955
2.878 59.792 7.804
2.879 59.792 7.642
2.880 59.790 7.477
2.881 59.691 7.304
2.882 59.570 7.214
2.883 59.606 7.051
2.884 59.745 7.002
2.885 59.822 6.933
2.886 59.885 6.775
2.887 59.895 6.639
2.889 59.888 6.460
2.890 59.885 6.291
2.891 59.893 6.158
2.892 59.895 5.982
2.893 59.903 5.841
2.894 59.905 5.660
2.895 59.906 5.513
2.897 59.914 5.350
2.898 59.913 5.189
2.899 59.892 5.042
2.900 59.883 4.862
2.901 59.879 4.720
2.902 59.871 4.549
2.904 59.871 4.388
2.905 59.871 4.229
2.906 59.875 4.159
2.911 59.852 3.504
2.912 59.972 3.457
2.913 60.040 3.305
2.915 60.049 3.146
2.916 60.048 2.993
2.931 59.836 13.763
2.932 59.998 13.701
2.933 60.077 13.627
2.934 60.092 13.470
2.935 60.102 13.304
2.937 60.104 13.159
2.938 60.081 12.987
2.939 60.060 12.830
2.940 60.063 12.679
2.941 60.066 12.513
2.943 60.060 12.355
2.944 60.053 12.201
2.945 60.058 12.036
2.946 60.066 11.875
2.948 60.070 11.729
2.949 60.069 11.571
2.950 60.073 11.403
2.952 60.081 11.242
2.953 60.071 11.096
2.954 60.055 10.932
2.958 59.698 10.249
2.960 59.769 10.095
2.961 59.784 9.943
2.962 59.799 9.784
2.963 59.814 9.628
2.965 59.809 9.475
2.966 59.797 9.312
2.967 59.793 9.147
2.968 59.787 8.988
2.969 59.784 8.836
2.970 59.788 8.677
2.971 59.784 8.506
2.973 59.776 8.352
2.974 59.776 8.202
2.975 59.784 8.027
2.976 59.786 7.875
2.978 59.789 7.722
2.979 59.799 7.562
2.980 59.753 7.394
2.981 59.704 7.315
2.981 59.628 7.224
2.983 59.665 7.063
2.983 59.764 7.004
2.985 59.869 6.862
2.986 59.889 6.698
2.987 59.893 6.551
2.989 59.886 6.382
2.990 59.890 6.219
2.991 59.898 6.067
2.992 59.896 5.910
2.993 59.895 5.750
2.994 59.893 5.591
2.995 59.900 5.431
2.996 59.907 5.279
2.998 59.898 5.110
2.999 59.885 4.951
3.000 59.882 4.781
3.001 59.871 4.629
3.002 59.867 4.472
3.004 59.875 4.317
3.005 59.868 4.144
3.006 59.865 4.016
3.012 60.036 3.316
3.014 60.042 3.149
3.015 60.038 2.981
3.030 59.833 13.758
3.031 60.023 13.696
3.032 60.049 13.614
3.034 60.095 13.395
3.035 60.103 13.234
3.036 60.096 13.070
3.037 60.076 12.910
3.039 60.071 12.751
3.040 60.075 12.603
3.041 60.071 12.430
3.042 60.058 12.274
3.043 60.056 12.121
3.045 60.065 11.960
3.046 60.070 11.804
3.047 60.069 11.644
3.049 60.074 11.481
3.050 60.085 11.339
3.051 60.082 11.173
3.052 60.065 11.008
3.054 60.053 10.848
3.054 60.029 10.790
3.058 59.747 10.176
3.059 59.788 10.019
3.061 59.799 9.865
3.062 59.813 9.713
3.063 59.815 9.547
3.064 59.805 9.391
3.065 59.796 9.229
3.066 59.795 9.071
3.067 59.789 8.911
3.069 59.791 8.757
3.070 59.798 8.598
3.071 59.790 8.425
3.072 59.782 8.347
3.073 59.782 8.203
3.074 59.787 8.045
3.075 59.789 7.867
3.077 59.791 7.720
3.078 59.800 7.565
3.079 59.762 7.395
3.080 59.693 7.305
3.080 59.623 7.224
3.081 59.646 7.062
3.082 59.740 7.008
3.083 59.826 6.931
3.085 59.888 6.789
3.086 59.889 6.613
3.087 59.887 6.456
3.088 59.884 6.316
3.089 59.887 6.140
3.090 59.883 5.986
3.092 59.876 5.821
3.093 59.873 5.666
3.094 59.872 5.519
3.095 59.880 5.347
3.096 59.881 5.186
3.097 59.873 5.029
3.098 59.868 4.878
3.099 59.870 4.775
3.100 59.858 4.621
3.101 59.854 4.473
3.103 59.868 4.309
3.104 59.865 4.147
3.104 59.856 4.074
3.108 59.638 3.540
3.110 59.976 3.462
3.112 60.031 3.303
3.113 60.030 3.150
3.114 60.028 2.989
3.129 59.859 13.759
3.130 60.038 13.699
3.131 60.074 13.546
3.133 60.093 13.382
3.134 60.101 13.229
3.135 60.098 13.075
3.136 60.082 12.910
3.138 60.078 12.756
3.139 60.083 12.593
3.140 60.077 12.433
3.141 60.065 12.288
3.142 60.062 12.120
3.144 60.067 11.967
3.145 60.071 11.801
3.146 60.069 11.641
3.148 60.076 11.487
3.149 60.081 11.328
3.150 60.074 11.170
3.151 60.062 11.010
3.153 60.081 10.856
3.153 60.065 10.800
3.158 59.779 10.098
3.159 59.794 9.948
3.160 59.799 9.787
3.161 59.805 9.623
3.163 59.802 9.472
3.164 59.799 9.308
3.165 59.801 9.157
3.166 59.794 8.991
3.167 59.788 8.835
3.168 59.795 8.680
3.169 59.791 8.514
3.171 59.778 8.353
3.172 59.782 8.186
3.173 59.789 8.034
3.174 59.791 7.881
3.176 59.798 7.715
3.177 59.812 7.575
3.178 59.781 7.405
3.179 59.695 7.303
3.179 59.602 7.206
3.181 59.648 7.065
3.181 59.729 7.000
3.182 59.833 6.938
3.184 59.896 6.788
3.185 59.899 6.614
3.186 59.889 6.458
3.187 59.885 6.317
3.188 59.883 6.136
3.189 59.874 5.990
3.191 59.864 5.812
3.192 59.859 5.671
3.193 59.853 5.504
3.194 59.859 5.355
3.195 59.865 5.174
3.196 59.861 5.028
3.197 59.862 4.879
3.199 59.854 4.698
3.200 59.845 4.545
3.201 59.852 4.382
3.202 59.857 4.235
3.203 59.852 4.146
3.208 59.858 3.512
3.209 59.977 3.454
3.210 60.021 3.310
3.212 60.024 3.145
3.213 60.026 2.986
3.229 59.853 13.769
3.230 60.032 13.703
3.231 60.077 13.546
3.233 60.094 13.375
3.234 60.107 13.235
3.235 60.101 13.074
3.236 60.086 12.913
3.237 60.084 12.756
3.239 60.088 12.591
3.240 60.084 12.438
3.241 60.073 12.279
3.242 60.069 12.116
3.243 60.076 11.961
3.245 60.078 11.803
3.246 60.080 11.654
3.247 60.088 11.487
3.249 60.086 11.331
3.250 60.074 11.165
3.251 60.050 11.012
3.252 60.041 10.942
3.256 59.721 10.240
3.258 59.792 10.102
3.259 59.804 9.948
3.260 59.803 9.795
3.261 59.808 9.630
3.262 59.808 9.465
3.263 59.809 9.311
3.265 59.816 9.152
3.266 59.806 8.996
3.267 59.795 8.827
3.268 59.796 8.678
3.269 59.790 8.518
3.270 59.777 8.360
3.272 59.783 8.185
3.273 59.789 8.036
3.274 59.786 7.875
3.275 59.798 7.732
3.277 59.808 7.555
3.278 59.788 7.397
3.279 59.710 7.306
3.279 59.630 7.226
3.280 59.649 7.067
3.281 59.757 7.005
3.282 59.818 6.924
3.283 59.890 6.774
3.285 59.899 6.624
3.286 59.891 6.472
3.287 59.886 6.299
3.288 59.884 6.149
3.289 59.875 5.985
3.290 59.866 5.835
3.291 59.861 5.650
3.292 59.852 5.497
3.294 59.849 5.334
3.295 59.856 5.189
3.296 59.852 5.022
3.297 59.856 4.868
3.298 59.857 4.713
3.299 59.851 4.552
3.301 59.851 4.378
3.302 59.853 4.232
3.303 59.842 4.072
3.307 59.647 3.546
3.308 59.858 3.523
3.309 59.972 3.459
3.310 60.018 3.308
3.312 60.020 3.126
3.313 60.027 2.983
3.329 59.851 13.763
3.330 59.993 13.697
3.332 60.078 13.544
3.333 60.093 13.391
3.334 60.108 13.228
3.335 60.104 13.078
3.337 60.091 12.910
3.338 60.088 12.754
3.339 60.091 12.595
3.340 60.088 12.439
3.341 60.081 12.275
3.343 60.074 12.129
3.344 60.074 11.948
3.345 60.078 11.802
3.346 60.083 11.648
3.348 60.093 11.493
3.349 60.087 11.336
3.350 60.071 11.164
3.352 60.047 11.005
3.357 59.784 10.187
3.359 59.812 10.017
3.360 59.814 9.863
3.361 59.811 9.716
3.362 59.810 9.553
3.363 59.809 9.380
3.364 59.817 9.237
3.366 59.815 9.074
3.367 59.800 8.915
3.368 59.794 8.747
3.369 59.789 8.587
3.370 59.775 8.433
3.371 59.776 8.278
3.373 59.791 8.121
3.374 59.790 7.961
3.375 59.794 7.806
3.377 59.807 7.636
3.378 59.810 7.484
3.379 59.770 7.324
3.379 59.539 7.198
3.381 59.643 7.056
3.382 59.753 7.007
3.382 59.819 6.925
3.384 59.893 6.796
3.385 59.903 6.619
3.386 59.895 6.455
3.387 59.887 6.297
3.389 59.882 6.145
3.390 59.869 5.990
3.391 59.857 5.826
3.392 59.854 5.661
3.393 59.847 5.495
3.394 59.839 5.345
3.395 59.848 5.182
3.396 59.851 5.019
3.398 59.854 4.859
3.399 59.859 4.708
3.400 59.857 4.551
3.401 59.858 4.400
3.402 59.851 4.228
3.403 59.851 4.152
3.407 59.630 3.546
3.409 59.962 3.453
3.411 60.019 3.295
3.412 60.024 3.150
3.414 60.027 2.981
3.431 60.014 13.697
3.432 60.067 13.539
3.434 60.095 13.398
3.435 60.110 13.228
3.436 60.103 13.076
3.437 60.091 12.903
3.439 60.089 12.765
3.440 60.090 12.597
3.441 60.090 12.429
3.442 60.086 12.282
3.444 60.078 12.120
3.445 60.077 11.963
3.446 60.076 11.811
3.447 60.084 11.647
3.449 60.092 11.476
3.450 60.085 11.329
3.451 60.063 11.168
3.452 60.049 11.016
3.456 59.556 10.316
3.457 59.692 10.248
3.458 59.777 10.185
3.460 59.804 10.016
3.461 59.814 9.864
3.462 59.813 9.706
3.463 59.810 9.549
3.464 59.816 9.391
3.465 59.820 9.234
3.467 59.813 9.067
3.468 59.804 8.916
3.469 59.799 8.756
3.470 59.795 8.597
3.471 59.782 8.434
3.472 59.786 8.271
3.474 59.796 8.118
3.475 59.792 7.956
3.476 59.795 7.802
3.477 59.804 7.645
3.479 59.804 7.480
3.479 59.759 7.394
3.480 59.693 7.308
3.480 59.584 7.211
3.482 59.642 7.063
3.483 59.749 7.005
3.483 59.820 6.932
3.485 59.897 6.772
3.486 59.905 6.626
3.487 59.903 6.476
3.488 59.888 6.294
3.489 59.879 6.146
3.491 59.868 5.979
3.492 59.856 5.827
3.493 59.857 5.658
3.494 59.856 5.503
3.495 59.848 5.349
3.496 59.855 5.183
3.497 59.859 5.040
3.498 59.857 4.863
3.500 59.862 4.696
3.501 59.865 4.546
3.502 59.865 4.395
3.503 59.864 4.225
3.511 60.012 3.370
3.513 60.029 3.221
3.514 60.034 3.070
3.514 60.030 3.005
3.532 60.023 13.697
3.534 60.064 13.544
3.535 60.092 13.389
3.536 60.106 13.228
3.538 60.103 13.075
3.539 60.091 12.914
3.540 60.090 12.756
3.541 60.089 12.598
3.543 60.090 12.432
3.544 60.087 12.286
3.545 60.081 12.122
3.546 60.076 11.959
3.547 60.071 11.808
3.549 60.078 11.640
3.550 60.081 11.496
3.551 60.073 11.327
3.553 60.057 11.171
3.554 60.039 11.008
3.555 60.033 10.920
3.561 59.799 10.032
3.562 59.809 9.862
3.563 59.813 9.707
3.565 59.808 9.538
3.566 59.809 9.397
3.567 59.808 9.232
3.568 59.802 9.069
3.569 59.800 8.917
3.570 59.802 8.752
3.571 59.799 8.586
3.573 59.792 8.442
3.574 59.797 8.275
3.575 59.803 8.120
3.576 59.799 7.961
3.578 59.798 7.800
3.579 59.805 7.637
3.580 59.800 7.486
3.581 59.730 7.319
3.582 59.647 7.223
3.583 59.697 7.061
3.585 59.832 6.933
3.586 59.890 6.785
3.587 59.897 6.628
3.589 59.900 6.460
3.590 59.890 6.309
3.591 59.880 6.140
3.592 59.872 5.984
3.593 59.858 5.822
3.594 59.858 5.671
3.595 59.856 5.491
3.596 59.851 5.339
3.598 59.852 5.188
3.599 59.859 5.022
3.600 59.862 4.878
3.601 59.869 4.708
3.602 59.869 4.547
3.604 59.873 4.392
3.605 59.870 4.241
3.606 59.866 4.150
3.611 59.844 3.507
3.612 59.962 3.455
3.613 60.026 3.311
3.615 60.024 3.143
3.616 60.027 2.976
3.631 59.629 13.826
3.632 59.868 13.774
3.633 60.002 13.691
3.634 60.070 13.616
3.635 60.085 13.465
3.636 60.094 13.308
3.638 60.097 13.152
3.639 60.090 12.993
3.640 60.085 12.826
3.641 60.082 12.682
3.642 60.081 12.519
3.644 60.082 12.366
3.645 60.077 12.195
3.646 60.069 12.042
3.647 60.067 11.872
3.649 60.068 11.727
3.650 60.071 11.557
3.651 60.072 11.409
3.652 60.063 11.260
3.654 60.043 11.084
3.655 60.019 10.923
3.656 60.032 10.785
3.659 59.698 10.245
3.661 59.785 10.099
3.662 59.802 9.948
3.663 59.811 9.788
3.665 59.809 9.631
3.666 59.802 9.464
3.667 59.800 9.321
3.668 59.792 9.143
3.669 59.791 8.989
3.670 59.799 8.834
3.671 59.802 8.686
3.673 59.794 8.509
3.674 59.790 8.354
3.675 59.799 8.200
3.676 59.796 8.035
3.677 59.791 7.886
3.679 59.792 7.716
3.680 59.804 7.559
3.681 59.792 7.404
3.682 59.764 7.322
3.682 59.675 7.228
3.683 59.625 7.138
3.685 59.761 7.002
3.685 59.832 6.929
3.687 59.887 6.787
3.688 59.892 6.626
3.689 59.897 6.451
3.690 59.895 6.312
3.691 59.883 6.139
3.693 59.874 5.986
3.694 59.863 5.819
3.695 59.864 5.669
3.696 59.864 5.508
3.697 59.857 5.345
3.698 59.856 5.180
3.699 59.858 5.029
3.700 59.856 4.864
3.702 59.860 4.706
3.703 59.863 4.545
3.704 59.868 4.390
3.705 59.872 4.234
3.707 59.855 4.078
3.711 59.859 3.511
3.712 59.971 3.452
3.714 60.024 3.300
3.715 60.022 3.150
3.716 60.027 2.987
3.730 59.561 13.819
3.732 59.849 13.766
3.733 59.999 13.694
3.734 60.077 13.620
3.735 60.086 13.476
3.736 60.098 13.301
3.737 60.100 13.152
3.738 60.091 12.991
3.740 60.087 12.833
3.741 60.082 12.674
3.742 60.078 12.523
3.743 60.078 12.352
3.745 60.073 12.195
3.746 60.066 12.035
3.747 60.062 11.888
3.748 60.060 11.728
3.749 60.064 11.571
3.751 60.063 11.392
3.752 60.054 11.247
3.753 60.044 11.081
3.755 60.033 10.945
3.756 60.055 10.780
3.759 59.712 10.241
3.761 59.801 10.100
3.762 59.808 9.952
3.763 59.813 9.789
3.764 59.813 9.636
3.765 59.803 9.470
3.766 59.800 9.309
3.767 59.800 9.156
3.769 59.798 8.989
3.770 59.804 8.829
3.771 59.804 8.672
3.772 59.795 8.523
3.773 59.793 8.368
3.775 59.798 8.196
3.776 59.795 8.028
3.777 59.789 7.865
3.778 59.787 7.727
3.780 59.803 7.565
3.781 59.789 7.400
3.781 59.737 7.319
3.782 59.636 7.225
3.783 59.631 7.062
3.784 59.750 6.999
3.785 59.820 6.924
3.786 59.881 6.777
3.787 59.890 6.621
3.789 59.891 6.459
3.790 59.888 6.308
3.791 59.883 6.143
3.792 59.873 5.983
3.793 59.863 5.821
3.794 59.867 5.661
3.795 59.866 5.521
3.797 59.858 5.330
3.798 59.860 5.195
3.799 59.860 5.022
3.800 59.856 4.867
3.801 59.858 4.702
3.802 59.857 4.556
3.804 59.860 4.386
3.805 59.866 4.223
3.806 59.861 4.075
3.807 59.864 4.012
3.810 59.625 3.553
3.811 59.843 3.520
3.812 59.967 3.450
3.813 60.022 3.300
3.815 60.023 3.142
3.816 60.028 2.981
3.831 59.860 13.762
3.832 60.007 13.697
3.832 60.082 13.623
3.834 60.091 13.474
3.835 60.103 13.311
3.836 60.104 13.142
3.837 60.095 12.997
3.838 60.093 12.837
3.840 60.090 12.671
3.841 60.082 12.515
3.842 60.077 12.361
3.843 60.067 12.202
3.845 60.059 12.036
3.846 60.058 11.881
3.847 60.059 11.721
3.848 60.064 11.569
3.850 60.065 11.412
3.851 60.061 11.240
3.852 60.050 11.084
3.854 60.048 10.934
3.855 60.069 10.789
3.861 59.813 9.944
3.862 59.814 9.778
3.862 59.816 9.700
3.863 59.813 9.554
3.865 59.804 9.396
3.866 59.806 9.227
3.867 59.809 9.076
3.868 59.804 8.915
3.869 59.807 8.760
3.870 59.795 8.588
3.871 59.791 8.430
3.873 59.794 8.280
3.873 59.790 8.191
3.874 59.788 8.049
3.876 59.784 7.887
3.877 59.782 7.708
3.878 59.796 7.557
3.880 59.790 7.414
3.880 59.773 7.323
3.880 59.551 7.204
3.882 59.631 7.055
3.883 59.720 6.999
3.884 59.824 6.930
3.885 59.878 6.780
3.886 59.887 6.619
3.887 59.894 6.471
3.889 59.893 6.296
3.890 59.890 6.150
3.891 59.882 5.982
3.892 59.875 5.831
3.893 59.878 5.663
3.894 59.878 5.499
3.895 59.866 5.343
3.896 59.864 5.187
3.897 59.865 5.032
3.899 59.863 4.872
3.900 59.864 4.708
3.901 59.857 4.547
3.902 59.855 4.381
3.904 59.865 4.233
3.905 59.859 4.072
3.912 60.018 3.309
3.913 60.021 3.136
3.915 60.027 2.993
3.929 59.804 13.767
3.930 60.004 13.699
3.932 60.076 13.538
3.933 60.097 13.386
3.934 60.104 13.235
3.935 60.097 13.070
3.937 60.090 12.910
3.938 60.092 12.756
3.939 60.088 12.590
3.940 60.078 12.440
3.941 60.070 12.278
3.943 60.061 12.125
3.944 60.056 11.955
3.945 60.061 11.806
3.947 60.066 11.643
3.948 60.070 11.483
3.949 60.078 11.332
3.950 60.075 11.174
3.952 60.065 11.005
3.953 60.052 10.857
3.953 60.052 10.795
3.957 59.768 10.186
3.959 59.816 10.024
3.960 59.821 9.872
3.961 59.819 9.711
3.962 59.811 9.541
3.963 59.804 9.394
3.965 59.804 9.233
3.966 59.800 9.066
3.967 59.798 8.919
3.968 59.795 8.747
3.969 59.781 8.589
3.970 59.781 8.429
3.971 59.786 8.286
3.973 59.788 8.114
3.974 59.792 7.958
3.975 59.792 7.798
3.976 59.790 7.647
3.978 59.792 7.479
3.979 59.738 7.312
3.979 59.600 7.212
3.981 59.643 7.058
3.982 59.754 7.010
3.982 59.824 6.931
3.984 59.879 6.778
3.985 59.888 6.626
3.986 59.896 6.459
3.987 59.892 6.313
3.989 59.884 6.141
3.990 59.883 5.987
3.991 59.877 5.814
3.992 59.881 5.670
3.993 59.883 5.507
3.994 59.870 5.347
3.995 59.868 5.182
3.996 59.872 5.040
3.998 59.871 4.863
3.999 59.868 4.715
4.000 59.854 4.546
4.001 59.853 4.395
4.002 59.867 4.225
4.004 59.861 4.075
4.004 59.864 3.999
4.008 59.847 3.505
4.009 59.950 3.451
4.011 60.016 3.302
4.012 60.016 3.143
4.014 60.023 2.991
4.027 59.646 13.840
4.029 59.892 13.769
4.030 60.014 13.692
4.031 60.082 13.548
4.032 60.103 13.386
4.034 60.106 13.242
4.035 60.097 13.060
4.036 60.090 12.916
4.037 60.094 12.761
4.038 60.089 12.596
4.040 60.078 12.441
4.041 60.063 12.269
4.042 60.053 12.115
4.043 60.055 11.957
4.045 60.060 11.804
4.046 60.070 11.644
4.047 60.077 11.490
4.049 60.081 11.324
4.049 60.079 11.244
4.050 60.068 11.091
4.052 60.065 10.932
4.052 60.063 10.857
4.059 59.817 9.949
4.060 59.817 9.785
4.061 59.819 9.636
4.062 59.811 9.465
4.063 59.808 9.318
4.064 59.806 9.159
4.066 59.797 8.985
4.067 59.794 8.837
4.068 59.784 8.668
4.069 59.778 8.512
4.070 59.780 8.352
4.071 59.785 8.209
4.073 59.788 8.034
4.074 59.794 7.877
4.075 59.790 7.709
4.077 59.793 7.565
4.078 59.776 7.400
4.078 59.723 7.319
4.079 59.544 7.206
4.080 59.637 7.060
4.081 59.722 7.000
4.082 59.816 6.928
4.083 59.881 6.780
4.085 59.892 6.623
4.086 59.901 6.465
4.087 59.892 6.300
4.088 59.883 6.144
4.089 59.877 5.976
4.090 59.876 5.825
4.091 59.881 5.668
4.092 59.882 5.503
4.093 59.876 5.354
4.095 59.873 5.192
4.096 59.874 5.019
4.097 59.876 4.865
4.098 59.873 4.715
4.099 59.859 4.551
4.101 59.855 4.386
4.102 59.869 4.236
4.103 59.871 4.084
4.104 59.867 3.993
4.110 60.018 3.307
4.112 60.014 3.137
4.113 60.022 2.988
4.129 60.015 13.695
4.131 60.093 13.543
4.132 60.103 13.385
4.133 60.104 13.232
4.134 60.090 13.072
4.136 60.080 12.917
4.137 60.086 12.752
4.138 60.083 12.598
4.139 60.073 12.428
4.140 60.063 12.282
4.142 60.052 12.127
4.143 60.055 11.953
4.144 60.064 11.797
4.146 60.077 11.649
4.147 60.079 11.481
4.148 60.080 11.331
4.149 60.076 11.176
4.151 60.056 11.009
4.152 60.049 10.848
4.153 60.052 10.785
4.156 59.708 10.250
4.157 59.806 10.099
4.158 59.813 9.958
4.160 59.813 9.779
4.161 59.815 9.631
4.162 59.807 9.468
4.163 59.799 9.311
4.164 59.798 9.157
4.165 59.789 8.983
4.166 59.784 8.834
4.167 59.780 8.675
4.169 59.778 8.516
4.170 59.777 8.350
4.171 59.779 8.193
4.172 59.788 8.039
4.174 59.795 7.875
4.175 59.796 7.718
4.176 59.803 7.566
4.177 59.767 7.400
4.178 59.681 7.302
4.178 59.589 7.208
4.180 59.642 7.058
4.181 59.735 7.005
4.181 59.822 6.934
4.183 59.887 6.778
4.184 59.898 6.623
4.185 59.902 6.464
4.186 59.894 6.305
4.188 59.883 6.146
4.189 59.877 5.990
4.190 59.877 5.839
4.191 59.878 5.659
4.192 59.876 5.494
4.193 59.872 5.338
4.194 59.867 5.183
4.195 59.873 5.033
4.197 59.882 4.872
4.198 59.881 4.710
4.199 59.867 4.552
4.200 59.858 4.393
4.201 59.865 4.233
4.203 59.871 4.066
4.203 59.880 4.006
4.206 59.672 3.547
4.207 59.871 3.509
4.208 59.964 3.445
4.210 60.020 3.298
4.211 60.016 3.149
4.213 60.019 2.981
4.229 60.061 13.705
4.231 60.087 13.544
4.232 60.095 13.396
4.233 60.095 13.214
4.234 60.080 13.074
4.235 60.068 12.905
4.237 60.072 12.754
4.238 60.072 12.590
4.239 60.064 12.436
4.240 60.057 12.279
4.242 60.054 12.118
4.243 60.060 11.961
4.244 60.073 11.808
4.245 60.082 11.647
4.247 60.082 11.482
4.248 60.082 11.331
4.249 60.073 11.163
4.250 60.057 11.021
4.252 60.036 10.842
4.257 59.813 10.107
4.258 59.817 9.953
4.259 59.816 9.788
4.261 59.819 9.635
4.262 59.809 9.461
4.263 59.799 9.305
4.264 59.797 9.160
4.265 59.792 8.988
4.266 59.787 8.836
4.267 59.784 8.657
4.268 59.781 8.529
4.270 59.777 8.348
4.271 59.775 8.193
4.272 59.781 8.037
4.274 59.793 7.873
4.275 59.802 7.722
4.276 59.819 7.571
4.277 59.797 7.394
4.278 59.725 7.310
4.278 59.644 7.224
4.280 59.679 7.062
4.281 59.834 6.939
4.283 59.891 6.788
4.284 59.902 6.622
4.285 59.903 6.455
4.286 59.893 6.297
4.287 59.886 6.151
4.289 59.882 5.976
4.290 59.879 5.828
4.291 59.878 5.670
4.292 59.873 5.507
4.293 59.865 5.346
4.294 59.861 5.197
4.295 59.869 5.023
4.297 59.881 4.863
4.298 59.885 4.714
4.299 59.872 4.555
4.300 59.861 4.387
4.301 59.864 4.237
4.303 59.857 4.078
4.306 59.668 3.542
4.308 59.962 3.461
4.310 60.016 3.296
4.311 60.016 3.145
4.313 60.025 2.990
4.329 59.999 13.696
4.331 60.070 13.544
4.332 60.091 13.385
4.333 60.096 13.231
4.334 60.082 13.070
4.336 60.067 12.910
4.337 60.065 12.756
4.338 60.064 12.600
4.339 60.059 12.422
4.340 60.058 12.276
4.342 60.061 12.120
4.343 60.068 11.963
4.344 60.074 11.801
4.345 60.079 11.646
4.347 60.080 11.489
4.348 60.077 11.331
4.349 60.070 11.165
4.351 60.061 11.006
4.352 60.036 10.855
4.352 60.039 10.787
4.356 59.725 10.246
4.357 59.819 10.123
4.358 59.822 9.936
4.359 59.824 9.796
4.361 59.830 9.637
4.362 59.818 9.464
4.363 59.810 9.304
4.364 59.811 9.150
4.365 59.803 8.997
4.366 59.796 8.832
4.367 59.793 8.675
4.369 59.786 8.517
4.370 59.782 8.357
4.371 59.776 8.198
4.372 59.782 8.028
4.374 59.795 7.874
4.375 59.804 7.729
4.376 59.824 7.565
4.378 59.810 7.408
4.378 59.741 7.320
4.379 59.670 7.220
4.380 59.687 7.062
4.381 59.769 7.003
4.381 59.848 6.932
4.383 59.894 6.778
4.384 59.901 6.627
4.385 59.901 6.472
4.386 59.894 6.302
4.388 59.889 6.137
4.389 59.885 5.996
4.390 59.878 5.813
4.391 59.874 5.675
4.392 59.865 5.504
4.393 59.858 5.345
4.394 59.856 5.179
4.395 59.865 5.019
4.397 59.881 4.876
4.398 59.887 4.706
4.399 59.875 4.555
4.400 59.863 4.390
4.401 59.862 4.225
4.403 59.852 4.076
4.403 59.832 4.007
4.409 60.008 3.380
4.411 60.021 3.220
4.412 60.028 3.069
4.413 60.029 2.981
4.427 59.524 13.817
4.428 59.816 13.751
4.429 59.961 13.684
4.430 60.038 13.619
4.431 60.080 13.469
4.433 60.093 13.313
4.434 60.098 13.145
4.435 60.086 13.001
4.436 60.073 12.825
4.437 60.072 12.674
4.439 60.066 12.515
4.440 60.063 12.353
4.441 60.063 12.201
4.442 60.067 12.040
4.444 60.073 11.886
4.445 60.073 11.727
4.446 60.071 11.565
4.447 60.070 11.395
4.449 60.066 11.259
4.450 60.058 11.088
4.451 60.072 10.926
4.452 60.069 10.797
4.456 59.722 10.254
4.457 59.817 10.101
4.458 59.823 9.959
4.460 59.825 9.776
4.461 59.828 9.631
4.462 59.814 9.473
4.463 59.810 9.311
4.464 59.813 9.150
4.465 59.804 8.996
4.466 59.800 8.829
4.467 59.796 8.676
4.469 59.785 8.514
4.470 59.783 8.353
4.471 59.780 8.198
4.472 59.781 8.034
4.474 59.790 7.889
4.475 59.802 7.723
4.476 59.822 7.562
4.478 59.809 7.403
4.478 59.730 7.311
4.479 59.645 7.216
4.480 59.696 7.071
4.481 59.846 6.948
4.483 59.891 6.775
4.484 59.896 6.619
4.485 59.897 6.466
4.486 59.895 6.316
4.488 59.892 6.139
4.489 59.886 5.992
4.490 59.880 5.816
4.491 59.872 5.658
4.492 59.862 5.515
4.493 59.857 5.329
4.494 59.857 5.186
4.495 59.864 5.026
4.497 59.883 4.881
4.498 59.891 4.715
4.499 59.880 4.539
4.500 59.870 4.389
4.501 59.866 4.230
4.503 59.856 4.083
4.503 59.854 4.013
4.506 59.646 3.542
4.507 59.865 3.514
4.508 59.956 3.449
4.510 60.018 3.307
4.511 60.025 3.147
4.513 60.038 2.990
4.528 59.797 13.759
4.529 59.965 13.691
4.530 60.051 13.624
4.531 60.071 13.459
4.532 60.088 13.316
4.534 60.097 13.150
4.535 60.091 12.991
4.536 60.079 12.831
4.537 60.077 12.676
4.538 60.068 12.514
4.540 60.068 12.358
4.541 60.069 12.199
4.542 60.072 12.040
4.543 60.077 11.879
4.545 60.074 11.722
4.546 60.071 11.570
4.547 60.071 11.410
4.548 60.073 11.251
4.550 60.069 11.091
4.551 60.065 10.933
4.552 60.074 10.783
4.554 59.473 10.360
4.554 59.632 10.317
4.555 59.725 10.254
4.557 59.813 10.107
4.558 59.824 9.943
4.559 59.826 9.785
4.560 59.824 9.635
4.562 59.815 9.472
4.563 59.816 9.319
4.564 59.815 9.153
4.565 59.804 8.988
4.566 59.799 8.839
4.567 59.795 8.669
4.568 59.787 8.511
4.569 59.787 8.359
4.571 59.785 8.198
4.572 59.786 8.041
4.573 59.790 7.876
4.575 59.799 7.725
4.576 59.813 7.563
4.577 59.778 7.395
4.578 59.694 7.301
4.578 59.603 7.212
4.579 59.628 7.064
4.580 59.765 7.002
4.581 59.840 6.927
4.583 59.893 6.786
4.584 59.897 6.623
4.585 59.897 6.462
4.586 59.894 6.303
4.587 59.893 6.147
4.588 59.888 5.994
4.590 59.880 5.816
4.591 59.874 5.657
4.592 59.867 5.510
4.593 59.863 5.363
4.594 59.864 5.184
4.595 59.869 5.017
4.596 59.882 4.865
4.597 59.886 4.712
4.599 59.877 4.554
4.600 59.868 4.388
4.601 59.868 4.228
4.602 59.875 4.077
4.603 59.862 4.014
4.607 59.884 3.523
4.608 59.970 3.455
4.609 60.020 3.304
4.611 60.024 3.143
4.612 60.037 2.988
4.629 59.978 13.702
4.629 60.048 13.629
4.631 60.071 13.463
4.632 60.085 13.299
4.633 60.093 13.161
4.635 60.090 12.982
4.636 60.082 12.840
4.637 60.077 12.674
4.638 60.072 12.512
4.639 60.070 12.361
4.641 60.066 12.203
4.642 60.074 12.036
4.643 60.080 11.894
4.644 60.072 11.711
4.646 60.069 11.563
4.647 60.069 11.415
4.648 60.069 11.241
4.650 60.065 11.091
4.651 60.060 10.932
4.654 59.601 10.313
4.655 59.709 10.243
4.657 59.808 10.105
4.658 59.822 9.956
4.659 59.823 9.786
4.660 59.822 9.634
4.661 59.816 9.469
4.663 59.816 9.308
4.664 59.818 9.162
4.665 59.800 8.986
4.666 59.793 8.837
4.667 59.798 8.674
4.668 59.793 8.508
4.669 59.792 8.353
4.671 59.792 8.198
4.672 59.788 8.046
4.673 59.787 7.871
4.674 59.791 7.724
4.676 59.800 7.559
4.677 59.775 7.403
4.678 59.739 7.325
4.678 59.539 7.198
4.679 59.651 7.070
4.680 59.760 7.009
4.682 59.877 6.857
4.683 59.900 6.697
4.684 59.906 6.550
4.685 59.901 6.380
4.687 59.899 6.227
4.688 59.896 6.066
4.689 59.888 5.902
4.690 59.885 5.757
4.691 59.877 5.585
4.692 59.872 5.414
4.693 59.872 5.276
4.694 59.871 5.107
4.695 59.878 4.956
4.697 59.885 4.792
4.698 59.882 4.626
4.699 59.876 4.477
4.700 59.870 4.311
4.702 59.871 4.150
4.703 59.901 4.002
4.709 60.023 3.300
4.711 60.023 3.141
4.712 60.030 2.978
4.729 60.024 13.696
4.730 60.053 13.541
4.731 60.075 13.380
4.732 60.086 13.226
4.734 60.084 13.079
4.735 60.074 12.905
4.736 60.072 12.757
4.737 60.070 12.599
4.739 60.067 12.427
4.740 60.071 12.277
4.741 60.075 12.127
4.742 60.087 11.959
4.744 60.085 11.804
4.745 60.075 11.641
4.746 60.074 11.483
4.747 60.079 11.336
4.749 60.072 11.167
4.750 60.059 11.017
4.757 59.808 10.025
4.758 59.817 9.867
4.759 59.816 9.712
4.761 59.809 9.549
4.762 59.812 9.389
4.763 59.815 9.235
4.764 59.801 9.079
4.765 59.790 8.904
4.766 59.793 8.750
4.767 59.794 8.602
4.768 59.792 8.440
4.770 59.792 8.277
4.771 59.789 8.111
4.772 59.784 7.963
4.774 59.786 7.787
4.775 59.788 7.647
4.776 59.789 7.471
4.777 59.719 7.313
4.778 59.599 7.220
4.779 59.644 7.068
4.780 59.759 6.997
4.781 59.825 6.917
4.782 59.898 6.794
4.783 59.905 6.617
4.785 59.904 6.470
4.786 59.897 6.308
4.787 59.891 6.136
4.788 59.887 5.980
4.789 59.885 5.829
4.790 59.878 5.675
4.791 59.873 5.500
4.792 59.872 5.337
4.793 59.875 5.264
4.794 59.875 5.109
4.795 59.881 4.955
4.796 59.885 4.794
4.798 59.883 4.625
4.799 59.874 4.477
4.800 59.868 4.320
4.801 59.870 4.152
4.803 59.883 4.003
4.806 59.717 3.551
4.807 59.886 3.518
4.808 59.972 3.458
4.809 60.025 3.308
4.810 60.022 3.147
4.812 60.023 2.987
4.827 59.897 13.771
4.828 60.020 13.695
4.830 60.062 13.539
4.831 60.073 13.386
4.832 60.079 13.226
4.833 60.076 13.072
4.835 60.060 12.912
4.836 60.060 12.752
4.837 60.069 12.590
4.838 60.071 12.438
4.840 60.070 12.273
4.841 60.074 12.119
4.842 60.082 11.961
4.843 60.079 11.812
4.845 60.069 11.644
4.846 60.076 11.482
4.847 60.086 11.331
4.848 60.076 11.174
4.850 60.070 11.010
4.851 60.062 10.855
4.855 59.703 10.239
4.856 59.800 10.107
4.857 59.811 9.946
4.859 59.814 9.787
4.860 59.808 9.633
4.861 59.807 9.480
4.862 59.810 9.301
4.863 59.801 9.155
4.864 59.788 8.986
4.865 59.787 8.834
4.867 59.789 8.666
4.868 59.784 8.516
4.869 59.784 8.356
4.870 59.784 8.201
4.871 59.780 8.033
4.873 59.780 7.881
4.874 59.778 7.715
4.875 59.787 7.566
4.877 59.764 7.385
4.877 59.742 7.305
4.877 59.563 7.212
4.879 59.645 7.054
4.880 59.758 7.004
4.881 59.839 6.938
4.882 59.902 6.782
4.883 59.907 6.623
4.884 59.906 6.465
4.886 59.898 6.306
4.887 59.892 6.146
4.888 59.891 5.985
4.889 59.887 5.831
4.890 59.880 5.657
4.891 59.871 5.508
4.892 59.872 5.353
4.893 59.871 5.192
4.895 59.872 5.025
4.896 59.875 4.859
4.897 59.876 4.714
4.898 59.872 4.548
4.899 59.864 4.381
4.901 59.861 4.231
4.902 59.860 4.087
4.902 59.864 4.007
4.907 59.964 3.446
4.909 60.020 3.303
4.910 60.018 3.139
4.912 60.025 2.988
4.928 60.037 13.698
4.930 60.080 13.546
4.931 60.090 13.391
4.932 60.089 13.233
4.933 60.078 13.068
4.934 60.057 12.909
4.936 60.055 12.747
4.937 60.065 12.596
4.938 60.072 12.435
4.939 60.072 12.282
4.941 60.070 12.121
4.942 60.078 11.958
4.943 60.073 11.805
4.944 60.067 11.643
4.946 60.079 11.487
4.947 60.091 11.327
4.948 60.083 11.171
4.950 60.073 11.010
4.956 59.794 10.107
4.957 59.807 9.939
4.958 59.812 9.787
4.959 59.810 9.632
4.961 59.806 9.466
4.962 59.807 9.311
4.963 59.799 9.154
4.964 59.788 8.985
4.965 59.789 8.830
4.966 59.789 8.679
4.967 59.782 8.510
4.969 59.783 8.360
4.970 59.785 8.189
4.971 59.787 8.037
4.972 59.785 7.876
4.974 59.778 7.726
4.975 59.780 7.559
4.976 59.760 7.392
4.977 59.713 7.309
4.977 59.628 7.215
4.978 59.587 7.123
4.979 59.662 7.061
4.979 59.772 7.010
4.980 59.837 6.933
4.982 59.899 6.789
4.983 59.904 6.628
4.984 59.903 6.462
4.985 59.899 6.298
4.986 59.894 6.146
4.988 59.896 5.992
4.989 59.892 5.830
4.990 59.880 5.658
4.991 59.869 5.506
4.992 59.868 5.343
4.993 59.868 5.197
4.994 59.868 5.021
4.995 59.871 4.872
4.997 59.874 4.708
4.998 59.867 4.550
4.999 59.854 4.392
5.000 59.846 4.228
5.001 59.857 4.076
5.005 59.681 3.557
5.006 59.877 3.522
5.007 59.984 3.450
5.009 60.017 3.306
5.010 60.018 3.132
5.011 60.024 2.988
5.027 60.012 13.691
5.029 60.094 13.554
5.030 60.102 13.384
5.031 60.100 13.235
5.032 60.083 13.065
5.034 60.058 12.905
5.035 60.054 12.762
5.036 60.061 12.587
5.037 60.073 12.434
5.038 60.070 12.286
5.040 60.067 12.112
5.041 60.072 11.969
5.042 60.069 11.796
5.043 60.065 11.646
5.045 60.078 11.485
5.046 60.090 11.333
5.047 60.079 11.166
5.049 60.072 11.018
5.049 60.072 10.933
5.054 59.710 10.250
5.055 59.805 10.102
5.056 59.817 9.947
5.057 59.819 9.790
5.059 59.816 9.628
5.060 59.807 9.469
5.061 59.804 9.321
5.062 59.796 9.141
5.063 59.789 8.994
5.064 59.790 8.836
5.065 59.789 8.673
5.067 59.778 8.515
5.068 59.780 8.346
5.069 59.789 8.194
5.070 59.789 8.042
5.072 59.787 7.876
5.073 59.779 7.710
5.074 59.774 7.556
5.075 59.751 7.398
5.076 59.713 7.311
5.076 59.642 7.227
5.078 59.666 7.060
5.079 59.770 7.006
5.080 59.878 6.861
5.081 59.902 6.710
5.083 59.908 6.534
5.084 59.904 6.393
5.085 59.900 6.222
5.086 59.898 6.068
5.087 59.898 5.907
5.088 59.889 5.742
5.089 59.878 5.595
5.090 59.871 5.425
5.092 59.869 5.268
5.093 59.865 5.104
5.094 59.866 4.946
5.095 59.872 4.787
5.096 59.872 4.635
5.097 59.863 4.472
5.099 59.848 4.303
5.100 59.841 4.146
5.101 59.854 4.010
5.107 60.007 3.378
5.108 60.017 3.230
5.110 60.028 3.073
5.110 60.028 2.992
5.126 60.019 13.708
5.127 60.071 13.621
5.128 60.092 13.467
5.129 60.096 13.306
5.130 60.088 13.150
5.132 60.066 12.988
5.133 60.050 12.833
5.134 60.056 12.674
5.135 60.064 12.510
5.137 60.068 12.355
5.138 60.064 12.199
5.139 60.061 12.028
5.140 60.062 11.885
5.141 60.062 11.725
5.143 60.068 11.570
5.144 60.085 11.415
5.145 60.085 11.248
5.147 60.071 11.085
5.148 60.062 10.941
5.149 60.053 10.773
5.151 59.598 10.354
5.152 59.721 10.245
5.154 59.805 10.107
5.155 59.820 9.956
5.156 59.821 9.780
5.157 59.821 9.627
5.158 59.817 9.477
5.160 59.807 9.308
5.161 59.799 9.151
5.162 59.797 8.989
5.163 59.797 8.836
5.164 59.797 8.672
5.165 59.787 8.515
5.166 59.787 8.355
5.168 59.795 8.206
5.169 59.798 8.030
5.170 59.800 7.885
5.171 59.790 7.716
5.173 59.784 7.557
5.174 59.740 7.394
5.175 59.695 7.302
5.175 59.617 7.221
5.176 59.654 7.068
5.177 59.757 7.013
5.178 59.832 6.931
5.179 59.884 6.775
5.181 59.902 6.622
5.182 59.902 6.466
5.183 59.893 6.300
5.184 59.895 6.150
5.185 59.893 5.989
5.186 59.887 5.827
5.187 59.879 5.665
5.189 59.873 5.507
5.190 59.867 5.343
5.191 59.862 5.181
5.192 59.862 5.032
5.193 59.866 4.870
5.194 59.871 4.706
5.196 59.867 4.545
5.197 59.854 4.395
5.198 59.844 4.228
5.199 59.839 4.056
5.203 59.686 3.544
5.204 59.881 3.514
5.205 59.984 3.451
5.206 60.005 3.295
5.208 60.010 3.144
5.209 60.021 2.985
5.224 60.010 13.697
5.226 60.084 13.551
5.227 60.084 13.384
5.228 60.087 13.227
5.230 60.074 13.066
5.231 60.050 12.908
5.232 60.049 12.754
5.233 60.058 12.590
5.234 60.062 12.431
5.236 60.065 12.276
5.237 60.060 12.128
5.238 60.063 11.959
5.239 60.072 11.800
5.241 60.071 11.646
5.242 60.081 11.486
5.243 60.090 11.335
5.245 60.076 11.172
5.246 60.064 11.010
5.247 60.038 10.849
5.251 59.773 10.183
5.253 59.812 10.025
5.254 59.825 9.873
5.255 59.831 9.702
5.256 59.829 9.560
5.258 59.823 9.394
5.259 59.811 9.233
5.260 59.805 9.074
5.261 59.805 8.908
5.262 59.808 8.760
5.263 59.802 8.594
5.264 59.793 8.437
5.266 59.799 8.278
5.267 59.802 8.120
5.268 59.805 7.962
5.269 59.805 7.792
5.271 59.788 7.648
5.272 59.785 7.487
5.272 59.767 7.404
5.273 59.712 7.292
5.274 59.640 7.218
5.274 59.574 7.136
5.275 59.644 7.060
5.276 59.751 7.008
5.277 59.865 6.857
5.279 59.892 6.698
5.280 59.904 6.549
5.281 59.899 6.388
5.282 59.892 6.215
5.283 59.891 6.065
5.284 59.889 5.910
5.285 59.883 5.745
5.287 59.880 5.580
5.288 59.876 5.430
5.289 59.867 5.264
5.290 59.862 5.106
5.291 59.864 4.950
5.292 59.873 4.796
5.293 59.879 4.626
5.295 59.872 4.470
5.296 59.860 4.306
5.297 59.850 4.149
5.298 59.854 4.006
5.301 59.692 3.548
5.302 59.889 3.515
5.303 59.989 3.461
5.305 60.006 3.298
5.306 60.007 3.139
5.308 60.020 2.983
5.323 59.863 13.756
5.324 60.019 13.693
5.325 60.069 13.544
5.326 60.073 13.385
5.327 60.065 13.223
5.329 60.061 13.069
5.330 60.072 12.907
5.331 60.066 12.755
5.332 60.055 12.601
5.334 60.073 12.442
5.335 60.072 12.277
5.336 60.071 12.113
5.337 60.069 11.964
5.339 60.070 11.807
5.340 60.070 11.639
5.341 60.084 11.490
5.343 60.102 11.329
5.344 60.090 11.172
5.345 60.084 11.010
5.346 60.075 10.930
5.351 59.766 10.183
5.352 59.806 10.020
5.353 59.824 9.871
5.354 59.834 9.719
5.356 59.831 9.552
5.357 59.829 9.387
5.358 59.817 9.235
5.359 59.808 9.073
5.360 59.812 8.915
5.361 59.811 8.763
5.362 59.802 8.597
5.364 59.793 8.424
5.365 59.792 8.275
5.366 59.792 8.121
5.367 59.798 7.960
5.369 59.801 7.796
5.370 59.788 7.651
5.371 59.784 7.479
5.372 59.704 7.321
5.373 59.631 7.214
5.374 59.644 7.052
5.375 59.750 7.000
5.376 59.858 6.860
5.378 59.891 6.693
5.379 59.901 6.551
5.380 59.896 6.386
5.381 59.883 6.220
5.382 59.878 6.065
5.384 59.878 5.900
5.385 59.877 5.752
5.386 59.880 5.591
5.387 59.881 5.419
5.388 59.872 5.277
5.389 59.865 5.099
5.390 59.869 4.947
5.391 59.878 4.793
5.393 59.888 4.628
5.394 59.884 4.476
5.395 59.870 4.317
5.396 59.863 4.153
5.398 59.839 4.000
5.403 59.963 3.451
5.404 60.013 3.297
5.406 60.012 3.142
5.407 60.023 2.993
5.444 60.074 11.092
5.445 60.083 11.015
5.452 59.819 9.946
5.453 59.835 9.798
5.455 59.837 9.634
5.456 59.832 9.474
5.457 59.822 9.307
5.458 59.813 9.161
5.459 59.808 8.993
5.460 59.805 8.826
5.461 59.800 8.677
5.463 59.788 8.518
5.464 59.779 8.356
5.465 59.775 8.194
5.466 59.781 8.031
5.467 59.789 7.887
5.469 59.787 7.711
5.470 59.789 7.561
5.471 59.753 7.398
5.472 59.701 7.307
5.475 59.812 6.924
5.477 59.878 6.780
5.478 59.896 6.626
5.479 59.898 6.460
5.480 59.884 6.312
5.481 59.876 6.147
5.483 59.871 5.976
5.484 59.866 5.820
5.485 59.869 5.660
5.486 59.871 5.514
5.487 59.868 5.339
5.488 59.860 5.194
5.489 59.861 5.021
5.490 59.867 4.871
5.492 59.877 4.711
5.493 59.885 4.552
5.494 59.881 4.383
5.495 59.866 4.235
5.497 59.848 4.082
5.502 59.971 3.449
5.504 60.018 3.299
5.505 60.020 3.139
5.507 60.024 2.991
5.551 59.795 10.105
5.552 59.819 9.952
5.553 59.830 9.797
5.555 59.835 9.627
5.556 59.824 9.469
5.557 59.818 9.317
5.558 59.816 9.150
5.559 59.811 8.999
5.560 59.805 8.832
5.561 59.796 8.671
5.562 59.784 8.518
5.564 59.774 8.346
5.565 59.770 8.197
5.566 59.777 8.031
5.567 59.786 7.885
5.569 59.784 7.714
5.570 59.786 7.564
5.571 59.748 7.383
5.572 59.679 7.303
5.572 59.604 7.220
5.574 59.626 7.058
5.574 59.750 7.003
5.575 59.815 6.923
5.577 59.878 6.783
5.578 59.894 6.621
5.579 59.898 6.459
5.580 59.889 6.309
5.581 59.879 6.149
5.583 59.872 5.975
5.584 59.868 5.826
5.585 59.866 5.669
5.586 59.862 5.500
5.587 59.860 5.339
5.588 59.858 5.187
5.589 59.855 5.024
5.590 59.860 4.860
5.592 59.871 4.707
5.593 59.879 4.554
5.594 59.880 4.396
5.595 59.868 4.230
5.597 59.851 4.076
5.597 59.830 4.010
5.600 59.743 3.555
5.601 59.890 3.517
5.602 59.976 3.450
5.604 60.016 3.307
5.605 60.022 3.142
5.607 60.023 2.980
5.644 60.047 10.995
5.645 60.046 10.923
5.650 59.762 10.174
5.651 59.819 10.034
5.653 59.833 9.868
5.654 59.837 9.712
5.655 59.828 9.558
5.656 59.810 9.383
5.657 59.807 9.226
5.658 59.808 9.072
5.659 59.801 8.918
5.660 59.792 8.757
5.662 59.782 8.586
5.663 59.772 8.435
5.664 59.770 8.269
5.665 59.774 8.121
5.667 59.782 7.949
5.668 59.787 7.801
5.669 59.786 7.643
5.670 59.786 7.478
5.672 59.723 7.316
5.672 59.650 7.227
5.673 59.627 7.126
5.674 59.762 7.008
5.675 59.821 6.921
5.676 59.880 6.786
5.678 59.899 6.622
5.679 59.900 6.466
5.680 59.890 6.294
5.681 59.881 6.147
5.682 59.869 5.985
5.683 59.866 5.823
5.684 59.866 5.669
5.685 59.861 5.503
5.687 59.857 5.345
5.688 59.853 5.187
5.689 59.853 5.021
5.690 59.856 4.870
5.691 59.864 4.711
5.693 59.874 4.549
5.694 59.877 4.390
5.695 59.867 4.220
5.696 59.858 4.073
5.697 59.870 4.014
5.702 59.954 3.458
5.703 60.015 3.298
5.705 60.023 3.145
5.706 60.028 2.980
5.721 59.822 13.766
5.722 59.976 13.693
5.723 60.047 13.616
5.724 60.073 13.458
5.726 60.075 13.318
5.727 60.071 13.151
5.728 60.073 12.989
5.729 60.087 12.828
5.731 60.100 12.677
5.732 60.105 12.517
5.733 60.090 12.363
5.734 60.062 12.189
5.735 60.063 12.041
5.737 60.072 11.885
5.738 60.064 11.723
5.739 60.063 11.559
5.741 60.074 11.408
5.742 60.069 11.252
5.743 60.067 11.099
5.744 60.078 10.929
5.746 60.071 10.773
5.751 59.832 9.947
5.753 59.832 9.785
5.754 59.823 9.634
5.755 59.813 9.467
5.756 59.805 9.321
5.757 59.805 9.156
5.758 59.803 8.983
5.759 59.795 8.842
5.761 59.782 8.666
5.762 59.772 8.509
5.763 59.773 8.350
5.764 59.774 8.192
5.765 59.779 8.043
5.767 59.789 7.871
5.768 59.784 7.712
5.769 59.789 7.570
5.770 59.756 7.396
5.771 59.688 7.304
5.771 59.618 7.220
5.773 59.652 7.060
5.774 59.744 7.001
5.775 59.831 6.934
5.776 59.883 6.776
5.777 59.900 6.618
5.778 59.898 6.464
5.779 59.887 6.309
5.781 59.880 6.141
5.782 59.868 5.982
5.783 59.866 5.830
5.784 59.867 5.652
5.785 59.859 5.508
5.786 59.854 5.341
5.787 59.858 5.186
5.788 59.859 5.028
5.790 59.861 4.865
5.791 59.867 4.703
5.792 59.873 4.554
5.793 59.873 4.398
5.794 59.865 4.246
5.796 59.857 4.058
5.796 59.865 4.004
5.801 59.954 3.454
5.803 60.008 3.295
5.804 60.016 3.143
5.806 60.020 2.983
5.821 59.864 13.765
5.822 60.005 13.700
5.822 60.080 13.629
5.824 60.082 13.466
5.825 60.083 13.299
5.826 60.078 13.152
5.827 60.073 12.995
5.828 60.072 12.827
5.830 60.076 12.673
5.831 60.088 12.521
5.832 60.075 12.359
5.833 60.067 12.198
5.835 60.075 12.034
5.836 60.071 11.880
5.837 60.059 11.731
5.838 60.064 11.573
5.840 60.065 11.400
5.841 60.053 11.243
5.842 60.057 11.089
5.844 60.068 10.933
5.846 59.527 10.368
5.847 59.662 10.316
5.849 59.789 10.182
5.850 59.826 10.029
5.851 59.837 9.869
5.852 59.834 9.718
5.854 59.821 9.548
5.855 59.814 9.388
5.856 59.810 9.237
5.857 59.808 9.071
5.858 59.804 8.913
5.859 59.795 8.752
5.860 59.784 8.604
5.862 59.780 8.425
5.863 59.785 8.281
5.864 59.788 8.113
5.865 59.795 7.960
5.866 59.797 7.799
5.868 59.791 7.637
5.869 59.776 7.481
5.870 59.731 7.398
5.870 59.674 7.308
5.871 59.581 7.205
5.872 59.627 7.053
5.873 59.761 7.007
5.874 59.873 6.864
5.876 59.894 6.706
5.877 59.899 6.539
5.878 59.891 6.386
5.879 59.881 6.222
5.880 59.876 6.055
5.881 59.876 5.907
5.883 59.878 5.745
5.884 59.873 5.585
5.885 59.867 5.426
5.886 59.869 5.269
5.887 59.870 5.108
5.888 59.873 4.950
5.889 59.871 4.789
5.891 59.875 4.636
5.892 59.874 4.464
5.893 59.865 4.304
5.894 59.852 4.147
5.895 59.848 4.003
5.902 60.013 3.310
5.903 60.018 3.140
5.905 60.026 2.982
5.920 59.875 13.758
5.921 60.031 13.697
5.922 60.082 13.543
5.923 60.085 13.397
5.924 60.080 13.220
5.926 60.071 13.069
5.927 60.067 12.906
5.928 60.070 12.760
5.929 60.077 12.598
5.931 60.072 12.433
5.932 60.058 12.277
5.933 60.065 12.126
5.934 60.075 11.959
5.936 60.069 11.796
5.937 60.068 11.644
5.938 60.070 11.489
5.939 60.062 11.324
5.941 60.053 11.165
5.942 60.062 11.020
5.943 60.048 10.842
5.947 59.724 10.254
5.948 59.818 10.110
5.950 59.833 9.953
5.951 59.835 9.776
5.952 59.831 9.632
5.953 59.817 9.475
5.954 59.808 9.306
5.955 59.805 9.147
5.956 59.803 8.992
5.958 59.797 8.836
5.959 59.790 8.668
5.960 59.791 8.516
5.961 59.790 8.355
5.962 59.793 8.208
5.964 59.796 8.037
5.965 59.794 7.878
5.966 59.794 7.721
5.967 59.796 7.562
5.969 59.719 7.386
5.969 59.637 7.291
5.970 59.566 7.205
5.971 59.621 7.062
5.972 59.759 7.006
5.973 59.825 6.926
5.974 59.893 6.783
5.975 59.897 6.620
5.977 59.892 6.462
5.978 59.883 6.305
5.979 59.878 6.148
5.980 59.880 5.986
5.981 59.882 5.830
5.982 59.885 5.660
5.983 59.878 5.508
5.984 59.876 5.343
5.985 59.879 5.188
5.987 59.878 5.034
5.988 59.874 4.876
5.989 59.873 4.711
5.990 59.875 4.539
5.991 59.870 4.392
5.993 59.855 4.226
5.994 59.836 4.066
5.994 59.847 4.000
5.998 59.680 3.540
5.999 59.884 3.515
6.000 60.009 3.386
6.002 60.020 3.220
6.003 60.030 3.064
6.004 60.030 2.988
6.019 59.830 13.771
6.020 59.985 13.694
6.021 60.063 13.625
6.022 60.086 13.453
6.023 60.085 13.311
6.025 60.077 13.153
6.026 60.065 12.992
6.027 60.060 12.826
6.028 60.064 12.670
6.030 60.065 12.516
6.031 60.057 12.359
6.032 60.052 12.195
6.033 60.068 12.045
6.035 60.070 11.889
6.036 60.062 11.720
6.037 60.064 11.557
6.038 60.061 11.399
6.040 60.052 11.254
6.041 60.052 11.085
6.042 60.052 10.926
6.047 59.720 10.244
6.048 59.823 10.107
6.049 59.838 9.952
6.051 59.842 9.794
6.052 59.840 9.636
6.053 59.824 9.473
6.054 59.813 9.316
6.055 59.808 9.158
6.056 59.801 8.986
6.057 59.794 8.832
6.058 59.790 8.669
6.060 59.791 8.515
6.061 59.792 8.358
6.062 59.797 8.198
6.063 59.800 8.038
6.065 59.796 7.884
6.066 59.798 7.717
6.067 59.806 7.555
6.068 59.770 7.401
6.069 59.711 7.310
6.069 59.616 7.220
6.071 59.657 7.058
6.072 59.762 7.002
6.073 59.881 6.859
6.074 59.902 6.712
6.076 59.898 6.549
6.077 59.889 6.374
6.078 59.885 6.229
6.079 59.883 6.062
6.080 59.881 5.906
6.081 59.885 5.745
6.082 59.878 5.594
6.084 59.873 5.423
6.085 59.879 5.264
6.086 59.880 5.112
6.087 59.877 4.947
6.088 59.876 4.788
6.089 59.879 4.628
6.091 59.876 4.470
6.092 59.862 4.320
6.093 59.853 4.145
6.094 59.835 3.999
6.097 59.671 3.541
6.099 59.950 3.445
6.101 60.010 3.303
6.102 60.013 3.137
6.104 60.018 2.988
6.120 59.839 13.760
6.121 59.994 13.689
6.122 60.071 13.547
6.123 60.088 13.390
6.125 60.086 13.223
6.126 60.080 13.072
6.127 60.067 12.913
6.128 60.064 12.750
6.129 60.070 12.603
6.131 60.064 12.425
6.132 60.053 12.276
6.133 60.060 12.113
6.134 60.070 11.971
6.136 60.062 11.796
6.137 60.062 11.645
6.138 60.063 11.484
6.139 60.056 11.323
6.141 60.053 11.164
6.142 60.054 11.013
6.143 60.063 10.853
6.144 60.053 10.783
6.147 59.717 10.248
6.148 59.814 10.113
6.150 59.832 9.939
6.151 59.836 9.792
6.152 59.835 9.630
6.153 59.825 9.478
6.154 59.816 9.312
6.156 59.813 9.152
6.157 59.807 9.003
6.158 59.797 8.826
6.159 59.796 8.678
6.160 59.794 8.518
6.161 59.796 8.358
6.163 59.801 8.187
6.164 59.799 8.043
6.165 59.792 7.870
6.166 59.793 7.728
6.168 59.805 7.560
6.169 59.786 7.404
6.169 59.743 7.321
6.170 59.561 7.201
6.171 59.661 7.058
6.172 59.765 7.005
6.174 59.879 6.862
6.175 59.891 6.698
6.176 59.890 6.540
6.177 59.888 6.393
6.179 59.887 6.215
6.180 59.885 6.067
6.181 59.882 5.899
6.182 59.880 5.746
6.183 59.869 5.586
6.184 59.868 5.437
6.185 59.876 5.267
6.186 59.871 5.099
6.187 59.866 4.945
6.189 59.870 4.788
6.190 59.871 4.631
6.191 59.871 4.473
6.192 59.863 4.310
6.194 59.854 4.153
6.194 59.848 4.085
6.201 59.995 3.374
6.202 60.010 3.231
6.203 60.013 3.063
6.204 60.011 2.979
6.220 59.893 13.766
6.221 60.012 13.697
6.223 60.074 13.542
6.224 60.087 13.393
6.225 60.091 13.228
6.226 60.083 13.066
6.228 60.068 12.914
6.229 60.061 12.743
6.230 60.062 12.598
6.231 60.062 12.430
6.232 60.056 12.283
6.234 60.060 12.120
6.235 60.066 11.959
6.236 60.063 11.801
6.237 60.059 11.639
6.239 60.067 11.488
6.240 60.068 11.326
6.241 60.062 11.169
6.243 60.065 11.006
6.244 60.051 10.849
6.246 59.479 10.366
6.247 59.636 10.317
6.248 59.721 10.253
6.249 59.805 10.090
6.250 59.828 9.952
6.252 59.828 9.797
6.253 59.823 9.631
6.254 59.815 9.473
6.255 59.809 9.302
6.256 59.807 9.151
6.257 59.801 8.993
6.258 59.794 8.831
6.259 59.790 8.674
6.261 59.791 8.512
6.262 59.794 8.365
6.263 59.798 8.201
6.264 59.795 8.037
6.266 59.788 7.869
6.267 59.791 7.718
6.268 59.807 7.572
6.270 59.768 7.387
6.270 59.704 7.297
6.270 59.587 7.210
6.272 59.667 7.071
6.273 59.769 7.007
6.274 59.868 6.861
6.276 59.883 6.696
6.277 59.883 6.541
6.278 59.884 6.378
6.279 59.886 6.223
6.280 59.882 6.069
6.281 59.873 5.904
6.282 59.869 5.741
6.283 59.863 5.579
6.285 59.863 5.419
6.286 59.866 5.271
6.287 59.860 5.103
6.288 59.859 4.944
6.289 59.865 4.788
6.290 59.866 4.630
6.292 59.865 4.481
6.293 59.858 4.299
6.294 59.854 4.147
6.295 59.851 4.004
6.298 59.636 3.532
6.299 59.846 3.513
6.300 59.960 3.456
6.302 60.002 3.296
6.303 60.004 3.127
6.305 60.011 2.987
6.320 59.786 13.766
6.321 59.958 13.694
6.322 60.054 13.624
6.324 60.083 13.450
6.325 60.089 13.314
6.326 60.092 13.152
6.327 60.081 12.986
6.328 60.068 12.835
6.330 60.059 12.669
6.331 60.065 12.517
6.332 60.066 12.354
6.333 60.061 12.199
6.335 60.062 12.034
6.336 60.059 11.882
6.337 60.052 11.720
6.338 60.054 11.562
6.340 60.063 11.411
6.341 60.058 11.247
6.342 60.056 11.083
6.344 60.051 10.924
6.349 59.806 10.103
6.351 59.828 9.952
6.352 59.826 9.790
6.353 59.819 9.631
6.354 59.815 9.465
6.355 59.817 9.312
6.356 59.818 9.157
6.357 59.810 8.997
6.359 59.800 8.825
6.360 59.794 8.667
6.361 59.794 8.515
6.362 59.795 8.357
6.363 59.797 8.201
6.365 59.794 8.042
6.366 59.785 7.877
6.367 59.782 7.714
6.368 59.791 7.558
6.370 59.762 7.398
6.370 59.714 7.312
6.371 59.607 7.218
6.372 59.651 7.063
6.373 59.751 7.003
6.374 59.828 6.929
6.375 59.880 6.772
6.376 59.882 6.626
6.377 59.883 6.461
6.379 59.885 6.304
6.380 59.881 6.143
6.381 59.868 5.986
6.382 59.860 5.826
6.383 59.855 5.655
6.384 59.851 5.497
6.385 59.858 5.348
6.386 59.857 5.183
6.388 59.850 5.023
6.389 59.854 4.869
6.390 59.859 4.722
6.391 59.855 4.529
6.392 59.850 4.391
6.394 59.848 4.226
6.395 59.837 4.065
6.395 59.846 4.002
6.401 59.988 3.370
6.403 60.004 3.218
6.404 60.010 3.059
6.405 60.008 2.981
6.420 59.887 13.764
6.421 60.028 13.697
6.422 60.071 13.540
6.423 60.090 13.393
6.425 60.099 13.231
6.426 60.094 13.074
6.427 60.077 12.903
6.428 60.063 12.747
6.429 60.061 12.601
6.431 60.073 12.434
6.432 60.071 12.280
6.433 60.067 12.120
6.435 60.067 11.956
6.436 60.063 11.804
6.437 60.062 11.649
6.438 60.073 11.491
6.440 60.071 11.321
6.441 60.057 11.172
6.442 60.058 11.015
6.443 60.055 10.938
6.445 59.435 10.353
6.446 59.609 10.310
6.447 59.711 10.252
6.449 59.808 10.106
6.450 59.826 9.950
6.451 59.826 9.792
6.452 59.822 9.625
6.453 59.818 9.470
6.454 59.822 9.317
6.456 59.821 9.155
6.457 59.815 8.993
6.458 59.804 8.845
6.459 59.795 8.670
6.460 59.796 8.518
6.461 59.795 8.359
6.463 59.795 8.191
6.464 59.794 8.030
6.465 59.781 7.873
6.466 59.781 7.719
6.468 59.791 7.560
6.469 59.769 7.401
6.470 59.685 7.241
6.471 59.659 7.068
6.472 59.756 7.008
6.473 59.817 6.927
6.474 59.878 6.779
6.476 59.881 6.620
6.477 59.884 6.462
6.478 59.889 6.316
6.479 59.881 6.132
6.480 59.867 5.987
6.481 59.859 5.818
6.482 59.853 5.657
6.483 59.849 5.505
6.485 59.856 5.339
6.486 59.853 5.185
6.487 59.849 5.032
6.488 59.852 4.850
6.489 59.851 4.704
6.490 59.846 4.553
6.492 59.838 4.390
6.493 59.841 4.231
6.494 59.848 4.068
6.498 59.645 3.535
6.499 59.845 3.506
6.500 59.961 3.460
6.501 60.000 3.301
6.503 60.008 3.152
6.504 60.016 2.969
6.519 60.009 13.701
6.521 60.074 13.541
6.522 60.086 13.385
6.523 60.100 13.240
6.525 60.095 13.060
6.526 60.073 12.914
6.527 60.057 12.752
6.528 60.056 12.589
6.529 60.066 12.436
6.531 60.068 12.277
6.532 60.061 12.118
6.533 60.063 11.956
6.534 60.065 11.809
6.536 60.063 11.641
6.537 60.073 11.486
6.538 60.072 11.337
6.540 60.057 11.164
6.541 60.061 11.010
6.541 60.058 10.938
6.545 59.632 10.319
6.546 59.731 10.255
6.547 59.812 10.115
6.549 59.828 9.939
6.550 59.831 9.794
6.551 59.827 9.633
6.552 59.823 9.473
6.553 59.824 9.310
6.554 59.821 9.160
6.555 59.813 8.990
6.556 59.801 8.830
6.558 59.798 8.673
6.559 59.799 8.519
6.560 59.797 8.350
6.561 59.794 8.199
6.562 59.791 8.040
6.564 59.783 7.881
6.565 59.783 7.719
6.566 59.794 7.554
6.568 59.784 7.402
6.568 59.746 7.316
6.569 59.636 7.221
6.570 59.647 7.063
6.571 59.748 7.004
6.572 59.818 6.930
6.573 59.878 6.778
6.574 59.884 6.616
6.575 59.885 6.465
6.577 59.890 6.304
6.578 59.882 6.148
6.579 59.871 5.987
6.580 59.863 5.817
6.581 59.852 5.663
6.582 59.847 5.503
6.583 59.852 5.336
6.584 59.852 5.184
6.585 59.850 5.028
6.587 59.853 4.870
6.588 59.850 4.695
6.589 59.843 4.545
6.590 59.843 4.382
6.591 59.844 4.229
6.593 59.841 4.066
6.593 59.855 4.002
6.596 59.646 3.540
6.597 59.846 3.510
6.598 59.956 3.453
6.600 60.009 3.300
6.601 60.023 3.144
6.603 60.030 2.991
6.618 59.951 13.774
6.619 60.022 13.700
6.620 60.069 13.547
6.621 60.083 13.382
6.622 60.097 13.226
6.624 60.092 13.070
6.625 60.073 12.914
6.626 60.058 12.755
6.627 60.057 12.596
6.629 60.069 12.428
6.630 60.066 12.282
6.631 60.058 12.116
6.632 60.065 11.956
6.634 60.064 11.801
6.635 60.066 11.647
6.636 60.075 11.485
6.637 60.074 11.329
6.639 60.059 11.169
6.640 60.048 11.005
6.641 60.047 10.929
6.645 59.727 10.245
6.646 59.822 10.108
6.648 59.836 9.950
6.649 59.838 9.798
6.650 59.834 9.644
6.651 59.830 9.466
6.652 59.829 9.313
6.653 59.819 9.152
6.654 59.806 8.994
6.656 59.799 8.834
6.657 59.796 8.674
6.658 59.793 8.527
6.659 59.795 8.353
6.660 59.795 8.201
6.662 59.792 8.025
6.663 59.790 7.881
6.664 59.793 7.714
6.665 59.803 7.568
6.667 59.782 7.405
6.668 59.694 7.239
6.669 59.622 7.051
6.670 59.727 7.001
6.671 59.866 6.863
6.673 59.886 6.698
6.674 59.887 6.541
6.675 59.885 6.380
6.676 59.887 6.218
6.677 59.878 6.065
6.679 59.870 5.898
6.680 59.861 5.741
6.681 59.842 5.587
6.682 59.843 5.423
6.683 59.852 5.266
6.684 59.849 5.103
6.685 59.857 4.945
6.686 59.861 4.790
6.688 59.853 4.625
6.689 59.852 4.467
6.690 59.852 4.305
6.691 59.851 4.153
6.692 59.846 4.077
6.696 59.642 3.542
6.698 59.952 3.452
6.699 60.006 3.291
6.700 60.017 3.145
6.702 60.024 2.977
6.717 59.863 13.756
6.718 60.002 13.688
6.720 60.061 13.538
6.721 60.079 13.393
6.722 60.091 13.227
6.723 60.092 13.079
6.724 60.072 12.909
6.726 60.059 12.744
6.727 60.063 12.598
6.728 60.069 12.435
6.729 60.064 12.280
6.731 60.058 12.121
6.732 60.059 11.956
6.733 60.058 11.804
6.734 60.059 11.645
6.736 60.066 11.482
6.737 60.067 11.331
6.738 60.049 11.164
6.740 60.049 11.013
6.740 60.048 10.922
6.747 59.833 9.943
6.748 59.838 9.790
6.750 59.833 9.638
6.751 59.829 9.472
6.752 59.826 9.309
6.753 59.816 9.158
6.754 59.805 8.992
6.755 59.800 8.834
6.756 59.797 8.670
6.758 59.793 8.518
6.759 59.792 8.345
6.760 59.789 8.197
6.761 59.784 8.036
6.762 59.787 7.887
6.764 59.790 7.717
6.765 59.801 7.562
6.766 59.793 7.406
6.767 59.724 7.320
6.767 59.667 7.218
6.768 59.614 7.129
6.770 59.778 7.008
6.771 59.854 6.862
6.772 59.884 6.703
6.774 59.885 6.543
6.775 59.881 6.378
6.776 59.885 6.223
6.777 59.883 6.069
6.778 59.875 5.905
6.779 59.863 5.740
6.780 59.843 5.577
6.781 59.841 5.423
6.782 59.851 5.273
6.784 59.849 5.097
6.785 59.858 4.938
6.786 59.866 4.792
6.787 59.860 4.630
6.788 59.863 4.465
6.790 59.863 4.318
6.791 59.847 4.151
6.798 59.991 3.385
6.799 60.017 3.220
6.801 60.022 3.058
6.802 60.016 2.979
6.818 60.007 13.693
6.819 60.054 13.544
6.821 60.074 13.387
6.822 60.088 13.228
6.823 60.086 13.072
6.824 60.073 12.910
6.826 60.065 12.750
6.827 60.065 12.587
6.828 60.071 12.438
6.829 60.069 12.281
6.830 60.064 12.121
6.832 60.065 11.965
6.833 60.064 11.798
6.834 60.058 11.637
6.836 60.065 11.490
6.837 60.064 11.326
6.838 60.045 11.165
6.839 60.037 11.011
6.841 60.038 10.845
6.844 59.683 10.319
6.845 59.800 10.183
6.846 59.821 10.033
6.848 59.832 9.870
6.849 59.832 9.711
6.850 59.828 9.555
6.851 59.829 9.392
6.852 59.820 9.232
6.853 59.806 9.069
6.855 59.804 8.921
6.856 59.800 8.754
6.857 59.797 8.594
6.858 59.795 8.435
6.859 59.793 8.277
6.860 59.789 8.116
6.862 59.790 7.952
6.863 59.796 7.797
6.864 59.798 7.645
6.866 59.806 7.482
6.867 59.742 7.311
6.867 59.657 7.227
6.868 59.609 7.066
6.870 59.801 6.983
6.871 59.859 6.854
6.872 59.879 6.699
6.873 59.879 6.543
6.875 59.878 6.392
6.876 59.881 6.220
6.877 59.886 6.062
6.878 59.880 5.898
6.879 59.867 5.746
6.880 59.848 5.581
6.881 59.849 5.419
6.882 59.856 5.265
6.884 59.857 5.111
6.885 59.867 4.943
6.886 59.872 4.791
6.887 59.873 4.630
6.888 59.878 4.472
6.890 59.870 4.308
6.891 59.855 4.153
6.892 59.844 4.070
6.896 59.845 3.511
6.897 59.955 3.452
6.899 60.007 3.305
6.900 60.015 3.140
6.901 60.014 2.982
6.917 59.919 13.765
6.917 60.009 13.698
6.919 60.064 13.543
6.920 60.076 13.390
6.921 60.091 13.221
6.923 60.090 13.070
6.924 60.084 12.916
6.925 60.080 12.757
6.926 60.079 12.592
6.927 60.080 12.436
6.929 60.073 12.278
6.930 60.066 12.115
6.931 60.067 11.959
6.932 60.064 11.810
6.934 60.054 11.636
6.935 60.061 11.484
6.936 60.057 11.331
6.938 60.039 11.160
6.939 60.034 11.008
6.940 60.033 10.856
6.944 59.761 10.253
6.945 59.811 10.101
6.946 59.820 9.952
6.948 59.830 9.790
6.949 59.831 9.616
6.950 59.834 9.480
6.951 59.833 9.321
6.952 59.819 9.148
6.953 59.813 8.997
6.955 59.808 8.829
6.956 59.806 8.677
6.957 59.807 8.510
6.958 59.801 8.361
6.959 59.797 8.209
6.961 59.791 8.036
6.962 59.791 7.865
6.963 59.795 7.719
6.964 59.801 7.569
6.966 59.784 7.402
6.966 59.727 7.294
6.967 59.610 7.141
6.969 59.736 7.003
6.970 59.823 6.933
6.971 59.873 6.772
6.972 59.879 6.628
6.973 59.877 6.462
6.975 59.874 6.297
6.976 59.883 6.138
6.977 59.887 5.988
6.978 59.874 5.824
6.979 59.858 5.673
6.980 59.849 5.495
6.981 59.854 5.333
6.982 59.856 5.182
6.983 59.860 5.038
6.985 59.870 4.863
6.986 59.874 4.719
6.987 59.880 4.550
6.988 59.879 4.382
6.990 59.864 4.223
6.990 59.857 4.150
6.996 59.864 3.506
6.996 59.965 3.446
6.998 60.010 3.299
6.999 60.012 3.141
7.001 60.009 2.988
7.016 60.016 13.695
7.018 60.074 13.537
7.019 60.088 13.386
7.020 60.100 13.236
7.021 60.096 13.070
7.022 60.087 12.910
7.024 60.086 12.753
7.025 60.084 12.601
7.026 60.076 12.429
7.027 60.070 12.279
7.029 60.062 12.118
7.030 60.065 11.964
7.031 60.064 11.795
7.032 60.059 11.652
7.034 60.070 11.481
7.035 60.065 11.323
7.036 60.048 11.169
7.037 60.032 11.006
7.038 60.029 10.925
7.042 59.731 10.254
7.044 59.811 10.098
7.045 59.817 9.956
7.046 59.830 9.790
7.048 59.835 9.629
7.049 59.836 9.475
7.050 59.836 9.316
7.051 59.821 9.151
7.052 59.815 8.995
7.053 59.816 8.843
7.054 59.814 8.671
7.055 59.814 8.514
7.057 59.813 8.354
7.058 59.806 8.206
7.059 59.799 8.037
7.060 59.798 7.892
7.062 59.797 7.719
7.063 59.801 7.557
7.064 59.773 7.403
7.065 59.699 7.302
7.065 59.635 7.213
7.067 59.678 7.073
7.067 59.750 6.999
7.068 59.833 6.924
7.070 59.871 6.780
7.071 59.880 6.617
7.072 59.880 6.458
7.073 59.875 6.304
7.074 59.882 6.141
7.075 59.889 5.985
7.076 59.880 5.831
7.078 59.865 5.663
7.079 59.860 5.502
7.080 59.860 5.343
7.081 59.857 5.183
7.082 59.858 5.020
7.083 59.866 4.878
7.084 59.869 4.720
7.086 59.877 4.544
7.087 59.877 4.393
7.088 59.864 4.224
7.089 59.855 4.078
7.093 59.696 3.541
7.094 59.878 3.513
7.095 59.973 3.454
7.096 60.006 3.297
7.098 60.010 3.138
7.099 60.011 2.993
7.113 59.927 13.772
7.114 60.031 13.698
7.116 60.083 13.544
7.117 60.094 13.392
7.118 60.099 13.231
7.119 60.095 13.070
7.121 60.087 12.915
7.122 60.086 12.752
7.123 60.083 12.598
7.124 60.074 12.435
7.125 60.065 12.276
7.127 60.057 12.120
7.128 60.060 11.957
7.129 60.062 11.801
7.131 60.063 11.639
7.132 60.068 11.488
7.133 60.062 11.332
7.134 60.045 11.157
7.136 60.048 11.021
7.137 60.045 10.839
7.141 59.734 10.256
7.142 59.809 10.108
7.143 59.816 9.943
7.144 59.833 9.798
7.146 59.842 9.631
7.147 59.843 9.477
7.148 59.840 9.313
7.149 59.829 9.155
7.150 59.816 8.994
7.151 59.813 8.839
7.152 59.815 8.676
7.154 59.812 8.517
7.155 59.811 8.363
7.156 59.810 8.189
7.157 59.805 8.034
7.158 59.804 7.889
7.160 59.802 7.723
7.161 59.806 7.565
7.162 59.782 7.396
7.163 59.758 7.322
7.164 59.592 7.124
7.165 59.739 7.004
7.166 59.820 6.929
7.168 59.870 6.776
7.169 59.881 6.613
7.170 59.882 6.466
7.171 59.872 6.298
7.172 59.879 6.153
7.174 59.886 5.978
7.175 59.878 5.819
7.176 59.864 5.661
7.177 59.859 5.522
7.178 59.860 5.338
7.179 59.857 5.185
7.180 59.855 5.025
7.181 59.861 4.866
7.183 59.865 4.700
7.184 59.872 4.546
7.185 59.878 4.399
7.186 59.869 4.234
7.188 59.856 4.070
7.188 59.866 4.006
7.191 59.686 3.549
7.193 59.979 3.452
7.195 60.014 3.301
7.196 60.019 3.141
7.197 60.019 2.987
7.213 60.044 13.699
7.214 60.089 13.543
7.216 60.096 13.391
7.217 60.099 13.227
7.218 60.095 13.072
7.219 60.088 12.919
7.221 60.089 12.746
7.222 60.087 12.599
7.223 60.075 12.437
7.224 60.059 12.276
7.225 60.051 12.111
7.226 60.050 11.965
7.228 60.053 11.802
7.229 60.063 11.645
7.230 60.066 11.482
7.232 60.061 11.326
7.233 60.043 11.169
7.234 60.034 11.004
7.236 60.035 10.843
7.239 59.768 10.262
7.241 59.813 10.101
7.242 59.821 9.952
7.243 59.841 9.784
7.244 59.854 9.644
7.246 59.852 9.470
7.247 59.844 9.311
7.248 59.829 9.165
7.249 59.814 8.993
7.250 59.809 8.829
7.251 59.807 8.680
7.252 59.807 8.515
7.253 59.814 8.361
7.255 59.818 8.204
7.256 59.816 8.044
7.257 59.815 7.876
7.259 59.812 7.721
7.260 59.813 7.554
7.261 59.775 7.406
7.262 59.723 7.317
7.262 59.636 7.220
7.263 59.665 7.060
7.264 59.765 7.005
7.266 59.868 6.865
7.267 59.885 6.700
7.268 59.886 6.537
7.269 59.874 6.379
7.271 59.871 6.223
7.272 59.878 6.068
7.273 59.882 5.911
7.274 59.872 5.736
7.275 59.863 5.573
7.276 59.859 5.430
7.277 59.860 5.263
7.278 59.857 5.107
7.280 59.855 4.946
7.281 59.859 4.789
7.282 59.864 4.631
7.283 59.871 4.465
7.284 59.873 4.308
7.286 59.864 4.155
7.290 59.681 3.535
7.292 59.967 3.456
7.293 60.010 3.296
7.295 60.016 3.139
7.296 60.017 2.982
7.312 59.925 13.769
7.313 60.058 13.702
7.314 60.071 13.541
7.315 60.091 13.392
7.317 60.095 13.228
7.318 60.090 13.068
7.319 60.081 12.909
7.320 60.085 12.757
7.321 60.084 12.597
7.323 60.076 12.437
7.324 60.058 12.275
7.325 60.044 12.119
7.326 60.041 11.955
7.328 60.049 11.798
7.329 60.061 11.645
7.330 60.063 11.482
7.331 60.058 11.330
7.333 60.040 11.166
7.334 60.034 11.006
7.335 60.026 10.857
7.338 59.656 10.324
7.339 59.739 10.261
7.340 59.790 10.175
7.341 59.820 10.032
7.342 59.834 9.874
7.344 59.853 9.711
7.345 59.851 9.553
7.346 59.844 9.400
7.347 59.834 9.236
7.348 59.824 9.077
7.349 59.816 8.912
7.350 59.808 8.748
7.351 59.806 8.600
7.353 59.808 8.438
7.354 59.815 8.287
7.355 59.814 8.117
7.356 59.812 7.962
7.358 59.808 7.806
7.359 59.806 7.639
7.360 59.812 7.474
7.361 59.741 7.321
7.362 59.654 7.231
7.362 59.587 7.130
7.363 59.677 7.062
7.364 59.774 7.007
7.366 59.872 6.858
7.367 59.888 6.705
7.368 59.892 6.538
7.369 59.879 6.387
7.370 59.871 6.218
7.372 59.876 6.065
7.373 59.873 5.896
7.374 59.864 5.746
7.375 59.858 5.577
7.376 59.854 5.429
7.377 59.855 5.266
7.378 59.854 5.103
7.379 59.851 4.945
7.381 59.852 4.781
7.382 59.857 4.634
7.383 59.867 4.477
7.384 59.869 4.312
7.386 59.862 4.153
7.392 59.947 3.452
7.393 60.012 3.312
7.395 60.016 3.138
7.396 60.013 2.976
7.412 59.846 13.760
7.413 60.018 13.699
7.414 60.064 13.546
7.416 60.086 13.381
7.417 60.093 13.232
7.418 60.084 13.074
7.419 60.079 12.908
7.421 60.082 12.751
7.422 60.081 12.601
7.423 60.075 12.431
7.424 60.062 12.275
7.425 60.046 12.121
7.427 60.046 11.957
7.428 60.051 11.798
7.429 60.060 11.643
7.431 60.062 11.488
7.432 60.053 11.324
7.433 60.042 11.164
7.434 60.040 11.014
7.436 60.029 10.847
7.436 60.004 10.770
7.441 59.816 10.101
7.442 59.825 9.947
7.443 59.841 9.799
7.445 59.847 9.624
7.446 59.836 9.476
7.447 59.829 9.313
7.448 59.821 9.158
7.449 59.818 8.991
7.450 59.809 8.839
7.451 59.805 8.668
7.453 59.802 8.523
7.454 59.805 8.357
7.455 59.811 8.198
7.456 59.802 8.042
7.458 59.796 7.870
7.459 59.796 7.726
7.460 59.803 7.579
7.461 59.781 7.396
7.462 59.734 7.300
7.462 59.652 7.222
7.464 59.665 7.056
7.465 59.762 7.002
7.466 59.870 6.859
7.467 59.888 6.696
7.469 59.892 6.543
7.470 59.876 6.383
7.471 59.865 6.221
7.472 59.869 6.059
7.473 59.867 5.907
7.474 59.861 5.736
7.475 59.858 5.589
7.476 59.857 5.422
7.477 59.858 5.270
7.479 59.854 5.098
7.480 59.849 4.949
7.481 59.842 4.777
7.482 59.846 4.623
7.483 59.857 4.469
7.485 59.863 4.307
7.486 59.854 4.151
7.487 59.810 4.005
7.492 59.948 3.457
7.494 60.010 3.294
7.495 60.011 3.156
7.497 60.008 2.979
7.513 59.891 13.765
7.514 60.021 13.700
7.515 60.068 13.538
7.516 60.088 13.390
7.518 60.095 13.231
7.519 60.089 13.068
7.520 60.083 12.911
7.521 60.082 12.756
7.522 60.081 12.590
7.524 60.075 12.447
7.525 60.064 12.272
7.526 60.053 12.118
7.527 60.053 11.957
7.529 60.055 11.800
7.530 60.060 11.642
7.531 60.064 11.492
7.533 60.054 11.322
7.534 60.043 11.169
7.535 60.052 11.006
7.536 60.057 10.845
7.537 60.068 10.780
7.540 59.740 10.252
7.542 59.814 10.108
7.543 59.823 9.949
7.544 59.841 9.797
7.545 59.845 9.632
7.546 59.831 9.471
7.547 59.823 9.311
7.549 59.823 9.155
7.550 59.823 8.993
7.551 59.816 8.834
7.552 59.811 8.687
7.553 59.810 8.507
7.554 59.811 8.361
7.556 59.811 8.197
7.557 59.798 8.043
7.558 59.788 7.877
7.559 59.789 7.720
7.561 59.801 7.554
7.562 59.782 7.397
7.563 59.734 7.314
7.563 59.647 7.234
7.564 59.613 7.129
7.565 59.754 7.007
7.567 59.865 6.858
7.568 59.889 6.694
7.569 59.894 6.551
7.570 59.878 6.380
7.571 59.867 6.225
7.573 59.869 6.063
7.574 59.863 5.898
7.575 59.858 5.744
7.576 59.858 5.580
7.577 59.855 5.419
7.578 59.858 5.266
7.579 59.855 5.104
7.580 59.849 4.940
7.582 59.847 4.792
7.583 59.849 4.621
7.584 59.854 4.467
7.585 59.858 4.315
7.587 59.845 4.151
7.587 59.829 4.054
7.592 59.860 3.515
7.593 59.942 3.445
7.594 60.005 3.291
7.596 60.000 3.143
7.597 59.997 2.976
7.613 59.897 13.773
7.614 60.040 13.700
7.615 60.072 13.544
7.616 60.083 13.380
7.617 60.087 13.230
7.619 60.089 13.067
7.620 60.081 12.914
7.621 60.077 12.756
7.622 60.076 12.596
7.624 60.068 12.439
7.625 60.060 12.275
7.626 60.056 12.110
7.627 60.060 11.962
7.629 60.061 11.797
7.630 60.063 11.644
7.631 60.068 11.485
7.632 60.067 11.323
7.634 60.057 11.168
7.635 60.048 11.017
7.636 60.067 10.854
7.637 60.051 10.777
7.641 59.792 10.187
7.642 59.820 10.029
7.643 59.829 9.862
7.644 59.844 9.721
7.646 59.838 9.550
7.647 59.821 9.397
7.648 59.820 9.231
7.649 59.823 9.077
7.650 59.819 8.915
7.651 59.817 8.752
7.652 59.819 8.598
7.654 59.818 8.434
7.655 59.819 8.285
7.656 59.809 8.116
7.657 59.792 7.955
7.659 59.787 7.796
7.660 59.793 7.653
7.661 59.800 7.479
7.662 59.728 7.307
7.663 59.623 7.222
7.664 59.637 7.063
7.665 59.739 6.998
7.666 59.814 6.924
7.667 59.884 6.776
7.668 59.894 6.624
7.670 59.887 6.468
7.671 59.874 6.291
7.672 59.871 6.145
7.673 59.870 5.976
7.674 59.867 5.826
7.675 59.861 5.661
7.676 59.857 5.508
7.677 59.853 5.338
7.678 59.847 5.180
7.680 59.843 5.025
7.681 59.844 4.868
7.682 59.847 4.710
7.683 59.847 4.540
7.684 59.851 4.389
7.686 59.851 4.228
7.687 59.839 4.069
7.687 59.827 3.999
7.693 59.939 3.439
7.694 59.997 3.313
7.695 59.991 3.137
7.697 59.993 2.978
7.712 59.904 13.763
7.713 59.988 13.692
7.714 60.062 13.557
7.715 60.078 13.380
7.717 60.081 13.227
7.718 60.087 13.066
7.719 60.079 12.916
7.720 60.073 12.754
7.721 60.070 12.591
7.723 60.063 12.435
7.724 60.053 12.275
7.725 60.053 12.118
7.726 60.059 11.960
7.728 60.059 11.802
7.729 60.058 11.644
7.730 60.063 11.478
7.731 60.064 11.328
7.733 60.054 11.164
7.734 60.049 11.008
7.735 60.052 10.933
7.739 59.730 10.257
7.741 59.811 10.100
7.742 59.818 9.947
7.743 59.835 9.790
7.744 59.839 9.636
7.745 59.823 9.472
7.746 59.816 9.314
7.748 59.821 9.144
7.749 59.817 9.004
7.750 59.811 8.832
7.751 59.812 8.682
7.752 59.813 8.516
7.753 59.813 8.357
7.755 59.812 8.197
7.756 59.795 8.039
7.757 59.791 7.882
7.758 59.796 7.714
7.760 59.805 7.563
7.761 59.765 7.414
7.761 59.708 7.296
7.762 59.608 7.201
7.763 59.630 7.055
7.764 59.713 7.000
7.765 59.814 6.934
7.766 59.886 6.786
7.768 59.895 6.614
7.769 59.888 6.459
7.770 59.880 6.306
7.771 59.876 6.146
7.772 59.877 5.990
7.773 59.873 5.810
7.774 59.868 5.679
7.775 59.867 5.578
7.776 59.861 5.425
7.777 59.854 5.259
7.778 59.849 5.110
7.779 59.849 4.944
7.780 59.855 4.787
7.782 59.860 4.620
7.783 59.861 4.474
7.784 59.863 4.309
7.785 59.853 4.146
7.787 59.826 4.001
7.791 59.854 3.517
7.792 59.935 3.445
7.793 59.999 3.291
7.794 59.994 3.144
7.796 59.990 2.978
7.812 59.974 13.695
7.813 60.056 13.537
7.814 60.066 13.383
7.816 60.074 13.225
7.817 60.084 13.070
7.818 60.076 12.912
7.819 60.070 12.761
7.820 60.069 12.595
7.822 60.061 12.427
7.823 60.052 12.277
7.824 60.052 12.117
7.825 60.054 11.957
7.827 60.053 11.802
7.828 60.050 11.647
7.829 60.053 11.483
7.830 60.059 11.334
7.832 60.049 11.162
7.833 60.041 10.998
7.836 59.510 10.360
7.837 59.632 10.315
7.838 59.723 10.251
7.839 59.795 10.111
7.841 59.806 9.942
7.842 59.831 9.792
7.843 59.838 9.625
7.844 59.824 9.475
7.845 59.819 9.319
7.846 59.818 9.154
7.848 59.809 8.987
7.849 59.799 8.830
7.850 59.803 8.673
7.851 59.807 8.522
7.852 59.813 8.363
7.853 59.813 8.206
7.855 59.805 8.031
7.856 59.806 7.882
7.857 59.812 7.721
7.859 59.815 7.566
7.860 59.795 7.405
7.861 59.769 7.315
7.861 59.559 7.204
7.862 59.652 7.057
7.863 59.734 7.000
7.864 59.826 6.928
7.865 59.894 6.786
7.866 59.903 6.623
7.868 59.891 6.457
7.869 59.881 6.312
7.870 59.879 6.137
7.871 59.881 5.984
7.872 59.878 5.826
7.873 59.871 5.667
7.874 59.866 5.508
7.875 59.853 5.344
7.877 59.846 5.177
7.878 59.844 5.027
7.879 59.849 4.864
7.880 59.860 4.711
7.881 59.858 4.549
7.883 59.856 4.387
7.884 59.861 4.234
7.885 59.859 4.067
7.889 59.680 3.545
7.890 59.864 3.521
7.891 59.965 3.458
7.892 60.002 3.295
7.893 59.999 3.150
7.895 59.994 2.967
7.910 59.931 13.774
7.911 60.025 13.701
7.913 60.051 13.531
7.914 60.064 13.387
7.915 60.070 13.223
7.916 60.082 13.077
7.918 60.072 12.910
7.919 60.064 12.748
7.920 60.066 12.589
7.921 60.063 12.436
7.922 60.054 12.279
7.924 60.051 12.118
7.925 60.061 11.952
7.926 60.061 11.808
7.928 60.052 11.643
7.929 60.053 11.477
7.930 60.052 11.324
7.931 60.043 11.172
7.933 60.035 11.004
7.933 60.036 10.927
7.936 59.435 10.354
7.937 59.607 10.316
7.938 59.711 10.250
7.939 59.789 10.111
7.940 59.801 9.938
7.942 59.825 9.782
7.943 59.836 9.637
7.944 59.821 9.475
7.945 59.817 9.306
7.946 59.816 9.165
7.947 59.803 8.982
7.948 59.793 8.835
7.950 59.798 8.674
7.951 59.802 8.514
7.952 59.806 8.356
7.953 59.807 8.196
7.954 59.803 8.040
7.956 59.805 7.882
7.957 59.808 7.731
7.958 59.812 7.557
7.960 59.808 7.410
7.960 59.758 7.325
7.961 59.675 7.225
7.961 59.634 7.129
7.963 59.778 7.012
7.964 59.888 6.862
7.966 59.905 6.704
7.967 59.902 6.539
7.968 59.890 6.381
7.969 59.889 6.226
7.970 59.889 6.062
7.971 59.884 5.906
7.972 59.878 5.754
7.974 59.870 5.580
7.975 59.865 5.425
7.976 59.856 5.264
7.977 59.851 5.104
7.978 59.858 4.945
7.979 59.864 4.788
7.981 59.863 4.625
7.982 59.861 4.474
7.983 59.861 4.304
7.984 59.858 4.151
7.985 59.867 4.009
7.989 59.665 3.541
7.990 59.952 3.451
7.992 60.007 3.296
7.993 60.007 3.143
7.995 60.002 2.985
8.010 59.726 13.859
8.010 59.725 13.829
8.011 59.907 13.767
8.012 60.007 13.703
8.014 60.064 13.537
8.015 60.067 13.384
8.016 60.073 13.230
8.017 60.082 13.069
8.018 60.069 12.908
8.020 60.061 12.753
8.021 60.066 12.591
8.022 60.066 12.443
8.023 60.055 12.275
8.025 60.050 12.120
8.026 60.062 11.960
8.027 60.060 11.797
8.028 60.052 11.640
8.030 60.050 11.483
8.031 60.049 11.332
8.032 60.043 11.166
8.033 60.026 11.004
8.035 60.044 10.846
8.039 59.767 10.174
8.041 59.802 10.034
8.042 59.823 9.865
8.043 59.842 9.707
8.044 59.831 9.557
8.045 59.824 9.388
8.046 59.822 9.232
8.048 59.813 9.080
8.049 59.802 8.913
8.050 59.803 8.749
8.051 59.808 8.600
8.052 59.804 8.435
8.053 59.810 8.279
8.055 59.809 8.117
8.056 59.806 7.969
8.057 59.811 7.800
8.058 59.806 7.648
8.060 59.800 7.477
8.061 59.749 7.322
8.062 59.677 7.225
8.062 59.625 7.130
8.063 59.686 7.067
8.064 59.786 7.007
8.065 59.886 6.863
8.066 59.900 6.704
8.068 59.897 6.551
8.069 59.886 6.370
8.070 59.882 6.222
8.071 59.884 6.061
8.072 59.883 5.907
8.073 59.877 5.745
8.074 59.877 5.593
8.076 59.872 5.425
8.077 59.866 5.267
8.078 59.860 5.112
8.079 59.859 4.943
8.080 59.862 4.787
8.081 59.858 4.631
8.083 59.852 4.459
8.084 59.853 4.308
8.085 59.851 4.150
8.086 59.833 4.010
8.091 59.946 3.447
8.093 60.010 3.296
8.094 60.014 3.137
8.096 60.008 2.990
8.111 59.691 13.850
8.111 59.690 13.835
8.112 59.908 13.769
8.113 60.004 13.693
8.114 60.071 13.543
8.116 60.070 13.378
8.117 60.076 13.228
8.118 60.083 13.073
8.119 60.070 12.909
8.120 60.060 12.757
8.122 60.069 12.598
8.123 60.070 12.426
8.124 60.058 12.276
8.125 60.053 12.115
8.127 60.061 11.960
8.128 60.062 11.802
8.129 60.049 11.643
8.130 60.047 11.483
8.132 60.049 11.325
8.133 60.037 11.164
8.134 60.031 11.012
8.136 60.056 10.849
8.136 60.055 10.786
8.141 59.809 10.027
8.143 59.826 9.873
8.144 59.840 9.717
8.145 59.828 9.547
8.146 59.817 9.395
8.147 59.815 9.222
8.148 59.808 9.073
8.149 59.805 8.915
8.151 59.808 8.750
8.152 59.808 8.602
8.153 59.801 8.436
8.154 59.801 8.277
8.155 59.806 8.117
8.157 59.804 7.957
8.158 59.805 7.801
8.159 59.801 7.713
8.160 59.799 7.569
8.161 59.761 7.399
8.162 59.715 7.312
8.162 59.630 7.216
8.164 59.664 7.064
8.164 59.766 7.006
8.166 59.880 6.861
8.167 59.897 6.703
8.168 59.900 6.545
8.170 59.892 6.392
8.171 59.884 6.215
8.172 59.885 6.063
8.173 59.881 5.903
8.174 59.874 5.744
8.175 59.872 5.584
8.176 59.871 5.427
8.177 59.871 5.266
8.179 59.866 5.103
8.180 59.863 4.946
8.181 59.862 4.789
8.182 59.859 4.635
8.183 59.850 4.467
8.185 59.847 4.302
8.186 59.831 4.146
8.186 59.822 4.064
8.190 59.648 3.548
8.191 59.832 3.508
8.192 59.949 3.449
8.194 60.013 3.305
8.195 60.016 3.138
8.196 60.005 2.983
8.211 59.759 13.834
8.213 59.955 13.772
8.214 60.051 13.618
8.215 60.074 13.463
8.217 60.075 13.311
8.218 60.079 13.150
8.219 60.073 12.984
8.220 60.058 12.825
8.221 60.061 12.681
8.223 60.071 12.509
8.224 60.063 12.351
8.225 60.050 12.199
8.226 60.055 12.043
8.228 60.061 11.878
8.229 60.052 11.724
8.230 60.039 11.565
8.232 60.046 11.401
8.233 60.047 11.236
8.234 60.034 11.091
8.235 60.039 10.927
8.240 59.766 10.261
8.241 59.818 10.103
8.243 59.822 9.942
8.244 59.834 9.795
8.245 59.833 9.643
8.246 59.815 9.467
8.247 59.811 9.318
8.248 59.808 9.152
8.249 59.801 8.983
8.251 59.804 8.833
8.252 59.806 8.680
8.253 59.797 8.514
8.254 59.788 8.352
8.255 59.794 8.188
8.256 59.795 8.047
8.258 59.791 7.868
8.259 59.791 7.733
8.260 59.792 7.549
8.262 59.760 7.391
8.262 59.710 7.308
8.263 59.623 7.219
8.264 59.648 7.065
8.265 59.753 7.008
8.266 59.828 6.934
8.267 59.890 6.779
8.268 59.899 6.614
8.270 59.895 6.464
8.271 59.885 6.307
8.272 59.881 6.154
8.273 59.878 5.977
8.274 59.877 5.819
8.275 59.869 5.676
8.276 59.867 5.502
8.277 59.870 5.344
8.278 59.866 5.188
8.280 59.861 5.025
8.281 59.854 4.865
8.282 59.851 4.704
8.283 59.845 4.542
8.284 59.843 4.383
8.286 59.842 4.229
8.287 59.827 4.062
8.289 59.401 3.576
8.292 59.853 3.510
8.293 59.955 3.449
8.294 60.007 3.297
8.295 60.009 3.145
8.297 59.999 2.981
8.311 59.679 13.826
8.312 59.888 13.758
8.313 60.013 13.686
8.314 60.078 13.550
8.315 60.082 13.387
8.317 60.084 13.231
8.318 60.080 13.070
8.319 60.063 12.915
8.320 60.058 12.738
8.321 60.066 12.598
8.323 60.064 12.434
8.324 60.054 12.270
8.325 60.050 12.118
8.326 60.055 11.958
8.328 60.057 11.804
8.329 60.045 11.640
8.330 60.043 11.484
8.331 60.055 11.322
8.333 60.054 11.167
8.334 60.045 11.016
8.339 59.764 10.259
8.340 59.826 10.112
8.342 59.825 9.952
8.343 59.836 9.787
8.344 59.827 9.630
8.345 59.810 9.471
8.346 59.809 9.304
8.347 59.808 9.160
8.349 59.804 8.993
8.350 59.806 8.830
8.351 59.803 8.678
8.352 59.789 8.507
8.353 59.784 8.358
8.354 59.793 8.202
8.356 59.793 8.035
8.357 59.792 7.881
8.358 59.795 7.719
8.360 59.796 7.560
8.361 59.771 7.392
8.361 59.721 7.308
8.362 59.632 7.221
8.363 59.658 7.060
8.364 59.764 7.000
8.365 59.876 6.863
8.367 59.896 6.708
8.368 59.900 6.541
8.369 59.891 6.379
8.370 59.886 6.223
8.371 59.883 6.069
8.373 59.882 5.912
8.374 59.878 5.736
8.375 59.870 5.581
8.376 59.866 5.423
8.377 59.868 5.267
8.378 59.864 5.105
8.379 59.857 4.944
8.380 59.856 4.788
8.382 59.857 4.631
8.383 59.855 4.470
8.384 59.853 4.308
8.385 59.851 4.143
8.387 59.847 4.001
8.388 59.409 3.578
8.390 59.687 3.549
8.391 59.861 3.518
8.392 59.964 3.450
8.393 60.009 3.304
8.394 60.006 3.132
8.396 59.997 2.982
8.410 59.909 13.777
8.411 60.006 13.697
8.412 60.077 13.549
8.414 60.085 13.383
8.415 60.084 13.231
8.416 60.081 13.065
8.417 60.065 12.911
8.419 60.061 12.753
8.420 60.068 12.592
8.421 60.063 12.430
8.422 60.057 12.282
8.423 60.054 12.120
8.425 60.056 11.962
8.426 60.057 11.796
8.427 60.050 11.638
8.428 60.051 11.485
8.430 60.063 11.338
8.431 60.063 11.162
8.432 60.056 11.008
8.433 60.055 10.932
8.436 59.497 10.370
8.437 59.751 10.247
8.439 59.819 10.103
8.440 59.821 9.948
8.441 59.833 9.790
8.442 59.825 9.632
8.444 59.809 9.469
8.445 59.807 9.306
8.446 59.810 9.160
8.447 59.808 8.992
8.448 59.805 8.838
8.449 59.801 8.678
8.450 59.784 8.507
8.452 59.777 8.350
8.453 59.790 8.199
8.454 59.795 8.038
8.455 59.796 7.881
8.457 59.802 7.731
8.458 59.806 7.554
8.459 59.778 7.399
8.460 59.728 7.305
8.460 59.631 7.219
8.462 59.683 7.065
8.462 59.784 7.012
8.464 59.879 6.855
8.465 59.897 6.702
8.466 59.901 6.544
8.468 59.891 6.388
8.469 59.884 6.215
8.470 59.879 6.063
8.471 59.873 5.906
8.472 59.868 5.740
8.473 59.861 5.585
8.474 59.856 5.422
8.475 59.858 5.272
8.476 59.855 5.101
8.478 59.847 4.942
8.479 59.853 4.780
8.480 59.858 4.631
8.481 59.857 4.475
8.483 59.858 4.300
8.484 59.851 4.159
8.484 59.867 4.065
8.488 59.681 3.540
8.490 59.957 3.458
8.491 60.005 3.299
8.493 60.002 3.148
8.494 59.997 2.968
8.509 59.991 13.691
8.511 60.072 13.543
8.512 60.088 13.385
8.513 60.089 13.232
8.514 60.085 13.075
8.516 60.071 12.902
8.517 60.069 12.753
8.518 60.072 12.594
8.519 60.066 12.436
8.520 60.059 12.278
8.522 60.060 12.120
8.523 60.065 11.962
8.524 60.067 11.802
8.525 60.065 11.641
8.527 60.065 11.486
8.528 60.069 11.325
8.529 60.068 11.171
8.531 60.060 11.016
8.532 60.072 10.845
8.532 60.049 10.786
8.536 59.794 10.176
8.538 59.823 10.035
8.539 59.832 9.870
8.540 59.836 9.714
8.541 59.822 9.542
8.542 59.814 9.396
8.543 59.816 9.230
8.545 59.816 9.077
8.546 59.811 8.920
8.547 59.806 8.747
8.548 59.796 8.592
8.549 59.782 8.435
8.550 59.787 8.274
8.552 59.800 8.119
8.553 59.798 7.956
8.554 59.801 7.800
8.555 59.805 7.648
8.557 59.814 7.492
8.557 59.785 7.394
8.558 59.737 7.300
8.558 59.650 7.216
8.560 59.672 7.064
8.561 59.774 7.011
8.562 59.879 6.858
8.563 59.896 6.702
8.565 59.900 6.544
8.566 59.891 6.376
8.567 59.884 6.229
8.568 59.881 6.064
8.569 59.873 5.903
8.570 59.869 5.746
8.571 59.859 5.584
8.572 59.854 5.417
8.573 59.860 5.267
8.575 59.859 5.104
8.576 59.859 4.953
8.577 59.864 4.788
8.578 59.868 4.625
8.579 59.872 4.474
8.581 59.866 4.311
8.582 59.847 4.145
8.588 59.953 3.450
8.590 59.993 3.288
8.591 59.994 3.141
8.592 59.990 2.980
8.608 59.995 13.694
8.609 60.061 13.540
8.611 60.091 13.389
8.612 60.094 13.227
8.613 60.089 13.072
8.614 60.079 12.913
8.615 60.077 12.750
8.617 60.079 12.597
8.618 60.075 12.435
8.619 60.066 12.277
8.620 60.064 12.119
8.622 60.067 11.961
8.623 60.069 11.801
8.624 60.070 11.649
8.625 60.067 11.480
8.627 60.072 11.326
8.628 60.070 11.173
8.629 60.058 11.009
8.631 60.054 10.845
8.633 59.534 10.366
8.633 59.667 10.323
8.635 59.790 10.182
8.636 59.821 10.030
8.638 59.838 9.871
8.639 59.842 9.711
8.640 59.831 9.558
8.641 59.826 9.396
8.642 59.824 9.233
8.643 59.818 9.066
8.644 59.814 8.910
8.646 59.811 8.754
8.647 59.800 8.595
8.648 59.789 8.440
8.649 59.795 8.279
8.650 59.806 8.115
8.652 59.803 7.966
8.653 59.807 7.792
8.654 59.812 7.647
8.655 59.819 7.488
8.657 59.746 7.320
8.657 59.696 7.244
8.658 59.653 7.063
8.659 59.756 7.004
8.660 59.830 6.931
8.661 59.889 6.778
8.663 59.898 6.624
8.664 59.892 6.464
8.665 59.880 6.300
8.666 59.879 6.144
8.667 59.875 5.989
8.668 59.866 5.823
8.669 59.861 5.654
8.671 59.851 5.496
8.672 59.850 5.347
8.673 59.858 5.185
8.674 59.856 5.021
8.675 59.858 4.861
8.676 59.867 4.721
8.678 59.871 4.552
8.679 59.871 4.385
8.680 59.856 4.234
8.685 59.658 3.539
8.686 59.845 3.506
8.687 59.946 3.452
8.688 59.984 3.303
8.690 59.983 3.130
8.691 59.987 2.974
8.706 59.932 13.772
8.707 60.017 13.702
8.709 60.074 13.542
8.710 60.091 13.380
8.711 60.097 13.227
8.712 60.090 13.071
8.714 60.081 12.913
8.715 60.078 12.759
8.716 60.078 12.595
8.717 60.072 12.437
8.719 60.068 12.279
8.720 60.066 12.113
8.721 60.065 11.956
8.722 60.071 11.809
8.724 60.071 11.643
8.725 60.071 11.486
8.726 60.071 11.326
8.727 60.063 11.172
8.729 60.063 11.008
8.730 60.066 10.855
8.731 60.059 10.786
8.735 59.789 10.177
8.736 59.824 10.028
8.737 59.838 9.871
8.738 59.842 9.706
8.739 59.839 9.554
8.740 59.830 9.398
8.742 59.828 9.237
8.743 59.824 9.075
8.744 59.821 8.916
8.745 59.819 8.762
8.746 59.810 8.589
8.747 59.803 8.435
8.749 59.802 8.278
8.750 59.805 8.118
8.751 59.806 7.958
8.752 59.808 7.804
8.754 59.816 7.644
8.755 59.822 7.483
8.756 59.797 7.401
8.756 59.717 7.312
8.756 59.640 7.233
8.758 59.656 7.058
8.759 59.760 6.997
8.760 59.874 6.864
8.762 59.900 6.698
8.763 59.901 6.546
8.764 59.892 6.384
8.765 59.892 6.218
8.766 59.889 6.068
8.767 59.877 5.906
8.768 59.873 5.739
8.769 59.863 5.588
8.770 59.852 5.435
8.772 59.852 5.253
8.773 59.854 5.100
8.774 59.860 4.958
8.775 59.864 4.783
8.776 59.871 4.628
8.778 59.875 4.464
8.779 59.872 4.307
8.780 59.855 4.159
8.784 59.674 3.546
8.785 59.851 3.515
8.786 59.946 3.445
8.788 59.978 3.296
8.789 59.976 3.134
8.790 59.984 2.989
8.806 59.861 13.762
8.807 60.032 13.695
8.808 60.076 13.543
8.810 60.095 13.394
8.811 60.101 13.230
8.812 60.092 13.069
8.813 60.082 12.913
8.814 60.079 12.759
8.816 60.078 12.593
8.817 60.075 12.434
8.818 60.071 12.275
8.819 60.065 12.118
8.821 60.063 11.956
8.822 60.065 11.806
8.823 60.067 11.641
8.824 60.067 11.485
8.826 60.070 11.332
8.827 60.066 11.164
8.828 60.066 11.015
8.829 60.065 10.938
8.834 59.784 10.185
8.835 59.828 10.028
8.837 59.841 9.872
8.838 59.849 9.707
8.839 59.846 9.560
8.840 59.838 9.389
8.841 59.836 9.238
8.842 59.830 9.070
8.843 59.822 8.920
8.845 59.821 8.754
8.846 59.820 8.600
8.847 59.815 8.444
8.848 59.813 8.276
8.849 59.812 8.123
8.851 59.813 7.953
8.852 59.817 7.806
8.853 59.820 7.637
8.855 59.824 7.487
8.856 59.738 7.317
8.856 59.659 7.224
8.858 59.660 7.054
8.858 59.768 7.009
8.860 59.872 6.860
8.861 59.897 6.700
8.862 59.895 6.543
8.863 59.887 6.387
8.865 59.896 6.228
8.866 59.893 6.064
8.867 59.884 5.903
8.868 59.884 5.747
8.869 59.873 5.582
8.870 59.862 5.421
8.871 59.854 5.271
8.872 59.855 5.099
8.874 59.857 4.945
8.875 59.862 4.782
8.876 59.865 4.631
8.877 59.864 4.548
8.878 59.874 4.407
8.879 59.870 4.222
8.880 59.858 4.069
8.881 59.860 4.007
8.886 59.933 3.443
8.887 59.974 3.296
8.889 59.973 3.139
8.890 59.982 2.979
8.905 59.901 13.767
8.906 59.977 13.696
8.906 60.054 13.632
8.908 60.088 13.464
8.909 60.094 13.305
8.910 60.096 13.154
8.912 60.080 12.984
8.913 60.074 12.826
8.914 60.075 12.681
8.915 60.072 12.520
8.916 60.072 12.355
8.918 60.070 12.197
8.919 60.065 12.043
8.920 60.057 11.877
8.921 60.058 11.723
8.923 60.062 11.562
8.924 60.062 11.405
8.925 60.065 11.246
8.927 60.066 11.088
8.928 60.073 10.934
8.929 60.073 10.857
8.933 59.782 10.178
8.934 59.829 10.030
8.935 59.842 9.871
8.937 59.846 9.715
8.938 59.841 9.546
8.939 59.840 9.400
8.940 59.835 9.234
8.941 59.830 9.075
8.942 59.819 8.914
8.943 59.819 8.758
8.945 59.821 8.603
8.946 59.817 8.434
8.947 59.820 8.279
8.948 59.818 8.124
8.949 59.822 7.967
8.951 59.829 7.802
8.952 59.829 7.645
8.953 59.825 7.481
8.955 59.740 7.306
8.955 59.666 7.222
8.956 59.662 7.064
8.957 59.743 7.004
8.958 59.830 6.932
8.959 59.889 6.790
8.961 59.894 6.625
8.962 59.885 6.445
8.963 59.888 6.298
8.964 59.894 6.152
8.965 59.887 5.980
8.966 59.880 5.825
8.967 59.877 5.668
8.968 59.869 5.508
8.970 59.855 5.333
8.971 59.846 5.191
8.972 59.851 5.017
8.973 59.858 4.867
8.974 59.857 4.708
8.975 59.862 4.563
8.976 59.869 4.460
8.977 59.874 4.319
8.979 59.865 4.150
8.979 59.855 4.075
8.986 59.984 3.311
8.988 59.982 3.128
8.989 59.988 2.982
9.003 59.939 13.767
9.004 60.028 13.696
9.005 60.080 13.542
9.006 60.093 13.386
9.008 60.094 13.231
9.009 60.089 13.073
9.010 60.075 12.911
9.011 60.070 12.754
9.012 60.072 12.593
9.014 60.076 12.436
9.015 60.076 12.280
9.016 60.072 12.119
9.017 60.063 11.957
9.018 60.051 11.802
9.020 60.057 11.649
9.021 60.063 11.481
9.022 60.071 11.325
9.024 60.071 11.169
9.025 60.074 11.008
9.026 60.068 10.927
9.031 59.822 10.114
9.033 59.836 9.948
9.034 59.843 9.793
9.035 59.839 9.637
9.036 59.834 9.468
9.037 59.833 9.314
9.038 59.827 9.159
9.040 59.819 8.987
9.041 59.814 8.841
9.042 59.818 8.668
9.043 59.818 8.516
9.044 59.818 8.365
9.045 59.819 8.207
9.047 59.822 8.036
9.048 59.832 7.882
9.049 59.834 7.729
9.050 59.836 7.581
9.052 59.807 7.389
9.052 59.735 7.302
9.053 59.655 7.221
9.053 59.620 7.127
9.055 59.733 7.004
9.056 59.813 6.928
9.057 59.878 6.777
9.058 59.888 6.630
9.059 59.883 6.463
9.061 59.883 6.300
9.062 59.886 6.138
9.063 59.878 5.985
9.064 59.871 5.826
9.065 59.874 5.663
9.066 59.872 5.507
9.067 59.861 5.342
9.068 59.848 5.187
9.069 59.849 5.018
9.071 59.858 4.870
9.072 59.853 4.701
9.073 59.850 4.550
9.074 59.860 4.384
9.076 59.862 4.235
9.077 59.856 4.079
9.077 59.857 4.001
9.081 59.691 3.542
9.081 59.872 3.520
9.082 59.967 3.457
9.084 59.983 3.292
9.085 59.985 3.134
9.087 59.988 2.987
9.101 59.950 13.767
9.102 60.046 13.696
9.103 60.082 13.542
9.104 60.085 13.385
9.106 60.089 13.228
9.107 60.084 13.071
9.108 60.071 12.911
9.109 60.067 12.749
9.110 60.068 12.598
9.112 60.070 12.426
9.113 60.072 12.283
9.114 60.066 12.118
9.115 60.054 11.963
9.117 60.047 11.796
9.118 60.053 11.639
9.119 60.066 11.490
9.121 60.077 11.326
9.122 60.073 11.172
9.123 60.066 11.019
9.124 60.069 10.843
9.125 60.045 10.780
9.127 59.680 10.319
9.129 59.797 10.188
9.130 59.831 10.028
9.131 59.837 9.869
9.133 59.836 9.712
9.134 59.829 9.552
9.135 59.825 9.397
9.136 59.826 9.232
9.137 59.821 9.076
9.138 59.816 8.918
9.139 59.816 8.753
9.141 59.820 8.597
9.142 59.820 8.438
9.143 59.820 8.282
9.144 59.820 8.126
9.145 59.830 7.965
9.147 59.839 7.798
9.148 59.838 7.645
9.149 59.831 7.486
9.150 59.800 7.401
9.150 59.726 7.314
9.151 59.645 7.231
9.151 59.610 7.131
9.153 59.713 6.998
9.154 59.792 6.922
9.155 59.867 6.774
9.156 59.881 6.630
9.158 59.879 6.455
9.159 59.877 6.307
9.160 59.882 6.139
9.161 59.877 5.983
9.162 59.871 5.819
9.163 59.875 5.663
9.164 59.879 5.501
9.165 59.869 5.355
9.166 59.850 5.187
9.168 59.852 5.028
9.169 59.863 4.867
9.170 59.855 4.708
9.171 59.852 4.543
9.173 59.859 4.388
9.174 59.858 4.226
9.175 59.852 4.065
9.181 59.950 3.448
9.182 59.985 3.288
9.183 59.989 3.141
9.185 59.992 2.976
9.200 59.970 13.779
9.201 60.056 13.697
9.202 60.069 13.552
9.204 60.076 13.378
9.205 60.077 13.234
9.206 60.074 13.061
9.207 60.068 12.913
9.208 60.068 12.759
9.210 60.068 12.588
9.211 60.069 12.434
9.212 60.067 12.278
9.213 60.056 12.115
9.215 60.044 11.958
9.216 60.039 11.801
9.217 60.045 11.638
9.218 60.063 11.485
9.220 60.073 11.326
9.221 60.071 11.168
9.222 60.064 11.015
9.224 60.046 10.847
9.227 59.680 10.326
9.227 59.751 10.249
9.229 59.815 10.115
9.230 59.820 9.943
9.231 59.823 9.783
9.232 59.819 9.624
9.234 59.813 9.474
9.235 59.813 9.312
9.236 59.815 9.148
9.237 59.810 8.991
9.238 59.808 8.844
9.239 59.808 8.669
9.240 59.808 8.518
9.242 59.808 8.352
9.243 59.806 8.195
9.244 59.811 8.040
9.245 59.826 7.892
9.247 59.831 7.723
9.248 59.829 7.568
9.249 59.791 7.404
9.250 59.720 7.308
9.250 59.639 7.216
9.251 59.601 7.123
9.252 59.702 7.002
9.253 59.782 6.936
9.254 59.857 6.777
9.256 59.876 6.606
9.257 59.879 6.466
9.258 59.874 6.293
9.259 59.879 6.149
9.260 59.878 5.989
9.261 59.870 5.818
9.263 59.872 5.659
9.264 59.877 5.506
9.265 59.868 5.354
9.266 59.849 5.173
9.267 59.845 5.022
9.268 59.856 4.873
9.269 59.853 4.709
9.271 59.846 4.538
9.272 59.853 4.387
9.273 59.862 4.237
9.274 59.856 4.163
9.278 59.665 3.535
9.279 59.841 3.511
9.280 59.940 3.448
9.281 59.986 3.292
9.283 59.989 3.137
9.284 59.992 2.977
9.300 59.939 13.770
9.302 60.041 13.619
9.303 60.067 13.465
9.304 60.070 13.303
9.306 60.068 13.149
9.307 60.060 12.986
9.308 60.060 12.829
9.309 60.061 12.676
9.310 60.059 12.522
9.312 60.061 12.350
9.313 60.055 12.189
9.314 60.044 12.037
9.315 60.043 11.884
9.317 60.044 11.720
9.318 60.057 11.556
9.319 60.068 11.417
9.321 60.063 11.243
9.322 60.053 11.082
9.323 60.045 10.942
9.324 60.038 10.854
9.327 59.667 10.320
9.328 59.784 10.177
9.330 59.803 10.029
9.331 59.813 9.868
9.332 59.821 9.709
9.333 59.815 9.550
9.334 59.810 9.387
9.336 59.810 9.234
9.337 59.810 9.077
9.338 59.811 8.912
9.339 59.808 8.755
9.340 59.809 8.590
9.341 59.811 8.442
9.342 59.807 8.284
9.344 59.805 8.113
9.345 59.818 7.964
9.346 59.825 7.801
9.348 59.821 7.645
9.349 59.819 7.487
9.349 59.787 7.407
9.350 59.698 7.300
9.351 59.622 7.208
9.352 59.632 7.057
9.353 59.785 6.931
9.355 59.854 6.767
9.356 59.876 6.623
9.357 59.879 6.462
9.358 59.873 6.300
9.360 59.874 6.143
9.361 59.876 5.984
9.362 59.872 5.833
9.363 59.873 5.675
9.364 59.876 5.499
9.365 59.866 5.338
9.366 59.848 5.177
9.367 59.845 5.028
9.369 59.852 4.857
9.370 59.852 4.709
9.371 59.850 4.548
9.372 59.855 4.384
9.374 59.860 4.230
9.375 59.857 4.079
9.378 59.672 3.546
9.379 59.847 3.507
9.380 59.942 3.444
9.382 59.985 3.302
9.383 59.992 3.137
9.385 59.997 2.980
9.401 59.894 13.766
9.402 59.995 13.693
9.403 60.060 13.547
9.404 60.068 13.382
9.406 60.072 13.225
9.407 60.067 13.066
9.408 60.062 12.914
9.409 60.066 12.751
9.411 60.064 12.589
9.412 60.064 12.440
9.413 60.059 12.278
9.414 60.050 12.115
9.415 60.046 11.958
9.417 60.050 11.799
9.418 60.061 11.647
9.419 60.071 11.478
9.421 60.073 11.341
9.422 60.061 11.164
9.423 60.048 11.003
9.425 60.028 10.844
9.425 60.031 10.772
9.427 59.535 10.366
9.427 59.633 10.320
9.429 59.755 10.178
9.430 59.790 10.020
9.431 59.803 9.868
9.433 59.819 9.709
9.434 59.818 9.553
9.435 59.812 9.389
9.436 59.810 9.229
9.437 59.808 9.077
9.438 59.807 8.911
9.440 59.808 8.752
9.441 59.807 8.597
9.442 59.810 8.437
9.443 59.812 8.279
9.444 59.810 8.121
9.446 59.817 7.962
9.447 59.816 7.801
9.448 59.810 7.643
9.450 59.815 7.475
9.451 59.736 7.310
9.451 59.662 7.226
9.452 59.675 7.076
9.454 59.800 6.927
9.455 59.854 6.774
9.457 59.873 6.625
9.458 59.880 6.450
9.459 59.873 6.312
9.460 59.873 6.143
9.461 59.881 5.981
9.462 59.879 5.817
9.463 59.870 5.666
9.465 59.868 5.503
9.466 59.857 5.346
9.467 59.841 5.181
9.468 59.840 5.021
9.469 59.846 4.869
9.470 59.849 4.707
9.472 59.849 4.544
9.473 59.852 4.394
9.474 59.850 4.223
9.475 59.862 4.148
9.479 59.661 3.541
9.481 59.941 3.446
9.482 59.987 3.291
9.484 60.000 3.143
9.485 60.004 2.986
9.501 59.885 13.765
9.502 60.028 13.696
9.503 60.070 13.544
9.504 60.073 13.389
9.506 60.076 13.220
9.507 60.071 13.069
9.508 60.066 12.912
9.509 60.073 12.753
9.510 60.071 12.596
9.512 60.070 12.437
9.513 60.066 12.274
9.514 60.058 12.112
9.515 60.058 11.959
9.517 60.065 11.802
9.518 60.078 11.650
9.519 60.081 11.495
9.521 60.080 11.319
9.522 60.066 11.171
9.523 60.057 11.010
9.524 60.046 10.843
9.528 59.706 10.244
9.529 59.777 10.104
9.531 59.785 9.941
9.532 59.808 9.783
9.533 59.819 9.632
9.534 59.818 9.476
9.535 59.818 9.309
9.537 59.807 9.155
9.538 59.801 8.990
9.539 59.802 8.839
9.540 59.802 8.676
9.541 59.800 8.509
9.542 59.808 8.354
9.544 59.813 8.202
9.545 59.813 8.035
9.546 59.812 7.881
9.547 59.802 7.728
9.549 59.803 7.556
9.550 59.794 7.403
9.551 59.754 7.306
9.551 59.690 7.225
9.552 59.698 7.074
9.554 59.809 6.920
9.555 59.863 6.786
9.557 59.880 6.620
9.558 59.884 6.461
9.559 59.871 6.295
9.560 59.867 6.138
9.561 59.874 5.979
9.562 59.871 5.827
9.563 59.862 5.665
9.564 59.858 5.502
9.565 59.852 5.338
9.567 59.841 5.185
9.568 59.845 5.031
9.569 59.853 4.864
9.570 59.855 4.703
9.571 59.858 4.547
9.573 59.856 4.390
9.574 59.849 4.227
9.575 59.830 4.066
9.581 59.937 3.449
9.582 59.998 3.295
9.584 60.009 3.145
9.585 60.011 2.982
9.600 59.913 13.769
9.601 60.046 13.694
9.603 60.083 13.547
9.604 60.080 13.382
9.605 60.081 13.227
9.606 60.077 13.072
9.608 60.074 12.905
9.609 60.078 12.759
9.610 60.074 12.598
9.611 60.073 12.434
9.612 60.069 12.275
9.614 60.062 12.124
9.615 60.066 11.955
9.616 60.074 11.800
9.617 60.084 11.648
9.619 60.088 11.490
9.620 60.082 11.331
9.621 60.070 11.162
9.623 60.067 11.020
9.624 60.064 10.839
9.625 60.080 10.773
9.627 59.658 10.323
9.628 59.775 10.177
9.630 59.784 10.023
9.631 59.803 9.868
9.632 59.826 9.710
9.633 59.830 9.549
9.634 59.828 9.397
9.635 59.819 9.230
9.637 59.805 9.072
9.638 59.801 8.917
9.639 59.805 8.749
9.640 59.808 8.597
9.641 59.812 8.438
9.642 59.821 8.278
9.644 59.824 8.126
9.645 59.823 7.960
9.646 59.813 7.803
9.647 59.806 7.646
9.649 59.795 7.477
9.650 59.721 7.309
9.650 59.646 7.216
9.652 59.678 7.059
9.653 59.813 6.928
9.655 59.871 6.781
9.656 59.889 6.626
9.657 59.893 6.456
9.658 59.874 6.302
9.659 59.867 6.136
9.661 59.870 5.988
9.662 59.866 5.818
9.663 59.856 5.662
9.664 59.850 5.507
9.665 59.847 5.343
9.666 59.843 5.182
9.667 59.848 5.019
9.668 59.856 4.869
9.670 59.857 4.702
9.671 59.858 4.545
9.672 59.860 4.393
9.673 59.852 4.229
9.675 59.826 4.058
9.675 59.812 3.954
9.679 59.844 3.512
9.680 59.948 3.454
9.682 60.002 3.302
9.683 60.009 3.131
9.685 60.013 2.977
9.699 59.922 13.767
9.700 60.038 13.699
9.702 60.080 13.540
9.703 60.084 13.390
9.704 60.086 13.225
9.705 60.082 13.075
9.706 60.079 12.907
9.708 60.079 12.753
9.709 60.073 12.592
9.710 60.070 12.437
9.711 60.070 12.277
9.713 60.063 12.117
9.714 60.064 11.959
9.715 60.079 11.808
9.716 60.087 11.648
9.718 60.089 11.487
9.719 60.082 11.330
9.720 60.069 11.171
9.721 60.063 11.012
9.723 60.066 10.857
9.724 60.035 10.712
9.726 59.688 10.320
9.727 59.783 10.184
9.728 59.796 10.021
9.730 59.810 9.864
9.731 59.829 9.715
9.732 59.833 9.549
9.733 59.830 9.391
9.734 59.821 9.231
9.735 59.805 9.077
9.737 59.803 8.908
9.738 59.810 8.759
9.739 59.813 8.598
9.740 59.813 8.442
9.741 59.820 8.283
9.743 59.827 8.117
9.744 59.826 7.962
9.745 59.819 7.804
9.746 59.813 7.640
9.748 59.814 7.482
9.749 59.713 7.326
9.749 59.637 7.218
9.751 59.653 7.060
9.751 59.730 7.006
9.752 59.809 6.925
9.754 59.878 6.778
9.755 59.895 6.627
9.756 59.895 6.463
9.757 59.871 6.302
9.758 59.862 6.136
9.759 59.869 5.984
9.760 59.865 5.830
9.762 59.855 5.660
9.763 59.847 5.487
9.764 59.844 5.347
9.765 59.844 5.182
9.766 59.853 5.025
9.767 59.860 4.855
9.768 59.863 4.711
9.770 59.866 4.555
9.771 59.865 4.384
9.772 59.863 4.225
9.773 59.850 4.079
9.774 59.862 4.002
9.777 59.691 3.540
9.778 59.870 3.502
9.779 59.960 3.446
9.780 60.001 3.298
9.782 60.005 3.145
9.783 60.006 2.976
9.798 59.740 13.822
9.799 59.940 13.775
9.800 60.049 13.710
9.801 60.079 13.540
9.802 60.084 13.383
9.803 60.086 13.230
9.805 60.085 13.071
9.806 60.084 12.919
9.807 60.082 12.749
9.808 60.075 12.592
9.809 60.074 12.429
9.811 60.069 12.280
9.812 60.061 12.117
9.813 60.066 11.965
9.814 60.072 11.801
9.816 60.081 11.646
9.817 60.084 11.486
9.818 60.076 11.327
9.820 60.069 11.175
9.821 60.062 11.003
9.822 60.039 10.858
9.823 60.004 10.735
9.825 59.684 10.319
9.827 59.791 10.188
9.828 59.802 10.027
9.829 59.816 9.866
9.830 59.828 9.708
9.832 59.833 9.554
9.833 59.832 9.388
9.834 59.820 9.237
9.835 59.806 9.072
9.836 59.804 8.911
9.837 59.811 8.758
9.838 59.812 8.597
9.840 59.808 8.436
9.841 59.816 8.280
9.842 59.825 8.119
9.843 59.829 7.968
9.845 59.827 7.804
9.846 59.819 7.645
9.847 59.817 7.485
9.848 59.762 7.319
9.849 59.576 7.203
9.850 59.652 7.054
9.852 59.812 6.936
9.853 59.882 6.776
9.854 59.897 6.619
9.856 59.893 6.462
9.857 59.871 6.303
9.858 59.862 6.145
9.859 59.868 5.976
9.860 59.868 5.825
9.861 59.861 5.660
9.862 59.847 5.504
9.863 59.842 5.339
9.864 59.847 5.183
9.866 59.854 5.026
9.867 59.861 4.872
9.868 59.865 4.718
9.869 59.868 4.544
9.871 59.871 4.388
9.872 59.872 4.229
9.873 59.872 4.073
9.874 59.862 3.952
9.878 59.885 3.512
9.879 59.982 3.453
9.880 60.007 3.302
9.881 59.999 3.138
9.883 59.996 2.985
9.898 59.704 13.829
9.899 59.911 13.770
9.900 60.036 13.700
9.901 60.086 13.540
9.902 60.091 13.392
9.904 60.092 13.227
9.905 60.091 13.070
9.906 60.087 12.913
9.907 60.079 12.750
9.908 60.071 12.603
9.910 60.071 12.432
9.911 60.068 12.284
9.912 60.063 12.115
9.913 60.069 11.958
9.915 60.073 11.800
9.916 60.072 11.649
9.917 60.073 11.479
9.918 60.069 11.328
9.920 60.058 11.170
9.921 60.054 11.012
9.922 60.039 10.855
9.923 59.986 10.789
9.924 59.526 10.369
9.925 59.662 10.324
9.927 59.790 10.175
9.928 59.816 10.025
9.929 59.827 9.874
9.931 59.835 9.709
9.932 59.833 9.548
9.933 59.830 9.400
9.934 59.815 9.232
9.935 59.799 9.068
9.936 59.802 8.919
9.937 59.811 8.751
9.939 59.808 8.597
9.940 59.807 8.443
9.941 59.815 8.270
9.942 59.822 8.124
9.943 59.828 7.958
9.945 59.831 7.810
9.946 59.825 7.646
9.947 59.810 7.487
9.948 59.779 7.384
9.948 59.706 7.297
9.949 59.627 7.221
9.950 59.670 7.064
9.951 59.741 7.001
9.952 59.820 6.928
9.953 59.884 6.782
9.955 59.897 6.623
9.956 59.889 6.470
9.957 59.868 6.299
9.958 59.861 6.136
9.959 59.868 5.992
9.960 59.870 5.810
9.961 59.867 5.661
9.962 59.855 5.499
9.963 59.849 5.350
9.965 59.852 5.182
9.966 59.855 5.020
9.967 59.857 4.860
9.968 59.861 4.709
9.969 59.866 4.551
9.971 59.874 4.388
9.972 59.874 4.237
9.973 59.865 4.076
9.974 59.845 3.950
9.977 59.737 3.540
9.978 59.904 3.523
9.979 59.991 3.464
9.980 60.002 3.297
9.982 59.992 3.142
9.983 59.990 2.982
9.999 59.877 13.758
10.000 60.026 13.696
10.002 60.093 13.549
10.003 60.094 13.386
10.004 60.097 13.228
10.005 60.095 13.073
10.007 60.085 12.913
10.008 60.075 12.755
10.009 60.065 12.595
10.010 60.065 12.435
10.012 60.063 12.273
10.013 60.064 12.123
10.014 60.068 11.958
10.015 60.067 11.796
10.017 60.063 11.653
10.018 60.064 11.485
10.019 60.063 11.317
10.020 60.059 11.171
10.022 60.059 11.005
10.023 60.050 10.856
10.028 59.815 10.107
10.029 59.827 9.951
10.031 59.831 9.793
10.032 59.831 9.636
10.033 59.826 9.461
10.034 59.816 9.316
10.035 59.803 9.155
10.036 59.795 8.982
10.037 59.805 8.835
10.039 59.812 8.681
10.040 59.801 8.512
10.041 59.805 8.359
10.042 59.816 8.203
10.044 59.819 8.046
10.045 59.823 7.876
10.046 59.823 7.725
10.047 59.815 7.568
10.049 59.791 7.391
10.049 59.728 7.302
10.050 59.657 7.227
10.051 59.683 7.068
10.053 59.821 6.930
10.054 59.880 6.777
10.055 59.891 6.622
10.056 59.886 6.462
10.058 59.871 6.294
10.059 59.863 6.142
10.060 59.867 5.988
10.061 59.872 5.818
10.062 59.866 5.667
10.063 59.852 5.498
10.064 59.851 5.344
10.065 59.850 5.190
10.067 59.849 5.027
10.068 59.854 4.867
10.069 59.860 4.709
10.070 59.865 4.545
10.072 59.870 4.381
10.073 59.871 4.238
10.074 59.857 4.064
10.079 59.900 3.520
10.080 59.989 3.452
10.081 59.998 3.297
10.082 59.989 3.132
10.084 59.987 2.976
10.100 59.927 13.774
10.101 60.059 13.702
10.103 60.083 13.548
10.104 60.101 13.391
10.105 60.103 13.229
10.106 60.099 13.069
10.107 60.084 12.909
10.109 60.073 12.756
10.110 60.065 12.591
10.111 60.065 12.435
10.112 60.067 12.276
10.114 60.068 12.119
10.115 60.076 11.962
10.116 60.072 11.807
10.117 60.065 11.637
10.119 60.070 11.485
10.120 60.071 11.333
10.121 60.071 11.164
10.123 60.073 11.014
10.124 60.067 10.847
10.124 60.041 10.788
10.127 59.685 10.321
10.128 59.807 10.188
10.130 59.828 10.026
10.131 59.838 9.864
10.132 59.842 9.715
10.133 59.838 9.556
10.134 59.834 9.398
10.135 59.818 9.231
10.137 59.803 9.074
10.138 59.806 8.905
10.139 59.816 8.763
10.140 59.813 8.595
10.141 59.808 8.429
10.142 59.820 8.282
10.144 59.824 8.127
10.145 59.827 7.959
10.146 59.824 7.875
10.147 59.821 7.736
10.148 59.817 7.553
10.149 59.785 7.408
10.150 59.728 7.315
10.150 59.666 7.225
10.152 59.674 7.060
10.153 59.817 6.933
10.155 59.870 6.785
10.156 59.876 6.611
10.157 59.875 6.468
10.158 59.868 6.300
10.159 59.863 6.142
10.161 59.867 5.976
10.162 59.874 5.825
10.163 59.868 5.663
10.164 59.858 5.502
10.165 59.858 5.338
10.166 59.856 5.185
10.167 59.849 5.022
10.168 59.850 4.864
10.170 59.854 4.707
10.171 59.857 4.550
10.172 59.863 4.394
10.173 59.867 4.234
10.174 59.869 4.157
10.179 59.707 3.537
10.180 59.979 3.457
10.182 60.000 3.299
10.183 59.991 3.141
10.185 59.989 2.970
10.200 59.898 13.773
10.201 59.995 13.701
10.202 60.060 13.622
10.203 60.093 13.462
10.205 60.100 13.306
10.206 60.104 13.153
10.207 60.095 12.991
10.208 60.080 12.838
10.209 60.071 12.675
10.211 60.066 12.511
10.212 60.066 12.352
10.213 60.067 12.198
10.214 60.075 12.045
10.216 60.078 11.876
10.217 60.065 11.731
10.218 60.064 11.559
10.219 60.071 11.411
10.221 60.071 11.254
10.222 60.076 11.081
10.223 60.071 10.949
10.224 60.068 10.853
10.227 59.700 10.326
10.229 59.813 10.184
10.230 59.835 10.030
10.231 59.840 9.876
10.232 59.841 9.706
10.233 59.841 9.557
10.234 59.832 9.395
10.236 59.818 9.233
10.237 59.803 9.072
10.238 59.805 8.917
10.239 59.816 8.752
10.240 59.814 8.595
10.241 59.812 8.442
10.243 59.822 8.273
10.244 59.824 8.125
10.245 59.823 7.968
10.246 59.821 7.791
10.248 59.824 7.648
10.249 59.820 7.484
10.250 59.728 7.318
10.251 59.663 7.223
10.252 59.669 7.067
10.253 59.743 7.001
10.254 59.813 6.921
10.255 59.867 6.785
10.256 59.875 6.616
10.257 59.879 6.460
10.258 59.875 6.299
10.260 59.871 6.141
10.261 59.871 5.981
10.262 59.873 5.835
10.263 59.863 5.663
10.264 59.857 5.500
10.265 59.860 5.347
10.266 59.856 5.186
10.267 59.846 5.021
10.269 59.847 4.866
10.270 59.852 4.697
10.271 59.859 4.552
10.272 59.862 4.393
10.274 59.863 4.224
10.275 59.855 4.072
10.275 59.845 3.997
10.278 59.673 3.539
10.280 59.965 3.447
10.282 60.000 3.304
10.283 59.994 3.139
10.285 59.996 2.982
10.300 59.926 13.764
10.301 60.026 13.697
10.302 60.081 13.540
10.303 60.098 13.398
10.305 60.104 13.229
10.306 60.099 13.075
10.307 60.084 12.901
10.308 60.074 12.759
10.309 60.070 12.591
10.311 60.068 12.440
10.312 60.067 12.274
10.313 60.072 12.115
10.314 60.076 11.965
10.316 60.070 11.813
10.317 60.064 11.636
10.318 60.070 11.485
10.319 60.078 11.326
10.321 60.077 11.172
10.322 60.076 11.020
10.323 60.076 10.841
10.326 59.687 10.322
10.328 59.809 10.186
10.329 59.838 10.031
10.330 59.840 9.874
10.332 59.840 9.713
10.333 59.837 9.551
10.334 59.831 9.396
10.335 59.821 9.234
10.336 59.804 9.073
10.337 59.808 8.911
10.338 59.818 8.756
10.339 59.816 8.594
10.341 59.817 8.449
10.342 59.826 8.279
10.343 59.826 8.116
10.344 59.817 7.961
10.346 59.816 7.807
10.347 59.821 7.638
10.348 59.814 7.483
10.349 59.722 7.316
10.350 59.658 7.217
10.351 59.659 7.055
10.353 59.803 6.934
10.354 59.865 6.779
10.355 59.873 6.606
10.357 59.879 6.470
10.358 59.879 6.297
10.359 59.877 6.149
10.360 59.875 5.975
10.361 59.870 5.827
10.362 59.860 5.658
10.363 59.857 5.505
10.364 59.864 5.350
10.366 59.862 5.177
10.367 59.850 5.032
10.368 59.851 4.871
10.369 59.861 4.712
10.370 59.864 4.543
10.372 59.862 4.387
10.373 59.858 4.238
10.373 59.853 4.156
10.378 59.657 3.538
10.380 59.952 3.450
10.381 59.994 3.299
10.382 59.994 3.136
10.384 59.996 2.988
10.399 59.897 13.769
10.400 60.040 13.698
10.401 60.078 13.544
10.402 60.089 13.385
10.403 60.093 13.229
10.405 60.089 13.066
10.406 60.074 12.914
10.407 60.069 12.750
10.408 60.072 12.591
10.410 60.071 12.438
10.411 60.065 12.280
10.412 60.068 12.118
10.413 60.075 11.966
10.415 60.064 11.795
10.416 60.061 11.645
10.417 60.074 11.486
10.418 60.081 11.328
10.420 60.078 11.166
10.421 60.077 11.014
10.422 60.065 10.928
10.426 59.755 10.255
10.427 59.829 10.108
10.429 59.836 9.943
10.430 59.834 9.800
10.431 59.837 9.637
10.432 59.837 9.475
10.433 59.834 9.308
10.434 59.822 9.154
10.436 59.813 8.986
10.437 59.816 8.839
10.438 59.816 8.688
10.439 59.809 8.511
10.440 59.814 8.355
10.441 59.821 8.195
10.443 59.816 8.040
10.444 59.810 7.896
10.445 59.812 7.724
10.447 59.816 7.553
10.448 59.781 7.395
10.448 59.722 7.312
10.449 59.656 7.226
10.450 59.653 7.061
10.452 59.799 6.928
10.453 59.863 6.778
10.454 59.875 6.614
10.456 59.880 6.463
10.457 59.886 6.302
10.458 59.889 6.143
10.459 59.882 5.984
10.460 59.874 5.828
10.461 59.864 5.665
10.462 59.862 5.502
10.463 59.868 5.350
10.464 59.863 5.197
10.465 59.858 5.096
10.466 59.849 4.945
10.467 59.858 4.782
10.469 59.866 4.631
10.470 59.861 4.473
10.471 59.854 4.306
10.472 59.843 4.148
10.473 59.836 4.072
10.479 59.980 3.373
10.481 60.005 3.220
10.482 60.004 3.064
10.483 60.001 2.976
10.497 59.792 13.836
10.498 59.956 13.769
10.499 60.050 13.695
10.500 60.064 13.545
10.502 60.082 13.388
10.503 60.081 13.227
10.504 60.077 13.071
10.505 60.064 12.908
10.506 60.060 12.752
10.508 60.066 12.586
10.509 60.065 12.441
10.510 60.059 12.279
10.511 60.062 12.115
10.513 60.068 11.957
10.514 60.058 11.803
10.515 60.053 11.647
10.517 60.068 11.477
10.518 60.076 11.325
10.519 60.071 11.172
10.520 60.070 11.012
10.522 60.056 10.849
10.524 59.546 10.371
10.525 59.681 10.325
10.526 59.814 10.191
10.527 59.845 10.031
10.529 59.842 9.859
10.530 59.840 9.715
10.531 59.841 9.554
10.532 59.842 9.389
10.533 59.838 9.245
10.534 59.823 9.084
10.535 59.818 8.915
10.537 59.822 8.747
10.538 59.814 8.596
10.539 59.811 8.436
10.540 59.817 8.276
10.541 59.820 8.123
10.543 59.812 7.963
10.544 59.812 7.796
10.545 59.818 7.645
10.547 59.822 7.491
10.547 59.796 7.400
10.548 59.738 7.305
10.548 59.669 7.221
10.549 59.662 7.066
10.550 59.736 6.998
10.551 59.808 6.925
10.552 59.870 6.777
10.554 59.880 6.631
10.555 59.881 6.466
10.556 59.887 6.296
10.557 59.890 6.140
10.558 59.884 5.984
10.559 59.876 5.825
10.561 59.868 5.661
10.562 59.866 5.509
10.563 59.870 5.336
10.564 59.860 5.191
10.565 59.847 5.021
10.566 59.853 4.862
10.567 59.867 4.717
10.569 59.867 4.543
10.570 59.860 4.394
10.571 59.847 4.223
10.572 59.833 4.063
10.577 59.845 3.512
10.578 59.950 3.453
10.579 59.991 3.292
10.581 60.007 3.131
10.582 60.013 3.058
10.598 59.889 13.773
10.599 60.025 13.697
10.600 60.063 13.545
10.601 60.086 13.381
10.602 60.086 13.230
10.604 60.081 13.071
10.605 60.068 12.910
10.606 60.065 12.750
10.607 60.070 12.593
10.608 60.064 12.434
10.610 60.061 12.280
10.611 60.065 12.117
10.612 60.062 11.962
10.613 60.050 11.797
10.615 60.045 11.641
10.616 60.057 11.486
10.617 60.069 11.333
10.619 60.069 11.168
10.620 60.067 11.004
10.621 60.051 10.838
10.622 59.938 10.680
10.624 59.703 10.331
10.625 59.774 10.259
10.626 59.835 10.110
10.628 59.837 9.945
10.629 59.831 9.794
10.630 59.835 9.630
10.631 59.838 9.467
10.632 59.843 9.318
10.633 59.836 9.159
10.635 59.825 8.990
10.636 59.821 8.846
10.637 59.812 8.675
10.638 59.800 8.516
10.639 59.799 8.358
10.640 59.808 8.199
10.642 59.808 8.039
10.643 59.807 7.869
10.644 59.810 7.731
10.645 59.822 7.579
10.647 59.802 7.387
10.647 59.742 7.296
10.648 59.672 7.215
10.649 59.664 7.072
10.650 59.738 7.000
10.651 59.811 6.930
10.652 59.876 6.776
10.653 59.888 6.621
10.655 59.889 6.460
10.656 59.890 6.305
10.657 59.890 6.160
10.658 59.880 5.979
10.659 59.873 5.816
10.660 59.868 5.672
10.661 59.867 5.500
10.662 59.868 5.346
10.663 59.855 5.182
10.665 59.845 5.022
10.666 59.856 4.864
10.667 59.872 4.713
10.668 59.874 4.556
10.670 59.864 4.377
10.671 59.853 4.226
10.671 59.847 4.147
10.677 59.853 3.512
10.678 59.952 3.451
10.679 59.988 3.301
10.680 60.002 3.142
10.682 60.007 2.975
10.696 59.612 13.821
10.697 59.834 13.758
10.698 59.995 13.693
10.700 60.078 13.540
10.701 60.089 13.391
10.702 60.085 13.228
10.703 60.078 13.071
10.704 60.066 12.916
10.706 60.061 12.744
10.707 60.063 12.594
10.708 60.060 12.433
10.709 60.057 12.271
10.710 60.061 12.122
10.712 60.061 11.965
10.713 60.048 11.797
10.714 60.043 11.641
10.716 60.056 11.481
10.717 60.069 11.325
10.718 60.069 11.171
10.719 60.065 11.015
10.721 60.061 10.857
10.722 59.929 10.627
10.723 59.718 10.391
10.725 59.778 10.266
10.726 59.835 10.098
10.727 59.837 9.961
10.728 59.837 9.786
10.730 59.841 9.630
10.731 59.840 9.470
10.732 59.846 9.318
10.733 59.839 9.152
10.734 59.828 8.997
10.735 59.826 8.849
10.736 59.812 8.674
10.737 59.794 8.518
10.739 59.789 8.349
10.740 59.795 8.189
10.741 59.805 8.045
10.742 59.810 7.883
10.744 59.817 7.719
10.745 59.833 7.570
10.746 59.815 7.401
10.747 59.761 7.314
10.747 59.691 7.222
10.749 59.673 7.071
10.749 59.743 7.001
10.750 59.817 6.930
10.752 59.883 6.777
10.753 59.890 6.623
10.754 59.890 6.458
10.755 59.889 6.307
10.756 59.884 6.142
10.757 59.879 5.987
10.759 59.875 5.818
10.760 59.873 5.675
10.761 59.872 5.503
10.762 59.867 5.339
10.763 59.855 5.187
10.764 59.846 5.023
10.765 59.855 4.864
10.767 59.869 4.706
10.768 59.869 4.551
10.769 59.861 4.394
10.770 59.859 4.233
10.772 59.856 4.069
10.775 59.698 3.538
10.776 59.842 3.508
10.777 59.922 3.441
10.778 59.989 3.313
10.780 59.999 3.136
10.781 60.005 2.980
10.798 60.019 13.702
10.800 60.081 13.544
10.801 60.092 13.383
10.802 60.092 13.232
10.803 60.086 13.066
10.805 60.074 12.913
10.806 60.067 12.756
10.807 60.062 12.600
10.808 60.054 12.427
10.809 60.052 12.268
10.811 60.056 12.124
10.812 60.060 11.957
10.813 60.052 11.795
10.814 60.047 11.643
10.816 60.058 11.487
10.817 60.067 11.328
10.818 60.065 11.167
10.820 60.065 11.007
10.821 60.055 10.861
10.822 59.995 10.699
10.823 59.573 10.367
10.824 59.689 10.314
10.825 59.816 10.191
10.827 59.838 10.021
10.827 59.835 9.950
10.828 59.837 9.803
10.830 59.842 9.629
10.831 59.836 9.478
10.832 59.839 9.317
10.833 59.829 9.151
10.834 59.818 8.993
10.835 59.820 8.832
10.837 59.807 8.671
10.838 59.789 8.515
10.839 59.780 8.368
10.840 59.784 8.199
10.841 59.799 8.041
10.843 59.809 7.872
10.844 59.823 7.719
10.845 59.840 7.568
10.847 59.828 7.414
10.847 59.777 7.319
10.848 59.708 7.227
10.849 59.685 7.070
10.850 59.826 6.935
10.852 59.889 6.777
10.853 59.894 6.616
10.854 59.893 6.463
10.855 59.888 6.307
10.857 59.882 6.138
10.858 59.873 5.983
10.859 59.875 5.820
10.860 59.873 5.667
10.861 59.869 5.509
10.862 59.862 5.337
10.863 59.850 5.190
10.864 59.844 5.026
10.866 59.855 4.867
10.867 59.868 4.711
10.868 59.869 4.540
10.869 59.864 4.400
10.871 59.861 4.221
10.872 59.862 4.067
10.876 59.664 3.536
10.877 59.919 3.440
10.879 59.982 3.298
10.880 59.992 3.135
10.882 59.998 2.987
10.898 59.888 13.770
10.899 60.017 13.697
10.900 60.077 13.547
10.901 60.098 13.382
10.902 60.099 13.230
10.904 60.092 13.071
10.905 60.084 12.907
10.906 60.074 12.754
10.907 60.064 12.595
10.908 60.057 12.437
10.910 60.048 12.284
10.911 60.049 12.113
10.912 60.055 11.957
10.914 60.051 11.792
10.915 60.047 11.644
10.916 60.058 11.486
10.917 60.065 11.329
10.919 60.061 11.169
10.920 60.059 11.011
10.921 60.050 10.854
10.922 60.000 10.701
10.925 59.755 10.252
10.926 59.834 10.108
10.928 59.834 9.956
10.929 59.837 9.783
10.930 59.837 9.640
10.931 59.829 9.480
10.932 59.826 9.308
10.933 59.812 9.147
10.934 59.809 8.996
10.936 59.811 8.840
10.937 59.800 8.677
10.938 59.788 8.504
10.939 59.775 8.352
10.940 59.783 8.197
10.942 59.800 8.033
10.943 59.812 7.886
10.944 59.825 7.730
10.946 59.837 7.566
10.947 59.821 7.405
10.947 59.771 7.319
10.948 59.704 7.236
10.949 59.664 7.137
10.950 59.745 7.005
10.951 59.823 6.928
10.952 59.895 6.786
10.953 59.897 6.629
10.955 59.894 6.453
10.956 59.888 6.306
10.957 59.880 6.142
10.958 59.873 5.986
10.959 59.874 5.821
10.960 59.873 5.668
10.961 59.866 5.502
10.962 59.859 5.353
10.963 59.850 5.177
10.965 59.849 5.024
10.966 59.856 4.863
10.967 59.864 4.704
10.968 59.865 4.559
10.970 59.860 4.381
10.971 59.858 4.244
10.971 59.858 4.168
10.976 59.640 3.547
10.977 59.913 3.442
10.979 59.980 3.293
10.980 59.992 3.147
10.982 59.990 2.974
10.998 59.903 13.764
10.998 59.995 13.695
11.000 60.064 13.541
11.001 60.098 13.389
11.002 60.099 13.228
11.004 60.097 13.076
11.005 60.089 12.908
11.006 60.078 12.754
11.007 60.069 12.667
11.008 60.058 12.518
11.009 60.051 12.355
11.010 60.045 12.198
11.012 60.053 12.033
11.013 60.063 11.887
11.014 60.057 11.732
11.015 60.059 11.558
11.017 60.068 11.404
11.018 60.063 11.245
11.019 60.057 11.082
11.021 60.050 10.928
11.022 60.013 10.778
11.022 59.955 10.701
11.023 59.580 10.371
11.024 59.691 10.324
11.025 59.772 10.261
11.026 59.837 10.113
11.028 59.837 9.955
11.029 59.838 9.791
11.030 59.836 9.624
11.031 59.829 9.475
11.032 59.823 9.303
11.033 59.815 9.165
11.035 59.813 8.988
11.036 59.812 8.841
11.037 59.804 8.678
11.038 59.789 8.504
11.039 59.780 8.358
11.040 59.789 8.192
11.042 59.801 8.039
11.043 59.812 7.889
11.044 59.819 7.725
11.046 59.823 7.565
11.047 59.805 7.401
11.047 59.750 7.310
11.048 59.679 7.230
11.049 59.659 7.058
11.050 59.735 6.994
11.051 59.815 6.921
11.052 59.889 6.784
11.053 59.893 6.618
11.055 59.890 6.468
11.056 59.882 6.306
11.057 59.878 6.148
11.058 59.870 5.973
11.059 59.873 5.817
11.060 59.872 5.669
11.061 59.862 5.501
11.062 59.857 5.340
11.063 59.853 5.188
11.065 59.851 5.021
11.066 59.856 4.870
11.067 59.859 4.707
11.068 59.855 4.552
11.070 59.855 4.382
11.071 59.857 4.227
11.072 59.853 4.077
11.078 59.962 3.368
11.080 59.993 3.213
11.081 59.995 3.062
11.082 59.989 2.980
11.098 59.894 13.762
11.099 60.005 13.696
11.100 60.074 13.540
11.101 60.089 13.390
11.102 60.090 13.234
11.104 60.091 13.063
11.105 60.091 12.915
11.106 60.078 12.757
11.107 60.069 12.589
11.109 60.060 12.433
11.110 60.052 12.275
11.111 60.053 12.119
11.112 60.061 11.960
11.114 60.066 11.796
11.115 60.068 11.644
11.116 60.072 11.489
11.117 60.072 11.328
11.119 60.063 11.174
11.120 60.056 11.006
11.121 60.036 10.840
11.122 59.993 10.765
11.126 59.836 10.112
11.128 59.841 9.953
11.129 59.844 9.788
11.130 59.841 9.639
11.131 59.828 9.468
11.132 59.825 9.306
11.133 59.819 9.156
11.135 59.816 8.997
11.136 59.815 8.838
11.137 59.809 8.666
11.138 59.800 8.519
11.139 59.795 8.355
11.140 59.802 8.199
11.142 59.810 8.036
11.143 59.816 7.882
11.144 59.820 7.720
11.146 59.819 7.571
11.147 59.795 7.397
11.147 59.739 7.305
11.148 59.667 7.227
11.149 59.651 7.061
11.150 59.730 7.005
11.151 59.812 6.927
11.152 59.885 6.781
11.153 59.885 6.621
11.155 59.882 6.467
11.156 59.877 6.296
11.157 59.872 6.141
11.158 59.869 5.980
11.159 59.874 5.824
11.160 59.870 5.664
11.161 59.854 5.500
11.162 59.852 5.359
11.164 59.852 5.174
11.165 59.855 5.021
11.166 59.860 4.864
11.167 59.862 4.709
11.168 59.859 4.549
11.169 59.860 4.395
11.171 59.858 4.221
11.172 59.854 4.068
11.173 59.850 3.996
11.177 59.851 3.505
11.178 59.974 3.377
11.180 59.994 3.221
11.181 59.994 3.053
11.182 59.987 2.976
11.198 60.023 13.695
11.200 60.063 13.548
11.201 60.090 13.386
11.202 60.091 13.228
11.203 60.088 13.072
11.205 60.089 12.909
11.206 60.086 12.752
11.207 60.078 12.600
11.208 60.070 12.429
11.209 60.064 12.275
11.211 60.061 12.122
11.212 60.057 11.955
11.213 60.062 11.802
11.214 60.069 11.649
11.216 60.070 11.483
11.217 60.073 11.323
11.218 60.065 11.167
11.220 60.056 11.019
11.221 60.041 10.843
11.222 59.976 10.700
11.222 59.928 10.633
11.223 59.562 10.372
11.224 59.685 10.326
11.225 59.764 10.265
11.226 59.831 10.106
11.227 59.840 9.951
11.229 59.842 9.786
11.230 59.838 9.627
11.231 59.829 9.478
11.232 59.830 9.320
11.233 59.828 9.148
11.234 59.821 9.002
11.235 59.818 8.834
11.237 59.814 8.671
11.238 59.807 8.519
11.239 59.805 8.353
11.240 59.814 8.206
11.241 59.817 8.036
11.243 59.823 7.884
11.244 59.823 7.725
11.245 59.813 7.560
11.246 59.781 7.409
11.247 59.723 7.306
11.248 59.651 7.213
11.249 59.641 7.062
11.250 59.720 7.004
11.250 59.804 6.931
11.252 59.876 6.779
11.253 59.878 6.618
11.254 59.878 6.458
11.255 59.871 6.296
11.257 59.869 6.142
11.258 59.870 5.990
11.259 59.869 5.823
11.260 59.861 5.664
11.261 59.848 5.504
11.262 59.848 5.335
11.263 59.854 5.186
11.264 59.853 5.035
11.266 59.855 4.859
11.267 59.856 4.703
11.268 59.852 4.545
11.269 59.855 4.391
11.270 59.856 4.237
11.272 59.859 4.058
11.272 59.868 4.004
11.276 59.872 3.516
11.278 59.974 3.373
11.279 59.988 3.216
11.281 59.985 3.059
11.282 59.978 2.970
11.297 59.933 13.770
11.298 60.015 13.696
11.299 60.072 13.546
11.300 60.081 13.389
11.302 60.077 13.223
11.303 60.072 13.068
11.304 60.075 12.909
11.305 60.073 12.752
11.306 60.070 12.595
11.308 60.072 12.442
11.309 60.064 12.268
11.310 60.059 12.119
11.311 60.061 11.962
11.313 60.064 11.798
11.314 60.072 11.649
11.315 60.076 11.483
11.317 60.077 11.331
11.318 60.068 11.170
11.319 60.061 11.008
11.320 60.044 10.851
11.324 59.752 10.259
11.326 59.828 10.098
11.327 59.839 9.952
11.328 59.844 9.794
11.329 59.838 9.633
11.330 59.822 9.472
11.332 59.827 9.313
11.333 59.828 9.158
11.334 59.820 9.000
11.335 59.820 8.826
11.336 59.819 8.677
11.337 59.814 8.529
11.338 59.815 8.354
11.340 59.820 8.196
11.341 59.824 8.037
11.342 59.825 7.885
11.344 59.827 7.717
11.345 59.816 7.577
11.346 59.779 7.394
11.347 59.722 7.308
11.347 59.653 7.217
11.348 59.642 7.058
11.349 59.721 7.000
11.350 59.804 6.936
11.351 59.872 6.779
11.353 59.871 6.612
11.354 59.873 6.453
11.355 59.873 6.310
11.356 59.872 6.137
11.357 59.876 5.987
11.358 59.872 5.827
11.359 59.862 5.659
11.360 59.850 5.506
11.362 59.853 5.336
11.363 59.860 5.181
11.364 59.856 5.030
11.365 59.859 4.875
11.366 59.859 4.697
11.367 59.856 4.554
11.369 59.857 4.387
11.370 59.860 4.224
11.371 59.850 4.074
11.376 59.856 3.504
11.377 59.979 3.379
11.379 59.991 3.220
11.380 59.990 3.051
11.381 59.983 2.974
11.395 59.781 13.835
11.397 59.936 13.763
11.397 60.032 13.700
11.399 60.070 13.543
11.400 60.079 13.382
11.401 60.072 13.227
11.402 60.063 13.069
11.404 60.064 12.913
11.405 60.065 12.755
11.406 60.059 12.590
11.407 60.063 12.437
11.409 60.062 12.274
11.410 60.055 12.112
11.411 60.057 11.960
11.412 60.064 11.803
11.414 60.073 11.642
11.415 60.078 11.490
11.416 60.075 11.333
11.417 60.066 11.160
11.419 60.058 11.014
11.420 60.044 10.847
11.422 59.575 10.376
11.423 59.687 10.322
11.424 59.760 10.249
11.425 59.823 10.106
11.426 59.833 9.962
11.428 59.841 9.794
11.429 59.836 9.627
11.430 59.822 9.468
11.431 59.825 9.312
11.432 59.822 9.151
11.433 59.815 8.992
11.434 59.816 8.839
11.436 59.811 8.673
11.437 59.812 8.517
11.438 59.815 8.362
11.439 59.820 8.197
11.440 59.821 8.049
11.442 59.822 7.886
11.443 59.827 7.720
11.444 59.821 7.562
11.446 59.791 7.399
11.446 59.736 7.312
11.447 59.667 7.224
11.448 59.656 7.065
11.449 59.734 7.003
11.450 59.813 6.922
11.451 59.872 6.783
11.452 59.871 6.621
11.453 59.872 6.464
11.454 59.874 6.302
11.456 59.877 6.141
11.457 59.875 5.973
11.458 59.871 5.832
11.459 59.861 5.661
11.460 59.849 5.497
11.461 59.852 5.339
11.462 59.851 5.186
11.463 59.847 5.025
11.465 59.854 4.869
11.466 59.858 4.707
11.467 59.857 4.553
11.468 59.859 4.384
11.469 59.854 4.230
11.471 59.841 4.068
11.471 59.846 3.987
11.477 59.967 3.373
11.478 59.988 3.221
11.480 59.990 3.055
11.481 59.984 2.981
11.495 59.727 13.829
11.496 59.909 13.766
11.497 60.010 13.697
11.499 60.081 13.544
11.500 60.084 13.385
11.501 60.069 13.234
11.502 60.055 13.060
11.503 60.055 12.909
11.505 60.056 12.753
11.506 60.057 12.588
11.507 60.066 12.436
11.508 60.066 12.277
11.510 60.060 12.122
11.511 60.061 11.957
11.512 60.067 11.807
11.513 60.075 11.643
11.515 60.080 11.487
11.516 60.073 11.329
11.517 60.062 11.162
11.519 60.057 11.017
11.520 60.034 10.843
11.520 60.018 10.779
11.524 59.818 10.188
11.526 59.830 10.024
11.527 59.837 9.873
11.528 59.840 9.716
11.529 59.826 9.543
11.530 59.822 9.398
11.531 59.819 9.229
11.533 59.815 9.071
11.533 59.808 8.987
11.534 59.804 8.839
11.535 59.807 8.685
11.537 59.813 8.517
11.538 59.817 8.346
11.539 59.825 8.210
11.540 59.822 8.046
11.542 59.820 7.882
11.543 59.818 7.723
11.544 59.818 7.563
11.545 59.793 7.405
11.546 59.739 7.302
11.547 59.673 7.216
11.548 59.666 7.065
11.549 59.820 6.937
11.551 59.881 6.774
11.552 59.878 6.618
11.553 59.878 6.457
11.554 59.879 6.303
11.555 59.880 6.152
11.557 59.875 5.984
11.558 59.866 5.816
11.559 59.860 5.671
11.560 59.851 5.492
11.561 59.853 5.345
11.562 59.847 5.193
11.563 59.844 5.010
11.564 59.855 4.862
11.566 59.861 4.707
11.567 59.862 4.548
11.568 59.861 4.391
11.569 59.851 4.233
11.570 59.843 4.154
11.574 59.681 3.545
11.575 59.832 3.506
11.576 59.915 3.442
11.578 59.985 3.294
11.579 59.989 3.135
11.580 59.987 2.976
11.599 60.082 13.550
11.600 60.089 13.387
11.601 60.071 13.229
11.602 60.057 13.068
11.603 60.053 12.913
11.605 60.054 12.747
11.606 60.055 12.593
11.607 60.061 12.428
11.608 60.064 12.272
11.610 60.064 12.130
11.611 60.066 11.961
11.612 60.074 11.802
11.614 60.082 11.642
11.615 60.082 11.483
11.616 60.072 11.331
11.617 60.064 11.172
11.619 60.059 11.007
11.620 60.035 10.846
11.623 59.716 10.332
11.624 59.821 10.189
11.626 59.829 10.021
11.627 59.827 9.873
11.628 59.829 9.711
11.629 59.821 9.558
11.630 59.818 9.390
11.632 59.817 9.237
11.633 59.814 9.072
11.634 59.809 8.905
11.635 59.810 8.750
11.636 59.815 8.601
11.637 59.817 8.444
11.639 59.825 8.275
11.640 59.825 8.122
11.641 59.817 7.963
11.642 59.814 7.806
11.644 59.805 7.644
11.645 59.803 7.478
11.646 59.729 7.307
11.647 59.664 7.220
11.648 59.659 7.067
11.649 59.738 7.001
11.649 59.816 6.932
11.651 59.884 6.779
11.652 59.888 6.621
11.653 59.886 6.465
11.654 59.882 6.304
11.656 59.879 6.140
11.657 59.869 5.981
11.658 59.861 5.821
11.659 59.858 5.660
11.660 59.856 5.500
11.661 59.857 5.348
11.662 59.850 5.188
11.663 59.845 5.020
11.664 59.859 4.870
11.666 59.865 4.700
11.667 59.862 4.549
11.668 59.862 4.397
11.669 59.852 4.222
11.671 59.839 4.072
11.677 59.964 3.368
11.679 59.988 3.204
11.680 59.991 3.065
11.681 59.987 2.982
11.696 59.930 13.770
11.697 60.022 13.702
11.698 60.083 13.546
11.700 60.085 13.391
11.701 60.072 13.224
11.702 60.060 13.063
11.703 60.055 12.910
11.704 60.055 12.744
11.706 60.057 12.594
11.707 60.059 12.444
11.708 60.061 12.269
11.709 60.068 12.118
11.711 60.069 11.964
11.712 60.076 11.796
11.713 60.082 11.654
11.714 60.076 11.490
11.716 60.066 11.326
11.717 60.060 11.165
11.718 60.057 11.007
11.720 60.052 10.856
11.723 59.713 10.326
11.724 59.824 10.187
11.725 59.830 10.028
11.727 59.827 9.865
11.728 59.831 9.711
11.729 59.826 9.552
11.730 59.823 9.392
11.731 59.822 9.235
11.732 59.810 9.078
11.733 59.811 8.912
11.735 59.813 8.757
11.736 59.813 8.602
11.737 59.820 8.433
11.738 59.830 8.282
11.739 59.831 8.127
11.741 59.822 7.958
11.742 59.812 7.802
11.743 59.804 7.650
11.745 59.805 7.481
11.746 59.724 7.306
11.746 59.657 7.219
11.747 59.650 7.065
11.748 59.728 6.998
11.749 59.815 6.922
11.750 59.890 6.789
11.752 59.898 6.616
11.753 59.894 6.462
11.754 59.887 6.302
11.755 59.882 6.142
11.756 59.868 5.989
11.757 59.860 5.818
11.758 59.859 5.667
11.760 59.859 5.502
11.761 59.858 5.344
11.762 59.850 5.180
11.763 59.847 5.025
11.764 59.859 4.867
11.765 59.866 4.714
11.767 59.861 4.547
11.768 59.857 4.380
11.769 59.849 4.225
11.770 59.847 4.145
11.774 59.604 3.528
11.775 59.806 3.497
11.776 59.924 3.442
11.777 59.978 3.303
11.779 59.983 3.132
11.780 59.981 2.976
11.797 60.061 13.619
11.798 60.084 13.470
11.799 60.077 13.297
11.801 60.068 13.150
11.802 60.055 12.995
11.803 60.056 12.828
11.804 60.053 12.665
11.805 60.054 12.514
11.807 60.057 12.357
11.808 60.058 12.199
11.809 60.061 12.032
11.810 60.063 11.888
11.812 60.070 11.718
11.813 60.068 11.570
11.814 60.058 11.401
11.815 60.052 11.253
11.817 60.051 11.093
11.818 60.060 10.929
11.824 59.827 10.104
11.825 59.826 9.957
11.826 59.826 9.783
11.828 59.830 9.637
11.829 59.823 9.470
11.830 59.825 9.310
11.831 59.822 9.155
11.832 59.812 8.998
11.833 59.818 8.832
11.834 59.818 8.668
11.835 59.817 8.526
11.837 59.827 8.360
11.838 59.832 8.211
11.839 59.823 8.044
11.841 59.816 7.873
11.842 59.806 7.717
11.843 59.802 7.563
11.844 59.785 7.404
11.845 59.749 7.315
11.845 59.641 7.217
11.847 59.626 7.059
11.847 59.740 7.003
11.848 59.809 6.927
11.850 59.888 6.791
11.851 59.898 6.620
11.852 59.894 6.453
11.853 59.886 6.309
11.854 59.882 6.152
11.856 59.869 5.973
11.857 59.859 5.826
11.858 59.858 5.659
11.859 59.861 5.507
11.860 59.858 5.352
11.861 59.849 5.179
11.862 59.850 5.025
11.863 59.864 4.865
11.865 59.867 4.707
11.866 59.861 4.549
11.867 59.858 4.397
11.868 59.854 4.231
11.870 59.848 4.061
11.876 59.960 3.372
11.877 59.981 3.215
11.879 59.980 3.057
11.879 59.977 2.970
11.895 59.919 13.761
11.895 60.004 13.689
11.897 60.075 13.548
11.898 60.087 13.391
11.899 60.086 13.222
11.901 60.080 13.068
11.902 60.075 12.915
11.903 60.066 12.754
11.904 60.057 12.588
11.905 60.058 12.428
11.907 60.057 12.283
11.908 60.059 12.119
11.909 60.063 11.958
11.910 60.062 11.804
11.912 60.060 11.635
11.913 60.058 11.487
11.914 60.050 11.322
11.915 60.046 11.164
11.917 60.054 11.012
11.918 60.045 10.856
11.921 59.698 10.328
11.922 59.771 10.257
11.923 59.833 10.105
11.924 59.832 9.951
11.926 59.835 9.793
11.927 59.838 9.626
11.928 59.831 9.473
11.929 59.827 9.320
11.930 59.820 9.151
11.931 59.812 8.994
11.933 59.817 8.832
11.934 59.818 8.681
11.935 59.822 8.511
11.936 59.830 8.364
11.937 59.835 8.209
11.939 59.830 8.041
11.940 59.823 7.881
11.941 59.817 7.727
11.942 59.814 7.558
11.944 59.788 7.394
11.944 59.751 7.312
11.945 59.672 7.222
11.946 59.654 7.068
11.947 59.735 7.008
11.948 59.801 6.930
11.949 59.880 6.769
11.950 59.889 6.643
11.951 59.884 6.457
11.953 59.885 6.298
11.954 59.884 6.139
11.955 59.872 5.982
11.956 59.863 5.827
11.957 59.861 5.662
11.958 59.861 5.494
11.959 59.860 5.345
11.960 59.853 5.185
11.962 59.856 5.023
11.963 59.868 4.872
11.964 59.868 4.712
11.965 59.860 4.546
11.966 59.858 4.387
11.968 59.861 4.237
11.969 59.853 4.071
11.969 59.845 3.996
11.972 59.634 3.533
11.974 59.821 3.498
11.974 59.937 3.450
11.976 59.979 3.295
11.977 59.979 3.137
11.979 59.984 2.976
11.995 60.031 13.694
11.996 60.076 13.544
11.998 60.084 13.383
11.999 60.092 13.233
12.000 60.090 13.062
12.001 60.084 12.917
12.002 60.071 12.759
12.004 60.056 12.594
12.005 60.055 12.426
12.006 60.057 12.273
12.007 60.056 12.123
12.009 60.057 11.965
12.010 60.051 11.796
12.011 60.048 11.639
12.012 60.047 11.490
12.014 60.043 11.316
12.015 60.041 11.165
12.016 60.048 11.007
12.018 60.041 10.851
12.018 60.028 10.786
12.021 59.706 10.318
12.022 59.817 10.185
12.023 59.834 10.033
12.025 59.839 9.865
12.026 59.846 9.717
12.027 59.843 9.554
12.028 59.836 9.385
12.029 59.829 9.236
12.030 59.818 9.085
12.032 59.816 8.912
12.033 59.818 8.754
12.034 59.822 8.594
12.035 59.830 8.441
12.036 59.834 8.281
12.038 59.836 8.122
12.039 59.836 7.963
12.040 59.831 7.811
12.041 59.824 7.649
12.043 59.822 7.487
12.044 59.756 7.314
12.044 59.677 7.216
12.046 59.654 7.066
12.046 59.739 7.000
12.048 59.858 6.857
12.049 59.889 6.693
12.050 59.887 6.544
12.052 59.886 6.386
12.053 59.891 6.219
12.054 59.882 6.065
12.055 59.866 5.901
12.056 59.857 5.740
12.057 59.856 5.583
12.058 59.854 5.419
12.059 59.850 5.258
12.060 59.845 5.109
12.062 59.859 4.950
12.063 59.866 4.781
12.064 59.860 4.629
12.065 59.866 4.471
12.067 59.871 4.310
12.068 59.865 4.157
12.069 59.844 3.992
12.070 59.866 3.951
12.072 59.658 3.545
12.074 59.934 3.447
12.075 59.977 3.292
12.077 59.981 3.142
12.078 59.990 2.978
12.095 60.015 13.697
12.097 60.070 13.536
12.098 60.078 13.387
12.099 60.090 13.234
12.100 60.090 13.066
12.102 60.079 12.908
12.103 60.067 12.755
12.104 60.058 12.596
12.105 60.058 12.433
12.106 60.061 12.274
12.108 60.063 12.115
12.109 60.060 11.962
12.110 60.052 11.805
12.111 60.048 11.638
12.113 60.047 11.481
12.114 60.045 11.326
12.115 60.041 11.166
12.117 60.045 11.009
12.118 60.048 10.855
12.121 59.723 10.327
12.122 59.829 10.188
12.124 59.841 10.035
12.125 59.848 9.873
12.126 59.853 9.713
12.127 59.843 9.552
12.128 59.833 9.393
12.130 59.829 9.235
12.131 59.816 9.076
12.132 59.810 8.917
12.133 59.814 8.750
12.134 59.822 8.603
12.135 59.829 8.436
12.137 59.838 8.281
12.138 59.840 8.119
12.139 59.841 7.972
12.140 59.836 7.801
12.142 59.824 7.649
12.143 59.822 7.494
12.143 59.795 7.408
12.144 59.745 7.304
12.145 59.655 7.213
12.146 59.637 7.055
12.147 59.743 7.005
12.147 59.808 6.928
12.149 59.881 6.776
12.150 59.885 6.617
12.151 59.881 6.471
12.152 59.885 6.303
12.154 59.884 6.137
12.155 59.873 5.993
12.156 59.861 5.819
12.157 59.855 5.658
12.158 59.851 5.511
12.159 59.844 5.340
12.160 59.838 5.178
12.161 59.844 5.026
12.163 59.859 4.864
12.164 59.859 4.701
12.165 59.865 4.552
12.166 59.874 4.395
12.168 59.876 4.219
12.169 59.874 4.076
12.172 59.639 3.540
12.174 59.935 3.446
12.176 59.984 3.293
12.177 59.984 3.133
12.179 59.988 2.977
12.195 59.951 13.771
12.196 60.040 13.620
12.198 60.070 13.462
12.199 60.078 13.305
12.200 60.088 13.162
12.201 60.080 12.996
12.202 60.070 12.827
12.204 60.061 12.659
12.205 60.058 12.520
12.206 60.059 12.362
12.207 60.057 12.189
12.209 60.055 12.039
12.210 60.052 11.873
12.211 60.052 11.722
12.212 60.052 11.563
12.214 60.051 11.404
12.215 60.049 11.253
12.216 60.046 11.086
12.218 60.044 10.930
12.219 60.020 10.778
12.221 59.737 10.333
12.223 59.819 10.187
12.224 59.836 10.028
12.225 59.847 9.868
12.226 59.854 9.713
12.228 59.845 9.555
12.229 59.835 9.393
12.230 59.832 9.236
12.231 59.818 9.067
12.232 59.811 8.915
12.233 59.815 8.763
12.234 59.819 8.605
12.236 59.825 8.438
12.237 59.834 8.273
12.238 59.838 8.127
12.239 59.837 7.965
12.241 59.830 7.811
12.242 59.812 7.633
12.243 59.801 7.482
12.244 59.748 7.310
12.245 59.664 7.222
12.246 59.653 7.069
12.247 59.752 7.005
12.248 59.856 6.852
12.250 59.883 6.707
12.251 59.886 6.534
12.252 59.886 6.383
12.253 59.891 6.235
12.254 59.883 6.052
12.255 59.869 5.903
12.257 59.862 5.743
12.258 59.856 5.584
12.259 59.849 5.424
12.260 59.844 5.261
12.261 59.845 5.104
12.262 59.854 4.941
12.263 59.861 4.788
12.265 59.864 4.624
12.266 59.872 4.476
12.267 59.879 4.322
12.268 59.883 4.153
12.275 59.970 3.374
12.277 59.987 3.213
12.278 59.990 3.063
12.279 59.988 2.980
12.293 59.832 13.836
12.294 59.937 13.769
12.295 60.013 13.699
12.297 60.063 13.538
12.298 60.072 13.388
12.299 60.082 13.227
12.300 60.081 13.068
12.301 60.072 12.917
12.303 60.065 12.752
12.304 60.064 12.584
12.305 60.063 12.442
12.306 60.056 12.273
12.308 60.057 12.122
12.309 60.058 11.962
12.310 60.061 11.794
12.311 60.065 11.647
12.313 60.063 11.490
12.314 60.060 11.320
12.315 60.054 11.164
12.317 60.048 11.012
12.318 60.037 10.850
12.322 59.814 10.182
12.324 59.833 10.023
12.325 59.850 9.873
12.326 59.857 9.723
12.327 59.848 9.552
12.328 59.840 9.397
12.329 59.836 9.237
12.331 59.820 9.071
12.332 59.816 8.911
12.333 59.818 8.753
12.334 59.818 8.598
12.335 59.822 8.443
12.336 59.831 8.291
12.338 59.839 8.121
12.339 59.840 7.952
12.340 59.832 7.809
12.341 59.810 7.646
12.343 59.802 7.477
12.344 59.709 7.310
12.344 59.641 7.215
12.346 59.632 7.058
12.346 59.712 6.997
12.347 59.799 6.928
12.349 59.877 6.787
12.350 59.886 6.616
12.351 59.888 6.456
12.352 59.891 6.307
12.353 59.886 6.146
12.355 59.871 5.981
12.356 59.865 5.819
12.357 59.860 5.666
12.358 59.853 5.499
12.359 59.845 5.345
12.360 59.842 5.190
12.361 59.849 5.020
12.362 59.851 4.862
12.364 59.853 4.707
12.365 59.857 4.548
12.366 59.865 4.387
12.367 59.868 4.233
12.369 59.872 4.076
12.374 59.935 3.451
12.376 59.974 3.299
12.377 59.976 3.138
12.378 59.981 2.967
12.391 59.569 13.905
12.391 59.569 13.882
12.393 59.813 13.841
12.394 59.935 13.772
12.394 60.015 13.699
12.396 60.072 13.540
12.397 60.076 13.391
12.398 60.075 13.219
12.399 60.069 13.069
12.401 60.062 12.910
12.402 60.061 12.754
12.403 60.065 12.598
12.404 60.067 12.433
12.405 60.054 12.275
12.407 60.049 12.114
12.408 60.054 11.952
12.409 60.061 11.809
12.411 60.066 11.639
12.412 60.067 11.489
12.413 60.064 11.326
12.414 60.054 11.164
12.416 60.045 11.014
12.417 60.032 10.844
12.418 60.003 10.771
12.420 59.683 10.318
12.422 59.803 10.181
12.423 59.829 10.030
12.424 59.843 9.873
12.425 59.854 9.712
12.426 59.851 9.562
12.428 59.843 9.390
12.429 59.842 9.234
12.430 59.835 9.081
12.431 59.827 8.913
12.432 59.828 8.757
12.433 59.822 8.597
12.434 59.820 8.437
12.436 59.832 8.290
12.437 59.839 8.126
12.438 59.840 7.960
12.439 59.830 7.802
12.441 59.807 7.640
12.442 59.800 7.477
12.443 59.723 7.311
12.444 59.655 7.222
12.445 59.639 7.066
12.446 59.714 7.003
12.446 59.794 6.924
12.448 59.878 6.785
12.449 59.887 6.627
12.450 59.889 6.469
12.452 59.889 6.294
12.453 59.882 6.135
12.454 59.871 5.986
12.455 59.864 5.821
12.456 59.861 5.663
12.457 59.855 5.507
12.458 59.849 5.336
12.459 59.848 5.184
12.460 59.856 5.033
12.462 59.860 4.859
12.463 59.857 4.708
12.464 59.863 4.555
12.465 59.867 4.379
12.466 59.868 4.235
12.468 59.849 4.075
12.469 59.849 3.953
12.471 59.655 3.534
12.472 59.843 3.510
12.473 59.935 3.455
12.475 59.976 3.291
12.476 59.974 3.136
12.478 59.980 2.966
12.492 59.836 13.838
12.493 59.972 13.767
12.493 60.059 13.699
12.495 60.082 13.545
12.496 60.087 13.390
12.497 60.080 13.231
12.498 60.069 13.059
12.500 60.063 12.909
12.501 60.068 12.756
12.502 60.073 12.597
12.503 60.070 12.434
12.504 60.051 12.279
12.506 60.043 12.118
12.507 60.050 11.957
12.508 60.056 11.798
12.510 60.063 11.641
12.511 60.066 11.485
12.512 60.065 11.330
12.513 60.056 11.170
12.515 60.044 10.998
12.516 60.027 10.849
12.516 59.974 10.765
12.521 59.818 10.106
12.522 59.835 9.947
12.524 59.852 9.803
12.525 59.857 9.631
12.526 59.853 9.479
12.527 59.851 9.319
12.528 59.842 9.151
12.529 59.834 9.002
12.530 59.831 8.846
12.532 59.821 8.669
12.533 59.816 8.512
12.534 59.818 8.363
12.535 59.829 8.192
12.536 59.838 8.118
12.537 59.839 7.972
12.538 59.828 7.811
12.540 59.808 7.644
12.541 59.800 7.476
12.542 59.725 7.306
12.543 59.655 7.219
12.544 59.633 7.065
12.545 59.706 6.995
12.545 59.788 6.925
12.547 59.871 6.771
12.548 59.879 6.626
12.549 59.881 6.464
12.550 59.882 6.297
12.552 59.876 6.141
12.553 59.867 5.995
12.554 59.864 5.811
12.555 59.860 5.667
12.556 59.852 5.504
12.557 59.849 5.337
12.558 59.851 5.188
12.559 59.859 5.022
12.561 59.864 4.865
12.562 59.860 4.710
12.563 59.863 4.552
12.564 59.861 4.384
12.565 59.861 4.226
12.567 59.860 4.070
12.567 59.849 3.995
12.570 59.648 3.542
12.572 59.927 3.440
12.574 59.972 3.293
12.575 59.974 3.136
12.576 59.981 2.983
12.590 59.494 13.897
12.592 59.785 13.835
12.593 59.964 13.778
12.594 60.074 13.703
12.595 60.092 13.549
12.596 60.090 13.385
12.598 60.080 13.224
12.599 60.066 13.070
12.600 60.060 12.913
12.601 60.066 12.742
12.602 60.075 12.595
12.604 60.070 12.436
12.605 60.053 12.270
12.606 60.050 12.125
12.607 60.054 11.957
12.609 60.057 11.802
12.610 60.065 11.646
12.611 60.071 11.485
12.612 60.071 11.324
12.614 60.062 11.165
12.615 60.051 11.018
12.616 60.030 10.840
12.617 60.013 10.770
12.619 59.689 10.324
12.621 59.803 10.191
12.622 59.823 10.028
12.623 59.844 9.867
12.625 59.858 9.711
12.626 59.859 9.556
12.627 59.860 9.398
12.628 59.860 9.234
12.629 59.846 9.077
12.630 59.841 8.920
12.631 59.837 8.761
12.633 59.825 8.601
12.634 59.818 8.435
12.635 59.825 8.280
12.636 59.831 8.129
12.638 59.829 7.960
12.639 59.822 7.802
12.640 59.814 7.646
12.641 59.810 7.483
12.643 59.743 7.313
12.643 59.670 7.222
12.644 59.628 7.127
12.645 59.719 6.998
12.646 59.797 6.922
12.647 59.875 6.783
12.649 59.882 6.620
12.650 59.881 6.456
12.651 59.880 6.300
12.652 59.873 6.150
12.653 59.863 5.968
12.654 59.859 5.822
12.655 59.852 5.670
12.656 59.845 5.493
12.658 59.843 5.341
12.659 59.846 5.186
12.660 59.853 5.017
12.661 59.861 4.874
12.662 59.856 4.703
12.663 59.859 4.548
12.665 59.860 4.393
12.666 59.857 4.232
12.667 59.858 4.076
12.668 59.859 3.987
12.671 59.651 3.546
12.673 59.943 3.451
12.674 59.966 3.300
12.676 59.970 3.127
12.677 59.979 2.978
12.693 59.713 13.826
12.694 59.949 13.770
12.695 60.036 13.698
12.697 60.100 13.545
12.698 60.096 13.387
12.699 60.082 13.226
12.700 60.066 13.063
12.701 60.059 12.909
12.703 60.065 12.751
12.704 60.076 12.602
12.705 60.071 12.437
12.706 60.060 12.273
12.708 60.061 12.119
12.709 60.060 11.964
12.710 60.056 11.791
12.711 60.060 11.638
12.713 60.071 11.497
12.714 60.073 11.326
12.715 60.060 11.163
12.717 60.051 11.011
12.718 60.032 10.849
12.718 60.022 10.771
12.721 59.675 10.333
12.722 59.755 10.261
12.722 59.800 10.171
12.724 59.831 10.031
12.725 59.847 9.878
12.726 59.859 9.703
12.727 59.860 9.559
12.729 59.860 9.397
12.730 59.860 9.243
12.731 59.848 9.076
12.732 59.841 8.914
12.733 59.832 8.760
12.734 59.819 8.599
12.735 59.816 8.445
12.737 59.825 8.278
12.738 59.832 8.122
12.739 59.826 7.953
12.740 59.821 7.808
12.742 59.813 7.640
12.743 59.798 7.484
12.744 59.721 7.303
12.745 59.638 7.215
12.746 59.649 7.063
12.747 59.720 7.006
12.747 59.802 6.933
12.749 59.874 6.779
12.750 59.881 6.617
12.751 59.881 6.458
12.752 59.876 6.305
12.754 59.871 6.145
12.755 59.865 5.986
12.756 59.860 5.816
12.757 59.854 5.662
12.758 59.844 5.496
12.759 59.837 5.351
12.760 59.838 5.172
12.761 59.850 5.026
12.763 59.856 4.868
12.764 59.856 4.711
12.765 59.859 4.538
12.766 59.860 4.387
12.768 59.855 4.226
12.769 59.844 4.075
12.771 59.354 3.577
12.772 59.654 3.550
12.773 59.837 3.513
12.774 59.936 3.442
12.776 59.960 3.289
12.777 59.969 3.141
12.779 59.974 2.977
12.795 59.710 13.832
12.796 59.961 13.775
12.797 60.038 13.700
12.798 60.093 13.552
12.800 60.101 13.385
12.801 60.087 13.220
12.802 60.075 13.080
12.803 60.065 12.906
12.805 60.064 12.756
12.806 60.077 12.592
12.807 60.074 12.431
12.808 60.064 12.282
12.810 60.066 12.110
12.811 60.065 11.964
12.812 60.056 11.808
12.813 60.060 11.643
12.815 60.072 11.477
12.816 60.075 11.329
12.817 60.059 11.171
12.818 60.051 11.017
12.820 60.043 10.841
12.826 59.831 9.938
12.827 59.842 9.794
12.829 59.851 9.633
12.830 59.852 9.481
12.831 59.851 9.306
12.832 59.846 9.169
12.833 59.835 8.999
12.834 59.825 8.830
12.835 59.815 8.678
12.837 59.804 8.510
12.838 59.809 8.358
12.839 59.824 8.202
12.840 59.821 8.050
12.842 59.809 7.878
12.843 59.806 7.719
12.844 59.803 7.560
12.846 59.815 7.403
12.846 59.750 7.313
12.846 59.666 7.227
12.847 59.622 7.135
12.849 59.703 6.995
12.849 59.791 6.922
12.851 59.872 6.779
12.852 59.879 6.620
12.853 59.880 6.463
12.854 59.876 6.297
12.856 59.870 6.133
12.857 59.866 5.993
12.858 59.860 5.821
12.859 59.853 5.653
12.860 59.842 5.504
12.861 59.834 5.341
12.862 59.834 5.183
12.863 59.843 5.020
12.865 59.849 4.863
12.866 59.849 4.708
12.867 59.853 4.551
12.868 59.857 4.390
12.870 59.850 4.224
12.871 59.836 4.065
12.871 59.761 3.977
12.873 59.260 3.567
12.874 59.620 3.543
12.875 59.805 3.506
12.876 59.908 3.449
12.878 59.952 3.280
12.879 59.971 3.135
12.881 59.978 2.970
12.896 59.691 13.832
12.898 59.903 13.769
12.899 60.017 13.699
12.900 60.083 13.545
12.901 60.099 13.388
12.902 60.090 13.229
12.904 60.079 13.071
12.905 60.064 12.904
12.906 60.060 12.753
12.907 60.076 12.594
12.908 60.075 12.443
12.910 60.064 12.267
12.911 60.070 12.122
12.912 60.071 11.956
12.913 60.063 11.806
12.915 60.066 11.651
12.916 60.079 11.484
12.917 60.077 11.332
12.919 60.058 11.160
12.920 60.050 11.012
12.921 60.045 10.933
12.925 59.739 10.255
12.926 59.813 10.102
12.928 59.825 9.953
12.929 59.835 9.788
12.930 59.841 9.645
12.931 59.841 9.472
12.932 59.843 9.309
12.934 59.837 9.149
12.934 59.837 9.072
12.935 59.829 8.924
12.936 59.818 8.763
12.937 59.806 8.590
12.939 59.801 8.436
12.940 59.813 8.286
12.941 59.822 8.124
12.942 59.812 7.950
12.944 59.809 7.800
12.945 59.808 7.642
12.946 59.806 7.485
12.947 59.744 7.326
12.948 59.559 7.199
12.949 59.629 7.053
12.950 59.693 6.989
12.951 59.781 6.921
12.952 59.871 6.777
12.953 59.881 6.629
12.955 59.879 6.457
12.956 59.877 6.310
12.957 59.868 6.134
12.958 59.862 5.976
12.959 59.858 5.821
12.960 59.853 5.661
12.961 59.845 5.508
12.962 59.837 5.339
12.963 59.836 5.180
12.965 59.843 5.027
12.966 59.846 4.857
12.967 59.844 4.698
12.968 59.854 4.560
12.970 59.856 4.382
12.971 59.855 4.235
12.972 59.841 4.070
12.973 59.834 3.955
12.976 59.647 3.533
12.977 59.837 3.503
12.978 59.938 3.452
12.979 59.959 3.285
12.980 59.970 3.134
12.982 59.975 2.981
12.998 59.903 13.754
12.999 60.009 13.693
13.000 60.078 13.548
13.002 60.097 13.386
13.003 60.093 13.234
13.004 60.082 13.074
13.005 60.064 12.911
13.006 60.059 12.746
13.008 60.072 12.590
13.009 60.071 12.438
13.010 60.062 12.274
13.011 60.065 12.125
13.013 60.066 11.952
13.014 60.059 11.802
13.015 60.063 11.644
13.016 60.074 11.482
13.018 60.070 11.332
13.019 60.051 11.165
13.020 60.047 11.005
13.021 60.047 10.928
13.025 59.763 10.263
13.027 59.817 10.107
13.028 59.822 9.948
13.029 59.825 9.791
13.030 59.827 9.627
13.031 59.827 9.466
13.033 59.825 9.324
13.034 59.823 9.159
13.035 59.819 8.995
13.036 59.810 8.824
13.037 59.804 8.672
13.038 59.797 8.515
13.039 59.804 8.364
13.041 59.818 8.195
13.042 59.815 8.038
13.043 59.808 7.884
13.044 59.805 7.722
13.046 59.806 7.560
13.047 59.773 7.399
13.048 59.709 7.313
13.048 59.631 7.228
13.049 59.590 7.124
13.050 59.705 6.998
13.051 59.789 6.928
13.052 59.874 6.781
13.054 59.886 6.615
13.055 59.883 6.455
13.056 59.877 6.308
13.057 59.868 6.144
13.058 59.861 5.976
13.059 59.857 5.818
13.060 59.857 5.670
13.062 59.850 5.496
13.063 59.848 5.351
13.064 59.842 5.177
13.065 59.849 5.024
13.066 59.852 4.869
13.067 59.848 4.704
13.069 59.860 4.542
13.070 59.864 4.388
13.071 59.867 4.233
13.072 59.855 4.076
13.073 59.829 3.992
13.079 59.964 3.374
13.080 59.965 3.211
13.081 59.975 3.061
13.082 59.976 2.968
13.097 59.928 13.762
13.098 60.024 13.691
13.100 60.073 13.541
13.101 60.090 13.387
13.102 60.093 13.228
13.103 60.083 13.068
13.104 60.066 12.914
13.106 60.062 12.746
13.107 60.070 12.597
13.108 60.071 12.434
13.109 60.059 12.282
13.111 60.057 12.115
13.112 60.058 11.959
13.113 60.053 11.800
13.114 60.063 11.648
13.116 60.072 11.489
13.117 60.066 11.320
13.118 60.052 11.167
13.119 60.050 11.009
13.121 60.048 10.850
13.123 59.628 10.398
13.124 59.708 10.330
13.125 59.776 10.251
13.126 59.820 10.106
13.127 59.824 9.951
13.128 59.830 9.786
13.130 59.831 9.641
13.131 59.828 9.465
13.132 59.823 9.314
13.133 59.817 9.155
13.134 59.816 8.999
13.135 59.808 8.833
13.136 59.803 8.678
13.138 59.798 8.506
13.139 59.803 8.358
13.140 59.814 8.190
13.141 59.813 8.043
13.142 59.804 7.885
13.144 59.802 7.725
13.145 59.809 7.563
13.146 59.798 7.394
13.147 59.740 7.307
13.147 59.654 7.225
13.149 59.668 7.071
13.149 59.725 7.004
13.150 59.801 6.922
13.152 59.871 6.783
13.153 59.880 6.621
13.154 59.879 6.456
13.155 59.873 6.294
13.156 59.866 6.148
13.157 59.857 5.984
13.159 59.858 5.816
13.160 59.860 5.668
13.161 59.856 5.502
13.162 59.855 5.340
13.163 59.851 5.180
13.164 59.854 5.028
13.165 59.853 4.858
13.166 59.851 4.710
13.168 59.861 4.551
13.169 59.867 4.389
13.170 59.868 4.230
13.172 59.859 4.071
13.172 59.854 3.953
13.175 59.697 3.551
13.176 59.843 3.519
13.177 59.924 3.447
13.178 59.954 3.295
13.180 59.968 3.130
13.181 59.978 2.971
13.195 59.709 13.826
13.196 59.918 13.765
13.197 60.006 13.692
13.198 60.070 13.542
13.199 60.092 13.389
13.201 60.094 13.225
13.202 60.080 13.076
13.203 60.063 12.907
13.204 60.059 12.753
13.205 60.065 12.599
13.207 60.065 12.425
13.208 60.056 12.275
13.209 60.053 12.122
13.210 60.055 11.960
13.212 60.058 11.800
13.213 60.064 11.642
13.214 60.072 11.488
13.216 60.066 11.328
13.217 60.048 11.159
13.218 60.048 11.019
13.219 60.050 10.853
13.221 59.989 10.691
13.225 59.824 10.021
13.226 59.834 9.879
13.228 59.840 9.705
13.229 59.841 9.553
13.230 59.831 9.397
13.231 59.824 9.231
13.232 59.821 9.077
13.233 59.814 8.917
13.234 59.813 8.748
13.235 59.812 8.601
13.237 59.809 8.439
13.238 59.815 8.281
13.239 59.821 8.121
13.240 59.813 7.962
13.242 59.806 7.800
13.243 59.814 7.639
13.244 59.834 7.485
13.246 59.790 7.316
13.246 59.724 7.235
13.247 59.672 7.149
13.248 59.741 7.004
13.249 59.810 6.928
13.250 59.868 6.782
13.251 59.877 6.618
13.253 59.876 6.459
13.254 59.872 6.293
13.255 59.865 6.138
13.256 59.860 5.994
13.257 59.862 5.824
13.258 59.859 5.652
13.259 59.861 5.508
13.260 59.858 5.335
13.261 59.854 5.191
13.263 59.856 5.036
13.264 59.851 4.855
13.265 59.848 4.706
13.266 59.857 4.544
13.268 59.863 4.397
13.269 59.861 4.228
13.270 59.849 4.072
13.271 59.827 3.997
13.275 59.871 3.507
13.276 59.951 3.369
13.278 59.966 3.220
13.279 59.981 3.056
13.280 59.981 2.969
13.295 59.924 13.770
13.296 60.011 13.697
13.297 60.077 13.539
13.299 60.095 13.391
13.300 60.090 13.230
13.301 60.078 13.073
13.302 60.063 12.905
13.303 60.056 12.752
13.305 60.061 12.593
13.306 60.059 12.435
13.307 60.052 12.275
13.308 60.049 12.117
13.310 60.055 11.956
13.311 60.061 11.804
13.312 60.059 11.647
13.313 60.064 11.481
13.315 60.059 11.325
13.316 60.043 11.166
13.317 60.044 11.003
13.319 60.040 10.849
13.320 60.016 10.716
13.322 59.692 10.322
13.323 59.817 10.193
13.324 59.838 10.027
13.326 59.844 9.867
13.327 59.853 9.715
13.328 59.853 9.557
13.329 59.837 9.386
13.330 59.830 9.248
13.331 59.829 9.072
13.332 59.821 8.916
13.334 59.817 8.751
13.335 59.822 8.600
13.336 59.820 8.443
13.337 59.824 8.274
13.338 59.829 8.125
13.340 59.823 7.964
13.341 59.815 7.799
13.342 59.814 7.641
13.344 59.833 7.492
13.345 59.792 7.322
13.345 59.715 7.229
13.346 59.669 7.132
13.347 59.732 7.002
13.348 59.804 6.929
13.349 59.865 6.778
13.351 59.877 6.633
13.351 59.882 6.530
13.352 59.879 6.390
13.354 59.874 6.220
13.355 59.870 6.053
13.356 59.873 5.909
13.357 59.872 5.747
13.358 59.870 5.576
13.359 59.865 5.430
13.360 59.858 5.270
13.361 59.860 5.099
13.363 59.862 4.951
13.364 59.860 4.790
13.365 59.862 4.626
13.366 59.870 4.463
13.367 59.869 4.308
13.369 59.846 4.151
13.370 59.805 3.987
13.373 59.727 3.547
13.374 59.866 3.511
13.376 59.951 3.376
13.377 59.964 3.196
13.378 59.980 3.060
13.379 59.980 2.986
13.397 60.066 13.625
13.398 60.089 13.465
13.399 60.090 13.302
13.400 60.078 13.158
13.402 60.068 12.983
13.403 60.056 12.834
13.404 60.055 12.674
13.405 60.055 12.518
13.406 60.050 12.351
13.408 60.046 12.190
13.409 60.051 12.038
13.410 60.058 11.876
13.411 60.059 11.724
13.413 60.059 11.561
13.414 60.056 11.405
13.415 60.048 11.244
13.417 60.038 11.083
13.418 60.035 10.933
13.419 60.004 10.780
13.421 59.554 10.372
13.422 59.697 10.327
13.423 59.820 10.186
13.424 59.842 10.034
13.426 59.855 9.870
13.427 59.860 9.712
13.428 59.856 9.561
13.429 59.840 9.389
13.430 59.834 9.228
13.431 59.837 9.082
13.432 59.825 8.921
13.434 59.820 8.757
13.435 59.826 8.593
13.436 59.822 8.446
13.437 59.828 8.282
13.438 59.837 8.120
13.440 59.831 7.957
13.441 59.824 7.806
13.442 59.821 7.644
13.443 59.826 7.490
13.444 59.806 7.407
13.445 59.730 7.304
13.445 59.660 7.215
13.446 59.645 7.062
13.448 59.789 6.927
13.449 59.864 6.775
13.451 59.879 6.613
13.452 59.883 6.455
13.453 59.882 6.304
13.454 59.878 6.145
13.455 59.876 5.980
13.456 59.879 5.826
13.457 59.875 5.671
13.459 59.868 5.505
13.460 59.860 5.337
13.461 59.855 5.185
13.462 59.860 5.023
13.463 59.861 4.869
13.464 59.860 4.708
13.466 59.860 4.553
13.467 59.858 4.385
13.468 59.856 4.228
13.469 59.854 4.066
13.470 59.832 3.988
13.473 59.688 3.538
13.474 59.852 3.507
13.475 59.951 3.383
13.477 59.962 3.197
13.478 59.976 3.050
13.479 59.977 2.980
13.496 59.937 13.773
13.497 60.040 13.701
13.498 60.087 13.552
13.500 60.095 13.389
13.501 60.083 13.221
13.502 60.068 13.061
13.503 60.061 12.912
13.504 60.057 12.751
13.506 60.053 12.595
13.507 60.049 12.429
13.508 60.050 12.275
13.509 60.053 12.119
13.511 60.059 11.958
13.512 60.062 11.807
13.513 60.064 11.635
13.514 60.060 11.486
13.516 60.047 11.325
13.517 60.040 11.164
13.518 60.033 11.011
13.520 60.026 10.848
13.523 59.779 10.258
13.525 59.842 10.108
13.526 59.858 9.944
13.527 59.866 9.801
13.529 59.860 9.630
13.530 59.850 9.484
13.531 59.836 9.316
13.532 59.836 9.158
13.533 59.835 8.997
13.534 59.819 8.828
13.535 59.816 8.682
13.536 59.818 8.516
13.538 59.820 8.362
13.539 59.828 8.198
13.540 59.829 8.040
13.541 59.826 7.884
13.543 59.820 7.724
13.544 59.820 7.558
13.545 59.797 7.411
13.546 59.754 7.323
13.546 59.650 7.219
13.547 59.582 7.118
13.548 59.702 6.996
13.549 59.783 6.928
13.551 59.866 6.784
13.552 59.884 6.619
13.553 59.887 6.458
13.554 59.888 6.311
13.555 59.883 6.141
13.556 59.882 5.984
13.558 59.884 5.822
13.559 59.879 5.655
13.560 59.871 5.504
13.561 59.865 5.351
13.562 59.862 5.195
13.563 59.869 5.018
13.564 59.868 4.859
13.566 59.866 4.715
13.567 59.866 4.550
13.568 59.858 4.387
13.569 59.860 4.232
13.571 59.861 4.068
13.572 59.847 3.945
13.577 59.948 3.377
13.578 59.962 3.213
13.580 59.973 3.055
13.580 59.974 2.974
13.596 59.741 13.829
13.597 59.911 13.764
13.598 60.020 13.695
13.600 60.087 13.543
13.601 60.097 13.389
13.602 60.086 13.232
13.603 60.071 13.064
13.604 60.065 12.916
13.606 60.062 12.749
13.607 60.054 12.587
13.608 60.049 12.434
13.609 60.052 12.279
13.611 60.054 12.124
13.612 60.054 11.951
13.613 60.057 11.798
13.614 60.059 11.649
13.616 60.055 11.485
13.617 60.051 11.326
13.618 60.041 11.164
13.620 60.031 11.002
13.620 60.026 10.918
13.623 59.489 10.361
13.625 59.783 10.266
13.626 59.845 10.102
13.627 59.864 9.963
13.629 59.863 9.791
13.630 59.858 9.631
13.631 59.847 9.480
13.632 59.832 9.314
13.633 59.835 9.155
13.634 59.837 9.004
13.635 59.817 8.825
13.637 59.817 8.681
13.638 59.818 8.512
13.639 59.822 8.359
13.640 59.835 8.207
13.641 59.835 8.048
13.643 59.825 7.880
13.644 59.818 7.723
13.645 59.820 7.561
13.647 59.811 7.408
13.647 59.750 7.310
13.648 59.660 7.222
13.648 59.600 7.133
13.650 59.697 6.996
13.650 59.784 6.927
13.652 59.873 6.773
13.653 59.896 6.626
13.654 59.900 6.464
13.656 59.894 6.304
13.657 59.889 6.144
13.658 59.890 5.981
13.659 59.889 5.829
13.660 59.884 5.671
13.661 59.872 5.504
13.662 59.864 5.336
13.663 59.861 5.196
13.664 59.867 5.023
13.666 59.870 4.869
13.667 59.868 4.705
13.668 59.867 4.552
13.669 59.862 4.393
13.671 59.863 4.228
13.672 59.863 4.075
13.672 59.855 3.993
13.676 59.856 3.508
13.678 59.940 3.368
13.679 59.955 3.212
13.681 59.970 3.058
13.682 59.972 2.971
13.699 60.035 13.699
13.701 60.086 13.545
13.702 60.095 13.390
13.703 60.087 13.232
13.704 60.072 13.058
13.705 60.070 12.913
13.707 60.069 12.756
13.708 60.058 12.591
13.709 60.057 12.432
13.710 60.059 12.275
13.712 60.056 12.124
13.713 60.057 11.961
13.714 60.055 11.801
13.715 60.051 11.632
13.717 60.054 11.487
13.718 60.056 11.323
13.719 60.049 11.171
13.721 60.041 11.010
13.721 60.033 10.932
13.726 59.827 10.189
13.728 59.852 10.029
13.729 59.862 9.878
13.730 59.862 9.714
13.731 59.851 9.552
13.732 59.836 9.402
13.734 59.832 9.232
13.735 59.839 9.074
13.736 59.830 8.917
13.737 59.822 8.755
13.738 59.824 8.604
13.739 59.825 8.446
13.741 59.837 8.274
13.742 59.841 8.116
13.743 59.832 7.974
13.744 59.823 7.803
13.746 59.820 7.642
13.747 59.818 7.476
13.748 59.744 7.316
13.748 59.667 7.233
13.749 59.628 7.138
13.751 59.716 6.996
13.751 59.800 6.922
13.753 59.880 6.777
13.754 59.902 6.622
13.755 59.904 6.472
13.757 59.894 6.299
13.758 59.890 6.146
13.759 59.894 5.987
13.760 59.896 5.831
13.761 59.891 5.660
13.762 59.881 5.521
13.763 59.878 5.420
13.764 59.867 5.264
13.765 59.867 5.103
13.766 59.872 4.953
13.767 59.876 4.791
13.768 59.876 4.625
13.770 59.873 4.470
13.771 59.867 4.312
13.772 59.867 4.161
13.774 59.848 3.974
13.774 59.804 3.898
13.777 59.710 3.552
13.777 59.847 3.509
13.779 59.939 3.361
13.780 59.955 3.215
13.782 59.972 3.050
13.783 59.972 2.981
13.798 59.892 13.770
13.799 60.021 13.704
13.801 60.079 13.539
13.802 60.095 13.390
13.803 60.086 13.223
13.804 60.072 13.076
13.806 60.067 12.910
13.807 60.064 12.747
13.808 60.061 12.596
13.809 60.064 12.432
13.811 60.066 12.273
13.812 60.060 12.115
13.813 60.057 11.962
13.814 60.049 11.809
13.815 60.043 11.634
13.817 60.054 11.485
13.818 60.061 11.320
13.819 60.055 11.172
13.821 60.049 11.011
13.822 60.047 10.845
13.825 59.672 10.327
13.826 59.764 10.256
13.827 59.833 10.109
13.828 59.845 9.953
13.830 59.851 9.791
13.831 59.848 9.628
13.832 59.842 9.479
13.833 59.831 9.310
13.834 59.834 9.160
13.835 59.831 8.989
13.836 59.819 8.843
13.838 59.816 8.671
13.839 59.815 8.518
13.840 59.828 8.364
13.841 59.838 8.205
13.842 59.832 8.047
13.844 59.828 7.882
13.845 59.821 7.725
13.846 59.822 7.563
13.847 59.804 7.410
13.848 59.770 7.323
13.849 59.535 7.114
13.850 59.652 7.053
13.851 59.808 6.929
13.853 59.887 6.787
13.854 59.906 6.616
13.855 59.905 6.468
13.856 59.893 6.304
13.858 59.891 6.147
13.859 59.893 5.992
13.860 59.893 5.822
13.861 59.887 5.670
13.862 59.882 5.510
13.863 59.869 5.342
13.864 59.863 5.186
13.865 59.867 5.028
13.867 59.873 4.869
13.868 59.873 4.715
13.869 59.871 4.547
13.870 59.864 4.392
13.871 59.861 4.218
13.873 59.870 4.078
13.874 59.816 3.902
13.877 59.738 3.542
13.877 59.835 3.506
13.879 59.939 3.369
13.880 59.955 3.220
13.882 59.974 3.046
13.882 59.974 2.975
13.898 59.919 13.764
13.899 60.014 13.691
13.900 60.073 13.546
13.901 60.091 13.387
13.903 60.082 13.233
13.904 60.072 13.069
13.905 60.067 12.904
13.906 60.062 12.757
13.907 60.061 12.586
13.909 60.066 12.434
13.910 60.071 12.286
13.911 60.060 12.118
13.912 60.055 11.957
13.914 60.052 11.799
13.915 60.049 11.644
13.916 60.058 11.485
13.918 60.068 11.322
13.919 60.067 11.173
13.920 60.061 11.008
13.921 60.057 10.927
13.925 59.761 10.258
13.926 59.825 10.113
13.928 59.838 9.951
13.929 59.843 9.787
13.930 59.847 9.645
13.931 59.844 9.469
13.932 59.834 9.312
13.934 59.835 9.159
13.935 59.832 8.991
13.936 59.820 8.846
13.937 59.816 8.664
13.938 59.817 8.522
13.939 59.831 8.360
13.941 59.840 8.211
13.942 59.831 8.038
13.943 59.830 7.875
13.944 59.824 7.730
13.946 59.822 7.570
13.947 59.810 7.398
13.947 59.753 7.315
13.948 59.675 7.232
13.949 59.635 7.124
13.950 59.728 7.001
13.951 59.808 6.928
13.952 59.885 6.787
13.953 59.905 6.631
13.955 59.901 6.461
13.956 59.888 6.300
13.957 59.890 6.141
13.958 59.894 5.995
13.959 59.889 5.824
13.960 59.884 5.667
13.961 59.880 5.503
13.962 59.869 5.352
13.964 59.866 5.172
13.965 59.871 5.027
13.966 59.882 4.871
13.967 59.885 4.717
13.968 59.878 4.547
13.970 59.874 4.401
13.971 59.870 4.224
13.972 59.870 4.070
13.973 59.868 3.949
13.976 59.732 3.546
13.977 59.838 3.506
13.978 59.933 3.367
13.980 59.960 3.207
13.981 59.976 3.064
13.982 59.977 2.979
13.998 59.939 13.770
13.999 60.015 13.698
14.000 60.071 13.539
14.001 60.095 13.392
14.002 60.085 13.226
14.004 60.073 13.065
14.005 60.069 12.915
14.006 60.063 12.756
14.007 60.062 12.591
14.008 60.067 12.433
14.010 60.067 12.276
14.011 60.060 12.116
14.012 60.060 11.954
14.013 60.060 11.804
14.015 60.061 11.642
14.016 60.063 11.489
14.017 60.074 11.331
14.019 60.072 11.162
14.020 60.062 11.010
14.021 60.064 10.854
14.024 59.680 10.330
14.025 59.757 10.258
14.026 59.822 10.101
14.028 59.837 9.946
14.029 59.844 9.793
14.030 59.848 9.637
14.031 59.848 9.469
14.032 59.836 9.315
14.033 59.834 9.154
14.034 59.830 9.001
14.036 59.819 8.831
14.037 59.814 8.674
14.038 59.815 8.517
14.039 59.825 8.363
14.040 59.834 8.198
14.042 59.830 8.047
14.043 59.831 7.881
14.044 59.830 7.729
14.046 59.824 7.565
14.047 59.802 7.401
14.047 59.741 7.313
14.048 59.664 7.227
14.048 59.626 7.132
14.050 59.725 7.001
14.051 59.803 6.930
14.052 59.878 6.777
14.053 59.895 6.632
14.055 59.898 6.468
14.056 59.889 6.298
14.057 59.892 6.142
14.058 59.892 5.994
14.059 59.885 5.820
14.060 59.880 5.661
14.061 59.874 5.499
14.062 59.866 5.356
14.063 59.862 5.191
14.065 59.872 5.020
14.066 59.882 4.881
14.067 59.881 4.699
14.068 59.877 4.547
14.070 59.869 4.390
14.071 59.865 4.229
14.072 59.870 4.065
14.073 59.893 4.006
14.077 59.899 3.445
14.079 59.953 3.289
14.080 59.969 3.139
14.082 59.980 2.967
14.097 59.731 13.833
14.098 59.949 13.771
14.099 60.026 13.697
14.100 60.086 13.546
14.102 60.088 13.386
14.103 60.080 13.224
14.104 60.072 13.073
14.105 60.071 12.902
14.106 60.071 12.753
14.108 60.065 12.598
14.109 60.063 12.436
14.110 60.058 12.275
14.111 60.051 12.116
14.113 60.058 11.966
14.114 60.065 11.798
14.115 60.066 11.648
14.116 60.063 11.482
14.118 60.074 11.327
14.119 60.070 11.174
14.120 60.063 11.007
14.122 60.063 10.848
14.123 60.024 10.694
14.124 59.794 10.492
14.125 59.696 10.331
14.125 59.770 10.253
14.127 59.824 10.108
14.128 59.838 9.956
14.129 59.844 9.791
14.130 59.850 9.633
14.132 59.849 9.467
14.133 59.841 9.332
14.134 59.835 9.150
14.135 59.826 8.990
14.136 59.817 8.839
14.137 59.811 8.682
14.138 59.808 8.511
14.140 59.812 8.356
14.141 59.818 8.187
14.142 59.819 8.051
14.143 59.824 7.877
14.145 59.829 7.728
14.146 59.823 7.569
14.147 59.783 7.394
14.148 59.725 7.310
14.149 59.639 7.138
14.150 59.735 7.001
14.151 59.805 6.929
14.153 59.873 6.776
14.154 59.889 6.610
14.155 59.893 6.457
14.156 59.884 6.312
14.157 59.884 6.141
14.158 59.880 5.983
14.159 59.872 5.829
14.161 59.869 5.658
14.162 59.864 5.501
14.163 59.860 5.340
14.165 59.868 5.043
14.166 59.878 4.872
14.168 59.877 4.694
14.169 59.872 4.561
14.170 59.860 4.378
14.171 59.853 4.242
14.173 59.869 4.068
14.174 59.882 3.958
14.179 59.947 3.366
14.180 59.971 3.214
14.182 59.984 3.061
14.182 59.984 2.973
14.199 59.906 13.761
14.200 60.043 13.700
14.201 60.085 13.547
14.202 60.091 13.385
14.203 60.084 13.234
14.205 60.080 13.063
14.206 60.082 12.913
14.207 60.080 12.745
14.208 60.074 12.597
14.209 60.067 12.440
14.211 60.059 12.275
14.212 60.050 12.114
14.213 60.060 11.964
14.215 60.074 11.798
14.216 60.069 11.642
14.217 60.067 11.486
14.218 60.075 11.330
14.220 60.063 11.163
14.221 60.053 11.011
14.222 60.057 10.931
14.225 59.698 10.322
14.226 59.776 10.257
14.227 59.823 10.114
14.229 59.836 9.952
14.230 59.844 9.792
14.231 59.850 9.630
14.232 59.849 9.474
14.233 59.845 9.310
14.234 59.838 9.155
14.235 59.827 9.000
14.237 59.814 8.833
14.238 59.814 8.678
14.239 59.810 8.531
14.240 59.811 8.340
14.241 59.818 8.210
14.243 59.818 8.038
14.244 59.823 7.889
14.245 59.824 7.715
14.247 59.820 7.565
14.248 59.787 7.410
14.248 59.739 7.314
14.249 59.685 7.218
14.250 59.678 7.057
14.252 59.807 6.935
14.253 59.873 6.777
14.254 59.886 6.619
14.256 59.894 6.461
14.257 59.885 6.300
14.258 59.882 6.150
14.259 59.881 5.980
14.260 59.869 5.820
14.261 59.863 5.666
14.262 59.856 5.497
14.263 59.853 5.352
14.264 59.853 5.188
14.266 59.856 5.014
14.267 59.867 4.879
14.268 59.868 4.702
14.269 59.863 4.551
14.270 59.853 4.390
14.272 59.846 4.224
14.273 59.851 4.073
14.274 59.861 3.994
14.277 59.687 3.538
14.278 59.840 3.513
14.279 59.922 3.446
14.280 59.964 3.292
14.281 59.978 3.131
14.283 59.984 2.983
14.299 59.915 13.771
14.299 60.019 13.700
14.301 60.076 13.549
14.302 60.085 13.389
14.303 60.082 13.223
14.305 60.080 13.066
14.306 60.085 12.912
14.307 60.081 12.757
14.308 60.071 12.590
14.309 60.065 12.438
14.311 60.057 12.277
14.312 60.050 12.117
14.313 60.065 11.963
14.314 60.077 11.801
14.316 60.067 11.642
14.317 60.061 11.486
14.318 60.062 11.326
14.319 60.049 11.165
14.321 60.041 11.012
14.322 60.041 10.844
14.323 60.056 10.775
14.328 59.825 10.027
14.329 59.838 9.875
14.330 59.843 9.709
14.331 59.843 9.547
14.333 59.843 9.397
14.334 59.839 9.241
14.335 59.830 9.080
14.336 59.819 8.912
14.337 59.815 8.751
14.338 59.815 8.596
14.339 59.816 8.441
14.341 59.823 8.280
14.342 59.821 8.121
14.343 59.823 7.970
14.344 59.826 7.809
14.346 59.815 7.639
14.347 59.811 7.477
14.348 59.751 7.312
14.349 59.699 7.224
14.350 59.692 7.077
14.352 59.814 6.930
14.353 59.872 6.773
14.354 59.886 6.621
14.355 59.895 6.468
14.357 59.891 6.299
14.358 59.887 6.151
14.359 59.883 5.973
14.360 59.878 5.823
14.361 59.870 5.668
14.362 59.863 5.510
14.363 59.860 5.339
14.364 59.856 5.181
14.365 59.853 5.020
14.367 59.861 4.865
14.368 59.867 4.714
14.369 59.863 4.543
14.370 59.855 4.391
14.372 59.843 4.224
14.373 59.843 4.069
14.373 59.839 3.993
14.375 59.489 3.597
14.377 59.714 3.540
14.377 59.856 3.511
14.379 59.958 3.377
14.381 59.980 3.205
14.382 59.988 3.061
14.383 59.985 2.978
14.397 59.818 13.841
14.398 59.958 13.773
14.399 60.044 13.699
14.400 60.057 13.537
14.401 60.076 13.387
14.402 60.074 13.227
14.404 60.073 13.069
14.405 60.078 12.919
14.406 60.075 12.753
14.407 60.069 12.592
14.409 60.063 12.426
14.410 60.056 12.281
14.411 60.053 12.120
14.412 60.063 11.953
14.413 60.071 11.812
14.415 60.058 11.640
14.416 60.047 11.481
14.417 60.045 11.325
14.419 60.038 11.162
14.420 60.031 11.013
14.421 60.022 10.846
14.424 59.678 10.321
14.425 59.758 10.257
14.426 59.819 10.112
14.428 59.829 9.947
14.429 59.834 9.790
14.430 59.834 9.633
14.431 59.837 9.472
14.432 59.838 9.311
14.433 59.829 9.155
14.434 59.817 8.995
14.436 59.809 8.838
14.437 59.808 8.675
14.438 59.805 8.516
14.439 59.811 8.350
14.440 59.814 8.207
14.442 59.814 8.029
14.443 59.817 7.890
14.444 59.811 7.723
14.445 59.807 7.558
14.447 59.790 7.402
14.448 59.711 7.234
14.449 59.697 7.070
14.451 59.810 6.929
14.452 59.873 6.780
14.453 59.884 6.611
14.454 59.895 6.464
14.456 59.893 6.308
14.457 59.888 6.143
14.458 59.885 5.987
14.459 59.879 5.828
14.460 59.872 5.668
14.461 59.864 5.497
14.462 59.860 5.354
14.463 59.855 5.182
14.465 59.848 5.012
14.466 59.859 4.865
14.467 59.867 4.710
14.468 59.869 4.550
14.469 59.864 4.396
14.471 59.850 4.227
14.472 59.846 4.058
14.473 59.894 3.951
14.475 59.547 3.593
14.476 59.722 3.563
14.477 59.860 3.518
14.477 59.938 3.444
14.479 59.974 3.292
14.480 59.980 3.138
14.482 59.978 2.975
14.496 59.925 13.766
14.497 60.012 13.700
14.499 60.064 13.547
14.500 60.073 13.378
14.501 60.075 13.230
14.502 60.072 13.070
14.503 60.074 12.912
14.505 60.073 12.754
14.506 60.067 12.585
14.507 60.063 12.438
14.508 60.059 12.277
14.510 60.053 12.111
14.511 60.063 11.963
14.512 60.067 11.806
14.513 60.050 11.645
14.515 60.035 11.481
14.516 60.042 11.322
14.517 60.039 11.170
14.519 60.027 10.997
14.520 60.010 10.846
14.524 59.766 10.261
14.525 59.822 10.102
14.526 59.834 9.952
14.527 59.835 9.793
14.529 59.832 9.635
14.530 59.831 9.468
14.531 59.830 9.315
14.532 59.826 9.150
14.533 59.814 9.001
14.534 59.803 8.835
14.535 59.802 8.662
14.537 59.803 8.518
14.538 59.807 8.365
14.539 59.812 8.206
14.540 59.815 8.045
14.542 59.812 7.876
14.543 59.802 7.723
14.544 59.807 7.555
14.545 59.796 7.404
14.546 59.718 7.232
14.548 59.708 7.067
14.549 59.811 6.932
14.551 59.875 6.773
14.552 59.889 6.624
14.553 59.901 6.469
14.554 59.896 6.308
14.555 59.889 6.146
14.556 59.887 5.993
14.558 59.883 5.814
14.559 59.874 5.663
14.560 59.864 5.506
14.561 59.860 5.345
14.562 59.856 5.185
14.563 59.852 5.028
14.564 59.860 4.863
14.566 59.873 4.707
14.567 59.875 4.559
14.568 59.867 4.380
14.569 59.853 4.230
14.570 59.867 4.081
14.571 59.867 3.986
14.574 59.713 3.552
14.575 59.868 3.522
14.577 59.961 3.372
14.578 59.982 3.201
14.580 59.982 3.064
14.580 59.979 2.972
14.595 59.907 13.768
14.596 59.992 13.698
14.597 60.066 13.534
14.598 60.083 13.389
14.600 60.084 13.228
14.601 60.079 13.069
14.602 60.072 12.914
14.603 60.065 12.749
14.604 60.068 12.594
14.606 60.065 12.431
14.607 60.057 12.277
14.608 60.057 12.125
14.609 60.067 11.958
14.611 60.067 11.794
14.612 60.052 11.643
14.613 60.039 11.484
14.614 60.048 11.331
14.616 60.042 11.164
14.617 60.025 11.007
14.618 60.019 10.850
14.619 60.005 10.769
14.620 59.559 10.372
14.621 59.698 10.329
14.622 59.775 10.262
14.623 59.826 10.111
14.625 59.834 9.955
14.626 59.835 9.781
14.627 59.824 9.628
14.628 59.820 9.483
14.629 59.820 9.304
14.630 59.817 9.155
14.632 59.807 8.992
14.633 59.800 8.839
14.634 59.796 8.671
14.635 59.795 8.513
14.636 59.800 8.354
14.637 59.808 8.199
14.639 59.813 8.039
14.640 59.807 7.886
14.641 59.802 7.718
14.643 59.809 7.564
14.644 59.802 7.397
14.645 59.727 7.233
14.646 59.702 7.077
14.648 59.803 6.920
14.649 59.870 6.788
14.650 59.882 6.625
14.652 59.898 6.460
14.653 59.897 6.295
14.654 59.891 6.145
14.655 59.889 5.987
14.656 59.889 5.827
14.657 59.882 5.665
14.658 59.867 5.503
14.659 59.862 5.350
14.660 59.860 5.184
14.662 59.854 5.028
14.663 59.860 4.881
14.664 59.873 4.705
14.665 59.877 4.541
14.667 59.869 4.390
14.668 59.857 4.230
14.669 59.851 4.069
14.670 59.881 3.995
14.672 59.498 3.592
14.673 59.750 3.551
14.674 59.871 3.512
14.675 59.958 3.372
14.677 59.980 3.216
14.678 59.982 3.063
14.679 59.979 2.973
14.702 60.068 12.833
14.703 60.067 12.672
14.704 60.065 12.511
14.705 60.060 12.354
14.707 60.058 12.196
14.708 60.061 12.044
14.709 60.066 11.886
14.710 60.056 11.713
14.712 60.042 11.566
14.713 60.045 11.395
14.714 60.053 11.251
14.716 60.042 11.088
14.717 60.025 10.928
14.718 59.976 10.770
14.718 59.922 10.697
14.719 59.860 10.603
14.722 59.820 10.189
14.723 59.831 10.033
14.725 59.839 9.876
14.726 59.831 9.704
14.727 59.820 9.545
14.728 59.820 9.396
14.729 59.821 9.231
14.730 59.815 9.069
14.731 59.809 8.917
14.732 59.803 8.754
14.734 59.797 8.598
14.735 59.799 8.434
14.736 59.804 8.276
14.737 59.810 8.112
14.739 59.812 7.961
14.740 59.804 7.802
14.741 59.806 7.649
14.743 59.820 7.484
14.744 59.776 7.311
14.744 59.724 7.223
14.745 59.695 7.079
14.747 59.801 6.931
14.748 59.867 6.776
14.750 59.882 6.619
14.751 59.895 6.461
14.752 59.893 6.309
14.753 59.883 6.140
14.754 59.880 5.983
14.755 59.882 5.823
14.756 59.878 5.674
14.758 59.865 5.491
14.759 59.863 5.345
14.760 59.859 5.190
14.761 59.854 5.014
14.762 59.863 4.863
14.763 59.874 4.710
14.765 59.874 4.555
14.766 59.869 4.394
14.767 59.858 4.227
14.768 59.844 4.079
14.769 59.815 3.926
14.772 59.778 3.555
14.774 59.912 3.442
14.775 59.969 3.303
14.777 59.978 3.127
14.778 59.982 2.979
14.794 59.944 13.768
14.795 60.024 13.701
14.796 60.071 13.542
14.798 60.090 13.391
14.799 60.095 13.222
14.800 60.089 13.069
14.801 60.075 12.917
14.803 60.068 12.747
14.804 60.072 12.593
14.805 60.064 12.439
14.806 60.057 12.272
14.808 60.063 12.118
14.809 60.071 11.963
14.810 60.067 11.801
14.811 60.052 11.642
14.813 60.051 11.489
14.814 60.057 11.323
14.815 60.055 11.161
14.816 60.040 11.014
14.818 60.006 10.833
14.819 59.970 10.695
14.821 59.707 10.338
14.822 59.821 10.186
14.824 59.830 10.027
14.825 59.839 9.868
14.826 59.834 9.709
14.827 59.823 9.557
14.828 59.824 9.390
14.829 59.825 9.230
14.831 59.821 9.080
14.832 59.815 8.909
14.833 59.806 8.752
14.834 59.802 8.598
14.835 59.800 8.439
14.836 59.805 8.278
14.838 59.815 8.126
14.839 59.815 7.954
14.840 59.808 7.792
14.841 59.807 7.642
14.843 59.825 7.495
14.844 59.778 7.314
14.845 59.720 7.216
14.846 59.689 7.067
14.847 59.806 6.937
14.849 59.872 6.774
14.850 59.885 6.625
14.851 59.895 6.459
14.852 59.891 6.301
14.853 59.877 6.145
14.855 59.878 5.982
14.856 59.879 5.823
14.857 59.876 5.661
14.858 59.870 5.510
14.859 59.865 5.343
14.860 59.862 5.183
14.861 59.861 5.028
14.862 59.867 4.869
14.864 59.871 4.712
14.865 59.866 4.545
14.866 59.864 4.386
14.867 59.854 4.225
14.869 59.839 4.072
14.869 59.842 3.993
14.873 59.795 3.551
14.874 59.906 3.440
14.876 59.959 3.289
14.877 59.974 3.143
14.878 59.980 2.981
14.894 59.798 13.829
14.895 59.949 13.760
14.896 60.026 13.693
14.897 60.078 13.547
14.899 60.086 13.387
14.900 60.093 13.230
14.901 60.088 13.073
14.902 60.075 12.914
14.904 60.068 12.752
14.905 60.070 12.594
14.906 60.061 12.435
14.907 60.052 12.273
14.908 60.060 12.116
14.910 60.067 11.953
14.911 60.066 11.802
14.912 60.056 11.647
14.913 60.054 11.494
14.915 60.059 11.321
14.916 60.056 11.161
14.917 60.038 11.010
14.919 60.014 10.854
14.920 59.993 10.693
14.924 59.822 10.105
14.925 59.831 9.946
14.926 59.839 9.867
14.927 59.841 9.712
14.928 59.836 9.561
14.929 59.840 9.388
14.930 59.841 9.237
14.932 59.835 9.080
14.933 59.828 8.922
14.934 59.817 8.754
14.935 59.811 8.598
14.936 59.810 8.436
14.937 59.819 8.284
14.939 59.830 8.124
14.940 59.826 7.959
14.941 59.815 7.801
14.942 59.806 7.643
14.944 59.818 7.486
14.945 59.767 7.317
14.946 59.707 7.231
14.946 59.670 7.137
14.947 59.737 7.003
14.948 59.803 6.922
14.950 59.872 6.778
14.951 59.886 6.619
14.952 59.891 6.470
14.953 59.883 6.301
14.955 59.875 6.133
14.956 59.876 5.984
14.957 59.879 5.837
14.958 59.878 5.658
14.959 59.872 5.509
14.960 59.871 5.342
14.961 59.871 5.197
14.962 59.869 5.015
14.963 59.872 4.871
14.965 59.867 4.716
14.966 59.857 4.538
14.967 59.853 4.385
14.968 59.847 4.245
14.970 59.842 4.061
14.971 59.856 3.944
14.974 59.851 3.506
14.976 59.951 3.369
14.977 59.970 3.212
14.979 59.983 3.053
14.979 59.983 2.978
14.996 59.943 13.767
14.997 60.039 13.696
14.998 60.078 13.544
14.999 60.084 13.388
15.000 60.088 13.232
15.002 60.086 13.065
15.003 60.077 12.908
15.004 60.069 12.751
15.005 60.071 12.603
15.006 60.059 12.434
15.008 60.050 12.273
15.009 60.056 12.115
15.010 60.060 11.962
15.011 60.057 11.799
15.013 60.048 11.644
15.014 60.047 11.477
15.015 60.052 11.325
15.017 60.052 11.174
15.018 60.042 11.003
15.019 60.023 10.852
15.020 60.013 10.779
15.022 59.705 10.338
15.024 59.822 10.183
15.025 59.833 10.031
15.026 59.847 9.876
15.027 59.852 9.709
15.029 59.850 9.555
15.030 59.855 9.392
15.031 59.856 9.238
15.032 59.845 9.090
15.033 59.833 8.905
15.034 59.824 8.754
15.035 59.817 8.596
15.037 59.814 8.440
15.038 59.822 8.281
15.039 59.835 8.126
15.040 59.833 7.963
15.042 59.816 7.807
15.043 59.809 7.640
15.044 59.810 7.481
15.045 59.749 7.317
15.046 59.692 7.216
15.047 59.660 7.064
15.049 59.788 6.926
15.050 59.869 6.778
15.051 59.881 6.623
15.053 59.885 6.463
15.054 59.877 6.300
15.055 59.874 6.142
15.056 59.876 5.979
15.057 59.879 5.826
15.058 59.877 5.658
15.059 59.870 5.510
15.060 59.868 5.355
15.061 59.866 5.182
15.063 59.865 5.031
15.064 59.866 4.868
15.065 59.861 4.695
15.066 59.851 4.554
15.067 59.848 4.390
15.069 59.847 4.226
15.070 59.836 4.062
15.075 59.858 3.507
15.076 59.944 3.371
15.078 59.969 3.211
15.079 59.979 3.066
15.080 59.977 2.972
15.094 59.801 13.839
15.095 59.954 13.775
15.096 60.041 13.702
15.097 60.070 13.542
15.098 60.081 13.389
15.100 60.080 13.228
15.101 60.081 13.072
15.102 60.078 12.910
15.103 60.069 12.752
15.105 60.069 12.593
15.106 60.056 12.426
15.107 60.050 12.278
15.108 60.056 12.126
15.110 60.061 11.956
15.111 60.055 11.803
15.112 60.045 11.636
15.113 60.042 11.479
15.115 60.046 11.322
15.116 60.050 11.170
15.117 60.044 11.011
15.118 60.030 10.842
15.119 59.922 10.691
15.124 59.833 10.112
15.125 59.841 9.946
15.126 59.851 9.793
15.127 59.852 9.631
15.128 59.852 9.475
15.130 59.855 9.319
15.131 59.847 9.150
15.132 59.836 9.006
15.133 59.829 8.840
15.134 59.824 8.678
15.135 59.820 8.527
15.136 59.818 8.355
15.138 59.830 8.191
15.139 59.839 8.049
15.140 59.830 7.885
15.141 59.814 7.718
15.143 59.812 7.561
15.144 59.791 7.397
15.145 59.685 7.233
15.146 59.648 7.139
15.147 59.720 7.004
15.148 59.793 6.922
15.149 59.872 6.778
15.151 59.885 6.616
15.152 59.887 6.462
15.153 59.875 6.308
15.154 59.872 6.148
15.155 59.874 5.979
15.156 59.879 5.828
15.157 59.875 5.662
15.158 59.867 5.505
15.160 59.864 5.340
15.161 59.862 5.188
15.162 59.858 5.016
15.163 59.858 4.873
15.164 59.857 4.702
15.165 59.842 4.542
15.167 59.835 4.396
15.168 59.838 4.230
15.169 59.844 4.147
15.174 59.851 3.504
15.175 59.943 3.365
15.177 59.967 3.212
15.178 59.975 3.056
15.179 59.975 2.980
15.194 59.967 13.777
15.195 60.050 13.701
15.196 60.069 13.547
15.197 60.080 13.383
15.198 60.078 13.225
15.200 60.079 13.071
15.201 60.076 12.906
15.202 60.068 12.758
15.203 60.071 12.596
15.204 60.056 12.432
15.206 60.048 12.266
15.206 60.050 12.189
15.207 60.056 12.041
15.209 60.057 11.887
15.210 60.048 11.721
15.211 60.042 11.569
15.213 60.045 11.403
15.214 60.048 11.245
15.215 60.048 11.086
15.216 60.038 10.924
15.218 60.037 10.779
15.219 59.589 10.372
15.220 59.713 10.329
15.222 59.824 10.191
15.223 59.834 10.026
15.224 59.845 9.869
15.225 59.851 9.721
15.226 59.851 9.562
15.228 59.856 9.391
15.229 59.850 9.238
15.230 59.839 9.067
15.231 59.833 8.920
15.232 59.833 8.755
15.233 59.828 8.601
15.234 59.817 8.440
15.236 59.824 8.282
15.237 59.838 8.116
15.238 59.841 7.967
15.239 59.833 7.804
15.241 59.821 7.651
15.242 59.817 7.484
15.243 59.751 7.310
15.244 59.687 7.222
15.245 59.658 7.062
15.246 59.796 6.937
15.248 59.870 6.771
15.249 59.882 6.626
15.250 59.883 6.460
15.251 59.872 6.298
15.253 59.872 6.135
15.254 59.876 5.986
15.255 59.880 5.826
15.256 59.877 5.670
15.257 59.871 5.495
15.258 59.868 5.346
15.259 59.862 5.186
15.260 59.854 5.034
15.262 59.854 4.860
15.263 59.852 4.704
15.264 59.839 4.544
15.265 59.834 4.385
15.266 59.838 4.228
15.268 59.840 4.080
15.273 59.908 3.440
15.275 59.956 3.288
15.276 59.963 3.129
15.277 59.970 2.976
15.291 59.855 13.838
15.292 59.984 13.772
15.294 60.040 13.626
15.295 60.072 13.461
15.296 60.075 13.299
15.297 60.074 13.153
15.299 60.072 12.985
15.300 60.064 12.834
15.301 60.064 12.674
15.302 60.058 12.518
15.303 60.045 12.350
15.305 60.051 12.205
15.306 60.056 12.022
15.307 60.054 11.885
15.308 60.046 11.716
15.310 60.042 11.561
15.311 60.046 11.406
15.312 60.052 11.247
15.314 60.054 11.085
15.315 60.054 10.930
15.316 60.043 10.850
15.321 59.834 10.111
15.322 59.835 9.946
15.323 59.844 9.795
15.324 59.845 9.637
15.326 59.843 9.471
15.327 59.844 9.313
15.328 59.835 9.161
15.329 59.827 8.991
15.330 59.830 8.843
15.331 59.830 8.675
15.332 59.820 8.510
15.333 59.812 8.358
15.335 59.824 8.204
15.336 59.834 8.048
15.337 59.830 7.886
15.339 59.820 7.720
15.340 59.814 7.575
15.341 59.803 7.397
15.342 59.759 7.309
15.342 59.697 7.223
15.343 59.671 7.067
15.345 59.803 6.922
15.346 59.874 6.782
15.348 59.886 6.622
15.349 59.887 6.458
15.350 59.879 6.302
15.351 59.878 6.149
15.352 59.883 5.983
15.353 59.882 5.821
15.354 59.873 5.666
15.355 59.869 5.513
15.357 59.867 5.351
15.358 59.856 5.168
15.359 59.854 5.033
15.360 59.857 4.860
15.361 59.856 4.713
15.362 59.845 4.553
15.364 59.837 4.379
15.365 59.843 4.228
15.366 59.843 4.050
15.367 59.838 3.987
15.371 59.847 3.509
15.372 59.952 3.374
15.374 59.963 3.213
15.375 59.967 3.051
15.376 59.968 2.972
15.390 59.775 13.831
15.391 59.945 13.763
15.392 60.046 13.699
15.393 60.066 13.542
15.395 60.085 13.393
15.396 60.085 13.222
15.397 60.084 13.066
15.398 60.076 12.911
15.400 60.064 12.750
15.401 60.060 12.596
15.402 60.049 12.432
15.403 60.046 12.279
15.404 60.055 12.118
15.406 60.058 11.959
15.407 60.050 11.801
15.408 60.044 11.637
15.410 60.045 11.481
15.411 60.051 11.325
15.412 60.058 11.173
15.414 60.053 11.002
15.415 60.033 10.849
15.415 60.009 10.764
15.418 59.717 10.322
15.419 59.831 10.191
15.421 59.836 10.040
15.422 59.845 9.864
15.423 59.853 9.711
15.424 59.849 9.550
15.425 59.846 9.399
15.426 59.844 9.240
15.428 59.833 9.073
15.429 59.830 8.920
15.430 59.837 8.771
15.431 59.829 8.589
15.432 59.815 8.433
15.433 59.819 8.282
15.435 59.832 8.127
15.436 59.833 7.962
15.437 59.827 7.805
15.438 59.819 7.640
15.440 59.817 7.487
15.441 59.769 7.309
15.442 59.676 7.146
15.443 59.741 7.000
15.445 59.860 6.863
15.446 59.887 6.694
15.448 59.894 6.546
15.449 59.888 6.381
15.450 59.881 6.221
15.451 59.881 6.063
15.452 59.883 5.906
15.453 59.875 5.750
15.454 59.871 5.579
15.455 59.871 5.428
15.456 59.865 5.263
15.458 59.859 5.107
15.459 59.862 4.946
15.460 59.865 4.786
15.461 59.863 4.627
15.462 59.852 4.463
15.464 59.845 4.300
15.465 59.849 4.155
15.465 59.846 4.079
15.470 59.858 3.511
15.472 59.951 3.371
15.473 59.962 3.218
15.475 59.966 3.045
15.475 59.969 2.971
15.492 59.934 13.764
15.493 60.051 13.622
15.494 60.081 13.466
15.496 60.083 13.311
15.497 60.082 13.147
15.498 60.079 12.990
15.499 60.066 12.825
15.500 60.061 12.672
15.502 60.057 12.511
15.503 60.046 12.353
15.504 60.050 12.201
15.505 60.059 12.031
15.507 60.056 11.876
15.508 60.048 11.731
15.509 60.045 11.564
15.511 60.047 11.396
15.512 60.054 11.245
15.513 60.051 11.096
15.514 60.043 10.926
15.516 60.017 10.762
15.516 59.970 10.685
15.517 59.675 10.391
15.519 59.796 10.265
15.520 59.832 10.108
15.521 59.837 9.953
15.523 59.849 9.788
15.524 59.852 9.634
15.525 59.845 9.482
15.526 59.847 9.313
15.527 59.844 9.163
15.528 59.835 8.995
15.530 59.835 8.829
15.531 59.836 8.675
15.532 59.823 8.524
15.533 59.819 8.358
15.534 59.828 8.202
15.536 59.830 8.032
15.536 59.830 7.954
15.538 59.819 7.726
15.539 59.812 7.568
15.541 59.803 7.406
15.542 59.723 7.231
15.543 59.693 7.065
15.545 59.807 6.929
15.546 59.878 6.779
15.547 59.887 6.629
15.548 59.891 6.462
15.550 59.879 6.291
15.551 59.876 6.144
15.552 59.874 5.987
15.553 59.867 5.816
15.554 59.863 5.667
15.555 59.859 5.501
15.556 59.862 5.344
15.557 59.859 5.183
15.559 59.856 5.021
15.560 59.861 4.872
15.561 59.860 4.708
15.562 59.855 4.548
15.563 59.845 4.387
15.565 59.842 4.219
15.565 59.854 4.152
15.571 59.911 3.438
15.573 59.967 3.295
15.574 59.963 3.129
15.576 59.970 2.976
15.592 59.942 13.770
15.592 60.014 13.693
15.594 60.075 13.550
15.595 60.094 13.382
15.596 60.088 13.224
15.597 60.088 13.071
15.599 60.081 12.914
15.600 60.069 12.753
15.601 60.068 12.598
15.602 60.059 12.429
15.604 60.053 12.274
15.605 60.061 12.123
15.606 60.063 11.959
15.607 60.053 11.796
15.608 60.049 11.646
15.610 60.048 11.484
15.611 60.055 11.328
15.612 60.056 11.159
15.614 60.047 11.014
15.615 60.021 10.848
15.617 59.596 10.385
15.618 59.682 10.333
15.619 59.743 10.263
15.620 59.831 10.191
15.621 59.848 10.020
15.622 59.862 9.873
15.623 59.864 9.719
15.624 59.850 9.555
15.626 59.850 9.395
15.627 59.853 9.236
15.628 59.844 9.076
15.629 59.839 8.918
15.630 59.838 8.760
15.631 59.832 8.599
15.632 59.825 8.433
15.634 59.829 8.287
15.635 59.834 8.126
15.636 59.828 7.977
15.637 59.819 7.790
15.639 59.814 7.631
15.640 59.814 7.485
15.641 59.784 7.318
15.642 59.699 7.151
15.644 59.742 7.005
15.644 59.805 6.923
15.646 59.876 6.772
15.647 59.885 6.630
15.648 59.889 6.460
15.650 59.883 6.297
15.651 59.876 6.151
15.652 59.870 5.976
15.653 59.863 5.828
15.654 59.857 5.651
15.655 59.854 5.502
15.656 59.856 5.345
15.657 59.857 5.184
15.658 59.856 5.021
15.660 59.858 4.871
15.661 59.858 4.705
15.662 59.853 4.550
15.663 59.846 4.389
15.664 59.843 4.228
15.666 59.843 4.066
15.669 59.659 3.535
15.670 59.837 3.505
15.671 59.932 3.444
15.673 59.966 3.292
15.674 59.969 3.136
15.676 59.974 2.972
15.690 59.961 13.771
15.692 60.054 13.617
15.693 60.087 13.473
15.695 60.090 13.298
15.696 60.089 13.156
15.697 60.090 12.994
15.698 60.078 12.832
15.699 60.068 12.668
15.700 60.062 12.514
15.702 60.053 12.360
15.703 60.055 12.187
15.704 60.063 12.040
15.705 60.058 11.884
15.707 60.050 11.723
15.708 60.047 11.560
15.709 60.047 11.400
15.711 60.052 11.249
15.712 60.044 11.085
15.713 60.026 10.931
15.719 59.846 10.111
15.720 59.859 9.947
15.721 59.864 9.795
15.723 59.850 9.638
15.724 59.836 9.477
15.725 59.840 9.313
15.726 59.841 9.163
15.727 59.835 8.990
15.728 59.831 8.836
15.729 59.832 8.682
15.731 59.832 8.521
15.732 59.833 8.364
15.733 59.837 8.197
15.734 59.834 8.049
15.735 59.828 7.882
15.737 59.819 7.731
15.738 59.819 7.555
15.739 59.820 7.404
15.741 59.742 7.232
15.742 59.698 7.076
15.743 59.802 6.926
15.745 59.871 6.773
15.746 59.884 6.612
15.747 59.888 6.468
15.748 59.882 6.303
15.749 59.870 6.138
15.750 59.862 5.988
15.752 59.856 5.816
15.753 59.851 5.666
15.754 59.851 5.500
15.755 59.852 5.334
15.756 59.853 5.187
15.757 59.855 5.025
15.758 59.856 4.867
15.759 59.854 4.710
15.761 59.850 4.550
15.762 59.845 4.391
15.763 59.835 4.223
15.764 59.832 4.058
15.766 59.836 3.921
15.769 59.851 3.509
15.771 59.952 3.365
15.772 59.969 3.220
15.774 59.972 3.055
15.774 59.973 2.980
15.740 47.320 14.559
15.741 47.339 14.405
15.742 47.333 14.253
15.742 47.323 14.164
15.788 59.938 13.769
15.789 60.021 13.697
15.790 60.071 13.538
15.792 60.090 13.392
15.793 60.090 13.230
15.794 60.094 13.062
15.795 60.089 12.916
15.796 60.079 12.757
15.798 60.076 12.592
15.799 60.068 12.434
15.800 60.065 12.282
15.801 60.066 12.118
15.803 60.066 11.960
15.804 60.060 11.796
15.805 60.052 11.645
15.806 60.050 11.485
15.808 60.052 11.323
15.809 60.054 11.167
15.810 60.040 11.009
15.811 59.998 10.842
15.815 59.725 10.333
15.816 59.843 10.184
15.817 59.864 10.034
15.819 59.874 9.879
15.820 59.866 9.714
15.821 59.841 9.551
15.822 59.835 9.395
15.823 59.840 9.231
15.824 59.836 9.082
15.825 59.828 8.921
15.827 59.831 8.759
15.828 59.832 8.599
15.829 59.836 8.444
15.830 59.842 8.272
15.831 59.843 8.122
15.833 59.841 7.975
15.834 59.836 7.808
15.835 59.826 7.646
15.837 59.827 7.478
15.838 59.788 7.321
15.838 59.737 7.227
15.839 59.695 7.063
15.841 59.790 6.933
15.842 59.867 6.782
15.844 59.886 6.635
15.845 59.889 6.451
15.846 59.879 6.308
15.847 59.866 6.137
15.848 59.857 5.976
15.849 59.851 5.815
15.850 59.850 5.660
15.851 59.854 5.502
15.852 59.857 5.354
15.854 59.855 5.178
15.855 59.856 5.024
15.856 59.854 4.861
15.857 59.849 4.711
15.858 59.849 4.536
15.860 59.844 4.386
15.861 59.831 4.225
15.862 59.819 4.068
15.863 59.843 3.939
15.866 59.689 3.541
15.867 59.838 3.510
15.868 59.937 3.454
15.869 59.961 3.283
15.870 59.968 3.135
15.872 59.976 2.975
15.837 47.397 14.799
15.837 47.414 14.660
15.838 47.403 14.482
15.839 47.416 14.332
15.840 47.418 14.227
15.886 60.007 13.778
15.887 60.056 13.623
15.889 60.088 13.459
15.890 60.092 13.313
15.891 60.089 13.146
15.892 60.089 12.995
15.894 60.082 12.839
15.895 60.078 12.674
15.896 60.076 12.506
15.897 60.068 12.356
15.898 60.063 12.203
15.900 60.059 12.034
15.901 60.053 11.882
15.902 60.050 11.723
15.904 60.049 11.565
15.905 60.048 11.402
15.906 60.053 11.242
15.907 60.049 11.086
15.909 60.035 10.927
15.910 59.984 10.754
15.910 59.942 10.679
15.911 59.685 10.488
15.912 59.748 10.334
15.914 59.853 10.193
15.915 59.871 10.042
15.916 59.875 9.874
15.918 59.867 9.713
15.919 59.843 9.552
15.920 59.829 9.389
15.921 59.835 9.235
15.922 59.828 9.076
15.923 59.820 8.915
15.924 59.824 8.754
15.925 59.826 8.602
15.927 59.828 8.439
15.928 59.833 8.288
15.929 59.837 8.120
15.930 59.836 7.956
15.932 59.833 7.812
15.933 59.828 7.651
15.934 59.824 7.484
15.936 59.790 7.314
15.937 59.707 7.150
15.938 59.733 6.996
15.939 59.837 6.854
15.941 59.878 6.698
15.942 59.888 6.541
15.943 59.884 6.379
15.944 59.874 6.230
15.945 59.865 6.058
15.947 59.860 5.902
15.948 59.860 5.742
15.949 59.858 5.583
15.950 59.859 5.424
15.951 59.859 5.271
15.952 59.858 5.109
15.953 59.854 4.938
15.954 59.852 4.775
15.956 59.855 4.628
15.957 59.852 4.472
15.958 59.840 4.316
15.959 59.833 4.214
15.960 59.824 4.055
15.960 59.813 3.997
15.965 59.860 3.509
15.966 59.948 3.376
15.968 59.964 3.212
15.969 59.971 3.053
15.970 59.973 2.983
15.983 59.808 13.836
15.984 59.948 13.767
15.985 60.028 13.696
15.987 60.089 13.548
15.988 60.104 13.384
15.989 60.099 13.236
15.990 60.093 13.067
15.991 60.089 12.909
15.993 60.084 12.756
15.994 60.082 12.600
15.995 60.079 12.433
15.996 60.067 12.280
15.997 60.057 12.127
15.999 60.051 11.950
16.000 60.048 11.805
16.001 60.049 11.637
16.003 60.045 11.477
16.004 60.047 11.333
16.005 60.052 11.173
16.006 60.044 11.004
16.008 60.033 10.845
16.008 60.008 10.766
16.010 59.728 10.373
16.012 59.805 10.263
16.013 59.859 10.104
16.014 59.865 9.961
16.015 59.869 9.796
16.017 59.860 9.633
16.018 59.840 9.472
16.019 59.837 9.320
16.020 59.831 9.154
16.021 59.816 8.992
16.022 59.812 8.836
16.023 59.813 8.677
16.025 59.814 8.513
16.026 59.820 8.367
16.027 59.828 8.198
16.028 59.836 8.044
16.029 59.835 7.887
16.031 59.830 7.716
16.032 59.824 7.565
16.033 59.820 7.409
16.034 59.791 7.316
16.035 59.742 7.223
16.036 59.697 7.079
16.037 59.791 6.929
16.039 59.862 6.781
16.040 59.880 6.616
16.041 59.885 6.464
16.042 59.878 6.295
16.043 59.870 6.141
16.044 59.864 5.987
16.046 59.863 5.819
16.047 59.860 5.670
16.048 59.858 5.499
16.049 59.855 5.340
16.050 59.853 5.189
16.051 59.853 5.023
16.052 59.849 4.867
16.053 59.853 4.702
16.055 59.857 4.547
16.056 59.851 4.381
16.057 59.840 4.226
16.058 59.833 4.070
16.063 59.845 3.505
16.064 59.937 3.443
16.065 59.954 3.301
16.067 59.962 3.128
16.068 59.973 2.971
16.084 59.954 13.767
16.084 60.043 13.701
16.086 60.087 13.541
16.087 60.102 13.391
16.088 60.095 13.224
16.089 60.084 13.066
16.091 60.077 12.915
16.092 60.075 12.752
16.093 60.079 12.598
16.094 60.075 12.433
16.096 60.064 12.273
16.097 60.055 12.122
16.098 60.051 11.958
16.099 60.053 11.801
16.101 60.055 11.645
16.102 60.050 11.478
16.103 60.047 11.327
16.104 60.049 11.169
16.106 60.048 11.000
16.107 60.034 10.850
16.108 60.014 10.765
16.110 59.741 10.336
16.112 59.839 10.186
16.113 59.850 10.033
16.114 59.859 9.877
16.115 59.868 9.710
16.116 59.855 9.556
16.118 59.850 9.395
16.119 59.844 9.240
16.120 59.829 9.074
16.121 59.822 8.912
16.122 59.820 8.761
16.123 59.819 8.604
16.124 59.816 8.431
16.126 59.826 8.275
16.127 59.837 8.129
16.128 59.838 7.965
16.129 59.832 7.802
16.131 59.828 7.652
16.132 59.826 7.477
16.133 59.794 7.321
16.134 59.742 7.224
16.135 59.699 7.073
16.136 59.795 6.928
16.138 59.861 6.788
16.139 59.877 6.608
16.140 59.886 6.460
16.141 59.878 6.301
16.143 59.873 6.140
16.144 59.868 5.986
16.145 59.868 5.832
16.146 59.868 5.663
16.147 59.864 5.500
16.148 59.855 5.339
16.149 59.851 5.186
16.150 59.848 5.021
16.152 59.851 4.868
16.153 59.856 4.722
16.154 59.859 4.531
16.155 59.858 4.383
16.156 59.851 4.236
16.157 59.854 4.156
16.162 59.883 3.525
16.163 59.937 3.439
16.165 59.955 3.288
16.166 59.964 3.137
16.168 59.974 2.968
16.140 47.911 14.026
16.182 59.787 13.845
16.184 59.961 13.773
16.185 60.059 13.620
16.186 60.095 13.465
16.188 60.102 13.315
16.189 60.088 13.149
16.190 60.073 12.996
16.191 60.065 12.825
16.192 60.069 12.666
16.194 60.071 12.516
16.195 60.067 12.364
16.196 60.056 12.189
16.197 60.047 12.035
16.199 60.049 11.884
16.200 60.056 11.727
16.201 60.052 11.555
16.202 60.046 11.400
16.204 60.050 11.246
16.205 60.049 11.093
16.206 60.036 10.925
16.208 60.032 10.771
16.208 60.009 10.694
16.212 59.830 10.187
16.213 59.840 10.029
16.214 59.853 9.869
16.215 59.863 9.721
16.216 59.851 9.557
16.218 59.849 9.396
16.219 59.841 9.238
16.220 59.827 9.066
16.221 59.827 8.918
16.222 59.824 8.753
16.223 59.818 8.597
16.224 59.816 8.436
16.226 59.829 8.283
16.227 59.833 8.119
16.228 59.828 7.971
16.229 59.821 7.806
16.231 59.819 7.641
16.232 59.830 7.485
16.233 59.790 7.328
16.234 59.713 7.236
16.234 59.663 7.133
16.236 59.726 7.000
16.236 59.791 6.922
16.238 59.855 6.772
16.239 59.874 6.616
16.240 59.880 6.464
16.241 59.879 6.303
16.243 59.876 6.143
16.244 59.872 5.972
16.245 59.874 5.823
16.246 59.875 5.671
16.247 59.870 5.510
16.248 59.859 5.335
16.249 59.852 5.186
16.250 59.853 5.027
16.252 59.858 4.864
16.253 59.866 4.715
16.254 59.867 4.549
16.255 59.867 4.388
16.257 59.863 4.224
16.258 59.861 4.077
16.262 59.854 3.520
16.263 59.936 3.462
16.265 59.955 3.285
16.266 59.969 3.127
16.268 59.975 2.979
16.237 48.188 14.821
16.237 48.193 14.733
16.240 48.046 14.057
16.284 59.972 13.769
16.285 60.048 13.626
16.287 60.093 13.455
16.288 60.104 13.310
16.289 60.090 13.147
16.290 60.071 12.989
16.291 60.058 12.827
16.292 60.055 12.675
16.294 60.059 12.515
16.295 60.058 12.351
16.296 60.048 12.200
16.297 60.046 12.036
16.299 60.054 11.874
16.300 60.059 11.717
16.301 60.053 11.566
16.302 60.051 11.418
16.304 60.048 11.233
16.305 60.047 11.088
16.306 60.049 10.931
16.308 60.039 10.775
16.310 59.707 10.330
16.311 59.780 10.261
16.312 59.828 10.106
16.313 59.835 9.956
16.315 59.847 9.779
16.316 59.849 9.634
16.317 59.837 9.477
16.318 59.836 9.324
16.319 59.833 9.161
16.320 59.830 8.981
16.321 59.833 8.840
16.323 59.830 8.676
16.324 59.821 8.520
16.325 59.826 8.360
16.326 59.838 8.212
16.328 59.831 8.040
16.329 59.817 7.879
16.330 59.816 7.723
16.331 59.825 7.565
16.333 59.817 7.406
16.333 59.752 7.319
16.334 59.664 7.215
16.334 59.610 7.124
16.336 59.713 6.995
16.337 59.834 6.853
16.338 59.866 6.705
16.340 59.879 6.542
16.341 59.881 6.376
16.342 59.880 6.223
16.343 59.878 6.067
16.344 59.879 5.900
16.345 59.878 5.742
16.347 59.871 5.578
16.348 59.864 5.430
16.349 59.854 5.266
16.350 59.850 5.095
16.351 59.859 4.951
16.352 59.871 4.792
16.354 59.876 4.625
16.355 59.876 4.467
16.356 59.872 4.318
16.357 59.868 4.154
16.363 59.871 3.502
16.364 59.942 3.369
16.365 59.961 3.213
16.367 59.969 3.059
16.368 59.968 2.979
16.335 48.302 15.016
16.337 48.326 14.744
16.383 59.974 13.774
16.384 60.044 13.698
16.385 60.072 13.550
16.386 60.099 13.390
16.387 60.098 13.226
16.389 60.080 13.064
16.390 60.060 12.917
16.391 60.051 12.749
16.392 60.051 12.590
16.393 60.058 12.434
16.395 60.058 12.275
16.396 60.050 12.115
16.397 60.054 11.959
16.398 60.065 11.805
16.400 60.059 11.639
16.401 60.053 11.481
16.402 60.052 11.328
16.403 60.049 11.169
16.405 60.050 11.011
16.406 60.041 10.845
16.410 59.773 10.253
16.411 59.833 10.109
16.413 59.840 9.945
16.414 59.847 9.794
16.415 59.840 9.631
16.416 59.829 9.469
16.417 59.828 9.315
16.418 59.829 9.153
16.419 59.832 9.001
16.420 59.838 8.845
16.422 59.836 8.676
16.423 59.829 8.516
16.424 59.835 8.362
16.425 59.848 8.211
16.427 59.834 8.029
16.428 59.817 7.878
16.429 59.819 7.727
16.430 59.827 7.567
16.432 59.809 7.411
16.432 59.771 7.324
16.432 59.595 7.214
16.434 59.623 7.045
16.435 59.771 6.925
16.437 59.859 6.778
16.438 59.869 6.617
16.439 59.874 6.462
16.440 59.872 6.302
16.442 59.871 6.133
16.443 59.874 5.990
16.444 59.875 5.819
16.445 59.875 5.676
16.446 59.867 5.504
16.447 59.860 5.338
16.448 59.857 5.186
16.449 59.860 5.025
16.451 59.871 4.873
16.452 59.880 4.700
16.453 59.875 4.550
16.454 59.869 4.395
16.456 59.864 4.221
16.457 59.857 4.066
16.464 59.950 3.285
16.465 59.963 3.144
16.467 59.968 2.966
16.481 59.987 13.775
16.482 60.055 13.698
16.483 60.076 13.541
16.485 60.094 13.389
16.486 60.099 13.236
16.487 60.082 13.066
16.488 60.062 12.906
16.489 60.052 12.748
16.491 60.051 12.593
16.492 60.054 12.429
16.493 60.051 12.283
16.494 60.047 12.114
16.495 60.054 11.959
16.497 60.063 11.804
16.498 60.061 11.642
16.499 60.053 11.482
16.501 60.050 11.327
16.502 60.042 11.160
16.503 60.040 11.004
16.504 60.030 10.856
16.505 59.988 10.776
16.507 59.603 10.376
16.508 59.731 10.332
16.509 59.833 10.190
16.510 59.845 10.022
16.512 59.856 9.879
16.513 59.854 9.709
16.514 59.840 9.560
16.515 59.834 9.385
16.516 59.834 9.233
16.517 59.835 9.076
16.518 59.841 8.923
16.520 59.842 8.762
16.521 59.836 8.598
16.522 59.833 8.445
16.523 59.843 8.285
16.524 59.841 8.123
16.526 59.819 7.959
16.527 59.815 7.797
16.528 59.826 7.648
16.529 59.833 7.483
16.531 59.745 7.312
16.531 59.668 7.230
16.532 59.622 7.136
16.533 59.690 6.990
16.534 59.778 6.921
16.535 59.864 6.776
16.537 59.870 6.620
16.538 59.875 6.457
16.539 59.876 6.304
16.540 59.874 6.145
16.541 59.874 5.978
16.542 59.878 5.829
16.543 59.874 5.665
16.544 59.863 5.494
16.545 59.859 5.348
16.547 59.857 5.191
16.548 59.863 5.024
16.549 59.874 4.862
16.550 59.880 4.716
16.551 59.873 4.559
16.553 59.864 4.384
16.554 59.858 4.229
16.555 59.851 4.067
16.556 59.840 3.990
16.561 59.907 3.445
16.562 59.952 3.284
16.564 59.962 3.129
16.565 59.964 2.970
16.578 59.718 13.834
16.580 59.939 13.770
16.580 60.030 13.695
16.582 60.070 13.545
16.583 60.086 13.382
16.584 60.094 13.226
16.585 60.085 13.077
16.587 60.065 12.909
16.588 60.052 12.749
16.589 60.049 12.592
16.590 60.051 12.430
16.591 60.048 12.280
16.593 60.044 12.115
16.594 60.054 11.953
16.595 60.065 11.808
16.597 60.061 11.643
16.598 60.054 11.481
16.599 60.049 11.325
16.600 60.038 11.168
16.602 60.034 10.998
16.603 60.020 10.844
16.605 59.657 10.376
16.607 59.807 10.269
16.608 59.845 10.110
16.609 59.855 9.956
16.611 59.864 9.797
16.612 59.855 9.628
16.613 59.843 9.477
16.614 59.842 9.316
16.615 59.839 9.165
16.616 59.840 8.990
16.617 59.842 8.839
16.619 59.836 8.680
16.620 59.832 8.519
16.621 59.836 8.360
16.622 59.841 8.211
16.623 59.839 8.110
16.624 59.823 7.974
16.625 59.826 7.801
16.627 59.835 7.646
16.628 59.841 7.487
16.629 59.778 7.317
16.630 59.646 7.220
16.630 59.602 7.128
16.632 59.708 7.004
16.632 59.786 6.928
16.634 59.865 6.768
16.635 59.873 6.621
16.636 59.881 6.465
16.637 59.882 6.308
16.639 59.876 6.138
16.640 59.875 5.985
16.641 59.877 5.826
16.642 59.868 5.659
16.643 59.861 5.503
16.644 59.858 5.348
16.645 59.860 5.181
16.646 59.868 5.025
16.648 59.874 4.865
16.649 59.873 4.709
16.650 59.866 4.552
16.651 59.860 4.388
16.652 59.854 4.232
16.654 59.845 4.067
16.654 59.855 3.988
16.657 59.684 3.539
16.658 59.839 3.506
16.659 59.921 3.444
16.661 59.955 3.292
16.662 59.964 3.137
16.663 59.964 2.972
16.679 59.920 13.765
16.680 60.032 13.703
16.681 60.063 13.537
16.682 60.084 13.391
16.683 60.093 13.229
16.685 60.088 13.069
16.686 60.068 12.905
16.687 60.051 12.755
16.688 60.049 12.593
16.689 60.047 12.431
16.691 60.044 12.275
16.692 60.044 12.125
16.693 60.055 11.948
16.694 60.069 11.806
16.696 60.067 11.637
16.697 60.059 11.490
16.698 60.047 11.328
16.700 60.033 11.164
16.701 60.031 11.010
16.702 60.032 10.924
16.707 59.842 10.116
16.709 59.854 9.945
16.710 59.865 9.796
16.711 59.860 9.635
16.712 59.854 9.471
16.713 59.854 9.322
16.714 59.845 9.149
16.716 59.843 8.996
16.717 59.841 8.838
16.718 59.837 8.690
16.719 59.831 8.523
16.720 59.835 8.354
16.722 59.837 8.197
16.723 59.824 8.047
16.724 59.826 7.885
16.725 59.840 7.729
16.727 59.854 7.579
16.728 59.838 7.406
16.728 59.790 7.316
16.729 59.696 7.220
16.729 59.634 7.130
16.731 59.718 7.003
16.732 59.843 6.857
16.734 59.875 6.690
16.735 59.885 6.541
16.736 59.885 6.381
16.737 59.879 6.223
16.738 59.871 6.067
16.740 59.873 5.900
16.741 59.872 5.745
16.742 59.859 5.589
16.743 59.856 5.419
16.744 59.861 5.262
16.745 59.866 5.104
16.746 59.871 4.952
16.747 59.873 4.790
16.749 59.863 4.625
16.750 59.856 4.466
16.751 59.854 4.309
16.752 59.855 4.153
16.754 59.858 3.991
16.754 59.842 3.938
16.758 59.910 3.453
16.760 59.959 3.286
16.761 59.964 3.121
16.763 59.963 2.981
16.780 60.047 13.624
16.782 60.079 13.461
16.783 60.089 13.312
16.784 60.093 13.154
16.785 60.081 12.989
16.786 60.063 12.832
16.788 60.049 12.663
16.789 60.047 12.509
16.790 60.047 12.356
16.791 60.043 12.193
16.792 60.052 12.042
16.794 60.065 11.878
16.795 60.071 11.726
16.796 60.063 11.556
16.798 60.054 11.409
16.799 60.036 11.249
16.800 60.025 11.079
16.801 60.031 10.926
16.802 60.031 10.843
16.805 59.707 10.331
16.807 59.828 10.182
16.808 59.848 10.032
16.809 59.861 9.873
16.810 59.863 9.716
16.812 59.859 9.556
16.813 59.859 9.396
16.814 59.852 9.234
16.815 59.844 9.080
16.816 59.837 8.917
16.817 59.827 8.756
16.818 59.826 8.599
16.820 59.827 8.438
16.821 59.835 8.278
16.822 59.831 8.128
16.823 59.828 7.960
16.825 59.839 7.807
16.826 59.843 7.642
16.827 59.845 7.493
16.828 59.787 7.320
16.829 59.669 7.225
16.829 59.614 7.133
16.831 59.712 6.997
16.832 59.780 6.920
16.833 59.861 6.779
16.834 59.877 6.620
16.836 59.881 6.462
16.837 59.875 6.301
16.838 59.865 6.140
16.839 59.861 5.980
16.840 59.862 5.823
16.841 59.854 5.658
16.842 59.843 5.504
16.843 59.849 5.339
16.844 59.859 5.190
16.846 59.864 5.022
16.847 59.868 4.872
16.848 59.862 4.711
16.849 59.851 4.548
16.850 59.848 4.382
16.852 59.848 4.225
16.853 59.850 4.082
16.854 59.881 3.947
16.858 59.849 3.514
16.859 59.949 3.364
16.861 59.967 3.213
16.862 59.963 3.057
16.863 59.956 2.968
16.770 49.016 25.058
16.783 49.006 23.134
16.834 49.050 14.915
16.835 49.080 14.725
16.836 49.099 14.558
16.879 59.856 13.758
16.879 59.970 13.690
16.880 60.047 13.614
16.882 60.109 13.475
16.883 60.104 13.305
16.884 60.098 13.158
16.885 60.074 12.983
16.886 60.050 12.825
16.888 60.053 12.678
16.889 60.066 12.520
16.890 60.058 12.355
16.891 60.039 12.180
16.893 60.055 12.037
16.894 60.078 11.884
16.895 60.063 11.726
16.896 60.039 11.556
16.898 60.039 11.407
16.899 60.021 11.239
16.900 60.002 11.089
16.902 60.028 10.920
16.903 60.047 10.784
16.905 59.718 10.329
16.907 59.815 10.187
16.908 59.839 10.028
16.909 59.854 9.867
16.911 59.857 9.716
16.912 59.853 9.565
16.913 59.853 9.390
16.914 59.852 9.247
16.915 59.841 9.070
16.916 59.832 8.919
16.917 59.823 8.751
16.918 59.820 8.597
16.920 59.823 8.439
16.921 59.832 8.287
16.922 59.833 8.120
16.923 59.833 7.961
16.925 59.838 7.813
16.926 59.837 7.648
16.927 59.834 7.484
16.928 59.755 7.306
16.929 59.669 7.224
16.930 59.626 7.051
16.931 59.713 6.998
16.932 59.791 6.924
16.933 59.860 6.782
16.934 59.870 6.620
16.936 59.877 6.459
16.937 59.873 6.293
16.938 59.863 6.149
16.939 59.860 5.980
16.940 59.859 5.820
16.941 59.847 5.663
16.942 59.836 5.491
16.943 59.843 5.345
16.944 59.850 5.183
16.946 59.853 5.019
16.947 59.856 4.864
16.948 59.850 4.707
16.949 59.848 4.557
16.951 59.848 4.380
16.952 59.847 4.228
16.953 59.845 4.073
16.954 59.840 3.989
16.957 59.732 3.551
16.958 59.844 3.516
16.959 59.942 3.367
16.961 59.960 3.221
16.962 59.959 3.044
16.963 59.953 2.970
16.903 49.180 20.048
16.935 49.193 14.849
16.936 49.212 14.661
16.937 49.239 14.497
16.938 49.261 14.346
16.939 49.263 14.165
16.998 60.018 11.311
17.000 60.031 11.163
17.001 60.047 11.014
17.002 60.042 10.864
17.006 59.781 10.252
17.007 59.825 10.110
17.009 59.840 9.951
17.010 59.849 9.791
17.011 59.846 9.632
17.012 59.846 9.480
17.013 59.845 9.313
17.015 59.837 9.154
17.016 59.831 8.996
17.017 59.818 8.843
17.018 59.810 8.665
17.019 59.813 8.521
17.020 59.822 8.356
17.022 59.828 8.196
17.023 59.827 8.054
17.024 59.830 7.881
17.025 59.831 7.714
17.027 59.830 7.572
17.028 59.796 7.402
17.029 59.750 7.306
17.029 59.676 7.222
17.029 59.601 7.129
17.031 59.745 7.009
17.032 59.804 6.928
17.033 59.861 6.784
17.034 59.872 6.623
17.036 59.877 6.458
17.037 59.870 6.291
17.038 59.864 6.143
17.039 59.863 5.980
17.040 59.858 5.823
17.041 59.847 5.660
17.042 59.841 5.495
17.043 59.847 5.353
17.045 59.854 5.184
17.046 59.852 5.021
17.047 59.848 4.859
17.048 59.846 4.715
17.049 59.845 4.529
17.051 59.849 4.388
17.052 59.849 4.222
17.052 59.844 4.138
17.054 59.867 3.997
17.059 59.902 3.430
17.060 59.952 3.290
17.061 59.958 3.133
17.063 59.953 2.968
16.949 49.353 30.004
16.949 49.416 29.830
16.950 49.462 29.684
16.950 49.485 29.600
16.961 49.312 27.329
16.961 49.320 27.247
16.988 49.306 22.404
16.989 49.303 22.311
17.003 49.305 20.049
17.004 49.308 19.888
17.008 49.308 19.208
17.009 49.310 19.040
17.019 49.320 17.371
17.020 49.319 17.205
17.021 49.312 17.036
17.023 49.313 16.869
17.023 49.313 16.787
17.036 49.344 14.684
17.037 49.370 14.509
17.038 49.392 14.346
17.039 49.375 14.199
17.039 49.364 14.109
17.106 59.814 10.183
17.107 59.836 10.029
17.109 59.854 9.873
17.110 59.854 9.708
17.111 59.851 9.556
17.112 59.852 9.401
17.113 59.846 9.235
17.114 59.841 9.082
17.116 59.830 8.911
17.117 59.817 8.761
17.118 59.814 8.595
17.119 59.822 8.439
17.120 59.832 8.288
17.122 59.833 8.110
17.123 59.832 7.964
17.124 59.831 7.807
17.125 59.827 7.639
17.127 59.836 7.487
17.128 59.774 7.319
17.129 59.668 7.152
17.130 59.786 7.007
17.132 59.849 6.854
17.133 59.876 6.693
17.134 59.884 6.546
17.136 59.886 6.382
17.137 59.881 6.216
17.138 59.879 6.066
17.139 59.872 5.895
17.140 59.861 5.742
17.141 59.848 5.584
17.142 59.849 5.424
17.143 59.855 5.261
17.144 59.850 5.112
17.146 59.845 4.947
17.147 59.843 4.781
17.148 59.846 4.621
17.149 59.854 4.467
17.150 59.857 4.309
17.152 59.855 4.159
17.152 59.852 4.056
17.153 59.851 3.983
17.156 59.805 3.564
17.158 59.903 3.436
17.159 59.953 3.285
17.161 59.959 3.136
17.162 59.958 2.970
17.049 49.543 29.843
17.050 49.589 29.669
17.059 49.420 27.505
17.060 49.433 27.325
17.061 49.439 27.173
17.062 49.441 27.085
17.088 49.438 22.399
17.089 49.442 22.231
17.089 49.449 22.154
17.093 49.431 21.643
17.094 49.431 21.487
17.094 49.438 21.395
17.096 49.450 21.062
17.097 49.446 20.906
17.098 49.440 20.720
17.099 49.444 20.565
17.101 49.448 20.390
17.102 49.449 20.232
17.103 49.446 20.056
17.104 49.442 19.906
17.105 49.452 19.720
17.108 49.442 19.225
17.109 49.443 19.060
17.110 49.445 18.886
17.110 49.443 18.717
17.112 49.448 18.389
17.113 49.443 18.224
17.114 49.442 18.057
17.115 49.452 17.882
17.116 49.455 17.799
17.117 49.458 17.555
17.119 49.455 17.380
17.120 49.450 17.210
17.121 49.443 17.045
17.122 49.442 16.872
17.123 49.457 16.717
17.124 49.461 16.635
17.127 49.476 16.208
17.132 49.463 15.375
17.135 49.463 14.878
17.136 49.470 14.710
17.137 49.493 14.531
17.137 49.504 14.370
17.138 49.468 14.210
17.139 49.450 14.115
17.196 60.074 11.484
17.197 60.058 11.328
17.198 60.053 11.167
17.200 60.054 11.013
17.200 60.047 10.928
17.205 59.814 10.185
17.207 59.839 10.032
17.208 59.857 9.872
17.209 59.861 9.719
17.210 59.854 9.552
17.212 59.849 9.393
17.213 59.847 9.236
17.214 59.847 9.079
17.215 59.840 8.922
17.216 59.828 8.755
17.217 59.826 8.597
17.218 59.833 8.440
17.220 59.838 8.281
17.221 59.840 8.125
17.222 59.836 7.964
17.223 59.832 7.809
17.225 59.829 7.648
17.226 59.842 7.494
17.227 59.804 7.322
17.228 59.753 7.236
17.229 59.635 7.049
17.230 59.750 6.996
17.230 59.825 6.928
17.232 59.877 6.785
17.233 59.877 6.614
17.234 59.881 6.457
17.235 59.882 6.304
17.237 59.880 6.139
17.238 59.878 5.987
17.239 59.868 5.825
17.240 59.856 5.666
17.241 59.856 5.507
17.242 59.862 5.337
17.243 59.855 5.180
17.244 59.839 5.026
17.245 59.833 4.865
17.247 59.833 4.693
17.248 59.843 4.551
17.249 59.854 4.388
17.250 59.852 4.226
17.252 59.853 4.069
17.253 59.877 3.949
17.256 59.889 3.519
17.258 59.949 3.373
17.259 59.961 3.210
17.261 59.963 3.050
17.261 59.961 2.971
17.150 49.678 29.842
17.150 49.720 29.680
17.151 49.761 29.528
17.151 49.773 29.427
17.152 49.778 29.252
17.152 49.785 29.099
17.152 49.778 29.005
17.155 49.602 28.256
17.156 49.589 28.080
17.160 49.564 27.500
17.161 49.569 27.342
17.162 49.568 27.161
17.163 49.579 27.003
17.163 49.592 26.921
17.166 49.582 26.329
17.167 49.580 26.174
17.167 49.578 26.081
17.173 49.578 24.827
17.174 49.582 24.668
17.174 49.584 24.581
17.188 49.586 22.568
17.189 49.568 22.415
17.190 49.568 22.235
17.191 49.585 22.079
17.193 49.573 21.739
17.194 49.564 21.569
17.195 49.569 21.406
17.196 49.581 21.246
17.197 49.582 21.068
17.198 49.572 20.905
17.199 49.566 20.737
17.200 49.572 20.570
17.201 49.576 20.407
17.202 49.573 20.233
17.203 49.568 20.075
17.204 49.562 19.970
17.205 49.572 19.825
17.206 49.579 19.656
17.207 49.581 19.567
17.208 49.573 19.236
17.209 49.565 19.060
17.210 49.570 18.899
17.211 49.573 18.745
17.212 49.579 18.563
17.213 49.581 18.400
17.214 49.574 18.222
17.215 49.573 18.053
17.216 49.582 17.907
17.217 49.591 17.727
17.218 49.590 17.559
17.219 49.582 17.395
17.221 49.577 17.226
17.222 49.569 17.055
17.223 49.567 16.898
17.224 49.581 16.721
17.226 49.597 16.554
17.227 49.600 16.394
17.228 49.603 16.217
17.229 49.606 16.058
17.231 49.607 15.722
17.232 49.599 15.548
17.233 49.590 15.382
17.234 49.593 15.222
17.234 49.589 15.120
17.235 49.596 14.963
17.236 49.593 14.808
17.237 49.608 14.652
17.238 49.630 14.455
17.239 49.625 14.293
17.239 49.595 14.209
17.277 59.758 13.831
17.278 59.916 13.769
17.279 60.018 13.694
17.280 60.094 13.545
17.281 60.109 13.391
17.283 60.099 13.227
17.284 60.084 13.070
17.285 60.071 12.910
17.286 60.059 12.753
17.288 60.071 12.594
17.289 60.088 12.437
17.290 60.066 12.279
17.291 60.034 12.115
17.292 60.034 11.955
17.294 60.042 11.803
17.295 60.040 11.635
17.296 60.049 11.486
17.298 60.061 11.321
17.299 60.052 11.167
17.300 60.046 11.011
17.302 60.060 10.849
17.304 59.667 10.382
17.305 59.779 10.264
17.307 59.821 10.102
17.308 59.843 9.944
17.309 59.856 9.792
17.310 59.851 9.635
17.312 59.843 9.473
17.313 59.842 9.320
17.314 59.841 9.161
17.315 59.843 8.993
17.316 59.837 8.835
17.317 59.836 8.751
17.318 59.831 8.608
17.319 59.834 8.439
17.320 59.840 8.285
17.321 59.838 8.123
17.323 59.836 7.961
17.324 59.835 7.807
17.325 59.840 7.656
17.327 59.847 7.483
17.328 59.795 7.318
17.328 59.685 7.247
17.329 59.562 7.054
17.331 59.834 6.929
17.332 59.875 6.777
17.334 59.876 6.615
17.335 59.880 6.473
17.336 59.883 6.301
17.337 59.886 6.143
17.338 59.884 5.978
17.339 59.869 5.821
17.340 59.854 5.662
17.342 59.857 5.503
17.343 59.862 5.341
17.344 59.850 5.187
17.345 59.833 5.019
17.346 59.827 4.868
17.347 59.828 4.692
17.349 59.839 4.548
17.350 59.851 4.394
17.351 59.853 4.222
17.352 59.847 4.066
17.353 59.847 3.986
17.359 59.955 3.296
17.361 59.962 3.132
17.362 59.959 2.973
17.251 49.758 30.006
17.252 49.804 29.855
17.252 49.851 29.674
17.253 49.886 29.511
17.253 49.899 29.337
17.254 49.904 29.193
17.254 49.905 29.015
17.255 49.904 28.929
17.257 49.731 28.262
17.258 49.715 28.087
17.259 49.708 27.931
17.259 49.704 27.842
17.261 49.698 27.592
17.262 49.696 27.417
17.263 49.694 27.265
17.264 49.698 27.090
17.265 49.720 26.926
17.266 49.728 26.755
17.267 49.722 26.681
17.269 49.720 26.247
17.269 49.712 26.078
17.270 49.714 25.924
17.271 49.718 25.761
17.271 49.728 25.583
17.272 49.732 25.424
17.272 49.717 25.254
17.273 49.707 25.080
17.274 49.707 24.990
17.275 49.715 24.837
17.275 49.716 24.664
17.276 49.716 24.580
17.279 49.713 24.172
17.280 49.703 23.995
17.281 49.708 23.836
17.282 49.727 23.665
17.283 49.730 23.589
17.284 49.714 23.416
17.285 49.714 23.252
17.286 49.715 23.079
17.287 49.715 22.915
17.288 49.727 22.754
17.290 49.724 22.587
17.292 49.710 22.162
17.296 49.695 21.584
17.297 49.698 21.409
17.298 49.699 21.248
17.299 49.698 21.074
17.300 49.695 20.919
17.301 49.688 20.744
17.302 49.688 20.660
17.306 49.703 19.912
17.307 49.702 19.741
17.308 49.710 19.589
17.309 49.715 19.407
17.310 49.705 19.239
17.311 49.698 19.085
17.312 49.704 18.909
17.313 49.703 18.812
17.314 49.707 18.651
17.315 49.712 18.487
17.315 49.713 18.408
17.316 49.704 18.239
17.317 49.700 18.083
17.318 49.710 17.904
17.319 49.720 17.735
17.320 49.714 17.571
17.321 49.709 17.404
17.322 49.703 17.237
17.324 49.693 17.067
17.325 49.694 16.900
17.326 49.711 16.744
17.328 49.727 16.559
17.329 49.733 16.401
17.330 49.737 16.236
17.331 49.738 16.066
17.332 49.743 15.909
17.333 49.743 15.737
17.334 49.734 15.636
17.334 49.720 15.473
17.335 49.722 15.397
17.337 49.725 15.064
17.337 49.696 14.889
17.338 49.708 14.756
17.378 59.756 13.838
17.379 59.924 13.768
17.380 60.019 13.692
17.382 60.082 13.538
17.383 60.087 13.385
17.384 60.094 13.231
17.385 60.099 13.075
17.387 60.088 12.905
17.388 60.077 12.764
17.389 60.068 12.593
17.390 60.067 12.435
17.391 60.052 12.272
17.393 60.036 12.116
17.394 60.041 11.955
17.395 60.042 11.796
17.396 60.045 11.644
17.398 60.052 11.492
17.399 60.052 11.323
17.400 60.052 11.162
17.402 60.041 11.013
17.403 60.028 10.839
17.404 60.010 10.767
17.404 59.939 10.647
17.408 59.827 10.104
17.410 59.845 9.948
17.411 59.857 9.793
17.412 59.850 9.637
17.413 59.839 9.469
17.414 59.839 9.318
17.415 59.840 9.161
17.416 59.842 8.992
17.417 59.836 8.848
17.419 59.828 8.671
17.420 59.823 8.512
17.421 59.830 8.363
17.422 59.836 8.204
17.423 59.839 8.056
17.425 59.837 7.877
17.426 59.834 7.723
17.427 59.841 7.568
17.429 59.822 7.398
17.429 59.787 7.326
17.430 59.682 7.234
17.431 59.660 7.061
17.432 59.769 7.010
17.433 59.833 6.932
17.434 59.874 6.783
17.435 59.879 6.623
17.437 59.880 6.449
17.438 59.879 6.304
17.439 59.885 6.149
17.440 59.881 5.985
17.441 59.861 5.820
17.442 59.848 5.659
17.443 59.853 5.504
17.444 59.856 5.341
17.445 59.845 5.179
17.446 59.836 5.023
17.448 59.833 4.871
17.449 59.833 4.710
17.450 59.841 4.538
17.451 59.848 4.378
17.453 59.849 4.229
17.454 59.849 4.073
17.455 59.845 3.930
17.458 59.714 3.541
17.459 59.862 3.512
17.460 59.949 3.362
17.462 59.964 3.217
17.463 59.963 3.057
17.464 59.955 2.976
17.346 48.960 30.781
17.346 48.959 30.730
17.353 49.884 30.013
17.354 49.934 29.843
17.355 49.978 29.681
17.355 50.010 29.518
17.356 50.025 29.346
17.356 50.033 29.177
17.356 50.039 29.022
17.357 50.030 28.848
17.357 50.025 28.766
17.360 49.851 28.178
17.360 49.836 28.014
17.362 49.833 27.836
17.363 49.834 27.687
17.364 49.825 27.508
17.365 49.822 27.344
17.366 49.824 27.168
17.367 49.839 27.008
17.368 49.857 26.846
17.369 49.854 26.668
17.370 49.856 26.507
17.371 49.858 26.349
17.371 49.855 26.266
17.372 49.843 26.091
17.372 49.844 25.922
17.373 49.846 25.761
17.373 49.853 25.589
17.374 49.858 25.421
17.375 49.846 25.257
17.375 49.841 25.096
17.376 49.846 24.925
17.377 49.846 24.758
17.378 49.842 24.600
17.379 49.838 24.507
17.380 49.842 24.336
17.381 49.844 24.173
17.382 49.834 24.011
17.383 49.837 23.839
17.385 49.851 23.671
17.386 49.847 23.522
17.387 49.841 23.325
17.388 49.841 23.180
17.389 49.842 23.003
17.390 49.850 22.834
17.391 49.855 22.669
17.392 49.855 22.579
17.394 49.842 22.266
17.395 49.859 22.084
17.396 49.865 21.926
17.397 49.854 21.758
17.399 49.832 21.425
17.400 49.826 21.249
17.401 49.828 21.089
17.402 49.825 20.918
17.403 49.825 20.758
17.404 49.840 20.585
17.405 49.846 20.507
17.408 49.841 20.088
17.409 49.840 19.923
17.410 49.837 19.750
17.410 49.835 19.669
17.412 49.852 19.426
17.413 49.836 19.257
17.415 49.843 18.755
17.416 49.848 18.588
17.420 49.845 17.917
17.421 49.860 17.755
17.422 49.850 17.578
17.423 49.838 17.427
17.425 49.832 17.237
17.426 49.825 17.080
17.427 49.821 16.905
17.428 49.836 16.749
17.430 49.854 16.577
17.431 49.858 16.421
17.432 49.857 16.316
17.433 49.859 16.172
17.434 49.864 15.989
17.435 49.876 15.828
17.436 49.870 15.662
17.437 49.850 15.495
17.438 49.854 15.337
17.438 49.865 15.234
17.480 59.762 13.836
17.481 59.930 13.769
17.482 60.011 13.695
17.484 60.076 13.547
17.485 60.085 13.384
17.486 60.091 13.228
17.487 60.093 13.073
17.489 60.087 12.909
17.490 60.077 12.752
17.491 60.068 12.599
17.492 60.061 12.427
17.493 60.044 12.275
17.495 60.036 12.116
17.496 60.044 11.953
17.497 60.047 11.798
17.498 60.046 11.649
17.500 60.047 11.476
17.501 60.047 11.327
17.502 60.045 11.164
17.504 60.043 11.007
17.505 60.032 10.847
17.506 59.994 10.696
17.507 59.610 10.379
17.508 59.708 10.325
17.509 59.824 10.188
17.511 59.849 10.034
17.512 59.861 9.875
17.513 59.858 9.724
17.514 59.844 9.543
17.515 59.839 9.396
17.517 59.837 9.239
17.518 59.838 9.068
17.519 59.838 8.916
17.520 59.833 8.763
17.521 59.822 8.598
17.522 59.824 8.439
17.524 59.834 8.281
17.525 59.840 8.120
17.526 59.842 7.968
17.527 59.838 7.803
17.529 59.838 7.643
17.530 59.842 7.495
17.531 59.806 7.312
17.532 59.708 7.227
17.533 59.668 7.071
17.534 59.767 7.011
17.535 59.829 6.931
17.536 59.874 6.777
17.537 59.881 6.615
17.538 59.883 6.471
17.540 59.883 6.294
17.541 59.884 6.144
17.542 59.884 5.984
17.543 59.868 5.819
17.544 59.852 5.663
17.545 59.853 5.501
17.546 59.857 5.349
17.547 59.846 5.178
17.548 59.838 5.023
17.550 59.840 4.864
17.551 59.839 4.698
17.552 59.842 4.546
17.553 59.845 4.383
17.555 59.840 4.234
17.556 59.846 4.070
17.557 59.849 3.934
17.562 59.946 3.367
17.564 59.963 3.203
17.565 59.960 3.050
17.566 59.951 2.970
17.454 49.934 30.184
17.455 50.017 30.013
17.456 50.066 29.848
17.457 50.110 29.685
17.457 50.138 29.511
17.457 50.148 29.355
17.458 50.158 29.184
17.458 50.165 29.018
17.459 50.157 28.844
17.460 50.142 28.691
17.460 50.125 28.611
17.461 49.983 28.181
17.462 49.962 28.006
17.463 49.959 27.852
17.465 49.964 27.673
17.466 49.955 27.510
17.467 49.952 27.346
17.468 49.959 27.190
17.469 49.968 27.005
17.469 49.977 26.924
17.470 49.980 26.771
17.471 49.978 26.595
17.472 49.985 26.426
17.473 49.985 26.265
17.473 49.979 26.102
17.474 49.974 25.933
17.475 49.972 25.765
17.475 49.971 25.591
17.476 49.970 25.424
17.477 49.965 25.266
17.477 49.963 25.095
17.478 49.966 24.924
17.479 49.968 24.766
17.480 49.969 24.596
17.480 49.967 24.516
17.482 49.976 24.349
17.483 49.979 24.186
17.484 49.962 24.014
17.485 49.958 23.847
17.486 49.973 23.681
17.487 49.972 23.505
17.489 49.965 23.345
17.490 49.969 23.182
17.491 49.968 23.017
17.492 49.975 22.850
17.493 49.982 22.678
17.494 49.978 22.512
17.495 49.972 22.344
17.496 49.975 22.177
17.497 49.979 22.012
17.498 49.977 21.856
17.499 49.973 21.672
17.500 49.962 21.514
17.501 49.958 21.352
17.502 49.954 21.179
17.503 49.952 21.016
17.504 49.955 20.930
17.505 49.958 20.754
17.506 49.967 20.603
17.507 49.989 20.429
17.508 49.986 20.257
17.509 49.968 20.095
17.510 49.960 19.931
17.511 49.954 19.773
17.512 49.963 19.597
17.513 49.975 19.421
17.514 49.966 19.260
17.515 49.969 19.100
17.516 49.978 18.926
17.517 49.981 18.767
17.518 49.987 18.592
17.519 49.987 18.428
17.520 49.981 18.261
17.521 49.977 18.097
17.522 49.981 17.932
17.523 49.987 17.753
17.524 49.975 17.598
17.525 49.964 17.416
17.526 49.963 17.262
17.527 49.955 17.095
17.529 49.953 16.924
17.530 49.963 16.750
17.531 49.975 16.593
17.533 49.977 16.420
17.534 49.981 16.255
17.535 49.981 16.091
17.536 49.991 15.918
17.537 49.999 15.756
17.538 49.984 15.599
17.539 49.975 15.417
17.540 49.982 15.256
17.540 49.984 15.159
17.543 50.157 14.756
17.543 50.171 14.685
17.581 59.768 13.838
17.582 59.933 13.769
17.583 60.007 13.695
17.585 60.066 13.537
17.586 60.082 13.391
17.587 60.087 13.223
17.588 60.087 13.066
17.590 60.088 12.916
17.591 60.080 12.750
17.592 60.069 12.593
17.593 60.060 12.435
17.594 60.047 12.274
17.596 60.041 12.120
17.597 60.049 11.954
17.598 60.055 11.798
17.599 60.053 11.645
17.601 60.047 11.484
17.602 60.044 11.326
17.603 60.043 11.166
17.605 60.044 11.009
17.606 60.035 10.840
17.607 59.989 10.689
17.608 59.673 10.380
17.610 59.799 10.269
17.611 59.846 10.112
17.612 59.861 9.954
17.614 59.861 9.784
17.615 59.854 9.645
17.616 59.842 9.469
17.617 59.832 9.310
17.618 59.830 9.163
17.619 59.833 8.999
17.620 59.831 8.837
17.622 59.821 8.673
17.623 59.817 8.517
17.624 59.822 8.357
17.625 59.834 8.200
17.627 59.841 8.040
17.628 59.840 7.891
17.629 59.835 7.732
17.630 59.843 7.557
17.632 59.824 7.408
17.633 59.795 7.249
17.634 59.649 7.056
17.635 59.747 7.004
17.636 59.814 6.928
17.637 59.875 6.778
17.638 59.885 6.630
17.639 59.888 6.460
17.641 59.883 6.303
17.642 59.880 6.134
17.643 59.880 5.995
17.644 59.866 5.821
17.645 59.855 5.653
17.646 59.857 5.505
17.647 59.859 5.342
17.648 59.852 5.190
17.649 59.844 5.019
17.651 59.847 4.855
17.652 59.851 4.711
17.653 59.847 4.555
17.654 59.844 4.387
17.656 59.842 4.218
17.657 59.839 4.075
17.658 59.795 3.928
17.662 59.935 3.446
17.664 59.963 3.299
17.665 59.965 3.129
17.667 59.956 2.964
17.549 49.286 30.729
17.554 49.973 30.263
17.555 50.040 30.181
17.556 50.128 30.018
17.556 50.182 29.856
17.557 50.230 29.687
17.558 50.256 29.520
17.558 50.264 29.360
17.558 50.270 29.179
17.559 50.277 29.023
17.560 50.276 28.849
17.560 50.268 28.684
17.561 50.222 28.522
17.561 50.157 28.343
17.562 50.116 28.182
17.563 50.085 28.017
17.564 50.078 27.856
17.565 50.089 27.695
17.566 50.089 27.595
17.567 50.076 27.433
17.568 50.083 27.257
17.569 50.091 27.101
17.570 50.099 26.942
17.571 50.097 26.762
17.572 50.088 26.597
17.573 50.104 26.444
17.573 50.107 26.268
17.574 50.100 26.093
17.575 50.098 25.938
17.575 50.091 25.836
17.575 50.082 25.691
17.576 50.078 25.522
17.577 50.080 25.344
17.577 50.079 25.194
17.578 50.086 25.019
17.579 50.091 24.851
17.580 50.087 24.685
17.581 50.099 24.512
17.582 50.107 24.350
17.583 50.103 24.184
17.584 50.086 24.022
17.586 50.078 23.855
17.587 50.086 23.695
17.588 50.090 23.506
17.589 50.085 23.351
17.590 50.086 23.187
17.591 50.086 23.015
17.592 50.089 22.858
17.594 50.099 22.682
17.595 50.103 22.521
17.596 50.099 22.349
17.597 50.096 22.190
17.598 50.090 22.023
17.599 50.092 21.846
17.600 50.092 21.686
17.601 50.090 21.522
17.602 50.088 21.358
17.603 50.083 21.188
17.603 50.084 21.101
17.607 50.100 20.602
17.608 50.116 20.449
17.609 50.116 20.266
17.610 50.096 20.112
17.611 50.076 19.931
17.612 50.069 19.774
17.613 50.074 19.609
17.614 50.083 19.435
17.615 50.089 19.267
17.616 50.088 19.109
17.616 50.086 19.008
17.617 50.095 18.849
17.618 50.097 18.700
17.619 50.097 18.519
17.620 50.104 18.354
17.621 50.104 18.195
17.621 50.103 18.094
17.622 50.104 17.940
17.623 50.107 17.776
17.624 50.093 17.600
17.626 50.082 17.432
17.627 50.092 17.265
17.628 50.087 17.103
17.629 50.082 16.936
17.630 50.090 16.763
17.632 50.097 16.602
17.633 50.101 16.433
17.634 50.103 16.270
17.635 50.098 16.092
17.636 50.102 15.948
17.637 50.112 15.766
17.638 50.098 15.595
17.639 50.093 15.422
17.640 50.105 15.270
17.641 50.116 15.113
17.641 50.156 15.015
17.642 50.191 14.918
17.643 50.240 14.768
17.691 60.084 12.757
17.692 60.078 12.593
17.693 60.068 12.439
17.695 60.057 12.274
17.696 60.048 12.115
17.697 60.050 11.958
17.698 60.053 11.802
17.700 60.053 11.640
17.701 60.046 11.478
17.702 60.037 11.328
17.703 60.042 11.164
17.705 60.045 11.002
17.706 60.050 10.848
17.707 60.024 10.763
17.707 59.904 10.624
17.711 59.837 10.179
17.712 59.865 10.041
17.713 59.874 9.878
17.714 59.871 9.707
17.715 59.863 9.561
17.717 59.850 9.407
17.718 59.837 9.222
17.719 59.837 9.075
17.720 59.838 8.920
17.721 59.833 8.755
17.722 59.827 8.599
17.723 59.827 8.444
17.725 59.834 8.286
17.726 59.847 8.123
17.727 59.851 7.964
17.729 59.840 7.803
17.730 59.837 7.652
17.731 59.835 7.478
17.732 59.809 7.326
17.733 59.663 7.216
17.733 59.598 7.129
17.735 59.741 7.006
17.736 59.861 6.857
17.738 59.884 6.701
17.739 59.889 6.539
17.740 59.888 6.384
17.741 59.878 6.221
17.742 59.874 6.054
17.743 59.869 5.901
17.744 59.861 5.749
17.745 59.857 5.587
17.747 59.864 5.417
17.748 59.864 5.266
17.749 59.854 5.100
17.750 59.857 4.949
17.751 59.860 4.785
17.752 59.855 4.626
17.754 59.854 4.464
17.755 59.850 4.315
17.756 59.839 4.146
17.757 59.817 3.980
17.764 59.963 3.298
17.765 59.966 3.127
17.767 59.960 2.979
17.655 50.153 30.196
17.655 50.209 30.104
17.656 50.248 30.006
17.657 50.307 29.848
17.657 50.353 29.689
17.658 50.379 29.529
17.658 50.382 29.352
17.659 50.382 29.181
17.659 50.386 29.019
17.660 50.383 28.861
17.660 50.376 28.684
17.661 50.338 28.524
17.661 50.277 28.358
17.662 50.239 28.201
17.663 50.226 28.109
17.664 50.206 27.926
17.665 50.214 27.770
17.666 50.210 27.610
17.667 50.192 27.435
17.668 50.194 27.266
17.669 50.204 27.108
17.670 50.209 26.943
17.671 50.212 26.761
17.672 50.211 26.604
17.673 50.226 26.435
17.674 50.230 26.273
17.674 50.221 26.108
17.675 50.218 25.940
17.675 50.204 25.771
17.676 50.190 25.606
17.676 50.189 25.437
17.677 50.193 25.276
17.678 50.198 25.100
17.679 50.210 24.944
17.680 50.208 24.775
17.681 50.209 24.597
17.682 50.220 24.446
17.683 50.222 24.279
17.684 50.211 24.106
17.685 50.192 23.939
17.686 50.187 23.767
17.687 50.201 23.613
17.689 50.208 23.446
17.690 50.206 23.270
17.691 50.213 23.115
17.692 50.215 22.944
17.693 50.219 22.772
17.694 50.226 22.611
17.695 50.225 22.441
17.696 50.220 22.280
17.697 50.208 22.115
17.698 50.203 21.943
17.699 50.213 21.779
17.700 50.215 21.613
17.701 50.213 21.443
17.702 50.214 21.276
17.704 50.212 21.107
17.705 50.223 20.952
17.706 50.232 20.782
17.707 50.234 20.608
17.708 50.246 20.455
17.709 50.245 20.275
17.710 50.231 20.120
17.711 50.211 19.946
17.712 50.193 19.775
17.713 50.197 19.614
17.714 50.208 19.443
17.715 50.210 19.285
17.716 50.211 19.109
17.717 50.216 18.945
17.718 50.212 18.783
17.718 50.208 18.611
17.719 50.212 18.454
17.720 50.217 18.278
17.721 50.217 18.106
17.722 50.220 17.960
17.723 50.225 17.775
17.725 50.219 17.608
17.726 50.212 17.370
17.727 50.220 17.189
17.729 50.215 17.029
17.730 50.215 16.868
17.731 50.224 16.694
17.732 50.225 16.529
17.734 50.228 16.373
17.735 50.224 16.186
17.736 50.217 16.025
17.737 50.221 15.865
17.738 50.217 15.693
17.739 50.204 15.526
17.740 50.204 15.363
17.740 50.220 15.208
17.741 50.225 15.021
17.742 50.275 14.862
17.743 50.359 14.698
17.744 50.429 14.523
17.745 50.433 14.372
17.746 50.395 14.209
17.782 59.933 13.770
17.783 60.029 13.694
17.784 60.073 13.543
17.786 60.091 13.392
17.787 60.096 13.234
17.788 60.090 13.072
17.789 60.083 12.906
17.791 60.082 12.751
17.792 60.079 12.596
17.793 60.077 12.433
17.794 60.067 12.279
17.795 60.056 12.123
17.797 60.058 11.960
17.798 60.056 11.799
17.799 60.056 11.646
17.801 60.049 11.473
17.802 60.039 11.321
17.803 60.044 11.164
17.804 60.050 11.016
17.806 60.050 10.848
17.806 60.049 10.771
17.809 59.717 10.327
17.810 59.835 10.186
17.812 59.861 10.030
17.813 59.871 9.875
17.814 59.870 9.716
17.815 59.860 9.557
17.816 59.849 9.400
17.817 59.841 9.232
17.819 59.838 9.074
17.820 59.836 8.923
17.821 59.833 8.761
17.822 59.828 8.593
17.823 59.830 8.440
17.824 59.841 8.277
17.826 59.852 8.126
17.827 59.853 7.971
17.828 59.840 7.808
17.829 59.833 7.645
17.831 59.836 7.493
17.832 59.799 7.316
17.832 59.581 7.201
17.834 59.638 7.065
17.834 59.734 7.003
17.835 59.806 6.925
17.837 59.878 6.777
17.838 59.890 6.626
17.839 59.889 6.458
17.840 59.875 6.305
17.841 59.865 6.140
17.842 59.862 5.977
17.844 59.861 5.820
17.845 59.859 5.666
17.846 59.867 5.502
17.847 59.872 5.338
17.848 59.861 5.194
17.849 59.855 5.022
17.850 59.858 4.870
17.852 59.855 4.699
17.853 59.850 4.555
17.854 59.851 4.381
17.855 59.848 4.220
17.856 59.853 4.074
17.857 59.868 3.996
17.860 59.679 3.540
17.861 59.848 3.514
17.863 59.947 3.359
17.864 59.965 3.214
17.866 59.965 3.057
17.866 59.959 2.970
17.754 50.205 30.263
17.755 50.273 30.185
17.756 50.367 30.023
17.757 50.423 29.860
17.757 50.448 29.762
17.758 50.490 29.603
17.758 50.505 29.444
17.758 50.504 29.269
17.759 50.507 29.109
17.759 50.502 28.941
17.760 50.497 28.773
17.760 50.472 28.611
17.761 50.422 28.433
17.762 50.382 28.273
17.763 50.353 28.113
17.764 50.341 27.939
17.765 50.344 27.772
17.766 50.332 27.609
17.767 50.312 27.440
17.768 50.312 27.269
17.769 50.319 27.107
17.770 50.328 26.945
17.771 50.332 26.770
17.772 50.330 26.617
17.773 50.341 26.448
17.773 50.349 26.270
17.774 50.344 26.102
17.775 50.344 25.950
17.775 50.332 25.771
17.776 50.314 25.609
17.776 50.308 25.446
17.777 50.315 25.273
17.778 50.321 25.117
17.779 50.326 24.948
17.780 50.328 24.774
17.781 50.322 24.607
17.782 50.329 24.446
17.783 50.334 24.277
17.784 50.325 24.122
17.785 50.307 23.944
17.786 50.301 23.781
17.787 50.316 23.607
17.789 50.330 23.450
17.790 50.333 23.282
17.791 50.338 23.116
17.792 50.342 22.940
17.793 50.343 22.792
17.794 50.339 22.620
17.795 50.339 22.446
17.796 50.340 22.288
17.797 50.325 22.110
17.798 50.318 21.951
17.799 50.329 21.793
17.800 50.329 21.615
17.801 50.329 21.448
17.802 50.326 21.285
17.803 50.327 21.119
17.804 50.340 20.956
17.805 50.345 20.788
17.807 50.345 20.624
17.808 50.356 20.450
17.809 50.357 20.297
17.810 50.346 20.118
17.811 50.334 19.958
17.812 50.317 19.793
17.813 50.322 19.627
17.814 50.335 19.444
17.815 50.329 19.286
17.816 50.326 19.124
17.816 50.331 18.962
17.817 50.323 18.791
17.818 50.318 18.615
17.819 50.324 18.451
17.820 50.334 18.291
17.821 50.333 18.128
17.822 50.338 17.956
17.823 50.349 17.792
17.824 50.348 17.625
17.825 50.342 17.455
17.827 50.344 17.294
17.828 50.343 17.121
17.829 50.336 16.960
17.830 50.339 16.785
17.832 50.348 16.622
17.833 50.348 16.456
17.834 50.348 16.297
17.835 50.341 16.111
17.836 50.334 15.964
17.837 50.334 15.776
17.838 50.322 15.624
17.839 50.318 15.468
17.840 50.322 15.283
17.841 50.330 15.124
17.842 50.357 14.950
17.842 50.374 14.848
17.843 50.438 14.704
17.844 50.497 14.553
17.845 50.510 14.386
17.846 50.504 14.290
17.846 50.456 14.139
17.882 59.945 13.764
17.883 60.041 13.698
17.884 60.074 13.547
17.885 60.093 13.387
17.887 60.101 13.225
17.888 60.096 13.067
17.889 60.086 12.919
17.890 60.082 12.751
17.891 60.079 12.596
17.893 60.082 12.435
17.894 60.070 12.275
17.895 60.055 12.118
17.896 60.057 11.957
17.897 60.055 11.803
17.899 60.060 11.641
17.900 60.055 11.495
17.901 60.049 11.320
17.903 60.052 11.169
17.904 60.055 11.003
17.905 60.055 10.861
17.906 59.988 10.693
17.908 59.620 10.371
17.909 59.777 10.266
17.910 59.843 10.119
17.912 59.857 9.942
17.913 59.862 9.796
17.914 59.859 9.631
17.915 59.848 9.470
17.916 59.842 9.322
17.917 59.838 9.158
17.919 59.834 8.999
17.920 59.831 8.836
17.921 59.827 8.679
17.922 59.822 8.513
17.923 59.833 8.370
17.924 59.845 8.204
17.926 59.848 8.040
17.927 59.842 7.884
17.928 59.831 7.729
17.930 59.827 7.560
17.931 59.818 7.407
17.931 59.748 7.311
17.932 59.654 7.224
17.933 59.639 7.055
17.934 59.718 6.993
17.935 59.802 6.926
17.936 59.872 6.779
17.937 59.886 6.617
17.939 59.888 6.459
17.940 59.876 6.309
17.941 59.869 6.134
17.942 59.865 5.991
17.943 59.861 5.813
17.944 59.865 5.668
17.945 59.872 5.509
17.946 59.872 5.343
17.947 59.862 5.181
17.949 59.851 5.025
17.950 59.850 4.865
17.951 59.851 4.713
17.952 59.851 4.537
17.953 59.854 4.393
17.955 59.858 4.229
17.956 59.861 4.070
17.957 59.830 3.993
17.960 59.730 3.551
17.961 59.841 3.509
17.962 59.944 3.373
17.964 59.959 3.211
17.965 59.962 3.053
17.966 59.958 2.973
17.855 50.390 30.186
17.856 50.479 30.020
17.857 50.537 29.851
17.858 50.592 29.693
17.858 50.617 29.517
17.858 50.623 29.366
17.859 50.621 29.204
17.859 50.615 29.021
17.860 50.605 28.855
17.860 50.584 28.704
17.861 50.570 28.603
17.861 50.531 28.442
17.862 50.493 28.275
17.863 50.471 28.106
17.864 50.463 27.947
17.865 50.464 27.785
17.866 50.447 27.592
17.867 50.426 27.454
17.868 50.427 27.272
17.869 50.434 27.119
17.870 50.442 26.943
17.871 50.450 26.778
17.872 50.456 26.606
17.873 50.463 26.444
17.874 50.466 26.284
17.874 50.465 26.118
17.875 50.461 25.943
17.876 50.444 25.782
17.876 50.431 25.610
17.877 50.425 25.459
17.877 50.435 25.277
17.878 50.441 25.117
17.879 50.444 24.949
17.880 50.446 24.782
17.881 50.443 24.623
17.882 50.449 24.448
17.883 50.446 24.289
17.884 50.441 24.114
17.885 50.430 23.951
17.886 50.418 23.783
17.888 50.436 23.628
17.889 50.450 23.448
17.890 50.453 23.286
17.891 50.459 23.128
17.892 50.467 22.957
17.893 50.461 22.783
17.894 50.454 22.627
17.896 50.458 22.454
17.897 50.458 22.293
17.897 50.445 22.131
17.898 50.438 22.030
17.899 50.443 21.869
17.900 50.448 21.712
17.901 50.445 21.541
17.902 50.440 21.380
17.903 50.437 21.214
17.904 50.440 21.038
17.905 50.448 20.874
17.906 50.450 20.722
17.907 50.460 20.544
17.909 50.473 20.381
17.910 50.467 20.216
17.911 50.462 20.047
17.912 50.449 19.876
17.913 50.439 19.709
17.914 50.454 19.551
17.915 50.450 19.378
17.915 50.440 19.221
17.917 50.445 19.033
17.917 50.439 18.888
17.918 50.430 18.712
17.919 50.432 18.547
17.920 50.439 18.391
17.921 50.445 18.210
17.922 50.442 18.044
17.923 50.454 17.893
17.924 50.465 17.713
17.925 50.464 17.563
17.927 50.462 17.374
17.928 50.467 17.218
17.929 50.456 17.040
17.930 50.455 16.889
17.931 50.466 16.726
17.933 50.463 16.549
17.934 50.462 16.380
17.935 50.463 16.229
17.936 50.455 16.038
17.937 50.456 15.877
17.938 50.447 15.719
17.939 50.434 15.556
17.940 50.435 15.388
17.941 50.440 15.222
17.941 50.450 15.041
17.942 50.472 14.861
17.943 50.520 14.721
17.944 50.565 14.563
17.945 50.567 14.402
17.946 50.533 14.209
17.947 50.478 14.056
17.984 60.076 13.546
17.985 60.090 13.383
17.987 60.097 13.232
17.988 60.092 13.068
17.989 60.082 12.909
17.990 60.076 12.754
17.991 60.075 12.593
17.993 60.079 12.437
17.994 60.069 12.277
17.995 60.058 12.122
17.996 60.056 11.951
17.998 60.058 11.803
17.999 60.065 11.646
18.000 60.061 11.484
18.001 60.057 11.334
18.003 60.058 11.164
18.004 60.064 11.008
18.005 60.063 10.847
18.006 60.056 10.770
18.010 59.828 10.179
18.011 59.848 10.037
18.013 59.859 9.864
18.014 59.862 9.719
18.015 59.856 9.556
18.016 59.849 9.392
18.017 59.845 9.235
18.018 59.840 9.077
18.019 59.834 8.921
18.020 59.831 8.755
18.022 59.825 8.597
18.023 59.825 8.436
18.024 59.838 8.288
18.025 59.847 8.127
18.027 59.847 7.963
18.028 59.837 7.806
18.029 59.825 7.645
18.030 59.812 7.481
18.032 59.740 7.313
18.032 59.640 7.214
18.033 59.592 7.123
18.034 59.717 7.007
18.035 59.807 6.937
18.036 59.872 6.778
18.038 59.885 6.618
18.039 59.885 6.455
18.040 59.876 6.303
18.041 59.869 6.146
18.042 59.860 5.976
18.043 59.863 5.826
18.044 59.871 5.660
18.046 59.873 5.506
18.047 59.873 5.350
18.048 59.863 5.187
18.049 59.849 5.019
18.050 59.850 4.864
18.051 59.850 4.705
18.053 59.852 4.542
18.054 59.855 4.390
18.055 59.855 4.233
18.056 59.860 4.075
18.057 59.851 3.939
18.061 59.847 3.510
18.063 59.938 3.364
18.064 59.956 3.221
18.065 59.963 3.048
18.066 59.961 2.971
17.954 50.160 30.502
17.956 50.440 30.275
17.956 50.508 30.187
17.957 50.589 30.017
17.958 50.641 29.859
17.959 50.694 29.693
17.959 50.724 29.536
17.960 50.730 29.349
17.960 50.727 29.194
17.961 50.727 29.027
17.961 50.714 28.860
17.962 50.688 28.694
17.962 50.652 28.527
17.963 50.614 28.374
17.964 50.591 28.194
17.965 50.583 28.031
17.966 50.581 27.856
17.967 50.577 27.710
17.968 50.561 27.519
17.969 50.551 27.362
17.970 50.554 27.189
17.971 50.554 27.039
17.972 50.561 26.864
17.973 50.570 26.705
17.974 50.572 26.532
17.975 50.575 26.370
17.975 50.577 26.199
17.976 50.570 26.038
17.977 50.563 25.859
17.977 50.551 25.702
17.978 50.546 25.539
17.978 50.550 25.381
17.979 50.557 25.190
17.980 50.552 25.037
17.981 50.553 24.866
17.982 50.561 24.715
17.983 50.563 24.535
17.984 50.561 24.379
17.985 50.553 24.196
17.986 50.555 24.036
17.987 50.542 23.882
17.988 50.537 23.710
17.990 50.560 23.538
17.991 50.570 23.380
17.992 50.568 23.214
17.993 50.577 23.042
17.994 50.578 22.884
17.995 50.562 22.706
17.996 50.561 22.544
17.997 50.566 22.377
17.998 50.566 22.224
17.999 50.566 22.049
18.000 50.567 21.882
18.001 50.571 21.718
18.002 50.563 21.543
18.003 50.557 21.398
18.005 50.556 21.208
18.006 50.557 21.046
18.007 50.567 20.894
18.007 50.574 20.788
18.008 50.579 20.643
18.009 50.587 20.475
18.010 50.588 20.292
18.011 50.585 20.145
18.012 50.578 19.977
18.013 50.565 19.811
18.014 50.568 19.631
18.015 50.574 19.477
18.016 50.559 19.307
18.017 50.555 19.139
18.018 50.553 18.971
18.019 50.549 18.815
18.020 50.546 18.639
18.021 50.551 18.469
18.022 50.562 18.303
18.023 50.558 18.139
18.024 50.565 17.985
18.025 50.579 17.799
18.026 50.586 17.643
18.027 50.588 17.480
18.028 50.588 17.310
18.030 50.584 17.155
18.031 50.576 16.979
18.032 50.580 16.802
18.033 50.585 16.643
18.035 50.575 16.483
18.036 50.581 16.300
18.037 50.586 16.147
18.038 50.583 15.980
18.039 50.584 15.806
18.040 50.566 15.646
18.041 50.552 15.484
18.041 50.556 15.324
18.042 50.563 15.142
18.043 50.571 14.970
18.044 50.596 14.802
18.045 50.629 14.653
18.046 50.643 14.487
18.047 50.626 14.330
18.047 50.603 14.231
18.048 50.582 14.114
18.082 59.790 13.838
18.083 59.963 13.770
18.084 60.049 13.700
18.085 60.078 13.547
18.086 60.089 13.384
18.088 60.098 13.231
18.089 60.095 13.066
18.090 60.089 12.920
18.091 60.082 12.753
18.092 60.077 12.586
18.094 60.079 12.444
18.095 60.067 12.276
18.096 60.055 12.114
18.097 60.054 11.959
18.099 60.061 11.802
18.100 60.065 11.642
18.101 60.059 11.483
18.102 60.056 11.322
18.104 60.060 11.175
18.105 60.066 11.014
18.106 60.069 10.849
18.109 59.710 10.327
18.110 59.781 10.255
18.112 59.843 10.109
18.113 59.855 9.961
18.114 59.861 9.786
18.115 59.860 9.637
18.116 59.851 9.473
18.118 59.844 9.317
18.119 59.838 9.158
18.120 59.832 8.996
18.121 59.827 8.832
18.122 59.821 8.680
18.123 59.818 8.516
18.124 59.822 8.360
18.126 59.831 8.202
18.127 59.838 8.060
18.128 59.835 7.871
18.129 59.825 7.721
18.131 59.819 7.558
18.132 59.789 7.414
18.133 59.710 7.304
18.133 59.621 7.212
18.134 59.619 7.060
18.135 59.720 7.000
18.136 59.810 6.924
18.137 59.876 6.773
18.139 59.886 6.626
18.140 59.886 6.463
18.141 59.884 6.301
18.142 59.876 6.141
18.143 59.871 5.985
18.144 59.874 5.820
18.145 59.887 5.666
18.147 59.881 5.503
18.148 59.884 5.347
18.149 59.857 5.185
18.150 59.847 5.029
18.151 59.845 4.866
18.152 59.844 4.715
18.154 59.844 4.532
18.155 59.846 4.390
18.156 59.844 4.219
18.157 59.848 4.069
18.158 59.847 3.936
18.161 59.737 3.546
18.162 59.853 3.513
18.164 59.937 3.364
18.165 59.958 3.208
18.166 59.963 3.051
18.167 59.960 2.976
18.055 50.259 30.523
18.056 50.361 30.435
18.056 50.462 30.352
18.057 50.555 30.272
18.058 50.624 30.188
18.059 50.697 30.021
18.059 50.747 29.861
18.060 50.802 29.695
18.061 50.829 29.523
18.061 50.832 29.365
18.061 50.828 29.195
18.062 50.830 29.034
18.062 50.817 28.868
18.063 50.787 28.691
18.063 50.747 28.540
18.064 50.709 28.354
18.065 50.693 28.198
18.066 50.686 28.028
18.066 50.688 27.944
18.068 50.693 27.783
18.069 50.685 27.624
18.070 50.676 27.452
18.071 50.684 27.285
18.072 50.679 27.115
18.073 50.673 26.952
18.074 50.683 26.789
18.075 50.682 26.622
18.076 50.682 26.452
18.076 50.680 26.286
18.077 50.678 26.185
18.077 50.677 26.045
18.078 50.671 25.879
18.078 50.667 25.707
18.079 50.660 25.535
18.080 50.668 25.374
18.080 50.669 25.209
18.081 50.662 25.040
18.082 50.662 24.883
18.083 50.675 24.708
18.084 50.688 24.542
18.085 50.681 24.370
18.086 50.676 24.222
18.087 50.683 24.046
18.088 50.669 23.884
18.090 50.660 23.708
18.091 50.679 23.559
18.092 50.681 23.372
18.093 50.682 23.216
18.094 50.684 23.060
18.095 50.682 22.883
18.096 50.674 22.708
18.097 50.666 22.558
18.098 50.668 22.382
18.100 50.675 22.215
18.101 50.674 22.053
18.102 50.677 21.889
18.103 50.682 21.728
18.104 50.676 21.547
18.105 50.678 21.396
18.106 50.683 21.221
18.107 50.679 21.061
18.108 50.679 20.896
18.109 50.683 20.721
18.110 50.685 20.563
18.111 50.688 20.395
18.112 50.684 20.228
18.113 50.683 20.059
18.114 50.675 19.893
18.115 50.665 19.743
18.116 50.668 19.563
18.117 50.675 19.398
18.118 50.668 19.231
18.119 50.666 19.074
18.120 50.671 18.884
18.121 50.670 18.738
18.122 50.667 18.562
18.123 50.677 18.400
18.123 50.678 18.236
18.124 50.673 18.069
18.126 50.682 17.902
18.127 50.690 17.729
18.128 50.696 17.575
18.129 50.702 17.401
18.130 50.697 17.246
18.131 50.689 17.066
18.133 50.694 16.893
18.134 50.699 16.743
18.135 50.687 16.574
18.136 50.685 16.405
18.137 50.694 16.243
18.139 50.698 16.065
18.140 50.701 15.905
18.140 50.685 15.736
18.141 50.668 15.579
18.142 50.652 15.406
18.143 50.643 15.235
18.144 50.654 15.074
18.145 50.663 14.900
18.146 50.690 14.723
18.147 50.721 14.570
18.148 50.726 14.388
18.148 50.705 14.257
18.183 59.781 13.837
18.184 59.957 13.763
18.185 60.057 13.695
18.186 60.075 13.543
18.187 60.089 13.391
18.188 60.095 13.224
18.190 60.096 13.073
18.191 60.091 12.909
18.192 60.080 12.753
18.193 60.074 12.595
18.194 60.068 12.435
18.196 60.056 12.276
18.197 60.048 12.115
18.198 60.052 11.960
18.199 60.064 11.806
18.201 60.065 11.640
18.202 60.056 11.487
18.203 60.055 11.323
18.205 60.062 11.163
18.206 60.065 11.011
18.207 60.058 10.929
18.211 59.778 10.265
18.212 59.844 10.112
18.214 59.855 9.943
18.215 59.861 9.797
18.216 59.859 9.636
18.217 59.850 9.470
18.218 59.846 9.316
18.219 59.841 9.159
18.220 59.834 8.998
18.222 59.828 8.840
18.223 59.826 8.673
18.224 59.820 8.515
18.225 59.816 8.364
18.226 59.827 8.195
18.228 59.833 8.041
18.229 59.834 7.884
18.230 59.827 7.722
18.231 59.820 7.568
18.233 59.786 7.397
18.233 59.712 7.308
18.234 59.625 7.219
18.235 59.617 7.056
18.236 59.710 6.998
18.237 59.801 6.929
18.238 59.872 6.784
18.239 59.881 6.619
18.240 59.885 6.466
18.242 59.886 6.293
18.243 59.880 6.140
18.244 59.878 5.976
18.245 59.883 5.827
18.246 59.886 5.672
18.247 59.899 5.515
18.248 59.870 5.340
18.249 59.851 5.177
18.251 59.840 5.021
18.252 59.839 4.864
18.253 59.839 4.700
18.254 59.839 4.550
18.255 59.842 4.380
18.257 59.843 4.231
18.258 59.832 4.070
18.259 59.813 3.985
18.265 59.953 3.283
18.266 59.962 3.143
18.268 59.962 2.974
18.155 50.342 30.520
18.156 50.460 30.438
18.157 50.561 30.351
18.157 50.654 30.280
18.158 50.724 30.198
18.159 50.775 30.107
18.159 50.826 29.942
18.160 50.877 29.782
18.161 50.919 29.609
18.161 50.924 29.448
18.161 50.919 29.278
18.162 50.918 29.111
18.162 50.922 28.951
18.163 50.903 28.775
18.163 50.862 28.617
18.164 50.822 28.458
18.165 50.801 28.285
18.166 50.792 28.119
18.167 50.794 27.956
18.167 50.796 27.853
18.168 50.796 27.707
18.170 50.785 27.526
18.171 50.788 27.373
18.172 50.793 27.204
18.173 50.778 27.033
18.174 50.777 26.871
18.175 50.780 26.706
18.175 50.776 26.538
18.176 50.778 26.384
18.177 50.775 26.210
18.177 50.779 26.027
18.178 50.781 25.873
18.179 50.778 25.712
18.179 50.777 25.547
18.180 50.784 25.379
18.181 50.785 25.217
18.181 50.773 25.041
18.182 50.768 24.877
18.183 50.789 24.711
18.184 50.807 24.554
18.185 50.800 24.387
18.186 50.792 24.219
18.187 50.797 24.052
18.189 50.783 23.881
18.190 50.768 23.720
18.191 50.789 23.551
18.192 50.793 23.391
18.193 50.788 23.220
18.194 50.786 23.050
18.195 50.788 22.887
18.196 50.785 22.731
18.197 50.775 22.561
18.199 50.779 22.401
18.200 50.784 22.219
18.201 50.782 22.063
18.202 50.782 21.892
18.203 50.783 21.722
18.204 50.781 21.566
18.205 50.786 21.395
18.206 50.792 21.245
18.207 50.787 21.064
18.208 50.786 20.893
18.209 50.791 20.734
18.210 50.790 20.569
18.211 50.786 20.398
18.212 50.782 20.234
18.213 50.783 20.082
18.214 50.775 19.906
18.215 50.767 19.725
18.216 50.766 19.562
18.217 50.776 19.409
18.218 50.776 19.236
18.219 50.769 19.068
18.220 50.774 18.906
18.221 50.773 18.748
18.222 50.772 18.570
18.223 50.785 18.401
18.223 50.788 18.248
18.224 50.782 18.079
18.226 50.786 17.910
18.227 50.792 17.749
18.228 50.795 17.588
18.229 50.806 17.391
18.230 50.810 17.243
18.231 50.799 17.085
18.233 50.806 16.921
18.234 50.813 16.745
18.235 50.798 16.576
18.236 50.796 16.416
18.237 50.796 16.241
18.238 50.802 16.087
18.239 50.807 15.911
18.240 50.795 15.751
18.241 50.782 15.588
18.242 50.763 15.420
18.243 50.759 15.243
18.244 50.761 15.085
18.245 50.762 14.900
18.245 50.792 14.739
18.246 50.827 14.576
18.247 50.847 14.436
18.248 50.851 14.351
18.282 59.772 13.838
18.283 59.957 13.780
18.284 60.050 13.701
18.285 60.076 13.544
18.287 60.090 13.388
18.288 60.100 13.225
18.289 60.105 13.072
18.290 60.099 12.917
18.292 60.083 12.753
18.293 60.075 12.594
18.294 60.063 12.431
18.295 60.050 12.275
18.296 60.044 12.115
18.298 60.053 11.955
18.299 60.064 11.800
18.300 60.068 11.648
18.301 60.060 11.478
18.303 60.057 11.332
18.304 60.063 11.166
18.305 60.060 11.006
18.306 60.052 10.924
18.310 59.777 10.263
18.312 59.842 10.104
18.313 59.859 9.954
18.314 59.869 9.791
18.315 59.867 9.640
18.317 59.859 9.475
18.318 59.855 9.317
18.319 59.847 9.157
18.320 59.836 8.996
18.321 59.832 8.837
18.322 59.832 8.675
18.323 59.821 8.530
18.325 59.815 8.350
18.326 59.822 8.214
18.327 59.826 8.030
18.328 59.828 7.886
18.330 59.825 7.730
18.331 59.817 7.562
18.332 59.785 7.396
18.333 59.711 7.301
18.333 59.629 7.218
18.334 59.622 7.052
18.335 59.716 6.999
18.336 59.804 6.927
18.337 59.877 6.780
18.339 59.885 6.616
18.340 59.890 6.461
18.341 59.888 6.305
18.342 59.882 6.141
18.343 59.879 5.993
18.344 59.881 5.821
18.345 59.889 5.674
18.347 59.870 5.505
18.348 59.842 5.336
18.349 59.844 5.175
18.350 59.840 5.024
18.351 59.840 4.863
18.352 59.836 4.707
18.354 59.834 4.540
18.355 59.837 4.381
18.356 59.837 4.233
18.357 59.836 4.065
18.358 59.830 3.930
18.361 59.680 3.543
18.362 59.838 3.513
18.363 59.925 3.445
18.364 59.955 3.290
18.366 59.962 3.135
18.367 59.961 2.970
18.254 50.362 30.595
18.255 50.457 30.511
18.256 50.661 30.367
18.257 50.752 30.275
18.257 50.821 30.186
18.258 50.900 30.024
18.259 50.948 29.866
18.260 50.995 29.687
18.260 51.008 29.528
18.260 50.996 29.372
18.261 50.992 29.202
18.261 51.001 29.029
18.262 50.996 28.875
18.262 50.963 28.700
18.263 50.922 28.537
18.264 50.892 28.362
18.265 50.880 28.197
18.266 50.889 28.039
18.267 50.903 27.875
18.268 50.907 27.703
18.269 50.903 27.534
18.270 50.906 27.373
18.271 50.907 27.214
18.272 50.890 27.040
18.273 50.881 26.876
18.274 50.882 26.704
18.275 50.876 26.544
18.276 50.879 26.370
18.276 50.887 26.211
18.277 50.893 26.051
18.277 50.894 25.883
18.278 50.890 25.711
18.279 50.895 25.557
18.279 50.895 25.376
18.280 50.893 25.216
18.281 50.888 25.060
18.282 50.881 24.883
18.283 50.896 24.726
18.284 50.915 24.555
18.285 50.908 24.377
18.286 50.896 24.234
18.287 50.898 24.055
18.288 50.884 23.879
18.289 50.875 23.723
18.290 50.897 23.560
18.292 50.904 23.400
18.293 50.896 23.231
18.294 50.892 23.065
18.295 50.896 22.893
18.296 50.896 22.729
18.297 50.891 22.566
18.298 50.892 22.388
18.299 50.891 22.242
18.300 50.889 22.058
18.301 50.889 21.905
18.302 50.890 21.746
18.303 50.887 21.552
18.304 50.894 21.411
18.305 50.901 21.226
18.306 50.898 21.081
18.307 50.899 20.906
18.308 50.908 20.737
18.309 50.906 20.580
18.310 50.895 20.409
18.311 50.890 20.247
18.313 50.896 20.067
18.313 50.890 19.917
18.314 50.877 19.744
18.315 50.878 19.579
18.316 50.883 19.409
18.317 50.882 19.247
18.318 50.880 19.084
18.319 50.879 18.909
18.320 50.876 18.742
18.321 50.876 18.587
18.322 50.887 18.429
18.323 50.889 18.247
18.324 50.889 18.077
18.325 50.895 17.922
18.326 50.896 17.758
18.327 50.901 17.578
18.328 50.911 17.429
18.330 50.916 17.252
18.331 50.907 17.089
18.332 50.909 16.920
18.333 50.921 16.762
18.335 50.911 16.589
18.336 50.902 16.415
18.337 50.902 16.263
18.338 50.907 16.091
18.339 50.906 15.920
18.340 50.898 15.768
18.341 50.885 15.597
18.342 50.869 15.426
18.342 50.860 15.266
18.343 50.858 15.086
18.344 50.863 14.915
18.345 50.893 14.730
18.346 50.932 14.596
18.347 50.962 14.415
18.390 60.087 12.833
18.391 60.070 12.682
18.393 60.064 12.512
18.394 60.058 12.348
18.395 60.048 12.191
18.396 60.053 12.038
18.398 60.065 11.880
18.399 60.067 11.723
18.400 60.063 11.566
18.401 60.059 11.397
18.403 60.060 11.251
18.404 60.057 11.094
18.405 60.057 10.919
18.406 60.055 10.841
18.410 59.788 10.266
18.411 59.841 10.111
18.412 59.857 9.949
18.414 59.868 9.796
18.415 59.869 9.637
18.416 59.864 9.477
18.417 59.860 9.322
18.418 59.852 9.153
18.419 59.837 8.999
18.420 59.831 8.835
18.421 59.831 8.682
18.423 59.819 8.520
18.424 59.815 8.350
18.425 59.824 8.201
18.426 59.825 8.043
18.428 59.828 7.878
18.429 59.827 7.732
18.430 59.825 7.567
18.431 59.786 7.396
18.432 59.714 7.298
18.432 59.634 7.218
18.434 59.625 7.060
18.434 59.717 7.000
18.435 59.820 6.926
18.437 59.884 6.777
18.438 59.895 6.626
18.439 59.899 6.460
18.440 59.891 6.310
18.441 59.886 6.148
18.443 59.878 5.973
18.444 59.876 5.822
18.445 59.877 5.666
18.446 59.863 5.502
18.447 59.848 5.343
18.448 59.846 5.192
18.449 59.842 5.027
18.450 59.842 4.859
18.452 59.837 4.695
18.453 59.829 4.544
18.454 59.835 4.390
18.455 59.835 4.229
18.457 59.840 4.056
18.457 59.846 3.977
18.462 59.924 3.447
18.464 59.957 3.291
18.465 59.960 3.130
18.466 59.959 2.971
18.355 50.684 30.444
18.356 50.780 30.361
18.357 50.869 30.276
18.357 50.934 30.195
18.358 51.010 30.024
18.359 51.052 29.867
18.360 51.086 29.690
18.360 51.094 29.538
18.360 51.080 29.362
18.361 51.079 29.201
18.361 51.091 29.044
18.362 51.083 28.860
18.362 51.053 28.709
18.363 51.012 28.535
18.364 50.987 28.368
18.364 50.976 28.208
18.365 50.987 28.035
18.367 51.000 27.877
18.368 50.999 27.700
18.369 50.996 27.556
18.370 51.005 27.366
18.371 51.002 27.207
18.372 50.991 27.039
18.373 50.989 26.894
18.374 50.982 26.715
18.375 50.974 26.533
18.375 50.981 26.384
18.376 50.991 26.213
18.377 50.999 26.051
18.377 51.000 25.888
18.378 50.997 25.718
18.379 51.002 25.558
18.379 51.001 25.377
18.380 51.005 25.237
18.381 51.004 25.055
18.382 50.997 24.884
18.383 51.004 24.718
18.384 51.021 24.559
18.385 51.017 24.401
18.386 51.002 24.221
18.387 51.002 24.054
18.388 50.994 23.903
18.389 50.991 23.733
18.390 51.011 23.561
18.392 51.027 23.406
18.393 51.016 23.237
18.394 51.007 23.065
18.395 51.011 22.893
18.396 51.007 22.738
18.397 51.005 22.570
18.398 51.000 22.403
18.399 50.995 22.238
18.400 50.995 22.075
18.401 50.996 21.911
18.402 50.995 21.733
18.403 50.990 21.577
18.404 50.990 21.410
18.405 50.988 21.249
18.406 50.988 21.077
18.407 50.992 20.918
18.408 51.001 20.737
18.409 51.009 20.586
18.410 50.998 20.422
18.411 50.999 20.243
18.412 51.010 20.085
18.413 51.008 19.921
18.414 50.995 19.754
18.415 50.994 19.585
18.416 51.001 19.422
18.417 50.999 19.271
18.418 50.994 19.084
18.419 50.994 18.910
18.420 50.994 18.758
18.421 50.989 18.590
18.422 50.994 18.426
18.423 50.994 18.264
18.424 50.995 18.090
18.425 51.003 17.930
18.426 51.000 17.755
18.427 51.003 17.601
18.428 51.013 17.427
18.429 51.015 17.266
18.431 51.007 17.095
18.432 51.011 16.929
18.433 51.024 16.772
18.434 51.022 16.591
18.436 51.016 16.437
18.437 51.013 16.262
18.438 51.012 16.103
18.439 51.012 15.935
18.440 51.002 15.766
18.441 50.990 15.613
18.441 50.977 15.440
18.442 50.960 15.274
18.443 50.956 15.104
18.444 50.956 14.912
18.445 50.978 14.751
18.446 51.026 14.599
18.447 51.066 14.455
18.448 51.102 14.261
18.449 51.126 14.113
18.449 51.126 14.039
18.482 59.923 13.769
18.483 60.035 13.702
18.484 60.082 13.543
18.485 60.096 13.384
18.487 60.103 13.229
18.488 60.105 13.073
18.489 60.092 12.915
18.490 60.072 12.745
18.491 60.055 12.597
18.493 60.055 12.442
18.494 60.055 12.268
18.495 60.054 12.116
18.496 60.066 11.956
18.498 60.071 11.812
18.499 60.069 11.646
18.500 60.065 11.486
18.502 60.065 11.320
18.503 60.061 11.165
18.504 60.054 11.015
18.505 60.056 10.847
18.506 60.041 10.766
18.508 59.569 10.376
18.508 59.701 10.324
18.509 59.780 10.252
18.511 59.847 10.112
18.512 59.863 9.959
18.513 59.870 9.791
18.514 59.873 9.634
18.515 59.870 9.477
18.517 59.866 9.317
18.518 59.857 9.159
18.519 59.843 9.002
18.520 59.835 8.841
18.521 59.830 8.673
18.522 59.821 8.521
18.523 59.822 8.355
18.525 59.830 8.198
18.526 59.830 8.041
18.527 59.830 7.889
18.528 59.829 7.724
18.530 59.824 7.571
18.531 59.796 7.404
18.532 59.743 7.314
18.532 59.664 7.220
18.533 59.652 7.055
18.534 59.762 7.005
18.536 59.872 6.863
18.537 59.894 6.698
18.538 59.903 6.542
18.539 59.900 6.388
18.541 59.895 6.227
18.542 59.890 6.066
18.543 59.881 5.902
18.544 59.876 5.737
18.545 59.843 5.576
18.546 59.845 5.420
18.547 59.854 5.263
18.548 59.844 5.105
18.549 59.847 4.948
18.551 59.846 4.785
18.552 59.838 4.623
18.553 59.840 4.463
18.554 59.845 4.310
18.555 59.837 4.151
18.557 59.812 3.979
18.559 59.385 3.575
18.560 59.681 3.542
18.561 59.844 3.508
18.562 59.930 3.443
18.563 59.959 3.292
18.565 59.957 3.127
18.566 59.958 2.973
18.455 50.694 30.523
18.456 50.794 30.441
18.456 50.890 30.359
18.457 50.977 30.282
18.458 51.037 30.193
18.458 51.114 30.037
18.459 51.155 29.857
18.460 51.181 29.703
18.460 51.184 29.524
18.460 51.174 29.375
18.461 51.170 29.199
18.461 51.177 29.033
18.462 51.166 28.876
18.462 51.136 28.703
18.463 51.103 28.538
18.464 51.084 28.373
18.465 51.077 28.209
18.466 51.084 28.043
18.467 51.093 27.869
18.468 51.092 27.712
18.469 51.090 27.543
18.470 51.101 27.383
18.471 51.108 27.206
18.472 51.097 27.052
18.473 51.091 26.874
18.474 51.090 26.723
18.475 51.082 26.555
18.476 51.087 26.382
18.476 51.104 26.214
18.477 51.115 26.057
18.478 51.102 25.891
18.478 51.095 25.722
18.479 51.098 25.554
18.479 51.096 25.397
18.480 51.106 25.217
18.481 51.114 25.060
18.482 51.110 24.892
18.483 51.108 24.738
18.484 51.120 24.561
18.485 51.114 24.405
18.486 51.101 24.229
18.487 51.103 24.063
18.488 51.098 23.910
18.489 51.097 23.725
18.491 51.116 23.563
18.492 51.133 23.410
18.493 51.121 23.236
18.494 51.116 23.076
18.495 51.115 22.912
18.496 51.112 22.742
18.497 51.113 22.579
18.498 51.101 22.409
18.499 51.091 22.255
18.500 51.095 22.071
18.501 51.102 21.909
18.502 51.109 21.745
18.503 51.105 21.597
18.504 51.092 21.410
18.505 51.088 21.250
18.506 51.084 21.082
18.507 51.089 20.911
18.508 51.105 20.759
18.509 51.112 20.597
18.511 51.107 20.418
18.512 51.105 20.255
18.513 51.114 20.100
18.514 51.115 19.924
18.515 51.103 19.763
18.516 51.109 19.587
18.516 51.115 19.432
18.517 51.108 19.260
18.518 51.105 19.100
18.519 51.105 18.943
18.520 51.105 18.758
18.521 51.101 18.600
18.522 51.096 18.427
18.523 51.094 18.269
18.524 51.098 18.103
18.525 51.104 17.938
18.526 51.101 17.767
18.527 51.107 17.603
18.528 51.114 17.447
18.530 51.113 17.266
18.531 51.109 17.101
18.532 51.111 16.951
18.533 51.124 16.767
18.535 51.126 16.617
18.536 51.123 16.443
18.537 51.119 16.266
18.538 51.113 16.121
18.539 51.113 15.935
18.540 51.106 15.780
18.541 51.097 15.621
18.542 51.083 15.454
18.542 51.072 15.280
18.543 51.060 15.107
18.544 51.049 14.945
18.544 51.057 14.840
18.545 51.091 14.675
18.546 51.136 14.528
18.547 51.175 14.380
18.548 51.191 14.201
18.549 51.180 14.040
18.583 60.041 13.694
18.584 60.076 13.541
18.585 60.089 13.385
18.586 60.100 13.239
18.588 60.102 13.069
18.589 60.086 12.913
18.590 60.068 12.753
18.591 60.052 12.589
18.593 60.051 12.425
18.594 60.056 12.282
18.595 60.061 12.118
18.596 60.071 11.964
18.598 60.074 11.806
18.599 60.072 11.634
18.600 60.068 11.488
18.601 60.067 11.331
18.603 60.058 11.164
18.604 60.050 11.009
18.605 60.045 10.846
18.606 60.058 10.773
18.608 59.591 10.376
18.608 59.711 10.323
18.610 59.837 10.190
18.611 59.861 10.029
18.612 59.879 9.877
18.614 59.882 9.720
18.615 59.875 9.564
18.616 59.874 9.395
18.617 59.868 9.235
18.618 59.857 9.079
18.619 59.845 8.918
18.620 59.839 8.756
18.622 59.833 8.602
18.623 59.825 8.442
18.624 59.831 8.281
18.625 59.834 8.123
18.626 59.832 7.966
18.628 59.834 7.800
18.629 59.833 7.649
18.630 59.842 7.489
18.632 59.764 7.309
18.632 59.676 7.226
18.633 59.650 7.056
18.634 59.769 7.012
18.636 59.875 6.854
18.637 59.897 6.709
18.638 59.905 6.537
18.639 59.898 6.381
18.640 59.894 6.220
18.642 59.890 6.066
18.643 59.883 5.908
18.644 59.877 5.751
18.645 59.863 5.584
18.646 59.855 5.427
18.647 59.850 5.256
18.648 59.839 5.105
18.649 59.844 4.946
18.650 59.848 4.785
18.652 59.841 4.620
18.653 59.844 4.457
18.654 59.848 4.300
18.655 59.845 4.148
18.657 59.820 3.998
18.660 59.677 3.538
18.661 59.841 3.514
18.662 59.923 3.446
18.663 59.952 3.287
18.664 59.952 3.138
18.666 59.955 2.965
18.555 50.802 30.521
18.556 50.897 30.438
18.557 50.998 30.359
18.557 51.087 30.281
18.558 51.148 30.194
18.559 51.216 30.025
18.560 51.252 29.872
18.560 51.270 29.704
18.561 51.273 29.529
18.561 51.266 29.377
18.561 51.266 29.206
18.562 51.267 29.039
18.562 51.250 28.872
18.563 51.223 28.701
18.563 51.201 28.541
18.564 51.186 28.379
18.565 51.187 28.211
18.566 51.187 28.035
18.567 51.188 27.881
18.568 51.191 27.712
18.569 51.193 27.543
18.571 51.209 27.385
18.572 51.219 27.215
18.573 51.208 27.054
18.574 51.206 26.880
18.574 51.207 26.721
18.575 51.200 26.548
18.576 51.202 26.403
18.577 51.216 26.228
18.577 51.220 26.056
18.578 51.206 25.888
18.578 51.191 25.729
18.579 51.190 25.555
18.580 51.193 25.395
18.581 51.201 25.229
18.581 51.212 25.064
18.582 51.211 24.895
18.583 51.206 24.735
18.584 51.207 24.575
18.585 51.201 24.396
18.586 51.190 24.240
18.587 51.189 24.062
18.588 51.192 23.907
18.590 51.192 23.740
18.591 51.210 23.583
18.592 51.223 23.483
18.593 51.231 23.328
18.594 51.221 23.164
18.595 51.216 22.999
18.596 51.221 22.820
18.597 51.221 22.675
18.598 51.214 22.501
18.599 51.196 22.324
18.600 51.194 22.174
18.601 51.198 22.004
18.602 51.215 21.842
18.603 51.226 21.668
18.604 51.213 21.504
18.605 51.200 21.339
18.606 51.194 21.168
18.607 51.195 21.010
18.608 51.206 20.856
18.609 51.218 20.671
18.610 51.220 20.517
18.611 51.211 20.344
18.612 51.209 20.187
18.613 51.210 20.018
18.614 51.212 19.845
18.615 51.210 19.686
18.616 51.216 19.527
18.617 51.218 19.357
18.618 51.208 19.177
18.619 51.208 19.022
18.620 51.215 18.857
18.621 51.212 18.696
18.622 51.210 18.525
18.623 51.207 18.358
18.624 51.197 18.189
18.625 51.206 18.023
18.626 51.207 17.868
18.627 51.200 17.692
18.628 51.211 17.535
18.629 51.215 17.360
18.630 51.214 17.205
18.632 51.214 17.029
18.633 51.223 16.878
18.634 51.227 16.775
18.635 51.232 16.620
18.636 51.234 16.455
18.637 51.231 16.284
18.638 51.218 16.118
18.639 51.212 15.955
18.640 51.204 15.786
18.641 51.198 15.630
18.642 51.181 15.467
18.643 51.170 15.280
18.643 51.154 15.122
18.644 51.139 14.952
18.645 51.146 14.778
18.646 51.188 14.619
18.647 51.233 14.442
18.648 51.260 14.286
18.649 51.270 14.120
18.650 51.277 13.978
18.681 59.797 13.833
18.682 59.959 13.769
18.683 60.039 13.702
18.684 60.073 13.544
18.685 60.084 13.384
18.687 60.098 13.227
18.688 60.104 13.074
18.689 60.091 12.913
18.690 60.075 12.747
18.691 60.058 12.597
18.693 60.058 12.433
18.694 60.058 12.278
18.695 60.059 12.117
18.696 60.067 11.957
18.698 60.067 11.806
18.699 60.062 11.638
18.700 60.057 11.486
18.701 60.061 11.331
18.703 60.052 11.162
18.704 60.042 11.010
18.705 60.043 10.843
18.706 60.009 10.703
18.711 59.856 10.112
18.712 59.870 9.951
18.713 59.880 9.805
18.714 59.878 9.631
18.715 59.869 9.483
18.717 59.866 9.317
18.718 59.860 9.166
18.719 59.847 8.987
18.720 59.839 8.842
18.721 59.839 8.681
18.722 59.833 8.519
18.723 59.832 8.365
18.725 59.840 8.198
18.726 59.837 8.047
18.727 59.831 7.887
18.729 59.831 7.711
18.730 59.840 7.569
18.731 59.836 7.418
18.732 59.792 7.327
18.732 59.733 7.249
18.733 59.653 7.058
18.734 59.751 7.005
18.735 59.827 6.932
18.736 59.890 6.770
18.738 59.897 6.627
18.739 59.895 6.467
18.740 59.887 6.300
18.741 59.884 6.146
18.742 59.882 5.978
18.743 59.875 5.826
18.744 59.866 5.662
18.745 59.859 5.503
18.746 59.849 5.343
18.748 59.838 5.175
18.749 59.839 5.019
18.750 59.849 4.869
18.751 59.851 4.708
18.752 59.849 4.552
18.754 59.849 4.388
18.755 59.851 4.220
18.756 59.850 4.083
18.757 59.848 3.934
18.762 59.924 3.439
18.763 59.947 3.294
18.765 59.944 3.117
18.766 59.950 2.980
18.656 50.904 30.523
18.656 51.000 30.440
18.657 51.096 30.355
18.658 51.182 30.280
18.659 51.291 30.127
18.660 51.338 29.940
18.660 51.359 29.783
18.661 51.363 29.631
18.661 51.364 29.450
18.661 51.362 29.281
18.662 51.361 29.121
18.662 51.354 28.959
18.663 51.331 28.791
18.663 51.313 28.634
18.664 51.304 28.455
18.665 51.299 28.290
18.666 51.295 28.131
18.667 51.287 27.964
18.668 51.285 27.805
18.669 51.289 27.633
18.670 51.305 27.465
18.672 51.324 27.304
18.673 51.324 27.133
18.674 51.320 26.977
18.675 51.329 26.803
18.675 51.323 26.646
18.676 51.316 26.471
18.677 51.319 26.303
18.678 51.319 26.146
18.678 51.312 25.978
18.679 51.298 25.809
18.679 51.291 25.655
18.680 51.294 25.480
18.681 51.303 25.319
18.681 51.313 25.151
18.682 51.322 24.990
18.683 51.318 24.820
18.684 51.309 24.652
18.685 51.303 24.489
18.686 51.291 24.316
18.687 51.287 24.160
18.688 51.300 24.002
18.689 51.300 23.828
18.691 51.311 23.655
18.692 51.324 23.504
18.693 51.328 23.331
18.694 51.323 23.166
18.695 51.313 23.004
18.696 51.319 22.834
18.697 51.323 22.675
18.698 51.318 22.500
18.699 51.303 22.339
18.700 51.291 22.168
18.701 51.298 22.009
18.702 51.317 21.849
18.704 51.328 21.681
18.705 51.319 21.508
18.706 51.307 21.339
18.706 51.304 21.191
18.708 51.306 21.015
18.709 51.313 20.844
18.710 51.316 20.694
18.711 51.315 20.521
18.712 51.312 20.348
18.713 51.305 20.194
18.714 51.304 20.020
18.715 51.312 19.858
18.716 51.313 19.698
18.717 51.319 19.519
18.718 51.322 19.365
18.719 51.315 19.199
18.720 51.320 19.035
18.721 51.321 18.860
18.721 51.320 18.708
18.722 51.321 18.530
18.723 51.319 18.366
18.724 51.308 18.193
18.725 51.310 18.043
18.726 51.307 17.866
18.727 51.300 17.709
18.729 51.310 17.534
18.730 51.316 17.383
18.731 51.317 17.200
18.732 51.315 17.034
18.733 51.317 16.881
18.735 51.329 16.712
18.736 51.335 16.536
18.737 51.338 16.387
18.738 51.330 16.208
18.739 51.323 16.046
18.740 51.313 15.881
18.741 51.301 15.721
18.742 51.291 15.551
18.743 51.273 15.371
18.743 51.255 15.210
18.744 51.242 15.043
18.745 51.240 14.875
18.746 51.272 14.704
18.747 51.323 14.549
18.748 51.359 14.388
18.749 51.368 14.221
18.750 51.378 14.051
18.780 59.553 13.889
18.781 59.778 13.836
18.782 59.934 13.777
18.783 60.033 13.700
18.784 60.067 13.540
18.785 60.085 13.389
18.787 60.099 13.226
18.788 60.106 13.073
18.789 60.096 12.917
18.790 60.077 12.745
18.791 60.063 12.595
18.793 60.057 12.434
18.794 60.055 12.282
18.795 60.057 12.113
18.796 60.062 11.964
18.798 60.065 11.802
18.799 60.058 11.646
18.800 60.055 11.480
18.802 60.059 11.321
18.803 60.051 11.166
18.804 60.044 11.008
18.805 60.050 10.853
18.807 60.053 10.701
18.808 59.652 10.378
18.809 59.802 10.266
18.811 59.855 10.112
18.812 59.867 9.949
18.813 59.876 9.798
18.814 59.875 9.640
18.815 59.867 9.479
18.817 59.863 9.321
18.818 59.859 9.150
18.819 59.850 9.000
18.820 59.841 8.839
18.821 59.844 8.680
18.822 59.839 8.518
18.823 59.839 8.364
18.825 59.851 8.207
18.826 59.842 8.040
18.827 59.831 7.888
18.828 59.834 7.730
18.830 59.842 7.569
18.831 59.827 7.393
18.832 59.754 7.305
18.832 59.670 7.233
18.833 59.644 7.060
18.834 59.753 7.000
18.835 59.819 6.920
18.836 59.886 6.790
18.838 59.888 6.617
18.839 59.890 6.469
18.840 59.882 6.298
18.841 59.879 6.150
18.842 59.879 5.977
18.843 59.873 5.824
18.844 59.863 5.665
18.845 59.854 5.505
18.847 59.848 5.334
18.848 59.837 5.182
18.849 59.838 5.023
18.850 59.853 4.864
18.851 59.855 4.703
18.852 59.853 4.550
18.854 59.855 4.392
18.855 59.858 4.234
18.856 59.861 4.064
18.857 59.848 3.993
18.860 59.679 3.537
18.861 59.837 3.506
18.862 59.927 3.442
18.863 59.944 3.290
18.864 59.939 3.139
18.866 59.946 2.961
18.756 50.994 30.531
18.757 51.103 30.451
18.758 51.195 30.358
18.758 51.276 30.274
18.759 51.384 30.112
18.760 51.434 29.956
18.761 51.451 29.788
18.761 51.454 29.624
18.761 51.457 29.447
18.762 51.463 29.286
18.762 51.460 29.131
18.763 51.449 28.963
18.763 51.432 28.793
18.764 51.422 28.622
18.765 51.417 28.468
18.765 51.414 28.297
18.766 51.410 28.131
18.767 51.398 27.959
18.768 51.389 27.804
18.770 51.391 27.635
18.771 51.407 27.478
18.772 51.424 27.301
18.773 51.423 27.141
18.774 51.418 27.038
18.774 51.423 26.892
18.775 51.428 26.733
18.776 51.419 26.557
18.777 51.413 26.406
18.778 51.411 26.231
18.778 51.408 26.058
18.779 51.402 25.903
18.779 51.395 25.733
18.780 51.400 25.576
18.781 51.402 25.402
18.781 51.403 25.231
18.782 51.409 25.070
18.783 51.414 24.908
18.784 51.411 24.739
18.785 51.403 24.582
18.786 51.397 24.410
18.787 51.389 24.264
18.787 51.390 24.162
18.788 51.391 24.061
18.789 51.400 23.912
18.790 51.401 23.755
18.792 51.411 23.587
18.793 51.415 23.418
18.794 51.416 23.253
18.795 51.412 23.086
18.796 51.410 22.930
18.797 51.415 22.763
18.798 51.420 22.660
18.799 51.422 22.521
18.800 51.407 22.338
18.801 51.392 22.181
18.802 51.400 22.013
18.803 51.415 21.850
18.804 51.419 21.684
18.805 51.410 21.522
18.806 51.402 21.354
18.807 51.400 21.188
18.808 51.412 21.028
18.809 51.416 20.856
18.810 51.414 20.691
18.811 51.415 20.522
18.812 51.410 20.363
18.813 51.405 20.195
18.814 51.402 20.044
18.815 51.411 19.848
18.816 51.421 19.704
18.817 51.422 19.539
18.818 51.419 19.363
18.819 51.420 19.210
18.819 51.415 19.106
18.820 51.407 18.969
18.821 51.402 18.781
18.822 51.409 18.624
18.823 51.414 18.460
18.824 51.414 18.288
18.825 51.413 18.128
18.826 51.411 17.970
18.827 51.407 17.788
18.828 51.407 17.630
18.829 51.415 17.464
18.831 51.422 17.297
18.832 51.420 17.142
18.833 51.418 17.041
18.834 51.417 16.884
18.835 51.427 16.723
18.836 51.433 16.557
18.837 51.435 16.384
18.838 51.428 16.229
18.839 51.417 16.054
18.840 51.403 15.893
18.841 51.396 15.720
18.842 51.385 15.548
18.843 51.375 15.387
18.844 51.372 15.227
18.844 51.366 15.157
18.848 51.472 14.488
18.849 51.475 14.322
18.850 51.469 14.155
18.850 51.466 14.061
18.881 59.760 13.828
18.882 59.910 13.763
18.883 60.018 13.696
18.884 60.070 13.546
18.885 60.087 13.388
18.887 60.104 13.234
18.888 60.112 13.068
18.889 60.101 12.910
18.890 60.086 12.755
18.892 60.072 12.588
18.893 60.067 12.439
18.894 60.056 12.277
18.895 60.056 12.119
18.896 60.064 11.958
18.898 60.064 11.796
18.899 60.062 11.650
18.900 60.063 11.485
18.902 60.065 11.329
18.903 60.059 11.164
18.904 60.051 11.012
18.905 60.061 10.856
18.906 60.066 10.775
18.908 59.721 10.335
18.909 59.787 10.257
18.911 59.850 10.109
18.912 59.863 9.953
18.913 59.876 9.795
18.914 59.876 9.641
18.916 59.865 9.475
18.917 59.859 9.316
18.918 59.856 9.151
18.919 59.848 9.009
18.920 59.841 8.838
18.921 59.842 8.677
18.922 59.839 8.524
18.924 59.841 8.358
18.925 59.850 8.205
18.926 59.844 8.042
18.927 59.831 7.888
18.929 59.831 7.724
18.930 59.843 7.574
18.931 59.817 7.402
18.932 59.771 7.308
18.932 59.668 7.217
18.933 59.656 7.063
18.934 59.757 7.009
18.936 59.869 6.865
18.937 59.890 6.693
18.938 59.897 6.544
18.939 59.888 6.385
18.941 59.882 6.216
18.942 59.883 6.073
18.943 59.877 5.900
18.944 59.867 5.740
18.945 59.856 5.579
18.946 59.852 5.422
18.947 59.847 5.269
18.948 59.841 5.097
18.949 59.855 4.946
18.951 59.864 4.785
18.952 59.862 4.629
18.953 59.861 4.470
18.954 59.864 4.313
18.956 59.856 4.144
18.957 59.866 3.994
18.957 59.843 3.941
18.960 59.680 3.542
18.961 59.843 3.514
18.962 59.927 3.450
18.963 59.949 3.285
18.965 59.940 3.129
18.966 59.943 2.972
18.856 50.978 30.603
18.856 51.087 30.525
18.857 51.194 30.447
18.858 51.288 30.372
18.858 51.370 30.287
18.859 51.428 30.191
18.860 51.503 30.047
18.860 51.529 29.870
18.861 51.530 29.703
18.861 51.536 29.536
18.862 51.549 29.379
18.862 51.552 29.209
18.863 51.544 29.045
18.863 51.533 28.876
18.864 51.524 28.712
18.864 51.519 28.551
18.865 51.512 28.379
18.866 51.509 28.215
18.867 51.506 28.050
18.868 51.493 27.895
18.869 51.491 27.715
18.870 51.504 27.558
18.872 51.522 27.383
18.873 51.531 27.225
18.874 51.522 27.069
18.875 51.524 26.892
18.876 51.528 26.726
18.876 51.519 26.568
18.877 51.510 26.394
18.878 51.504 26.238
18.878 51.503 26.067
18.879 51.500 25.904
18.879 51.503 25.733
18.880 51.513 25.571
18.881 51.509 25.405
18.881 51.497 25.250
18.882 51.502 25.076
18.883 51.507 24.909
18.884 51.506 24.748
18.885 51.503 24.582
18.886 51.497 24.413
18.887 51.487 24.246
18.888 51.490 24.093
18.889 51.497 23.916
18.891 51.499 23.754
18.892 51.504 23.593
18.893 51.509 23.422
18.894 51.510 23.271
18.895 51.507 23.097
18.896 51.497 22.920
18.897 51.501 22.759
18.898 51.507 22.590
18.899 51.507 22.438
18.900 51.500 22.281
18.901 51.500 22.178
18.902 51.511 22.021
18.903 51.521 21.852
18.904 51.516 21.690
18.905 51.507 21.522
18.906 51.501 21.362
18.907 51.505 21.190
18.908 51.523 21.029
18.909 51.520 20.863
18.910 51.514 20.698
18.911 51.511 20.538
18.912 51.507 20.368
18.913 51.500 20.196
18.914 51.497 20.040
18.915 51.511 19.876
18.916 51.519 19.706
18.917 51.514 19.551
18.918 51.513 19.363
18.919 51.513 19.215
18.920 51.505 19.042
18.921 51.494 18.875
18.922 51.490 18.720
18.923 51.496 18.547
18.924 51.509 18.382
18.925 51.513 18.221
18.926 51.517 18.053
18.927 51.516 17.879
18.928 51.513 17.715
18.929 51.515 17.556
18.930 51.520 17.392
18.931 51.522 17.227
18.933 51.518 17.055
18.934 51.518 16.896
18.935 51.519 16.727
18.936 51.523 16.564
18.937 51.522 16.389
18.938 51.516 16.235
18.939 51.505 16.145
18.940 51.490 15.980
18.941 51.488 15.829
18.942 51.491 15.647
18.943 51.491 15.491
18.943 51.493 15.399
18.947 51.599 14.573
18.948 51.604 14.415
18.949 51.572 14.251
18.950 51.543 14.069
18.981 59.779 13.837
18.982 59.927 13.768
18.983 60.011 13.689
18.984 60.074 13.549
18.985 60.089 13.383
18.986 60.102 13.231
18.988 60.108 13.074
18.989 60.098 12.918
18.990 60.087 12.758
18.991 60.078 12.590
18.992 60.074 12.432
18.994 60.062 12.276
18.995 60.057 12.122
18.996 60.064 11.960
18.998 60.067 11.793
18.999 60.066 11.643
19.000 60.069 11.482
19.001 60.074 11.338
19.003 60.067 11.165
19.004 60.059 11.010
19.005 60.063 10.848
19.007 59.587 10.369
19.008 59.704 10.329
19.010 59.826 10.192
19.011 59.850 10.024
19.012 59.864 9.874
19.013 59.875 9.721
19.015 59.870 9.557
19.016 59.861 9.401
19.017 59.856 9.238
19.018 59.859 9.077
19.019 59.849 8.918
19.020 59.841 8.758
19.021 59.843 8.603
19.023 59.840 8.436
19.024 59.849 8.280
19.025 59.856 8.139
19.026 59.844 7.957
19.028 59.836 7.802
19.029 59.841 7.645
19.030 59.852 7.491
19.031 59.775 7.312
19.032 59.652 7.224
19.033 59.641 7.060
19.034 59.749 7.001
19.035 59.867 6.859
19.037 59.886 6.698
19.038 59.898 6.549
19.039 59.889 6.377
19.040 59.880 6.222
19.041 59.882 6.055
19.042 59.876 5.902
19.043 59.862 5.744
19.044 59.849 5.593
19.046 59.850 5.415
19.047 59.848 5.262
19.048 59.846 5.110
19.049 59.857 4.940
19.050 59.867 4.795
19.052 59.863 4.620
19.053 59.861 4.470
19.054 59.863 4.307
19.055 59.862 4.155
19.056 59.857 4.069
19.060 59.672 3.550
19.061 59.839 3.507
19.061 59.920 3.433
19.063 59.950 3.300
19.064 59.945 3.133
19.066 59.951 2.964
18.957 51.184 30.521
18.957 51.293 30.440
18.958 51.387 30.367
18.959 51.469 30.293
18.959 51.528 30.205
18.960 51.575 30.110
18.960 51.620 29.953
18.961 51.620 29.787
18.961 51.622 29.624
18.962 51.637 29.456
18.962 51.640 29.298
18.963 51.637 29.134
18.963 51.628 28.952
18.964 51.617 28.799
18.964 51.614 28.631
18.965 51.607 28.467
18.966 51.602 28.298
18.967 51.603 28.137
18.968 51.599 27.970
18.969 51.593 27.807
18.970 51.597 27.647
18.971 51.604 27.472
18.972 51.612 27.313
18.973 51.610 27.147
18.974 51.606 26.969
18.975 51.616 26.821
18.976 51.617 26.655
18.977 51.610 26.482
18.978 51.599 26.312
18.978 51.586 26.153
18.979 51.585 25.999
18.979 51.592 25.821
18.980 51.612 25.653
18.981 51.616 25.494
18.981 51.606 25.328
18.982 51.595 25.162
18.983 51.600 24.992
18.984 51.611 24.840
18.985 51.608 24.666
18.986 51.602 24.509
18.987 51.600 24.338
18.988 51.598 24.162
18.989 51.595 24.012
18.990 51.601 23.843
18.991 51.601 23.674
18.993 51.601 23.515
18.994 51.602 23.344
18.995 51.603 23.180
18.996 51.596 23.013
18.997 51.589 22.852
18.998 51.592 22.685
18.999 51.601 22.521
19.000 51.603 22.356
19.001 51.602 22.193
19.002 51.611 22.025
19.003 51.616 21.859
19.004 51.601 21.695
19.005 51.587 21.526
19.006 51.587 21.363
19.007 51.592 21.204
19.008 51.610 21.036
19.009 51.609 20.871
19.010 51.606 20.703
19.011 51.609 20.539
19.012 51.608 20.376
19.013 51.602 20.213
19.014 51.600 20.037
19.015 51.611 19.880
19.016 51.612 19.711
19.017 51.602 19.543
19.018 51.603 19.388
19.019 51.604 19.221
19.020 51.603 19.049
19.021 51.588 18.888
19.022 51.576 18.711
19.023 51.589 18.552
19.024 51.594 18.398
19.025 51.601 18.227
19.026 51.613 18.057
19.027 51.616 17.892
19.028 51.615 17.731
19.029 51.617 17.568
19.030 51.621 17.389
19.032 51.625 17.234
19.033 51.625 17.075
19.034 51.622 16.900
19.035 51.617 16.731
19.036 51.614 16.575
19.038 51.614 16.403
19.039 51.609 16.243
19.040 51.600 16.069
19.041 51.605 15.909
19.042 51.618 15.742
19.043 51.628 15.573
19.044 51.628 15.402
19.047 51.722 14.686
19.048 51.727 14.502
19.049 51.691 14.336
19.050 51.636 14.176
19.051 51.637 14.092
19.081 59.800 13.838
19.082 59.944 13.771
19.083 60.026 13.697
19.084 60.078 13.545
19.085 60.090 13.378
19.087 60.103 13.233
19.088 60.101 13.074
19.089 60.082 12.905
19.090 60.076 12.756
19.091 60.072 12.592
19.093 60.072 12.438
19.094 60.067 12.270
19.095 60.064 12.122
19.096 60.068 11.958
19.098 60.069 11.807
19.099 60.070 11.636
19.100 60.072 11.488
19.101 60.071 11.330
19.103 60.065 11.168
19.104 60.061 11.009
19.105 60.061 10.856
19.106 60.071 10.776
19.107 59.563 10.373
19.108 59.692 10.329
19.109 59.771 10.260
19.110 59.826 10.116
19.112 59.845 9.946
19.113 59.865 9.789
19.114 59.866 9.634
19.115 59.856 9.477
19.116 59.850 9.312
19.118 59.850 9.164
19.119 59.849 8.993
19.120 59.839 8.843
19.121 59.837 8.679
19.122 59.836 8.519
19.123 59.839 8.367
19.125 59.849 8.196
19.126 59.847 8.045
19.127 59.838 7.886
19.128 59.835 7.729
19.130 59.834 7.561
19.131 59.829 7.412
19.132 59.756 7.314
19.132 59.669 7.217
19.133 59.612 7.125
19.134 59.708 7.001
19.135 59.811 6.927
19.136 59.872 6.781
19.138 59.888 6.616
19.139 59.891 6.464
19.140 59.880 6.301
19.141 59.879 6.156
19.142 59.875 5.973
19.143 59.867 5.823
19.144 59.852 5.655
19.145 59.848 5.501
19.146 59.856 5.344
19.148 59.852 5.180
19.149 59.855 5.027
19.150 59.864 4.871
19.151 59.863 4.701
19.152 59.862 4.547
19.154 59.863 4.397
19.155 59.860 4.221
19.156 59.856 4.152
19.162 59.937 3.362
19.164 59.955 3.215
19.165 59.957 3.043
19.166 59.959 2.975
19.057 51.295 30.530
19.058 51.389 30.447
19.059 51.488 30.368
19.059 51.570 30.279
19.060 51.627 30.195
19.061 51.701 30.044
19.061 51.720 29.873
19.062 51.715 29.704
19.062 51.724 29.542
19.063 51.731 29.378
19.063 51.726 29.206
19.064 51.720 29.054
19.064 51.706 28.883
19.065 51.698 28.713
19.065 51.690 28.553
19.066 51.682 28.380
19.067 51.684 28.226
19.068 51.684 28.056
19.069 51.685 27.892
19.070 51.687 27.723
19.071 51.685 27.558
19.072 51.690 27.400
19.074 51.692 27.226
19.075 51.686 27.070
19.075 51.688 26.899
19.076 51.699 26.736
19.077 51.702 26.571
19.078 51.699 26.403
19.079 51.689 26.237
19.079 51.674 26.069
19.080 51.677 25.913
19.080 51.697 25.748
19.081 51.705 25.593
19.082 51.698 25.403
19.082 51.682 25.248
19.083 51.675 25.087
19.084 51.691 24.908
19.085 51.700 24.758
19.086 51.697 24.593
19.087 51.696 24.418
19.088 51.697 24.265
19.089 51.686 24.094
19.090 51.681 23.932
19.092 51.687 23.763
19.093 51.691 23.600
19.094 51.695 23.426
19.095 51.701 23.276
19.096 51.697 23.100
19.097 51.683 22.934
19.098 51.675 22.776
19.099 51.675 22.614
19.100 51.680 22.435
19.101 51.694 22.268
19.102 51.705 22.123
19.103 51.709 21.950
19.104 51.702 21.782
19.105 51.686 21.616
19.106 51.677 21.456
19.107 51.681 21.288
19.108 51.688 21.124
19.109 51.694 20.960
19.111 51.696 20.790
19.112 51.697 20.629
19.113 51.701 20.466
19.114 51.698 20.292
19.115 51.695 20.133
19.116 51.695 19.970
19.117 51.702 19.808
19.118 51.695 19.640
19.119 51.687 19.468
19.119 51.692 19.303
19.120 51.692 19.133
19.121 51.679 18.976
19.122 51.661 18.819
19.123 51.667 18.645
19.124 51.670 18.467
19.125 51.676 18.316
19.126 51.694 18.150
19.127 51.707 17.984
19.128 51.711 17.818
19.129 51.715 17.649
19.130 51.713 17.498
19.132 51.712 17.323
19.133 51.717 17.157
19.134 51.719 16.991
19.135 51.711 16.830
19.137 51.701 16.659
19.138 51.694 16.502
19.139 51.694 16.326
19.140 51.697 16.168
19.141 51.704 16.001
19.142 51.729 15.833
19.143 51.747 15.651
19.144 51.750 15.515
19.145 51.754 15.337
19.145 51.778 15.176
19.146 51.809 15.025
19.147 51.821 14.840
19.148 51.827 14.752
19.148 51.833 14.606
19.149 51.815 14.434
19.150 51.766 14.282
19.151 51.713 14.096
19.182 59.927 13.761
19.183 60.031 13.694
19.184 60.075 13.544
19.186 60.089 13.386
19.187 60.099 13.229
19.188 60.093 13.073
19.189 60.073 12.914
19.190 60.067 12.747
19.192 60.067 12.593
19.193 60.073 12.433
19.194 60.071 12.274
19.195 60.068 12.124
19.197 60.068 11.962
19.198 60.066 11.802
19.199 60.071 11.643
19.200 60.076 11.489
19.202 60.076 11.326
19.203 60.064 11.169
19.204 60.059 11.005
19.206 60.051 10.859
19.206 60.038 10.779
19.209 59.750 10.255
19.211 59.824 10.109
19.212 59.842 9.952
19.213 59.863 9.797
19.214 59.862 9.634
19.216 59.850 9.476
19.217 59.844 9.308
19.218 59.846 9.163
19.219 59.846 8.997
19.220 59.838 8.837
19.221 59.838 8.673
19.222 59.831 8.521
19.224 59.826 8.364
19.225 59.836 8.207
19.226 59.834 8.036
19.227 59.831 7.883
19.229 59.835 7.734
19.230 59.832 7.562
19.231 59.802 7.411
19.232 59.731 7.310
19.232 59.589 7.206
19.233 59.574 7.048
19.234 59.722 6.998
19.235 59.800 6.923
19.236 59.866 6.777
19.238 59.882 6.619
19.239 59.891 6.467
19.240 59.882 6.309
19.241 59.879 6.132
19.242 59.875 5.982
19.243 59.867 5.821
19.244 59.856 5.667
19.246 59.850 5.500
19.247 59.854 5.341
19.248 59.852 5.183
19.249 59.846 5.020
19.250 59.852 4.874
19.251 59.859 4.713
19.253 59.860 4.539
19.254 59.865 4.385
19.255 59.862 4.229
19.256 59.859 4.074
19.260 59.629 3.537
19.261 59.801 3.511
19.262 59.900 3.442
19.263 59.945 3.282
19.265 59.954 3.129
19.266 59.964 2.979
19.158 51.392 30.526
19.158 51.494 30.451
19.159 51.591 30.380
19.160 51.672 30.292
19.160 51.730 30.198
19.161 51.798 30.042
19.162 51.815 29.871
19.162 51.810 29.707
19.163 51.810 29.552
19.163 51.816 29.368
19.163 51.818 29.224
19.164 51.812 29.042
19.164 51.801 28.884
19.165 51.789 28.711
19.166 51.782 28.557
19.166 51.774 28.388
19.167 51.775 28.224
19.168 51.775 28.054
19.169 51.779 27.890
19.170 51.783 27.733
19.172 51.780 27.564
19.173 51.787 27.388
19.174 51.787 27.239
19.175 51.786 27.071
19.176 51.786 26.909
19.177 51.789 26.734
19.178 51.797 26.580
19.178 51.799 26.407
19.179 51.789 26.245
19.180 51.766 26.079
19.180 51.768 25.911
19.181 51.784 25.752
19.181 51.789 25.577
19.182 51.780 25.415
19.183 51.760 25.249
19.183 51.752 25.085
19.184 51.766 24.931
19.185 51.772 24.758
19.186 51.767 24.593
19.187 51.777 24.434
19.188 51.784 24.256
19.189 51.770 24.092
19.191 51.769 23.936
19.192 51.776 23.767
19.193 51.776 23.604
19.194 51.781 23.437
19.195 51.794 23.277
19.196 51.789 23.108
19.197 51.778 22.947
19.198 51.770 22.781
19.200 51.763 22.603
19.201 51.769 22.446
19.202 51.788 22.288
19.203 51.796 22.113
19.204 51.798 21.953
19.205 51.796 21.806
19.206 51.786 21.622
19.207 51.785 21.458
19.208 51.781 21.287
19.209 51.780 21.122
19.210 51.783 20.972
19.211 51.786 20.801
19.212 51.788 20.628
19.213 51.792 20.475
19.214 51.792 20.304
19.215 51.779 20.139
19.216 51.774 19.968
19.217 51.780 19.818
19.218 51.772 19.640
19.219 51.772 19.475
19.220 51.779 19.308
19.221 51.780 19.156
19.222 51.767 18.981
19.222 51.759 18.821
19.223 51.764 18.644
19.224 51.768 18.490
19.225 51.771 18.312
19.226 51.781 18.157
19.227 51.796 18.008
19.228 51.802 17.826
19.230 51.806 17.658
19.231 51.807 17.494
19.232 51.808 17.335
19.233 51.812 17.165
19.234 51.819 17.006
19.236 51.814 16.829
19.237 51.795 16.661
19.238 51.781 16.510
19.239 51.779 16.339
19.240 51.789 16.184
19.241 51.802 16.076
19.242 51.828 15.916
19.243 51.859 15.758
19.244 51.869 15.598
19.245 51.863 15.280
19.246 51.885 15.104
19.247 51.900 14.942
19.248 51.897 14.782
19.248 51.896 14.681
19.249 51.895 14.527
19.250 51.867 14.357
19.251 51.818 14.189
19.252 51.830 14.011
19.281 59.769 13.836
19.282 59.917 13.768
19.283 60.012 13.698
19.284 60.074 13.544
19.286 60.087 13.387
19.287 60.093 13.230
19.288 60.089 13.066
19.289 60.073 12.918
19.290 60.063 12.745
19.292 60.065 12.597
19.293 60.070 12.432
19.294 60.064 12.284
19.295 60.061 12.109
19.297 60.056 11.957
19.298 60.047 11.807
19.299 60.053 11.642
19.300 60.062 11.482
19.302 60.064 11.323
19.303 60.055 11.167
19.304 60.048 11.014
19.306 60.038 10.849
19.308 59.664 10.326
19.309 59.744 10.257
19.311 59.821 10.103
19.312 59.838 9.945
19.313 59.856 9.798
19.314 59.858 9.631
19.316 59.846 9.476
19.317 59.839 9.316
19.318 59.842 9.157
19.319 59.841 8.995
19.320 59.839 8.842
19.321 59.839 8.681
19.322 59.829 8.520
19.324 59.822 8.350
19.325 59.830 8.211
19.326 59.833 8.037
19.327 59.830 7.883
19.329 59.836 7.725
19.330 59.838 7.569
19.331 59.792 7.400
19.332 59.755 7.313
19.332 59.534 7.204
19.333 59.604 7.050
19.334 59.719 7.004
19.335 59.798 6.931
19.336 59.871 6.776
19.338 59.887 6.621
19.339 59.891 6.460
19.340 59.885 6.302
19.341 59.880 6.143
19.342 59.873 5.991
19.343 59.870 5.815
19.345 59.860 5.660
19.346 59.852 5.509
19.347 59.859 5.345
19.348 59.854 5.195
19.349 59.845 5.014
19.350 59.854 4.852
19.351 59.861 4.713
19.353 59.866 4.549
19.354 59.872 4.397
19.355 59.867 4.220
19.356 59.863 4.145
19.360 59.625 3.531
19.361 59.800 3.507
19.362 59.899 3.448
19.363 59.947 3.288
19.365 59.956 3.133
19.366 59.965 2.969
19.258 51.394 30.619
19.258 51.494 30.536
19.259 51.598 30.450
19.260 51.684 30.362
19.260 51.760 30.283
19.261 51.862 30.128
19.262 51.905 29.955
19.263 51.905 29.791
19.263 51.897 29.624
19.263 51.902 29.472
19.264 51.905 29.295
19.264 51.910 29.128
19.265 51.905 28.973
19.265 51.893 28.802
19.266 51.887 28.633
19.267 51.876 28.470
19.267 51.873 28.319
19.268 51.872 28.141
19.269 51.875 27.974
19.270 51.877 27.820
19.272 51.879 27.645
19.273 51.887 27.486
19.274 51.891 27.325
19.275 51.887 27.224
19.275 51.888 27.082
19.276 51.889 26.980
19.277 51.888 26.832
19.278 51.890 26.652
19.279 51.901 26.489
19.279 51.902 26.330
19.280 51.879 26.168
19.280 51.865 25.996
19.281 51.875 25.833
19.282 51.882 25.669
19.282 51.875 25.513
19.283 51.861 25.331
19.284 51.849 25.179
19.284 51.852 25.007
19.285 51.862 24.838
19.286 51.856 24.678
19.287 51.860 24.515
19.288 51.873 24.355
19.289 51.866 24.179
19.291 51.862 24.016
19.292 51.865 23.860
19.293 51.868 23.688
19.294 51.867 23.526
19.295 51.877 23.363
19.296 51.887 23.194
19.297 51.880 23.034
19.299 51.871 22.866
19.300 51.863 22.695
19.301 51.858 22.541
19.302 51.871 22.373
19.303 51.880 22.208
19.304 51.887 22.043
19.305 51.887 21.870
19.306 51.888 21.712
19.307 51.894 21.548
19.308 51.883 21.385
19.309 51.877 21.218
19.310 51.872 21.060
19.311 51.870 20.877
19.312 51.879 20.732
19.313 51.876 20.552
19.314 51.886 20.391
19.315 51.884 20.235
19.316 51.869 20.066
19.317 51.871 19.888
19.318 51.869 19.725
19.319 51.865 19.576
19.320 51.869 19.401
19.321 51.873 19.240
19.322 51.867 19.073
19.323 51.854 18.899
19.323 51.859 18.744
19.324 51.867 18.576
19.325 51.865 18.416
19.326 51.871 18.242
19.327 51.882 18.079
19.328 51.889 17.914
19.330 51.900 17.755
19.331 51.905 17.590
19.332 51.902 17.420
19.333 51.906 17.257
19.334 51.908 17.167
19.335 51.915 17.025
19.336 51.914 16.842
19.337 51.897 16.684
19.339 51.874 16.503
19.340 51.870 16.345
19.341 51.888 16.179
19.342 51.918 16.010
19.343 51.947 15.864
19.344 51.958 15.701
19.344 51.959 15.598
19.345 51.946 15.432
19.346 51.932 15.269
19.347 51.942 15.114
19.347 51.952 14.945
19.348 51.959 14.786
19.349 51.969 14.623
19.350 51.965 14.455
19.351 51.937 14.280
19.352 51.913 14.096
19.353 51.942 13.959
19.354 51.940 13.873
19.384 60.052 13.624
19.385 60.079 13.462
19.387 60.088 13.309
19.388 60.086 13.148
19.389 60.076 12.990
19.390 60.064 12.834
19.391 60.054 12.670
19.393 60.055 12.506
19.394 60.056 12.353
19.395 60.055 12.203
19.396 60.051 12.040
19.398 60.042 11.869
19.399 60.039 11.729
19.400 60.049 11.564
19.401 60.058 11.399
19.403 60.053 11.247
19.404 60.046 11.089
19.405 60.037 10.922
19.411 59.820 10.112
19.412 59.836 9.947
19.414 59.853 9.793
19.415 59.854 9.640
19.416 59.847 9.476
19.417 59.841 9.312
19.418 59.835 9.149
19.419 59.837 9.001
19.420 59.835 8.840
19.422 59.837 8.679
19.423 59.829 8.522
19.424 59.817 8.355
19.425 59.821 8.203
19.426 59.825 8.043
19.428 59.826 7.886
19.429 59.832 7.722
19.430 59.836 7.559
19.432 59.811 7.403
19.432 59.798 7.323
19.434 59.622 7.057
19.435 59.728 7.002
19.435 59.807 6.925
19.437 59.873 6.782
19.438 59.887 6.618
19.439 59.888 6.464
19.440 59.882 6.302
19.442 59.879 6.141
19.443 59.872 5.978
19.444 59.873 5.827
19.445 59.863 5.668
19.446 59.855 5.504
19.447 59.863 5.340
19.448 59.852 5.182
19.449 59.847 5.033
19.451 59.858 4.861
19.452 59.862 4.707
19.453 59.864 4.541
19.454 59.871 4.395
19.456 59.865 4.230
19.457 59.860 4.073
19.460 59.637 3.540
19.461 59.807 3.511
19.462 59.905 3.441
19.464 59.946 3.280
19.465 59.958 3.138
19.467 59.961 2.971
19.359 51.595 30.533
19.360 51.692 30.452
19.360 51.777 30.365
19.361 51.852 30.285
19.362 51.946 30.120
19.363 51.991 29.961
19.363 51.996 29.809
19.364 51.985 29.619
19.364 51.987 29.455
19.364 51.993 29.306
19.365 52.003 29.135
19.365 52.002 28.963
19.366 51.992 28.811
19.366 51.982 28.647
19.367 51.979 28.477
19.368 51.980 28.300
19.369 51.976 28.147
19.370 51.975 27.978
19.371 51.975 27.811
19.372 51.979 27.652
19.373 51.983 27.486
19.374 51.989 27.325
19.375 51.988 27.153
19.376 51.979 26.993
19.377 51.975 26.827
19.378 51.972 26.737
19.379 51.977 26.593
19.379 51.984 26.417
19.380 51.980 26.246
19.381 51.962 26.082
19.381 51.960 25.922
19.382 51.962 25.752
19.382 51.957 25.589
19.383 51.945 25.420
19.384 51.937 25.260
19.384 51.938 25.093
19.385 51.940 24.941
19.386 51.943 24.759
19.387 51.944 24.603
19.388 51.959 24.436
19.389 51.964 24.267
19.390 51.957 24.117
19.392 51.960 23.949
19.393 51.958 23.764
19.394 51.949 23.607
19.395 51.953 23.451
19.396 51.967 23.284
19.397 51.973 23.116
19.398 51.975 22.960
19.399 51.970 22.789
19.400 51.955 22.617
19.401 51.957 22.469
19.403 51.963 22.290
19.404 51.960 22.115
19.404 51.966 21.989
19.405 51.972 21.890
19.406 51.971 21.786
19.407 51.979 21.625
19.408 51.978 21.472
19.409 51.967 21.314
19.410 51.956 21.134
19.411 51.956 20.981
19.412 51.965 20.814
19.413 51.973 20.649
19.414 51.972 20.472
19.415 51.975 20.322
19.416 51.967 20.149
19.417 51.955 19.984
19.418 51.955 19.820
19.419 51.951 19.656
19.420 51.953 19.491
19.421 51.958 19.330
19.422 51.953 19.156
19.422 51.940 18.996
19.423 51.937 18.830
19.424 51.953 18.668
19.425 51.958 18.496
19.426 51.956 18.338
19.427 51.964 18.164
19.428 51.973 18.009
19.429 51.984 17.853
19.430 51.991 17.675
19.432 51.995 17.513
19.433 51.993 17.342
19.434 51.990 17.195
19.435 51.995 17.088
19.436 52.010 16.943
19.437 52.002 16.770
19.438 51.980 16.608
19.439 51.972 16.432
19.440 51.981 16.276
19.442 52.012 16.110
19.443 52.039 15.936
19.444 52.049 15.787
19.444 52.036 15.621
19.445 52.007 15.454
19.446 51.995 15.291
19.447 51.994 15.115
19.448 52.003 14.941
19.448 52.024 14.782
19.449 52.036 14.615
19.450 52.038 14.463
19.451 52.021 14.282
19.452 52.001 14.118
19.453 52.023 13.958
19.480 59.460 13.876
19.481 59.764 13.833
19.482 59.937 13.770
19.483 60.038 13.698
19.485 60.073 13.544
19.486 60.084 13.383
19.487 60.088 13.226
19.488 60.084 13.070
19.490 60.072 12.909
19.491 60.061 12.760
19.492 60.050 12.592
19.493 60.052 12.426
19.494 60.048 12.281
19.496 60.049 12.119
19.497 60.040 11.951
19.498 60.029 11.793
19.499 60.036 11.643
19.501 60.046 11.483
19.502 60.052 11.329
19.503 60.048 11.165
19.505 60.044 11.011
19.506 60.033 10.839
19.506 60.028 10.777
19.509 59.706 10.329
19.510 59.813 10.184
19.512 59.836 10.034
19.513 59.854 9.868
19.514 59.863 9.711
19.515 59.857 9.562
19.516 59.854 9.400
19.518 59.846 9.241
19.519 59.843 9.070
19.520 59.844 8.918
19.521 59.843 8.762
19.522 59.842 8.605
19.523 59.824 8.441
19.524 59.818 8.271
19.526 59.826 8.119
19.527 59.827 7.964
19.528 59.829 7.810
19.530 59.834 7.645
19.531 59.837 7.492
19.532 59.802 7.308
19.532 59.672 7.224
19.534 59.624 7.060
19.534 59.731 7.002
19.535 59.804 6.931
19.537 59.874 6.770
19.538 59.889 6.624
19.539 59.888 6.448
19.540 59.884 6.309
19.541 59.880 6.149
19.543 59.874 5.980
19.544 59.873 5.819
19.545 59.864 5.660
19.546 59.856 5.507
19.547 59.863 5.343
19.548 59.864 5.259
19.549 59.855 5.106
19.550 59.861 4.958
19.551 59.870 4.783
19.552 59.869 4.639
19.554 59.872 4.464
19.555 59.873 4.317
19.556 59.860 4.147
19.563 59.934 3.369
19.564 59.957 3.207
19.566 59.958 3.052
19.566 59.957 2.973
19.459 51.696 30.536
19.459 51.779 30.450
19.460 51.864 30.366
19.461 51.938 30.290
19.462 52.027 30.128
19.462 52.066 29.963
19.463 52.066 29.784
19.463 52.060 29.632
19.464 52.062 29.470
19.464 52.065 29.300
19.464 52.082 29.136
19.465 52.090 28.979
19.466 52.076 28.792
19.466 52.069 28.652
19.467 52.070 28.475
19.468 52.069 28.307
19.469 52.067 28.153
19.470 52.060 27.982
19.471 52.055 27.815
19.472 52.061 27.658
19.473 52.070 27.485
19.474 52.082 27.324
19.475 52.085 27.161
19.476 52.078 27.001
19.477 52.070 26.834
19.478 52.063 26.654
19.479 52.069 26.500
19.479 52.074 26.336
19.480 52.067 26.176
19.481 52.056 25.999
19.481 52.054 25.843
19.482 52.050 25.671
19.482 52.036 25.514
19.483 52.032 25.350
19.484 52.037 25.173
19.485 52.033 25.014
19.485 52.028 24.852
19.486 52.031 24.694
19.487 52.042 24.518
19.488 52.052 24.352
19.490 52.055 24.202
19.491 52.053 24.019
19.492 52.055 23.875
19.493 52.045 23.695
19.494 52.033 23.527
19.495 52.046 23.377
19.496 52.060 23.214
19.498 52.063 23.036
19.499 52.067 22.873
19.500 52.051 22.710
19.501 52.040 22.544
19.502 52.049 22.382
19.503 52.048 22.218
19.504 52.051 22.048
19.505 52.062 21.892
19.506 52.074 21.727
19.507 52.078 21.560
19.508 52.068 21.392
19.509 52.052 21.225
19.510 52.041 21.069
19.511 52.047 20.896
19.512 52.061 20.735
19.513 52.059 20.569
19.514 52.060 20.414
19.515 52.055 20.230
19.516 52.044 20.075
19.517 52.041 19.914
19.518 52.043 19.740
19.519 52.045 19.581
19.520 52.052 19.419
19.521 52.053 19.252
19.522 52.043 19.086
19.523 52.034 18.920
19.523 52.038 18.753
19.524 52.052 18.588
19.525 52.048 18.433
19.526 52.042 18.262
19.527 52.049 18.090
19.528 52.054 17.926
19.530 52.065 17.768
19.531 52.076 17.604
19.532 52.077 17.436
19.533 52.069 17.275
19.534 52.070 17.106
19.536 52.082 16.946
19.537 52.077 16.772
19.538 52.063 16.609
19.539 52.053 16.450
19.540 52.063 16.276
19.541 52.094 16.108
19.542 52.122 15.960
19.543 52.130 15.799
19.544 52.111 15.615
19.545 52.084 15.471
19.546 52.067 15.275
19.546 52.063 15.118
19.547 52.071 14.953
19.548 52.093 14.804
19.549 52.109 14.636
19.550 52.106 14.534
19.550 52.101 14.394
19.551 52.082 14.222
19.553 52.073 14.038
19.554 52.107 13.868
19.583 60.053 13.619
19.585 60.081 13.457
19.586 60.083 13.309
19.587 60.084 13.152
19.588 60.077 12.993
19.590 60.064 12.825
19.591 60.049 12.675
19.592 60.041 12.513
19.593 60.039 12.344
19.594 60.039 12.203
19.596 60.038 12.034
19.597 60.027 11.882
19.598 60.024 11.710
19.599 60.037 11.564
19.601 60.048 11.404
19.602 60.048 11.241
19.603 60.046 11.091
19.605 60.044 10.924
19.608 59.710 10.326
19.610 59.822 10.183
19.611 59.840 10.032
19.612 59.858 9.874
19.614 59.865 9.718
19.615 59.864 9.550
19.616 59.865 9.400
19.617 59.854 9.237
19.618 59.851 9.082
19.619 59.848 8.921
19.620 59.846 8.765
19.622 59.841 8.588
19.623 59.827 8.446
19.624 59.829 8.281
19.625 59.837 8.125
19.626 59.835 7.961
19.628 59.832 7.811
19.629 59.829 7.644
19.630 59.825 7.484
19.631 59.772 7.318
19.632 59.604 7.203
19.632 59.551 7.116
19.633 59.615 7.050
19.634 59.717 6.999
19.635 59.798 6.927
19.636 59.877 6.782
19.637 59.890 6.631
19.639 59.889 6.456
19.640 59.885 6.308
19.641 59.881 6.137
19.642 59.876 5.988
19.643 59.874 5.833
19.644 59.863 5.653
19.645 59.853 5.497
19.646 59.858 5.348
19.648 59.856 5.179
19.649 59.855 5.025
19.650 59.864 4.871
19.651 59.868 4.700
19.652 59.865 4.553
19.654 59.867 4.386
19.655 59.864 4.234
19.656 59.852 4.064
19.660 59.628 3.529
19.661 59.808 3.504
19.662 59.899 3.437
19.663 59.945 3.291
19.664 59.951 3.130
19.666 59.955 2.979
19.557 51.590 30.689
19.558 51.690 30.612
19.558 51.780 30.535
19.559 51.873 30.447
19.560 51.952 30.367
19.560 52.020 30.292
19.561 52.106 30.119
19.562 52.145 29.960
19.563 52.150 29.803
19.563 52.150 29.632
19.563 52.147 29.459
19.564 52.144 29.302
19.564 52.153 29.140
19.565 52.164 28.975
19.565 52.151 28.804
19.566 52.144 28.645
19.567 52.150 28.485
19.568 52.154 28.314
19.568 52.149 28.144
19.569 52.142 27.983
19.570 52.135 27.816
19.572 52.134 27.662
19.573 52.146 27.498
19.574 52.159 27.324
19.575 52.165 27.150
19.576 52.159 27.002
19.577 52.147 26.827
19.578 52.139 26.668
19.578 52.140 26.506
19.579 52.148 26.334
19.580 52.143 26.178
19.580 52.135 26.012
19.581 52.136 25.839
19.582 52.133 25.681
19.582 52.125 25.512
19.583 52.131 25.343
19.584 52.143 25.188
19.584 52.138 25.024
19.585 52.122 24.856
19.586 52.121 24.687
19.587 52.129 24.527
19.588 52.143 24.369
19.589 52.150 24.194
19.591 52.147 24.034
19.592 52.149 23.868
19.593 52.133 23.705
19.594 52.113 23.537
19.595 52.119 23.375
19.596 52.133 23.200
19.597 52.141 23.043
19.598 52.150 22.882
19.599 52.140 22.718
19.600 52.134 22.561
19.602 52.135 22.383
19.603 52.136 22.224
19.604 52.139 22.049
19.605 52.145 21.895
19.606 52.158 21.729
19.607 52.160 21.570
19.608 52.154 21.399
19.609 52.138 21.238
19.610 52.125 21.064
19.611 52.138 20.900
19.612 52.154 20.737
19.613 52.154 20.585
19.614 52.149 20.402
19.615 52.144 20.253
19.616 52.133 20.085
19.617 52.126 19.906
19.618 52.131 19.757
19.619 52.129 19.591
19.620 52.133 19.420
19.621 52.135 19.255
19.621 52.129 19.084
19.622 52.123 18.924
19.623 52.127 18.766
19.624 52.142 18.601
19.625 52.132 18.429
19.626 52.121 18.269
19.627 52.128 18.100
19.628 52.132 17.938
19.629 52.146 17.771
19.630 52.159 17.611
19.632 52.163 17.447
19.633 52.156 17.277
19.634 52.150 17.113
19.635 52.155 16.953
19.637 52.152 16.780
19.638 52.143 16.613
19.639 52.135 16.459
19.640 52.142 16.276
19.641 52.178 16.117
19.642 52.209 15.974
19.643 52.213 15.799
19.644 52.203 15.638
19.645 52.171 15.453
19.645 52.144 15.292
19.646 52.136 15.131
19.647 52.142 14.973
19.648 52.169 14.797
19.649 52.190 14.639
19.650 52.186 14.479
19.650 52.177 14.374
19.651 52.164 14.229
19.652 52.158 14.058
19.653 52.175 13.979
19.680 59.788 13.833
19.681 59.946 13.763
19.682 60.040 13.699
19.684 60.079 13.544
19.685 60.087 13.389
19.686 60.090 13.233
19.687 60.086 13.066
19.689 60.074 12.906
19.690 60.057 12.752
19.691 60.042 12.585
19.692 60.039 12.443
19.693 60.036 12.263
19.695 60.040 12.113
19.696 60.040 11.954
19.697 60.033 11.801
19.698 60.036 11.641
19.700 60.049 11.483
19.701 60.055 11.322
19.702 60.049 11.172
19.703 60.048 11.016
19.705 60.042 10.837
19.706 59.953 10.699
19.707 59.588 10.378
19.709 59.776 10.261
19.710 59.829 10.103
19.711 59.848 9.958
19.713 59.864 9.790
19.714 59.865 9.637
19.715 59.866 9.466
19.716 59.864 9.327
19.717 59.851 9.156
19.718 59.844 8.996
19.719 59.841 8.834
19.720 59.837 8.687
19.722 59.824 8.520
19.723 59.824 8.360
19.724 59.844 8.210
19.725 59.843 8.034
19.727 59.831 7.881
19.728 59.822 7.724
19.729 59.819 7.570
19.730 59.790 7.397
19.731 59.717 7.303
19.731 59.621 7.222
19.732 59.570 7.131
19.733 59.692 6.996
19.734 59.793 6.922
19.736 59.881 6.779
19.737 59.895 6.619
19.738 59.888 6.464
19.739 59.881 6.305
19.740 59.875 6.146
19.742 59.869 5.969
19.743 59.866 5.829
19.744 59.862 5.672
19.745 59.854 5.495
19.746 59.856 5.343
19.747 59.860 5.188
19.748 59.859 5.019
19.749 59.870 4.877
19.751 59.868 4.701
19.752 59.864 4.543
19.753 59.867 4.399
19.754 59.860 4.225
19.756 59.855 4.077
19.757 59.861 3.932
19.762 59.930 3.369
19.763 59.953 3.215
19.765 59.953 3.041
19.765 59.953 2.968
19.657 51.712 30.689
19.658 51.790 30.611
19.659 51.876 30.534
19.659 51.961 30.462
19.660 52.037 30.370
19.660 52.104 30.287
19.661 52.189 30.126
19.662 52.233 29.971
19.663 52.242 29.789
19.663 52.238 29.636
19.663 52.233 29.467
19.664 52.225 29.296
19.664 52.231 29.145
19.665 52.234 28.975
19.665 52.226 28.807
19.666 52.222 28.640
19.667 52.227 28.485
19.668 52.233 28.318
19.668 52.224 28.150
19.669 52.218 27.991
19.670 52.214 27.819
19.672 52.207 27.655
19.673 52.218 27.490
19.674 52.235 27.331
19.675 52.236 27.171
19.676 52.231 26.999
19.677 52.221 26.824
19.678 52.212 26.673
19.678 52.219 26.511
19.679 52.227 26.338
19.680 52.223 26.175
19.680 52.217 26.005
19.681 52.223 25.852
19.682 52.220 25.679
19.682 52.210 25.520
19.683 52.223 25.357
19.684 52.238 25.190
19.684 52.227 25.023
19.685 52.205 24.855
19.686 52.203 24.695
19.687 52.211 24.526
19.688 52.229 24.374
19.690 52.236 24.194
19.691 52.234 24.038
19.692 52.238 23.874
19.693 52.227 23.710
19.694 52.212 23.533
19.695 52.222 23.381
19.696 52.229 23.221
19.697 52.232 23.044
19.699 52.236 22.882
19.700 52.226 22.719
19.701 52.216 22.551
19.702 52.218 22.394
19.703 52.224 22.231
19.704 52.223 22.064
19.705 52.231 21.898
19.706 52.240 21.722
19.707 52.241 21.578
19.708 52.232 21.403
19.709 52.222 21.241
19.710 52.208 21.075
19.711 52.215 20.909
19.712 52.232 20.740
19.713 52.233 20.587
19.714 52.232 20.420
19.715 52.231 20.246
19.716 52.227 20.085
19.717 52.231 19.926
19.718 52.234 19.753
19.719 52.233 19.592
19.720 52.231 19.433
19.721 52.223 19.267
19.721 52.213 19.102
19.722 52.207 18.926
19.723 52.207 18.770
19.724 52.211 18.596
19.725 52.207 18.442
19.726 52.199 18.275
19.727 52.203 18.111
19.728 52.211 17.936
19.729 52.224 17.786
19.731 52.237 17.612
19.732 52.235 17.451
19.733 52.224 17.286
19.734 52.219 17.117
19.735 52.220 16.951
19.737 52.221 16.796
19.738 52.217 16.621
19.739 52.212 16.456
19.740 52.219 16.289
19.741 52.250 16.129
19.742 52.282 15.962
19.743 52.294 15.810
19.744 52.285 15.643
19.745 52.252 15.474
19.745 52.214 15.310
19.746 52.200 15.130
19.747 52.213 14.972
19.748 52.251 14.803
19.749 52.273 14.636
19.750 52.270 14.486
19.751 52.261 14.309
19.752 52.239 14.078
19.780 59.835 13.842
19.781 59.983 13.774
19.782 60.069 13.698
19.783 60.085 13.547
19.785 60.094 13.385
19.786 60.094 13.231
19.787 60.088 13.070
19.788 60.076 12.916
19.789 60.056 12.755
19.791 60.045 12.582
19.792 60.041 12.431
19.793 60.036 12.275
19.794 60.039 12.113
19.796 60.039 11.958
19.797 60.036 11.794
19.798 60.039 11.645
19.800 60.053 11.479
19.801 60.060 11.327
19.802 60.049 11.161
19.803 60.047 11.006
19.805 60.039 10.854
19.806 59.977 10.698
19.809 59.824 10.184
19.811 59.843 10.031
19.812 59.859 9.876
19.813 59.869 9.713
19.814 59.868 9.559
19.815 59.867 9.389
19.816 59.860 9.243
19.817 59.850 9.080
19.819 59.847 8.920
19.820 59.841 8.757
19.821 59.831 8.603
19.822 59.824 8.434
19.823 59.840 8.281
19.825 59.857 8.126
19.826 59.844 7.971
19.827 59.824 7.801
19.828 59.817 7.638
19.830 59.813 7.487
19.831 59.727 7.308
19.831 59.633 7.223
19.832 59.578 7.123
19.833 59.709 7.001
19.834 59.804 6.932
19.836 59.885 6.774
19.837 59.897 6.621
19.838 59.890 6.471
19.839 59.880 6.295
19.840 59.873 6.143
19.841 59.867 5.979
19.843 59.864 5.821
19.844 59.858 5.664
19.845 59.848 5.508
19.846 59.848 5.335
19.847 59.852 5.176
19.848 59.851 5.025
19.849 59.862 4.875
19.851 59.863 4.710
19.852 59.858 4.544
19.853 59.862 4.386
19.854 59.856 4.222
19.855 59.854 4.075
19.860 59.822 3.500
19.862 59.939 3.368
19.863 59.952 3.206
19.865 59.956 3.057
19.865 59.957 2.972
19.758 51.826 30.683
19.759 51.963 30.542
19.760 52.041 30.453
19.760 52.112 30.374
19.761 52.181 30.290
19.761 52.231 30.204
19.762 52.295 30.047
19.763 52.321 29.878
19.763 52.326 29.714
19.764 52.322 29.555
19.764 52.320 29.391
19.764 52.317 29.223
19.765 52.317 29.054
19.765 52.316 28.897
19.766 52.309 28.733
19.767 52.307 28.557
19.767 52.311 28.393
19.768 52.303 28.244
19.769 52.295 28.072
19.770 52.294 27.901
19.771 52.289 27.739
19.773 52.291 27.576
19.774 52.310 27.417
19.775 52.319 27.250
19.776 52.313 27.078
19.777 52.305 26.929
19.778 52.289 26.754
19.778 52.289 26.582
19.779 52.301 26.433
19.780 52.299 26.255
19.781 52.292 26.090
19.781 52.296 25.938
19.782 52.301 25.774
19.782 52.294 25.599
19.783 52.295 25.438
19.784 52.314 25.269
19.784 52.320 25.108
19.785 52.292 24.949
19.786 52.275 24.778
19.787 52.281 24.624
19.788 52.297 24.444
19.789 52.317 24.292
19.790 52.324 24.119
19.792 52.326 23.960
19.793 52.326 23.793
19.794 52.314 23.639
19.795 52.309 23.460
19.796 52.316 23.293
19.797 52.319 23.143
19.798 52.323 22.977
19.799 52.318 22.801
19.800 52.308 22.646
19.801 52.306 22.479
19.802 52.307 22.309
19.803 52.304 22.156
19.804 52.311 21.987
19.806 52.316 21.821
19.807 52.323 21.651
19.808 52.322 21.488
19.809 52.316 21.325
19.810 52.309 21.166
19.811 52.297 20.998
19.812 52.309 20.836
19.813 52.323 20.664
19.814 52.318 20.505
19.815 52.312 20.340
19.816 52.301 20.178
19.817 52.300 20.014
19.818 52.309 19.845
19.819 52.312 19.676
19.820 52.315 19.518
19.820 52.311 19.351
19.821 52.305 19.186
19.822 52.297 19.027
19.823 52.288 18.856
19.824 52.291 18.687
19.825 52.294 18.535
19.826 52.283 18.355
19.827 52.278 18.188
19.828 52.288 18.043
19.829 52.297 17.878
19.830 52.309 17.695
19.831 52.315 17.534
19.833 52.313 17.380
19.834 52.306 17.212
19.835 52.300 17.045
19.836 52.299 16.874
19.837 52.294 16.711
19.839 52.288 16.550
19.840 52.286 16.389
19.841 52.296 16.217
19.842 52.329 16.066
19.843 52.360 15.891
19.844 52.369 15.723
19.845 52.350 15.569
19.845 52.310 15.396
19.846 52.279 15.238
19.846 52.277 15.134
19.847 52.291 14.976
19.848 52.333 14.814
19.849 52.351 14.659
19.850 52.339 14.491
19.851 52.331 14.331
19.852 52.323 14.226
19.853 52.338 14.060
19.853 52.335 13.998
19.880 59.814 13.833
19.881 59.965 13.775
19.882 60.054 13.706
19.884 60.089 13.543
19.885 60.101 13.389
19.886 60.096 13.231
19.887 60.086 13.070
19.888 60.077 12.912
19.890 60.059 12.748
19.891 60.053 12.595
19.892 60.050 12.434
19.893 60.040 12.270
19.894 60.036 12.120
19.896 60.035 11.954
19.897 60.034 11.800
19.898 60.040 11.637
19.900 60.054 11.482
19.901 60.060 11.325
19.902 60.053 11.163
19.903 60.047 11.007
19.905 60.039 10.853
19.905 60.036 10.782
19.908 59.724 10.332
19.909 59.831 10.181
19.911 59.848 10.028
19.912 59.863 9.876
19.913 59.870 9.719
19.914 59.866 9.554
19.915 59.865 9.399
19.917 59.858 9.235
19.918 59.849 9.079
19.919 59.842 8.926
19.920 59.835 8.748
19.921 59.824 8.598
19.922 59.823 8.443
19.923 59.839 8.278
19.925 59.859 8.124
19.926 59.852 7.971
19.927 59.830 7.806
19.928 59.825 7.645
19.930 59.820 7.483
19.931 59.758 7.313
19.931 59.660 7.222
19.933 59.667 7.063
19.933 59.759 7.009
19.935 59.868 6.859
19.936 59.895 6.702
19.938 59.900 6.538
19.939 59.889 6.384
19.940 59.883 6.222
19.941 59.874 6.064
19.942 59.871 5.909
19.943 59.871 5.737
19.944 59.862 5.579
19.945 59.858 5.430
19.946 59.857 5.267
19.948 59.852 5.102
19.949 59.856 4.945
19.950 59.860 4.787
19.951 59.859 4.629
19.952 59.859 4.460
19.954 59.859 4.316
19.955 59.850 4.143
19.956 59.859 3.993
19.960 59.837 3.507
19.962 59.937 3.373
19.963 59.961 3.204
19.965 59.964 3.052
19.965 59.964 2.972
19.858 51.843 30.687
19.859 51.943 30.617
19.859 52.026 30.536
19.860 52.108 30.456
19.861 52.183 30.376
19.861 52.254 30.296
19.862 52.307 30.206
19.863 52.376 30.043
19.863 52.398 29.885
19.864 52.404 29.724
19.864 52.407 29.552
19.864 52.405 29.384
19.865 52.396 29.221
19.865 52.399 29.069
19.866 52.399 28.888
19.866 52.392 28.737
19.867 52.397 28.563
19.868 52.394 28.404
19.869 52.380 28.230
19.870 52.379 28.068
19.871 52.380 27.913
19.872 52.373 27.747
19.873 52.377 27.579
19.874 52.395 27.408
19.875 52.404 27.251
19.876 52.394 27.092
19.877 52.382 26.917
19.878 52.374 26.759
19.879 52.374 26.596
19.880 52.385 26.425
19.880 52.389 26.272
19.881 52.377 26.101
19.881 52.383 25.927
19.882 52.393 25.773
19.883 52.386 25.614
19.883 52.382 25.431
19.884 52.405 25.276
19.885 52.411 25.120
19.886 52.380 24.944
19.886 52.362 24.779
19.887 52.367 24.617
19.888 52.382 24.462
19.890 52.401 24.296
19.891 52.414 24.126
19.892 52.411 23.972
19.893 52.406 23.798
19.894 52.401 23.627
19.895 52.396 23.475
19.896 52.398 23.302
19.898 52.404 23.132
19.899 52.406 22.990
19.900 52.401 22.806
19.901 52.397 22.648
19.902 52.396 22.487
19.903 52.398 22.318
19.904 52.392 22.147
19.905 52.393 21.993
19.906 52.397 21.833
19.907 52.401 21.658
19.908 52.400 21.497
19.909 52.401 21.336
19.910 52.399 21.169
19.911 52.386 20.999
19.912 52.396 20.838
19.913 52.409 20.676
19.914 52.399 20.504
19.915 52.387 20.349
19.916 52.377 20.181
19.917 52.379 20.015
19.918 52.389 19.856
19.919 52.391 19.686
19.920 52.395 19.527
19.921 52.395 19.354
19.922 52.392 19.193
19.923 52.382 19.030
19.923 52.370 18.864
19.924 52.371 18.702
19.925 52.376 18.529
19.926 52.371 18.366
19.927 52.367 18.211
19.928 52.377 18.034
19.929 52.389 17.878
19.930 52.394 17.713
19.932 52.393 17.542
19.933 52.394 17.387
19.934 52.394 17.214
19.935 52.390 17.042
19.937 52.388 16.890
19.938 52.383 16.724
19.939 52.379 16.562
19.940 52.372 16.385
19.941 52.378 16.251
19.942 52.392 16.153
19.942 52.400 16.047
19.943 52.429 15.896
19.944 52.445 15.731
19.945 52.433 15.573
19.946 52.396 15.405
19.946 52.365 15.231
19.947 52.357 15.073
19.948 52.386 14.917
19.949 52.419 14.752
19.950 52.415 14.574
19.951 52.406 14.422
19.952 52.402 14.243
19.953 52.405 14.057
19.981 59.937 13.757
19.982 60.036 13.694
19.984 60.086 13.545
19.985 60.100 13.392
19.986 60.094 13.227
19.987 60.077 13.064
19.988 60.070 12.908
19.990 60.059 12.750
19.991 60.054 12.588
19.992 60.055 12.436
19.993 60.048 12.276
19.994 60.040 12.129
19.996 60.037 11.952
19.997 60.039 11.794
19.998 60.045 11.640
20.000 60.059 11.482
20.001 60.067 11.324
20.002 60.059 11.177
20.004 60.053 11.004
20.005 60.048 10.848
20.010 59.848 10.105
20.011 59.858 9.956
20.013 59.864 9.788
20.014 59.863 9.641
20.015 59.858 9.477
20.016 59.851 9.322
20.017 59.839 9.155
20.018 59.834 8.989
20.019 59.825 8.848
20.020 59.817 8.678
20.022 59.808 8.512
20.023 59.815 8.353
20.024 59.836 8.200
20.025 59.846 8.055
20.027 59.837 7.876
20.028 59.825 7.728
20.029 59.829 7.579
20.031 59.824 7.392
20.032 59.718 7.234
20.032 59.667 7.137
20.033 59.750 7.007
20.034 59.813 6.928
20.036 59.880 6.781
20.037 59.891 6.626
20.038 59.892 6.463
20.039 59.882 6.297
20.040 59.877 6.140
20.042 59.869 5.980
20.043 59.868 5.820
20.044 59.865 5.673
20.045 59.858 5.497
20.046 59.856 5.339
20.047 59.848 5.196
20.048 59.844 5.015
20.049 59.847 4.870
20.051 59.850 4.699
20.052 59.850 4.550
20.053 59.852 4.383
20.054 59.847 4.226
20.056 59.845 4.067
20.060 59.730 3.541
20.060 59.826 3.506
20.062 59.941 3.366
20.063 59.967 3.213
20.065 59.970 3.054
20.065 59.968 2.975
19.958 51.874 30.694
19.959 51.997 30.620
19.959 52.081 30.535
19.960 52.175 30.450
19.961 52.255 30.370
19.961 52.329 30.298
19.962 52.386 30.213
19.963 52.459 30.054
19.963 52.479 29.880
19.964 52.479 29.710
19.964 52.489 29.560
19.964 52.487 29.386
19.965 52.477 29.227
19.965 52.481 29.068
19.966 52.483 28.890
19.966 52.481 28.729
19.967 52.488 28.575
19.968 52.485 28.400
19.969 52.470 28.243
19.970 52.467 28.068
19.971 52.467 27.912
19.972 52.466 27.755
19.973 52.468 27.584
19.974 52.481 27.413
19.975 52.487 27.255
19.976 52.473 27.092
19.977 52.464 26.914
19.978 52.462 26.762
19.979 52.466 26.597
19.980 52.476 26.432
19.980 52.478 26.268
19.981 52.461 26.102
19.982 52.459 25.942
19.982 52.469 25.769
19.983 52.463 25.609
19.983 52.458 25.453
19.984 52.477 25.278
19.985 52.492 25.115
19.986 52.465 24.952
19.986 52.454 24.797
19.987 52.463 24.632
19.989 52.472 24.444
19.990 52.495 24.289
19.991 52.507 24.130
19.992 52.498 23.963
19.993 52.492 23.808
19.994 52.492 23.647
19.995 52.485 23.471
19.997 52.481 23.309
19.998 52.489 23.147
19.999 52.491 22.970
20.000 52.485 22.823
20.001 52.487 22.651
20.002 52.494 22.492
20.003 52.486 22.318
20.004 52.474 22.159
20.005 52.473 21.991
20.006 52.475 21.836
20.007 52.469 21.667
20.008 52.474 21.503
20.009 52.483 21.344
20.010 52.479 21.168
20.011 52.475 21.015
20.012 52.481 20.839
20.013 52.489 20.676
20.014 52.480 20.513
20.015 52.462 20.356
20.016 52.456 20.183
20.017 52.457 20.029
20.018 52.460 19.854
20.019 52.464 19.694
20.020 52.469 19.521
20.021 52.475 19.368
20.022 52.471 19.200
20.023 52.457 19.033
20.023 52.446 18.870
20.024 52.446 18.711
20.025 52.459 18.533
20.026 52.460 18.374
20.027 52.458 18.213
20.028 52.466 18.051
20.029 52.473 17.876
20.030 52.473 17.723
20.032 52.469 17.545
20.033 52.475 17.393
20.034 52.478 17.224
20.035 52.482 17.068
20.037 52.473 16.884
20.038 52.460 16.726
20.039 52.461 16.565
20.040 52.460 16.404
20.041 52.457 16.237
20.042 52.469 16.073
20.043 52.492 15.906
20.044 52.510 15.733
20.045 52.505 15.568
20.046 52.475 15.413
20.046 52.446 15.248
20.047 52.435 15.081
20.048 52.456 14.927
20.049 52.484 14.750
20.050 52.487 14.595
20.051 52.478 14.421
20.052 52.468 14.250
20.052 52.474 14.173
20.080 59.736 13.838
20.081 59.907 13.774
20.082 60.020 13.694
20.083 60.083 13.537
20.085 60.093 13.391
20.086 60.086 13.230
20.087 60.073 13.069
20.088 60.060 12.908
20.089 60.055 12.749
20.091 60.055 12.588
20.092 60.058 12.432
20.093 60.047 12.272
20.094 60.041 12.118
20.095 60.042 11.960
20.097 60.042 11.797
20.098 60.049 11.641
20.099 60.061 11.488
20.101 60.068 11.324
20.102 60.060 11.168
20.103 60.050 11.008
20.105 60.052 10.853
20.108 59.728 10.332
20.109 59.833 10.188
20.110 59.862 10.030
20.112 59.868 9.875
20.113 59.871 9.716
20.114 59.863 9.560
20.115 59.856 9.393
20.116 59.847 9.236
20.117 59.841 9.079
20.118 59.839 8.924
20.120 59.828 8.751
20.121 59.817 8.601
20.122 59.812 8.438
20.123 59.829 8.290
20.124 59.841 8.113
20.126 59.843 7.961
20.127 59.835 7.804
20.128 59.827 7.652
20.130 59.845 7.487
20.131 59.796 7.319
20.131 59.750 7.254
20.132 59.655 7.062
20.133 59.741 7.009
20.134 59.794 6.916
20.135 59.862 6.785
20.137 59.879 6.620
20.138 59.887 6.460
20.139 59.885 6.304
20.140 59.875 6.140
20.141 59.867 5.983
20.142 59.864 5.819
20.143 59.861 5.667
20.145 59.859 5.498
20.146 59.853 5.341
20.147 59.846 5.184
20.148 59.845 5.026
20.149 59.845 4.860
20.150 59.849 4.704
20.151 59.849 4.546
20.153 59.849 4.391
20.154 59.846 4.232
20.155 59.844 4.156
20.161 59.887 3.429
20.162 59.957 3.297
20.164 59.970 3.135
20.165 59.972 2.966
20.057 51.948 30.695
20.058 52.061 30.619
20.059 52.153 30.537
20.060 52.242 30.460
20.060 52.326 30.380
20.061 52.403 30.295
20.062 52.505 30.130
20.063 52.541 29.966
20.063 52.546 29.801
20.064 52.551 29.631
20.064 52.561 29.482
20.064 52.560 29.314
20.065 52.561 29.135
20.065 52.566 28.989
20.066 52.564 28.813
20.067 52.572 28.644
20.067 52.580 28.495
20.068 52.565 28.325
20.069 52.556 28.164
20.070 52.555 27.994
20.071 52.551 27.821
20.072 52.547 27.662
20.073 52.561 27.506
20.075 52.570 27.337
20.076 52.562 27.179
20.077 52.559 27.016
20.077 52.553 26.836
20.078 52.555 26.687
20.079 52.566 26.517
20.080 52.567 26.349
20.080 52.555 26.182
20.081 52.537 26.029
20.082 52.538 25.859
20.082 52.541 25.695
20.083 52.526 25.532
20.083 52.530 25.357
20.084 52.558 25.209
20.085 52.557 25.043
20.086 52.540 24.862
20.087 52.546 24.707
20.088 52.555 24.551
20.089 52.565 24.382
20.090 52.582 24.219
20.091 52.578 24.048
20.092 52.565 23.897
20.094 52.565 23.715
20.095 52.566 23.566
20.096 52.559 23.393
20.097 52.564 23.233
20.098 52.572 23.079
20.099 52.569 22.894
20.100 52.569 22.745
20.101 52.578 22.564
20.102 52.572 22.416
20.103 52.558 22.249
20.104 52.552 22.080
20.105 52.554 21.919
20.106 52.549 21.750
20.107 52.553 21.588
20.108 52.562 21.421
20.109 52.565 21.265
20.110 52.563 21.093
20.111 52.559 20.937
20.112 52.563 20.768
20.113 52.562 20.601
20.114 52.549 20.447
20.115 52.536 20.271
20.116 52.537 20.109
20.117 52.539 19.945
20.118 52.538 19.783
20.119 52.545 19.619
20.120 52.559 19.447
20.121 52.565 19.289
20.122 52.552 19.122
20.123 52.541 18.955
20.124 52.537 18.794
20.125 52.542 18.633
20.125 52.553 18.470
20.127 52.549 18.293
20.127 52.540 18.138
20.129 52.546 17.974
20.130 52.555 17.801
20.131 52.552 17.650
20.132 52.555 17.474
20.133 52.565 17.313
20.134 52.578 17.151
20.136 52.569 16.991
20.137 52.547 16.815
20.138 52.542 16.658
20.139 52.541 16.480
20.140 52.532 16.321
20.141 52.529 16.160
20.142 52.541 15.997
20.143 52.557 15.832
20.144 52.572 15.667
20.145 52.570 15.497
20.146 52.549 15.339
20.146 52.528 15.165
20.147 52.519 15.009
20.148 52.534 14.847
20.149 52.551 14.676
20.150 52.549 14.515
20.151 52.545 14.345
20.152 52.536 14.171
20.153 52.562 14.093
20.181 60.025 13.697
20.183 60.082 13.548
20.184 60.092 13.388
20.185 60.084 13.226
20.186 60.066 13.065
20.188 60.052 12.919
20.189 60.049 12.745
20.190 60.055 12.593
20.191 60.060 12.429
20.192 60.052 12.280
20.194 60.047 12.120
20.195 60.051 11.953
20.196 60.048 11.800
20.198 60.051 11.643
20.199 60.059 11.487
20.200 60.064 11.334
20.201 60.058 11.164
20.203 60.049 11.003
20.204 60.048 10.849
20.206 59.618 10.377
20.207 59.718 10.324
20.209 59.838 10.190
20.210 59.863 10.032
20.211 59.871 9.879
20.212 59.871 9.717
20.213 59.868 9.555
20.215 59.860 9.399
20.216 59.848 9.236
20.217 59.843 9.080
20.218 59.840 8.912
20.219 59.829 8.759
20.220 59.816 8.597
20.221 59.817 8.438
20.223 59.834 8.283
20.224 59.843 8.126
20.225 59.847 7.965
20.226 59.840 7.804
20.228 59.830 7.641
20.229 59.843 7.493
20.230 59.819 7.409
20.230 59.740 7.306
20.231 59.657 7.228
20.231 59.610 7.135
20.233 59.707 7.001
20.233 59.781 6.925
20.235 59.850 6.769
20.236 59.869 6.619
20.237 59.885 6.461
20.238 59.885 6.304
20.240 59.874 6.138
20.241 59.866 5.984
20.242 59.856 5.825
20.243 59.850 5.658
20.244 59.851 5.505
20.245 59.844 5.337
20.246 59.837 5.175
20.247 59.839 5.026
20.249 59.840 4.861
20.250 59.842 4.709
20.251 59.847 4.552
20.252 59.844 4.376
20.254 59.841 4.221
20.255 59.843 4.068
20.259 59.734 3.542
20.259 59.829 3.510
20.261 59.933 3.362
20.262 59.964 3.215
20.264 59.969 3.057
20.264 59.964 2.983
20.158 52.078 30.688
20.158 52.147 30.619
20.159 52.234 30.546
20.159 52.313 30.465
20.160 52.393 30.375
20.161 52.470 30.287
20.161 52.531 30.206
20.162 52.604 30.057
20.163 52.618 29.886
20.163 52.620 29.722
20.164 52.629 29.557
20.164 52.636 29.385
20.164 52.632 29.231
20.165 52.631 29.062
20.165 52.632 28.897
20.166 52.638 28.740
20.167 52.649 28.578
20.168 52.653 28.404
20.168 52.643 28.239
20.169 52.639 28.081
20.170 52.636 27.919
20.171 52.625 27.758
20.173 52.626 27.580
20.174 52.636 27.416
20.175 52.640 27.263
20.176 52.632 27.091
20.177 52.630 26.927
20.178 52.631 26.760
20.178 52.636 26.608
20.179 52.640 26.440
20.180 52.635 26.274
20.181 52.621 26.111
20.181 52.617 25.941
20.182 52.624 25.772
20.182 52.612 25.620
20.183 52.603 25.447
20.184 52.617 25.291
20.184 52.631 25.112
20.185 52.625 24.972
20.186 52.628 24.798
20.187 52.637 24.626
20.188 52.638 24.474
20.189 52.651 24.295
20.190 52.657 24.136
20.191 52.641 23.979
20.193 52.635 23.814
20.194 52.633 23.638
20.195 52.625 23.488
20.196 52.625 23.314
20.197 52.632 23.155
20.198 52.631 22.981
20.199 52.630 22.836
20.200 52.640 22.664
20.201 52.649 22.491
20.202 52.639 22.350
20.203 52.627 22.155
20.204 52.624 22.002
20.205 52.623 21.836
20.206 52.623 21.673
20.207 52.633 21.522
20.208 52.641 21.342
20.209 52.641 21.193
20.210 52.636 21.015
20.211 52.633 20.855
20.212 52.638 20.690
20.213 52.630 20.522
20.214 52.616 20.361
20.215 52.613 20.190
20.216 52.613 20.032
20.217 52.608 19.867
20.218 52.604 19.707
20.219 52.620 19.544
20.220 52.632 19.379
20.221 52.626 19.212
20.222 52.621 19.049
20.223 52.615 18.879
20.224 52.616 18.713
20.225 52.634 18.555
20.226 52.640 18.396
20.227 52.625 18.220
20.228 52.622 18.067
20.229 52.631 17.894
20.230 52.633 17.720
20.231 52.636 17.574
20.232 52.642 17.399
20.234 52.657 17.241
20.235 52.660 17.078
20.236 52.645 16.905
20.237 52.626 16.749
20.238 52.619 16.574
20.239 52.618 16.411
20.240 52.601 16.251
20.241 52.596 16.079
20.242 52.606 15.922
20.243 52.617 15.759
20.244 52.630 15.582
20.245 52.633 15.420
20.246 52.620 15.259
20.246 52.588 15.109
20.247 52.577 14.936
20.248 52.595 14.764
20.249 52.600 14.606
20.250 52.607 14.430
20.251 52.607 14.255
20.252 52.603 14.092
20.253 52.562 13.940
20.279 59.761 13.835
20.280 59.930 13.770
20.281 60.030 13.698
20.282 60.079 13.547
20.284 60.092 13.388
20.285 60.084 13.225
20.286 60.063 13.069
20.287 60.047 12.910
20.288 60.044 12.748
20.290 60.050 12.590
20.291 60.056 12.436
20.292 60.052 12.276
20.293 60.049 12.116
20.295 60.055 11.956
20.296 60.054 11.800
20.297 60.051 11.643
20.298 60.058 11.488
20.300 60.060 11.326
20.301 60.051 11.170
20.302 60.045 11.005
20.304 60.039 10.845
20.304 60.012 10.766
20.305 59.870 10.609
20.309 59.854 10.117
20.310 59.863 9.951
20.311 59.868 9.795
20.312 59.869 9.632
20.314 59.860 9.474
20.315 59.852 9.323
20.316 59.844 9.155
20.317 59.840 8.997
20.318 59.833 8.838
20.319 59.821 8.683
20.320 59.816 8.510
20.322 59.825 8.361
20.323 59.839 8.204
20.324 59.841 8.044
20.325 59.841 7.883
20.327 59.833 7.729
20.328 59.830 7.569
20.329 59.801 7.401
20.330 59.757 7.316
20.330 59.655 7.217
20.331 59.592 7.124
20.332 59.711 7.004
20.334 59.822 6.857
20.335 59.859 6.686
20.336 59.878 6.540
20.337 59.885 6.388
20.339 59.877 6.215
20.340 59.866 6.059
20.341 59.857 5.905
20.342 59.849 5.733
20.343 59.847 5.581
20.344 59.846 5.436
20.345 59.838 5.259
20.346 59.836 5.102
20.348 59.841 4.933
20.349 59.842 4.791
20.350 59.847 4.626
20.351 59.852 4.466
20.352 59.848 4.311
20.354 59.842 4.147
20.355 59.856 3.988
20.356 59.877 3.923
20.358 59.675 3.544
20.359 59.829 3.515
20.361 59.928 3.363
20.362 59.959 3.208
20.363 59.962 3.048
20.364 59.958 2.970
20.257 52.144 30.696
20.258 52.212 30.622
20.258 52.295 30.538
20.259 52.381 30.454
20.260 52.459 30.374
20.260 52.538 30.299
20.261 52.600 30.220
20.262 52.673 30.049
20.262 52.694 29.885
20.263 52.698 29.719
20.263 52.707 29.566
20.264 52.716 29.389
20.264 52.715 29.229
20.264 52.709 29.073
20.265 52.709 28.901
20.266 52.720 28.737
20.266 52.728 28.572
20.267 52.734 28.402
20.268 52.729 28.250
20.269 52.723 28.075
20.270 52.716 27.919
20.271 52.702 27.748
20.272 52.700 27.592
20.273 52.712 27.433
20.274 52.718 27.253
20.275 52.710 27.096
20.276 52.711 26.934
20.277 52.708 26.777
20.278 52.710 26.597
20.279 52.714 26.439
20.280 52.709 26.272
20.280 52.705 26.104
20.281 52.710 25.951
20.281 52.715 25.782
20.282 52.699 25.624
20.282 52.687 25.451
20.283 52.694 25.294
20.284 52.698 25.128
20.285 52.694 24.961
20.286 52.706 24.797
20.287 52.716 24.636
20.288 52.713 24.466
20.289 52.722 24.306
20.290 52.724 24.149
20.291 52.711 23.975
20.292 52.709 23.813
20.293 52.704 23.653
20.294 52.697 23.484
20.296 52.700 23.316
20.297 52.700 23.160
20.298 52.698 22.992
20.299 52.697 22.822
20.300 52.705 22.669
20.301 52.717 22.505
20.302 52.715 22.328
20.303 52.701 22.180
20.304 52.698 22.005
20.305 52.699 21.848
20.306 52.698 21.678
20.307 52.706 21.511
20.308 52.712 21.356
20.309 52.712 21.187
20.310 52.709 21.028
20.311 52.699 20.860
20.312 52.707 20.691
20.313 52.703 20.528
20.314 52.693 20.370
20.315 52.699 20.208
20.316 52.706 20.039
20.317 52.698 19.867
20.318 52.692 19.704
20.319 52.704 19.549
20.320 52.709 19.384
20.321 52.705 19.226
20.322 52.696 19.042
20.322 52.687 18.898
20.323 52.686 18.713
20.324 52.705 18.565
20.325 52.712 18.398
20.326 52.698 18.220
20.327 52.695 18.067
20.328 52.705 17.905
20.329 52.708 17.739
20.331 52.710 17.569
20.332 52.713 17.407
20.333 52.726 17.250
20.334 52.734 17.084
20.336 52.725 16.912
20.337 52.708 16.747
20.338 52.699 16.586
20.339 52.695 16.428
20.340 52.671 16.242
20.341 52.662 16.089
20.342 52.672 15.928
20.343 52.681 15.758
20.344 52.700 15.598
20.345 52.716 15.418
20.345 52.702 15.275
20.346 52.663 15.108
20.347 52.644 14.934
20.348 52.653 14.759
20.348 52.665 14.602
20.349 52.679 14.442
20.351 52.680 14.274
20.351 52.626 14.104
20.378 59.756 13.832
20.379 59.930 13.771
20.380 60.034 13.703
20.382 60.073 13.540
20.383 60.089 13.389
20.384 60.083 13.228
20.385 60.066 13.064
20.386 60.048 12.908
20.388 60.044 12.754
20.389 60.048 12.585
20.390 60.054 12.430
20.391 60.051 12.286
20.392 60.052 12.117
20.394 60.058 11.948
20.395 60.060 11.806
20.396 60.056 11.645
20.398 60.055 11.478
20.399 60.052 11.325
20.400 60.042 11.164
20.401 60.036 11.011
20.403 60.033 10.846
20.403 60.045 10.766
20.405 59.636 10.383
20.406 59.737 10.337
20.407 59.848 10.189
20.409 59.864 10.031
20.410 59.865 9.871
20.411 59.872 9.715
20.412 59.871 9.559
20.413 59.858 9.401
20.414 59.852 9.241
20.416 59.854 9.078
20.417 59.851 8.915
20.418 59.840 8.761
20.419 59.834 8.599
20.420 59.839 8.439
20.421 59.847 8.282
20.423 59.847 8.127
20.424 59.848 7.968
20.425 59.839 7.807
20.426 59.831 7.643
20.428 59.829 7.488
20.429 59.760 7.307
20.429 59.667 7.217
20.430 59.602 7.134
20.431 59.707 6.990
20.432 59.776 6.918
20.433 59.854 6.782
20.435 59.872 6.621
20.436 59.884 6.450
20.437 59.877 6.311
20.438 59.863 6.141
20.439 59.855 5.976
20.440 59.847 5.820
20.442 59.840 5.665
20.443 59.839 5.491
20.444 59.835 5.341
20.445 59.830 5.178
20.446 59.836 5.020
20.447 59.839 4.862
20.448 59.844 4.708
20.450 59.851 4.551
20.451 59.847 4.379
20.452 59.847 4.236
20.454 59.853 4.063
20.454 59.820 3.940
20.458 59.799 3.549
20.459 59.868 3.435
20.460 59.944 3.292
20.462 59.951 3.126
20.463 59.954 2.965
20.356 52.179 30.696
20.357 52.279 30.619
20.358 52.357 30.545
20.359 52.447 30.461
20.359 52.526 30.379
20.360 52.606 30.293
20.360 52.668 30.203
20.361 52.744 30.063
20.362 52.769 29.879
20.362 52.779 29.728
20.363 52.789 29.555
20.363 52.806 29.397
20.363 52.803 29.228
20.364 52.791 29.079
20.364 52.794 28.890
20.365 52.795 28.746
20.366 52.799 28.576
20.367 52.806 28.412
20.367 52.803 28.245
20.368 52.796 28.078
20.369 52.786 27.920
20.370 52.769 27.755
20.372 52.765 27.589
20.373 52.779 27.427
20.374 52.788 27.258
20.375 52.784 27.099
20.376 52.783 26.941
20.377 52.777 26.770
20.378 52.779 26.593
20.378 52.775 26.451
20.379 52.776 26.276
20.380 52.781 26.113
20.380 52.787 25.949
20.381 52.790 25.787
20.381 52.774 25.618
20.382 52.764 25.455
20.383 52.765 25.293
20.383 52.767 25.137
20.384 52.770 24.961
20.385 52.787 24.799
20.386 52.798 24.637
20.387 52.792 24.472
20.388 52.789 24.309
20.389 52.790 24.147
20.390 52.784 23.978
20.392 52.782 23.816
20.393 52.783 23.663
20.394 52.774 23.490
20.395 52.772 23.327
20.396 52.775 23.158
20.397 52.768 22.987
20.398 52.769 22.836
20.399 52.780 22.678
20.400 52.785 22.491
20.401 52.785 22.351
20.402 52.775 22.172
20.403 52.774 22.009
20.404 52.779 21.856
20.405 52.782 21.682
20.406 52.788 21.517
20.407 52.789 21.361
20.408 52.785 21.190
20.409 52.779 21.026
20.410 52.767 20.862
20.411 52.772 20.695
20.412 52.771 20.542
20.413 52.761 20.376
20.414 52.771 20.201
20.415 52.776 20.044
20.416 52.769 19.874
20.417 52.767 19.719
20.418 52.773 19.557
20.419 52.782 19.386
20.420 52.784 19.215
20.421 52.774 19.064
20.422 52.767 18.889
20.423 52.770 18.726
20.424 52.776 18.572
20.425 52.779 18.398
20.426 52.768 18.237
20.427 52.763 18.066
20.428 52.777 17.914
20.429 52.782 17.741
20.430 52.786 17.580
20.431 52.791 17.414
20.432 52.795 17.255
20.434 52.804 17.085
20.435 52.800 16.926
20.436 52.784 16.757
20.437 52.776 16.585
20.438 52.770 16.422
20.439 52.749 16.270
20.440 52.738 16.088
20.441 52.744 15.939
20.442 52.753 15.767
20.443 52.777 15.602
20.444 52.801 15.437
20.445 52.792 15.272
20.445 52.748 15.111
20.446 52.724 14.933
20.447 52.727 14.763
20.448 52.753 14.539
20.449 52.770 14.374
20.451 52.755 14.200
20.452 52.809 14.034
20.477 59.729 13.831
20.479 59.957 13.771
20.480 60.036 13.622
20.481 60.077 13.458
20.483 60.084 13.305
20.484 60.075 13.146
20.485 60.057 12.989
20.486 60.045 12.831
20.487 60.043 12.672
20.489 60.050 12.512
20.490 60.053 12.357
20.491 60.045 12.186
20.492 60.050 12.041
20.494 60.056 11.880
20.495 60.051 11.720
20.496 60.046 11.557
20.497 60.044 11.406
20.499 60.038 11.244
20.500 60.033 11.088
20.501 60.034 10.924
20.503 60.019 10.773
20.503 60.003 10.701
20.505 59.740 10.327
20.507 59.844 10.187
20.508 59.865 10.036
20.509 59.867 9.871
20.510 59.872 9.717
20.512 59.873 9.556
20.513 59.859 9.391
20.514 59.856 9.236
20.515 59.861 9.087
20.516 59.855 8.919
20.517 59.842 8.756
20.518 59.835 8.596
20.519 59.841 8.444
20.521 59.848 8.284
20.522 59.851 8.125
20.523 59.849 7.975
20.524 59.839 7.801
20.526 59.834 7.644
20.527 59.838 7.489
20.528 59.760 7.314
20.529 59.631 7.217
20.529 59.573 7.124
20.531 59.717 7.002
20.531 59.788 6.932
20.532 59.847 6.846
20.534 59.875 6.703
20.535 59.887 6.541
20.536 59.881 6.377
20.537 59.867 6.220
20.538 59.861 6.060
20.539 59.856 5.900
20.540 59.849 5.739
20.541 59.846 5.584
20.543 59.846 5.417
20.544 59.839 5.264
20.545 59.840 5.100
20.546 59.847 4.949
20.547 59.848 4.783
20.548 59.852 4.620
20.549 59.849 4.535
20.550 59.849 4.396
20.552 59.853 4.228
20.553 59.857 4.075
20.554 59.872 3.993
20.557 59.863 3.546
20.558 59.888 3.445
20.560 59.940 3.284
20.561 59.949 3.128
20.563 59.954 2.974
20.457 52.433 30.544
20.458 52.523 30.453
20.459 52.602 30.379
20.459 52.679 30.308
20.460 52.737 30.219
20.461 52.813 30.047
20.461 52.838 29.887
20.462 52.848 29.719
20.462 52.863 29.562
20.463 52.876 29.394
20.463 52.867 29.230
20.464 52.860 29.073
20.464 52.862 28.909
20.465 52.858 28.738
20.465 52.868 28.577
20.466 52.874 28.411
20.467 52.872 28.252
20.468 52.871 28.081
20.469 52.859 27.920
20.470 52.841 27.750
20.471 52.836 27.592
20.472 52.844 27.430
20.473 52.855 27.267
20.474 52.854 27.104
20.475 52.847 26.930
20.476 52.847 26.771
20.477 52.848 26.617
20.478 52.841 26.442
20.479 52.847 26.274
20.479 52.861 26.119
20.480 52.868 25.956
20.480 52.867 25.786
20.481 52.858 25.634
20.481 52.845 25.450
20.482 52.842 25.304
20.483 52.843 25.126
20.484 52.849 24.965
20.485 52.867 24.804
20.486 52.881 24.646
20.487 52.871 24.476
20.488 52.863 24.316
20.489 52.866 24.141
20.490 52.866 23.993
20.491 52.866 23.822
20.492 52.862 23.651
20.493 52.851 23.488
20.494 52.842 23.338
20.496 52.845 23.163
20.497 52.837 22.996
20.498 52.839 22.831
20.499 52.853 22.674
20.500 52.854 22.513
20.501 52.858 22.343
20.502 52.854 22.179
20.503 52.850 22.018
20.504 52.851 21.865
20.505 52.847 21.681
20.506 52.850 21.526
20.507 52.852 21.353
20.508 52.851 21.197
20.509 52.847 21.039
20.510 52.841 20.865
20.511 52.846 20.712
20.512 52.845 20.534
20.513 52.837 20.374
20.514 52.844 20.218
20.515 52.847 20.050
20.516 52.844 19.885
20.517 52.837 19.713
20.518 52.839 19.555
20.519 52.849 19.401
20.520 52.852 19.222
20.521 52.845 19.061
20.521 52.843 18.905
20.522 52.840 18.731
20.523 52.842 18.566
20.524 52.848 18.422
20.525 52.840 18.238
20.526 52.839 18.077
20.527 52.853 17.910
20.528 52.858 17.753
20.530 52.862 17.582
20.531 52.863 17.426
20.532 52.862 17.244
20.533 52.871 17.106
20.535 52.865 16.922
20.536 52.858 16.764
20.537 52.857 16.611
20.537 52.856 16.509
20.538 52.845 16.349
20.539 52.830 16.183
20.540 52.828 16.024
20.541 52.834 15.852
20.542 52.851 15.687
20.543 52.886 15.532
20.544 52.901 15.373
20.545 52.876 15.195
20.545 52.837 15.043
20.546 52.814 14.873
20.547 52.822 14.712
20.548 52.822 14.608
20.548 52.836 14.460
20.549 52.858 14.307
20.550 52.857 14.205
20.551 52.870 14.054
20.577 59.708 13.829
20.578 59.880 13.761
20.579 59.984 13.692
20.580 60.060 13.547
20.581 60.078 13.383
20.583 60.082 13.229
20.584 60.072 13.068
20.585 60.058 12.908
20.586 60.051 12.751
20.587 60.051 12.594
20.589 60.057 12.425
20.590 60.052 12.283
20.591 60.047 12.114
20.592 60.051 11.956
20.594 60.051 11.802
20.595 60.048 11.639
20.596 60.044 11.485
20.597 60.041 11.319
20.599 60.035 11.164
20.600 60.030 11.008
20.601 60.025 10.855
20.602 60.011 10.767
20.603 59.563 10.374
20.604 59.717 10.329
20.605 59.789 10.253
20.607 59.854 10.108
20.608 59.863 9.954
20.609 59.868 9.797
20.610 59.875 9.644
20.611 59.864 9.475
20.612 59.853 9.314
20.614 59.854 9.155
20.615 59.857 9.003
20.616 59.843 8.834
20.617 59.829 8.679
20.618 59.831 8.520
20.619 59.839 8.361
20.621 59.840 8.197
20.622 59.841 8.043
20.623 59.838 7.887
20.624 59.829 7.723
20.626 59.831 7.568
20.627 59.812 7.411
20.627 59.759 7.325
20.628 59.664 7.225
20.629 59.618 7.052
20.630 59.729 6.999
20.631 59.810 6.926
20.632 59.878 6.776
20.633 59.890 6.622
20.635 59.889 6.460
20.636 59.871 6.302
20.637 59.865 6.131
20.638 59.863 5.987
20.639 59.856 5.826
20.640 59.850 5.654
20.641 59.849 5.504
20.642 59.845 5.337
20.643 59.842 5.190
20.645 59.844 5.017
20.646 59.848 4.863
20.647 59.850 4.706
20.648 59.854 4.561
20.649 59.857 4.456
20.650 59.859 4.314
20.651 59.858 4.141
20.653 59.848 3.996
20.658 59.926 3.431
20.659 59.937 3.291
20.660 59.947 3.137
20.662 59.952 2.972
20.557 52.451 30.613
20.557 52.529 30.539
20.558 52.605 30.466
20.558 52.683 30.385
20.559 52.755 30.304
20.560 52.811 30.221
20.560 52.858 30.129
20.561 52.907 29.975
20.561 52.915 29.807
20.562 52.929 29.639
20.562 52.940 29.487
20.563 52.940 29.317
20.563 52.933 29.147
20.563 52.931 28.986
20.564 52.939 28.824
20.565 52.944 28.663
20.565 52.949 28.492
20.566 52.944 28.329
20.567 52.943 28.178
20.568 52.935 28.004
20.569 52.924 27.838
20.570 52.918 27.676
20.571 52.920 27.511
20.573 52.926 27.346
20.574 52.933 27.192
20.575 52.933 27.017
20.576 52.927 26.857
20.576 52.929 26.693
20.577 52.922 26.527
20.578 52.918 26.362
20.579 52.926 26.205
20.579 52.939 26.035
20.580 52.938 25.876
20.580 52.930 25.709
20.581 52.926 25.539
20.581 52.920 25.381
20.582 52.917 25.214
20.583 52.920 25.064
20.584 52.932 24.890
20.585 52.952 24.723
20.586 52.957 24.567
20.587 52.942 24.399
20.588 52.941 24.232
20.589 52.946 24.071
20.590 52.950 23.899
20.592 52.949 23.744
20.593 52.942 23.585
20.594 52.925 23.414
20.595 52.921 23.249
20.596 52.920 23.089
20.597 52.911 22.921
20.598 52.921 22.761
20.599 52.933 22.597
20.600 52.933 22.426
20.601 52.936 22.266
20.602 52.936 22.108
20.603 52.929 21.935
20.604 52.923 21.773
20.605 52.920 21.611
20.606 52.917 21.449
20.607 52.917 21.291
20.608 52.915 21.111
20.609 52.908 20.957
20.610 52.912 20.788
20.611 52.924 20.625
20.612 52.921 20.470
20.613 52.919 20.300
20.614 52.924 20.137
20.615 52.925 19.971
20.616 52.921 19.808
20.617 52.914 19.650
20.618 52.915 19.466
20.619 52.925 19.324
20.620 52.921 19.148
20.621 52.915 18.983
20.622 52.914 18.827
20.622 52.910 18.658
20.623 52.917 18.491
20.624 52.923 18.330
20.625 52.921 18.168
20.627 52.925 18.008
20.628 52.934 17.834
20.629 52.934 17.674
20.630 52.940 17.510
20.631 52.937 17.347
20.632 52.938 17.181
20.634 52.942 17.018
20.635 52.938 16.851
20.636 52.936 16.683
20.637 52.936 16.529
20.638 52.924 16.354
20.639 52.908 16.199
20.640 52.906 16.023
20.641 52.908 15.865
20.642 52.923 15.697
20.643 52.964 15.535
20.644 52.987 15.385
20.644 52.966 15.207
20.645 52.919 15.041
20.646 52.894 14.872
20.647 52.901 14.720
20.647 52.898 14.619
20.648 52.902 14.499
20.649 52.912 14.399
20.650 52.952 14.213
20.651 52.964 14.041
20.652 52.958 13.963
20.678 60.024 13.696
20.680 60.055 13.538
20.681 60.073 13.385
20.682 60.079 13.228
20.683 60.073 13.067
20.685 60.061 12.911
20.686 60.052 12.752
20.687 60.048 12.589
20.688 60.053 12.433
20.689 60.050 12.272
20.691 60.043 12.120
20.692 60.044 11.960
20.693 60.044 11.800
20.694 60.047 11.639
20.696 60.044 11.480
20.697 60.040 11.324
20.698 60.038 11.162
20.700 60.030 11.011
20.701 60.030 10.843
20.702 60.017 10.710
20.703 59.553 10.369
20.704 59.688 10.319
20.705 59.772 10.256
20.706 59.847 10.115
20.707 59.858 9.953
20.709 59.868 9.796
20.710 59.875 9.631
20.711 59.865 9.473
20.712 59.854 9.324
20.713 59.853 9.157
20.714 59.857 9.002
20.715 59.843 8.837
20.717 59.828 8.682
20.718 59.833 8.518
20.719 59.840 8.369
20.720 59.844 8.195
20.721 59.841 8.043
20.723 59.839 7.882
20.724 59.834 7.733
20.725 59.834 7.559
20.727 59.807 7.406
20.727 59.757 7.309
20.728 59.665 7.219
20.729 59.662 7.056
20.730 59.821 6.935
20.732 59.882 6.788
20.733 59.892 6.618
20.734 59.890 6.464
20.735 59.878 6.306
20.737 59.872 6.137
20.738 59.873 5.978
20.739 59.867 5.816
20.740 59.857 5.666
20.741 59.860 5.507
20.742 59.858 5.346
20.743 59.852 5.178
20.744 59.853 5.027
20.746 59.856 4.874
20.747 59.859 4.689
20.748 59.863 4.564
20.749 59.861 4.378
20.751 59.861 4.234
20.752 59.856 4.055
20.753 59.822 3.933
20.759 59.939 3.286
20.760 59.950 3.134
20.762 59.956 2.976
20.657 52.610 30.547
20.658 52.692 30.460
20.659 52.770 30.369
20.659 52.841 30.286
20.660 52.937 30.139
20.661 52.978 29.974
20.661 52.987 29.811
20.662 52.998 29.647
20.662 53.009 29.477
20.663 53.009 29.319
20.663 53.003 29.153
20.663 53.004 28.990
20.664 53.013 28.826
20.665 53.017 28.662
20.665 53.021 28.498
20.666 53.012 28.328
20.667 53.004 28.167
20.668 53.005 28.013
20.669 53.000 27.842
20.670 52.997 27.677
20.671 53.001 27.519
20.673 53.003 27.348
20.674 53.004 27.188
20.675 53.003 27.018
20.676 53.002 26.860
20.676 53.000 26.697
20.677 52.994 26.529
20.678 52.989 26.370
20.679 53.000 26.206
20.679 53.012 26.034
20.680 53.004 25.876
20.680 52.996 25.711
20.681 52.993 25.557
20.681 52.991 25.388
20.682 52.986 25.217
20.683 52.980 25.048
20.684 52.991 24.895
20.685 53.011 24.724
20.686 53.014 24.565
20.687 53.005 24.404
20.688 53.006 24.239
20.689 53.011 24.076
20.690 53.016 23.911
20.691 53.017 23.744
20.693 53.002 23.582
20.694 52.990 23.422
20.695 52.992 23.260
20.696 52.990 23.082
20.697 52.994 22.926
20.698 52.999 22.763
20.699 53.002 22.601
20.700 53.001 22.432
20.701 53.001 22.277
20.702 52.998 22.110
20.703 52.996 21.941
20.704 52.994 21.782
20.705 52.991 21.611
20.706 52.991 21.454
20.707 52.989 21.293
20.708 52.982 21.115
20.709 52.975 20.970
20.710 52.978 20.798
20.711 52.993 20.622
20.712 52.996 20.473
20.713 52.993 20.298
20.714 52.998 20.143
20.715 53.000 19.984
20.716 52.991 19.807
20.717 52.980 19.648
20.718 52.981 19.481
20.719 52.988 19.324
20.720 52.981 19.149
20.720 52.979 18.996
20.721 52.984 18.823
20.722 52.983 18.668
20.723 52.985 18.496
20.724 52.996 18.340
20.725 52.996 18.168
20.726 52.997 18.016
20.727 53.002 17.840
20.729 53.008 17.685
20.730 53.016 17.518
20.731 53.013 17.349
20.732 53.014 17.184
20.733 53.012 17.022
20.735 53.008 16.862
20.736 53.004 16.690
20.737 53.005 16.534
20.738 52.994 16.367
20.739 52.979 16.201
20.740 52.980 16.035
20.741 52.977 15.865
20.742 52.991 15.703
20.743 53.036 15.549
20.744 53.063 15.380
20.744 53.041 15.218
20.745 52.996 15.053
20.746 52.973 14.883
20.746 52.971 14.730
20.747 52.974 14.567
20.748 52.969 14.400
20.750 52.980 14.222
20.751 52.993 14.051
20.777 59.911 13.758
20.778 60.007 13.693
20.779 60.055 13.544
20.780 60.069 13.382
20.782 60.075 13.225
20.783 60.070 13.073
20.784 60.062 12.908
20.785 60.052 12.747
20.786 60.043 12.592
20.788 60.050 12.437
20.789 60.048 12.275
20.790 60.039 12.113
20.791 60.040 11.954
20.793 60.038 11.798
20.794 60.043 11.639
20.795 60.044 11.481
20.796 60.044 11.327
20.798 60.045 11.172
20.799 60.041 11.005
20.800 60.025 10.845
20.801 60.015 10.764
20.804 59.767 10.249
20.806 59.841 10.114
20.807 59.858 9.956
20.808 59.873 9.791
20.809 59.875 9.636
20.810 59.867 9.482
20.812 59.857 9.316
20.813 59.854 9.163
20.814 59.854 9.000
20.815 59.842 8.833
20.816 59.830 8.676
20.817 59.832 8.520
20.818 59.840 8.359
20.820 59.846 8.213
20.821 59.846 8.044
20.822 59.844 7.884
20.823 59.837 7.720
20.825 59.834 7.572
20.826 59.805 7.409
20.827 59.753 7.313
20.827 59.658 7.212
20.828 59.577 7.060
20.829 59.743 7.006
20.830 59.823 6.922
20.831 59.891 6.779
20.833 59.896 6.618
20.834 59.893 6.476
20.835 59.882 6.287
20.836 59.882 6.153
20.837 59.883 5.981
20.838 59.873 5.826
20.839 59.861 5.660
20.840 59.859 5.500
20.841 59.861 5.345
20.843 59.852 5.185
20.844 59.850 5.020
20.845 59.857 4.866
20.846 59.862 4.712
20.847 59.865 4.541
20.849 59.860 4.399
20.850 59.854 4.222
20.851 59.856 4.080
20.852 59.834 3.979
20.852 59.813 3.923
20.857 59.927 3.364
20.859 59.949 3.207
20.860 59.953 3.051
20.861 59.951 2.972
20.755 52.486 30.702
20.756 52.594 30.617
20.756 52.681 30.541
20.757 52.767 30.464
20.758 52.845 30.387
20.758 52.915 30.299
20.759 53.014 30.138
20.760 53.057 29.969
20.761 53.067 29.814
20.761 53.071 29.645
20.761 53.079 29.479
20.762 53.082 29.315
20.762 53.075 29.160
20.763 53.072 28.990
20.763 53.080 28.835
20.764 53.085 28.655
20.765 53.083 28.502
20.765 53.075 28.337
20.766 53.067 28.169
20.767 53.069 28.007
20.768 53.070 27.846
20.769 53.075 27.681
20.771 53.077 27.516
20.772 53.074 27.353
20.773 53.073 27.183
20.774 53.070 27.030
20.775 53.073 26.857
20.776 53.077 26.704
20.776 53.069 26.539
20.777 53.065 26.363
20.778 53.080 26.210
20.778 53.083 26.038
20.779 53.074 25.881
20.779 53.062 25.717
20.780 53.062 25.543
20.781 53.066 25.388
20.781 53.054 25.228
20.782 53.047 25.053
20.783 53.058 24.898
20.784 53.075 24.741
20.785 53.081 24.573
20.786 53.074 24.411
20.787 53.072 24.311
20.788 53.079 24.157
20.789 53.078 23.996
20.790 53.087 23.832
20.791 53.078 23.663
20.792 53.058 23.510
20.793 53.057 23.329
20.794 53.057 23.179
20.795 53.059 23.017
20.797 53.062 22.844
20.798 53.066 22.687
20.799 53.063 22.516
20.800 53.064 22.355
20.801 53.066 22.196
20.802 53.059 22.029
20.803 53.060 21.860
20.804 53.061 21.713
20.805 53.057 21.536
20.806 53.059 21.369
20.807 53.054 21.211
20.808 53.046 21.049
20.809 53.044 20.878
20.810 53.059 20.724
20.811 53.073 20.554
20.812 53.068 20.393
20.813 53.065 20.232
20.814 53.065 20.056
20.815 53.059 19.906
20.815 53.051 19.734
20.816 53.050 19.571
20.817 53.052 19.407
20.818 53.049 19.241
20.819 53.042 19.081
20.820 53.045 18.924
20.821 53.053 18.747
20.822 53.054 18.572
20.823 53.062 18.434
20.824 53.062 18.262
20.825 53.064 18.091
20.826 53.064 17.935
20.827 53.066 17.771
20.828 53.075 17.594
20.829 53.080 17.446
20.831 53.081 17.274
20.832 53.079 17.111
20.833 53.078 16.956
20.834 53.079 16.781
20.836 53.073 16.618
20.837 53.075 16.453
20.838 53.064 16.285
20.839 53.052 16.121
20.840 53.049 15.955
20.840 53.049 15.800
20.841 53.078 15.638
20.842 53.116 15.466
20.843 53.119 15.311
20.844 53.080 15.144
20.844 53.047 14.964
20.845 53.039 14.807
20.846 53.036 14.666
20.847 53.024 14.485
20.848 52.997 14.316
20.849 53.006 14.135
20.850 53.022 14.064
20.875 59.769 13.836
20.876 59.919 13.770
20.877 60.025 13.699
20.878 60.063 13.543
20.879 60.073 13.385
20.881 60.072 13.226
20.882 60.069 13.064
20.883 60.062 12.913
20.884 60.051 12.751
20.885 60.040 12.584
20.887 60.044 12.434
20.888 60.048 12.273
20.889 60.039 12.116
20.890 60.033 11.962
20.892 60.038 11.796
20.893 60.047 11.645
20.894 60.052 11.484
20.895 60.053 11.323
20.897 60.055 11.162
20.898 60.050 11.010
20.899 60.035 10.849
20.901 59.539 10.371
20.902 59.699 10.327
20.903 59.783 10.263
20.905 59.848 10.111
20.906 59.863 9.953
20.907 59.876 9.795
20.908 59.882 9.634
20.909 59.870 9.474
20.911 59.862 9.320
20.912 59.861 9.158
20.913 59.855 9.000
20.914 59.843 8.845
20.915 59.836 8.671
20.916 59.834 8.536
20.917 59.839 8.348
20.919 59.848 8.208
20.920 59.847 8.048
20.921 59.844 7.883
20.922 59.838 7.726
20.924 59.831 7.564
20.925 59.810 7.405
20.926 59.753 7.312
20.926 59.633 7.221
20.926 59.587 7.128
20.928 59.713 6.998
20.929 59.824 6.933
20.930 59.884 6.777
20.931 59.889 6.623
20.933 59.886 6.456
20.934 59.883 6.305
20.935 59.888 6.141
20.936 59.887 5.988
20.937 59.877 5.826
20.938 59.863 5.666
20.939 59.859 5.497
20.940 59.858 5.346
20.942 59.845 5.183
20.943 59.844 5.025
20.944 59.853 4.867
20.945 59.864 4.716
20.946 59.867 4.548
20.948 59.862 4.378
20.949 59.856 4.231
20.950 59.840 4.071
20.951 59.827 3.989
20.957 59.941 3.294
20.958 59.949 3.128
20.960 59.952 2.966
20.854 52.580 30.708
20.855 52.648 30.625
20.856 52.738 30.538
20.856 52.830 30.456
20.857 52.914 30.379
20.858 52.990 30.301
20.859 53.085 30.146
20.859 53.127 29.972
20.860 53.143 29.806
20.860 53.145 29.649
20.861 53.149 29.485
20.861 53.158 29.321
20.861 53.151 29.155
20.862 53.149 28.988
20.862 53.159 28.831
20.863 53.162 28.659
20.864 53.163 28.505
20.865 53.151 28.341
20.865 53.136 28.175
20.867 53.140 28.004
20.868 53.140 27.848
20.869 53.146 27.682
20.870 53.152 27.515
20.871 53.147 27.365
20.872 53.143 27.187
20.873 53.144 27.023
20.874 53.150 26.866
20.875 53.152 26.700
20.876 53.142 26.530
20.876 53.135 26.374
20.877 53.153 26.206
20.878 53.156 26.055
20.878 53.145 25.883
20.879 53.140 25.715
20.879 53.142 25.546
20.880 53.140 25.391
20.881 53.126 25.227
20.881 53.118 25.071
20.882 53.126 24.891
20.883 53.137 24.727
20.884 53.139 24.571
20.885 53.136 24.415
20.886 53.139 24.235
20.887 53.144 24.085
20.889 53.149 23.919
20.890 53.150 23.753
20.891 53.131 23.586
20.892 53.125 23.432
20.893 53.127 23.258
20.894 53.129 23.093
20.895 53.130 22.940
20.896 53.134 22.767
20.897 53.133 22.610
20.898 53.130 22.435
20.899 53.138 22.283
20.900 53.132 22.115
20.901 53.124 21.955
20.902 53.132 21.785
20.903 53.132 21.622
20.904 53.134 21.460
20.905 53.131 21.300
20.906 53.127 21.126
20.907 53.121 20.973
20.908 53.130 20.812
20.909 53.149 20.641
20.910 53.150 20.481
20.911 53.145 20.313
20.912 53.144 20.151
20.913 53.139 19.990
20.914 53.131 19.818
20.915 53.126 19.654
20.916 53.127 19.504
20.917 53.124 19.401
20.917 53.118 19.261
20.918 53.112 19.158
20.919 53.103 19.003
20.920 53.115 18.836
20.921 53.124 18.674
20.922 53.132 18.513
20.923 53.140 18.339
20.924 53.139 18.187
20.925 53.138 18.022
20.926 53.136 17.857
20.927 53.135 17.695
20.928 53.145 17.521
20.929 53.147 17.368
20.931 53.148 17.199
20.932 53.154 17.030
20.933 53.156 16.876
20.934 53.152 16.705
20.935 53.151 16.553
20.936 53.144 16.368
20.937 53.133 16.211
20.938 53.125 16.057
20.939 53.119 15.879
20.940 53.137 15.717
20.941 53.173 15.559
20.942 53.189 15.401
20.943 53.164 15.229
20.943 53.126 15.059
20.944 53.107 14.905
20.945 53.105 14.741
20.946 53.097 14.575
20.947 53.081 14.400
20.948 53.078 14.244
20.948 53.072 14.160
20.974 59.808 13.836
20.975 59.951 13.770
20.976 60.049 13.618
20.978 60.070 13.472
20.979 60.068 13.301
20.980 60.066 13.144
20.981 60.061 12.987
20.983 60.050 12.830
20.984 60.037 12.665
20.985 60.035 12.507
20.986 60.046 12.356
20.988 60.042 12.192
20.989 60.035 12.041
20.990 60.035 11.875
20.991 60.047 11.721
20.993 60.058 11.559
20.994 60.064 11.412
20.995 60.064 11.244
20.996 60.060 11.096
20.998 60.047 10.925
20.999 60.014 10.763
21.000 59.963 10.649
21.003 59.834 10.192
21.004 59.869 10.028
21.006 59.875 9.873
21.007 59.884 9.717
21.008 59.881 9.558
21.009 59.867 9.399
21.010 59.862 9.238
21.011 59.859 9.083
21.012 59.851 8.914
21.013 59.840 8.763
21.015 59.840 8.592
21.016 59.844 8.450
21.017 59.849 8.285
21.018 59.852 8.127
21.020 59.849 7.964
21.021 59.844 7.800
21.022 59.845 7.650
21.023 59.847 7.486
21.025 59.767 7.313
21.025 59.652 7.223
21.026 59.636 7.061
21.027 59.735 6.997
21.028 59.819 6.922
21.029 59.879 6.781
21.030 59.886 6.626
21.032 59.887 6.458
21.033 59.884 6.305
21.034 59.886 6.140
21.035 59.888 5.991
21.036 59.875 5.816
21.037 59.862 5.664
21.038 59.859 5.513
21.040 59.856 5.333
21.041 59.844 5.183
21.042 59.842 5.027
21.043 59.858 4.857
21.044 59.869 4.711
21.045 59.868 4.555
21.047 59.861 4.382
21.048 59.853 4.230
21.049 59.831 4.075
21.050 59.819 3.973
21.050 59.804 3.915
21.053 59.683 3.540
21.054 59.838 3.509
21.055 59.933 3.444
21.056 59.950 3.288
21.057 59.955 3.128
21.059 59.956 2.981
20.954 52.623 30.700
20.954 52.716 30.627
20.955 52.803 30.550
20.956 52.891 30.466
20.956 52.979 30.380
20.957 53.057 30.294
20.958 53.154 30.138
20.959 53.197 29.977
20.959 53.208 29.811
20.960 53.211 29.646
20.960 53.216 29.482
20.960 53.227 29.327
20.961 53.223 29.157
20.961 53.224 28.991
20.962 53.231 28.831
20.962 53.235 28.665
20.963 53.243 28.505
20.964 53.228 28.338
20.965 53.209 28.174
20.966 53.209 28.008
20.967 53.203 27.849
20.968 53.205 27.685
20.969 53.211 27.512
20.970 53.208 27.360
20.971 53.210 27.193
20.972 53.219 27.025
20.973 53.230 26.865
20.974 53.232 26.708
20.975 53.217 26.538
20.976 53.207 26.375
20.976 53.222 26.211
20.977 53.219 26.043
20.977 53.206 25.881
20.978 53.206 25.721
20.978 53.208 25.565
20.979 53.201 25.392
20.980 53.191 25.223
20.981 53.189 25.064
20.982 53.197 24.898
20.982 53.204 24.741
20.983 53.205 24.576
20.984 53.198 24.411
20.986 53.200 24.250
20.987 53.210 24.076
20.988 53.218 23.921
20.989 53.217 23.759
20.990 53.205 23.596
20.991 53.190 23.420
20.992 53.192 23.267
20.993 53.200 23.098
20.994 53.192 22.943
20.996 53.196 22.771
20.997 53.200 22.607
20.998 53.200 22.448
20.999 53.209 22.286
21.000 53.201 22.117
21.001 53.193 21.954
21.002 53.203 21.792
21.003 53.207 21.629
21.004 53.204 21.470
21.005 53.200 21.301
21.006 53.193 21.138
21.007 53.184 20.963
21.008 53.192 20.812
21.009 53.210 20.647
21.010 53.208 20.479
21.011 53.204 20.325
21.012 53.205 20.154
21.013 53.201 19.993
21.014 53.197 19.824
21.014 53.196 19.664
21.015 53.201 19.502
21.016 53.200 19.332
21.017 53.180 19.169
21.018 53.174 19.009
21.019 53.184 18.840
21.020 53.190 18.682
21.021 53.198 18.523
21.022 53.206 18.348
21.023 53.206 18.191
21.024 53.203 18.023
21.025 53.199 17.863
21.026 53.198 17.690
21.027 53.207 17.537
21.029 53.208 17.373
21.030 53.208 17.200
21.031 53.218 17.045
21.032 53.220 16.883
21.033 53.215 16.702
21.035 53.211 16.551
21.036 53.203 16.389
21.037 53.192 16.218
21.038 53.185 16.048
21.038 53.183 15.890
21.039 53.207 15.739
21.040 53.239 15.563
21.041 53.242 15.407
21.042 53.218 15.225
21.042 53.189 15.066
21.043 53.165 14.900
21.044 53.169 14.755
21.045 53.170 14.575
21.046 53.146 14.404
21.047 53.143 14.253
21.048 53.177 14.081
21.073 59.797 13.839
21.074 59.927 13.763
21.075 60.027 13.691
21.076 60.069 13.544
21.077 60.078 13.381
21.079 60.070 13.225
21.080 60.063 13.070
21.081 60.054 12.907
21.082 60.041 12.755
21.083 60.034 12.583
21.085 60.044 12.436
21.086 60.054 12.277
21.087 60.044 12.107
21.088 60.038 11.956
21.090 60.043 11.806
21.091 60.052 11.633
21.092 60.063 11.482
21.094 60.064 11.331
21.095 60.063 11.168
21.096 60.053 11.005
21.097 60.032 10.848
21.098 59.939 10.683
21.100 59.596 10.379
21.101 59.718 10.327
21.101 59.791 10.254
21.103 59.856 10.113
21.104 59.866 9.962
21.105 59.872 9.799
21.106 59.875 9.639
21.107 59.862 9.473
21.109 59.856 9.313
21.110 59.855 9.155
21.111 59.850 8.997
21.112 59.839 8.849
21.113 59.831 8.671
21.114 59.832 8.515
21.115 59.832 8.358
21.117 59.838 8.209
21.118 59.842 8.043
21.119 59.840 7.885
21.120 59.844 7.730
21.122 59.842 7.567
21.123 59.825 7.399
21.124 59.770 7.312
21.124 59.686 7.228
21.125 59.654 7.063
21.126 59.732 6.997
21.127 59.810 6.930
21.128 59.874 6.777
21.130 59.883 6.622
21.131 59.879 6.456
21.132 59.877 6.305
21.133 59.883 6.149
21.134 59.883 5.975
21.135 59.877 5.828
21.136 59.867 5.659
21.137 59.863 5.504
21.139 59.860 5.340
21.140 59.846 5.179
21.141 59.844 5.027
21.142 59.856 4.868
21.143 59.863 4.701
21.144 59.861 4.547
21.146 59.856 4.394
21.147 59.851 4.222
21.148 59.837 4.073
21.149 59.803 3.914
21.150 59.759 3.853
21.151 59.536 3.596
21.152 59.707 3.535
21.153 59.867 3.510
21.154 59.962 3.376
21.156 59.955 3.208
21.157 59.962 3.051
21.158 59.961 2.973
21.053 52.706 30.696
21.054 52.775 30.620
21.054 52.859 30.542
21.055 52.952 30.458
21.056 53.036 30.385
21.056 53.113 30.305
21.057 53.169 30.221
21.058 53.240 30.061
21.058 53.260 29.900
21.059 53.265 29.724
21.059 53.279 29.571
21.060 53.287 29.402
21.060 53.287 29.237
21.060 53.287 29.075
21.061 53.287 28.912
21.062 53.292 28.752
21.062 53.307 28.584
21.063 53.305 28.422
21.064 53.288 28.256
21.065 53.283 28.101
21.066 53.275 27.926
21.067 53.269 27.768
21.068 53.275 27.606
21.069 53.273 27.441
21.070 53.272 27.280
21.071 53.280 27.113
21.072 53.298 26.958
21.073 53.305 26.781
21.074 53.299 26.617
21.075 53.289 26.462
21.075 53.286 26.294
21.076 53.288 26.137
21.077 53.277 25.967
21.077 53.272 25.803
21.078 53.276 25.638
21.078 53.268 25.472
21.079 53.259 25.314
21.080 53.253 25.148
21.081 53.262 24.990
21.081 53.269 24.831
21.082 53.276 24.664
21.084 53.269 24.478
21.084 53.261 24.336
21.086 53.266 24.172
21.087 53.277 24.005
21.088 53.286 23.843
21.089 53.276 23.675
21.090 53.265 23.506
21.091 53.259 23.348
21.092 53.264 23.194
21.094 53.267 23.012
21.094 53.261 22.861
21.096 53.262 22.699
21.097 53.271 22.533
21.098 53.274 22.365
21.099 53.269 22.208
21.100 53.254 22.040
21.101 53.254 21.877
21.102 53.265 21.714
21.103 53.268 21.549
21.104 53.265 21.385
21.105 53.259 21.226
21.106 53.254 21.060
21.107 53.254 20.893
21.108 53.266 20.729
21.109 53.276 20.580
21.110 53.274 20.402
21.111 53.273 20.238
21.112 53.270 20.078
21.112 53.268 19.925
21.114 53.268 19.744
21.114 53.272 19.588
21.115 53.274 19.421
21.116 53.265 19.262
21.117 53.246 19.093
21.118 53.245 18.933
21.119 53.250 18.767
21.120 53.258 18.600
21.121 53.268 18.436
21.122 53.273 18.274
21.123 53.278 18.114
21.124 53.273 17.951
21.125 53.269 17.784
21.126 53.272 17.628
21.127 53.273 17.448
21.129 53.272 17.295
21.130 53.277 17.132
21.131 53.286 16.960
21.132 53.287 16.811
21.134 53.281 16.637
21.135 53.273 16.467
21.136 53.261 16.301
21.137 53.252 16.144
21.138 53.254 15.977
21.138 53.273 15.808
21.139 53.310 15.651
21.140 53.325 15.493
21.141 53.301 15.336
21.142 53.269 15.156
21.142 53.239 15.001
21.143 53.231 14.844
21.144 53.244 14.662
21.145 53.231 14.511
21.146 53.220 14.320
21.147 53.228 14.176
21.173 59.921 13.766
21.174 60.025 13.695
21.176 60.073 13.542
21.177 60.081 13.384
21.178 60.073 13.225
21.179 60.066 13.065
21.180 60.057 12.906
21.182 60.041 12.751
21.183 60.033 12.592
21.184 60.045 12.429
21.185 60.058 12.282
21.187 60.047 12.113
21.188 60.039 11.956
21.189 60.044 11.801
21.190 60.050 11.641
21.192 60.056 11.486
21.193 60.056 11.325
21.194 60.055 11.158
21.196 60.045 11.008
21.197 60.019 10.843
21.198 59.972 10.691
21.199 59.630 10.380
21.200 59.723 10.327
21.201 59.844 10.190
21.203 59.863 10.036
21.204 59.869 9.871
21.205 59.875 9.712
21.206 59.868 9.556
21.207 59.858 9.397
21.208 59.857 9.247
21.210 59.853 9.077
21.211 59.844 8.912
21.212 59.832 8.761
21.213 59.827 8.600
21.214 59.829 8.443
21.215 59.832 8.276
21.217 59.841 8.123
21.218 59.841 7.967
21.219 59.842 7.805
21.221 59.845 7.642
21.222 59.849 7.494
21.223 59.800 7.322
21.224 59.690 7.221
21.225 59.655 7.056
21.225 59.730 7.000
21.226 59.812 6.927
21.228 59.875 6.786
21.229 59.881 6.621
21.230 59.881 6.460
21.231 59.879 6.302
21.233 59.883 6.133
21.234 59.885 5.990
21.235 59.883 5.827
21.236 59.876 5.660
21.237 59.873 5.509
21.238 59.868 5.348
21.239 59.859 5.188
21.240 59.856 5.018
21.241 59.862 4.879
21.243 59.865 4.705
21.244 59.863 4.542
21.245 59.861 4.390
21.246 59.861 4.230
21.248 59.847 4.074
21.250 59.452 3.580
21.251 59.696 3.543
21.252 59.843 3.506
21.253 59.921 3.435
21.255 59.953 3.289
21.256 59.953 3.134
21.257 59.958 2.971
21.153 52.781 30.712
21.154 52.846 30.626
21.154 52.926 30.544
21.155 53.015 30.461
21.156 53.097 30.378
21.156 53.174 30.303
21.157 53.276 30.137
21.158 53.317 29.977
21.159 53.323 29.820
21.159 53.333 29.643
21.159 53.344 29.487
21.160 53.344 29.327
21.160 53.343 29.164
21.161 53.345 28.993
21.161 53.355 28.836
21.162 53.370 28.665
21.163 53.378 28.508
21.163 53.368 28.345
21.164 53.353 28.165
21.165 53.345 28.017
21.166 53.338 27.855
21.168 53.342 27.686
21.169 53.351 27.533
21.170 53.348 27.351
21.171 53.354 27.197
21.172 53.369 27.031
21.173 53.379 26.871
21.174 53.375 26.708
21.174 53.369 26.547
21.175 53.365 26.378
21.176 53.356 26.222
21.176 53.348 26.053
21.177 53.344 25.887
21.177 53.347 25.721
21.178 53.342 25.566
21.179 53.328 25.394
21.179 53.321 25.231
21.180 53.325 25.071
21.181 53.333 24.908
21.182 53.345 24.746
21.183 53.355 24.583
21.184 53.339 24.413
21.185 53.332 24.251
21.186 53.341 24.092
21.188 53.349 23.920
21.189 53.352 23.760
21.190 53.343 23.605
21.191 53.338 23.435
21.192 53.337 23.273
21.193 53.339 23.117
21.194 53.337 22.939
21.195 53.331 22.778
21.196 53.336 22.618
21.197 53.347 22.455
21.198 53.351 22.289
21.199 53.339 22.135
21.200 53.322 21.955
21.201 53.328 21.806
21.202 53.341 21.635
21.203 53.340 21.466
21.204 53.332 21.311
21.205 53.324 21.148
21.206 53.323 20.982
21.207 53.328 20.820
21.208 53.339 20.647
21.209 53.345 20.499
21.210 53.347 20.339
21.211 53.346 20.164
21.212 53.344 19.997
21.213 53.346 19.832
21.214 53.349 19.680
21.215 53.348 19.509
21.216 53.344 19.345
21.217 53.330 19.186
21.218 53.317 19.016
21.219 53.316 18.853
21.219 53.320 18.687
21.220 53.328 18.530
21.221 53.343 18.368
21.223 53.353 18.201
21.224 53.350 18.033
21.225 53.342 17.872
21.226 53.339 17.707
21.227 53.340 17.544
21.228 53.340 17.380
21.229 53.340 17.213
21.231 53.351 17.061
21.232 53.361 16.890
21.233 53.354 16.722
21.234 53.346 16.569
21.235 53.332 16.394
21.236 53.320 16.222
21.237 53.321 16.069
21.238 53.343 15.905
21.239 53.385 15.738
21.240 53.414 15.585
21.241 53.401 15.417
21.241 53.357 15.260
21.242 53.331 15.161
21.242 53.300 15.001
21.243 53.295 14.854
21.244 53.298 14.671
21.245 53.300 14.504
21.246 53.299 14.330
21.247 53.305 14.191
21.248 53.310 14.110
21.272 59.779 13.830
21.273 59.924 13.766
21.274 60.010 13.694
21.275 60.071 13.547
21.277 60.084 13.386
21.278 60.078 13.231
21.279 60.067 13.060
21.280 60.054 12.907
21.281 60.039 12.746
21.283 60.033 12.599
21.284 60.046 12.430
21.285 60.054 12.265
21.286 60.047 12.118
21.288 60.040 11.963
21.289 60.042 11.798
21.290 60.049 11.646
21.292 60.052 11.478
21.293 60.050 11.323
21.294 60.048 11.165
21.295 60.042 11.003
21.297 60.027 10.855
21.297 60.012 10.772
21.300 59.723 10.332
21.301 59.838 10.190
21.303 59.856 10.030
21.304 59.864 9.870
21.305 59.863 9.712
21.306 59.854 9.556
21.307 59.849 9.389
21.308 59.848 9.233
21.309 59.847 9.084
21.311 59.835 8.913
21.312 59.826 8.760
21.313 59.823 8.607
21.314 59.818 8.431
21.315 59.826 8.278
21.317 59.837 8.127
21.318 59.836 7.957
21.319 59.845 7.805
21.320 59.847 7.648
21.322 59.849 7.498
21.323 59.770 7.314
21.323 59.690 7.217
21.325 59.652 7.063
21.325 59.723 6.994
21.326 59.803 6.924
21.328 59.870 6.781
21.329 59.878 6.614
21.330 59.879 6.461
21.331 59.880 6.307
21.332 59.881 6.136
21.334 59.884 5.986
21.335 59.885 5.820
21.336 59.882 5.673
21.337 59.885 5.501
21.338 59.882 5.341
21.339 59.875 5.192
21.340 59.871 5.030
21.341 59.869 4.865
21.343 59.866 4.711
21.344 59.862 4.546
21.345 59.863 4.393
21.346 59.862 4.227
21.347 59.864 4.149
21.351 59.549 3.523
21.352 59.762 3.495
21.353 59.884 3.440
21.354 59.951 3.291
21.356 59.950 3.130
21.357 59.956 2.965
21.253 52.856 30.703
21.254 52.904 30.627
21.255 52.989 30.543
21.255 53.089 30.465
21.256 53.176 30.388
21.257 53.254 30.305
21.258 53.351 30.142
21.258 53.385 29.982
21.259 53.389 29.809
21.259 53.398 29.652
21.260 53.405 29.489
21.260 53.401 29.322
21.260 53.398 29.153
21.261 53.405 29.001
21.262 53.417 28.841
21.262 53.431 28.663
21.263 53.438 28.512
21.264 53.429 28.338
21.265 53.417 28.184
21.266 53.412 28.014
21.267 53.406 27.859
21.268 53.412 27.683
21.269 53.418 27.531
21.270 53.414 27.358
21.271 53.414 27.195
21.272 53.421 27.042
21.273 53.427 26.871
21.274 53.422 26.707
21.275 53.421 26.548
21.275 53.422 26.381
21.276 53.417 26.218
21.277 53.412 26.055
21.277 53.411 25.888
21.278 53.416 25.728
21.278 53.408 25.571
21.279 53.389 25.394
21.280 53.379 25.235
21.280 53.383 25.078
21.281 53.385 24.905
21.282 53.399 24.747
21.283 53.414 24.585
21.284 53.404 24.420
21.285 53.397 24.250
21.287 53.402 24.092
21.288 53.408 23.937
21.289 53.413 23.760
21.290 53.405 23.606
21.291 53.407 23.440
21.292 53.410 23.270
21.293 53.410 23.116
21.294 53.409 22.950
21.295 53.399 22.784
21.296 53.400 22.623
21.297 53.405 22.458
21.298 53.407 22.294
21.299 53.397 22.132
21.300 53.386 21.963
21.301 53.395 21.804
21.302 53.412 21.642
21.303 53.419 21.494
21.305 53.407 21.302
21.305 53.394 21.151
21.306 53.388 20.984
21.307 53.388 20.825
21.308 53.395 20.660
21.309 53.404 20.498
21.310 53.407 20.329
21.311 53.406 20.164
21.312 53.409 20.008
21.313 53.412 19.844
21.314 53.410 19.676
21.315 53.407 19.520
21.316 53.405 19.356
21.317 53.400 19.256
21.317 53.394 19.107
21.318 53.386 18.943
21.319 53.380 18.775
21.320 53.376 18.608
21.321 53.388 18.445
21.322 53.405 18.293
21.323 53.412 18.122
21.324 53.406 17.964
21.325 53.399 17.791
21.327 53.399 17.630
21.328 53.402 17.473
21.329 53.404 17.303
21.330 53.406 17.149
21.332 53.421 16.964
21.333 53.415 16.817
21.334 53.403 16.641
21.335 53.393 16.488
21.336 53.371 16.326
21.337 53.365 16.142
21.338 53.389 15.985
21.339 53.434 15.832
21.340 53.481 15.688
21.341 53.491 15.510
21.341 53.458 15.320
21.342 53.409 15.169
21.343 53.374 15.020
21.343 53.360 14.844
21.344 53.365 14.685
21.345 53.371 14.518
21.346 53.370 14.344
21.347 53.376 14.193
21.348 53.372 14.102
21.372 59.763 13.835
21.373 59.917 13.765
21.374 60.007 13.696
21.376 60.074 13.546
21.377 60.086 13.385
21.378 60.082 13.226
21.379 60.072 13.067
21.380 60.058 12.907
21.382 60.043 12.748
21.383 60.035 12.592
21.384 60.046 12.432
21.385 60.054 12.283
21.387 60.045 12.106
21.388 60.042 11.956
21.389 60.045 11.802
21.390 60.048 11.639
21.392 60.049 11.487
21.393 60.048 11.323
21.394 60.047 11.167
21.395 60.046 11.007
21.397 60.031 10.850
21.400 59.713 10.325
21.401 59.785 10.250
21.402 59.848 10.109
21.403 59.860 9.956
21.405 59.860 9.790
21.406 59.850 9.641
21.407 59.844 9.480
21.408 59.842 9.309
21.409 59.841 9.156
21.410 59.829 8.996
21.411 59.817 8.836
21.412 59.817 8.678
21.414 59.810 8.516
21.415 59.810 8.356
21.416 59.825 8.198
21.417 59.828 8.046
21.419 59.837 7.879
21.420 59.846 7.733
21.421 59.843 7.570
21.423 59.822 7.393
21.423 59.763 7.323
21.423 59.686 7.238
21.424 59.641 7.132
21.425 59.724 7.000
21.426 59.805 6.935
21.428 59.876 6.779
21.429 59.886 6.621
21.430 59.884 6.460
21.431 59.882 6.300
21.432 59.882 6.148
21.434 59.882 5.978
21.435 59.885 5.825
21.436 59.886 5.674
21.437 59.886 5.505
21.438 59.886 5.347
21.439 59.880 5.185
21.440 59.874 5.023
21.441 59.867 4.868
21.443 59.860 4.707
21.444 59.855 4.541
21.445 59.858 4.388
21.446 59.854 4.237
21.448 59.837 4.066
21.448 59.790 3.979
21.455 59.940 3.280
21.456 59.946 3.135
21.457 59.948 2.967
21.354 52.906 30.704
21.354 52.981 30.629
21.355 53.063 30.547
21.356 53.153 30.467
21.356 53.240 30.394
21.357 53.319 30.308
21.358 53.376 30.213
21.358 53.446 30.059
21.359 53.460 29.905
21.359 53.464 29.724
21.360 53.477 29.577
21.360 53.477 29.405
21.360 53.466 29.244
21.361 53.460 29.080
21.361 53.470 28.914
21.362 53.481 28.764
21.363 53.484 28.579
21.364 53.486 28.432
21.364 53.476 28.256
21.365 53.469 28.103
21.366 53.467 27.935
21.367 53.469 27.790
21.369 53.482 27.599
21.370 53.484 27.446
21.371 53.476 27.288
21.372 53.475 27.111
21.373 53.473 26.951
21.374 53.467 26.794
21.375 53.466 26.634
21.375 53.473 26.468
21.376 53.477 26.307
21.377 53.471 26.136
21.377 53.468 25.968
21.378 53.476 25.819
21.378 53.469 25.643
21.379 53.457 25.485
21.380 53.447 25.318
21.380 53.443 25.156
21.381 53.447 24.996
21.382 53.450 24.827
21.383 53.469 24.670
21.384 53.480 24.507
21.385 53.467 24.336
21.386 53.466 24.185
21.387 53.472 24.014
21.389 53.474 23.856
21.390 53.469 23.673
21.391 53.470 23.529
21.392 53.475 23.365
21.393 53.476 23.187
21.394 53.478 23.045
21.395 53.467 22.867
21.396 53.462 22.715
21.397 53.461 22.529
21.398 53.465 22.394
21.399 53.467 22.212
21.400 53.459 22.054
21.401 53.456 21.885
21.402 53.472 21.732
21.403 53.485 21.557
21.404 53.483 21.402
21.405 53.473 21.233
21.406 53.459 21.075
21.407 53.453 20.913
21.408 53.458 20.746
21.409 53.464 20.581
21.410 53.467 20.418
21.411 53.461 20.258
21.412 53.458 20.092
21.413 53.464 19.925
21.414 53.466 19.769
21.415 53.465 19.600
21.416 53.462 19.436
21.417 53.464 19.278
21.418 53.464 19.104
21.419 53.457 18.952
21.420 53.443 18.774
21.420 53.437 18.632
21.421 53.446 18.449
21.422 53.457 18.289
21.423 53.466 18.128
21.425 53.463 17.966
21.426 53.455 17.795
21.427 53.459 17.646
21.428 53.468 17.468
21.429 53.472 17.312
21.430 53.472 17.142
21.432 53.478 16.996
21.433 53.473 16.817
21.434 53.463 16.647
21.435 53.449 16.487
21.436 53.432 16.329
21.437 53.429 16.151
21.438 53.455 15.995
21.439 53.506 15.835
21.440 53.554 15.670
21.441 53.564 15.517
21.442 53.541 15.357
21.442 53.492 15.178
21.443 53.449 15.014
21.444 53.434 14.868
21.445 53.438 14.680
21.446 53.438 14.525
21.446 53.437 14.380
21.447 53.438 14.283
21.472 59.740 13.837
21.473 59.897 13.765
21.474 60.019 13.691
21.476 60.078 13.542
21.477 60.090 13.387
21.478 60.086 13.226
21.479 60.081 13.076
21.480 60.067 12.910
21.482 60.052 12.744
21.483 60.046 12.589
21.484 60.050 12.433
21.485 60.054 12.275
21.487 60.047 12.118
21.488 60.048 11.956
21.489 60.054 11.803
21.490 60.052 11.637
21.492 60.050 11.489
21.493 60.049 11.320
21.494 60.045 11.171
21.496 60.041 11.005
21.497 60.039 10.845
21.499 59.522 10.374
21.500 59.704 10.330
21.501 59.781 10.261
21.502 59.853 10.108
21.503 59.865 9.953
21.505 59.862 9.793
21.506 59.861 9.633
21.507 59.857 9.478
21.508 59.854 9.325
21.509 59.849 9.159
21.510 59.834 8.991
21.511 59.818 8.837
21.512 59.818 8.672
21.514 59.811 8.517
21.515 59.806 8.360
21.516 59.819 8.201
21.517 59.824 8.044
21.519 59.828 7.880
21.520 59.838 7.720
21.521 59.834 7.567
21.522 59.817 7.405
21.523 59.758 7.318
21.523 59.678 7.233
21.524 59.633 7.135
21.525 59.722 6.998
21.526 59.801 6.918
21.528 59.872 6.782
21.529 59.880 6.616
21.530 59.883 6.467
21.531 59.883 6.300
21.533 59.881 6.140
21.534 59.878 5.989
21.535 59.881 5.826
21.536 59.881 5.664
21.537 59.877 5.509
21.538 59.878 5.342
21.539 59.878 5.193
21.540 59.869 5.027
21.541 59.862 4.863
21.543 59.855 4.701
21.544 59.855 4.549
21.545 59.858 4.395
21.546 59.855 4.223
21.548 59.825 4.063
21.553 59.875 3.439
21.555 59.934 3.290
21.556 59.941 3.124
21.557 59.948 2.972
21.453 52.937 30.714
21.454 53.042 30.629
21.455 53.130 30.548
21.456 53.215 30.465
21.456 53.304 30.382
21.457 53.388 30.305
21.458 53.497 30.151
21.459 53.531 29.971
21.459 53.532 29.823
21.460 53.543 29.653
21.460 53.551 29.489
21.460 53.540 29.329
21.461 53.534 29.157
21.461 53.540 29.006
21.462 53.545 28.833
21.462 53.545 28.676
21.463 53.549 28.506
21.464 53.547 28.347
21.465 53.535 28.191
21.466 53.536 28.014
21.467 53.533 27.852
21.468 53.543 27.697
21.469 53.556 27.525
21.470 53.550 27.369
21.471 53.540 27.208
21.472 53.527 27.028
21.473 53.519 26.886
21.474 53.515 26.709
21.475 53.524 26.545
21.475 53.534 26.382
21.476 53.536 26.228
21.477 53.530 26.064
21.477 53.532 25.897
21.478 53.531 25.727
21.478 53.518 25.567
21.479 53.513 25.411
21.480 53.515 25.236
21.480 53.510 25.090
21.481 53.507 24.902
21.482 53.515 24.757
21.483 53.532 24.586
21.484 53.531 24.429
21.485 53.523 24.263
21.487 53.529 24.099
21.488 53.535 23.928
21.489 53.535 23.774
21.490 53.538 23.609
21.491 53.546 23.450
21.492 53.543 23.286
21.493 53.543 23.118
21.494 53.539 22.951
21.495 53.526 22.799
21.496 53.519 22.627
21.497 53.520 22.462
21.498 53.527 22.297
21.499 53.532 22.144
21.500 53.527 21.977
21.501 53.532 21.808
21.502 53.541 21.654
21.503 53.543 21.484
21.504 53.544 21.320
21.505 53.535 21.166
21.506 53.522 20.992
21.507 53.524 20.830
21.508 53.531 20.667
21.509 53.530 20.505
21.510 53.526 20.340
21.511 53.514 20.184
21.512 53.512 20.020
21.513 53.519 19.844
21.514 53.520 19.687
21.515 53.520 19.518
21.516 53.528 19.370
21.517 53.530 19.200
21.518 53.529 19.029
21.519 53.519 18.874
21.520 53.507 18.698
21.521 53.509 18.550
21.522 53.520 18.373
21.523 53.533 18.212
21.524 53.533 18.053
21.525 53.526 17.888
21.526 53.519 17.728
21.527 53.531 17.565
21.528 53.536 17.388
21.530 53.533 17.230
21.531 53.539 17.065
21.532 53.536 16.912
21.533 53.526 16.740
21.534 53.523 16.582
21.535 53.509 16.401
21.536 53.499 16.258
21.537 53.507 16.081
21.538 53.542 15.921
21.539 53.595 15.765
21.540 53.629 15.596
21.541 53.630 15.512
21.541 53.618 15.367
21.542 53.576 15.193
21.543 53.527 15.011
21.543 53.503 14.874
21.544 53.502 14.691
21.545 53.499 14.542
21.546 53.491 14.364
21.547 53.482 14.197
21.548 53.482 14.115
21.573 59.921 13.772
21.574 60.016 13.697
21.575 60.079 13.537
21.576 60.090 13.394
21.577 60.089 13.226
21.579 60.090 13.068
21.580 60.077 12.912
21.581 60.060 12.751
21.582 60.056 12.587
21.583 60.059 12.437
21.585 60.052 12.279
21.586 60.047 12.114
21.587 60.057 11.962
21.588 60.059 11.811
21.590 60.055 11.635
21.591 60.055 11.483
21.592 60.051 11.327
21.594 60.047 11.161
21.595 60.044 11.009
21.595 60.038 10.936
21.602 59.866 10.037
21.603 59.874 9.874
21.605 59.872 9.714
21.606 59.870 9.559
21.607 59.864 9.392
21.608 59.857 9.244
21.609 59.843 9.076
21.610 59.826 8.915
21.611 59.818 8.760
21.612 59.819 8.590
21.614 59.810 8.441
21.615 59.813 8.283
21.616 59.825 8.113
21.617 59.825 7.967
21.619 59.831 7.809
21.620 59.839 7.643
21.621 59.840 7.486
21.622 59.757 7.312
21.623 59.680 7.228
21.623 59.638 7.136
21.625 59.723 7.005
21.626 59.800 6.929
21.627 59.870 6.776
21.628 59.881 6.615
21.629 59.884 6.467
21.631 59.886 6.297
21.632 59.879 6.143
21.633 59.874 5.988
21.634 59.876 5.826
21.635 59.875 5.656
21.636 59.869 5.506
21.637 59.869 5.342
21.638 59.870 5.194
21.640 59.864 5.027
21.641 59.858 4.862
21.642 59.855 4.714
21.643 59.858 4.537
21.644 59.862 4.392
21.646 59.857 4.230
21.647 59.833 4.065
21.648 59.838 3.992
21.649 59.424 3.574
21.651 59.649 3.524
21.652 59.820 3.499
21.652 59.919 3.446
21.654 59.938 3.286
21.655 59.942 3.132
21.657 59.949 2.973
21.553 52.994 30.708
21.553 53.097 30.630
21.554 53.189 30.547
21.555 53.284 30.466
21.555 53.372 30.388
21.556 53.455 30.302
21.557 53.518 30.217
21.557 53.591 30.070
21.558 53.598 29.899
21.558 53.593 29.739
21.559 53.602 29.570
21.559 53.599 29.412
21.559 53.593 29.239
21.560 53.600 29.084
21.560 53.610 28.919
21.561 53.609 28.750
21.562 53.609 28.607
21.563 53.612 28.432
21.563 53.606 28.260
21.564 53.600 28.097
21.565 53.594 27.946
21.566 53.594 27.775
21.568 53.608 27.608
21.569 53.611 27.452
21.570 53.601 27.275
21.571 53.590 27.135
21.572 53.577 26.955
21.573 53.571 26.795
21.573 53.579 26.635
21.574 53.590 26.473
21.575 53.592 26.299
21.575 53.582 26.144
21.576 53.581 25.977
21.577 53.581 25.822
21.577 53.568 25.651
21.578 53.567 25.483
21.578 53.579 25.322
21.579 53.580 25.159
21.580 53.572 25.009
21.581 53.568 24.839
21.582 53.577 24.669
21.583 53.582 24.505
21.584 53.576 24.346
21.585 53.579 24.180
21.586 53.591 24.025
21.587 53.591 23.859
21.589 53.595 23.705
21.590 53.605 23.524
21.591 53.602 23.364
21.592 53.600 23.198
21.593 53.601 23.050
21.594 53.594 22.877
21.595 53.585 22.713
21.596 53.580 22.544
21.597 53.577 22.396
21.598 53.587 22.220
21.599 53.593 22.059
21.600 53.588 21.901
21.601 53.590 21.732
21.602 53.593 21.566
21.603 53.596 21.409
21.604 53.593 21.243
21.605 53.585 21.082
21.606 53.579 20.915
21.607 53.585 20.759
21.608 53.591 20.590
21.609 53.586 20.432
21.610 53.577 20.255
21.611 53.570 20.093
21.612 53.569 19.941
21.613 53.573 19.777
21.614 53.576 19.612
21.615 53.584 19.446
21.616 53.591 19.285
21.617 53.593 19.111
21.617 53.586 18.959
21.618 53.572 18.789
21.619 53.569 18.630
21.620 53.568 18.462
21.621 53.579 18.305
21.622 53.589 18.134
21.623 53.587 17.979
21.624 53.580 17.805
21.626 53.581 17.641
21.627 53.593 17.489
21.628 53.595 17.319
21.629 53.596 17.165
21.630 53.591 16.986
21.632 53.579 16.830
21.633 53.574 16.664
21.634 53.571 16.500
21.635 53.559 16.328
21.636 53.557 16.169
21.637 53.574 16.016
21.638 53.610 15.854
21.639 53.657 15.684
21.640 53.680 15.517
21.640 53.677 15.355
21.641 53.668 15.276
21.641 53.621 15.125
21.642 53.592 15.020
21.642 53.564 14.867
21.643 53.563 14.706
21.644 53.552 14.541
21.645 53.539 14.375
21.646 53.534 14.202
21.647 53.539 14.032
21.671 59.766 13.831
21.672 59.937 13.774
21.673 60.030 13.703
21.674 60.076 13.546
21.675 60.090 13.380
21.676 60.093 13.232
21.678 60.095 13.068
21.679 60.087 12.918
21.680 60.068 12.748
21.681 60.067 12.598
21.682 60.062 12.431
21.684 60.050 12.267
21.685 60.049 12.130
21.686 60.061 11.951
21.687 60.062 11.801
21.689 60.058 11.638
21.690 60.055 11.489
21.691 60.049 11.315
21.692 60.047 11.175
21.694 60.040 11.003
21.695 60.024 10.851
21.699 59.787 10.265
21.700 59.860 10.106
21.702 59.876 9.957
21.703 59.877 9.793
21.704 59.874 9.631
21.705 59.867 9.484
21.706 59.859 9.316
21.707 59.848 9.160
21.708 59.830 8.999
21.710 59.820 8.828
21.711 59.818 8.678
21.712 59.807 8.511
21.713 59.802 8.365
21.714 59.816 8.193
21.716 59.820 8.046
21.717 59.819 7.875
21.718 59.832 7.723
21.719 59.834 7.565
21.721 59.816 7.411
21.721 59.758 7.308
21.722 59.682 7.225
21.723 59.649 7.058
21.724 59.721 6.999
21.725 59.801 6.925
21.726 59.871 6.783
21.727 59.880 6.621
21.728 59.880 6.453
21.730 59.882 6.300
21.731 59.874 6.144
21.732 59.867 5.981
21.733 59.869 5.821
21.734 59.868 5.662
21.735 59.865 5.503
21.736 59.860 5.340
21.737 59.861 5.193
21.739 59.858 5.023
21.740 59.851 4.863
21.741 59.851 4.705
21.742 59.856 4.552
21.743 59.859 4.382
21.745 59.856 4.227
21.746 59.865 4.069
21.747 59.872 3.933
21.750 59.699 3.538
21.751 59.843 3.508
21.751 59.925 3.442
21.753 59.937 3.290
21.754 59.936 3.127
21.756 59.943 2.975
21.652 53.073 30.710
21.653 53.168 30.636
21.654 53.257 30.553
21.654 53.341 30.463
21.655 53.426 30.384
21.655 53.505 30.318
21.656 53.569 30.226
21.657 53.619 30.138
21.657 53.653 29.980
21.658 53.650 29.815
21.658 53.654 29.660
21.658 53.663 29.484
21.659 53.658 29.332
21.659 53.665 29.167
21.660 53.674 29.006
21.660 53.673 28.839
21.661 53.671 28.666
21.662 53.668 28.513
21.662 53.672 28.352
21.663 53.671 28.184
21.664 53.665 28.028
21.665 53.657 27.854
21.667 53.665 27.698
21.668 53.677 27.525
21.669 53.678 27.379
21.670 53.665 27.204
21.671 53.650 27.044
21.672 53.643 26.881
21.673 53.645 26.706
21.673 53.657 26.555
21.674 53.660 26.388
21.675 53.647 26.229
21.675 53.638 26.061
21.676 53.640 25.901
21.676 53.636 25.739
21.677 53.630 25.572
21.678 53.644 25.414
21.678 53.655 25.250
21.679 53.646 25.078
21.680 53.637 24.920
21.681 53.634 24.759
21.682 53.641 24.588
21.683 53.632 24.426
21.684 53.630 24.271
21.685 53.647 24.106
21.686 53.647 23.933
21.687 53.647 23.781
21.689 53.662 23.613
21.690 53.669 23.451
21.691 53.662 23.290
21.692 53.663 23.128
21.693 53.667 22.957
21.694 53.658 22.798
21.695 53.652 22.640
21.696 53.645 22.473
21.697 53.644 22.306
21.698 53.659 22.147
21.699 53.660 21.985
21.700 53.649 21.822
21.701 53.648 21.660
21.702 53.651 21.486
21.703 53.648 21.328
21.704 53.643 21.167
21.705 53.643 21.001
21.706 53.647 20.836
21.707 53.654 20.678
21.708 53.659 20.516
21.709 53.651 20.353
21.710 53.639 20.187
21.711 53.634 20.020
21.712 53.633 19.856
21.713 53.638 19.697
21.714 53.644 19.531
21.715 53.654 19.369
21.716 53.659 19.203
21.716 53.651 19.045
21.717 53.641 18.882
21.718 53.635 18.716
21.719 53.631 18.547
21.720 53.633 18.382
21.721 53.647 18.231
21.722 53.654 18.062
21.723 53.657 17.902
21.725 53.654 17.729
21.726 53.657 17.572
21.727 53.667 17.413
21.728 53.666 17.234
21.729 53.662 17.089
21.731 53.651 16.914
21.732 53.644 16.749
21.733 53.645 16.582
21.734 53.644 16.434
21.735 53.636 16.253
21.736 53.636 16.102
21.737 53.652 15.928
21.738 53.686 15.776
21.739 53.722 15.613
21.740 53.737 15.439
21.740 53.723 15.288
21.741 53.699 15.183
21.741 53.652 15.044
21.742 53.629 14.864
21.743 53.623 14.723
21.744 53.613 14.548
21.745 53.601 14.379
21.746 53.592 14.204
21.747 53.611 14.024
21.770 59.744 13.834
21.771 59.921 13.765
21.772 60.030 13.700
21.773 60.072 13.542
21.775 60.085 13.378
21.776 60.092 13.232
21.777 60.096 13.073
21.778 60.086 12.907
21.779 60.070 12.755
21.781 60.068 12.589
21.782 60.061 12.436
21.783 60.048 12.277
21.784 60.053 12.110
21.786 60.066 11.965
21.787 60.066 11.797
21.788 60.060 11.645
21.789 60.054 11.483
21.791 60.050 11.321
21.792 60.049 11.167
21.793 60.038 11.010
21.794 60.025 10.923
21.798 59.787 10.262
21.800 59.867 10.100
21.801 59.881 9.955
21.802 59.882 9.797
21.803 59.878 9.642
21.805 59.869 9.475
21.806 59.862 9.317
21.807 59.851 9.151
21.808 59.838 9.002
21.809 59.835 8.838
21.810 59.828 8.676
21.811 59.812 8.518
21.813 59.809 8.354
21.814 59.822 8.198
21.815 59.823 8.041
21.816 59.816 7.891
21.818 59.826 7.720
21.819 59.828 7.564
21.820 59.819 7.414
21.821 59.765 7.316
21.821 59.689 7.220
21.822 59.655 7.059
21.823 59.733 7.002
21.824 59.816 6.930
21.825 59.883 6.773
21.827 59.885 6.624
21.828 59.885 6.458
21.829 59.881 6.311
21.830 59.872 6.140
21.831 59.865 5.980
21.832 59.865 5.817
21.833 59.865 5.659
21.835 59.862 5.503
21.836 59.860 5.350
21.837 59.861 5.180
21.838 59.857 5.024
21.839 59.851 4.863
21.840 59.852 4.706
21.842 59.855 4.549
21.843 59.856 4.391
21.844 59.856 4.227
21.845 59.855 4.071
21.846 59.856 3.929
21.850 59.844 3.519
21.851 59.920 3.450
21.852 59.934 3.282
21.854 59.929 3.119
21.855 59.942 2.977
21.752 53.163 30.709
21.753 53.239 30.622
21.754 53.323 30.543
21.754 53.410 30.466
21.755 53.490 30.384
21.756 53.563 30.305
21.757 53.671 30.149
21.757 53.704 29.978
21.758 53.702 29.815
21.758 53.707 29.661
21.758 53.712 29.495
21.759 53.711 29.327
21.759 53.719 29.167
21.760 53.727 29.006
21.760 53.727 28.834
21.761 53.727 28.681
21.762 53.723 28.514
21.762 53.728 28.346
21.763 53.727 28.187
21.764 53.719 28.020
21.765 53.713 27.864
21.767 53.718 27.695
21.768 53.734 27.540
21.769 53.744 27.368
21.770 53.732 27.212
21.771 53.716 27.044
21.772 53.712 26.886
21.773 53.711 26.717
21.773 53.720 26.555
21.774 53.722 26.389
21.775 53.705 26.230
21.775 53.695 26.068
21.776 53.693 25.899
21.776 53.689 25.735
21.777 53.693 25.569
21.778 53.707 25.416
21.778 53.718 25.253
21.779 53.715 25.089
21.780 53.705 24.920
21.781 53.702 24.758
21.782 53.708 24.601
21.783 53.695 24.434
21.784 53.695 24.265
21.785 53.711 24.106
21.786 53.707 23.953
21.788 53.706 23.775
21.789 53.716 23.619
21.790 53.723 23.448
21.791 53.718 23.298
21.792 53.713 23.132
21.793 53.716 22.958
21.794 53.717 22.803
21.795 53.714 22.642
21.796 53.708 22.476
21.797 53.710 22.306
21.798 53.725 22.157
21.799 53.722 21.983
21.800 53.710 21.822
21.801 53.705 21.653
21.802 53.705 21.505
21.803 53.705 21.329
21.804 53.703 21.170
21.805 53.705 21.010
21.806 53.714 20.848
21.807 53.723 20.676
21.808 53.726 20.515
21.809 53.720 20.357
21.810 53.708 20.199
21.811 53.702 20.021
21.812 53.700 19.867
21.813 53.699 19.696
21.814 53.709 19.543
21.815 53.716 19.371
21.816 53.710 19.217
21.817 53.700 19.040
21.817 53.699 18.880
21.818 53.701 18.721
21.819 53.697 18.558
21.820 53.700 18.395
21.821 53.713 18.223
21.822 53.716 18.073
21.824 53.722 17.896
21.825 53.720 17.745
21.826 53.718 17.570
21.827 53.729 17.418
21.828 53.724 17.248
21.829 53.719 17.086
21.831 53.711 16.928
21.832 53.705 16.750
21.833 53.709 16.602
21.834 53.708 16.422
21.835 53.707 16.275
21.836 53.699 16.091
21.837 53.710 15.936
21.838 53.741 15.776
21.839 53.774 15.619
21.840 53.791 15.458
21.840 53.780 15.305
21.840 53.756 15.215
21.841 53.731 15.110
21.842 53.692 14.957
21.842 53.676 14.787
21.843 53.675 14.647
21.844 53.673 14.464
21.845 53.659 14.291
21.846 53.658 14.131
21.870 59.723 13.836
21.871 59.906 13.763
21.872 60.014 13.694
21.873 60.063 13.546
21.874 60.077 13.381
21.876 60.088 13.224
21.877 60.091 13.073
21.878 60.080 12.909
21.879 60.068 12.755
21.881 60.069 12.591
21.882 60.058 12.437
21.883 60.042 12.271
21.884 60.051 12.112
21.885 60.065 11.960
21.887 60.064 11.811
21.888 60.063 11.638
21.889 60.061 11.480
21.891 60.058 11.325
21.892 60.055 11.162
21.893 60.043 11.019
21.894 60.026 10.841
21.900 59.873 10.040
21.902 59.885 9.876
21.903 59.880 9.716
21.904 59.870 9.552
21.905 59.862 9.400
21.906 59.856 9.237
21.907 59.853 9.078
21.908 59.844 8.917
21.910 59.841 8.759
21.911 59.826 8.604
21.912 59.806 8.431
21.913 59.818 8.281
21.914 59.827 8.117
21.916 59.823 7.964
21.917 59.826 7.801
21.918 59.830 7.653
21.920 59.840 7.486
21.921 59.764 7.306
21.921 59.688 7.228
21.922 59.660 7.058
21.924 59.814 6.930
21.925 59.880 6.780
21.927 59.886 6.618
21.928 59.881 6.460
21.929 59.875 6.298
21.930 59.870 6.141
21.931 59.861 5.983
21.932 59.860 5.819
21.933 59.862 5.665
21.934 59.857 5.508
21.936 59.858 5.341
21.937 59.861 5.186
21.938 59.854 5.017
21.939 59.851 4.865
21.940 59.849 4.706
21.941 59.848 4.543
21.943 59.851 4.397
21.944 59.847 4.220
21.945 59.839 4.065
21.946 59.836 3.985
21.950 59.830 3.508
21.951 59.913 3.438
21.952 59.928 3.285
21.954 59.931 3.125
21.955 59.947 2.967
21.853 53.209 30.710
21.854 53.311 30.630
21.854 53.395 30.550
21.855 53.473 30.473
21.856 53.552 30.390
21.856 53.624 30.306
21.857 53.723 30.146
21.858 53.754 29.984
21.858 53.753 29.820
21.859 53.759 29.656
21.859 53.761 29.495
21.859 53.763 29.331
21.860 53.775 29.170
21.860 53.783 29.001
21.861 53.787 28.842
21.862 53.788 28.678
21.862 53.787 28.516
21.863 53.787 28.352
21.864 53.786 28.187
21.865 53.781 28.026
21.866 53.768 27.859
21.867 53.770 27.704
21.868 53.783 27.533
21.870 53.795 27.376
21.871 53.785 27.204
21.872 53.768 27.047
21.872 53.765 26.888
21.873 53.764 26.717
21.874 53.772 26.557
21.875 53.775 26.393
21.875 53.760 26.228
21.876 53.750 26.071
21.877 53.750 25.898
21.877 53.749 25.747
21.878 53.755 25.582
21.878 53.770 25.410
21.879 53.775 25.253
21.880 53.768 25.085
21.881 53.764 24.917
21.882 53.767 24.767
21.883 53.769 24.599
21.884 53.762 24.437
21.885 53.764 24.278
21.886 53.774 24.110
21.887 53.764 23.941
21.888 53.760 23.783
21.889 53.771 23.623
21.891 53.778 23.458
21.892 53.773 23.287
21.893 53.774 23.131
21.894 53.778 22.980
21.895 53.778 22.798
21.896 53.779 22.645
21.897 53.769 22.475
21.898 53.766 22.319
21.899 53.776 22.152
21.900 53.773 21.986
21.901 53.770 21.834
21.902 53.764 21.659
21.903 53.763 21.501
21.904 53.768 21.341
21.905 53.760 21.165
21.906 53.760 21.016
21.907 53.771 20.843
21.908 53.780 20.686
21.909 53.784 20.529
21.910 53.778 20.361
21.911 53.767 20.189
21.912 53.764 20.034
21.913 53.759 19.865
21.914 53.759 19.710
21.915 53.767 19.532
21.915 53.773 19.383
21.916 53.768 19.214
21.917 53.759 19.052
21.918 53.760 18.892
21.919 53.762 18.724
21.920 53.761 18.559
21.921 53.768 18.403
21.922 53.771 18.234
21.923 53.776 18.069
21.924 53.784 17.912
21.925 53.780 17.739
21.927 53.781 17.588
21.928 53.791 17.422
21.929 53.787 17.257
21.930 53.783 17.082
21.931 53.781 16.928
21.933 53.769 16.756
21.934 53.769 16.609
21.935 53.763 16.437
21.935 53.754 16.336
21.936 53.752 16.194
21.937 53.753 16.025
21.938 53.768 15.871
21.939 53.803 15.696
21.940 53.836 15.538
21.941 53.845 15.373
21.941 53.821 15.221
21.942 53.768 15.036
21.943 53.735 14.874
21.944 53.738 14.722
21.945 53.748 14.573
21.946 53.743 14.409
21.946 53.728 14.316
21.947 53.686 14.211
21.947 53.687 14.127
21.970 59.711 13.833
21.972 59.906 13.760
21.973 60.019 13.690
21.974 60.057 13.541
21.975 60.081 13.391
21.976 60.090 13.226
21.978 60.092 13.064
21.979 60.081 12.912
21.980 60.069 12.753
21.981 60.069 12.592
21.982 60.058 12.436
21.984 60.042 12.277
21.985 60.051 12.121
21.986 60.065 11.952
21.987 60.064 11.795
21.989 60.061 11.648
21.990 60.061 11.481
21.991 60.060 11.330
21.993 60.059 11.171
21.994 60.047 10.999
21.995 60.028 10.851
21.996 59.999 10.765
21.997 59.906 10.624
21.998 59.718 10.334
21.999 59.805 10.269
22.000 59.857 10.112
22.002 59.872 9.949
22.003 59.873 9.799
22.003 59.873 9.721
22.005 59.864 9.563
22.006 59.854 9.396
22.007 59.851 9.230
22.008 59.851 9.071
22.009 59.845 8.919
22.010 59.839 8.764
22.011 59.826 8.597
22.013 59.809 8.436
22.014 59.818 8.281
22.015 59.831 8.118
22.016 59.833 7.970
22.018 59.833 7.798
22.019 59.835 7.648
22.020 59.841 7.485
22.021 59.765 7.313
22.022 59.687 7.223
22.023 59.661 7.060
22.024 59.744 7.002
22.025 59.825 6.928
22.026 59.890 6.788
22.027 59.892 6.608
22.029 59.883 6.473
22.030 59.872 6.297
22.031 59.870 6.143
22.032 59.864 5.977
22.033 59.865 5.821
22.034 59.864 5.665
22.035 59.855 5.500
22.036 59.858 5.343
22.038 59.860 5.185
22.039 59.853 5.025
22.040 59.850 4.869
22.041 59.844 4.703
22.042 59.842 4.534
22.044 59.848 4.389
22.045 59.844 4.239
22.046 59.838 4.069
22.052 59.899 3.442
22.053 59.923 3.290
22.054 59.932 3.127
22.056 59.950 2.971
21.954 53.316 30.707
21.955 53.368 30.634
21.956 53.450 30.541
21.956 53.537 30.465
21.957 53.611 30.397
21.958 53.681 30.312
21.958 53.735 30.225
21.959 53.802 30.069
21.959 53.813 29.908
21.960 53.816 29.731
21.960 53.829 29.572
21.961 53.823 29.422
21.961 53.823 29.240
21.961 53.836 29.090
21.962 53.840 28.924
21.963 53.841 28.758
21.963 53.840 28.606
21.964 53.842 28.424
21.965 53.840 28.282
21.966 53.835 28.104
21.967 53.832 27.942
21.968 53.822 27.783
21.969 53.829 27.622
21.970 53.841 27.452
21.971 53.842 27.298
21.972 53.833 27.122
21.973 53.826 26.969
21.974 53.821 26.811
21.975 53.820 26.638
21.976 53.828 26.479
21.976 53.823 26.307
21.977 53.813 26.162
21.978 53.806 25.985
21.978 53.809 25.820
21.979 53.808 25.660
21.979 53.816 25.500
21.980 53.832 25.335
21.981 53.828 25.174
21.982 53.827 25.012
21.983 53.837 24.845
21.984 53.836 24.688
21.985 53.831 24.511
21.986 53.831 24.359
21.987 53.837 24.193
21.988 53.838 24.037
21.989 53.817 23.869
21.990 53.817 23.707
21.991 53.829 23.540
21.992 53.827 23.380
21.993 53.824 23.216
21.995 53.831 23.054
21.996 53.834 22.889
21.997 53.831 22.728
21.998 53.828 22.559
21.999 53.822 22.411
22.000 53.823 22.234
22.001 53.830 22.076
22.002 53.830 21.914
22.003 53.827 21.745
22.004 53.825 21.578
22.005 53.825 21.425
22.006 53.819 21.261
22.007 53.815 21.100
22.008 53.818 20.930
22.009 53.830 20.766
22.010 53.836 20.610
22.011 53.835 20.439
22.012 53.829 20.284
22.013 53.820 20.123
22.014 53.817 19.948
22.014 53.809 19.790
22.015 53.811 19.633
22.016 53.815 19.458
22.017 53.812 19.302
22.018 53.806 19.135
22.019 53.808 18.975
22.020 53.813 18.815
22.021 53.816 18.646
22.022 53.822 18.480
22.023 53.824 18.321
22.024 53.822 18.157
22.025 53.829 17.989
22.026 53.834 17.835
22.027 53.832 17.669
22.028 53.835 17.503
22.030 53.836 17.345
22.031 53.831 17.180
22.032 53.832 17.005
22.033 53.828 16.863
22.034 53.820 16.677
22.035 53.813 16.531
22.037 53.803 16.351
22.038 53.806 16.196
22.038 53.804 16.030
22.039 53.818 15.855
22.040 53.855 15.714
22.041 53.888 15.552
22.042 53.905 15.381
22.043 53.887 15.203
22.043 53.831 15.061
22.044 53.793 14.877
22.045 53.797 14.730
22.046 53.809 14.556
22.047 53.811 14.415
22.048 53.802 14.245
22.049 53.800 14.146
22.073 59.916 13.766
22.074 60.036 13.698
22.075 60.072 13.546
22.076 60.082 13.387
22.077 60.091 13.229
22.079 60.092 13.074
22.080 60.083 12.906
22.081 60.072 12.754
22.082 60.073 12.594
22.084 60.060 12.431
22.085 60.038 12.274
22.086 60.047 12.116
22.087 60.061 11.957
22.089 60.059 11.801
22.090 60.055 11.640
22.091 60.055 11.487
22.092 60.052 11.327
22.094 60.048 11.174
22.095 60.047 10.991
22.096 60.042 10.853
22.101 59.835 10.184
22.102 59.858 10.028
22.103 59.868 9.877
22.105 59.869 9.711
22.106 59.858 9.562
22.107 59.855 9.392
22.108 59.855 9.237
22.109 59.852 9.080
22.110 59.845 8.916
[truncated: 3,154,337 more chars]
