# Supplementary material for: Viewpoint Planning for Range Sensors Using Feature Cluster Constrained Spaces for Robot Vision Systems
Source: Sensors (Basel). 2023 Sep 18;23(18):7964. doi: 10.3390/s23187964 (PMC10537344; doi:10.3390/s23187964)
Supplement: Supplementary file 1 [file sensors-23-07964-s001.zip › Academic Example CMM/measurements/+y4.xyz]

17.121 49.492 14.194
17.218 49.566 14.737
17.229 48.871 30.728
17.357 49.820 25.077
17.430 49.171 30.732
17.458 49.939 25.009
17.536 50.168 29.909
17.536 50.209 29.764
17.537 50.246 29.628
17.537 50.262 29.478
17.538 50.271 29.333
17.539 50.281 29.116
17.539 50.273 28.977
17.551 50.091 26.740
17.551 50.093 26.674
17.567 50.071 23.215
17.572 50.063 22.056
17.573 50.069 21.980
17.573 50.084 21.843
17.587 50.092 19.750
17.589 50.091 19.392
17.590 50.085 19.247
17.591 50.078 19.109
17.592 50.078 18.961
17.593 50.084 18.813
17.594 50.086 18.747
17.607 50.088 16.434
17.608 50.097 16.280
17.635 50.258 29.984
17.635 50.302 29.837
17.636 50.338 29.700
17.636 50.360 29.549
17.637 50.376 29.410
17.638 50.390 29.270
17.638 50.394 29.120
17.639 50.385 28.976
17.640 50.380 28.837
17.640 50.366 28.688
17.641 50.334 28.547
17.647 50.199 27.395
17.648 50.194 27.243
17.648 50.199 27.171
17.649 50.216 27.034
17.650 50.209 26.887
17.650 50.205 26.740
17.650 50.204 26.606
17.651 50.195 26.452
17.651 50.194 26.387
17.666 50.199 23.509
17.666 50.189 23.359
17.667 50.185 23.216
17.667 50.188 23.151
17.672 50.178 22.068
17.672 50.188 21.928
17.673 50.195 21.776
17.674 50.189 21.634
17.677 50.198 21.062
17.683 50.201 20.262
17.684 50.209 20.126
17.685 50.204 19.980
17.686 50.199 19.838
17.687 50.198 19.690
17.688 50.203 19.543
17.689 50.203 19.406
17.690 50.193 19.257
17.691 50.187 19.108
17.692 50.189 18.974
17.693 50.194 18.820
17.694 50.196 18.680
17.698 50.199 18.029
17.706 50.204 16.587
17.706 50.205 16.445
17.707 50.211 16.294
17.708 50.210 16.149
17.709 50.207 16.011
17.710 50.210 15.865
17.711 50.212 15.721
17.713 50.212 15.573
17.714 50.208 15.426
17.715 50.207 15.297
17.716 50.214 15.149
17.717 50.247 14.994
17.718 50.315 14.853
17.720 50.372 14.722
17.721 50.399 14.582
17.722 50.404 14.494
17.723 50.392 14.363
17.724 50.345 14.217
17.724 50.305 14.141
17.735 50.347 30.057
17.735 50.395 29.910
17.736 50.433 29.774
17.736 50.455 29.629
17.737 50.469 29.481
17.737 50.487 29.338
17.738 50.500 29.201
17.738 50.496 29.052
17.739 50.486 28.906
17.740 50.479 28.767
17.741 50.458 28.618
17.741 50.429 28.482
17.742 50.413 28.399
17.743 50.343 28.117
17.744 50.327 27.969
17.747 50.316 27.397
17.748 50.311 27.249
17.749 50.320 27.109
17.749 50.324 26.961
17.750 50.316 26.827
17.750 50.312 26.673
17.754 50.326 25.808
17.754 50.327 25.673
17.755 50.329 25.524
17.761 50.324 24.376
17.762 50.321 24.157
17.764 50.327 23.802
17.765 50.323 23.661
17.765 50.316 23.512
17.766 50.301 23.370
17.767 50.304 23.156
17.768 50.323 22.937
17.770 50.316 22.505
17.772 50.300 21.929
17.773 50.305 21.788
17.774 50.299 21.644
17.774 50.303 21.497
17.776 50.322 21.213
17.777 50.314 21.065
17.778 50.302 20.927
17.782 50.317 20.280
17.783 50.318 20.132
17.784 50.311 19.991
17.786 50.307 19.844
17.787 50.311 19.702
17.788 50.315 19.550
17.789 50.313 19.410
17.790 50.303 19.267
17.791 50.293 19.117
17.792 50.293 18.977
17.793 50.301 18.839
17.794 50.308 18.687
17.796 50.317 18.329
17.797 50.321 18.190
17.798 50.315 18.040
17.799 50.310 17.898
17.800 50.308 17.605
17.801 50.313 17.464
17.804 50.313 16.884
17.805 50.319 16.741
17.805 50.319 16.601
17.806 50.319 16.452
17.807 50.325 16.309
17.808 50.319 16.164
17.809 50.317 16.018
17.810 50.323 15.879
17.811 50.324 15.724
17.812 50.326 15.592
17.814 50.324 15.441
17.814 50.321 15.312
17.816 50.318 15.161
17.817 50.342 15.004
17.818 50.401 14.859
17.820 50.453 14.729
17.821 50.480 14.600
17.822 50.484 14.440
17.823 50.456 14.293
17.824 50.408 14.152
17.834 50.366 30.200
17.834 50.450 30.063
17.835 50.503 29.912
17.836 50.540 29.768
17.836 50.558 29.631
17.837 50.572 29.486
17.837 50.593 29.337
17.838 50.607 29.198
17.838 50.602 29.057
17.839 50.591 28.908
17.840 50.583 28.765
17.840 50.564 28.621
17.841 50.540 28.484
17.842 50.508 28.344
17.843 50.466 28.183
17.844 50.448 28.047
17.844 50.445 27.979
17.847 50.432 27.401
17.848 50.424 27.259
17.849 50.428 27.111
17.849 50.434 26.968
17.850 50.428 26.818
17.852 50.442 26.179
17.853 50.435 26.030
17.853 50.436 25.891
17.854 50.438 25.744
17.854 50.442 25.607
17.855 50.442 25.463
17.856 50.443 25.394
17.858 50.438 24.954
17.859 50.433 24.815
17.860 50.439 24.669
17.860 50.445 24.529
17.861 50.440 24.383
17.863 50.449 23.947
17.864 50.442 23.810
17.865 50.440 23.661
17.865 50.431 23.526
17.866 50.422 23.449
17.867 50.424 23.162
17.868 50.436 23.013
17.868 50.435 22.870
17.869 50.429 22.731
17.870 50.430 22.588
17.870 50.432 22.441
17.870 50.432 22.369
17.873 50.421 21.793
17.873 50.414 21.656
17.874 50.414 21.505
17.875 50.428 21.359
17.876 50.435 21.225
17.877 50.423 21.078
17.882 50.434 20.356
17.883 50.435 20.213
17.884 50.420 20.069
17.885 50.412 19.925
17.886 50.419 19.778
17.887 50.427 19.640
17.888 50.431 19.487
17.889 50.424 19.354
17.889 50.416 19.281
17.892 50.412 18.913
17.893 50.413 18.839
17.896 50.437 18.343
17.897 50.432 18.194
17.898 50.425 18.056
17.898 50.422 17.900
17.899 50.422 17.767
17.900 50.424 17.616
17.901 50.426 17.478
17.901 50.436 17.327
17.902 50.439 17.192
17.903 50.433 17.041
17.904 50.428 16.897
17.904 50.431 16.757
17.905 50.438 16.607
17.907 50.435 16.398
17.908 50.435 16.242
17.909 50.425 16.109
17.910 50.428 15.962
17.911 50.432 15.809
17.912 50.434 15.675
17.913 50.434 15.529
17.914 50.434 15.391
17.915 50.428 15.242
17.916 50.425 15.098
17.917 50.455 14.932
17.919 50.503 14.799
17.920 50.541 14.668
17.921 50.556 14.534
17.922 50.557 14.385
17.923 50.536 14.234
17.924 50.511 14.160
17.934 50.409 30.280
17.934 50.519 30.128
17.935 50.586 29.988
17.936 50.631 29.843
17.936 50.658 29.701
17.937 50.670 29.557
17.937 50.685 29.418
17.938 50.704 29.269
17.938 50.712 29.135
17.939 50.703 28.983
17.940 50.690 28.844
17.940 50.677 28.688
17.941 50.656 28.558
17.942 50.629 28.410
17.943 50.590 28.273
17.944 50.561 28.116
17.945 50.557 27.980
17.946 50.553 27.693
17.947 50.558 27.547
17.948 50.551 27.401
17.948 50.535 27.258
17.949 50.537 27.115
17.949 50.540 26.970
17.950 50.537 26.835
17.950 50.550 26.682
17.951 50.555 26.467
17.952 50.556 26.329
17.952 50.556 26.183
17.953 50.547 26.047
17.953 50.550 25.888
17.954 50.551 25.758
17.955 50.548 25.606
17.956 50.550 25.458
17.956 50.554 25.324
17.957 50.554 25.176
17.958 50.554 25.038
17.959 50.547 24.892
17.959 50.545 24.748
17.960 50.555 24.599
17.961 50.558 24.461
17.962 50.555 24.320
17.962 50.559 24.248
17.963 50.566 24.099
17.964 50.566 23.959
17.964 50.557 23.813
17.965 50.549 23.669
17.966 50.540 23.526
17.966 50.532 23.388
17.967 50.538 23.232
17.968 50.548 23.095
17.968 50.553 22.955
17.969 50.548 22.808
17.970 50.545 22.665
17.970 50.544 22.526
17.971 50.544 22.376
17.975 50.533 21.509
17.975 50.546 21.377
17.976 50.553 21.229
17.979 50.545 20.797
17.980 50.559 20.652
17.982 50.554 20.363
17.983 50.549 20.229
17.984 50.531 20.070
17.985 50.520 19.937
17.986 50.531 19.788
17.987 50.541 19.650
17.988 50.543 19.496
17.989 50.535 19.356
17.993 50.539 18.783
17.994 50.553 18.638
17.995 50.557 18.495
17.996 50.553 18.352
17.997 50.540 18.207
17.998 50.531 18.059
17.999 50.534 17.919
18.000 50.538 17.769
18.000 50.541 17.632
18.001 50.542 17.493
18.002 50.553 17.342
18.003 50.554 17.195
18.003 50.544 17.053
18.004 50.540 16.909
18.005 50.546 16.770
18.006 50.554 16.620
18.008 50.557 16.338
18.009 50.545 16.180
18.009 50.538 16.049
18.011 50.546 15.899
18.012 50.549 15.754
18.013 50.551 15.608
18.014 50.548 15.478
18.015 50.545 15.329
18.016 50.535 15.176
18.017 50.537 15.030
18.018 50.566 14.880
18.020 50.603 14.749
18.021 50.627 14.606
18.022 50.639 14.470
18.023 50.639 14.325
18.024 50.616 14.176
18.025 50.600 14.096
18.035 50.626 30.130
18.036 50.696 29.991
18.036 50.743 29.843
18.037 50.766 29.704
18.037 50.777 29.565
18.038 50.790 29.414
18.038 50.809 29.273
18.039 50.821 29.127
18.040 50.815 28.991
18.040 50.794 28.844
18.041 50.774 28.700
18.042 50.756 28.557
18.042 50.723 28.414
18.043 50.687 28.267
18.044 50.670 28.123
18.045 50.669 27.977
18.046 50.672 27.840
18.047 50.669 27.697
18.048 50.668 27.547
18.048 50.664 27.413
18.049 50.647 27.257
18.049 50.647 27.118
18.050 50.651 26.979
18.050 50.645 26.832
18.051 50.663 26.694
18.052 50.678 26.546
18.052 50.669 26.394
18.053 50.669 26.259
18.053 50.667 26.118
18.054 50.665 25.976
18.054 50.671 25.821
18.055 50.664 25.684
18.056 50.659 25.544
18.056 50.661 25.399
18.057 50.666 25.259
18.058 50.671 25.109
18.059 50.664 24.968
18.060 50.656 24.820
18.060 50.664 24.685
18.061 50.670 24.535
18.062 50.668 24.398
18.063 50.672 24.248
18.063 50.681 24.111
18.064 50.679 23.961
18.065 50.670 23.821
18.065 50.661 23.678
18.066 50.654 23.537
18.067 50.650 23.385
18.068 50.657 23.241
18.068 50.664 23.107
18.069 50.664 22.963
18.069 50.662 22.815
18.070 50.662 22.672
18.071 50.659 22.528
18.071 50.659 22.383
18.075 50.651 21.528
18.076 50.661 21.379
18.077 50.670 21.235
18.077 50.660 21.095
18.078 50.655 20.944
18.079 50.660 20.810
18.080 50.670 20.662
18.081 50.670 20.520
18.082 50.667 20.379
18.084 50.662 20.227
18.085 50.644 20.089
18.093 50.652 18.935
18.094 50.655 18.798
18.095 50.666 18.649
18.096 50.672 18.503
18.097 50.665 18.362
18.097 50.648 18.217
18.098 50.640 18.065
18.099 50.645 17.932
18.100 50.653 17.786
18.101 50.654 17.640
18.101 50.656 17.498
18.102 50.667 17.351
18.103 50.671 17.211
18.104 50.659 17.068
18.104 50.655 16.916
18.105 50.661 16.778
18.106 50.665 16.630
18.107 50.673 16.488
18.108 50.679 16.354
18.109 50.663 16.199
18.110 50.658 16.055
18.110 50.661 15.985
18.112 50.668 15.769
18.113 50.665 15.620
18.114 50.655 15.488
18.115 50.650 15.344
18.116 50.646 15.189
18.117 50.643 15.041
18.119 50.663 14.896
18.120 50.694 14.758
18.121 50.714 14.619
18.122 50.727 14.474
18.123 50.731 14.341
18.125 50.720 14.191
18.126 50.698 14.037
18.126 50.689 13.974
18.135 50.737 30.132
18.136 50.805 29.991
18.136 50.848 29.850
18.137 50.871 29.701
18.137 50.877 29.566
18.138 50.886 29.413
18.138 50.907 29.278
18.139 50.921 29.136
18.140 50.917 28.993
18.140 50.894 28.838
18.141 50.872 28.704
18.142 50.852 28.560
18.143 50.819 28.417
18.143 50.786 28.268
18.144 50.777 28.131
18.145 50.784 27.982
18.146 50.786 27.837
18.147 50.780 27.701
18.148 50.776 27.554
18.148 50.775 27.407
18.149 50.762 27.267
18.150 50.760 27.126
18.150 50.760 26.973
18.151 50.751 26.839
18.151 50.769 26.694
18.152 50.784 26.556
18.152 50.772 26.401
18.153 50.769 26.266
18.153 50.772 26.114
18.154 50.779 25.977
18.155 50.787 25.837
18.155 50.780 25.687
18.156 50.771 25.541
18.157 50.769 25.408
18.157 50.775 25.261
18.158 50.784 25.119
18.159 50.778 24.970
18.160 50.769 24.829
18.161 50.779 24.686
18.161 50.782 24.542
18.162 50.779 24.400
18.163 50.784 24.258
18.164 50.792 24.115
18.164 50.790 23.966
18.165 50.778 23.828
18.166 50.769 23.683
18.166 50.763 23.538
18.167 50.761 23.396
18.168 50.765 23.252
18.168 50.770 23.109
18.169 50.768 22.964
18.170 50.769 22.828
18.170 50.777 22.673
18.171 50.774 22.537
18.171 50.775 22.392
18.172 50.781 22.248
18.173 50.786 22.111
18.173 50.795 21.961
18.174 50.787 21.821
18.175 50.771 21.673
18.175 50.767 21.531
18.176 50.774 21.394
18.177 50.786 21.245
18.178 50.774 21.099
18.179 50.766 20.953
18.180 50.768 20.819
18.181 50.771 20.667
18.182 50.777 20.526
18.183 50.778 20.386
18.184 50.772 20.238
18.185 50.760 20.098
18.186 50.759 19.951
18.187 50.776 19.809
18.188 50.786 19.662
18.189 50.782 19.525
18.190 50.774 19.375
18.191 50.774 19.238
18.192 50.777 19.090
18.193 50.770 18.943
18.194 50.765 18.804
18.195 50.771 18.659
18.196 50.778 18.515
18.197 50.775 18.372
18.200 50.768 17.801
18.201 50.767 17.650
18.202 50.766 17.502
18.202 50.777 17.367
18.203 50.780 17.215
18.204 50.773 17.079
18.205 50.773 16.933
18.206 50.775 16.790
18.206 50.777 16.639
18.207 50.785 16.504
18.208 50.789 16.354
18.209 50.776 16.214
18.210 50.772 16.065
18.211 50.783 15.929
18.212 50.785 15.780
18.213 50.779 15.642
18.214 50.766 15.492
18.215 50.757 15.351
18.217 50.756 15.199
18.218 50.756 15.060
18.219 50.767 14.909
18.220 50.791 14.764
18.221 50.810 14.622
18.223 50.823 14.487
18.224 50.831 14.349
18.224 50.833 14.283
18.226 50.801 14.063
18.228 50.790 13.886
18.236 50.882 30.061
18.237 50.933 29.925
18.237 50.964 29.773
18.238 50.976 29.635
18.238 50.983 29.490
18.239 50.996 29.351
18.239 51.009 29.209
18.240 51.014 29.064
18.241 51.001 28.916
18.241 50.972 28.777
18.242 50.949 28.632
18.243 50.928 28.493
18.244 50.893 28.346
18.245 50.875 28.196
18.245 50.887 28.057
18.246 50.895 27.923
18.247 50.889 27.768
18.248 50.879 27.622
18.249 50.876 27.486
18.249 50.874 27.340
18.250 50.867 27.195
18.250 50.868 27.061
18.251 50.860 26.907
18.251 50.862 26.768
18.252 50.878 26.626
18.252 50.877 26.483
18.253 50.864 26.336
18.254 50.867 26.199
18.254 50.880 26.049
18.255 50.893 25.910
18.255 50.894 25.769
18.256 50.885 25.614
18.257 50.882 25.479
18.258 50.874 25.340
18.258 50.885 25.189
18.259 50.892 25.056
18.260 50.878 24.910
18.261 50.878 24.760
18.262 50.888 24.613
18.262 50.890 24.480
18.263 50.889 24.335
18.264 50.895 24.185
18.264 50.899 24.048
18.265 50.889 23.904
18.266 50.874 23.758
18.266 50.866 23.619
18.267 50.861 23.473
18.268 50.865 23.329
18.268 50.875 23.185
18.269 50.871 23.045
18.270 50.869 22.893
18.270 50.882 22.770
18.271 50.884 22.605
18.272 50.876 22.471
18.272 50.879 22.337
18.273 50.886 22.179
18.273 50.892 22.040
18.274 50.891 21.896
18.275 50.878 21.758
18.275 50.870 21.603
18.276 50.873 21.468
18.277 50.885 21.328
18.278 50.885 21.183
18.279 50.874 21.038
18.279 50.874 20.890
18.280 50.875 20.749
18.282 50.878 20.603
18.283 50.885 20.468
18.284 50.888 20.320
18.285 50.875 20.172
18.286 50.868 20.040
18.287 50.876 19.884
18.288 50.888 19.750
18.289 50.887 19.596
18.290 50.881 19.460
18.291 50.880 19.311
18.292 50.883 19.176
18.293 50.879 19.028
18.294 50.865 18.874
18.295 50.861 18.739
18.296 50.875 18.599
18.297 50.884 18.453
18.298 50.882 18.310
18.298 50.880 18.235
18.299 50.877 18.095
18.300 50.884 17.953
18.301 50.886 17.803
18.301 50.883 17.659
18.302 50.878 17.517
18.303 50.883 17.372
18.303 50.882 17.232
18.304 50.877 17.082
18.305 50.881 16.944
18.306 50.880 16.799
18.307 50.882 16.653
18.308 50.893 16.515
18.309 50.898 16.362
18.309 50.888 16.227
18.310 50.882 16.078
18.312 50.892 15.934
18.313 50.893 15.788
18.314 50.886 15.657
18.315 50.871 15.510
18.316 50.858 15.360
18.317 50.864 15.206
18.318 50.863 15.075
18.319 50.869 14.916
18.320 50.885 14.774
18.322 50.908 14.631
18.323 50.923 14.501
18.324 50.931 14.348
18.325 50.946 14.217
18.336 50.997 30.071
18.337 51.043 29.919
18.337 51.070 29.780
18.338 51.081 29.635
18.338 51.084 29.491
18.339 51.094 29.357
18.339 51.101 29.209
18.340 51.103 29.061
18.341 51.095 28.929
18.341 51.064 28.778
18.342 51.038 28.635
18.343 51.017 28.493
18.344 50.989 28.344
18.344 50.977 28.202
18.345 50.991 28.063
18.346 51.004 27.923
18.347 51.000 27.765
18.348 50.986 27.630
18.349 50.981 27.498
18.349 50.981 27.341
18.350 50.974 27.201
18.350 50.973 27.060
18.351 50.970 26.916
18.351 50.968 26.768
18.352 50.981 26.630
18.352 50.981 26.485
18.353 50.969 26.336
18.353 50.975 26.214
18.354 50.984 26.048
18.355 50.995 25.910
18.355 50.996 25.774
18.356 50.991 25.630
18.357 50.986 25.480
18.358 50.975 25.341
18.358 50.986 25.202
18.359 50.995 25.058
18.360 50.985 24.903
18.361 50.986 24.768
18.361 50.998 24.631
18.362 50.996 24.474
18.363 50.993 24.341
18.364 50.997 24.199
18.364 51.001 24.052
18.365 50.993 23.908
18.366 50.979 23.769
18.366 50.968 23.616
18.367 50.963 23.477
18.368 50.971 23.342
18.368 50.979 23.188
18.369 50.978 23.056
18.370 50.984 22.906
18.370 50.994 22.759
18.371 50.990 22.623
18.372 50.977 22.480
18.372 50.976 22.331
18.373 50.982 22.190
18.373 50.987 22.050
18.374 50.985 21.903
18.375 50.976 21.759
18.375 50.972 21.613
18.376 50.979 21.480
18.377 50.989 21.331
18.378 50.987 21.184
18.378 50.980 21.051
18.379 50.978 20.898
18.380 50.977 20.759
18.381 50.979 20.614
18.383 50.985 20.475
18.384 50.997 20.329
18.385 50.988 20.182
18.386 50.977 20.039
18.387 50.983 19.897
18.388 50.992 19.759
18.389 50.991 19.612
18.390 50.984 19.461
18.391 50.984 19.325
18.392 50.990 19.181
18.393 50.984 19.035
18.394 50.966 18.894
18.395 50.961 18.742
18.396 50.975 18.605
18.397 50.988 18.461
18.398 50.992 18.319
18.399 50.989 18.173
18.399 50.989 18.033
18.400 50.996 17.892
18.401 50.992 17.739
18.402 50.986 17.605
18.402 50.985 17.454
18.403 50.986 17.310
18.404 50.982 17.173
18.405 50.986 17.027
18.405 50.983 16.876
18.406 50.977 16.730
18.407 50.984 16.595
18.408 50.994 16.453
18.409 50.994 16.302
18.410 50.987 16.165
18.411 50.988 16.019
18.412 50.994 15.870
18.413 50.993 15.743
18.414 50.979 15.589
18.415 50.963 15.450
18.416 50.964 15.291
18.417 50.970 15.156
18.419 50.965 15.005
18.420 50.970 14.855
18.421 50.994 14.709
18.422 51.021 14.580
18.423 51.034 14.437
18.425 51.053 14.292
18.427 51.067 14.088
18.432 50.381 30.744
18.436 51.025 30.214
18.437 51.108 30.064
18.437 51.151 29.929
18.438 51.177 29.781
18.438 51.190 29.637
18.439 51.189 29.496
18.439 51.190 29.350
18.440 51.189 29.214
18.441 51.192 29.065
18.441 51.184 28.929
18.442 51.156 28.774
18.443 51.132 28.646
18.443 51.113 28.487
18.444 51.092 28.347
18.445 51.080 28.205
18.446 51.090 28.066
18.447 51.104 27.919
18.448 51.102 27.782
18.449 51.092 27.634
18.449 51.089 27.491
18.450 51.089 27.352
18.451 51.086 27.207
18.451 51.091 27.057
18.451 51.093 26.988
18.452 51.085 26.849
18.452 51.090 26.710
18.453 51.099 26.563
18.453 51.087 26.413
18.454 51.084 26.272
18.454 51.092 26.136
18.455 51.092 25.992
18.456 51.096 25.841
18.456 51.102 25.708
18.457 51.100 25.561
18.458 51.091 25.418
18.459 51.090 25.266
18.459 51.103 25.134
18.460 51.104 24.989
18.461 51.096 24.846
18.462 51.100 24.703
18.463 51.101 24.560
18.463 51.093 24.416
18.464 51.094 24.275
18.465 51.099 24.127
18.465 51.100 23.984
18.466 51.094 23.843
18.467 51.085 23.709
18.467 51.077 23.551
18.468 51.080 23.412
18.469 51.089 23.278
18.469 51.089 23.123
18.470 51.092 22.987
18.471 51.101 22.839
18.471 51.103 22.698
18.472 51.089 22.554
18.472 51.081 22.417
18.473 51.085 22.267
18.474 51.091 22.129
18.474 51.089 21.982
18.475 51.080 21.834
18.475 51.075 21.700
18.476 51.079 21.552
18.477 51.087 21.416
18.478 51.089 21.270
18.479 51.087 21.116
18.480 51.086 20.985
18.481 51.082 20.833
18.482 51.086 20.695
18.483 51.092 20.553
18.484 51.100 20.408
18.485 51.110 20.268
18.486 51.094 20.116
18.487 51.085 19.980
18.488 51.091 19.837
18.489 51.097 19.692
18.490 51.095 19.543
18.491 51.091 19.406
18.492 51.096 19.260
18.493 51.101 19.115
18.494 51.085 18.971
18.495 51.070 18.830
18.496 51.078 18.684
18.497 51.087 18.549
18.498 51.094 18.398
18.499 51.097 18.253
18.500 51.092 18.114
18.500 51.094 17.973
18.501 51.098 17.826
18.502 51.092 17.678
18.503 51.091 17.539
18.503 51.092 17.392
18.504 51.090 17.247
18.505 51.098 17.110
18.506 51.101 16.966
18.506 51.089 16.819
18.507 51.088 16.678
18.508 51.095 16.526
18.509 51.100 16.397
18.510 51.096 16.238
18.511 51.092 16.106
18.512 51.096 15.951
18.513 51.101 15.819
18.514 51.093 15.672
18.515 51.077 15.532
18.516 51.069 15.387
18.518 51.076 15.229
18.519 51.069 15.093
18.520 51.061 14.946
18.521 51.071 14.794
18.522 51.107 14.659
18.524 51.135 14.514
18.525 51.152 14.387
18.526 51.174 14.234
18.527 51.181 14.101
18.528 51.165 14.037
18.537 51.070 30.282
18.537 51.171 30.137
18.538 51.230 29.996
18.538 51.256 29.855
18.539 51.279 29.710
18.539 51.292 29.577
18.540 51.288 29.427
18.540 51.280 29.282
18.541 51.281 29.140
18.542 51.283 28.995
18.542 51.264 28.862
18.543 51.239 28.706
18.544 51.225 28.568
18.545 51.209 28.424
18.546 51.190 28.279
18.547 51.192 28.139
18.547 51.204 27.998
18.548 51.208 27.852
18.549 51.205 27.709
18.550 51.202 27.565
18.551 51.201 27.424
18.551 51.196 27.280
18.552 51.202 27.138
18.552 51.208 26.992
18.553 51.203 26.860
18.553 51.204 26.699
18.554 51.209 26.572
18.554 51.200 26.423
18.555 51.194 26.278
18.555 51.195 26.139
18.556 51.187 25.990
18.557 51.188 25.851
18.557 51.200 25.707
18.558 51.206 25.570
18.559 51.197 25.419
18.560 51.193 25.278
18.560 51.207 25.133
18.561 51.208 24.993
18.562 51.197 24.850
18.563 51.196 24.708
18.563 51.194 24.566
18.564 51.187 24.425
18.565 51.189 24.273
18.566 51.196 24.136
18.566 51.200 23.990
18.567 51.196 23.850
18.568 51.192 23.709
18.568 51.186 23.562
18.569 51.190 23.420
18.570 51.193 23.279
18.570 51.193 23.129
18.571 51.198 22.996
18.572 51.211 22.847
18.572 51.210 22.703
18.573 51.193 22.564
18.573 51.185 22.420
18.574 51.186 22.277
18.574 51.187 22.127
18.575 51.189 21.998
18.576 51.180 21.840
18.576 51.178 21.707
18.577 51.187 21.560
18.578 51.189 21.414
18.579 51.193 21.276
18.580 51.194 21.133
18.580 51.193 20.991
18.581 51.189 20.845
18.582 51.190 20.701
18.583 51.193 20.558
18.585 51.202 20.414
18.586 51.216 20.274
18.587 51.203 20.129
18.588 51.190 19.988
18.589 51.190 19.837
18.590 51.194 19.701
18.591 51.191 19.559
18.592 51.191 19.411
18.593 51.196 19.269
18.594 51.202 19.123
18.595 51.191 18.985
18.596 51.181 18.837
18.597 51.185 18.697
18.598 51.189 18.545
18.599 51.194 18.417
18.600 51.192 18.261
18.600 51.188 18.129
18.601 51.189 17.967
18.602 51.196 17.842
18.603 51.195 17.687
18.604 51.191 17.548
18.604 51.193 17.408
18.605 51.192 17.260
18.606 51.200 17.115
18.607 51.204 16.972
18.607 51.197 16.834
18.608 51.194 16.689
18.609 51.198 16.536
18.610 51.200 16.405
18.611 51.198 16.252
18.612 51.194 16.113
18.613 51.201 15.966
18.614 51.209 15.834
18.615 51.200 15.677
18.616 51.178 15.547
18.617 51.173 15.394
18.618 51.174 15.245
18.619 51.161 15.102
18.621 51.149 14.956
18.622 51.156 14.807
18.623 51.201 14.668
18.624 51.239 14.536
18.626 51.253 14.389
18.627 51.272 14.248
18.628 51.284 14.106
18.629 51.253 13.965
18.636 50.927 30.492
18.636 51.017 30.422
18.637 51.097 30.360
18.637 51.167 30.288
18.638 51.270 30.140
18.639 51.323 29.998
18.639 51.346 29.857
18.640 51.368 29.714
18.640 51.384 29.568
18.641 51.380 29.433
18.641 51.369 29.285
18.642 51.370 29.145
18.642 51.371 28.995
18.643 51.353 28.859
18.644 51.331 28.710
18.645 51.320 28.569
18.645 51.307 28.429
18.646 51.294 28.285
18.647 51.297 28.145
18.648 51.304 27.996
18.649 51.306 27.855
18.650 51.303 27.716
18.650 51.301 27.564
18.651 51.301 27.431
18.652 51.300 27.283
18.652 51.309 27.139
18.653 51.321 27.004
18.654 51.317 26.855
18.654 51.314 26.709
18.654 51.317 26.573
18.655 51.310 26.426
18.656 51.300 26.281
18.656 51.296 26.142
18.657 51.283 25.996
18.657 51.279 25.855
18.658 51.297 25.714
18.659 51.311 25.565
18.659 51.304 25.430
18.660 51.296 25.286
18.661 51.310 25.140
18.662 51.311 24.997
18.662 51.300 24.857
18.663 51.300 24.708
18.664 51.291 24.570
18.665 51.284 24.429
18.665 51.288 24.283
18.666 51.293 24.142
18.667 51.294 23.995
18.668 51.295 23.856
18.668 51.296 23.709
18.669 51.297 23.569
18.670 51.298 23.428
18.670 51.295 23.281
18.671 51.292 23.142
18.671 51.294 22.996
18.672 51.308 22.855
18.673 51.310 22.713
18.673 51.294 22.568
18.674 51.285 22.425
18.674 51.284 22.284
18.675 51.285 22.137
18.676 51.292 21.994
18.676 51.288 21.860
18.677 51.288 21.706
18.678 51.292 21.574
18.678 51.288 21.423
18.679 51.293 21.277
18.680 51.297 21.140
18.681 51.299 20.993
18.682 51.291 20.857
18.683 51.287 20.711
18.684 51.285 20.560
18.685 51.291 20.425
18.686 51.309 20.283
18.687 51.305 20.133
18.688 51.291 19.995
18.689 51.290 19.848
18.690 51.293 19.708
18.691 51.291 19.568
18.692 51.290 19.417
18.693 51.295 19.279
18.694 51.299 19.136
18.695 51.289 18.990
18.696 51.286 18.851
18.697 51.287 18.703
18.698 51.289 18.557
18.699 51.288 18.419
18.700 51.282 18.272
18.701 51.281 18.128
18.702 51.282 17.990
18.703 51.289 17.843
18.703 51.295 17.705
18.704 51.290 17.553
18.705 51.292 17.415
18.705 51.296 17.267
18.706 51.305 17.129
18.707 51.308 16.985
18.708 51.300 16.841
18.709 51.296 16.696
18.710 51.297 16.556
18.711 51.295 16.405
18.711 51.297 16.270
18.713 51.301 16.118
18.714 51.308 15.982
18.715 51.311 15.839
18.716 51.296 15.699
18.717 51.275 15.546
18.718 51.270 15.407
18.719 51.270 15.257
18.720 51.261 15.115
18.721 51.250 14.963
18.722 51.258 14.819
18.724 51.305 14.687
18.725 51.346 14.544
18.726 51.358 14.404
18.727 51.368 14.265
18.729 51.366 14.113
18.730 51.324 13.965
18.736 50.934 30.565
18.736 51.020 30.493
18.737 51.109 30.422
18.737 51.190 30.352
18.738 51.323 30.217
18.739 51.403 30.073
18.739 51.430 29.929
18.740 51.444 29.790
18.740 51.465 29.642
18.741 51.469 29.497
18.741 51.460 29.364
18.742 51.453 29.214
18.742 51.454 29.073
18.743 51.448 28.932
18.744 51.429 28.788
18.744 51.415 28.647
18.745 51.407 28.497
18.746 51.400 28.359
18.747 51.393 28.217
18.748 51.399 28.067
18.749 51.399 27.930
18.750 51.399 27.791
18.750 51.400 27.645
18.751 51.399 27.504
18.752 51.401 27.357
18.752 51.404 27.213
18.753 51.416 27.076
18.754 51.420 26.929
18.754 51.414 26.783
18.755 51.410 26.647
18.755 51.408 26.504
18.756 51.402 26.361
18.756 51.392 26.211
18.757 51.384 26.082
18.757 51.374 25.918
18.758 51.380 25.797
18.759 51.401 25.643
18.759 51.407 25.499
18.760 51.395 25.362
18.761 51.397 25.218
18.762 51.409 25.075
18.762 51.404 24.931
18.763 51.403 24.791
18.764 51.398 24.638
18.765 51.388 24.503
18.765 51.389 24.360
18.766 51.391 24.222
18.767 51.391 24.076
18.767 51.392 23.929
18.768 51.394 23.792
18.769 51.399 23.642
18.770 51.403 23.503
18.770 51.396 23.363
18.771 51.386 23.217
18.771 51.381 23.072
18.772 51.390 22.932
18.773 51.403 22.790
18.773 51.401 22.647
18.774 51.389 22.504
18.774 51.385 22.358
18.775 51.385 22.224
18.776 51.389 22.069
18.776 51.395 21.932
18.777 51.396 21.793
18.778 51.396 21.641
18.778 51.385 21.503
18.779 51.383 21.360
18.780 51.394 21.218
18.781 51.400 21.073
18.782 51.394 20.936
18.783 51.381 20.786
18.784 51.376 20.655
18.785 51.378 20.492
18.786 51.392 20.356
18.787 51.406 20.223
18.788 51.398 20.071
18.789 51.384 19.924
18.790 51.391 19.793
18.791 51.394 19.641
18.792 51.395 19.502
18.793 51.394 19.359
18.794 51.397 19.215
18.795 51.387 19.070
18.796 51.384 18.928
18.797 51.385 18.784
18.798 51.383 18.640
18.799 51.382 18.497
18.800 51.375 18.356
18.801 51.371 18.210
18.802 51.378 18.064
18.802 51.384 17.926
18.803 51.398 17.780
18.804 51.401 17.645
18.805 51.392 17.488
18.805 51.395 17.354
18.806 51.403 17.210
18.807 51.411 17.068
18.808 51.405 16.917
18.808 51.397 16.786
18.809 51.396 16.633
18.810 51.389 16.493
18.811 51.390 16.344
18.812 51.400 16.211
18.813 51.406 16.057
18.814 51.409 15.920
18.815 51.397 15.778
18.816 51.375 15.637
18.817 51.366 15.484
18.818 51.369 15.345
18.820 51.373 15.198
18.823 51.393 14.770
18.825 51.440 14.615
18.826 51.462 14.484
18.827 51.465 14.343
18.828 51.458 14.209
18.829 51.437 14.051
18.836 51.032 30.567
18.837 51.117 30.499
18.838 51.426 30.216
18.839 51.501 30.074
18.840 51.524 29.930
18.840 51.532 29.790
18.841 51.549 29.649
18.841 51.553 29.502
18.842 51.543 29.361
18.842 51.534 29.217
18.843 51.529 29.072
18.843 51.524 28.931
18.844 51.509 28.793
18.845 51.499 28.642
18.846 51.496 28.506
18.847 51.495 28.359
18.848 51.496 28.219
18.849 51.499 28.073
18.849 51.499 27.933
18.850 51.498 27.789
18.851 51.498 27.652
18.852 51.498 27.500
18.852 51.498 27.364
18.853 51.501 27.226
18.854 51.508 27.074
18.854 51.511 26.930
18.855 51.504 26.797
18.855 51.500 26.644
18.856 51.497 26.506
18.856 51.491 26.366
18.857 51.487 26.221
18.857 51.485 26.074
18.858 51.478 25.933
18.858 51.480 25.792
18.859 51.496 25.649
18.860 51.502 25.510
18.861 51.489 25.360
18.861 51.488 25.227
18.862 51.495 25.076
18.863 51.496 24.934
18.864 51.499 24.794
18.864 51.499 24.658
18.865 51.495 24.502
18.866 51.495 24.365
18.867 51.497 24.227
18.867 51.496 24.073
18.868 51.491 23.938
18.869 51.493 23.793
18.869 51.497 23.652
18.870 51.502 23.508
18.871 51.494 23.371
18.871 51.479 23.223
18.872 51.474 23.079
18.873 51.482 22.937
18.873 51.493 22.797
18.874 51.491 22.647
18.874 51.485 22.514
18.875 51.480 22.363
18.875 51.479 22.224
18.876 51.484 22.085
18.877 51.491 21.940
18.877 51.494 21.796
18.878 51.486 21.645
18.879 51.474 21.510
18.879 51.476 21.370
18.880 51.492 21.224
18.881 51.503 21.082
18.882 51.496 20.938
18.883 51.483 20.798
18.884 51.475 20.651
18.885 51.476 20.509
18.886 51.490 20.366
18.887 51.501 20.227
18.889 51.493 20.080
18.890 51.483 19.939
18.891 51.489 19.795
18.892 51.493 19.650
18.893 51.491 19.506
18.894 51.488 19.367
18.895 51.486 19.229
18.896 51.475 19.074
18.897 51.473 18.934
18.898 51.476 18.795
18.899 51.474 18.644
18.900 51.472 18.505
18.900 51.473 18.362
18.901 51.474 18.230
18.902 51.478 18.068
18.903 51.491 17.938
18.904 51.503 17.789
18.905 51.507 17.648
18.905 51.496 17.507
18.906 51.490 17.361
18.907 51.498 17.220
18.908 51.505 17.071
18.908 51.500 16.935
18.909 51.492 16.789
18.910 51.492 16.645
18.911 51.486 16.498
18.912 51.488 16.365
18.913 51.499 16.215
18.914 51.507 16.068
18.915 51.503 15.936
18.916 51.487 15.787
18.917 51.472 15.645
18.918 51.465 15.495
18.919 51.476 15.354
18.920 51.483 15.279
18.925 51.555 14.631
18.926 51.568 14.500
18.928 51.565 14.364
18.929 51.553 14.209
18.930 51.530 14.068
18.931 51.510 13.934
18.939 51.532 30.217
18.939 51.609 30.075
18.940 51.622 29.932
18.940 51.625 29.786
18.941 51.635 29.649
18.941 51.632 29.503
18.942 51.622 29.364
18.942 51.613 29.222
18.943 51.610 29.076
18.944 51.604 28.930
18.944 51.592 28.792
18.945 51.588 28.650
18.946 51.580 28.504
18.947 51.584 28.365
18.948 51.594 28.217
18.949 51.601 28.081
18.950 51.603 27.934
18.950 51.599 27.793
18.951 51.597 27.654
18.952 51.597 27.505
18.953 51.590 27.366
18.953 51.591 27.222
18.954 51.596 27.076
18.954 51.598 26.938
18.955 51.596 26.796
18.955 51.592 26.653
18.956 51.589 26.512
18.956 51.583 26.362
18.957 51.587 26.224
18.957 51.589 26.077
18.958 51.582 25.939
18.959 51.582 25.795
18.959 51.592 25.653
18.960 51.595 25.515
18.961 51.582 25.365
18.962 51.580 25.230
18.962 51.581 25.079
18.963 51.583 24.944
18.964 51.591 24.799
18.965 51.598 24.655
18.965 51.597 24.512
18.966 51.594 24.372
18.967 51.597 24.224
18.967 51.594 24.088
18.968 51.587 23.942
18.969 51.590 23.798
18.970 51.594 23.659
18.970 51.598 23.513
18.971 51.593 23.369
18.971 51.581 23.237
18.972 51.575 23.078
18.973 51.581 22.942
18.973 51.586 22.804
18.974 51.583 22.659
18.974 51.581 22.514
18.975 51.577 22.373
18.976 51.575 22.228
18.976 51.578 22.090
18.977 51.590 21.941
18.977 51.593 21.803
18.978 51.580 21.664
18.979 51.570 21.513
18.980 51.574 21.378
18.980 51.592 21.228
18.981 51.603 21.095
18.982 51.595 20.944
18.983 51.580 20.799
18.984 51.575 20.658
18.985 51.573 20.515
18.986 51.581 20.378
18.988 51.593 20.227
18.989 51.586 20.090
18.990 51.578 19.946
18.991 51.584 19.801
18.992 51.589 19.666
18.993 51.582 19.515
18.994 51.577 19.376
18.995 51.574 19.223
18.996 51.568 19.087
18.997 51.567 18.946
18.998 51.573 18.797
18.999 51.569 18.657
19.000 51.567 18.515
19.000 51.575 18.370
19.001 51.578 18.231
19.002 51.577 18.086
19.003 51.591 17.943
19.004 51.603 17.801
19.004 51.603 17.654
19.005 51.595 17.517
19.006 51.586 17.375
19.007 51.589 17.220
19.007 51.597 17.091
19.008 51.594 16.937
19.009 51.589 16.798
19.010 51.588 16.654
19.011 51.584 16.513
19.012 51.590 16.367
19.013 51.602 16.224
19.014 51.607 16.096
19.015 51.597 15.932
19.016 51.585 15.799
19.017 51.576 15.658
19.018 51.578 15.498
19.019 51.592 15.363
19.020 51.600 15.284
19.025 51.674 14.656
19.026 51.679 14.514
19.027 51.672 14.375
19.029 51.650 14.223
19.030 51.621 14.078
19.031 51.621 13.948
19.035 51.139 30.637
19.036 51.226 30.568
19.036 51.316 30.494
19.038 51.570 30.294
19.038 51.683 30.144
19.039 51.725 30.002
19.039 51.720 29.861
19.040 51.724 29.723
19.040 51.719 29.576
19.041 51.709 29.432
19.041 51.698 29.296
19.042 51.695 29.151
19.042 51.697 29.005
19.043 51.689 28.864
19.044 51.687 28.725
19.045 51.682 28.576
19.046 51.676 28.436
19.047 51.683 28.295
19.047 51.693 28.149
19.048 51.697 28.013
19.049 51.694 27.869
19.050 51.692 27.718
19.051 51.697 27.582
19.051 51.692 27.438
19.052 51.683 27.297
19.053 51.684 27.151
19.053 51.688 27.012
19.054 51.690 26.872
19.054 51.685 26.730
19.055 51.682 26.578
19.055 51.681 26.441
19.056 51.682 26.298
19.056 51.691 26.158
19.057 51.688 26.012
19.058 51.684 25.873
19.058 51.688 25.726
19.059 51.691 25.586
19.060 51.685 25.447
19.060 51.680 25.302
19.061 51.677 25.158
19.062 51.673 25.010
19.063 51.680 24.878
19.063 51.688 24.729
19.064 51.691 24.588
19.065 51.686 24.444
19.066 51.684 24.309
19.066 51.687 24.158
19.067 51.686 24.020
19.068 51.686 23.873
19.068 51.692 23.738
19.069 51.697 23.591
19.070 51.695 23.445
19.070 51.688 23.305
19.071 51.680 23.170
19.071 51.674 23.018
19.072 51.675 22.877
19.073 51.674 22.733
19.073 51.674 22.589
19.074 51.679 22.455
19.074 51.677 22.306
19.075 51.680 22.168
19.076 51.685 22.020
19.076 51.692 21.878
19.077 51.687 21.738
19.078 51.673 21.594
19.078 51.671 21.451
19.079 51.682 21.309
19.080 51.694 21.170
19.081 51.693 21.026
19.082 51.681 20.880
19.083 51.675 20.739
19.084 51.676 20.594
19.085 51.674 20.449
19.086 51.681 20.315
19.087 51.682 20.162
19.088 51.675 20.031
19.089 51.677 19.872
19.090 51.686 19.742
19.091 51.685 19.597
19.092 51.680 19.450
19.093 51.673 19.313
19.094 51.671 19.161
19.095 51.674 19.027
19.096 51.677 18.883
19.097 51.679 18.736
19.098 51.672 18.598
19.099 51.675 18.446
19.100 51.683 18.311
19.101 51.683 18.169
19.102 51.681 18.021
19.102 51.692 17.878
19.103 51.704 17.744
19.104 51.698 17.592
19.105 51.688 17.452
19.105 51.685 17.309
19.106 51.691 17.164
19.107 51.696 17.024
19.108 51.693 16.878
19.109 51.692 16.738
19.109 51.689 16.595
19.110 51.687 16.445
19.111 51.698 16.312
19.112 51.708 16.164
19.113 51.705 16.027
19.114 51.700 15.875
19.118 51.702 15.447
19.119 51.712 15.305
19.120 51.730 15.165
19.121 51.747 15.023
19.122 51.755 14.878
19.124 51.777 14.740
19.125 51.789 14.601
19.126 51.780 14.453
19.127 51.761 14.312
19.128 51.729 14.167
19.129 51.715 14.088
19.135 51.236 30.638
19.135 51.324 30.568
19.136 51.408 30.498
19.136 51.500 30.432
19.137 51.588 30.364
19.137 51.666 30.289
19.138 51.773 30.150
19.138 51.814 30.004
19.139 51.809 29.863
19.139 51.806 29.723
19.140 51.799 29.582
19.140 51.790 29.435
19.141 51.782 29.294
19.141 51.784 29.147
19.142 51.788 29.014
19.143 51.781 28.863
19.143 51.782 28.727
19.144 51.780 28.580
19.145 51.771 28.443
19.146 51.777 28.291
19.147 51.792 28.158
19.148 51.792 28.008
19.149 51.787 27.874
19.150 51.788 27.725
19.150 51.791 27.585
19.151 51.784 27.437
19.152 51.772 27.304
19.152 51.771 27.156
19.153 51.778 27.018
19.153 51.781 26.868
19.154 51.775 26.730
19.154 51.770 26.590
19.155 51.773 26.444
19.155 51.774 26.300
19.156 51.780 26.163
19.156 51.785 26.015
19.157 51.781 25.877
19.158 51.782 25.733
19.158 51.782 25.590
19.159 51.777 25.447
19.160 51.773 25.308
19.161 51.773 25.161
19.161 51.771 25.018
19.162 51.773 24.882
19.163 51.782 24.734
19.164 51.781 24.594
19.164 51.773 24.453
19.165 51.769 24.302
19.166 51.770 24.169
19.167 51.776 24.022
19.167 51.774 23.878
19.168 51.773 23.740
19.168 51.781 23.600
19.169 51.782 23.452
19.170 51.775 23.308
19.170 51.773 23.170
19.171 51.769 23.027
19.172 51.767 22.880
19.172 51.765 22.746
19.173 51.765 22.598
19.173 51.773 22.453
19.174 51.777 22.319
19.175 51.775 22.166
19.175 51.779 22.029
19.176 51.785 21.890
19.176 51.781 21.743
19.177 51.769 21.606
19.178 51.768 21.455
19.179 51.776 21.316
19.180 51.781 21.172
19.180 51.777 21.031
19.181 51.770 20.887
19.182 51.768 20.744
19.183 51.772 20.606
19.185 51.770 20.455
19.186 51.768 20.318
19.187 51.769 20.177
19.188 51.765 20.032
19.189 51.768 19.889
19.190 51.777 19.745
19.191 51.778 19.604
19.192 51.773 19.460
19.193 51.768 19.317
19.194 51.765 19.175
19.195 51.769 19.029
19.196 51.774 18.896
19.197 51.772 18.739
19.198 51.770 18.607
19.199 51.773 18.462
19.200 51.779 18.318
19.200 51.781 18.177
19.201 51.774 18.031
19.202 51.782 17.888
19.203 51.798 17.749
19.204 51.793 17.606
19.204 51.780 17.456
19.205 51.777 17.321
19.206 51.778 17.175
19.207 51.783 17.031
19.207 51.787 16.888
19.208 51.790 16.744
19.209 51.786 16.604
19.210 51.779 16.463
19.211 51.787 16.315
19.212 51.798 16.179
19.213 51.803 16.027
19.214 51.809 15.881
19.215 51.810 15.811
19.217 51.821 15.461
19.218 51.818 15.387
19.219 51.823 15.249
19.220 51.841 15.112
19.221 51.845 14.963
19.223 51.855 14.820
19.224 51.877 14.678
19.225 51.874 14.533
19.226 51.859 14.398
19.227 51.828 14.250
19.229 51.804 14.089
19.229 51.802 14.015
19.235 51.407 30.576
19.236 51.501 30.506
19.236 51.590 30.430
19.237 51.675 30.358
19.237 51.753 30.290
19.238 51.861 30.153
19.238 51.896 30.004
19.239 51.897 29.865
19.239 51.892 29.723
19.240 51.882 29.583
19.240 51.874 29.437
19.241 51.871 29.296
19.241 51.877 29.152
19.242 51.882 29.011
19.243 51.874 28.868
19.243 51.876 28.727
19.244 51.869 28.583
19.245 51.860 28.439
19.246 51.870 28.302
19.247 51.880 28.158
19.248 51.879 28.018
19.249 51.878 27.869
19.249 51.877 27.730
19.250 51.878 27.588
19.251 51.871 27.445
19.251 51.863 27.300
19.252 51.864 27.160
19.253 51.870 27.023
19.253 51.877 26.874
19.254 51.869 26.727
19.254 51.864 26.594
19.255 51.869 26.452
19.255 51.866 26.303
19.256 51.864 26.163
19.256 51.872 26.023
19.257 51.871 25.877
19.258 51.872 25.740
19.258 51.871 25.595
19.259 51.866 25.448
19.260 51.864 25.308
19.261 51.866 25.167
19.261 51.864 25.027
19.262 51.866 24.881
19.263 51.876 24.740
19.264 51.871 24.598
19.264 51.865 24.455
19.265 51.860 24.310
19.266 51.858 24.173
19.266 51.865 24.031
19.267 51.859 23.885
19.268 51.854 23.738
19.268 51.861 23.603
19.269 51.864 23.459
19.270 51.861 23.313
19.270 51.861 23.173
19.271 51.858 23.032
19.271 51.856 22.890
19.272 51.853 22.751
19.273 51.854 22.604
19.273 51.862 22.456
19.274 51.868 22.324
19.274 51.867 22.175
19.275 51.866 22.039
19.276 51.873 21.888
19.276 51.871 21.753
19.277 51.858 21.601
19.278 51.857 21.471
19.278 51.866 21.321
19.279 51.867 21.177
19.280 51.864 21.040
19.281 51.860 20.891
19.282 51.860 20.757
19.283 51.862 20.605
19.284 51.858 20.471
19.285 51.853 20.322
19.286 51.857 20.185
19.288 51.854 20.034
19.289 51.856 19.896
19.290 51.863 19.754
19.291 51.865 19.617
19.292 51.859 19.467
19.293 51.859 19.320
19.294 51.855 19.187
19.295 51.854 19.034
19.296 51.862 18.898
19.297 51.860 18.755
19.298 51.857 18.610
19.298 51.864 18.473
19.299 51.869 18.325
19.300 51.869 18.183
19.301 51.861 18.038
19.302 51.865 17.895
19.303 51.883 17.759
19.303 51.881 17.618
19.304 51.870 17.463
19.305 51.867 17.326
19.306 51.868 17.185
19.306 51.873 17.037
19.307 51.880 16.904
19.308 51.883 16.753
19.309 51.880 16.613
19.310 51.867 16.466
19.311 51.870 16.329
19.312 51.884 16.186
19.313 51.897 16.034
19.314 51.917 15.899
19.315 51.929 15.758
19.316 51.937 15.618
19.317 51.932 15.474
19.318 51.923 15.325
19.319 51.926 15.192
19.321 51.930 15.041
19.322 51.932 14.903
19.323 51.951 14.761
19.324 51.964 14.621
19.325 51.956 14.474
19.327 51.934 14.329
19.328 51.906 14.179
19.329 51.901 14.035
19.330 51.935 13.896
19.335 51.497 30.571
19.336 51.685 30.435
19.337 51.768 30.360
19.337 51.843 30.288
19.338 51.947 30.148
19.338 51.981 30.016
19.339 51.987 29.864
19.339 51.980 29.724
19.340 51.972 29.581
19.340 51.967 29.439
19.341 51.967 29.299
19.341 51.973 29.152
19.342 51.979 29.015
19.343 51.972 28.870
19.344 51.973 28.727
19.344 51.965 28.586
19.345 51.959 28.443
19.346 51.964 28.303
19.347 51.966 28.159
19.348 51.967 28.019
19.349 51.965 27.874
19.349 51.965 27.728
19.350 51.966 27.592
19.351 51.963 27.449
19.352 51.961 27.305
19.352 51.956 27.161
19.353 51.963 27.023
19.353 51.968 26.883
19.354 51.959 26.733
19.354 51.959 26.595
19.355 51.965 26.451
19.355 51.959 26.314
19.356 51.951 26.167
19.356 51.953 26.024
19.357 51.955 25.884
19.358 51.957 25.736
19.358 51.956 25.603
19.359 51.946 25.453
19.360 51.948 25.315
19.361 51.952 25.168
19.361 51.950 25.030
19.362 51.957 24.894
19.363 51.962 24.737
19.364 51.962 24.608
19.364 51.957 24.459
19.365 51.948 24.313
19.366 51.948 24.179
19.366 51.955 24.029
19.367 51.947 23.894
19.368 51.940 23.748
19.368 51.946 23.605
19.369 51.951 23.464
19.370 51.948 23.321
19.370 51.947 23.175
19.371 51.947 23.040
19.371 51.944 22.891
19.372 51.941 22.752
19.373 51.942 22.611
19.373 51.950 22.470
19.374 51.955 22.321
19.374 51.956 22.185
19.375 51.955 22.046
19.376 51.962 21.895
19.376 51.958 21.755
19.377 51.945 21.614
19.378 51.948 21.471
19.379 51.958 21.330
19.379 51.957 21.186
19.380 51.952 21.044
19.381 51.950 20.903
19.382 51.948 20.759
19.383 51.951 20.614
19.384 51.951 20.476
19.385 51.946 20.326
19.387 51.950 20.192
19.388 51.949 20.048
19.389 51.947 19.898
19.390 51.953 19.763
19.391 51.954 19.616
19.392 51.953 19.481
19.393 51.950 19.334
19.394 51.944 19.188
19.395 51.942 19.045
19.396 51.948 18.902
19.397 51.949 18.768
19.398 51.950 18.621
19.399 51.954 18.471
19.399 51.958 18.341
19.400 51.955 18.183
19.401 51.954 18.051
19.402 51.955 17.909
19.403 51.969 17.762
19.403 51.973 17.623
19.404 51.961 17.479
19.405 51.958 17.331
19.406 51.959 17.193
19.406 51.963 17.052
19.407 51.969 16.906
19.408 51.973 16.770
19.409 51.966 16.617
19.410 51.951 16.477
19.411 51.949 16.336
19.412 51.964 16.191
19.413 51.987 16.047
19.414 52.014 15.915
19.415 52.029 15.769
19.416 52.032 15.630
19.417 52.025 15.483
19.418 52.012 15.344
19.419 52.009 15.196
19.421 52.007 15.047
19.422 52.005 14.909
19.423 52.026 14.770
19.424 52.042 14.629
19.425 52.032 14.484
19.427 52.015 14.337
19.428 51.996 14.183
19.429 51.989 14.052
19.430 52.005 13.981
19.435 51.599 30.570
19.436 51.686 30.503
19.436 51.777 30.437
19.437 51.859 30.363
19.437 51.931 30.292
19.438 52.029 30.152
19.438 52.065 30.010
19.439 52.074 29.867
19.439 52.070 29.726
19.440 52.064 29.581
19.440 52.063 29.443
19.441 52.060 29.302
19.442 52.066 29.157
19.442 52.071 29.018
19.443 52.061 28.872
19.444 52.061 28.729
19.444 52.058 28.591
19.445 52.051 28.443
19.446 52.054 28.305
19.447 52.052 28.162
19.448 52.050 28.019
19.449 52.047 27.878
19.450 52.043 27.735
19.450 52.046 27.591
19.451 52.047 27.452
19.452 52.050 27.309
19.452 52.046 27.165
19.453 52.048 27.024
19.453 52.049 26.882
19.454 52.040 26.742
19.454 52.044 26.593
19.455 52.054 26.455
19.455 52.049 26.318
19.456 52.040 26.169
19.457 52.041 26.029
19.457 52.041 25.885
19.458 52.047 25.744
19.458 52.045 25.603
19.459 52.032 25.459
19.460 52.036 25.317
19.461 52.042 25.173
19.461 52.040 25.034
19.462 52.048 24.892
19.463 52.050 24.751
19.464 52.051 24.605
19.464 52.050 24.470
19.465 52.042 24.320
19.466 52.045 24.182
19.467 52.049 24.033
19.467 52.042 23.893
19.468 52.034 23.761
19.468 52.038 23.609
19.469 52.042 23.468
19.470 52.038 23.329
19.470 52.036 23.182
19.471 52.036 23.045
19.472 52.036 22.902
19.472 52.031 22.751
19.473 52.029 22.614
19.473 52.035 22.477
19.474 52.040 22.326
19.474 52.041 22.194
19.475 52.041 22.043
19.476 52.047 21.907
19.476 52.038 21.758
19.477 52.029 21.622
19.478 52.038 21.478
19.479 52.050 21.334
19.479 52.051 21.198
19.480 52.044 21.044
19.481 52.040 20.918
19.482 52.038 20.760
19.483 52.044 20.622
19.484 52.043 20.479
19.486 52.037 20.338
19.487 52.041 20.193
19.488 52.040 20.058
19.489 52.037 19.913
19.490 52.040 19.765
19.491 52.039 19.625
19.492 52.041 19.483
19.493 52.035 19.343
19.494 52.028 19.193
19.495 52.026 19.060
19.496 52.030 18.906
19.497 52.036 18.774
19.498 52.039 18.626
19.499 52.040 18.486
19.499 52.043 18.343
19.500 52.041 18.200
19.501 52.043 18.054
19.502 52.048 17.917
19.503 52.051 17.770
19.503 52.053 17.632
19.504 52.046 17.484
19.505 52.039 17.345
19.506 52.039 17.201
19.506 52.047 17.059
19.507 52.054 16.916
19.508 52.058 16.775
19.509 52.046 16.632
19.510 52.031 16.478
19.511 52.024 16.342
19.512 52.038 16.201
19.513 52.068 16.055
19.514 52.092 15.927
19.515 52.107 15.779
19.516 52.110 15.640
19.517 52.101 15.496
19.518 52.091 15.354
19.519 52.089 15.205
19.521 52.083 15.052
19.522 52.082 14.914
19.523 52.100 14.777
19.524 52.111 14.634
19.525 52.102 14.493
19.527 52.089 14.350
19.528 52.073 14.198
19.529 52.082 14.060
19.530 52.098 13.993
19.535 51.699 30.573
19.536 51.782 30.502
19.536 51.870 30.439
19.536 51.947 30.370
19.537 52.014 30.291
19.538 52.107 30.155
19.538 52.150 30.008
19.539 52.156 29.873
19.539 52.156 29.727
19.540 52.155 29.582
19.540 52.152 29.442
19.541 52.148 29.301
19.541 52.155 29.163
19.542 52.160 29.018
19.543 52.147 28.875
19.543 52.144 28.731
19.544 52.143 28.592
19.545 52.139 28.447
19.546 52.143 28.306
19.547 52.139 28.161
19.548 52.136 28.025
19.549 52.134 27.880
19.549 52.126 27.738
19.550 52.126 27.600
19.551 52.129 27.453
19.551 52.132 27.311
19.552 52.132 27.168
19.553 52.129 27.025
19.553 52.129 26.890
19.554 52.126 26.740
19.554 52.133 26.600
19.555 52.141 26.460
19.555 52.135 26.317
19.556 52.125 26.178
19.556 52.122 26.029
19.557 52.127 25.888
19.558 52.132 25.749
19.558 52.128 25.606
19.559 52.120 25.462
19.560 52.122 25.321
19.560 52.128 25.182
19.561 52.131 25.035
19.562 52.137 24.896
19.563 52.137 24.751
19.563 52.136 24.615
19.564 52.136 24.468
19.565 52.133 24.333
19.566 52.137 24.183
19.566 52.139 24.042
19.567 52.135 23.904
19.568 52.127 23.758
19.568 52.133 23.616
19.569 52.134 23.472
19.569 52.128 23.331
19.570 52.125 23.189
19.571 52.124 23.049
19.571 52.128 22.907
19.572 52.125 22.766
19.572 52.118 22.613
19.573 52.120 22.485
19.574 52.127 22.334
19.574 52.126 22.196
19.575 52.124 22.051
19.575 52.129 21.912
19.576 52.118 21.763
19.577 52.109 21.629
19.577 52.120 21.483
19.578 52.136 21.342
19.579 52.139 21.197
19.580 52.128 21.059
19.581 52.122 20.916
19.582 52.121 20.768
19.583 52.130 20.631
19.584 52.129 20.486
19.585 52.121 20.349
19.586 52.125 20.204
19.587 52.124 20.062
19.588 52.118 19.918
19.589 52.120 19.775
19.590 52.122 19.627
19.591 52.122 19.489
19.592 52.117 19.347
19.593 52.116 19.208
19.594 52.116 19.063
19.595 52.120 18.923
19.596 52.129 18.770
19.597 52.130 18.636
19.598 52.124 18.497
19.599 52.124 18.344
19.600 52.126 18.212
19.601 52.129 18.065
19.602 52.135 17.920
19.602 52.136 17.782
19.603 52.135 17.636
19.604 52.131 17.499
19.605 52.122 17.350
19.605 52.122 17.204
19.606 52.129 17.068
19.607 52.138 16.923
19.608 52.143 16.784
19.609 52.129 16.639
19.610 52.110 16.490
19.610 52.106 16.351
19.611 52.118 16.207
19.613 52.148 16.068
19.614 52.173 15.933
19.615 52.179 15.790
19.616 52.180 15.645
19.617 52.171 15.495
19.618 52.162 15.356
19.619 52.157 15.215
19.620 52.154 15.071
19.621 52.160 14.925
19.623 52.180 14.780
19.624 52.189 14.649
19.625 52.183 14.499
19.626 52.173 14.353
19.627 52.160 14.220
19.629 52.171 14.073
19.630 52.208 13.930
19.635 51.877 30.507
19.636 51.960 30.435
19.637 52.094 30.300
19.637 52.181 30.153
19.638 52.227 30.015
19.638 52.235 29.870
19.639 52.237 29.729
19.639 52.238 29.588
19.640 52.235 29.445
19.640 52.229 29.301
19.641 52.239 29.161
19.642 52.246 29.021
19.642 52.233 28.873
19.643 52.230 28.737
19.644 52.232 28.595
19.645 52.231 28.450
19.646 52.230 28.309
19.647 52.223 28.160
19.648 52.218 28.026
19.648 52.218 27.878
19.649 52.210 27.744
19.650 52.206 27.603
19.651 52.212 27.454
19.651 52.216 27.314
19.652 52.211 27.172
19.652 52.209 27.030
19.653 52.208 26.888
19.653 52.211 26.743
19.654 52.223 26.608
19.654 52.230 26.460
19.655 52.223 26.319
19.655 52.211 26.179
19.656 52.211 26.038
19.657 52.215 25.890
19.657 52.218 25.752
19.658 52.213 25.612
19.659 52.206 25.463
19.659 52.210 25.328
19.660 52.217 25.181
19.661 52.222 25.043
19.662 52.224 24.898
19.663 52.223 24.758
19.663 52.215 24.615
19.664 52.215 24.472
19.665 52.218 24.337
19.665 52.220 24.185
19.666 52.228 24.050
19.667 52.225 23.912
19.667 52.221 23.760
19.668 52.227 23.615
19.669 52.227 23.485
19.669 52.214 23.338
19.670 52.205 23.193
19.670 52.204 23.052
19.671 52.207 22.908
19.672 52.208 22.771
19.672 52.202 22.626
19.673 52.208 22.483
19.673 52.216 22.342
19.674 52.212 22.197
19.674 52.211 22.061
19.675 52.213 21.914
19.676 52.205 21.772
19.676 52.197 21.636
19.677 52.207 21.489
19.678 52.222 21.347
19.679 52.222 21.206
19.680 52.208 21.061
19.681 52.202 20.916
19.682 52.203 20.781
19.683 52.214 20.642
19.684 52.215 20.490
19.685 52.207 20.349
19.686 52.207 20.209
19.687 52.205 20.073
19.688 52.199 19.920
19.689 52.200 19.782
19.690 52.205 19.637
19.691 52.205 19.494
19.692 52.204 19.357
19.693 52.206 19.213
19.694 52.208 19.066
19.695 52.216 18.931
19.696 52.225 18.784
19.697 52.222 18.646
19.698 52.213 18.503
19.699 52.208 18.356
19.700 52.209 18.214
19.701 52.215 18.073
19.701 52.219 17.931
19.702 52.219 17.789
19.703 52.219 17.645
19.704 52.214 17.502
19.704 52.208 17.360
19.705 52.208 17.214
19.706 52.216 17.078
19.707 52.226 16.932
19.708 52.227 16.791
19.708 52.213 16.644
19.709 52.195 16.503
19.710 52.193 16.359
19.711 52.209 16.212
19.712 52.236 16.079
19.713 52.255 15.935
19.714 52.258 15.796
19.715 52.253 15.660
19.717 52.239 15.506
19.718 52.222 15.359
19.719 52.209 15.225
19.720 52.213 15.077
19.721 52.226 14.931
19.722 52.256 14.790
19.724 52.272 14.654
19.725 52.267 14.509
19.726 52.259 14.368
19.727 52.251 14.220
19.728 52.246 14.087
19.729 52.246 14.015
19.735 51.875 30.576
19.735 51.960 30.510
19.736 52.040 30.438
19.736 52.107 30.362
19.737 52.210 30.231
19.737 52.278 30.086
19.738 52.307 29.942
19.738 52.312 29.798
19.739 52.316 29.664
19.739 52.316 29.513
19.740 52.308 29.374
19.741 52.314 29.235
19.741 52.326 29.092
19.742 52.322 28.948
19.743 52.311 28.809
19.743 52.312 28.664
19.744 52.313 28.527
19.745 52.313 28.376
19.746 52.313 28.240
19.747 52.305 28.097
19.748 52.307 27.958
19.749 52.303 27.810
19.749 52.291 27.672
19.750 52.290 27.531
19.751 52.294 27.390
19.751 52.294 27.240
19.752 52.291 27.104
19.752 52.288 26.959
19.753 52.289 26.821
19.753 52.300 26.677
19.754 52.311 26.537
19.754 52.312 26.391
19.755 52.301 26.259
19.756 52.300 26.107
19.756 52.305 25.972
19.757 52.307 25.828
19.758 52.308 25.680
19.758 52.298 25.538
19.759 52.293 25.401
19.760 52.297 25.262
19.760 52.306 25.112
19.761 52.309 24.977
19.762 52.308 24.833
19.763 52.301 24.692
19.763 52.294 24.544
19.764 52.299 24.410
19.765 52.302 24.264
19.765 52.309 24.122
19.766 52.311 23.980
19.767 52.307 23.843
19.767 52.310 23.697
19.768 52.312 23.553
19.769 52.305 23.414
19.769 52.291 23.268
19.770 52.288 23.135
19.770 52.287 22.981
19.771 52.287 22.841
19.772 52.288 22.703
19.772 52.288 22.561
19.773 52.298 22.423
19.773 52.299 22.267
19.774 52.294 22.142
19.774 52.294 21.989
19.775 52.292 21.850
19.776 52.285 21.706
19.776 52.286 21.571
19.777 52.298 21.418
19.778 52.306 21.287
19.779 52.293 21.146
19.780 52.280 20.992
19.781 52.281 20.847
19.782 52.284 20.716
19.783 52.294 20.572
19.784 52.291 20.426
19.785 52.283 20.287
19.786 52.280 20.145
19.787 52.278 19.998
19.788 52.281 19.858
19.789 52.287 19.720
19.790 52.290 19.578
19.792 52.291 19.428
19.793 52.288 19.291
19.793 52.287 19.150
19.795 52.293 19.004
19.796 52.301 18.861
19.796 52.306 18.727
19.797 52.303 18.575
19.798 52.294 18.440
19.799 52.288 18.289
19.800 52.290 18.150
19.801 52.296 18.010
19.801 52.296 17.870
19.802 52.298 17.720
19.803 52.301 17.580
19.804 52.295 17.441
19.804 52.292 17.297
19.805 52.299 17.155
19.806 52.310 17.012
19.807 52.312 16.869
19.808 52.304 16.723
19.809 52.285 16.585
19.810 52.274 16.438
19.810 52.283 16.296
19.812 52.307 16.159
19.813 52.332 16.017
19.814 52.337 15.870
19.815 52.336 15.734
19.816 52.326 15.589
19.817 52.301 15.442
19.818 52.274 15.301
19.819 52.270 15.152
19.820 52.286 15.015
19.821 52.310 14.870
19.823 52.340 14.733
19.824 52.345 14.592
19.825 52.341 14.452
19.826 52.337 14.299
19.828 52.330 14.153
19.829 52.311 14.015
19.829 52.321 13.948
19.834 51.862 30.640
19.834 51.959 30.576
19.835 52.045 30.510
19.835 52.121 30.440
19.836 52.238 30.298
19.837 52.320 30.153
19.837 52.367 30.014
19.838 52.383 29.877
19.838 52.387 29.729
19.839 52.393 29.592
19.839 52.390 29.447
19.840 52.389 29.301
19.841 52.406 29.165
19.841 52.413 29.026
19.842 52.401 28.879
19.843 52.396 28.736
19.844 52.394 28.594
19.844 52.395 28.462
19.845 52.397 28.310
19.846 52.398 28.166
19.847 52.397 28.036
19.848 52.396 27.893
19.849 52.387 27.738
19.849 52.377 27.606
19.850 52.376 27.458
19.851 52.377 27.322
19.851 52.380 27.176
19.852 52.378 27.037
19.852 52.376 26.894
19.853 52.381 26.747
19.853 52.391 26.614
19.854 52.393 26.467
19.855 52.387 26.324
19.855 52.382 26.184
19.856 52.386 26.045
19.856 52.390 25.902
19.857 52.396 25.760
19.858 52.391 25.615
19.858 52.381 25.479
19.859 52.380 25.331
19.860 52.383 25.190
19.861 52.390 25.051
19.861 52.391 24.908
19.862 52.385 24.765
19.863 52.379 24.624
19.863 52.382 24.483
19.864 52.388 24.335
19.865 52.394 24.206
19.866 52.397 24.051
19.866 52.394 23.917
19.867 52.391 23.770
19.867 52.393 23.640
19.868 52.390 23.484
19.869 52.380 23.344
19.869 52.373 23.203
19.870 52.373 23.066
19.871 52.373 22.919
19.871 52.371 22.776
19.872 52.371 22.643
19.872 52.376 22.491
19.873 52.381 22.354
19.873 52.377 22.206
19.874 52.374 22.074
19.875 52.375 21.925
19.875 52.374 21.791
19.876 52.369 21.636
19.877 52.371 21.499
19.877 52.385 21.361
19.878 52.384 21.213
19.879 52.368 21.080
19.880 52.365 20.932
19.881 52.367 20.791
19.882 52.372 20.647
19.883 52.378 20.506
19.884 52.373 20.360
19.885 52.366 20.227
19.887 52.362 20.075
19.888 52.362 19.928
19.889 52.370 19.801
19.890 52.375 19.655
19.891 52.376 19.514
19.892 52.373 19.364
19.893 52.372 19.230
19.894 52.372 19.086
19.895 52.377 18.938
19.896 52.384 18.803
19.897 52.385 18.655
19.898 52.382 18.512
19.898 52.374 18.376
19.899 52.367 18.228
19.900 52.373 18.091
19.901 52.374 17.941
19.902 52.374 17.806
19.902 52.384 17.659
19.903 52.389 17.519
19.904 52.382 17.376
19.905 52.384 17.236
19.905 52.396 17.091
19.906 52.399 16.955
19.907 52.394 16.806
19.908 52.383 16.663
19.909 52.368 16.517
19.910 52.369 16.376
19.911 52.386 16.246
19.912 52.407 16.102
19.913 52.423 15.949
19.914 52.425 15.804
19.915 52.422 15.669
19.916 52.405 15.525
19.917 52.368 15.383
19.918 52.345 15.233
19.919 52.352 15.089
19.920 52.377 14.954
19.922 52.409 14.818
19.923 52.426 14.671
19.924 52.424 14.532
19.926 52.424 14.385
19.927 52.420 14.243
19.928 52.405 14.086
19.929 52.416 14.025
19.930 52.384 13.850
19.934 52.041 30.579
19.935 52.128 30.514
19.935 52.204 30.441
19.936 52.317 30.298
19.937 52.394 30.161
19.937 52.437 30.013
19.938 52.456 29.874
19.938 52.459 29.732
19.939 52.466 29.588
19.939 52.468 29.449
19.940 52.468 29.313
19.941 52.486 29.163
19.941 52.495 29.024
19.942 52.487 28.883
19.943 52.482 28.740
19.944 52.479 28.602
19.945 52.479 28.454
19.945 52.478 28.315
19.946 52.482 28.172
19.947 52.484 28.032
19.948 52.482 27.892
19.949 52.477 27.744
19.949 52.467 27.608
19.950 52.464 27.463
19.951 52.465 27.327
19.951 52.466 27.180
19.952 52.465 27.037
19.952 52.462 26.900
19.953 52.465 26.753
19.954 52.477 26.613
19.954 52.473 26.474
19.955 52.467 26.327
19.955 52.466 26.188
19.956 52.467 26.046
19.956 52.471 25.904
19.957 52.480 25.765
19.958 52.479 25.622
19.958 52.465 25.474
19.959 52.463 25.339
19.960 52.461 25.195
19.961 52.460 25.051
19.961 52.463 24.914
19.962 52.457 24.767
19.963 52.455 24.628
19.963 52.458 24.488
19.964 52.467 24.337
19.965 52.476 24.207
19.966 52.476 24.058
19.966 52.471 23.924
19.967 52.468 23.775
19.967 52.468 23.640
19.968 52.462 23.487
19.969 52.459 23.353
19.969 52.455 23.207
19.970 52.455 23.070
19.970 52.453 22.929
19.971 52.451 22.780
19.972 52.450 22.640
19.972 52.456 22.505
19.973 52.461 22.355
19.973 52.459 22.216
19.974 52.455 22.074
19.974 52.458 21.939
19.975 52.455 21.785
19.976 52.450 21.648
19.977 52.451 21.506
19.977 52.462 21.364
19.978 52.465 21.224
19.979 52.456 21.083
19.980 52.452 20.937
19.981 52.454 20.801
19.982 52.459 20.652
19.983 52.463 20.513
19.985 52.461 20.369
19.986 52.456 20.231
19.987 52.450 20.088
19.988 52.452 19.941
19.989 52.459 19.803
19.990 52.459 19.660
19.991 52.460 19.520
19.992 52.453 19.374
19.993 52.450 19.230
19.994 52.449 19.094
19.995 52.449 18.947
19.996 52.455 18.805
19.997 52.458 18.665
19.998 52.462 18.525
19.998 52.462 18.378
19.999 52.455 18.241
20.000 52.456 18.097
20.001 52.457 17.946
20.002 52.454 17.810
20.002 52.465 17.670
20.003 52.470 17.529
20.004 52.463 17.386
20.005 52.466 17.241
20.005 52.476 17.102
20.006 52.476 16.957
20.007 52.475 16.816
20.008 52.466 16.674
20.009 52.453 16.528
20.010 52.450 16.383
20.011 52.459 16.247
20.012 52.475 16.103
20.013 52.490 15.969
20.014 52.496 15.815
20.015 52.497 15.671
20.016 52.484 15.535
20.017 52.448 15.390
20.018 52.427 15.241
20.019 52.430 15.104
20.021 52.451 14.960
20.022 52.480 14.827
20.023 52.491 14.681
20.024 52.487 14.541
20.025 52.486 14.396
20.027 52.488 14.247
20.028 52.480 14.106
20.029 52.498 13.955
20.030 52.544 13.902
20.035 52.122 30.580
20.035 52.200 30.511
20.036 52.279 30.438
20.036 52.397 30.300
20.037 52.472 30.164
20.038 52.515 30.018
20.038 52.528 29.872
20.039 52.532 29.731
20.039 52.542 29.595
20.040 52.545 29.453
20.040 52.546 29.309
20.041 52.566 29.164
20.042 52.575 29.028
20.042 52.567 28.886
20.043 52.564 28.740
20.044 52.563 28.600
20.045 52.557 28.459
20.046 52.556 28.323
20.047 52.562 28.175
20.047 52.562 28.031
20.048 52.560 27.892
20.049 52.555 27.750
20.050 52.549 27.606
20.050 52.547 27.468
20.051 52.548 27.326
20.052 52.552 27.186
20.052 52.550 27.045
20.053 52.539 26.895
20.053 52.545 26.759
20.054 52.551 26.618
20.054 52.544 26.471
20.055 52.542 26.333
20.055 52.545 26.191
20.056 52.546 26.051
20.056 52.550 25.911
20.057 52.559 25.761
20.058 52.560 25.628
20.059 52.555 25.479
20.059 52.549 25.343
20.060 52.540 25.199
20.061 52.539 25.057
20.061 52.535 24.915
20.062 52.531 24.770
20.063 52.530 24.631
20.064 52.531 24.490
20.064 52.544 24.350
20.065 52.558 24.208
20.066 52.559 24.063
20.066 52.552 23.926
20.067 52.547 23.780
20.068 52.547 23.638
20.068 52.540 23.497
20.069 52.538 23.358
20.069 52.536 23.214
20.070 52.536 23.074
20.071 52.533 22.931
20.071 52.525 22.788
20.072 52.528 22.644
20.072 52.534 22.506
20.073 52.540 22.364
20.073 52.539 22.222
20.074 52.538 22.079
20.075 52.541 21.946
20.075 52.535 21.789
20.076 52.531 21.658
20.077 52.535 21.508
20.078 52.545 21.371
20.078 52.551 21.234
20.079 52.546 21.084
20.080 52.540 20.945
20.081 52.540 20.805
20.082 52.544 20.657
20.083 52.544 20.522
20.085 52.543 20.381
20.086 52.538 20.228
20.087 52.532 20.096
20.088 52.536 19.951
20.089 52.542 19.809
20.090 52.542 19.665
20.091 52.542 19.528
20.092 52.533 19.379
20.093 52.528 19.239
20.094 52.527 19.098
20.095 52.522 18.958
20.096 52.523 18.810
20.097 52.526 18.669
20.097 52.533 18.532
20.098 52.538 18.387
20.099 52.534 18.244
20.100 52.533 18.105
20.101 52.535 17.961
20.102 52.533 17.817
20.102 52.539 17.678
20.103 52.541 17.534
20.104 52.535 17.386
20.105 52.539 17.251
20.105 52.546 17.111
20.106 52.546 16.963
20.107 52.551 16.820
20.108 52.546 16.685
20.109 52.536 16.534
20.110 52.528 16.393
20.111 52.527 16.255
20.112 52.537 16.113
20.113 52.549 15.967
20.114 52.560 15.832
20.115 52.566 15.679
20.116 52.560 15.543
20.117 52.538 15.395
20.118 52.516 15.252
20.119 52.512 15.120
20.120 52.523 14.967
20.122 52.538 14.837
20.123 52.538 14.688
20.124 52.530 14.539
20.125 52.527 14.397
20.127 52.533 14.250
20.128 52.540 14.118
20.129 52.553 13.969
20.130 52.566 13.853
20.134 52.092 30.643
20.134 52.189 30.576
20.135 52.276 30.514
20.135 52.353 30.442
20.136 52.474 30.298
20.137 52.553 30.165
20.137 52.598 30.016
20.138 52.608 29.877
20.138 52.610 29.738
20.139 52.619 29.596
20.139 52.620 29.447
20.140 52.620 29.312
20.141 52.640 29.172
20.141 52.649 29.027
20.142 52.642 28.885
20.143 52.640 28.742
20.144 52.642 28.605
20.144 52.634 28.460
20.145 52.631 28.322
20.146 52.643 28.178
20.147 52.642 28.037
20.148 52.637 27.891
20.149 52.633 27.756
20.149 52.629 27.612
20.150 52.627 27.467
20.151 52.624 27.327
20.151 52.628 27.187
20.152 52.629 27.044
20.152 52.619 26.901
20.153 52.626 26.758
20.153 52.626 26.624
20.154 52.614 26.477
20.154 52.613 26.334
20.155 52.620 26.195
20.156 52.621 26.055
20.156 52.625 25.908
20.157 52.634 25.774
20.158 52.635 25.627
20.158 52.635 25.486
20.159 52.626 25.348
20.160 52.617 25.200
20.160 52.619 25.062
20.161 52.618 24.913
20.162 52.616 24.779
20.163 52.610 24.639
20.163 52.607 24.492
20.164 52.620 24.353
20.165 52.635 24.208
20.165 52.640 24.074
20.166 52.630 23.930
20.167 52.622 23.781
20.167 52.622 23.647
20.168 52.618 23.500
20.168 52.612 23.363
20.169 52.613 23.217
20.170 52.616 23.080
20.170 52.607 22.932
20.171 52.598 22.793
20.171 52.602 22.650
20.172 52.609 22.511
20.172 52.612 22.367
20.173 52.611 22.226
20.174 52.615 22.088
20.174 52.617 21.941
20.175 52.613 21.803
20.176 52.607 21.654
20.176 52.611 21.517
20.177 52.623 21.375
20.178 52.628 21.238
20.179 52.626 21.094
20.180 52.624 20.952
20.181 52.625 20.809
20.182 52.626 20.668
20.183 52.625 20.523
20.184 52.621 20.390
20.185 52.613 20.237
20.186 52.608 20.096
20.187 52.612 19.960
20.188 52.616 19.811
20.189 52.620 19.673
20.190 52.620 19.532
20.191 52.614 19.394
20.192 52.611 19.245
20.193 52.612 19.103
20.194 52.607 18.958
20.195 52.601 18.822
20.196 52.597 18.680
20.197 52.603 18.536
20.198 52.609 18.394
20.199 52.613 18.250
20.200 52.614 18.113
20.201 52.616 17.970
20.201 52.618 17.821
20.202 52.620 17.690
20.203 52.612 17.538
20.203 52.605 17.395
20.204 52.608 17.259
20.205 52.611 17.111
20.206 52.613 16.977
20.207 52.620 16.829
20.208 52.622 16.690
20.209 52.614 16.542
20.209 52.603 16.400
20.210 52.596 16.259
20.211 52.602 16.120
20.212 52.611 15.976
20.214 52.624 15.838
20.215 52.636 15.687
20.216 52.638 15.550
20.217 52.630 15.405
20.218 52.614 15.266
20.219 52.599 15.129
20.220 52.591 14.975
20.221 52.596 14.842
20.223 52.589 14.689
20.224 52.580 14.555
20.225 52.580 14.396
20.226 52.590 14.257
20.227 52.599 14.126
20.229 52.592 13.974
20.230 52.591 13.854
20.234 52.263 30.580
20.234 52.354 30.509
20.235 52.430 30.443
20.236 52.554 30.300
20.236 52.636 30.162
20.237 52.682 30.021
20.237 52.693 29.878
20.238 52.692 29.737
20.238 52.700 29.597
20.239 52.699 29.453
20.240 52.696 29.310
20.240 52.713 29.176
20.241 52.722 29.024
20.242 52.719 28.890
20.242 52.722 28.746
20.243 52.727 28.607
20.244 52.714 28.464
20.245 52.709 28.319
20.246 52.720 28.181
20.247 52.715 28.041
20.247 52.709 27.897
20.248 52.708 27.755
20.249 52.708 27.613
20.250 52.706 27.473
20.250 52.701 27.329
20.251 52.700 27.185
20.251 52.705 27.049
20.252 52.699 26.905
20.252 52.702 26.766
20.253 52.701 26.623
20.253 52.687 26.480
20.254 52.688 26.338
20.254 52.697 26.191
20.255 52.702 26.062
20.256 52.704 25.911
20.256 52.707 25.773
20.257 52.709 25.633
20.258 52.707 25.490
20.258 52.702 25.351
20.259 52.696 25.203
20.260 52.701 25.066
20.261 52.705 24.928
20.261 52.704 24.778
20.262 52.691 24.643
20.263 52.681 24.495
20.263 52.691 24.358
20.264 52.708 24.211
20.265 52.712 24.080
20.266 52.702 23.927
20.266 52.697 23.791
20.267 52.697 23.653
20.267 52.695 23.503
20.268 52.690 23.363
20.269 52.689 23.225
20.269 52.690 23.083
20.270 52.679 22.937
20.270 52.671 22.798
20.271 52.679 22.656
20.271 52.687 22.516
20.272 52.689 22.375
20.273 52.689 22.231
20.273 52.692 22.092
20.274 52.693 21.946
20.274 52.692 21.807
20.275 52.688 21.661
20.276 52.690 21.525
20.277 52.699 21.388
20.278 52.703 21.235
20.278 52.703 21.098
20.279 52.704 20.959
20.280 52.706 20.815
20.282 52.705 20.675
20.283 52.702 20.534
20.284 52.695 20.389
20.285 52.686 20.249
20.286 52.682 20.100
20.287 52.685 19.965
20.288 52.690 19.821
20.289 52.697 19.677
20.290 52.698 19.538
20.291 52.693 19.400
20.292 52.693 19.249
20.293 52.696 19.114
20.294 52.693 18.968
20.295 52.684 18.830
20.296 52.674 18.683
20.297 52.673 18.545
20.297 52.679 18.399
20.298 52.690 18.257
20.299 52.693 18.116
20.300 52.697 17.977
20.301 52.702 17.830
20.301 52.698 17.694
20.302 52.687 17.546
20.303 52.680 17.409
20.304 52.682 17.264
20.305 52.686 17.120
20.305 52.686 16.978
20.306 52.691 16.841
20.307 52.698 16.699
20.308 52.690 16.550
20.309 52.676 16.408
20.310 52.670 16.270
20.311 52.672 16.119
20.312 52.679 15.984
20.313 52.693 15.843
20.314 52.708 15.700
20.315 52.720 15.562
20.316 52.725 15.412
20.317 52.707 15.273
20.318 52.681 15.138
20.320 52.658 14.984
20.321 52.652 14.846
20.322 52.650 14.691
20.323 52.655 14.561
20.324 52.663 14.408
20.326 52.672 14.270
20.327 52.669 14.133
20.328 52.673 13.992
20.332 52.199 30.715
20.333 52.264 30.653
20.333 52.349 30.581
20.334 52.429 30.512
20.334 52.504 30.445
20.335 52.627 30.301
20.336 52.716 30.164
20.336 52.764 30.023
20.337 52.775 29.880
20.337 52.775 29.738
20.338 52.778 29.595
20.338 52.777 29.456
20.339 52.774 29.313
20.339 52.788 29.173
20.340 52.800 29.030
20.341 52.799 28.892
20.342 52.806 28.749
20.342 52.808 28.606
20.343 52.792 28.464
20.344 52.788 28.329
20.345 52.794 28.179
20.346 52.785 28.041
20.347 52.776 27.898
20.347 52.778 27.760
20.348 52.782 27.615
20.349 52.784 27.475
20.349 52.779 27.333
20.350 52.778 27.189
20.351 52.782 27.053
20.351 52.778 26.906
20.352 52.780 26.768
20.352 52.779 26.627
20.353 52.761 26.480
20.353 52.765 26.342
20.354 52.777 26.199
20.354 52.784 26.060
20.355 52.784 25.919
20.356 52.782 25.777
20.356 52.780 25.635
20.357 52.776 25.493
20.358 52.772 25.352
20.358 52.768 25.203
20.359 52.776 25.071
20.360 52.786 24.928
20.361 52.782 24.793
20.361 52.768 24.635
20.362 52.759 24.503
20.363 52.764 24.361
20.363 52.781 24.218
20.364 52.785 24.080
20.365 52.772 23.936
20.365 52.769 23.795
20.366 52.770 23.653
20.367 52.768 23.509
20.367 52.767 23.372
20.368 52.767 23.227
20.368 52.767 23.087
20.369 52.756 22.945
20.369 52.749 22.802
20.370 52.759 22.663
20.371 52.763 22.516
20.371 52.763 22.377
20.372 52.765 22.237
20.372 52.763 22.097
20.373 52.762 21.956
20.374 52.767 21.810
20.374 52.765 21.676
20.375 52.764 21.526
20.376 52.770 21.389
20.377 52.775 21.245
20.378 52.775 21.103
20.379 52.779 20.967
20.380 52.782 20.823
20.381 52.780 20.673
20.382 52.774 20.539
20.383 52.766 20.393
20.384 52.760 20.252
20.385 52.758 20.111
20.386 52.758 19.973
20.387 52.763 19.828
20.388 52.771 19.685
20.389 52.777 19.545
20.390 52.772 19.406
20.391 52.772 19.255
20.392 52.779 19.124
20.393 52.776 18.981
20.394 52.767 18.833
20.395 52.758 18.686
20.396 52.748 18.548
20.397 52.755 18.410
20.397 52.765 18.269
20.398 52.767 18.121
20.399 52.773 17.985
20.400 52.778 17.840
20.401 52.771 17.697
20.401 52.761 17.555
20.402 52.755 17.418
20.403 52.758 17.268
20.404 52.764 17.132
20.405 52.762 16.981
20.405 52.768 16.849
20.406 52.776 16.707
20.407 52.767 16.559
20.408 52.752 16.421
20.409 52.743 16.274
20.410 52.743 16.126
20.411 52.748 15.992
20.412 52.758 15.850
20.413 52.775 15.712
20.414 52.799 15.568
20.415 52.813 15.427
20.417 52.798 15.279
20.418 52.767 15.147
20.419 52.735 14.996
20.420 52.722 14.839
20.421 52.730 14.703
20.422 52.747 14.570
20.424 52.763 14.426
20.425 52.767 14.286
20.426 52.772 14.141
20.427 52.766 14.075
20.431 52.264 30.723
20.432 52.350 30.651
20.432 52.431 30.579
20.433 52.578 30.445
20.434 52.701 30.305
20.435 52.791 30.161
20.435 52.838 30.022
20.436 52.853 29.885
20.436 52.852 29.737
20.437 52.855 29.597
20.437 52.856 29.457
20.438 52.852 29.314
20.439 52.864 29.171
20.439 52.879 29.035
20.440 52.881 28.893
20.441 52.884 28.749
20.442 52.883 28.608
20.443 52.868 28.467
20.443 52.861 28.326
20.444 52.867 28.183
20.445 52.857 28.042
20.446 52.845 27.901
20.447 52.851 27.763
20.447 52.856 27.617
20.448 52.859 27.475
20.449 52.856 27.333
20.449 52.853 27.195
20.450 52.853 27.055
20.450 52.852 26.909
20.451 52.856 26.769
20.451 52.853 26.629
20.452 52.837 26.485
20.452 52.841 26.346
20.453 52.854 26.203
20.454 52.862 26.063
20.454 52.860 25.919
20.455 52.856 25.781
20.456 52.849 25.636
20.456 52.848 25.500
20.457 52.845 25.350
20.458 52.838 25.213
20.458 52.846 25.074
20.459 52.858 24.933
20.460 52.855 24.786
20.461 52.843 24.643
20.461 52.837 24.504
20.462 52.841 24.365
20.463 52.852 24.227
20.463 52.857 24.080
20.464 52.845 23.940
20.465 52.843 23.798
20.465 52.848 23.658
20.466 52.844 23.517
20.466 52.843 23.374
20.467 52.844 23.231
20.468 52.840 23.092
20.468 52.835 22.949
20.469 52.832 22.802
20.469 52.837 22.666
20.470 52.840 22.529
20.470 52.836 22.382
20.471 52.832 22.242
20.471 52.828 22.095
20.472 52.831 21.962
20.473 52.839 21.819
20.473 52.837 21.673
20.474 52.836 21.535
20.475 52.840 21.392
20.476 52.842 21.253
20.477 52.844 21.110
20.478 52.850 20.968
20.479 52.855 20.827
20.480 52.855 20.679
20.481 52.849 20.548
20.482 52.841 20.395
20.483 52.839 20.257
20.484 52.838 20.121
20.485 52.835 19.975
20.486 52.837 19.833
20.487 52.845 19.692
20.488 52.853 19.549
20.489 52.850 19.412
20.490 52.853 19.267
20.491 52.858 19.125
20.492 52.852 18.986
20.493 52.849 18.843
20.494 52.839 18.696
20.495 52.828 18.555
20.496 52.835 18.414
20.497 52.842 18.279
20.498 52.840 18.128
20.498 52.847 17.989
20.499 52.855 17.851
20.500 52.849 17.704
20.501 52.839 17.562
20.501 52.836 17.420
20.502 52.839 17.278
20.503 52.843 17.137
20.504 52.843 16.999
20.505 52.847 16.850
20.506 52.854 16.710
20.506 52.844 16.569
20.507 52.829 16.424
20.508 52.817 16.286
20.509 52.812 16.140
20.510 52.819 15.998
20.511 52.826 15.859
20.512 52.840 15.708
20.514 52.874 15.579
20.515 52.897 15.438
20.516 52.886 15.297
20.517 52.854 15.149
20.518 52.818 15.001
20.519 52.808 14.856
20.520 52.823 14.717
20.522 52.844 14.583
20.523 52.861 14.438
20.524 52.868 14.305
20.526 52.870 14.144
20.527 52.837 14.012
20.532 52.498 30.588
20.532 52.574 30.518
20.533 52.649 30.445
20.534 52.772 30.304
20.534 52.860 30.165
20.535 52.907 30.019
20.535 52.923 29.881
20.536 52.925 29.741
20.536 52.932 29.601
20.537 52.936 29.459
20.538 52.934 29.318
20.538 52.945 29.175
20.539 52.956 29.030
20.540 52.961 28.896
20.540 52.958 28.747
20.541 52.953 28.617
20.542 52.939 28.465
20.543 52.937 28.329
20.544 52.944 28.183
20.545 52.933 28.047
20.545 52.923 27.902
20.546 52.927 27.763
20.547 52.933 27.622
20.548 52.938 27.476
20.548 52.937 27.337
20.549 52.929 27.196
20.549 52.925 27.053
20.550 52.928 26.918
20.550 52.929 26.772
20.551 52.929 26.628
20.551 52.920 26.489
20.552 52.922 26.347
20.552 52.931 26.206
20.553 52.936 26.067
20.554 52.932 25.927
20.554 52.921 25.779
20.555 52.916 25.641
20.556 52.917 25.499
20.556 52.915 25.356
20.557 52.912 25.217
20.558 52.914 25.073
20.559 52.926 24.936
20.559 52.924 24.791
20.560 52.915 24.652
20.561 52.913 24.509
20.561 52.914 24.367
20.562 52.921 24.232
20.563 52.923 24.083
20.563 52.915 23.943
20.564 52.919 23.798
20.565 52.924 23.662
20.565 52.921 23.524
20.566 52.924 23.376
20.566 52.920 23.236
20.567 52.918 23.100
20.568 52.914 22.948
20.568 52.913 22.811
20.569 52.918 22.674
20.569 52.918 22.528
20.570 52.914 22.390
20.570 52.909 22.249
20.571 52.903 22.100
20.572 52.908 21.963
20.572 52.913 21.824
20.573 52.907 21.679
20.574 52.907 21.537
20.575 52.909 21.395
20.575 52.910 21.255
20.576 52.917 21.117
20.577 52.922 20.972
20.578 52.930 20.834
20.579 52.931 20.691
20.580 52.921 20.551
20.582 52.915 20.402
20.583 52.916 20.268
20.584 52.915 20.122
20.585 52.914 19.980
20.586 52.914 19.841
20.587 52.919 19.693
20.588 52.926 19.563
20.589 52.924 19.414
20.590 52.926 19.276
20.591 52.925 19.129
20.592 52.917 18.989
20.593 52.917 18.847
20.594 52.914 18.706
20.594 52.909 18.567
20.595 52.919 18.417
20.596 52.924 18.280
20.597 52.918 18.140
20.598 52.919 17.996
20.599 52.926 17.855
20.599 52.923 17.714
20.600 52.916 17.570
20.601 52.914 17.430
20.602 52.915 17.286
20.602 52.918 17.141
20.603 52.923 17.005
20.604 52.926 16.860
20.605 52.932 16.719
20.606 52.923 16.579
20.607 52.906 16.432
20.608 52.887 16.289
20.609 52.881 16.150
20.610 52.886 16.002
20.611 52.887 15.861
20.612 52.903 15.723
20.613 52.941 15.584
20.614 52.968 15.445
20.615 52.967 15.305
20.616 52.937 15.154
20.618 52.900 15.010
20.619 52.897 14.870
20.620 52.913 14.732
20.621 52.932 14.595
20.622 52.944 14.457
20.624 52.949 14.308
20.625 52.943 14.150
20.626 52.934 14.076
20.631 52.477 30.654
20.632 52.556 30.588
20.632 52.633 30.514
20.633 52.709 30.444
20.634 52.841 30.307
20.634 52.927 30.163
20.635 52.971 30.028
20.635 52.986 29.878
20.636 52.992 29.739
20.636 53.001 29.603
20.637 53.008 29.459
20.638 53.008 29.317
20.638 53.017 29.182
20.639 53.027 29.032
20.640 53.027 28.897
20.640 53.023 28.755
20.641 53.021 28.611
20.642 53.009 28.470
20.643 53.010 28.331
20.644 53.021 28.188
20.645 53.013 28.049
20.645 53.002 27.901
20.646 53.003 27.767
20.647 53.008 27.623
20.648 53.013 27.479
20.648 53.014 27.341
20.649 53.004 27.195
20.649 52.997 27.061
20.650 52.997 26.918
20.650 53.000 26.774
20.651 53.000 26.633
20.651 52.997 26.491
20.652 52.995 26.350
20.653 53.000 26.212
20.653 53.002 26.068
20.654 52.998 25.926
20.654 52.985 25.783
20.655 52.981 25.642
20.656 52.986 25.503
20.656 52.987 25.362
20.657 52.984 25.220
20.658 52.984 25.077
20.659 52.992 24.937
20.659 52.992 24.795
20.660 52.985 24.655
20.661 52.986 24.514
20.661 52.989 24.370
20.662 52.985 24.235
20.663 52.988 24.083
20.663 52.989 23.950
20.664 52.989 23.808
20.665 52.997 23.664
20.665 53.000 23.524
20.666 53.000 23.382
20.667 52.992 23.239
20.667 52.989 23.102
20.668 52.986 22.960
20.668 52.987 22.819
20.669 52.993 22.674
20.669 52.992 22.532
20.670 52.987 22.396
20.670 52.986 22.251
20.671 52.982 22.109
20.672 52.984 21.967
20.672 52.986 21.828
20.673 52.978 21.683
20.674 52.980 21.544
20.674 52.981 21.408
20.675 52.985 21.257
20.676 52.993 21.117
20.677 52.993 20.982
20.678 53.000 20.837
20.679 52.999 20.702
20.681 52.990 20.552
20.682 52.986 20.406
20.683 52.987 20.275
20.684 52.988 20.129
20.685 52.987 19.986
20.686 52.985 19.843
20.687 52.990 19.706
20.688 52.995 19.562
20.689 52.995 19.419
20.690 52.994 19.282
20.691 52.990 19.139
20.692 52.982 18.992
20.693 52.984 18.856
20.694 52.988 18.713
20.695 52.988 18.571
20.695 52.996 18.425
20.696 53.000 18.289
20.697 52.991 18.145
20.698 52.986 17.999
20.699 52.993 17.865
20.699 52.994 17.718
20.700 52.992 17.579
20.701 52.989 17.433
20.702 52.987 17.295
20.703 52.990 17.153
20.703 52.995 17.012
20.704 53.001 16.866
20.705 53.008 16.725
20.706 53.004 16.591
20.707 52.985 16.438
20.708 52.967 16.298
20.709 52.964 16.159
20.710 52.962 16.011
20.711 52.959 15.872
20.712 52.971 15.726
20.713 53.010 15.595
20.714 53.037 15.448
20.715 53.038 15.308
20.716 53.011 15.166
20.718 52.978 15.026
20.719 52.977 14.883
20.720 52.993 14.740
20.721 53.001 14.604
20.722 53.002 14.465
20.724 53.002 14.314
20.725 52.991 14.163
20.732 52.615 30.589
20.732 52.699 30.519
20.733 52.777 30.444
20.733 52.849 30.374
20.734 52.962 30.234
20.735 53.024 30.097
20.735 53.050 29.956
20.736 53.061 29.815
20.736 53.069 29.671
20.737 53.075 29.533
20.737 53.076 29.392
20.738 53.078 29.249
20.739 53.087 29.109
20.739 53.091 28.962
20.740 53.088 28.828
20.741 53.088 28.682
20.742 53.086 28.544
20.743 53.080 28.404
20.744 53.088 28.259
20.744 53.090 28.116
20.745 53.080 27.984
20.746 53.074 27.835
20.747 53.076 27.695
20.747 53.078 27.552
20.748 53.084 27.415
20.749 53.083 27.282
20.749 53.070 27.118
20.750 53.067 26.993
20.750 53.069 26.850
20.751 53.072 26.706
20.751 53.071 26.563
20.752 53.067 26.427
20.752 53.062 26.281
20.753 53.065 26.143
20.754 53.067 25.994
20.754 53.059 25.862
20.755 53.047 25.717
20.755 53.052 25.579
20.756 53.056 25.434
20.757 53.056 25.292
20.758 53.055 25.156
20.758 53.055 25.005
20.759 53.064 24.872
20.760 53.063 24.733
20.761 53.061 24.584
20.761 53.069 24.448
20.762 53.066 24.303
20.763 53.059 24.164
20.763 53.061 24.027
20.764 53.058 23.875
20.764 53.058 23.747
20.765 53.062 23.591
20.766 53.066 23.464
20.766 53.063 23.318
20.767 53.055 23.165
20.767 53.051 23.037
20.768 53.054 22.893
20.769 53.058 22.750
20.769 53.055 22.613
20.770 53.051 22.462
20.770 53.054 22.328
20.771 53.056 22.188
20.771 53.054 22.042
20.772 53.056 21.898
20.773 53.050 21.763
20.773 53.046 21.623
20.774 53.048 21.475
20.775 53.055 21.339
20.776 53.059 21.196
20.777 53.064 21.049
20.778 53.068 20.917
20.779 53.067 20.773
20.780 53.060 20.626
20.781 53.056 20.492
20.782 53.054 20.341
20.783 53.058 20.212
20.784 53.059 20.064
20.785 53.054 19.918
20.786 53.058 19.780
20.787 53.061 19.641
20.788 53.062 19.497
20.789 53.061 19.360
20.790 53.059 19.213
20.791 53.052 19.069
20.792 53.052 18.935
20.793 53.058 18.786
20.794 53.061 18.645
20.795 53.060 18.512
20.796 53.066 18.364
20.797 53.062 18.220
20.797 53.051 18.086
20.798 53.056 17.934
20.799 53.064 17.798
20.800 53.064 17.653
20.801 53.063 17.513
20.801 53.056 17.374
20.802 53.052 17.227
20.803 53.059 17.086
20.804 53.065 16.952
20.805 53.073 16.806
20.806 53.077 16.658
20.806 53.067 16.524
20.807 53.051 16.378
20.808 53.044 16.235
20.809 53.045 16.091
20.810 53.035 15.953
20.811 53.034 15.805
20.813 53.063 15.665
20.814 53.098 15.531
20.815 53.113 15.388
20.816 53.099 15.246
20.817 53.063 15.106
20.818 53.050 14.960
20.819 53.058 14.823
20.821 53.061 14.680
20.822 53.050 14.544
20.823 53.039 14.400
20.824 53.034 14.245
20.826 53.041 14.093
20.832 52.681 30.583
20.832 52.767 30.517
20.833 52.848 30.448
20.833 52.923 30.374
20.834 53.041 30.243
20.834 53.101 30.096
20.835 53.127 29.955
20.835 53.141 29.815
20.836 53.148 29.674
20.837 53.148 29.533
20.837 53.147 29.398
20.838 53.149 29.246
20.838 53.151 29.108
20.839 53.152 28.975
20.840 53.151 28.825
20.841 53.155 28.684
20.841 53.157 28.545
20.842 53.156 28.407
20.843 53.159 28.258
20.844 53.152 28.121
20.845 53.143 27.981
20.846 53.139 27.835
20.846 53.138 27.703
20.847 53.139 27.558
20.848 53.150 27.409
20.848 53.153 27.279
20.849 53.143 27.133
20.849 53.140 26.988
20.850 53.142 26.854
20.850 53.141 26.704
20.851 53.138 26.574
20.851 53.134 26.427
20.852 53.127 26.283
20.853 53.126 26.145
20.853 53.134 26.002
20.854 53.130 25.867
20.854 53.121 25.718
20.855 53.124 25.574
20.856 53.126 25.441
20.857 53.128 25.301
20.857 53.126 25.150
20.858 53.124 25.020
20.859 53.134 24.871
20.860 53.134 24.733
20.860 53.136 24.592
20.861 53.144 24.452
20.862 53.141 24.316
20.862 53.135 24.163
20.863 53.130 24.024
20.863 53.127 23.885
20.864 53.126 23.747
20.865 53.122 23.598
20.865 53.130 23.466
20.866 53.133 23.317
20.866 53.122 23.179
20.867 53.118 23.037
20.868 53.124 22.894
20.868 53.126 22.759
20.869 53.119 22.608
20.869 53.116 22.476
20.870 53.125 22.333
20.870 53.126 22.191
20.871 53.124 22.047
20.872 53.123 21.907
20.872 53.116 21.762
20.873 53.112 21.626
20.874 53.115 21.484
20.875 53.123 21.340
20.876 53.128 21.204
20.876 53.132 21.058
20.877 53.135 20.920
20.879 53.130 20.775
20.880 53.125 20.634
20.881 53.122 20.494
20.882 53.121 20.351
20.883 53.126 20.211
20.884 53.127 20.068
20.885 53.124 19.926
20.886 53.130 19.791
20.887 53.131 19.647
20.888 53.130 19.502
20.889 53.126 19.364
20.890 53.122 19.214
20.891 53.117 19.078
20.892 53.117 18.937
20.893 53.123 18.796
20.894 53.123 18.657
20.895 53.122 18.511
20.896 53.125 18.370
20.896 53.122 18.226
20.897 53.116 18.085
20.898 53.124 17.946
20.899 53.131 17.804
20.899 53.137 17.659
20.900 53.140 17.526
20.901 53.131 17.380
20.902 53.127 17.235
20.903 53.133 17.094
20.903 53.134 16.954
20.904 53.139 16.813
20.905 53.141 16.667
20.906 53.134 16.530
20.907 53.125 16.385
20.908 53.121 16.244
20.909 53.119 16.099
20.910 53.108 15.962
20.911 53.107 15.812
20.912 53.138 15.675
20.913 53.175 15.541
20.914 53.186 15.399
20.916 53.165 15.253
20.917 53.133 15.109
20.918 53.120 14.971
20.919 53.122 14.830
20.920 53.121 14.694
20.921 53.108 14.543
20.923 53.091 14.398
20.924 53.088 14.254
20.925 53.081 14.106
20.931 52.759 30.584
20.932 52.833 30.520
20.932 52.915 30.451
20.933 52.992 30.377
20.933 53.111 30.237
20.934 53.176 30.102
20.935 53.200 29.952
20.935 53.217 29.820
20.936 53.220 29.677
20.936 53.214 29.530
20.937 53.215 29.395
20.937 53.216 29.248
20.938 53.216 29.115
20.939 53.214 28.970
20.939 53.213 28.830
20.940 53.223 28.690
20.941 53.229 28.542
20.942 53.232 28.414
20.943 53.229 28.261
20.944 53.215 28.125
20.944 53.206 27.978
20.945 53.205 27.841
20.946 53.202 27.701
20.947 53.203 27.559
20.947 53.216 27.419
20.948 53.222 27.275
20.948 53.215 27.132
20.949 53.215 26.997
20.950 53.217 26.854
20.950 53.214 26.709
20.950 53.207 26.574
20.951 53.202 26.433
20.952 53.192 26.283
20.952 53.187 26.147
20.953 53.199 26.009
20.953 53.202 25.866
20.954 53.197 25.719
20.955 53.197 25.581
20.955 53.195 25.443
20.956 53.194 25.300
20.957 53.192 25.158
20.958 53.191 25.022
20.958 53.201 24.879
20.959 53.202 24.733
20.960 53.207 24.591
20.960 53.215 24.456
20.961 53.212 24.315
20.962 53.211 24.174
20.962 53.203 24.029
20.963 53.193 23.886
20.964 53.190 23.748
20.964 53.186 23.607
20.965 53.193 23.465
20.965 53.202 23.319
20.966 53.196 23.185
20.966 53.192 23.046
20.967 53.196 22.895
20.968 53.196 22.765
20.968 53.189 22.611
20.969 53.183 22.479
20.969 53.191 22.340
20.970 53.192 22.190
20.970 53.189 22.051
20.971 53.187 21.917
20.972 53.182 21.767
20.972 53.180 21.631
20.973 53.182 21.490
20.974 53.188 21.347
20.975 53.192 21.202
20.976 53.197 21.069
20.977 53.200 20.922
20.978 53.195 20.780
20.979 53.191 20.641
20.980 53.190 20.499
20.981 53.189 20.357
20.982 53.194 20.216
20.983 53.194 20.073
20.984 53.193 19.934
20.985 53.200 19.791
20.986 53.200 19.656
20.987 53.196 19.509
20.988 53.188 19.365
20.989 53.184 19.224
20.990 53.184 19.086
20.991 53.189 18.945
20.992 53.192 18.797
20.993 53.187 18.662
20.994 53.187 18.517
20.995 53.185 18.373
20.996 53.180 18.236
20.997 53.181 18.092
20.997 53.189 17.955
20.998 53.196 17.805
20.999 53.209 17.673
21.000 53.212 17.525
21.000 53.205 17.390
21.001 53.201 17.240
21.002 53.203 17.106
21.003 53.202 16.960
21.004 53.203 16.818
21.005 53.204 16.682
21.006 53.200 16.532
21.006 53.195 16.392
21.007 53.192 16.251
21.008 53.186 16.109
21.009 53.177 15.963
21.010 53.180 15.827
21.012 53.213 15.683
21.013 53.251 15.550
21.014 53.254 15.410
21.015 53.225 15.259
21.016 53.199 15.113
21.017 53.181 14.981
21.018 53.183 14.842
21.020 53.179 14.690
21.021 53.163 14.547
21.022 53.151 14.409
21.023 53.149 14.252
21.024 53.157 14.127
21.025 53.165 14.052
21.030 52.700 30.723
21.031 52.825 30.586
21.031 52.899 30.515
21.031 52.981 30.449
21.032 53.059 30.383
21.033 53.178 30.238
21.033 53.244 30.099
21.034 53.272 29.960
21.034 53.287 29.818
21.035 53.291 29.679
21.035 53.284 29.531
21.036 53.285 29.396
21.037 53.289 29.255
21.037 53.285 29.114
21.038 53.278 28.967
21.039 53.279 28.830
21.040 53.287 28.689
21.040 53.295 28.553
21.041 53.298 28.407
21.042 53.290 28.263
21.043 53.276 28.128
21.044 53.267 27.981
21.045 53.268 27.840
21.045 53.269 27.706
21.046 53.268 27.563
21.047 53.278 27.421
21.047 53.285 27.279
21.048 53.281 27.134
21.048 53.283 26.999
21.049 53.287 26.854
21.049 53.283 26.716
21.050 53.279 26.573
21.050 53.274 26.430
21.051 53.257 26.292
21.051 53.249 26.157
21.052 53.262 26.005
21.053 53.272 25.861
21.053 53.271 25.728
21.054 53.271 25.590
21.055 53.266 25.440
21.056 53.265 25.308
21.056 53.262 25.161
21.057 53.259 25.018
21.058 53.269 24.883
21.058 53.270 24.738
21.059 53.274 24.598
21.060 53.284 24.458
21.061 53.286 24.318
21.061 53.286 24.177
21.062 53.276 24.036
21.062 53.261 23.895
21.063 53.257 23.747
21.064 53.254 23.613
21.064 53.260 23.466
21.065 53.271 23.328
21.065 53.268 23.189
21.066 53.267 23.047
21.067 53.271 22.906
21.067 53.272 22.760
21.068 53.265 22.628
21.068 53.257 22.478
21.069 53.258 22.341
21.069 53.255 22.197
21.070 53.250 22.058
21.070 53.251 21.915
21.071 53.251 21.781
21.072 53.251 21.631
21.073 53.251 21.492
21.073 53.251 21.353
21.074 53.254 21.208
21.075 53.258 21.071
21.076 53.263 20.931
21.077 53.262 20.783
21.078 53.256 20.647
21.080 53.256 20.504
21.081 53.257 20.364
21.082 53.263 20.223
21.083 53.262 20.081
21.084 53.263 19.939
21.085 53.269 19.794
21.086 53.271 19.658
21.087 53.261 19.515
21.088 53.250 19.374
21.089 53.245 19.225
21.090 53.247 19.093
21.091 53.256 18.947
21.092 53.256 18.807
21.093 53.247 18.667
21.093 53.249 18.521
21.094 53.244 18.383
21.095 53.242 18.236
21.096 53.249 18.097
21.097 53.253 17.966
21.098 53.262 17.810
21.098 53.275 17.682
21.099 53.280 17.534
21.100 53.275 17.390
21.101 53.269 17.252
21.101 53.270 17.111
21.102 53.265 16.962
21.103 53.263 16.824
21.104 53.266 16.686
21.105 53.261 16.542
21.106 53.258 16.398
21.107 53.254 16.262
21.108 53.249 16.111
21.109 53.242 15.970
21.110 53.252 15.834
21.111 53.288 15.697
21.112 53.326 15.556
21.113 53.323 15.410
21.114 53.291 15.278
21.116 53.263 15.117
21.117 53.244 14.982
21.118 53.241 14.856
21.119 53.233 14.692
21.120 53.224 14.551
21.121 53.219 14.416
21.123 53.224 14.268
21.124 53.233 14.138
21.130 52.757 30.724
21.131 52.883 30.588
21.131 52.961 30.515
21.131 53.041 30.448
21.132 53.119 30.384
21.132 53.188 30.311
21.133 53.281 30.174
21.134 53.328 30.033
21.134 53.349 29.882
21.135 53.362 29.751
21.135 53.359 29.608
21.136 53.353 29.467
21.136 53.362 29.325
21.137 53.364 29.185
21.138 53.352 29.040
21.138 53.348 28.907
21.139 53.350 28.761
21.140 53.356 28.620
21.141 53.364 28.478
21.142 53.359 28.339
21.143 53.346 28.200
21.143 53.337 28.053
21.144 53.336 27.918
21.145 53.337 27.770
21.146 53.339 27.635
21.146 53.340 27.491
21.147 53.349 27.351
21.148 53.348 27.210
21.148 53.344 27.072
21.149 53.352 26.931
21.149 53.352 26.788
21.150 53.348 26.642
21.150 53.350 26.510
21.151 53.336 26.364
21.151 53.317 26.217
21.152 53.314 26.086
21.152 53.333 25.940
21.153 53.339 25.802
21.154 53.339 25.657
21.154 53.339 25.518
21.155 53.335 25.378
21.156 53.338 25.237
21.157 53.330 25.095
21.157 53.333 24.955
21.158 53.340 24.814
21.159 53.339 24.672
21.160 53.341 24.530
21.160 53.350 24.391
21.161 53.353 24.250
21.161 53.352 24.110
21.162 53.339 23.964
21.163 53.330 23.835
21.163 53.326 23.679
21.164 53.325 23.547
21.165 53.334 23.400
21.165 53.339 23.261
21.166 53.337 23.122
21.166 53.339 22.980
21.167 53.342 22.840
21.167 53.342 22.696
21.168 53.334 22.561
21.168 53.329 22.410
21.169 53.330 22.275
21.169 53.320 22.133
21.170 53.315 21.992
21.171 53.319 21.846
21.171 53.323 21.711
21.172 53.323 21.571
21.173 53.319 21.419
21.174 53.319 21.291
21.175 53.320 21.144
21.176 53.325 21.001
21.177 53.331 20.864
21.178 53.326 20.722
21.179 53.320 20.579
21.180 53.321 20.438
21.181 53.324 20.294
21.182 53.327 20.159
21.183 53.330 20.012
21.184 53.334 19.878
21.185 53.340 19.735
21.186 53.335 19.593
21.187 53.322 19.441
21.188 53.312 19.313
21.189 53.309 19.162
21.190 53.319 19.023
21.191 53.320 18.883
21.192 53.311 18.744
21.193 53.309 18.598
21.194 53.310 18.456
21.195 53.306 18.318
21.196 53.314 18.175
21.196 53.319 18.032
21.197 53.323 17.898
21.198 53.333 17.748
21.199 53.343 17.613
21.199 53.346 17.474
21.200 53.338 17.326
21.201 53.337 17.184
21.202 53.333 17.049
21.203 53.325 16.898
21.204 53.330 16.763
21.205 53.331 16.617
21.205 53.325 16.485
21.206 53.320 16.328
21.207 53.314 16.191
21.208 53.307 16.049
21.209 53.310 15.909
21.211 53.340 15.773
21.212 53.384 15.632
21.213 53.401 15.495
21.214 53.377 15.348
21.215 53.344 15.202
21.216 53.317 15.061
21.217 53.300 14.925
21.218 53.286 14.781
21.220 53.285 14.627
21.221 53.290 14.489
21.222 53.299 14.345
21.223 53.311 14.211
21.225 53.315 14.075
21.230 52.815 30.725
21.231 52.947 30.591
21.231 53.018 30.519
21.232 53.093 30.446
21.232 53.169 30.380
21.233 53.299 30.242
21.234 53.370 30.102
21.234 53.402 29.959
21.235 53.421 29.819
21.235 53.424 29.681
21.236 53.419 29.538
21.237 53.425 29.400
21.237 53.432 29.249
21.238 53.428 29.118
21.239 53.418 28.975
21.239 53.416 28.831
21.240 53.417 28.695
21.241 53.424 28.548
21.242 53.427 28.414
21.243 53.416 28.270
21.243 53.406 28.126
21.244 53.403 27.991
21.245 53.404 27.844
21.246 53.410 27.706
21.247 53.409 27.564
21.247 53.412 27.423
21.248 53.414 27.282
21.248 53.408 27.141
21.249 53.409 27.005
21.249 53.416 26.859
21.250 53.411 26.718
21.250 53.411 26.579
21.251 53.410 26.435
21.251 53.391 26.298
21.252 53.376 26.152
21.253 53.385 26.013
21.253 53.401 25.876
21.254 53.403 25.729
21.255 53.406 25.591
21.255 53.403 25.458
21.256 53.405 25.311
21.257 53.404 25.166
21.258 53.395 25.028
21.258 53.402 24.884
21.259 53.406 24.746
21.260 53.398 24.604
21.260 53.406 24.463
21.261 53.413 24.325
21.262 53.414 24.181
21.262 53.411 24.044
21.263 53.397 23.894
21.263 53.394 23.766
21.264 53.391 23.613
21.265 53.394 23.478
21.265 53.402 23.336
21.266 53.404 23.195
21.266 53.398 23.055
21.267 53.399 22.911
21.268 53.404 22.775
21.268 53.402 22.629
21.269 53.399 22.491
21.269 53.400 22.348
21.270 53.397 22.211
21.270 53.385 22.066
21.271 53.381 21.921
21.272 53.388 21.786
21.272 53.392 21.645
21.273 53.386 21.503
21.274 53.384 21.357
21.275 53.381 21.215
21.276 53.382 21.088
21.277 53.392 20.935
21.278 53.396 20.796
21.279 53.390 20.656
21.280 53.388 20.510
21.281 53.387 20.374
21.282 53.390 20.229
21.283 53.393 20.096
21.284 53.395 19.945
21.285 53.399 19.809
21.286 53.398 19.668
21.287 53.389 19.522
21.288 53.379 19.384
21.289 53.374 19.243
21.290 53.380 19.103
21.291 53.385 18.962
21.292 53.379 18.813
21.293 53.373 18.680
21.294 53.373 18.530
21.295 53.372 18.390
21.296 53.376 18.254
21.297 53.385 18.111
21.297 53.389 17.966
21.298 53.393 17.833
21.299 53.401 17.690
21.300 53.408 17.541
21.300 53.405 17.408
21.301 53.403 17.266
21.302 53.398 17.123
21.303 53.389 16.980
21.304 53.391 16.839
21.305 53.397 16.696
21.306 53.393 16.552
21.306 53.386 16.414
21.307 53.380 16.270
21.308 53.375 16.127
21.309 53.370 15.989
21.311 53.392 15.842
21.312 53.436 15.709
21.313 53.468 15.580
21.314 53.459 15.431
21.315 53.429 15.275
21.316 53.399 15.142
21.317 53.371 15.000
21.318 53.347 14.857
21.320 53.338 14.712
21.321 53.353 14.569
21.322 53.369 14.422
21.323 53.379 14.286
21.325 53.389 14.158
21.326 53.392 14.000
21.331 52.889 30.727
21.332 53.013 30.588
21.333 53.158 30.454
21.333 53.234 30.377
21.334 53.308 30.309
21.334 53.410 30.174
21.335 53.454 30.030
21.335 53.475 29.892
21.336 53.481 29.751
21.337 53.479 29.610
21.337 53.482 29.467
21.338 53.492 29.330
21.338 53.495 29.184
21.339 53.487 29.048
21.340 53.483 28.901
21.341 53.483 28.766
21.341 53.482 28.623
21.342 53.488 28.482
21.343 53.483 28.342
21.344 53.469 28.201
21.345 53.465 28.058
21.345 53.466 27.921
21.346 53.472 27.779
21.347 53.477 27.636
21.348 53.479 27.497
21.348 53.481 27.356
21.349 53.473 27.217
21.349 53.468 27.074
21.350 53.476 26.933
21.351 53.477 26.788
21.351 53.472 26.651
21.351 53.478 26.514
21.352 53.473 26.370
21.353 53.452 26.230
21.353 53.448 26.087
21.354 53.461 25.944
21.354 53.465 25.807
21.355 53.470 25.664
21.356 53.471 25.525
21.357 53.468 25.382
21.357 53.474 25.243
21.358 53.467 25.104
21.359 53.461 24.958
21.359 53.470 24.818
21.360 53.470 24.681
21.361 53.466 24.534
21.361 53.473 24.396
21.362 53.480 24.260
21.363 53.480 24.114
21.363 53.470 23.976
21.364 53.463 23.830
21.365 53.461 23.692
21.365 53.455 23.551
21.366 53.464 23.413
21.366 53.469 23.269
21.367 53.463 23.134
21.367 53.457 22.985
21.368 53.462 22.844
21.369 53.462 22.708
21.369 53.462 22.564
21.370 53.467 22.425
21.370 53.465 22.285
21.371 53.459 22.141
21.371 53.450 21.997
21.372 53.450 21.861
21.373 53.459 21.719
21.374 53.457 21.577
21.374 53.455 21.438
21.375 53.455 21.297
21.376 53.448 21.150
21.377 53.453 21.016
21.378 53.464 20.870
21.379 53.466 20.733
21.380 53.460 20.592
21.381 53.455 20.447
21.382 53.453 20.306
21.384 53.456 20.167
21.385 53.458 20.025
21.386 53.456 19.882
21.387 53.455 19.743
21.388 53.453 19.602
21.389 53.445 19.463
21.390 53.441 19.315
21.391 53.446 19.179
21.392 53.453 19.040
21.393 53.449 18.891
21.393 53.445 18.752
21.394 53.440 18.615
21.395 53.437 18.467
21.396 53.439 18.325
21.397 53.450 18.191
21.398 53.457 18.047
21.399 53.462 17.906
21.399 53.465 17.763
21.400 53.469 17.625
21.401 53.468 17.483
21.402 53.467 17.341
21.402 53.466 17.199
21.403 53.459 17.054
21.404 53.455 16.922
21.405 53.462 16.772
21.406 53.462 16.632
21.407 53.454 16.490
21.408 53.446 16.350
21.409 53.447 16.203
21.410 53.443 16.065
21.411 53.452 15.924
21.412 53.490 15.782
21.413 53.535 15.651
21.414 53.548 15.512
21.415 53.525 15.369
21.416 53.490 15.219
21.417 53.457 15.070
21.418 53.425 14.938
21.420 53.402 14.792
21.421 53.413 14.646
21.422 53.436 14.508
21.424 53.448 14.364
21.425 53.460 14.238
21.426 53.472 14.084
21.427 53.470 14.004
21.432 52.958 30.730
21.433 53.081 30.586
21.433 53.151 30.520
21.433 53.233 30.454
21.434 53.309 30.383
21.434 53.382 30.312
21.435 53.483 30.173
21.436 53.520 30.033
21.436 53.534 29.894
21.437 53.537 29.751
21.437 53.535 29.611
21.438 53.540 29.472
21.438 53.552 29.325
21.439 53.555 29.188
21.440 53.547 29.048
21.440 53.543 28.907
21.441 53.545 28.765
21.442 53.545 28.626
21.443 53.549 28.486
21.444 53.544 28.344
21.445 53.530 28.201
21.445 53.527 28.061
21.446 53.528 27.921
21.447 53.531 27.777
21.448 53.540 27.641
21.448 53.545 27.499
21.449 53.543 27.360
21.450 53.533 27.214
21.450 53.529 27.078
21.451 53.536 26.935
21.451 53.537 26.793
21.452 53.533 26.659
21.452 53.539 26.511
21.453 53.537 26.371
21.453 53.523 26.232
21.454 53.518 26.090
21.455 53.524 25.949
21.455 53.527 25.806
21.456 53.530 25.671
21.457 53.532 25.527
21.457 53.534 25.382
21.458 53.537 25.245
21.459 53.529 25.102
21.459 53.525 24.965
21.460 53.533 24.825
21.461 53.535 24.683
21.462 53.533 24.543
21.462 53.534 24.395
21.463 53.541 24.261
21.463 53.540 24.122
21.464 53.532 23.979
21.465 53.530 23.837
21.465 53.526 23.694
21.466 53.519 23.558
21.467 53.528 23.408
21.467 53.533 23.275
21.468 53.523 23.135
21.468 53.516 22.991
21.469 53.515 22.850
21.469 53.515 22.707
21.470 53.520 22.569
21.470 53.527 22.430
21.471 53.529 22.288
21.471 53.527 22.150
21.472 53.519 22.002
21.473 53.514 21.863
21.473 53.519 21.720
21.474 53.523 21.583
21.475 53.521 21.445
21.476 53.521 21.297
21.477 53.518 21.161
21.478 53.520 21.020
21.479 53.533 20.875
21.480 53.536 20.736
21.481 53.527 20.598
21.482 53.518 20.453
21.483 53.515 20.312
21.484 53.517 20.172
21.485 53.517 20.032
21.486 53.512 19.887
21.487 53.508 19.750
21.488 53.506 19.603
21.489 53.505 19.467
21.490 53.508 19.322
21.491 53.513 19.187
21.492 53.515 19.040
21.493 53.514 18.900
21.494 53.509 18.757
21.495 53.507 18.617
21.496 53.504 18.475
21.497 53.501 18.333
21.498 53.510 18.197
21.498 53.521 18.051
21.499 53.525 17.915
21.500 53.529 17.769
21.501 53.531 17.633
21.501 53.529 17.489
21.502 53.530 17.344
21.503 53.531 17.210
21.504 53.524 17.060
21.505 53.519 16.923
21.506 53.526 16.780
21.507 53.522 16.640
21.507 53.512 16.497
21.508 53.510 16.359
21.509 53.514 16.212
21.510 53.513 16.068
21.511 53.523 15.934
21.513 53.556 15.790
21.514 53.602 15.655
21.515 53.621 15.518
21.516 53.598 15.374
21.517 53.561 15.233
21.518 53.525 15.079
21.519 53.485 14.942
21.520 53.466 14.800
21.522 53.479 14.653
21.523 53.501 14.518
21.524 53.505 14.380
21.525 53.520 14.239
21.527 53.510 14.090
21.528 53.626 13.948
21.533 53.164 30.589
21.534 53.301 30.452
21.534 53.376 30.383
21.535 53.448 30.314
21.536 53.551 30.177
21.536 53.587 30.034
21.537 53.595 29.892
21.537 53.594 29.753
21.538 53.590 29.611
21.538 53.597 29.470
21.539 53.608 29.332
21.540 53.612 29.190
21.540 53.607 29.051
21.541 53.602 28.904
21.542 53.607 28.768
21.543 53.610 28.624
21.543 53.613 28.491
21.544 53.607 28.343
21.545 53.597 28.204
21.546 53.595 28.066
21.547 53.596 27.924
21.548 53.595 27.777
21.548 53.601 27.643
21.549 53.606 27.502
21.550 53.600 27.361
21.550 53.588 27.220
21.551 53.587 27.079
21.551 53.597 26.939
21.552 53.596 26.794
21.552 53.597 26.659
21.553 53.599 26.512
21.553 53.595 26.375
21.554 53.588 26.234
21.554 53.584 26.091
21.555 53.587 25.954
21.556 53.586 25.810
21.556 53.589 25.671
21.557 53.593 25.528
21.558 53.592 25.392
21.558 53.594 25.246
21.559 53.587 25.112
21.560 53.582 24.962
21.561 53.590 24.824
21.561 53.592 24.686
21.562 53.591 24.544
21.563 53.591 24.405
21.563 53.594 24.263
21.564 53.593 24.124
21.565 53.588 23.982
21.565 53.588 23.840
21.566 53.588 23.696
21.566 53.585 23.563
21.567 53.594 23.418
21.568 53.599 23.277
21.568 53.589 23.139
21.569 53.578 22.991
21.569 53.573 22.857
21.570 53.575 22.712
21.570 53.581 22.571
21.571 53.588 22.435
21.571 53.593 22.287
21.572 53.595 22.152
21.573 53.587 22.012
21.573 53.576 21.870
21.574 53.578 21.728
21.575 53.585 21.583
21.575 53.585 21.452
21.576 53.586 21.303
21.577 53.583 21.160
21.578 53.584 21.025
21.579 53.598 20.884
21.580 53.599 20.738
21.581 53.588 20.603
21.583 53.580 20.458
21.584 53.575 20.318
21.585 53.575 20.178
21.586 53.578 20.033
21.587 53.574 19.895
21.588 53.566 19.756
21.589 53.565 19.605
21.590 53.566 19.472
21.591 53.572 19.328
21.592 53.577 19.189
21.593 53.572 19.045
21.594 53.574 18.909
21.595 53.574 18.765
21.595 53.576 18.624
21.596 53.575 18.480
21.597 53.566 18.342
21.598 53.570 18.201
21.599 53.582 18.057
21.600 53.586 17.917
21.600 53.594 17.780
21.601 53.596 17.635
21.602 53.593 17.497
21.603 53.594 17.348
21.603 53.594 17.212
21.604 53.586 17.076
21.605 53.581 16.928
21.606 53.585 16.784
21.607 53.583 16.646
21.608 53.570 16.498
21.609 53.570 16.366
21.610 53.578 16.221
21.611 53.578 16.078
21.612 53.587 15.938
21.613 53.617 15.801
21.614 53.663 15.664
21.615 53.686 15.521
21.616 53.662 15.381
21.617 53.627 15.233
21.618 53.589 15.092
21.620 53.548 14.946
21.621 53.533 14.809
21.622 53.543 14.664
21.623 53.556 14.528
21.625 53.557 14.386
21.626 53.549 14.239
21.627 53.549 14.090
21.628 53.614 13.954
21.634 53.300 30.522
21.635 53.440 30.383
21.635 53.569 30.248
21.636 53.637 30.104
21.637 53.657 29.965
21.637 53.657 29.823
21.638 53.654 29.679
21.638 53.654 29.546
21.639 53.660 29.401
21.639 53.669 29.262
21.640 53.673 29.119
21.641 53.661 28.982
21.642 53.665 28.840
21.642 53.672 28.696
21.643 53.673 28.557
21.644 53.674 28.421
21.645 53.663 28.276
21.646 53.659 28.133
21.647 53.659 27.994
21.647 53.655 27.858
21.648 53.656 27.712
21.649 53.660 27.577
21.649 53.657 27.430
21.650 53.645 27.292
21.651 53.638 27.148
21.651 53.649 27.005
21.652 53.658 26.876
21.652 53.658 26.727
21.653 53.661 26.585
21.653 53.657 26.450
21.654 53.652 26.305
21.654 53.648 26.169
21.655 53.644 26.027
21.655 53.644 25.881
21.656 53.645 25.745
21.657 53.652 25.604
21.658 53.650 25.461
21.658 53.651 25.323
21.659 53.651 25.178
21.660 53.642 25.041
21.660 53.643 24.896
21.661 53.652 24.759
21.662 53.652 24.617
21.662 53.653 24.478
21.663 53.655 24.336
21.664 53.652 24.195
21.664 53.647 24.060
21.665 53.645 23.912
21.666 53.646 23.772
21.666 53.645 23.630
21.667 53.653 23.497
21.667 53.664 23.345
21.668 53.658 23.210
21.668 53.643 23.073
21.669 53.633 22.928
21.670 53.633 22.790
21.670 53.638 22.645
21.671 53.640 22.509
21.671 53.644 22.366
21.672 53.651 22.218
21.672 53.649 22.088
21.673 53.637 21.943
21.674 53.631 21.806
21.674 53.640 21.658
21.675 53.648 21.513
21.676 53.647 21.388
21.677 53.645 21.241
21.678 53.643 21.098
21.679 53.650 20.956
21.680 53.659 20.816
21.681 53.650 20.674
21.682 53.642 20.539
21.683 53.639 20.388
21.684 53.635 20.251
21.685 53.640 20.116
21.686 53.643 19.967
21.687 53.633 19.826
21.688 53.626 19.690
21.689 53.624 19.547
21.690 53.628 19.407
21.691 53.634 19.261
21.692 53.629 19.120
21.693 53.624 18.981
21.694 53.628 18.842
21.695 53.634 18.701
21.696 53.640 18.559
21.697 53.634 18.414
21.698 53.627 18.277
21.699 53.634 18.133
21.699 53.645 17.999
21.700 53.653 17.851
21.701 53.654 17.716
21.702 53.657 17.567
21.702 53.657 17.431
21.703 53.653 17.291
21.704 53.648 17.150
21.705 53.641 16.999
21.706 53.640 16.868
21.707 53.645 16.721
21.708 53.636 16.583
21.708 53.627 16.433
21.709 53.634 16.302
21.710 53.638 16.158
21.711 53.639 16.015
21.713 53.656 15.873
21.714 53.697 15.739
21.715 53.734 15.605
21.716 53.729 15.455
21.717 53.701 15.310
21.718 53.666 15.174
21.719 53.628 15.021
21.720 53.601 14.880
21.721 53.601 14.751
21.723 53.611 14.612
21.724 53.610 14.459
21.725 53.608 14.316
21.726 53.580 14.171
21.728 53.617 14.028
21.733 53.295 30.595
21.734 53.430 30.452
21.735 53.570 30.316
21.736 53.669 30.179
21.736 53.713 30.035
21.737 53.724 29.898
21.737 53.723 29.753
21.738 53.722 29.613
21.739 53.721 29.475
21.739 53.727 29.329
21.740 53.737 29.195
21.741 53.729 29.053
21.741 53.725 28.911
21.742 53.733 28.770
21.743 53.733 28.630
21.744 53.734 28.490
21.744 53.728 28.350
21.745 53.721 28.205
21.746 53.725 28.072
21.747 53.718 27.925
21.748 53.713 27.788
21.748 53.718 27.638
21.749 53.721 27.506
21.750 53.713 27.361
21.750 53.700 27.227
21.751 53.703 27.080
21.751 53.718 26.941
21.752 53.719 26.802
21.752 53.722 26.662
21.753 53.723 26.518
21.753 53.716 26.383
21.754 53.712 26.234
21.755 53.710 26.104
21.755 53.704 25.957
21.756 53.704 25.814
21.756 53.711 25.675
21.757 53.710 25.536
21.758 53.707 25.392
21.759 53.713 25.258
21.759 53.709 25.111
21.760 53.703 24.973
21.761 53.710 24.829
21.761 53.714 24.691
21.762 53.714 24.551
21.763 53.720 24.413
21.763 53.719 24.270
21.764 53.713 24.128
21.765 53.710 23.984
21.765 53.707 23.848
21.766 53.703 23.709
21.766 53.708 23.564
21.767 53.720 23.429
21.768 53.722 23.284
21.768 53.703 23.143
21.769 53.690 23.005
21.769 53.689 22.856
21.770 53.695 22.724
21.770 53.700 22.579
21.771 53.698 22.439
21.771 53.703 22.303
21.772 53.708 22.157
21.773 53.699 22.021
21.773 53.688 21.871
21.774 53.694 21.739
21.775 53.705 21.596
21.776 53.711 21.453
21.776 53.706 21.318
21.777 53.702 21.170
21.778 53.705 21.036
21.779 53.713 20.889
21.780 53.709 20.756
21.782 53.700 20.604
21.783 53.703 20.468
21.784 53.702 20.327
21.785 53.706 20.191
21.786 53.718 20.048
21.787 53.712 19.905
21.788 53.699 19.759
21.789 53.692 19.627
21.790 53.692 19.481
21.791 53.696 19.337
21.792 53.694 19.200
21.793 53.684 19.058
21.794 53.679 18.914
21.795 53.689 18.776
21.796 53.698 18.631
21.796 53.700 18.494
21.797 53.693 18.354
21.798 53.690 18.209
21.799 53.697 18.068
21.800 53.709 17.932
21.800 53.709 17.789
21.801 53.712 17.648
21.802 53.718 17.510
21.803 53.718 17.366
21.804 53.713 17.223
21.804 53.703 17.084
21.805 53.700 16.938
21.806 53.708 16.801
21.807 53.708 16.660
21.808 53.697 16.513
21.809 53.693 16.374
21.810 53.696 16.232
21.811 53.696 16.097
21.812 53.700 15.946
21.813 53.728 15.814
21.814 53.773 15.677
21.815 53.788 15.536
21.816 53.768 15.397
21.817 53.744 15.247
21.818 53.711 15.107
21.820 53.677 14.953
21.821 53.662 14.819
21.822 53.666 14.688
21.823 53.669 14.540
21.824 53.666 14.400
21.826 53.664 14.253
21.827 53.666 14.105
21.832 53.236 30.733
21.833 53.316 30.663
21.833 53.416 30.525
21.834 53.555 30.389
21.835 53.675 30.247
21.836 53.745 30.104
21.836 53.779 29.966
21.837 53.788 29.826
21.837 53.786 29.686
21.838 53.784 29.548
21.839 53.784 29.400
21.839 53.793 29.265
21.840 53.795 29.125
21.841 53.785 28.985
21.841 53.788 28.838
21.842 53.793 28.701
21.843 53.787 28.558
21.844 53.782 28.424
21.845 53.776 28.275
21.845 53.779 28.144
21.846 53.778 28.000
21.847 53.772 27.857
21.848 53.774 27.717
21.848 53.782 27.574
21.849 53.781 27.439
21.850 53.771 27.292
21.850 53.766 27.155
21.851 53.776 27.015
21.851 53.781 26.877
21.852 53.780 26.734
21.852 53.783 26.591
21.853 53.780 26.451
21.853 53.774 26.315
21.854 53.774 26.165
21.855 53.771 26.033
21.855 53.762 25.889
21.856 53.767 25.750
21.856 53.770 25.604
21.857 53.763 25.468
21.858 53.769 25.333
21.859 53.773 25.188
21.859 53.765 25.042
21.860 53.766 24.906
21.861 53.772 24.759
21.861 53.769 24.623
21.862 53.775 24.489
21.863 53.781 24.345
21.863 53.774 24.196
21.864 53.768 24.064
21.865 53.763 23.921
21.865 53.755 23.781
21.866 53.755 23.640
21.866 53.769 23.495
21.867 53.777 23.360
21.868 53.767 23.219
21.868 53.747 23.076
21.869 53.741 22.932
21.869 53.749 22.795
21.870 53.757 22.655
21.870 53.755 22.508
21.871 53.753 22.375
21.871 53.762 22.235
21.872 53.759 22.091
21.872 53.742 21.949
21.873 53.742 21.810
21.874 53.754 21.669
21.875 53.765 21.528
21.876 53.763 21.390
21.876 53.756 21.247
21.877 53.757 21.109
21.878 53.763 20.964
21.879 53.766 20.824
21.881 53.759 20.686
21.882 53.759 20.542
21.883 53.768 20.402
21.884 53.772 20.265
21.885 53.781 20.121
21.886 53.784 19.978
21.887 53.772 19.842
21.888 53.759 19.700
21.889 53.750 19.553
21.890 53.753 19.419
21.891 53.755 19.269
21.892 53.744 19.130
21.893 53.735 18.995
21.894 53.738 18.852
21.895 53.750 18.708
21.896 53.760 18.574
21.896 53.756 18.426
21.897 53.751 18.290
21.898 53.752 18.144
21.899 53.761 18.002
21.900 53.761 17.868
21.900 53.760 17.720
21.901 53.770 17.582
21.902 53.777 17.445
21.903 53.777 17.302
21.904 53.766 17.156
21.904 53.758 17.021
21.905 53.761 16.870
21.906 53.768 16.737
21.907 53.762 16.595
21.908 53.750 16.452
21.909 53.747 16.310
21.910 53.746 16.162
21.911 53.743 16.026
21.912 53.759 15.890
21.913 53.799 15.753
21.914 53.829 15.610
21.915 53.828 15.465
21.916 53.813 15.333
21.918 53.793 15.183
21.919 53.760 15.036
21.920 53.732 14.890
21.921 53.726 14.759
21.922 53.729 14.627
21.923 53.731 14.480
21.925 53.729 14.336
21.926 53.720 14.192
21.927 53.726 14.040
21.932 53.310 30.731
21.933 53.428 30.595
21.934 53.549 30.451
21.934 53.676 30.320
21.935 53.765 30.175
21.936 53.813 30.039
21.936 53.840 29.897
21.937 53.842 29.757
21.937 53.836 29.617
21.938 53.834 29.472
21.939 53.840 29.337
21.939 53.850 29.194
21.940 53.840 29.051
21.941 53.834 28.913
21.941 53.843 28.774
21.942 53.842 28.633
21.943 53.833 28.494
21.944 53.830 28.349
21.945 53.832 28.213
21.946 53.837 28.069
21.946 53.833 27.925
21.947 53.834 27.791
21.948 53.845 27.652
21.948 53.847 27.508
21.949 53.842 27.368
21.950 53.835 27.224
21.950 53.835 27.090
21.951 53.842 26.944
21.951 53.842 26.809
21.952 53.844 26.669
21.952 53.846 26.518
21.953 53.843 26.386
21.953 53.842 26.245
21.954 53.841 26.099
21.955 53.830 25.964
21.955 53.824 25.823
21.956 53.830 25.680
21.957 53.823 25.540
21.957 53.823 25.397
21.958 53.832 25.260
21.959 53.827 25.120
21.959 53.824 24.980
21.960 53.830 24.841
21.961 53.828 24.693
21.961 53.831 24.559
21.962 53.838 24.412
21.963 53.839 24.278
21.963 53.831 24.132
21.964 53.823 23.995
21.965 53.815 23.854
21.965 53.808 23.712
21.966 53.820 23.573
21.966 53.833 23.429
21.967 53.831 23.291
21.967 53.817 23.152
21.968 53.803 23.007
21.969 53.808 22.868
21.969 53.820 22.731
21.970 53.820 22.586
21.970 53.812 22.445
21.971 53.811 22.311
21.971 53.818 22.162
21.972 53.806 22.025
21.972 53.795 21.882
21.973 53.807 21.742
21.974 53.822 21.606
21.975 53.822 21.463
21.976 53.814 21.323
21.977 53.810 21.178
21.978 53.815 21.038
21.979 53.824 20.900
21.980 53.823 20.759
21.981 53.814 20.620
21.982 53.822 20.479
21.983 53.830 20.337
21.984 53.832 20.195
21.985 53.841 20.059
21.986 53.836 19.911
21.987 53.821 19.772
21.988 53.815 19.637
21.989 53.811 19.488
21.990 53.814 19.352
21.991 53.810 19.210
21.992 53.800 19.064
21.993 53.799 18.926
21.994 53.805 18.784
21.995 53.816 18.647
21.996 53.821 18.504
21.996 53.816 18.364
21.997 53.815 18.221
21.998 53.824 18.079
21.999 53.827 17.943
22.000 53.818 17.801
22.000 53.822 17.656
22.001 53.833 17.516
22.002 53.834 17.376
22.003 53.831 17.242
22.004 53.822 17.088
22.004 53.816 16.951
22.005 53.824 16.813
22.006 53.826 16.673
22.007 53.812 16.526
22.008 53.804 16.388
22.009 53.803 16.243
22.010 53.798 16.104
22.011 53.801 15.961
22.012 53.828 15.825
22.013 53.870 15.687
22.015 53.887 15.545
22.016 53.882 15.406
22.017 53.871 15.260
22.018 53.849 15.126
22.019 53.811 14.971
22.020 53.792 14.828
22.021 53.794 14.695
22.023 53.804 14.553
22.024 53.809 14.419
22.025 53.802 14.275
22.026 53.780 14.121
22.027 53.773 14.060
22.032 53.340 30.725
22.032 53.479 30.596
22.033 53.611 30.459
22.034 53.735 30.316
22.035 53.819 30.175
22.035 53.862 30.039
22.036 53.889 29.897
22.037 53.892 29.761
22.037 53.887 29.612
22.038 53.887 29.478
22.038 53.894 29.338
22.039 53.903 29.197
22.040 53.893 29.051
22.040 53.888 28.919
22.041 53.897 28.772
22.042 53.897 28.636
22.043 53.887 28.489
22.044 53.888 28.355
22.044 53.892 28.214
22.045 53.893 28.069
22.046 53.890 27.932
22.047 53.891 27.789
22.048 53.903 27.655
22.048 53.910 27.510
22.049 53.905 27.372
22.049 53.899 27.231
22.050 53.898 27.083
22.051 53.900 26.948
22.051 53.900 26.807
22.051 53.901 26.666
22.052 53.906 26.532
22.053 53.905 26.387
22.053 53.905 26.249
22.054 53.899 26.100
22.054 53.889 25.966
22.055 53.885 25.824
22.056 53.886 25.685
22.056 53.878 25.541
22.057 53.879 25.402
22.058 53.884 25.262
22.058 53.877 25.120
22.059 53.877 24.980
22.060 53.886 24.843
22.060 53.884 24.700
22.061 53.886 24.554
22.062 53.889 24.425
22.062 53.890 24.280
22.063 53.885 24.132
22.064 53.879 24.003
22.064 53.873 23.854
22.065 53.867 23.716
22.065 53.877 23.576
22.066 53.889 23.436
22.067 53.887 23.293
22.067 53.875 23.156
22.068 53.862 23.012
22.068 53.869 22.872
22.069 53.882 22.734
22.069 53.881 22.591
22.070 53.871 22.450
22.070 53.871 22.310
22.071 53.877 22.171
22.072 53.865 22.025
22.072 53.858 21.890
22.073 53.865 21.747
22.074 53.878 21.607
22.074 53.876 21.468
22.075 53.864 21.321
22.076 53.865 21.190
22.077 53.874 21.041
22.078 53.885 20.906
22.079 53.880 20.764
22.080 53.869 20.622
22.082 53.877 20.484
22.083 53.880 20.338
22.084 53.877 20.206
22.085 53.886 20.056
22.086 53.882 19.922
22.087 53.869 19.772
22.088 53.867 19.636
22.089 53.868 19.499
22.090 53.870 19.354
22.091 53.869 19.214
22.092 53.862 19.071
22.093 53.863 18.933
22.094 53.867 18.789
22.094 53.876 18.652
22.095 53.882 18.511
22.096 53.879 18.371
22.097 53.876 18.225
22.098 53.884 18.087
22.099 53.884 17.948
22.099 53.875 17.802
22.100 53.877 17.666
22.101 53.888 17.527
22.102 53.890 17.380
22.103 53.888 17.242
22.103 53.881 17.101
22.104 53.874 16.955
22.105 53.880 16.823
22.106 53.879 16.676
22.107 53.867 16.531
22.108 53.864 16.390
22.109 53.867 16.251
22.110 53.861 16.115
22.111 53.861 15.968
22.112 53.884 15.831
22.113 53.925 15.691
22.114 53.946 15.553
22.115 53.946 15.415
22.116 53.941 15.265
22.118 53.921 15.132
22.119 53.876 14.980
22.120 53.857 14.840
22.121 53.859 14.694
22.122 53.869 14.564
22.124 53.874 14.424
22.125 53.865 14.283
22.126 53.837 14.130
22.127 53.832 14.051
22.132 53.528 30.600
22.133 53.598 30.530
22.133 53.667 30.455
22.134 53.735 30.381
22.134 53.842 30.254
22.135 53.896 30.109
22.136 53.928 29.971
22.136 53.939 29.826
22.137 53.937 29.688
22.137 53.944 29.547
22.138 53.948 29.407
22.139 53.956 29.268
22.139 53.957 29.127
22.140 53.945 28.986
22.141 53.947 28.848
22.141 53.955 28.702
22.142 53.949 28.567
22.143 53.941 28.423
22.144 53.946 28.284
22.145 53.950 28.144
22.146 53.950 28.006
22.146 53.944 27.865
22.147 53.948 27.720
22.148 53.959 27.582
22.148 53.961 27.442
22.149 53.955 27.301
22.150 53.952 27.162
22.150 53.958 27.020
22.151 53.959 26.879
22.151 53.956 26.744
22.152 53.958 26.596
22.152 53.958 26.465
22.153 53.958 26.316
22.153 53.955 26.180
22.154 53.944 26.032
22.155 53.939 25.899
22.155 53.941 25.756
22.156 53.936 25.614
22.156 53.929 25.474
22.157 53.936 25.336
22.158 53.934 25.195
22.159 53.925 25.050
22.159 53.930 24.916
22.160 53.938 24.777
22.161 53.937 24.630
22.161 53.936 24.491
22.162 53.937 24.350
22.163 53.936 24.208
22.163 53.935 24.076
22.164 53.934 23.926
22.164 53.925 23.792
22.165 53.926 23.648
22.166 53.937 23.509
22.166 53.942 23.370
22.167 53.939 23.227
22.167 53.926 23.088
22.168 53.923 22.945
22.168 53.939 22.807
22.169 53.945 22.662
22.170 53.936 22.531
22.170 53.930 22.384
22.171 53.936 22.245
22.171 53.932 22.101
22.172 53.917 21.960
22.172 53.920 21.825
22.173 53.926 21.683
22.174 53.928 21.534
22.175 53.922 21.402
22.176 53.916 21.262
22.177 53.926 21.118
22.178 53.937 20.981
22.179 53.939 20.836
22.180 53.928 20.698
22.181 53.923 20.553
22.182 53.926 20.418
22.183 53.919 20.273
22.184 53.920 20.132
22.185 53.928 19.995
22.186 53.920 19.856
22.187 53.917 19.708
22.188 53.923 19.571
22.189 53.922 19.430
22.190 53.925 19.289
22.191 53.923 19.149
22.192 53.922 19.008
22.193 53.927 18.867
22.194 53.933 18.723
22.195 53.940 18.586
22.196 53.940 18.443
22.197 53.935 18.306
22.197 53.934 18.167
22.198 53.939 18.019
22.199 53.934 17.884
22.200 53.933 17.738
22.200 53.943 17.600
22.201 53.947 17.457
22.202 53.945 17.317
22.203 53.941 17.177
22.204 53.931 17.039
22.205 53.927 16.887
22.205 53.933 16.755
22.206 53.923 16.612
22.207 53.918 16.462
22.208 53.924 16.328
22.209 53.923 16.189
22.210 53.919 16.049
22.211 53.923 15.901
22.212 53.954 15.765
22.214 53.993 15.633
22.215 54.010 15.496
22.216 54.015 15.347
22.217 54.008 15.210
22.218 53.967 15.060
22.219 53.927 14.917
22.220 53.920 14.772
22.222 53.925 14.639
22.223 53.926 14.507
22.224 53.922 14.362
22.225 53.904 14.219
22.227 53.902 14.057
22.233 53.653 30.525
22.234 53.794 30.389
22.235 53.901 30.252
22.235 53.957 30.112
22.236 53.982 29.973
22.236 53.988 29.826
22.237 53.991 29.691
22.238 54.000 29.552
22.238 54.007 29.406
22.239 54.013 29.267
22.239 54.010 29.126
22.240 54.000 28.991
22.241 54.004 28.850
22.242 54.014 28.704
22.243 54.009 28.565
22.243 54.002 28.431
22.244 54.002 28.283
22.245 54.005 28.145
22.246 54.004 28.004
22.247 53.998 27.864
22.247 54.001 27.724
22.248 54.008 27.585
22.249 54.008 27.441
22.249 54.004 27.304
22.250 54.001 27.165
22.250 54.010 27.022
22.251 54.014 26.876
22.251 54.011 26.750
22.252 54.011 26.600
22.252 54.012 26.458
22.253 54.013 26.320
22.254 54.009 26.181
22.254 54.001 26.042
22.255 53.997 25.899
22.255 54.000 25.759
22.256 53.991 25.617
22.257 53.986 25.476
22.258 53.996 25.338
22.258 53.990 25.197
22.259 53.979 25.057
22.260 53.983 24.914
22.260 53.995 24.777
22.261 53.995 24.639
22.262 53.988 24.495
22.262 53.991 24.357
22.263 53.991 24.209
22.264 53.993 24.073
22.264 53.998 23.939
22.265 53.988 23.791
22.265 53.986 23.650
22.266 53.993 23.511
22.266 53.996 23.372
22.267 53.996 23.231
22.268 53.986 23.093
22.268 53.982 22.948
22.269 53.996 22.812
22.269 54.001 22.672
22.270 53.992 22.527
22.270 53.988 22.389
22.271 53.994 22.245
22.271 53.988 22.114
22.272 53.978 21.961
22.273 53.980 21.828
22.273 53.980 21.685
22.274 53.979 21.540
22.275 53.977 21.405
22.276 53.970 21.265
22.277 53.979 21.120
22.278 53.988 20.989
22.279 53.990 20.835
22.280 53.981 20.707
22.281 53.975 20.558
22.282 53.974 20.420
22.283 53.965 20.276
22.284 53.966 20.139
22.285 53.972 19.996
22.286 53.967 19.859
22.287 53.969 19.717
22.289 53.976 19.572
22.289 53.979 19.435
22.290 53.979 19.294
22.291 53.977 19.149
22.292 53.981 19.013
22.293 53.984 18.873
22.294 53.992 18.731
22.295 53.997 18.596
22.296 53.998 18.444
22.297 53.994 18.310
22.298 53.989 18.173
22.298 53.996 18.027
22.299 53.992 17.886
22.300 53.993 17.751
22.301 54.003 17.604
22.302 54.004 17.462
22.302 53.999 17.323
22.303 53.995 17.178
22.304 53.988 17.042
22.305 53.982 16.902
22.306 53.984 16.755
22.307 53.975 16.614
22.308 53.971 16.478
22.308 53.977 16.336
22.309 53.978 16.193
22.310 53.972 16.049
22.312 53.972 15.909
22.313 54.000 15.771
22.314 54.042 15.636
22.315 54.069 15.495
22.316 54.082 15.356
22.317 54.073 15.221
22.318 54.031 15.070
22.319 53.989 14.924
22.321 53.983 14.786
22.322 53.985 14.645
22.323 53.977 14.517
22.324 53.962 14.366
22.326 53.949 14.217
22.327 53.944 14.063
22.327 53.954 14.000
22.333 53.633 30.602
22.333 53.707 30.527
22.334 53.851 30.393
22.335 53.964 30.246
22.336 54.025 30.109
22.336 54.043 29.975
22.337 54.041 29.830
22.337 54.044 29.689
22.338 54.055 29.550
22.338 54.063 29.411
22.339 54.068 29.267
22.340 54.066 29.129
22.340 54.059 28.989
22.341 54.063 28.852
22.342 54.071 28.712
22.343 54.071 28.566
22.344 54.063 28.427
22.344 54.057 28.286
22.345 54.058 28.144
22.346 54.056 28.010
22.347 54.050 27.865
22.348 54.052 27.724
22.348 54.060 27.592
22.349 54.058 27.442
22.349 54.054 27.306
22.350 54.052 27.166
22.351 54.060 27.023
22.351 54.067 26.886
22.352 54.064 26.739
22.352 54.061 26.611
22.353 54.063 26.459
22.353 54.065 26.323
22.354 54.062 26.183
22.354 54.059 26.041
22.355 54.054 25.902
22.356 54.055 25.762
22.356 54.045 25.621
22.357 54.045 25.480
22.358 54.057 25.338
22.358 54.049 25.203
22.359 54.036 25.060
22.360 54.041 24.915
22.361 54.050 24.778
22.361 54.047 24.638
22.362 54.041 24.497
22.363 54.044 24.355
22.363 54.048 24.218
22.364 54.054 24.075
22.364 54.063 23.945
22.365 54.053 23.792
22.366 54.046 23.657
22.366 54.047 23.515
22.367 54.048 23.371
22.367 54.047 23.243
22.368 54.041 23.088
22.368 54.037 22.961
22.369 54.046 22.806
22.369 54.054 22.674
22.370 54.046 22.533
22.370 54.043 22.394
22.371 54.049 22.252
22.372 54.046 22.113
22.372 54.039 21.969
22.373 54.041 21.829
22.374 54.036 21.688
22.374 54.032 21.554
22.375 54.031 21.406
22.376 54.027 21.269
22.377 54.030 21.121
22.378 54.037 20.991
22.379 54.040 20.842
22.380 54.032 20.705
22.381 54.028 20.563
22.382 54.027 20.425
22.384 54.021 20.279
22.385 54.021 20.149
22.386 54.024 20.001
22.387 54.022 19.860
22.388 54.025 19.722
22.389 54.033 19.577
22.390 54.035 19.440
22.391 54.034 19.300
22.392 54.031 19.157
22.393 54.036 19.014
22.393 54.041 18.876
22.394 54.048 18.738
22.395 54.052 18.601
22.396 54.052 18.456
22.397 54.049 18.310
22.398 54.043 18.169
22.399 54.044 18.039
22.399 54.042 17.891
22.400 54.046 17.750
22.401 54.056 17.610
22.402 54.055 17.475
22.403 54.051 17.324
22.403 54.049 17.185
22.404 54.041 17.047
22.405 54.037 16.905
22.406 54.039 16.764
22.407 54.032 16.621
22.408 54.027 16.482
22.409 54.032 16.346
22.410 54.030 16.188
22.411 54.022 16.058
22.412 54.019 15.921
22.413 54.043 15.776
22.414 54.088 15.635
22.415 54.125 15.505
22.416 54.142 15.366
22.417 54.131 15.223
22.419 54.083 15.079
22.420 54.045 14.929
22.421 54.042 14.787
22.422 54.042 14.656
22.423 54.024 14.523
22.424 54.003 14.372
22.426 53.989 14.211
22.427 53.985 14.078
22.433 53.682 30.596
22.433 53.753 30.527
22.433 53.830 30.457
22.434 53.969 30.328
22.435 54.061 30.179
22.436 54.099 30.038
22.436 54.098 29.905
22.437 54.095 29.759
22.437 54.105 29.622
22.438 54.114 29.483
22.439 54.122 29.341
22.439 54.124 29.200
22.440 54.120 29.063
22.441 54.119 28.917
22.441 54.122 28.781
22.442 54.125 28.640
22.443 54.122 28.499
22.444 54.113 28.357
22.445 54.111 28.222
22.445 54.110 28.076
22.446 54.106 27.939
22.447 54.101 27.794
22.448 54.107 27.658
22.448 54.108 27.519
22.449 54.104 27.376
22.450 54.106 27.236
22.450 54.107 27.098
22.451 54.118 26.957
22.451 54.121 26.820
22.452 54.114 26.674
22.452 54.112 26.537
22.453 54.116 26.395
22.453 54.114 26.254
22.454 54.115 26.113
22.454 54.111 25.979
22.455 54.108 25.831
22.456 54.104 25.693
22.456 54.100 25.551
22.457 54.113 25.418
22.458 54.119 25.271
22.459 54.105 25.132
22.459 54.099 24.991
22.460 54.106 24.849
22.461 54.104 24.711
22.461 54.096 24.572
22.462 54.094 24.431
22.463 54.098 24.288
22.463 54.107 24.154
22.464 54.116 24.009
22.464 54.115 23.872
22.465 54.102 23.729
22.465 54.098 23.588
22.466 54.096 23.448
22.467 54.100 23.306
22.467 54.100 23.166
22.468 54.092 23.028
22.468 54.092 22.890
22.469 54.100 22.745
22.469 54.102 22.608
22.470 54.100 22.464
22.470 54.102 22.326
22.471 54.106 22.185
22.472 54.101 22.043
22.472 54.098 21.906
22.473 54.093 21.763
22.474 54.083 21.625
22.474 54.083 21.480
22.475 54.087 21.340
22.476 54.086 21.203
22.477 54.087 21.060
22.478 54.091 20.922
22.479 54.086 20.778
22.480 54.081 20.640
22.482 54.085 20.499
22.483 54.084 20.357
22.484 54.082 20.219
22.485 54.082 20.072
22.486 54.078 19.938
22.487 54.077 19.794
22.488 54.084 19.657
22.489 54.087 19.515
22.490 54.087 19.375
22.491 54.086 19.233
22.492 54.087 19.091
22.493 54.093 18.956
22.494 54.100 18.812
22.494 54.105 18.670
22.495 54.108 18.528
22.496 54.106 18.391
22.497 54.101 18.251
22.498 54.096 18.106
22.499 54.096 17.968
22.499 54.094 17.826
22.500 54.104 17.686
22.501 54.109 17.542
22.502 54.102 17.408
22.502 54.099 17.262
22.503 54.094 17.122
22.504 54.087 16.978
22.505 54.092 16.839
22.506 54.094 16.700
22.507 54.085 16.556
22.508 54.084 16.417
22.509 54.084 16.275
22.510 54.082 16.133
22.511 54.071 15.991
22.512 54.076 15.855
22.513 54.107 15.717
22.514 54.155 15.573
22.515 54.190 15.439
22.516 54.194 15.301
22.518 54.160 15.153
22.519 54.109 15.008
22.520 54.095 14.868
22.521 54.099 14.729
22.522 54.084 14.593
22.523 54.056 14.447
22.525 54.040 14.295
22.526 54.037 14.153
22.527 54.039 14.082
22.532 53.802 30.530
22.532 53.879 30.460
22.533 53.951 30.390
22.534 54.075 30.259
22.534 54.139 30.110
22.535 54.153 29.971
22.535 54.146 29.833
22.536 54.147 29.692
22.536 54.161 29.553
22.537 54.166 29.412
22.538 54.167 29.274
22.538 54.169 29.129
22.539 54.168 28.993
22.540 54.166 28.849
22.541 54.170 28.712
22.541 54.175 28.572
22.542 54.169 28.428
22.543 54.164 28.289
22.544 54.168 28.154
22.545 54.167 28.012
22.545 54.159 27.868
22.546 54.160 27.727
22.547 54.163 27.591
22.547 54.160 27.451
22.548 54.158 27.307
22.549 54.158 27.165
22.549 54.158 27.031
22.550 54.165 26.885
22.550 54.163 26.751
22.551 54.158 26.609
22.551 54.164 26.464
22.552 54.164 26.328
22.552 54.161 26.184
22.553 54.162 26.047
22.554 54.157 25.909
22.554 54.152 25.767
22.555 54.148 25.623
22.556 54.154 25.484
22.556 54.170 25.351
22.557 54.166 25.199
22.558 54.155 25.065
22.558 54.157 24.927
22.559 54.160 24.786
22.560 54.153 24.641
22.560 54.149 24.501
22.561 54.148 24.366
22.562 54.153 24.222
22.562 54.160 24.088
22.563 54.164 23.938
22.563 54.155 23.803
22.564 54.146 23.664
22.565 54.146 23.520
22.565 54.147 23.382
22.566 54.154 23.237
22.566 54.151 23.104
22.567 54.143 22.961
22.567 54.143 22.820
22.568 54.143 22.675
22.568 54.143 22.540
22.569 54.146 22.402
22.569 54.150 22.253
22.570 54.152 22.123
22.571 54.147 21.976
22.571 54.142 21.843
22.572 54.132 21.697
22.573 54.126 21.553
22.574 54.134 21.411
22.575 54.141 21.278
22.575 54.141 21.137
22.577 54.141 20.992
22.578 54.140 20.857
22.579 54.136 20.712
22.580 54.137 20.574
22.581 54.144 20.433
22.582 54.140 20.291
22.583 54.140 20.150
22.584 54.141 20.010
22.585 54.134 19.869
22.586 54.135 19.735
22.587 54.142 19.590
22.588 54.139 19.445
22.589 54.138 19.308
22.590 54.141 19.172
22.591 54.140 19.021
22.592 54.152 18.891
22.593 54.159 18.749
22.594 54.156 18.600
22.594 54.156 18.469
22.595 54.152 18.322
22.596 54.149 18.188
22.597 54.147 18.045
22.598 54.145 17.897
22.598 54.146 17.759
22.599 54.152 17.623
22.600 54.147 17.475
22.601 54.142 17.340
22.602 54.141 17.202
22.602 54.136 17.050
22.603 54.140 16.913
22.604 54.147 16.779
22.605 54.143 16.636
22.606 54.133 16.491
22.607 54.131 16.346
22.608 54.134 16.209
22.609 54.129 16.073
22.610 54.120 15.923
22.611 54.132 15.788
22.612 54.172 15.653
22.613 54.218 15.512
22.615 54.243 15.375
22.616 54.227 15.232
22.617 54.175 15.088
22.618 54.144 14.944
22.619 54.150 14.807
22.620 54.139 14.667
22.622 54.116 14.523
22.623 54.094 14.385
22.624 54.095 14.225
22.625 54.106 14.161
22.631 53.789 30.599
22.631 53.932 30.461
22.632 54.004 30.383
22.633 54.123 30.257
22.633 54.187 30.111
22.634 54.205 29.973
22.634 54.200 29.836
22.635 54.199 29.694
22.635 54.213 29.551
22.636 54.216 29.413
22.637 54.213 29.271
22.637 54.216 29.134
22.638 54.220 28.994
22.639 54.219 28.853
22.640 54.223 28.710
22.640 54.229 28.572
22.641 54.222 28.433
22.642 54.217 28.291
22.643 54.220 28.150
22.644 54.220 28.015
22.645 54.215 27.872
22.645 54.212 27.729
22.646 54.215 27.586
22.647 54.214 27.455
22.647 54.213 27.309
22.648 54.213 27.172
22.648 54.207 27.023
22.649 54.212 26.896
22.649 54.212 26.749
22.650 54.208 26.610
22.650 54.216 26.468
22.651 54.215 26.328
22.651 54.208 26.185
22.652 54.210 26.049
22.653 54.208 25.910
22.653 54.199 25.765
22.654 54.196 25.628
22.655 54.202 25.486
22.655 54.211 25.349
22.656 54.209 25.210
22.657 54.204 25.067
22.658 54.207 24.925
22.658 54.211 24.788
22.659 54.206 24.646
22.659 54.206 24.506
22.660 54.205 24.366
22.661 54.206 24.224
22.661 54.210 24.087
22.662 54.212 23.946
22.663 54.206 23.805
22.663 54.199 23.663
22.664 54.198 23.530
22.664 54.200 23.382
22.665 54.209 23.245
22.665 54.207 23.102
22.666 54.199 22.962
22.666 54.194 22.820
22.667 54.189 22.685
22.667 54.189 22.542
22.668 54.192 22.404
22.669 54.200 22.260
22.669 54.202 22.123
22.670 54.195 21.982
22.670 54.189 21.839
22.671 54.177 21.700
22.672 54.174 21.563
22.673 54.186 21.415
22.674 54.196 21.281
22.675 54.200 21.141
22.676 54.198 20.998
22.677 54.195 20.854
22.678 54.196 20.719
22.679 54.197 20.578
22.680 54.202 20.441
22.681 54.198 20.292
22.682 54.197 20.163
22.683 54.200 20.010
22.684 54.193 19.875
22.685 54.193 19.734
22.686 54.193 19.593
22.687 54.191 19.456
22.688 54.190 19.309
22.689 54.191 19.173
22.690 54.193 19.036
22.691 54.206 18.887
22.692 54.212 18.754
22.693 54.206 18.609
22.694 54.202 18.474
22.695 54.202 18.328
22.695 54.198 18.186
22.696 54.196 18.048
22.697 54.192 17.900
22.698 54.191 17.764
22.698 54.196 17.626
22.699 54.192 17.481
22.700 54.190 17.344
22.701 54.191 17.206
22.702 54.190 17.057
22.703 54.195 16.919
22.703 54.201 16.786
22.704 54.196 16.641
22.705 54.184 16.494
22.706 54.178 16.356
22.707 54.180 16.212
22.708 54.179 16.074
22.709 54.171 15.931
22.710 54.178 15.790
22.711 54.216 15.657
22.713 54.265 15.515
22.714 54.290 15.381
22.715 54.272 15.240
22.716 54.222 15.093
22.717 54.195 14.950
22.718 54.200 14.813
22.720 54.188 14.675
22.721 54.166 14.527
22.722 54.152 14.382
22.723 54.157 14.240
22.725 54.171 14.106
22.731 53.925 30.534
22.732 54.057 30.391
22.732 54.169 30.254
22.733 54.231 30.111
22.734 54.251 29.974
22.734 54.252 29.833
22.735 54.256 29.695
22.735 54.268 29.556
22.736 54.270 29.410
22.737 54.269 29.273
22.737 54.270 29.135
22.738 54.274 28.991
22.739 54.272 28.853
22.739 54.275 28.715
22.740 54.276 28.572
22.741 54.268 28.437
22.742 54.266 28.291
22.743 54.269 28.158
22.744 54.273 28.008
22.744 54.268 27.870
22.745 54.264 27.734
22.746 54.265 27.592
22.746 54.265 27.456
22.747 54.269 27.314
22.748 54.267 27.166
22.748 54.259 27.031
22.749 54.261 26.891
22.749 54.261 26.750
22.750 54.259 26.613
22.750 54.265 26.469
22.751 54.263 26.332
22.751 54.254 26.193
22.752 54.256 26.049
22.752 54.257 25.910
22.753 54.248 25.767
22.754 54.246 25.631
22.754 54.254 25.491
22.755 54.256 25.347
22.756 54.254 25.209
22.757 54.256 25.075
22.757 54.261 24.928
22.758 54.264 24.789
22.759 54.261 24.650
22.759 54.260 24.510
22.760 54.262 24.367
22.761 54.256 24.225
22.761 54.258 24.087
22.762 54.265 23.953
22.762 54.256 23.812
22.763 54.251 23.661
22.763 54.249 23.530
22.764 54.248 23.388
22.765 54.258 23.246
22.765 54.260 23.106
22.766 54.254 22.967
22.766 54.247 22.824
22.767 54.242 22.686
22.767 54.242 22.544
22.768 54.244 22.404
22.768 54.251 22.269
22.769 54.253 22.123
22.769 54.244 21.987
22.770 54.237 21.840
22.771 54.228 21.704
22.772 54.224 21.562
22.773 54.239 21.424
22.773 54.252 21.283
22.774 54.258 21.147
22.775 54.254 21.001
22.777 54.249 20.860
22.778 54.253 20.725
22.779 54.254 20.580
22.780 54.252 20.449
22.781 54.251 20.294
22.782 54.251 20.162
22.783 54.254 20.015
22.784 54.251 19.883
22.785 54.249 19.736
22.786 54.244 19.599
22.787 54.238 19.452
22.788 54.241 19.320
22.789 54.242 19.174
22.790 54.245 19.037
22.791 54.257 18.894
22.792 54.261 18.755
22.793 54.252 18.615
22.793 54.248 18.474
22.794 54.250 18.333
22.795 54.248 18.194
22.796 54.247 18.052
22.797 54.240 17.909
22.797 54.240 17.769
22.798 54.244 17.631
22.799 54.239 17.487
22.800 54.236 17.346
22.801 54.240 17.210
22.801 54.241 17.068
22.802 54.247 16.921
22.803 54.253 16.789
22.804 54.246 16.643
22.805 54.233 16.503
22.806 54.223 16.359
22.807 54.224 16.218
22.808 54.226 16.080
22.809 54.225 15.933
22.810 54.234 15.798
22.811 54.271 15.658
22.812 54.316 15.527
22.814 54.336 15.389
22.815 54.316 15.247
22.816 54.273 15.093
22.817 54.249 14.958
22.818 54.246 14.817
22.819 54.234 14.681
22.821 54.216 14.525
22.822 54.205 14.394
22.823 54.210 14.253
22.824 54.228 14.109
22.825 54.234 14.036
22.831 53.981 30.529
22.832 54.107 30.393
22.832 54.213 30.257
22.833 54.275 30.113
22.834 54.295 29.975
22.834 54.303 29.833
22.835 54.310 29.694
22.835 54.318 29.557
22.836 54.324 29.413
22.837 54.323 29.275
22.837 54.322 29.134
22.838 54.325 28.994
22.839 54.327 28.857
22.839 54.329 28.718
22.840 54.325 28.570
22.841 54.316 28.433
22.842 54.318 28.296
22.843 54.325 28.157
22.844 54.327 28.010
22.844 54.320 27.882
22.845 54.315 27.730
22.846 54.314 27.594
22.846 54.313 27.454
22.847 54.321 27.314
22.848 54.320 27.173
22.848 54.310 27.040
22.849 54.308 26.889
22.849 54.308 26.754
22.850 54.305 26.612
22.850 54.311 26.471
22.851 54.313 26.335
22.851 54.305 26.192
22.852 54.308 26.052
22.852 54.311 25.915
22.853 54.303 25.768
22.854 54.300 25.630
22.854 54.308 25.496
22.855 54.304 25.352
22.856 54.301 25.209
22.857 54.307 25.077
22.857 54.313 24.927
22.858 54.316 24.794
22.859 54.314 24.649
22.859 54.318 24.518
22.860 54.320 24.368
22.860 54.309 24.231
22.861 54.307 24.091
22.862 54.316 23.949
22.862 54.310 23.811
22.863 54.305 23.670
22.863 54.301 23.533
22.864 54.299 23.392
22.865 54.302 23.248
22.865 54.307 23.111
22.866 54.306 22.972
22.866 54.300 22.825
22.867 54.294 22.690
22.867 54.294 22.551
22.868 54.296 22.403
22.868 54.298 22.273
22.869 54.299 22.127
22.869 54.294 21.990
22.870 54.290 21.845
22.871 54.283 21.709
22.872 54.282 21.565
22.872 54.293 21.425
22.873 54.306 21.286
22.874 54.310 21.149
22.875 54.305 21.009
22.876 54.302 20.870
22.878 54.304 20.721
22.879 54.305 20.588
22.880 54.302 20.439
22.881 54.299 20.309
22.882 54.299 20.164
22.883 54.304 20.024
22.884 54.305 19.886
22.885 54.301 19.745
22.886 54.293 19.599
22.887 54.288 19.460
22.888 54.292 19.319
22.889 54.292 19.183
22.890 54.295 19.039
22.891 54.303 18.903
22.892 54.305 18.755
22.892 54.298 18.622
22.893 54.299 18.477
22.894 54.301 18.339
22.895 54.302 18.202
22.896 54.300 18.055
22.897 54.294 17.913
22.897 54.295 17.774
22.898 54.298 17.634
22.899 54.294 17.495
22.900 54.290 17.358
22.901 54.294 17.208
22.901 54.294 17.074
22.902 54.295 16.927
22.903 54.298 16.791
22.904 54.290 16.652
22.905 54.272 16.505
22.906 54.259 16.366
22.907 54.264 16.215
22.908 54.267 16.086
22.909 54.275 15.942
22.910 54.297 15.807
22.911 54.333 15.662
22.912 54.367 15.535
22.914 54.378 15.392
22.915 54.357 15.250
22.916 54.320 15.104
22.917 54.303 14.962
22.918 54.294 14.822
22.919 54.283 14.678
22.921 54.268 14.534
22.922 54.256 14.405
22.923 54.261 14.259
22.924 54.271 14.112
22.930 53.947 30.598
22.931 54.020 30.525
22.932 54.148 30.395
22.932 54.258 30.259
22.933 54.324 30.113
22.934 54.347 29.977
22.934 54.353 29.833
22.935 54.359 29.696
22.935 54.366 29.557
22.936 54.372 29.416
22.937 54.374 29.279
22.937 54.374 29.131
22.938 54.377 29.002
22.939 54.384 28.852
22.939 54.386 28.714
22.940 54.380 28.579
22.941 54.368 28.434
22.942 54.368 28.296
22.943 54.377 28.153
22.944 54.377 28.016
22.944 54.367 27.879
22.945 54.362 27.734
22.946 54.364 27.599
22.946 54.362 27.453
22.947 54.368 27.316
22.948 54.369 27.174
22.948 54.360 27.036
22.949 54.358 26.899
22.949 54.353 26.749
22.950 54.346 26.613
22.950 54.353 26.477
22.951 54.360 26.336
22.951 54.356 26.192
22.952 54.360 26.058
22.952 54.364 25.919
22.953 54.354 25.769
22.954 54.354 25.634
22.954 54.360 25.495
22.955 54.355 25.355
22.956 54.351 25.215
22.957 54.355 25.074
22.957 54.359 24.932
22.958 54.360 24.799
22.959 54.360 24.654
22.959 54.370 24.512
22.960 54.370 24.373
22.960 54.359 24.237
22.961 54.358 24.093
22.962 54.363 23.954
22.962 54.361 23.815
22.963 54.358 23.673
22.963 54.349 23.533
22.964 54.346 23.391
22.964 54.347 23.254
22.965 54.350 23.115
22.966 54.354 22.973
22.966 54.353 22.832
22.967 54.346 22.694
22.967 54.344 22.555
22.968 54.344 22.406
22.968 54.345 22.275
22.969 54.348 22.130
22.969 54.346 21.993
22.970 54.346 21.853
22.971 54.344 21.710
22.972 54.338 21.566
22.972 54.344 21.435
22.973 54.357 21.290
22.974 54.357 21.150
22.975 54.350 21.009
22.976 54.351 20.875
22.978 54.350 20.727
22.979 54.350 20.589
22.980 54.349 20.449
22.981 54.341 20.309
22.982 54.338 20.167
22.983 54.346 20.026
22.984 54.350 19.886
22.985 54.346 19.753
22.986 54.342 19.604
22.987 54.340 19.465
22.988 54.344 19.325
22.989 54.344 19.186
22.990 54.342 19.045
22.991 54.349 18.901
22.992 54.346 18.766
22.992 54.340 18.622
22.993 54.345 18.483
22.994 54.351 18.344
22.995 54.354 18.205
22.996 54.347 18.058
22.997 54.346 17.925
22.997 54.345 17.775
22.998 54.347 17.637
22.999 54.344 17.499
23.000 54.342 17.361
23.000 54.348 17.217
23.001 54.344 17.076
23.002 54.342 16.938
23.003 54.344 16.792
23.004 54.333 16.652
23.005 54.314 16.516
23.006 54.300 16.363
23.007 54.306 16.228
23.008 54.312 16.090
23.009 54.330 15.945
23.010 54.366 15.812
23.011 54.402 15.676
23.012 54.420 15.540
23.013 54.414 15.398
23.014 54.390 15.257
23.016 54.357 15.103
23.017 54.344 14.970
23.018 54.337 14.831
23.019 54.333 14.677
23.020 54.320 14.544
23.022 54.308 14.409
23.023 54.310 14.265
23.024 54.314 14.108
23.025 54.316 14.049
23.030 53.972 30.606
23.030 54.043 30.529
23.031 54.121 30.463
23.031 54.250 30.323
23.032 54.346 30.186
23.033 54.393 30.046
23.033 54.405 29.909
23.034 54.407 29.764
23.034 54.412 29.626
23.035 54.420 29.488
23.036 54.425 29.347
23.036 54.424 29.209
23.037 54.424 29.066
23.038 54.433 28.930
23.039 54.435 28.785
23.039 54.430 28.646
23.040 54.423 28.510
23.041 54.417 28.365
23.042 54.422 28.226
23.043 54.428 28.092
23.043 54.421 27.945
23.044 54.410 27.806
23.045 54.408 27.664
23.045 54.410 27.529
23.046 54.412 27.384
23.047 54.419 27.255
23.047 54.418 27.102
23.048 54.411 26.966
23.048 54.408 26.830
23.049 54.397 26.685
23.049 54.392 26.545
23.050 54.403 26.407
23.050 54.404 26.268
23.051 54.405 26.129
23.052 54.410 25.986
23.052 54.404 25.849
23.053 54.401 25.706
23.053 54.410 25.567
23.054 54.413 25.428
23.055 54.408 25.284
23.056 54.405 25.146
23.056 54.404 25.009
23.057 54.404 24.865
23.058 54.402 24.728
23.058 54.408 24.585
23.059 54.417 24.448
23.060 54.412 24.306
23.060 54.409 24.167
23.061 54.413 24.026
23.061 54.412 23.885
23.062 54.414 23.750
23.062 54.406 23.607
23.063 54.398 23.464
23.064 54.398 23.328
23.064 54.395 23.184
23.065 54.402 23.044
23.065 54.407 22.909
23.066 54.401 22.764
23.066 54.396 22.629
23.067 54.395 22.484
23.067 54.396 22.343
23.068 54.399 22.206
23.068 54.401 22.066
23.069 54.399 21.929
23.070 54.400 21.781
23.071 54.394 21.648
23.071 54.388 21.504
23.072 54.399 21.363
23.073 54.404 21.225
23.074 54.398 21.084
23.075 54.394 20.941
23.076 54.394 20.806
23.077 54.392 20.662
23.078 54.394 20.524
23.080 54.390 20.385
23.081 54.383 20.239
23.082 54.386 20.102
23.083 54.394 19.964
23.084 54.393 19.821
23.085 54.390 19.677
23.086 54.391 19.542
23.087 54.394 19.400
23.088 54.398 19.262
23.089 54.393 19.116
23.090 54.392 18.976
23.090 54.392 18.839
23.091 54.383 18.700
23.092 54.388 18.557
23.093 54.398 18.416
23.094 54.407 18.278
23.095 54.406 18.139
23.096 54.402 17.990
23.096 54.400 17.862
23.097 54.398 17.716
23.098 54.394 17.572
23.099 54.391 17.429
23.099 54.395 17.295
23.100 54.392 17.151
23.101 54.391 17.010
23.102 54.392 16.872
23.103 54.388 16.729
23.104 54.377 16.585
23.105 54.360 16.450
23.106 54.359 16.298
23.107 54.369 16.169
23.108 54.382 16.026
23.109 54.421 15.883
23.110 54.462 15.753
23.111 54.476 15.620
23.112 54.461 15.467
23.113 54.438 15.330
23.114 54.405 15.184
23.115 54.384 15.044
23.117 54.382 14.903
23.118 54.379 14.760
23.119 54.378 14.612
23.120 54.369 14.482
23.122 54.359 14.339
23.123 54.362 14.198
23.124 54.371 14.051
23.126 54.459 13.914
23.129 54.079 30.535
23.130 54.156 30.462
23.130 54.290 30.326
23.131 54.390 30.184
23.132 54.441 30.050
23.132 54.457 29.903
23.133 54.459 29.773
23.134 54.463 29.626
23.134 54.470 29.489
23.135 54.470 29.345
23.135 54.469 29.212
23.136 54.469 29.066
23.137 54.476 28.926
23.138 54.478 28.795
23.138 54.474 28.644
23.139 54.471 28.508
23.140 54.470 28.371
23.141 54.473 28.229
23.142 54.475 28.087
23.142 54.468 27.949
23.143 54.453 27.806
23.144 54.451 27.670
23.145 54.458 27.529
23.145 54.461 27.390
23.146 54.467 27.253
23.146 54.470 27.105
23.147 54.459 26.970
23.147 54.455 26.826
23.148 54.446 26.688
23.148 54.436 26.546
23.149 54.445 26.413
23.149 54.446 26.265
23.150 54.447 26.135
23.151 54.452 25.985
23.151 54.445 25.848
23.152 54.444 25.710
23.153 54.457 25.570
23.153 54.462 25.427
23.154 54.457 25.289
23.155 54.453 25.153
23.155 54.450 25.005
23.156 54.446 24.868
23.157 54.445 24.729
23.157 54.450 24.592
23.158 54.460 24.450
23.159 54.458 24.307
23.159 54.458 24.169
23.160 54.460 24.032
23.160 54.462 23.889
23.161 54.465 23.751
23.162 54.457 23.611
23.162 54.451 23.465
23.163 54.451 23.332
23.163 54.446 23.186
23.164 54.449 23.053
23.164 54.452 22.907
23.165 54.448 22.768
23.165 54.442 22.629
23.166 54.442 22.487
23.166 54.446 22.353
23.167 54.449 22.205
23.168 54.451 22.073
23.168 54.451 21.927
23.169 54.447 21.787
23.170 54.439 21.651
23.170 54.434 21.507
23.171 54.441 21.368
23.172 54.448 21.226
23.173 54.443 21.092
23.174 54.435 20.945
23.175 54.437 20.807
23.176 54.434 20.663
23.178 54.436 20.526
23.179 54.435 20.389
23.180 54.430 20.244
23.181 54.435 20.109
23.182 54.443 19.963
23.183 54.441 19.827
23.184 54.438 19.683
23.185 54.441 19.542
23.186 54.444 19.403
23.187 54.447 19.268
23.188 54.441 19.124
23.189 54.439 18.983
23.190 54.439 18.843
23.190 54.430 18.703
23.191 54.435 18.558
23.192 54.444 18.420
23.193 54.454 18.284
23.194 54.457 18.141
23.195 54.453 18.002
23.195 54.453 17.860
23.196 54.453 17.723
23.197 54.442 17.577
23.198 54.437 17.436
23.198 54.441 17.301
23.199 54.438 17.158
23.200 54.441 17.012
23.201 54.443 16.875
23.202 54.438 16.738
23.203 54.428 16.592
23.204 54.413 16.449
23.205 54.417 16.311
23.206 54.428 16.170
23.207 54.446 16.035
23.208 54.492 15.895
23.209 54.531 15.759
23.210 54.532 15.620
23.211 54.504 15.479
23.212 54.474 15.333
23.213 54.443 15.186
23.215 54.421 15.040
23.216 54.419 14.911
23.217 54.418 14.765
23.218 54.421 14.621
23.220 54.420 14.476
23.221 54.412 14.349
23.222 54.416 14.205
23.223 54.438 14.063
23.228 54.053 30.603
23.228 54.127 30.536
23.228 54.200 30.463
23.229 54.333 30.328
23.230 54.434 30.190
23.231 54.487 30.044
23.231 54.505 29.909
23.232 54.510 29.769
23.232 54.515 29.630
23.233 54.518 29.488
23.234 54.517 29.350
23.234 54.515 29.207
23.235 54.513 29.070
23.236 54.520 28.931
23.236 54.520 28.789
23.237 54.520 28.652
23.238 54.520 28.507
23.239 54.519 28.372
23.240 54.520 28.230
23.240 54.517 28.089
23.241 54.511 27.949
23.242 54.495 27.812
23.243 54.494 27.672
23.243 54.503 27.526
23.244 54.503 27.390
23.245 54.510 27.249
23.245 54.512 27.116
23.246 54.503 26.970
23.246 54.502 26.828
23.247 54.496 26.690
23.247 54.486 26.550
23.248 54.491 26.413
23.248 54.491 26.265
23.249 54.491 26.133
23.249 54.496 25.994
23.250 54.488 25.847
23.251 54.486 25.710
23.251 54.501 25.572
23.252 54.508 25.434
23.253 54.504 25.291
23.253 54.503 25.154
23.254 54.493 25.011
23.255 54.486 24.868
23.255 54.485 24.730
23.256 54.487 24.591
23.257 54.498 24.451
23.257 54.502 24.315
23.258 54.503 24.174
23.259 54.507 24.031
23.259 54.508 23.895
23.260 54.511 23.750
23.260 54.506 23.613
23.261 54.502 23.476
23.261 54.503 23.331
23.262 54.496 23.192
23.262 54.494 23.052
23.263 54.498 22.909
23.263 54.495 22.773
23.264 54.490 22.632
23.265 54.491 22.493
23.265 54.495 22.353
23.266 54.499 22.214
23.266 54.500 22.072
23.267 54.499 21.933
23.267 54.493 21.791
23.268 54.480 21.649
23.269 54.473 21.508
23.270 54.480 21.374
23.271 54.486 21.229
23.272 54.482 21.090
23.273 54.476 20.952
23.274 54.478 20.808
23.275 54.479 20.670
23.276 54.478 20.533
23.277 54.480 20.388
23.278 54.481 20.248
23.279 54.487 20.112
23.280 54.492 19.967
23.281 54.491 19.830
23.282 54.486 19.690
23.283 54.487 19.546
23.284 54.491 19.412
23.285 54.491 19.268
23.286 54.486 19.128
23.287 54.488 18.985
23.288 54.487 18.852
23.289 54.483 18.705
23.290 54.484 18.564
23.291 54.489 18.427
23.292 54.498 18.288
23.292 54.506 18.146
23.293 54.503 18.008
23.294 54.499 17.862
23.295 54.500 17.725
23.295 54.488 17.585
23.296 54.479 17.441
23.297 54.484 17.303
23.298 54.487 17.160
23.299 54.489 17.018
23.300 54.494 16.886
23.301 54.489 16.741
23.301 54.473 16.602
23.302 54.464 16.453
23.303 54.470 16.318
23.304 54.482 16.176
23.305 54.503 16.034
23.306 54.550 15.903
23.308 54.590 15.770
23.309 54.586 15.628
23.310 54.553 15.479
23.311 54.518 15.340
23.312 54.487 15.187
23.313 54.464 15.050
23.314 54.458 14.914
23.315 54.463 14.773
23.317 54.472 14.625
23.318 54.471 14.487
23.319 54.465 14.353
23.320 54.475 14.209
23.322 54.484 14.077
23.322 54.499 13.999
23.326 54.034 30.670
23.326 54.110 30.601
23.327 54.252 30.462
23.328 54.381 30.328
23.328 54.482 30.189
23.329 54.534 30.050
23.330 54.552 29.907
23.330 54.560 29.771
23.331 54.566 29.628
23.331 54.569 29.489
23.332 54.571 29.354
23.333 54.566 29.208
23.333 54.561 29.068
23.334 54.562 28.933
23.335 54.559 28.786
23.336 54.560 28.657
23.336 54.563 28.509
23.337 54.563 28.370
23.338 54.563 28.231
23.339 54.561 28.094
23.340 54.556 27.948
23.340 54.542 27.814
23.341 54.537 27.670
23.342 54.547 27.528
23.342 54.545 27.392
23.343 54.550 27.253
23.344 54.551 27.114
23.344 54.546 26.970
23.345 54.545 26.834
23.345 54.545 26.690
23.346 54.537 26.550
23.346 54.534 26.419
23.347 54.534 26.270
23.347 54.539 26.133
23.348 54.541 25.990
23.348 54.536 25.852
23.349 54.533 25.712
23.350 54.546 25.577
23.351 54.553 25.432
23.351 54.552 25.290
23.352 54.554 25.154
23.353 54.544 25.015
23.353 54.536 24.875
23.354 54.531 24.733
23.355 54.529 24.593
23.355 54.535 24.449
23.356 54.543 24.316
23.356 54.551 24.175
23.357 54.555 24.035
23.358 54.555 23.896
23.358 54.554 23.754
23.359 54.551 23.616
23.359 54.547 23.476
23.360 54.547 23.332
23.360 54.540 23.198
23.361 54.538 23.057
23.362 54.543 22.910
23.362 54.542 22.774
23.363 54.537 22.639
23.363 54.540 22.493
23.364 54.546 22.357
23.364 54.548 22.217
23.365 54.548 22.075
23.365 54.547 21.935
23.366 54.538 21.792
23.367 54.523 21.655
23.368 54.514 21.512
23.368 54.518 21.373
23.369 54.523 21.233
23.370 54.521 21.096
23.371 54.518 20.954
23.373 54.520 20.812
23.374 54.523 20.673
23.375 54.522 20.535
23.376 54.527 20.393
23.377 54.534 20.251
23.378 54.539 20.113
23.379 54.542 19.979
23.380 54.540 19.830
23.381 54.531 19.691
23.382 54.529 19.555
23.383 54.534 19.412
23.384 54.533 19.270
23.385 54.531 19.137
23.386 54.536 18.989
23.387 54.538 18.852
23.388 54.534 18.707
23.388 54.530 18.574
23.389 54.530 18.431
23.390 54.540 18.286
23.391 54.553 18.155
23.392 54.549 18.010
23.393 54.546 17.866
23.393 54.545 17.731
23.394 54.531 17.586
23.395 54.520 17.446
23.396 54.527 17.306
23.397 54.534 17.165
23.397 54.535 17.028
23.398 54.540 16.886
23.399 54.535 16.748
23.400 54.516 16.599
23.401 54.508 16.462
23.402 54.519 16.323
23.403 54.529 16.181
23.404 54.550 16.034
23.405 54.598 15.912
23.406 54.637 15.772
23.407 54.634 15.633
23.408 54.603 15.484
23.410 54.570 15.341
23.411 54.538 15.206
23.412 54.512 15.050
23.413 54.506 14.918
23.414 54.514 14.779
23.415 54.526 14.635
23.417 54.525 14.499
23.418 54.519 14.356
23.419 54.529 14.210
23.420 54.525 14.078
23.426 54.164 30.601
23.426 54.236 30.528
23.427 54.369 30.396
23.428 54.482 30.255
23.428 54.556 30.121
23.429 54.591 29.981
23.429 54.602 29.841
23.430 54.608 29.704
23.431 54.616 29.559
23.431 54.621 29.415
23.432 54.618 29.287
23.433 54.611 29.137
23.433 54.605 29.002
23.434 54.602 28.861
23.435 54.597 28.723
23.436 54.603 28.580
23.436 54.608 28.440
23.437 54.605 28.302
23.438 54.604 28.161
23.439 54.606 28.026
23.440 54.598 27.877
23.440 54.585 27.744
23.441 54.590 27.607
23.442 54.591 27.457
23.442 54.589 27.325
23.443 54.593 27.181
23.443 54.587 27.045
23.444 54.583 26.903
23.444 54.590 26.763
23.445 54.591 26.628
23.445 54.577 26.482
23.446 54.574 26.343
23.446 54.581 26.202
23.447 54.590 26.067
23.448 54.589 25.921
23.448 54.584 25.787
23.449 54.587 25.639
23.450 54.594 25.509
23.450 54.595 25.366
23.451 54.600 25.226
23.452 54.599 25.083
23.452 54.591 24.947
23.453 54.584 24.807
23.454 54.576 24.662
23.454 54.573 24.529
23.455 54.577 24.384
23.456 54.591 24.244
23.456 54.599 24.109
23.457 54.597 23.968
23.457 54.595 23.825
23.458 54.592 23.685
23.459 54.584 23.547
23.459 54.585 23.410
23.460 54.583 23.264
23.460 54.579 23.130
23.461 54.585 22.986
23.461 54.588 22.852
23.462 54.581 22.705
23.462 54.581 22.567
23.463 54.586 22.428
23.463 54.586 22.288
23.464 54.587 22.148
23.465 54.591 22.007
23.465 54.590 21.870
23.466 54.578 21.725
23.467 54.564 21.588
23.468 54.559 21.440
23.468 54.565 21.315
23.469 54.569 21.160
23.470 54.566 21.030
23.471 54.566 20.888
23.473 54.570 20.743
23.474 54.567 20.608
23.475 54.572 20.465
23.476 54.582 20.328
23.477 54.587 20.188
23.478 54.591 20.048
23.479 54.590 19.910
23.480 54.580 19.762
23.481 54.573 19.630
23.482 54.575 19.485
23.483 54.577 19.341
23.484 54.574 19.205
23.485 54.580 19.070
23.486 54.588 18.922
23.487 54.586 18.788
23.488 54.580 18.641
23.488 54.569 18.507
23.489 54.571 18.362
23.490 54.589 18.224
23.491 54.592 18.084
23.492 54.589 17.947
23.493 54.596 17.803
23.493 54.588 17.665
23.494 54.570 17.513
23.495 54.568 17.383
23.496 54.574 17.241
23.496 54.573 17.102
23.497 54.575 16.958
23.498 54.573 16.823
23.499 54.559 16.675
23.500 54.547 16.533
23.501 54.551 16.395
23.502 54.565 16.254
23.503 54.576 16.114
23.504 54.610 15.984
23.505 54.659 15.845
23.506 54.683 15.709
23.507 54.666 15.560
23.509 54.637 15.418
23.510 54.608 15.277
23.511 54.573 15.136
23.512 54.550 14.986
23.513 54.550 14.857
23.514 54.561 14.709
23.516 54.568 14.582
23.517 54.569 14.433
23.518 54.561 14.283
23.519 54.545 14.151
23.521 54.562 14.002
23.525 54.057 30.738
23.525 54.137 30.671
23.526 54.217 30.606
23.526 54.291 30.538
23.527 54.422 30.398
23.528 54.530 30.256
23.528 54.602 30.122
23.529 54.636 29.979
23.530 54.644 29.840
23.530 54.650 29.706
23.531 54.660 29.559
23.531 54.666 29.420
23.532 54.665 29.279
23.533 54.660 29.144
23.533 54.654 29.002
23.534 54.646 28.860
23.535 54.639 28.723
23.536 54.646 28.583
23.537 54.650 28.443
23.537 54.642 28.305
23.538 54.641 28.163
23.539 54.650 28.023
23.540 54.647 27.884
23.540 54.633 27.743
23.541 54.635 27.603
23.542 54.637 27.464
23.542 54.632 27.327
23.543 54.636 27.182
23.543 54.631 27.046
23.544 54.626 26.904
23.545 54.636 26.764
23.545 54.637 26.630
23.546 54.619 26.484
23.546 54.616 26.347
23.547 54.629 26.203
23.547 54.644 26.064
23.548 54.643 25.930
23.549 54.636 25.788
23.549 54.635 25.648
23.550 54.635 25.507
23.551 54.640 25.365
23.551 54.645 25.228
23.552 54.646 25.089
23.553 54.643 24.946
23.553 54.634 24.813
23.554 54.627 24.661
23.555 54.622 24.532
23.555 54.622 24.388
23.556 54.637 24.252
23.557 54.644 24.108
23.557 54.639 23.971
23.558 54.636 23.825
23.558 54.629 23.689
23.559 54.619 23.547
23.559 54.620 23.412
23.560 54.622 23.269
23.560 54.624 23.130
23.561 54.628 22.995
23.561 54.630 22.846
23.562 54.626 22.713
23.563 54.623 22.566
23.563 54.624 22.429
23.564 54.620 22.289
23.564 54.625 22.154
23.565 54.632 22.015
23.565 54.634 21.867
23.566 54.630 21.729
23.567 54.615 21.591
23.568 54.606 21.450
23.569 54.610 21.313
23.570 54.616 21.165
23.571 54.614 21.032
23.572 54.616 20.891
23.573 54.617 20.749
23.574 54.615 20.608
23.575 54.621 20.474
23.576 54.629 20.332
23.577 54.632 20.193
23.578 54.633 20.050
23.579 54.631 19.911
23.580 54.622 19.769
23.581 54.617 19.634
23.582 54.618 19.485
23.583 54.621 19.354
23.584 54.618 19.205
23.585 54.624 19.069
23.586 54.634 18.930
23.587 54.634 18.790
23.588 54.625 18.648
23.589 54.610 18.512
23.590 54.608 18.366
23.590 54.624 18.227
23.591 54.626 18.088
23.592 54.624 17.945
23.593 54.635 17.809
23.594 54.632 17.668
23.594 54.617 17.522
23.595 54.617 17.384
23.596 54.620 17.249
23.597 54.613 17.104
23.598 54.612 16.965
23.599 54.603 16.820
23.599 54.591 16.680
23.600 54.586 16.541
23.601 54.588 16.400
23.602 54.602 16.257
23.603 54.612 16.124
23.604 54.642 15.982
23.606 54.692 15.848
23.607 54.721 15.709
23.608 54.712 15.569
23.609 54.687 15.426
23.610 54.656 15.282
23.611 54.620 15.142
23.612 54.593 14.993
23.613 54.586 14.866
23.615 54.598 14.712
23.616 54.608 14.585
23.617 54.610 14.429
23.618 54.598 14.289
23.620 54.570 14.152
23.621 54.570 14.013
23.626 54.267 30.606
23.627 54.343 30.540
23.627 54.413 30.465
23.628 54.534 30.331
23.629 54.626 30.187
23.629 54.673 30.051
23.630 54.689 29.913
23.630 54.687 29.772
23.631 54.693 29.629
23.632 54.706 29.495
23.632 54.709 29.350
23.633 54.708 29.212
23.634 54.701 29.077
23.634 54.696 28.930
23.635 54.684 28.796
23.636 54.681 28.656
23.637 54.693 28.511
23.638 54.687 28.376
23.638 54.680 28.232
23.639 54.687 28.097
23.640 54.697 27.957
23.641 54.689 27.814
23.641 54.681 27.674
23.642 54.685 27.539
23.643 54.679 27.395
23.643 54.679 27.260
23.644 54.684 27.113
23.644 54.677 26.974
23.645 54.683 26.838
23.645 54.690 26.694
23.646 54.674 26.560
23.646 54.659 26.417
23.647 54.664 26.278
23.648 54.681 26.140
23.648 54.690 26.000
23.649 54.685 25.857
23.649 54.681 25.718
23.650 54.678 25.579
23.651 54.683 25.443
23.652 54.690 25.300
23.652 54.693 25.158
23.653 54.693 25.020
23.654 54.687 24.882
23.654 54.680 24.741
23.655 54.673 24.598
23.655 54.667 24.461
23.656 54.676 24.322
23.657 54.687 24.183
23.657 54.686 24.041
23.658 54.682 23.902
23.658 54.676 23.763
23.659 54.665 23.623
23.660 54.659 23.480
23.660 54.662 23.342
23.661 54.665 23.201
23.661 54.671 23.062
23.662 54.673 22.929
23.662 54.673 22.782
23.663 54.670 22.640
23.663 54.665 22.504
23.664 54.660 22.361
23.664 54.660 22.230
23.665 54.668 22.083
23.666 54.675 21.941
23.666 54.675 21.810
23.667 54.669 21.662
23.668 54.658 21.521
23.669 54.650 21.384
23.670 54.659 21.249
23.671 54.663 21.097
23.672 54.664 20.967
23.673 54.666 20.822
23.674 54.664 20.686
23.675 54.667 20.544
23.676 54.671 20.404
23.677 54.674 20.267
23.678 54.673 20.126
23.679 54.674 19.979
23.680 54.671 19.847
23.681 54.666 19.702
23.682 54.664 19.563
23.683 54.665 19.422
23.684 54.663 19.289
23.685 54.661 19.140
23.686 54.669 19.003
23.687 54.677 18.864
23.688 54.673 18.724
23.689 54.661 18.580
23.690 54.649 18.443
23.690 54.656 18.299
23.691 54.667 18.165
23.692 54.665 18.018
23.693 54.669 17.885
23.694 54.679 17.743
23.694 54.670 17.601
23.695 54.663 17.461
23.696 54.670 17.318
23.697 54.662 17.178
23.698 54.654 17.039
23.698 54.647 16.899
23.699 54.636 16.754
23.700 54.634 16.618
23.701 54.632 16.474
23.702 54.640 16.334
23.703 54.648 16.194
23.704 54.660 16.057
23.705 54.703 15.920
23.707 54.749 15.781
23.708 54.761 15.645
23.709 54.743 15.507
23.710 54.716 15.361
23.711 54.681 15.211
23.712 54.645 15.066
23.713 54.627 14.938
23.714 54.629 14.791
23.716 54.641 14.648
23.717 54.645 14.518
23.718 54.640 14.367
23.719 54.632 14.224
23.721 54.618 14.084
23.721 54.617 14.016
23.726 54.312 30.607
23.727 54.390 30.535
23.728 54.522 30.407
23.728 54.631 30.252
23.729 54.702 30.118
23.730 54.730 29.984
23.730 54.730 29.842
23.731 54.725 29.702
23.731 54.737 29.561
23.732 54.745 29.427
23.733 54.747 29.282
23.733 54.741 29.146
23.734 54.736 29.005
23.735 54.729 28.864
23.736 54.718 28.722
23.736 54.730 28.589
23.737 54.732 28.443
23.738 54.726 28.307
23.739 54.728 28.165
23.740 54.734 28.027
23.740 54.736 27.888
23.741 54.726 27.744
23.742 54.727 27.606
23.742 54.727 27.472
23.743 54.725 27.325
23.744 54.732 27.187
23.744 54.733 27.046
23.745 54.733 26.914
23.745 54.741 26.770
23.746 54.733 26.626
23.746 54.712 26.489
23.747 54.704 26.345
23.747 54.713 26.212
23.748 54.726 26.071
23.749 54.726 25.934
23.749 54.724 25.790
23.750 54.718 25.651
23.751 54.718 25.508
23.751 54.725 25.372
23.752 54.729 25.232
23.753 54.732 25.095
23.753 54.728 24.951
23.754 54.726 24.812
23.755 54.725 24.674
23.755 54.715 24.533
23.756 54.715 24.393
23.757 54.721 24.251
23.757 54.723 24.118
23.758 54.719 23.970
23.758 54.716 23.838
23.759 54.712 23.696
23.759 54.704 23.556
23.760 54.703 23.411
23.760 54.704 23.279
23.761 54.708 23.137
23.762 54.710 22.989
23.762 54.712 22.858
23.763 54.711 22.716
23.763 54.710 22.576
23.764 54.706 22.435
23.764 54.702 22.296
23.765 54.707 22.154
23.765 54.713 22.019
23.766 54.715 21.877
23.767 54.711 21.738
23.767 54.706 21.597
23.768 54.696 21.458
23.769 54.695 21.314
23.770 54.705 21.180
23.771 54.707 21.037
23.772 54.708 20.892
23.773 54.708 20.764
23.775 54.708 20.615
23.776 54.714 20.479
23.777 54.715 20.340
23.778 54.713 20.194
23.779 54.711 20.061
23.780 54.712 19.917
23.781 54.710 19.778
23.782 54.707 19.637
23.783 54.705 19.501
23.784 54.702 19.354
23.785 54.699 19.218
23.786 54.701 19.074
23.787 54.709 18.937
23.788 54.712 18.800
23.788 54.704 18.654
23.789 54.691 18.515
23.790 54.689 18.377
23.791 54.703 18.235
23.792 54.708 18.090
23.793 54.709 17.957
23.793 54.720 17.819
23.794 54.721 17.674
23.795 54.708 17.541
23.796 54.710 17.392
23.796 54.708 17.251
23.797 54.693 17.113
23.798 54.688 16.970
23.799 54.688 16.832
23.800 54.681 16.694
23.801 54.678 16.549
23.802 54.678 16.408
23.803 54.679 16.264
23.804 54.682 16.130
23.805 54.706 15.989
23.806 54.755 15.856
23.807 54.790 15.719
23.808 54.786 15.578
23.809 54.764 15.435
23.810 54.741 15.294
23.812 54.704 15.146
23.813 54.670 14.999
23.814 54.659 14.878
23.815 54.664 14.718
23.816 54.671 14.591
23.818 54.672 14.446
23.819 54.673 14.300
23.820 54.656 14.151
23.821 54.657 14.018
23.822 54.684 13.946
23.827 54.428 30.533
23.828 54.566 30.400
23.828 54.675 30.263
23.829 54.748 30.120
23.830 54.778 29.982
23.830 54.775 29.841
23.831 54.768 29.706
23.831 54.776 29.565
23.832 54.784 29.422
23.833 54.786 29.287
23.833 54.781 29.146
23.834 54.779 29.004
23.835 54.771 28.865
23.836 54.764 28.723
23.836 54.776 28.585
23.837 54.779 28.449
23.838 54.776 28.306
23.839 54.776 28.167
23.840 54.774 28.029
23.840 54.773 27.886
23.841 54.765 27.747
23.842 54.765 27.607
23.842 54.768 27.470
23.843 54.770 27.336
23.844 54.776 27.187
23.844 54.778 27.048
23.845 54.779 26.912
23.845 54.785 26.776
23.846 54.778 26.625
23.846 54.764 26.494
23.847 54.754 26.348
23.847 54.759 26.215
23.848 54.771 26.069
23.849 54.771 25.932
23.849 54.767 25.791
23.850 54.758 25.655
23.850 54.758 25.510
23.851 54.763 25.377
23.852 54.767 25.233
23.853 54.770 25.095
23.853 54.767 24.955
23.854 54.765 24.818
23.855 54.767 24.680
23.855 54.761 24.530
23.856 54.760 24.393
23.856 54.762 24.255
23.857 54.762 24.117
23.858 54.759 23.978
23.858 54.757 23.842
23.859 54.758 23.692
23.859 54.756 23.557
23.860 54.751 23.416
23.860 54.750 23.285
23.861 54.750 23.133
23.861 54.749 22.994
23.862 54.749 22.862
23.862 54.752 22.719
23.863 54.755 22.579
23.864 54.755 22.441
23.864 54.750 22.299
23.865 54.753 22.158
23.865 54.756 22.020
23.866 54.754 21.880
23.867 54.751 21.742
23.867 54.746 21.598
23.868 54.739 21.465
23.869 54.737 21.313
23.870 54.746 21.182
23.871 54.751 21.041
23.872 54.749 20.899
23.873 54.748 20.764
23.874 54.748 20.620
23.876 54.754 20.480
23.877 54.759 20.342
23.878 54.756 20.202
23.879 54.752 20.062
23.880 54.756 19.921
23.881 54.754 19.786
23.882 54.749 19.642
23.883 54.747 19.496
23.884 54.740 19.359
23.885 54.735 19.222
23.886 54.738 19.078
23.886 54.744 18.940
23.887 54.746 18.801
23.888 54.743 18.663
23.889 54.732 18.517
23.890 54.729 18.381
23.891 54.741 18.234
23.892 54.748 18.104
23.892 54.751 17.958
23.893 54.761 17.821
23.894 54.761 17.677
23.895 54.752 17.547
23.896 54.749 17.393
23.896 54.745 17.257
23.897 54.731 17.116
23.898 54.727 16.974
23.899 54.735 16.836
23.900 54.728 16.702
23.901 54.718 16.553
23.902 54.718 16.406
23.903 54.717 16.276
23.904 54.717 16.131
23.905 54.739 15.998
23.906 54.788 15.856
23.907 54.825 15.721
23.908 54.821 15.588
23.909 54.799 15.437
23.910 54.780 15.295
23.911 54.748 15.156
23.913 54.714 15.003
23.914 54.697 14.875
23.915 54.696 14.727
23.916 54.703 14.597
23.918 54.707 14.439
23.919 54.716 14.302
23.920 54.700 14.168
23.921 54.730 14.025
23.926 54.395 30.608
23.926 54.469 30.538
23.927 54.543 30.469
23.928 54.665 30.334
23.928 54.760 30.195
23.929 54.815 30.049
23.930 54.828 29.912
23.930 54.817 29.773
23.931 54.813 29.633
23.931 54.821 29.498
23.932 54.828 29.357
23.933 54.828 29.212
23.933 54.825 29.078
23.934 54.818 28.934
23.935 54.810 28.799
23.936 54.813 28.658
23.936 54.822 28.520
23.937 54.823 28.374
23.938 54.824 28.239
23.939 54.819 28.099
23.940 54.815 27.958
23.940 54.810 27.819
23.941 54.803 27.680
23.942 54.806 27.542
23.942 54.808 27.401
23.943 54.812 27.259
23.944 54.816 27.120
23.944 54.815 26.983
23.945 54.815 26.839
23.945 54.822 26.708
23.946 54.816 26.560
23.946 54.805 26.422
23.947 54.801 26.283
23.947 54.809 26.143
23.948 54.815 26.007
23.948 54.812 25.865
23.949 54.803 25.725
23.950 54.795 25.586
23.950 54.799 25.443
23.951 54.805 25.307
23.952 54.808 25.164
23.953 54.811 25.026
23.953 54.808 24.888
23.954 54.808 24.747
23.955 54.812 24.609
23.955 54.808 24.470
23.956 54.807 24.326
23.956 54.809 24.189
23.957 54.807 24.049
23.957 54.804 23.913
23.958 54.805 23.768
23.959 54.807 23.629
23.959 54.804 23.492
23.960 54.800 23.347
23.960 54.799 23.208
23.961 54.796 23.072
23.961 54.790 22.932
23.962 54.789 22.792
23.962 54.796 22.654
23.963 54.798 22.507
23.963 54.796 22.374
23.964 54.796 22.235
23.964 54.799 22.092
23.965 54.797 21.951
23.966 54.793 21.813
23.967 54.789 21.674
23.967 54.787 21.531
23.968 54.780 21.397
23.969 54.781 21.253
23.970 54.791 21.108
23.971 54.793 20.979
23.972 54.788 20.835
23.973 54.787 20.692
23.975 54.790 20.554
23.976 54.799 20.417
23.977 54.801 20.275
23.978 54.794 20.132
23.979 54.796 19.996
23.980 54.797 19.854
23.981 54.790 19.715
23.982 54.790 19.577
23.983 54.786 19.434
23.984 54.776 19.291
23.985 54.777 19.152
23.986 54.782 19.016
23.986 54.782 18.878
23.987 54.784 18.728
23.988 54.780 18.592
23.989 54.770 18.451
23.990 54.775 18.318
23.991 54.787 18.174
23.992 54.791 18.031
23.992 54.798 17.894
23.993 54.803 17.758
23.994 54.796 17.611
23.995 54.788 17.470
23.995 54.785 17.338
23.996 54.776 17.187
23.997 54.770 17.055
23.998 54.778 16.908
23.999 54.781 16.768
24.000 54.767 16.631
24.001 54.756 16.483
24.002 54.759 16.350
24.003 54.756 16.207
24.004 54.762 16.065
24.005 54.800 15.932
24.006 54.850 15.795
24.007 54.867 15.656
24.008 54.850 15.517
24.009 54.832 15.372
24.010 54.811 15.233
24.012 54.779 15.091
24.013 54.753 14.935
24.014 54.742 14.808
24.015 54.742 14.665
24.016 54.744 14.518
24.018 54.750 14.380
24.019 54.765 14.246
24.020 54.785 14.107
24.022 54.829 13.967
24.025 54.301 30.744
24.025 54.389 30.673
24.026 54.516 30.541
24.027 54.643 30.401
24.028 54.752 30.262
24.029 54.836 30.120
24.029 54.875 29.986
24.030 54.871 29.844
24.030 54.858 29.708
24.031 54.858 29.563
24.032 54.864 29.428
24.032 54.868 29.288
24.033 54.870 29.144
24.034 54.862 29.009
24.034 54.854 28.865
24.035 54.851 28.727
24.036 54.856 28.593
24.037 54.862 28.452
24.038 54.863 28.306
24.038 54.863 28.170
24.039 54.855 28.024
24.040 54.849 27.895
24.041 54.843 27.750
24.041 54.842 27.611
24.042 54.845 27.471
24.043 54.849 27.332
24.043 54.854 27.193
24.044 54.851 27.051
24.044 54.844 26.918
24.045 54.850 26.770
24.045 54.854 26.635
24.046 54.848 26.497
24.046 54.842 26.354
24.047 54.842 26.214
24.047 54.850 26.076
24.048 54.851 25.938
24.049 54.845 25.796
24.049 54.833 25.654
24.050 54.829 25.516
24.051 54.838 25.379
24.051 54.842 25.236
24.052 54.845 25.096
24.053 54.849 24.961
24.053 54.844 24.821
24.054 54.846 24.679
24.055 54.847 24.539
24.055 54.845 24.405
24.056 54.849 24.258
24.057 54.850 24.121
24.057 54.849 23.981
24.058 54.848 23.842
24.058 54.848 23.706
24.059 54.846 23.558
24.059 54.843 23.423
24.060 54.843 23.282
24.060 54.841 23.145
24.061 54.833 23.005
24.061 54.828 22.862
24.062 54.827 22.723
24.062 54.832 22.586
24.063 54.833 22.441
24.063 54.834 22.310
24.064 54.837 22.166
24.065 54.837 22.022
24.065 54.831 21.886
24.066 54.827 21.750
24.067 54.827 21.605
24.068 54.826 21.463
24.069 54.823 21.327
24.070 54.826 21.190
24.071 54.836 21.041
24.072 54.836 20.912
24.073 54.827 20.764
24.074 54.825 20.626
24.075 54.835 20.492
24.076 54.842 20.350
24.077 54.836 20.210
24.078 54.833 20.067
24.079 54.833 19.925
24.080 54.826 19.786
24.081 54.827 19.651
24.082 54.828 19.506
24.083 54.820 19.369
24.084 54.818 19.229
24.085 54.825 19.090
24.086 54.826 18.942
24.087 54.825 18.808
24.088 54.826 18.670
24.089 54.815 18.526
24.089 54.807 18.384
24.090 54.819 18.248
24.091 54.830 18.108
24.092 54.835 17.971
24.093 54.844 17.824
24.093 54.841 17.689
24.094 54.833 17.549
24.095 54.826 17.404
24.096 54.819 17.265
24.097 54.810 17.123
24.098 54.815 16.988
24.098 54.820 16.844
24.099 54.815 16.705
24.100 54.802 16.559
24.101 54.799 16.420
24.102 54.805 16.287
24.103 54.801 16.139
24.104 54.816 16.005
24.105 54.861 15.870
24.107 54.899 15.727
24.108 54.897 15.594
24.109 54.879 15.449
24.110 54.865 15.309
24.111 54.839 15.160
24.112 54.809 15.019
24.113 54.790 14.882
24.115 54.783 14.735
24.116 54.781 14.601
24.117 54.781 14.452
24.118 54.787 14.326
24.120 54.802 14.179
24.121 54.830 14.043
24.125 54.360 30.744
24.126 54.486 30.605
24.126 54.560 30.535
24.127 54.682 30.402
24.128 54.789 30.263
24.128 54.875 30.125
24.129 54.916 29.988
24.130 54.913 29.841
24.130 54.901 29.708
24.131 54.897 29.562
24.131 54.901 29.427
24.132 54.907 29.286
24.133 54.911 29.151
24.133 54.904 29.006
24.134 54.896 28.870
24.135 54.891 28.727
24.136 54.894 28.589
24.136 54.897 28.448
24.137 54.901 28.314
24.138 54.905 28.169
24.139 54.897 28.033
24.140 54.891 27.891
24.140 54.884 27.750
24.141 54.881 27.611
24.142 54.883 27.474
24.142 54.886 27.334
24.143 54.892 27.195
24.143 54.887 27.052
24.144 54.880 26.917
24.144 54.884 26.771
24.145 54.887 26.642
24.145 54.885 26.491
24.146 54.881 26.354
24.147 54.880 26.220
24.147 54.886 26.076
24.148 54.886 25.942
24.148 54.880 25.795
24.149 54.868 25.657
24.150 54.863 25.519
24.150 54.871 25.380
24.151 54.876 25.241
24.152 54.882 25.100
24.153 54.888 24.959
24.153 54.882 24.820
24.154 54.880 24.685
24.154 54.879 24.535
24.155 54.880 24.405
24.156 54.886 24.265
24.156 54.890 24.124
24.157 54.891 23.985
24.157 54.888 23.843
24.158 54.886 23.704
24.158 54.881 23.563
24.159 54.878 23.424
24.160 54.882 23.287
24.160 54.882 23.146
24.161 54.877 23.009
24.161 54.872 22.860
24.162 54.868 22.727
24.162 54.867 22.590
24.163 54.870 22.442
24.163 54.872 22.308
24.164 54.874 22.172
24.164 54.872 22.024
24.165 54.868 21.892
24.166 54.867 21.747
24.167 54.866 21.609
24.167 54.867 21.468
24.168 54.866 21.328
24.169 54.868 21.195
24.170 54.877 21.044
24.171 54.878 20.916
24.172 54.868 20.768
24.174 54.865 20.627
24.175 54.876 20.492
24.176 54.884 20.354
24.177 54.878 20.210
24.178 54.873 20.074
24.179 54.869 19.930
24.180 54.860 19.789
24.181 54.864 19.654
24.182 54.866 19.511
24.183 54.860 19.373
24.184 54.861 19.227
24.185 54.872 19.093
24.186 54.874 18.950
24.186 54.872 18.810
24.187 54.872 18.675
24.188 54.862 18.528
24.189 54.847 18.389
24.190 54.851 18.247
24.191 54.865 18.113
24.191 54.873 17.974
24.192 54.880 17.831
24.193 54.880 17.695
24.194 54.873 17.552
24.195 54.868 17.406
24.195 54.863 17.267
24.196 54.854 17.134
24.197 54.856 16.987
24.198 54.856 16.853
24.199 54.852 16.699
24.200 54.847 16.575
24.201 54.847 16.419
24.202 54.856 16.290
24.203 54.850 16.150
24.204 54.856 16.003
24.205 54.897 15.871
24.206 54.931 15.737
24.207 54.931 15.593
24.208 54.918 15.445
24.209 54.902 15.314
24.210 54.875 15.170
24.212 54.847 15.028
24.213 54.827 14.878
24.214 54.821 14.739
24.215 54.814 14.605
24.217 54.807 14.455
24.218 54.812 14.333
24.219 54.820 14.182
24.220 54.838 14.041
24.225 54.526 30.612
24.225 54.598 30.540
24.226 54.723 30.397
24.227 54.828 30.263
24.227 54.913 30.127
24.228 54.954 29.984
24.229 54.957 29.845
24.229 54.944 29.707
24.230 54.935 29.563
24.230 54.939 29.430
24.231 54.947 29.288
24.232 54.952 29.150
24.232 54.944 29.007
24.233 54.935 28.871
24.234 54.930 28.728
24.235 54.933 28.589
24.236 54.936 28.452
24.236 54.941 28.312
24.237 54.949 28.173
24.238 54.942 28.035
24.239 54.933 27.886
24.239 54.927 27.754
24.240 54.921 27.614
24.241 54.921 27.474
24.241 54.925 27.334
24.242 54.932 27.194
24.242 54.929 27.055
24.243 54.924 26.912
24.243 54.924 26.782
24.244 54.922 26.633
24.244 54.919 26.498
24.245 54.915 26.356
24.246 54.913 26.218
24.246 54.917 26.078
24.247 54.918 25.938
24.247 54.914 25.801
24.248 54.906 25.659
24.249 54.903 25.516
24.249 54.908 25.382
24.250 54.912 25.239
24.251 54.921 25.104
24.252 54.924 24.961
24.252 54.921 24.822
24.253 54.916 24.689
24.253 54.911 24.542
24.254 54.913 24.399
24.255 54.918 24.265
24.255 54.923 24.126
24.256 54.929 23.985
24.256 54.925 23.846
24.257 54.922 23.710
24.257 54.915 23.564
24.258 54.911 23.423
24.259 54.917 23.288
24.259 54.919 23.153
24.260 54.916 23.005
24.260 54.912 22.867
24.261 54.904 22.730
24.261 54.900 22.585
24.262 54.904 22.451
24.262 54.907 22.308
24.263 54.904 22.173
24.263 54.903 22.028
24.264 54.906 21.891
24.265 54.906 21.752
24.266 54.903 21.614
24.266 54.905 21.470
24.267 54.907 21.332
24.268 54.907 21.192
24.269 54.916 21.057
24.270 54.915 20.910
24.271 54.905 20.776
24.273 54.903 20.631
24.274 54.913 20.489
24.275 54.923 20.358
24.276 54.918 20.211
24.277 54.910 20.076
24.278 54.906 19.935
24.279 54.899 19.790
24.280 54.904 19.658
24.281 54.908 19.515
24.282 54.902 19.373
24.283 54.907 19.234
24.284 54.916 19.091
24.285 54.919 18.961
24.286 54.918 18.814
24.286 54.920 18.677
24.287 54.912 18.531
24.288 54.897 18.401
24.289 54.893 18.253
24.290 54.903 18.112
24.291 54.911 17.973
24.291 54.915 17.843
24.292 54.913 17.691
24.293 54.908 17.552
24.294 54.907 17.416
24.294 54.906 17.274
24.295 54.901 17.136
24.296 54.895 16.989
24.297 54.892 16.852
24.298 54.890 16.714
24.299 54.890 16.572
24.300 54.898 16.434
24.301 54.904 16.289
24.302 54.894 16.153
24.303 54.895 16.004
24.304 54.931 15.872
24.305 54.962 15.737
24.306 54.963 15.601
24.307 54.954 15.457
24.308 54.938 15.315
24.309 54.909 15.177
24.311 54.879 15.026
24.312 54.867 14.880
24.313 54.861 14.745
24.314 54.846 14.607
24.316 54.834 14.459
24.317 54.832 14.328
24.318 54.834 14.189
24.319 54.841 14.041
24.321 54.924 13.921
24.324 54.639 30.541
24.325 54.762 30.400
24.326 54.865 30.266
24.326 54.946 30.122
24.327 54.989 29.987
24.328 54.991 29.846
24.328 54.979 29.710
24.329 54.970 29.566
24.329 54.971 29.427
24.330 54.983 29.288
24.331 54.990 29.147
24.331 54.979 29.013
24.332 54.967 28.868
24.333 54.965 28.730
24.334 54.970 28.590
24.334 54.975 28.452
24.335 54.984 28.316
24.336 54.990 28.173
24.337 54.982 28.036
24.338 54.970 27.894
24.338 54.964 27.753
24.339 54.958 27.614
24.340 54.959 27.471
24.340 54.967 27.341
24.341 54.974 27.192
24.341 54.975 27.064
24.342 54.970 26.916
24.342 54.966 26.777
24.343 54.959 26.634
24.343 54.951 26.500
24.344 54.948 26.357
24.344 54.949 26.220
24.345 54.952 26.080
24.346 54.953 25.940
24.346 54.952 25.800
24.347 54.948 25.660
24.348 54.946 25.521
24.348 54.947 25.382
24.349 54.948 25.245
24.350 54.957 25.101
24.350 54.962 24.969
24.351 54.957 24.823
24.352 54.952 24.684
24.352 54.945 24.549
24.353 54.945 24.404
24.354 54.949 24.264
24.354 54.953 24.129
24.355 54.959 23.989
24.355 54.956 23.847
24.356 54.953 23.707
24.356 54.947 23.570
24.357 54.944 23.427
24.357 54.950 23.290
24.358 54.951 23.150
24.358 54.950 23.011
24.359 54.946 22.871
24.359 54.936 22.729
24.360 54.934 22.589
24.361 54.939 22.451
24.361 54.942 22.315
24.362 54.938 22.169
24.362 54.935 22.033
24.363 54.941 21.894
24.364 54.942 21.754
24.364 54.935 21.615
24.365 54.940 21.471
24.366 54.942 21.340
24.367 54.941 21.190
24.368 54.950 21.061
24.369 54.950 20.912
24.370 54.942 20.773
24.371 54.940 20.639
24.373 54.951 20.498
24.374 54.958 20.360
24.375 54.953 20.220
24.376 54.947 20.071
24.377 54.943 19.937
24.378 54.938 19.792
24.379 54.943 19.663
24.380 54.950 19.516
24.381 54.943 19.378
24.382 54.945 19.241
24.383 54.955 19.096
24.383 54.957 18.963
24.384 54.955 18.820
24.385 54.963 18.679
24.386 54.959 18.537
24.387 54.944 18.394
24.388 54.940 18.265
24.389 54.946 18.114
24.389 54.953 17.979
24.390 54.953 17.844
24.391 54.946 17.692
24.392 54.941 17.563
24.392 54.940 17.415
24.393 54.944 17.280
24.394 54.944 17.135
24.395 54.933 16.994
24.396 54.926 16.858
24.397 54.925 16.717
24.398 54.929 16.575
24.399 54.938 16.439
24.400 54.941 16.295
24.401 54.931 16.153
24.402 54.931 16.011
24.403 54.961 15.874
24.404 54.991 15.746
24.405 54.992 15.600
24.406 54.987 15.461
24.407 54.973 15.313
24.408 54.942 15.177
24.409 54.917 15.034
24.411 54.906 14.892
24.412 54.899 14.745
24.413 54.885 14.609
24.414 54.870 14.462
24.416 54.861 14.330
24.417 54.859 14.196
24.418 54.866 14.043
24.422 54.602 30.606
24.423 54.738 30.471
24.424 54.853 30.332
24.425 54.942 30.198
24.426 55.002 30.055
24.426 55.020 29.919
24.427 55.017 29.777
24.427 55.009 29.638
24.428 55.003 29.498
24.428 55.014 29.358
24.429 55.029 29.218
24.430 55.027 29.080
24.431 55.009 28.944
24.431 55.002 28.799
24.432 55.008 28.663
24.433 55.015 28.525
24.434 55.025 28.384
24.435 55.031 28.241
24.435 55.028 28.104
24.436 55.012 27.970
24.437 54.999 27.824
24.437 54.996 27.685
24.438 54.995 27.546
24.439 55.002 27.403
24.439 55.009 27.273
24.440 55.012 27.125
24.440 55.012 26.990
24.441 55.005 26.849
24.441 54.999 26.707
24.442 54.987 26.571
24.442 54.984 26.428
24.443 54.988 26.291
24.444 54.995 26.154
24.444 54.995 26.012
24.445 54.997 25.875
24.446 55.002 25.729
24.446 54.998 25.594
24.447 54.994 25.451
24.448 54.990 25.316
24.448 54.992 25.176
24.449 55.001 25.039
24.450 55.001 24.896
24.450 54.995 24.752
24.451 54.989 24.625
24.451 54.984 24.473
24.452 54.984 24.337
24.453 54.986 24.197
24.453 54.990 24.063
24.454 54.990 23.919
24.454 54.986 23.780
24.455 54.983 23.641
24.455 54.981 23.497
24.456 54.984 23.365
24.457 54.984 23.222
24.457 54.984 23.081
24.458 54.983 22.945
24.458 54.976 22.802
24.459 54.972 22.662
24.459 54.973 22.526
24.460 54.980 22.385
24.460 54.981 22.240
24.461 54.977 22.108
24.461 54.981 21.968
24.462 54.985 21.827
24.463 54.974 21.680
24.464 54.971 21.554
24.464 54.976 21.406
24.465 54.977 21.269
24.466 54.983 21.122
24.467 54.987 20.995
24.469 54.982 20.845
24.470 54.978 20.708
24.471 54.980 20.572
24.472 54.992 20.429
24.473 54.993 20.291
24.474 54.989 20.152
24.475 54.987 20.011
24.476 54.981 19.868
24.477 54.980 19.732
24.478 54.989 19.592
24.479 54.989 19.452
24.480 54.981 19.311
24.481 54.984 19.174
24.482 54.993 19.030
24.483 54.990 18.891
24.484 54.993 18.756
24.485 55.001 18.613
24.485 54.991 18.469
24.486 54.980 18.330
24.487 54.982 18.196
24.488 54.989 18.052
24.489 54.992 17.908
24.489 54.985 17.776
24.490 54.980 17.632
24.491 54.974 17.489
24.492 54.979 17.353
24.493 54.990 17.214
24.493 54.981 17.071
24.494 54.963 16.931
24.495 54.960 16.787
24.496 54.963 16.648
24.497 54.964 16.509
24.498 54.973 16.375
24.499 54.969 16.225
24.500 54.966 16.087
24.501 54.984 15.947
24.502 55.013 15.815
24.503 55.025 15.681
24.504 55.019 15.532
24.505 55.014 15.396
24.507 54.994 15.244
24.508 54.970 15.112
24.509 54.951 14.968
24.510 54.941 14.819
24.511 54.935 14.682
24.513 54.925 14.539
24.514 54.910 14.401
24.515 54.903 14.259
24.516 54.893 14.120
24.518 54.913 13.983
24.522 54.704 30.542
24.522 54.778 30.473
24.523 54.891 30.332
24.524 54.975 30.194
24.525 55.030 30.060
24.525 55.044 29.918
24.526 55.043 29.775
24.526 55.040 29.639
24.527 55.036 29.501
24.528 55.050 29.361
24.528 55.070 29.221
24.529 55.071 29.076
24.530 55.053 28.943
24.530 55.045 28.803
24.531 55.050 28.667
24.532 55.058 28.519
24.533 55.064 28.385
24.534 55.065 28.243
24.535 55.061 28.105
24.535 55.044 27.968
24.536 55.034 27.825
24.537 55.032 27.686
24.537 55.034 27.552
24.538 55.041 27.403
24.539 55.041 27.271
24.539 55.040 27.129
24.540 55.041 26.988
24.540 55.038 26.848
24.541 55.031 26.713
24.541 55.020 26.572
24.542 55.020 26.433
24.542 55.028 26.292
24.543 55.032 26.152
24.543 55.029 26.015
24.544 55.036 25.873
24.545 55.046 25.737
24.545 55.042 25.598
24.546 55.037 25.453
24.547 55.031 25.319
24.547 55.030 25.176
24.548 55.037 25.038
24.549 55.040 24.896
24.549 55.037 24.763
24.550 55.030 24.618
24.551 55.026 24.477
24.551 55.027 24.340
24.552 55.025 24.201
24.552 55.027 24.061
24.553 55.022 23.922
24.554 55.016 23.786
24.554 55.016 23.638
24.555 55.018 23.500
24.555 55.022 23.369
24.556 55.020 23.222
24.556 55.018 23.086
24.557 55.020 22.945
24.557 55.014 22.803
24.558 55.010 22.669
24.558 55.010 22.526
24.559 55.013 22.387
24.559 55.018 22.242
24.560 55.018 22.111
24.561 55.025 21.970
24.561 55.028 21.831
24.562 55.013 21.689
24.563 55.007 21.547
24.564 55.011 21.412
24.565 55.013 21.273
24.566 55.020 21.127
24.567 55.024 20.993
24.568 55.016 20.853
24.569 55.013 20.711
24.570 55.013 20.570
24.571 55.024 20.430
24.572 55.027 20.295
24.573 55.026 20.154
24.574 55.028 20.018
24.575 55.021 19.872
24.576 55.018 19.734
24.577 55.028 19.596
24.578 55.028 19.455
24.579 55.017 19.314
24.580 55.017 19.173
24.581 55.024 19.035
24.582 55.021 18.899
24.583 55.023 18.751
24.584 55.034 18.621
24.585 55.028 18.477
24.585 55.017 18.333
24.586 55.020 18.195
24.587 55.025 18.058
24.588 55.025 17.911
24.589 55.021 17.778
24.589 55.014 17.638
24.590 55.010 17.492
24.591 55.019 17.356
24.592 55.028 17.216
24.593 55.017 17.077
24.593 54.998 16.933
24.594 54.994 16.790
24.595 54.998 16.655
24.596 54.994 16.513
24.597 55.000 16.371
24.598 55.002 16.235
24.599 55.008 16.090
24.600 55.031 15.957
24.601 55.055 15.819
24.602 55.065 15.679
24.604 55.060 15.540
24.605 55.056 15.401
24.606 55.044 15.251
24.607 55.024 15.116
24.608 55.006 14.977
24.609 54.994 14.831
24.611 54.987 14.679
24.612 54.979 14.548
24.613 54.968 14.408
24.614 54.962 14.260
24.616 54.962 14.125
24.617 54.950 13.987
24.617 54.966 13.926
24.622 54.743 30.541
24.622 54.872 30.404
24.623 54.972 30.265
24.624 55.039 30.129
24.625 55.068 29.986
24.625 55.070 29.852
24.626 55.070 29.705
24.626 55.068 29.571
24.627 55.075 29.429
24.628 55.097 29.292
24.628 55.113 29.152
24.629 55.104 29.010
24.630 55.092 28.876
24.630 55.089 28.729
24.631 55.094 28.600
24.632 55.099 28.454
24.633 55.095 28.314
24.634 55.092 28.178
24.634 55.084 28.036
24.635 55.069 27.895
24.636 55.066 27.756
24.637 55.069 27.620
24.637 55.076 27.485
24.638 55.076 27.335
24.638 55.069 27.199
24.639 55.071 27.059
24.639 55.075 26.924
24.640 55.071 26.784
24.640 55.058 26.638
24.641 55.053 26.509
24.642 55.060 26.359
24.642 55.062 26.223
24.643 55.058 26.087
24.643 55.062 25.941
24.644 55.075 25.808
24.645 55.080 25.667
24.645 55.080 25.533
24.646 55.074 25.385
24.647 55.068 25.252
24.647 55.068 25.104
24.648 55.071 24.972
24.649 55.070 24.832
24.649 55.065 24.686
24.650 55.059 24.555
24.651 55.062 24.413
24.651 55.065 24.274
24.652 55.067 24.134
24.652 55.065 23.988
24.653 55.052 23.853
24.653 55.048 23.715
24.654 55.052 23.578
24.655 55.056 23.431
24.655 55.058 23.300
24.656 55.052 23.155
24.656 55.053 23.019
24.657 55.056 22.883
24.657 55.048 22.732
24.658 55.044 22.600
24.658 55.045 22.459
24.659 55.049 22.322
24.659 55.049 22.178
24.660 55.058 22.039
24.661 55.065 21.899
24.661 55.055 21.767
24.662 55.043 21.620
24.663 55.044 21.484
24.664 55.048 21.338
24.665 55.050 21.207
24.666 55.060 21.065
24.667 55.058 20.924
24.668 55.050 20.783
24.669 55.048 20.647
24.670 55.051 20.507
24.671 55.057 20.362
24.672 55.058 20.225
24.673 55.062 20.089
24.674 55.061 19.948
24.675 55.051 19.804
24.676 55.058 19.670
24.677 55.065 19.526
24.678 55.059 19.387
24.679 55.052 19.247
24.680 55.055 19.113
24.681 55.055 18.965
24.682 55.051 18.830
24.683 55.057 18.684
24.684 55.064 18.552
24.685 55.056 18.410
24.685 55.055 18.268
24.686 55.059 18.130
24.687 55.062 17.990
24.688 55.061 17.852
24.689 55.056 17.708
24.689 55.054 17.565
24.690 55.056 17.433
24.691 55.063 17.291
24.692 55.060 17.152
24.693 55.044 17.005
24.694 55.032 16.871
24.695 55.035 16.722
24.695 55.032 16.587
24.696 55.027 16.445
24.697 55.034 16.306
24.698 55.046 16.164
24.699 55.069 16.030
24.701 55.091 15.901
24.702 55.103 15.755
24.703 55.100 15.608
24.704 55.094 15.474
24.705 55.092 15.334
24.706 55.081 15.187
24.707 55.067 15.049
24.709 55.053 14.906
24.710 55.044 14.764
24.711 55.040 14.622
24.712 55.032 14.491
24.714 55.026 14.340
24.715 55.026 14.203
24.716 55.022 14.063
24.717 55.073 13.926
24.718 55.197 13.871
24.722 54.785 30.542
24.723 54.905 30.405
24.724 55.006 30.265
24.724 55.071 30.127
24.725 55.100 29.984
24.726 55.100 29.850
24.726 55.100 29.709
24.727 55.101 29.571
24.727 55.106 29.432
24.728 55.127 29.290
24.729 55.142 29.154
24.730 55.139 29.013
24.730 55.130 28.874
24.731 55.129 28.732
24.732 55.132 28.595
24.733 55.127 28.457
24.733 55.124 28.316
24.734 55.124 28.175
24.735 55.118 28.040
24.736 55.105 27.897
24.736 55.102 27.762
24.737 55.105 27.615
24.738 55.109 27.482
24.738 55.106 27.338
24.739 55.096 27.204
24.739 55.098 27.059
24.740 55.108 26.925
24.740 55.107 26.782
24.741 55.097 26.644
24.741 55.094 26.506
24.742 55.097 26.366
24.743 55.095 26.221
24.743 55.087 26.092
24.744 55.091 25.938
24.744 55.105 25.809
24.745 55.112 25.669
24.746 55.116 25.527
24.747 55.108 25.392
24.747 55.102 25.253
24.748 55.099 25.107
24.749 55.096 24.973
24.749 55.096 24.827
24.750 55.092 24.695
24.750 55.088 24.551
24.751 55.094 24.417
24.752 55.101 24.272
24.752 55.106 24.136
24.753 55.103 23.998
24.753 55.087 23.856
24.754 55.082 23.713
24.754 55.089 23.578
24.755 55.093 23.433
24.756 55.091 23.302
24.756 55.084 23.156
24.757 55.088 23.016
24.757 55.092 22.885
24.758 55.086 22.742
24.758 55.082 22.597
24.759 55.080 22.459
24.759 55.082 22.321
24.760 55.084 22.184
24.760 55.092 22.048
24.761 55.096 21.903
24.762 55.088 21.760
24.763 55.079 21.627
24.763 55.085 21.485
24.764 55.089 21.345
24.765 55.088 21.203
24.766 55.097 21.069
24.767 55.093 20.925
24.768 55.087 20.789
24.770 55.086 20.650
24.771 55.085 20.512
24.772 55.092 20.364
24.773 55.093 20.231
24.774 55.099 20.091
24.775 55.098 19.947
24.776 55.087 19.807
24.777 55.093 19.672
24.778 55.098 19.535
24.779 55.094 19.386
24.780 55.087 19.253
24.781 55.089 19.111
24.782 55.090 18.972
24.783 55.084 18.832
24.783 55.086 18.689
24.784 55.091 18.550
24.785 55.088 18.412
24.786 55.086 18.272
24.787 55.089 18.132
24.788 55.094 17.995
24.788 55.095 17.850
24.789 55.093 17.714
24.790 55.093 17.573
24.791 55.095 17.439
24.792 55.097 17.290
24.792 55.094 17.151
24.793 55.078 17.010
24.794 55.070 16.874
24.795 55.073 16.727
24.796 55.067 16.599
24.797 55.060 16.446
24.798 55.072 16.304
24.799 55.092 16.171
24.800 55.116 16.034
24.801 55.140 15.899
24.802 55.145 15.764
24.803 55.133 15.614
24.804 55.124 15.478
24.806 55.120 15.340
24.807 55.117 15.199
24.808 55.111 15.045
24.809 55.098 14.911
24.810 55.095 14.771
24.812 55.100 14.626
24.813 55.091 14.492
24.814 55.090 14.348
24.815 55.096 14.209
24.817 55.090 14.079
24.818 55.128 13.930
24.823 54.811 30.548
24.823 54.877 30.472
24.824 54.998 30.336
24.825 55.082 30.196
24.825 55.128 30.056
24.826 55.139 29.917
24.826 55.138 29.781
24.827 55.140 29.638
24.828 55.142 29.503
24.828 55.151 29.361
24.829 55.165 29.221
24.830 55.171 29.083
24.830 55.165 28.945
24.831 55.164 28.807
24.832 55.164 28.661
24.833 55.156 28.532
24.833 55.151 28.382
24.834 55.154 28.248
24.835 55.160 28.109
24.836 55.150 27.967
24.837 55.139 27.829
24.837 55.141 27.692
24.838 55.142 27.548
24.839 55.143 27.412
24.839 55.138 27.272
24.840 55.133 27.137
24.840 55.139 26.989
24.841 55.147 26.854
24.841 55.142 26.713
24.842 55.134 26.579
24.842 55.134 26.434
24.843 55.133 26.299
24.843 55.123 26.154
24.844 55.120 26.017
24.845 55.130 25.878
24.845 55.141 25.738
24.846 55.146 25.598
24.847 55.144 25.464
24.847 55.134 25.318
24.848 55.132 25.184
24.849 55.130 25.041
24.849 55.129 24.903
24.850 55.129 24.762
24.851 55.123 24.627
24.851 55.124 24.484
24.852 55.132 24.344
24.852 55.140 24.208
24.853 55.144 24.070
24.854 55.135 23.927
24.854 55.120 23.787
24.855 55.124 23.648
24.855 55.131 23.509
24.856 55.128 23.370
24.856 55.120 23.233
24.857 55.117 23.089
24.857 55.124 22.950
24.858 55.123 22.813
24.858 55.120 22.675
24.859 55.116 22.533
24.859 55.113 22.389
24.860 55.117 22.259
24.860 55.125 22.113
24.861 55.129 21.976
24.862 55.126 21.838
24.863 55.121 21.694
24.863 55.124 21.557
24.864 55.132 21.419
24.865 55.126 21.280
24.866 55.127 21.139
24.867 55.127 21.000
24.868 55.118 20.861
24.869 55.117 20.716
24.871 55.117 20.580
24.872 55.121 20.442
24.873 55.125 20.297
24.874 55.131 20.167
24.875 55.135 20.019
24.876 55.124 19.884
24.877 55.118 19.742
24.878 55.126 19.601
24.879 55.127 19.466
24.880 55.124 19.323
24.881 55.123 19.182
24.882 55.125 19.046
24.883 55.124 18.904
24.883 55.120 18.763
24.884 55.121 18.623
24.885 55.124 18.488
24.886 55.121 18.347
24.887 55.119 18.201
24.888 55.124 18.065
24.888 55.126 17.924
24.889 55.126 17.788
24.890 55.125 17.646
24.891 55.123 17.504
24.892 55.123 17.368
24.892 55.127 17.226
24.893 55.118 17.085
24.894 55.107 16.943
24.895 55.109 16.808
24.896 55.107 16.660
24.897 55.093 16.524
24.898 55.097 16.383
24.899 55.117 16.247
24.900 55.138 16.105
24.901 55.165 15.968
24.902 55.185 15.833
24.903 55.178 15.693
24.904 55.163 15.552
24.905 55.152 15.407
24.906 55.148 15.276
24.908 55.150 15.136
24.909 55.147 14.978
24.910 55.147 14.841
24.911 55.165 14.712
24.913 55.170 14.567
24.914 55.149 14.428
24.915 55.155 14.291
24.916 55.156 14.145
24.918 55.152 14.015
24.919 55.261 13.872
24.923 54.835 30.543
24.923 54.909 30.474
24.924 55.031 30.339
24.925 55.117 30.197
24.925 55.166 30.059
24.926 55.177 29.921
24.926 55.176 29.778
24.927 55.178 29.639
24.928 55.182 29.500
24.928 55.186 29.365
24.929 55.193 29.221
24.930 55.196 29.084
24.930 55.191 28.944
24.931 55.192 28.806
24.932 55.188 28.666
24.933 55.180 28.529
24.933 55.175 28.388
24.934 55.184 28.248
24.935 55.193 28.110
24.936 55.180 27.966
24.937 55.167 27.832
24.937 55.171 27.694
24.938 55.172 27.549
24.939 55.171 27.410
24.939 55.173 27.271
24.940 55.172 27.140
24.940 55.176 26.993
24.941 55.179 26.857
24.941 55.175 26.715
24.942 55.168 26.577
24.942 55.168 26.434
24.943 55.165 26.299
24.943 55.158 26.157
24.944 55.158 26.019
24.945 55.165 25.875
24.945 55.173 25.743
24.946 55.177 25.608
24.947 55.174 25.461
24.947 55.166 25.320
24.948 55.166 25.184
24.949 55.169 25.046
24.949 55.168 24.907
24.950 55.167 24.763
24.951 55.161 24.624
24.951 55.160 24.486
24.952 55.167 24.347
24.953 55.176 24.207
24.953 55.178 24.075
24.954 55.170 23.928
24.954 55.157 23.789
24.955 55.158 23.650
24.955 55.167 23.511
24.956 55.162 23.371
24.956 55.153 23.234
24.957 55.151 23.094
24.957 55.154 22.957
24.958 55.149 22.809
24.958 55.150 22.675
24.959 55.147 22.538
24.959 55.143 22.395
24.960 55.151 22.255
24.961 55.159 22.116
24.961 55.159 21.978
24.962 55.157 21.841
24.963 55.155 21.699
24.963 55.164 21.559
24.964 55.168 21.421
24.965 55.159 21.283
24.966 55.157 21.144
24.967 55.155 20.997
24.968 55.152 20.864
24.969 55.152 20.724
24.971 55.153 20.582
24.972 55.155 20.440
24.973 55.154 20.303
24.974 55.163 20.168
24.975 55.167 20.025
24.976 55.155 19.882
24.977 55.149 19.746
24.978 55.155 19.603
24.979 55.159 19.469
24.980 55.158 19.329
24.981 55.160 19.187
24.982 55.161 19.046
24.983 55.160 18.911
24.983 55.156 18.761
24.984 55.158 18.634
24.985 55.160 18.486
24.986 55.154 18.350
24.987 55.154 18.209
24.988 55.156 18.065
24.988 55.159 17.932
24.989 55.158 17.786
24.990 55.157 17.648
24.991 55.150 17.510
24.992 55.149 17.371
24.992 55.155 17.229
24.993 55.149 17.087
24.994 55.142 16.947
24.995 55.144 16.811
24.996 55.141 16.668
24.997 55.125 16.523
24.998 55.129 16.386
24.999 55.150 16.253
25.000 55.174 16.114
25.001 55.199 15.974
25.002 55.217 15.833
25.003 55.215 15.698
25.004 55.195 15.551
25.005 55.174 15.410
25.006 55.161 15.269
25.008 55.169 15.142
25.009 55.177 14.991
25.010 55.193 14.849
25.012 55.226 14.721
25.013 55.229 14.579
25.014 55.226 14.433
25.015 55.226 14.300
25.017 55.211 14.152
25.018 55.201 14.012
25.023 54.870 30.542
25.024 54.999 30.406
25.024 55.106 30.268
25.025 55.178 30.126
25.026 55.208 29.994
25.026 55.211 29.848
25.027 55.213 29.711
25.027 55.216 29.577
25.028 55.217 29.430
25.029 55.218 29.290
25.029 55.220 29.156
25.030 55.219 29.014
25.031 55.219 28.878
25.032 55.217 28.737
25.032 55.211 28.595
25.033 55.204 28.458
25.034 55.209 28.320
25.035 55.222 28.179
25.036 55.220 28.039
25.036 55.201 27.903
25.037 55.196 27.757
25.038 55.200 27.623
25.038 55.198 27.483
25.039 55.201 27.347
25.040 55.203 27.202
25.040 55.204 27.068
25.041 55.206 26.923
25.041 55.203 26.788
25.042 55.197 26.647
25.042 55.198 26.508
25.043 55.199 26.366
25.043 55.194 26.232
25.044 55.196 26.090
25.045 55.200 25.952
25.045 55.206 25.816
25.046 55.207 25.666
25.046 55.207 25.539
25.047 55.201 25.388
25.048 55.199 25.260
25.049 55.208 25.113
25.049 55.209 24.977
25.050 55.206 24.838
25.051 55.204 24.700
25.051 55.201 24.557
25.052 55.201 24.419
25.052 55.207 24.279
25.053 55.214 24.142
25.053 55.208 24.000
25.054 55.197 23.866
25.055 55.188 23.719
25.055 55.192 23.583
25.056 55.194 23.445
25.056 55.188 23.300
25.057 55.186 23.165
25.057 55.186 23.026
25.058 55.183 22.887
25.058 55.177 22.747
25.059 55.178 22.605
25.059 55.177 22.471
25.060 55.183 22.325
25.060 55.194 22.189
25.061 55.197 22.055
25.062 55.192 21.910
25.062 55.184 21.769
25.063 55.190 21.634
25.064 55.199 21.494
25.065 55.193 21.352
25.066 55.188 21.212
25.067 55.186 21.076
25.068 55.182 20.933
25.069 55.185 20.795
25.070 55.187 20.657
25.071 55.189 20.513
25.072 55.185 20.374
25.073 55.186 20.237
25.074 55.196 20.105
25.076 55.194 19.951
25.077 55.187 19.819
25.077 55.186 19.681
25.079 55.192 19.538
25.079 55.193 19.400
25.080 55.196 19.257
25.081 55.197 19.126
25.082 55.194 18.977
25.083 55.191 18.844
25.084 55.191 18.697
25.085 55.194 18.561
25.086 55.189 18.423
25.087 55.182 18.281
25.087 55.184 18.138
25.088 55.191 18.006
25.089 55.193 17.862
25.090 55.192 17.724
25.091 55.186 17.579
25.091 55.180 17.442
25.092 55.184 17.301
25.093 55.186 17.167
25.094 55.180 17.020
25.095 55.177 16.884
25.096 55.176 16.738
25.097 55.161 16.601
25.097 55.153 16.462
25.098 55.170 16.319
25.100 55.190 16.180
25.101 55.213 16.050
25.102 55.235 15.912
25.103 55.249 15.772
25.104 55.235 15.626
25.105 55.206 15.485
25.106 55.177 15.338
25.107 55.167 15.205
25.108 55.177 15.075
25.110 55.195 14.917
25.111 55.235 14.791
25.112 55.254 14.660
25.114 55.258 14.505
25.115 55.247 14.369
25.116 55.223 14.224
25.117 55.165 14.069
25.118 55.205 13.940
25.122 54.902 30.545
25.123 55.029 30.406
25.124 55.134 30.265
25.125 55.205 30.129
25.125 55.238 29.988
25.126 55.241 29.852
25.127 55.242 29.710
25.127 55.248 29.578
25.128 55.247 29.430
25.128 55.246 29.295
25.129 55.249 29.154
25.130 55.251 29.013
25.131 55.251 28.878
25.131 55.247 28.738
25.132 55.243 28.598
25.133 55.239 28.456
25.134 55.245 28.322
25.135 55.258 28.180
25.135 55.250 28.041
25.136 55.232 27.902
25.137 55.228 27.763
25.137 55.228 27.624
25.138 55.228 27.486
25.139 55.232 27.343
25.139 55.237 27.211
25.140 55.236 27.062
25.140 55.235 26.929
25.141 55.231 26.789
25.141 55.226 26.648
25.142 55.228 26.506
25.142 55.229 26.367
25.143 55.229 26.237
25.144 55.232 26.089
25.144 55.237 25.953
25.145 55.240 25.817
25.145 55.236 25.669
25.146 55.239 25.536
25.147 55.232 25.394
25.147 55.230 25.266
25.148 55.243 25.114
25.149 55.244 24.977
25.150 55.239 24.842
25.150 55.239 24.695
25.151 55.240 24.559
25.151 55.237 24.426
25.152 55.235 24.278
25.153 55.240 24.145
25.153 55.235 24.000
25.154 55.224 23.861
25.154 55.219 23.727
25.155 55.219 23.587
25.155 55.220 23.444
25.156 55.220 23.303
25.156 55.224 23.172
25.157 55.225 23.028
25.157 55.221 22.887
25.158 55.214 22.753
25.158 55.211 22.605
25.159 55.211 22.467
25.159 55.219 22.333
25.160 55.231 22.193
25.161 55.234 22.055
25.161 55.227 21.912
25.162 55.215 21.770
25.163 55.219 21.636
25.164 55.228 21.495
25.164 55.225 21.356
25.165 55.217 21.217
25.166 55.218 21.077
25.168 55.212 20.937
25.169 55.214 20.794
25.170 55.220 20.658
25.171 55.220 20.519
25.172 55.215 20.381
25.173 55.213 20.238
25.174 55.222 20.102
25.175 55.228 19.959
25.176 55.221 19.819
25.177 55.222 19.685
25.178 55.224 19.542
25.179 55.223 19.401
25.180 55.226 19.263
25.181 55.230 19.126
25.182 55.225 18.980
25.183 55.222 18.844
25.184 55.227 18.707
25.184 55.230 18.563
25.185 55.224 18.424
25.186 55.214 18.286
25.187 55.216 18.139
25.188 55.224 18.007
25.188 55.227 17.865
25.189 55.226 17.730
25.190 55.219 17.585
25.191 55.214 17.446
25.192 55.216 17.308
25.193 55.217 17.164
25.193 55.212 17.027
25.194 55.209 16.883
25.195 55.207 16.744
25.196 55.198 16.601
25.197 55.191 16.465
25.198 55.205 16.326
25.199 55.221 16.189
25.200 55.238 16.049
25.201 55.258 15.909
25.202 55.278 15.774
25.203 55.269 15.633
25.204 55.238 15.485
25.205 55.209 15.348
25.207 55.194 15.206
25.208 55.195 15.078
25.209 55.213 14.923
25.210 55.243 14.792
25.212 55.252 14.645
25.213 55.229 14.502
25.214 55.183 14.361
25.215 55.174 14.213
25.216 55.143 14.075
25.218 55.181 13.939
25.219 55.190 13.826
25.221 54.861 30.611
25.222 55.001 30.474
25.223 55.114 30.339
25.224 55.197 30.198
25.224 55.249 30.060
25.225 55.269 29.920
25.225 55.270 29.786
25.226 55.274 29.635
25.227 55.277 29.508
25.227 55.275 29.363
25.228 55.279 29.229
25.229 55.283 29.081
25.229 55.285 28.953
25.230 55.281 28.804
25.231 55.279 28.670
25.232 55.279 28.533
25.233 55.278 28.390
25.233 55.287 28.247
25.234 55.288 28.112
25.235 55.270 27.973
25.236 55.262 27.832
25.236 55.263 27.698
25.237 55.261 27.553
25.238 55.265 27.411
25.238 55.272 27.280
25.239 55.275 27.138
25.239 55.270 26.994
25.240 55.264 26.861
25.240 55.260 26.721
25.241 55.257 26.580
25.241 55.258 26.441
25.242 55.260 26.301
25.243 55.265 26.167
25.243 55.270 26.019
25.244 55.273 25.885
25.244 55.271 25.749
25.245 55.272 25.604
25.246 55.267 25.469
25.246 55.258 25.326
25.247 55.268 25.190
25.248 55.275 25.051
25.248 55.268 24.906
25.249 55.264 24.771
25.250 55.267 24.634
25.250 55.267 24.492
25.251 55.260 24.353
25.252 55.264 24.212
25.252 55.266 24.076
25.253 55.257 23.939
25.253 55.249 23.788
25.254 55.246 23.659
25.254 55.244 23.518
25.255 55.248 23.377
25.255 55.258 23.239
25.256 55.263 23.098
25.256 55.264 22.964
25.257 55.260 22.815
25.257 55.251 22.688
25.258 55.247 22.537
25.258 55.250 22.406
25.259 55.260 22.265
25.260 55.266 22.124
25.260 55.264 21.987
25.261 55.250 21.844
25.262 55.244 21.706
25.262 55.249 21.566
25.263 55.256 21.429
25.264 55.253 21.288
25.265 55.250 21.150
25.266 55.249 21.009
25.267 55.245 20.870
25.269 55.251 20.727
25.270 55.257 20.594
25.271 55.248 20.447
25.272 55.240 20.314
25.273 55.243 20.171
25.274 55.261 20.035
25.275 55.261 19.898
25.276 55.257 19.749
25.277 55.260 19.615
25.278 55.254 19.478
25.279 55.254 19.338
25.280 55.260 19.191
25.281 55.261 19.057
25.282 55.252 18.918
25.282 55.253 18.776
25.283 55.261 18.638
25.284 55.261 18.497
25.285 55.253 18.356
25.286 55.250 18.218
25.287 55.257 18.080
25.287 55.263 17.940
25.288 55.264 17.800
25.289 55.262 17.660
25.290 55.259 17.516
25.291 55.253 17.384
25.291 55.254 17.237
25.292 55.253 17.100
25.293 55.248 16.957
25.294 55.247 16.819
25.295 55.248 16.680
25.296 55.242 16.542
25.297 55.242 16.399
25.298 55.253 16.260
25.299 55.265 16.120
25.300 55.281 15.984
25.301 55.302 15.844
25.302 55.310 15.707
25.303 55.291 15.569
25.304 55.261 15.419
25.305 55.240 15.279
25.307 55.227 15.141
25.308 55.224 15.010
25.309 55.235 14.855
25.310 55.245 14.714
25.312 55.234 14.568
25.313 55.172 14.427
25.314 55.179 14.289
25.315 55.192 14.156
25.316 55.194 14.014
25.318 55.252 13.881
25.319 55.236 13.786
25.321 54.898 30.610
25.321 55.031 30.472
25.322 55.140 30.342
25.323 55.220 30.197
25.324 55.275 30.065
25.324 55.298 29.916
25.325 55.300 29.789
25.325 55.299 29.637
25.326 55.299 29.505
25.327 55.300 29.364
25.327 55.306 29.226
25.328 55.315 29.088
25.329 55.315 28.949
25.329 55.307 28.811
25.330 55.311 28.665
25.331 55.312 28.532
25.332 55.311 28.392
25.333 55.316 28.250
25.333 55.312 28.115
25.334 55.300 27.974
25.335 55.294 27.835
25.336 55.297 27.695
25.336 55.294 27.555
25.337 55.294 27.414
25.337 55.304 27.279
25.338 55.306 27.140
25.339 55.297 26.999
25.339 55.291 26.862
25.340 55.290 26.719
25.340 55.290 26.580
25.341 55.289 26.443
25.341 55.291 26.304
25.342 55.297 26.162
25.342 55.299 26.026
25.343 55.301 25.887
25.344 55.300 25.745
25.344 55.302 25.611
25.345 55.296 25.473
25.346 55.286 25.324
25.346 55.293 25.188
25.347 55.297 25.053
25.348 55.286 24.909
25.348 55.282 24.774
25.349 55.289 24.633
25.350 55.292 24.492
25.350 55.288 24.358
25.351 55.292 24.216
25.351 55.293 24.075
25.352 55.285 23.940
25.352 55.277 23.796
25.353 55.272 23.654
25.353 55.271 23.518
25.354 55.277 23.378
25.354 55.291 23.245
25.355 55.299 23.100
25.356 55.298 22.965
25.356 55.292 22.822
25.357 55.287 22.688
25.357 55.280 22.539
25.358 55.280 22.407
25.358 55.289 22.264
25.359 55.292 22.127
25.359 55.287 21.987
25.360 55.280 21.848
25.361 55.275 21.705
25.362 55.277 21.572
25.362 55.288 21.432
25.363 55.288 21.289
25.364 55.283 21.153
25.365 55.279 21.011
25.366 55.274 20.870
25.368 55.283 20.732
25.369 55.287 20.597
25.370 55.277 20.450
25.371 55.267 20.316
25.372 55.270 20.173
25.373 55.292 20.036
25.374 55.298 19.899
25.375 55.296 19.755
25.376 55.294 19.619
25.377 55.285 19.477
25.378 55.282 19.341
25.379 55.288 19.195
25.380 55.288 19.056
25.381 55.277 18.922
25.381 55.275 18.781
25.382 55.283 18.637
25.383 55.289 18.501
25.384 55.284 18.360
25.385 55.283 18.223
25.386 55.290 18.084
25.386 55.293 17.942
25.387 55.293 17.799
25.388 55.296 17.664
25.389 55.293 17.526
25.390 55.285 17.378
25.390 55.284 17.244
25.391 55.281 17.103
25.392 55.278 16.967
25.393 55.282 16.818
25.394 55.287 16.683
25.395 55.282 16.548
25.396 55.280 16.399
25.397 55.288 16.262
25.398 55.301 16.128
25.399 55.317 15.984
25.400 55.337 15.855
25.401 55.341 15.710
25.402 55.324 15.570
25.403 55.304 15.428
25.404 55.285 15.284
25.406 55.268 15.141
25.407 55.250 15.011
25.408 55.247 14.857
25.409 55.255 14.712
25.411 55.253 14.569
25.412 55.235 14.446
25.413 55.252 14.297
25.414 55.267 14.164
25.416 55.267 14.024
25.417 55.284 13.876
25.418 55.325 13.800
25.420 55.006 30.543
25.421 55.119 30.405
25.421 55.213 30.270
25.422 55.282 30.127
25.423 55.324 29.998
25.423 55.334 29.846
25.424 55.331 29.719
25.425 55.330 29.570
25.425 55.328 29.435
25.426 55.330 29.296
25.427 55.343 29.158
25.427 55.349 29.019
25.428 55.339 28.877
25.429 55.335 28.741
25.430 55.338 28.600
25.430 55.339 28.461
25.431 55.337 28.325
25.432 55.336 28.184
25.433 55.335 28.042
25.433 55.330 27.910
25.434 55.328 27.763
25.435 55.331 27.626
25.436 55.325 27.488
25.436 55.331 27.348
25.437 55.345 27.208
25.437 55.339 27.072
25.438 55.324 26.927
25.438 55.323 26.792
25.439 55.325 26.653
25.439 55.324 26.513
25.440 55.321 26.378
25.440 55.323 26.235
25.441 55.324 26.092
25.442 55.325 25.958
25.442 55.325 25.817
25.443 55.325 25.678
25.444 55.325 25.539
25.444 55.315 25.397
25.445 55.313 25.262
25.446 55.320 25.121
25.446 55.313 24.985
25.447 55.305 24.838
25.448 55.307 24.709
25.448 55.317 24.563
25.449 55.320 24.421
25.449 55.318 24.291
25.450 55.322 24.148
25.451 55.315 24.006
25.451 55.309 23.865
25.452 55.302 23.731
25.452 55.301 23.591
25.453 55.303 23.454
25.453 55.315 23.310
25.454 55.330 23.174
25.454 55.332 23.033
25.455 55.328 22.896
25.455 55.321 22.755
25.456 55.317 22.615
25.456 55.311 22.476
25.457 55.314 22.337
25.457 55.318 22.205
25.458 55.314 22.054
25.459 55.309 21.919
25.459 55.308 21.781
25.460 55.305 21.639
25.461 55.310 21.503
25.462 55.317 21.362
25.463 55.316 21.225
25.464 55.309 21.087
25.465 55.301 20.941
25.466 55.303 20.803
25.467 55.314 20.663
25.468 55.312 20.533
25.469 55.300 20.381
25.470 55.294 20.245
25.471 55.309 20.115
25.473 55.322 19.963
25.474 55.324 19.832
25.475 55.320 19.684
25.475 55.314 19.552
25.476 55.305 19.410
25.477 55.307 19.271
25.478 55.312 19.133
25.479 55.306 18.991
25.480 55.298 18.850
25.481 55.301 18.710
25.482 55.313 18.574
25.483 55.315 18.436
25.484 55.311 18.289
25.484 55.314 18.157
25.485 55.316 18.014
25.486 55.315 17.875
25.487 55.316 17.733
25.488 55.318 17.596
25.488 55.310 17.457
25.489 55.305 17.312
25.490 55.305 17.176
25.491 55.303 17.036
25.492 55.308 16.898
25.493 55.317 16.758
25.494 55.318 16.619
25.495 55.309 16.473
25.495 55.307 16.333
25.496 55.321 16.201
25.498 55.340 16.057
25.499 55.358 15.921
25.500 55.371 15.788
25.501 55.365 15.641
25.502 55.351 15.502
25.503 55.338 15.366
25.504 55.317 15.216
25.505 55.291 15.082
25.507 55.271 14.931
25.508 55.277 14.790
25.509 55.291 14.643
25.510 55.309 14.525
25.512 55.322 14.378
25.513 55.327 14.241
25.514 55.306 14.095
25.515 55.304 13.954
25.516 55.286 13.823
25.517 55.286 13.790
25.519 55.035 30.547
25.520 55.146 30.403
25.521 55.240 30.268
25.522 55.318 30.134
25.522 55.359 29.993
25.523 55.369 29.848
25.524 55.367 29.715
25.524 55.365 29.580
25.525 55.364 29.432
25.525 55.365 29.299
25.526 55.376 29.157
25.527 55.382 29.022
25.528 55.371 28.876
25.528 55.362 28.740
25.529 55.367 28.603
25.530 55.365 28.460
25.531 55.359 28.328
25.532 55.355 28.180
25.532 55.360 28.044
25.533 55.362 27.908
25.534 55.355 27.770
25.534 55.356 27.619
25.535 55.354 27.489
25.536 55.360 27.355
25.536 55.375 27.209
25.537 55.370 27.072
25.537 55.354 26.931
25.538 55.352 26.796
25.538 55.358 26.653
25.539 55.358 26.509
25.539 55.352 26.383
25.540 55.350 26.233
25.541 55.348 26.096
25.541 55.348 25.957
25.542 55.349 25.821
25.542 55.349 25.677
25.543 55.351 25.539
25.544 55.346 25.407
25.544 55.344 25.260
25.545 55.352 25.122
25.546 55.344 24.985
25.546 55.337 24.842
25.547 55.337 24.706
25.548 55.347 24.568
25.548 55.350 24.424
25.549 55.350 24.293
25.549 55.354 24.149
25.550 55.345 24.009
25.551 55.336 23.869
25.551 55.330 23.729
25.552 55.331 23.592
25.552 55.335 23.455
25.553 55.345 23.310
25.553 55.355 23.175
25.554 55.355 23.036
25.554 55.353 22.902
25.555 55.348 22.752
25.555 55.344 22.619
25.556 55.341 22.478
25.556 55.346 22.339
25.557 55.345 22.203
25.557 55.339 22.060
25.558 55.338 21.920
25.559 55.337 21.786
25.560 55.335 21.639
25.560 55.339 21.509
25.561 55.341 21.366
25.562 55.341 21.221
25.563 55.335 21.088
25.564 55.328 20.940
25.565 55.333 20.815
25.567 55.344 20.664
25.568 55.345 20.531
25.569 55.337 20.386
25.570 55.333 20.250
25.571 55.344 20.111
25.572 55.351 19.972
25.573 55.348 19.833
25.574 55.343 19.694
25.575 55.340 19.547
25.576 55.330 19.413
25.577 55.334 19.276
25.578 55.341 19.132
25.579 55.334 18.991
25.580 55.327 18.855
25.580 55.329 18.712
25.581 55.339 18.578
25.582 55.341 18.436
25.583 55.338 18.298
25.584 55.340 18.155
25.585 55.342 18.018
25.585 55.341 17.874
25.586 55.339 17.735
25.587 55.341 17.601
25.588 55.334 17.461
25.589 55.327 17.318
25.589 55.328 17.177
25.590 55.328 17.035
25.591 55.335 16.898
25.592 55.348 16.765
25.593 55.350 16.620
25.594 55.339 16.478
25.595 55.336 16.339
25.596 55.349 16.200
25.597 55.369 16.068
25.598 55.389 15.919
25.599 55.399 15.790
25.600 55.389 15.648
25.601 55.372 15.504
25.602 55.354 15.369
25.604 55.333 15.224
25.605 55.308 15.080
25.606 55.295 14.930
25.607 55.310 14.796
25.609 55.336 14.662
25.610 55.360 14.525
25.611 55.377 14.389
25.612 55.373 14.246
25.614 55.344 14.090
25.615 55.333 13.956
25.616 55.302 13.826
25.616 55.313 13.782
25.619 55.052 30.542
25.620 55.168 30.408
25.620 55.264 30.271
25.621 55.345 30.131
25.622 55.389 29.992
25.622 55.398 29.854
25.623 55.395 29.715
25.624 55.395 29.575
25.624 55.394 29.431
25.625 55.394 29.301
25.626 55.405 29.159
25.626 55.411 29.017
25.627 55.400 28.884
25.628 55.393 28.737
25.629 55.399 28.602
25.629 55.396 28.464
25.630 55.384 28.328
25.631 55.377 28.186
25.632 55.386 28.046
25.633 55.390 27.904
25.633 55.381 27.766
25.634 55.377 27.627
25.635 55.379 27.490
25.635 55.386 27.351
25.636 55.398 27.211
25.636 55.395 27.070
25.637 55.382 26.936
25.637 55.380 26.794
25.638 55.388 26.656
25.638 55.388 26.515
25.639 55.381 26.375
25.639 55.377 26.235
25.640 55.374 26.102
25.641 55.371 25.958
25.641 55.373 25.818
25.642 55.373 25.681
25.643 55.377 25.538
25.643 55.376 25.409
25.644 55.377 25.258
25.645 55.383 25.130
25.645 55.375 24.983
25.646 55.369 24.847
25.647 55.369 24.699
25.647 55.377 24.576
25.648 55.379 24.421
25.648 55.383 24.291
25.649 55.389 24.150
25.650 55.379 24.013
25.650 55.367 23.875
25.651 55.365 23.734
25.651 55.366 23.592
25.652 55.368 23.452
25.652 55.370 23.315
25.653 55.375 23.181
25.653 55.373 23.036
25.654 55.374 22.895
25.654 55.369 22.761
25.655 55.364 22.619
25.655 55.366 22.478
25.656 55.374 22.342
25.656 55.374 22.204
25.657 55.365 22.065
25.658 55.366 21.925
25.658 55.366 21.783
25.659 55.366 21.643
25.660 55.366 21.503
25.661 55.366 21.369
25.662 55.364 21.225
25.663 55.358 21.089
25.664 55.357 20.944
25.665 55.364 20.812
25.666 55.373 20.667
25.667 55.377 20.529
25.668 55.373 20.395
25.669 55.371 20.253
25.671 55.376 20.109
25.672 55.379 19.977
25.673 55.369 19.836
25.674 55.366 19.690
25.675 55.369 19.556
25.675 55.360 19.417
25.676 55.361 19.275
25.677 55.367 19.132
25.678 55.363 18.999
25.679 55.358 18.855
25.680 55.361 18.716
25.681 55.366 18.577
25.682 55.368 18.440
25.683 55.365 18.302
25.683 55.367 18.155
25.684 55.371 18.020
25.685 55.367 17.880
25.686 55.363 17.739
25.687 55.363 17.598
25.687 55.358 17.461
25.688 55.354 17.317
25.689 55.354 17.187
25.690 55.352 17.039
25.691 55.359 16.897
25.692 55.372 16.762
25.693 55.372 16.620
25.694 55.360 16.487
25.695 55.359 16.337
25.696 55.371 16.205
25.697 55.393 16.064
25.698 55.415 15.930
25.699 55.425 15.789
25.700 55.409 15.654
25.701 55.382 15.509
25.702 55.357 15.358
25.703 55.332 15.226
25.704 55.312 15.075
25.706 55.312 14.934
25.707 55.334 14.804
25.708 55.362 14.669
25.709 55.388 14.533
25.711 55.399 14.379
25.712 55.388 14.245
25.713 55.363 14.096
25.714 55.363 13.961
25.716 55.374 13.812
25.716 55.374 13.798
25.719 55.074 30.545
25.720 55.194 30.408
25.721 55.291 30.268
25.722 55.372 30.133
25.722 55.414 29.992
25.723 55.423 29.852
25.723 55.420 29.717
25.724 55.421 29.574
25.725 55.420 29.439
25.725 55.420 29.298
25.726 55.432 29.155
25.727 55.438 29.021
25.728 55.428 28.879
25.728 55.425 28.743
25.729 55.437 28.604
25.730 55.434 28.463
25.731 55.415 28.325
25.731 55.410 28.185
25.732 55.419 28.049
25.733 55.420 27.904
25.734 55.414 27.769
25.734 55.409 27.628
25.735 55.411 27.492
25.736 55.415 27.346
25.736 55.423 27.216
25.737 55.422 27.074
25.737 55.412 26.934
25.738 55.410 26.792
25.738 55.418 26.658
25.739 55.417 26.517
25.739 55.410 26.376
25.740 55.407 26.234
25.741 55.403 26.098
25.741 55.402 25.964
25.742 55.402 25.820
25.742 55.401 25.682
25.743 55.405 25.543
25.744 55.407 25.405
25.744 55.409 25.264
25.745 55.411 25.128
25.746 55.404 24.991
25.746 55.401 24.843
25.747 55.403 24.705
25.748 55.409 24.571
25.748 55.411 24.427
25.749 55.413 24.293
25.749 55.418 24.150
25.750 55.408 24.015
25.751 55.396 23.877
25.751 55.398 23.729
25.752 55.402 23.599
25.752 55.401 23.450
25.753 55.399 23.319
25.753 55.397 23.181
25.754 55.397 23.041
25.754 55.400 22.892
25.755 55.393 22.770
25.755 55.385 22.612
25.756 55.390 22.485
25.756 55.401 22.344
25.757 55.402 22.202
25.757 55.393 22.064
25.758 55.391 21.924
25.759 55.394 21.788
25.760 55.393 21.645
25.760 55.390 21.503
25.761 55.391 21.369
25.762 55.387 21.233
25.763 55.384 21.092
25.764 55.386 20.946
25.766 55.390 20.812
25.767 55.399 20.670
25.768 55.402 20.534
25.769 55.400 20.392
25.770 55.402 20.256
25.771 55.406 20.114
25.772 55.404 19.975
25.773 55.389 19.839
25.774 55.391 19.692
25.775 55.396 19.554
25.776 55.392 19.423
25.777 55.390 19.276
25.778 55.395 19.136
25.779 55.395 19.001
25.780 55.394 18.860
25.781 55.398 18.719
25.781 55.399 18.583
25.782 55.398 18.437
25.783 55.394 18.301
25.784 55.394 18.164
25.785 55.397 18.020
25.785 55.391 17.886
25.786 55.386 17.739
25.787 55.385 17.604
25.788 55.380 17.458
25.789 55.380 17.320
25.790 55.380 17.189
25.790 55.376 17.039
25.791 55.383 16.903
25.792 55.392 16.762
25.793 55.389 16.621
25.794 55.381 16.490
25.795 55.378 16.341
25.796 55.387 16.212
25.797 55.410 16.059
25.798 55.434 15.931
25.799 55.448 15.791
25.800 55.432 15.651
25.801 55.399 15.509
25.803 55.368 15.356
25.804 55.343 15.226
25.805 55.326 15.081
25.806 55.334 14.945
25.807 55.350 14.804
25.809 55.373 14.667
25.810 55.398 14.530
25.811 55.400 14.382
25.812 55.389 14.250
25.814 55.375 14.099
25.815 55.394 13.967
25.816 55.528 13.902
25.816 55.440 13.835
25.820 55.104 30.545
25.821 55.225 30.407
25.822 55.322 30.268
25.822 55.398 30.130
25.823 55.436 29.995
25.824 55.447 29.853
25.824 55.449 29.716
25.825 55.447 29.577
25.825 55.446 29.438
25.826 55.448 29.299
25.827 55.457 29.159
25.827 55.458 29.023
25.828 55.449 28.877
25.829 55.454 28.747
25.830 55.470 28.603
25.831 55.467 28.463
25.831 55.450 28.327
25.832 55.443 28.183
25.833 55.447 28.047
25.834 55.446 27.904
25.834 55.442 27.771
25.835 55.444 27.638
25.836 55.443 27.485
25.836 55.442 27.353
25.837 55.446 27.214
25.837 55.449 27.075
25.838 55.442 26.932
25.838 55.440 26.795
25.839 55.447 26.661
25.840 55.445 26.517
25.840 55.438 26.376
25.841 55.434 26.241
25.841 55.431 26.099
25.842 55.431 25.961
25.842 55.428 25.824
25.843 55.428 25.680
25.844 55.432 25.547
25.844 55.436 25.405
25.845 55.440 25.267
25.846 55.440 25.127
25.846 55.432 24.991
25.847 55.430 24.845
25.848 55.436 24.708
25.848 55.440 24.573
25.849 55.442 24.432
25.850 55.441 24.293
25.850 55.443 24.154
25.851 55.434 24.018
25.851 55.423 23.871
25.852 55.426 23.734
25.852 55.431 23.602
25.853 55.426 23.455
25.853 55.421 23.318
25.854 55.415 23.176
25.854 55.418 23.041
25.855 55.425 22.903
25.855 55.420 22.765
25.856 55.411 22.617
25.856 55.416 22.487
25.857 55.431 22.344
25.857 55.432 22.208
25.858 55.422 22.067
25.859 55.416 21.925
25.859 55.417 21.787
25.860 55.416 21.648
25.861 55.413 21.506
25.862 55.417 21.375
25.863 55.413 21.228
25.864 55.412 21.093
25.865 55.418 20.953
25.866 55.420 20.815
25.867 55.427 20.670
25.868 55.429 20.540
25.870 55.426 20.391
25.871 55.431 20.257
25.872 55.438 20.121
25.873 55.432 19.975
25.874 55.417 19.841
25.875 55.418 19.697
25.876 55.424 19.559
25.877 55.422 19.420
25.878 55.420 19.281
25.879 55.425 19.141
25.879 55.428 19.006
25.880 55.429 18.856
25.881 55.432 18.727
25.882 55.429 18.582
25.883 55.423 18.444
25.884 55.419 18.305
25.885 55.420 18.163
25.885 55.423 18.023
25.886 55.421 17.884
25.887 55.416 17.746
25.888 55.414 17.604
25.889 55.410 17.467
25.889 55.410 17.322
25.890 55.409 17.182
25.891 55.407 17.052
25.892 55.413 16.908
25.893 55.417 16.766
25.894 55.414 16.624
25.895 55.409 16.488
25.896 55.404 16.350
25.897 55.410 16.201
25.898 55.430 16.073
25.899 55.456 15.935
25.900 55.471 15.795
25.901 55.456 15.653
25.902 55.424 15.507
25.903 55.394 15.360
25.904 55.382 15.291
25.905 55.363 15.157
25.906 55.360 15.017
25.907 55.364 14.881
25.909 55.368 14.736
25.910 55.390 14.595
25.911 55.405 14.456
25.912 55.401 14.320
25.914 55.394 14.177
25.915 55.398 14.039
25.916 55.431 13.895
25.917 55.438 13.829
25.921 55.142 30.547
25.921 55.258 30.408
25.922 55.356 30.271
25.923 55.424 30.129
25.924 55.459 29.994
25.924 55.471 29.853
25.925 55.474 29.718
25.925 55.471 29.580
25.926 55.469 29.437
25.927 55.471 29.299
25.927 55.480 29.158
25.928 55.477 29.023
25.929 55.468 28.879
25.930 55.477 28.742
25.930 55.492 28.604
25.931 55.493 28.469
25.932 55.482 28.326
25.933 55.469 28.185
25.934 55.470 28.049
25.934 55.468 27.905
25.935 55.463 27.772
25.936 55.470 27.633
25.936 55.470 27.493
25.937 55.466 27.350
25.938 55.471 27.214
25.938 55.474 27.077
25.939 55.468 26.938
25.939 55.468 26.793
25.940 55.473 26.660
25.940 55.473 26.520
25.941 55.467 26.376
25.941 55.461 26.240
25.942 55.456 26.104
25.942 55.454 25.961
25.943 55.450 25.825
25.944 55.451 25.681
25.944 55.457 25.543
25.945 55.463 25.408
25.946 55.469 25.268
25.946 55.466 25.127
25.947 55.458 24.990
25.948 55.457 24.852
25.948 55.465 24.714
25.949 55.466 24.570
25.950 55.466 24.435
25.950 55.466 24.295
25.951 55.466 24.156
25.951 55.459 24.012
25.952 55.450 23.879
25.952 55.451 23.739
25.953 55.458 23.600
25.953 55.455 23.458
25.954 55.447 23.319
25.954 55.440 23.181
25.955 55.443 23.037
25.955 55.451 22.911
25.956 55.448 22.760
25.956 55.440 22.625
25.957 55.444 22.488
25.958 55.460 22.348
25.958 55.460 22.203
25.959 55.451 22.070
25.959 55.442 21.929
25.960 55.443 21.787
25.961 55.444 21.652
25.962 55.445 21.510
25.963 55.449 21.374
25.964 55.441 21.237
25.965 55.442 21.092
25.966 55.449 20.956
25.967 55.449 20.815
25.968 55.456 20.676
25.969 55.455 20.537
25.970 55.450 20.396
25.971 55.459 20.260
25.972 55.465 20.119
25.973 55.457 19.979
25.974 55.448 19.839
25.975 55.446 19.707
25.976 55.451 19.562
25.977 55.451 19.419
25.978 55.450 19.284
25.979 55.454 19.143
25.980 55.458 19.011
25.981 55.459 18.860
25.982 55.458 18.726
25.983 55.454 18.585
25.983 55.450 18.450
25.984 55.447 18.304
25.985 55.448 18.168
25.986 55.452 18.023
25.987 55.451 17.889
25.988 55.446 17.747
25.988 55.441 17.609
25.989 55.439 17.467
25.990 55.437 17.330
25.991 55.437 17.185
25.992 55.434 17.055
25.993 55.439 16.907
25.993 55.443 16.770
25.994 55.437 16.627
25.995 55.435 16.490
25.996 55.430 16.353
25.997 55.434 16.206
25.998 55.450 16.075
25.999 55.479 15.939
26.001 55.500 15.801
26.002 55.484 15.654
26.003 55.457 15.510
26.004 55.438 15.374
26.005 55.419 15.226
26.006 55.408 15.087
26.007 55.398 14.948
26.008 55.386 14.818
26.010 55.385 14.664
26.011 55.407 14.528
26.012 55.418 14.390
26.014 55.412 14.249
26.015 55.405 14.107
26.016 55.428 13.972
26.018 55.480 13.829
26.018 55.524 13.802
26.021 55.172 30.545
26.022 55.294 30.410
26.022 55.389 30.271
26.023 55.453 30.130
26.024 55.485 29.996
26.024 55.497 29.859
26.025 55.501 29.713
26.026 55.496 29.575
26.026 55.490 29.442
26.027 55.494 29.296
26.028 55.505 29.162
26.028 55.499 29.021
26.029 55.492 28.881
26.030 55.501 28.744
26.031 55.513 28.609
26.031 55.514 28.464
26.032 55.504 28.328
26.033 55.490 28.186
26.034 55.491 28.051
26.034 55.490 27.910
26.035 55.486 27.770
26.036 55.497 27.628
26.036 55.497 27.494
26.037 55.492 27.354
26.038 55.498 27.215
26.038 55.499 27.076
26.039 55.495 26.939
26.039 55.495 26.799
26.040 55.499 26.659
26.040 55.500 26.516
26.041 55.492 26.382
26.041 55.483 26.239
26.042 55.475 26.105
26.043 55.471 25.967
26.043 55.469 25.819
26.044 55.474 25.686
26.045 55.482 25.547
26.045 55.487 25.408
26.046 55.497 25.268
26.047 55.494 25.132
26.047 55.481 24.989
26.048 55.481 24.850
26.048 55.488 24.713
26.049 55.493 24.578
26.050 55.490 24.433
26.050 55.491 24.293
26.051 55.491 24.158
26.051 55.483 24.015
26.052 55.477 23.879
26.052 55.477 23.741
26.053 55.485 23.603
26.054 55.485 23.459
26.054 55.478 23.323
26.055 55.469 23.182
26.055 55.469 23.041
26.056 55.477 22.910
26.056 55.474 22.760
26.057 55.468 22.628
26.057 55.474 22.486
26.058 55.487 22.351
26.058 55.484 22.210
26.059 55.478 22.068
26.059 55.469 21.933
26.060 55.469 21.793
26.061 55.473 21.650
26.062 55.474 21.517
26.063 55.474 21.372
26.064 55.468 21.236
26.065 55.468 21.095
26.066 55.475 20.957
26.067 55.477 20.818
26.068 55.482 20.680
26.069 55.484 20.536
26.070 55.474 20.403
26.071 55.477 20.261
26.072 55.483 20.122
26.073 55.475 19.982
26.074 55.469 19.840
26.075 55.470 19.704
26.076 55.472 19.564
26.077 55.474 19.423
26.078 55.474 19.289
26.079 55.477 19.143
26.080 55.480 19.006
26.081 55.482 18.866
26.082 55.482 18.729
26.083 55.482 18.587
26.084 55.482 18.451
26.084 55.479 18.305
26.085 55.479 18.176
26.086 55.479 18.032
26.087 55.478 17.886
26.088 55.473 17.753
26.088 55.469 17.609
26.089 55.467 17.474
26.090 55.464 17.327
26.091 55.464 17.190
26.092 55.460 17.059
26.093 55.465 16.907
26.093 55.465 16.773
26.094 55.457 16.627
26.095 55.459 16.497
26.096 55.461 16.352
26.097 55.463 16.211
26.098 55.474 16.076
26.099 55.510 15.941
26.101 55.529 15.800
26.102 55.512 15.662
26.103 55.494 15.515
26.104 55.484 15.384
26.105 55.469 15.234
26.106 55.455 15.087
26.107 55.434 14.945
26.108 55.409 14.815
26.110 55.406 14.676
26.111 55.424 14.535
26.112 55.439 14.388
26.114 55.439 14.255
26.115 55.424 14.106
26.116 55.441 13.976
26.117 55.460 13.823
26.118 55.460 13.806
26.120 55.116 30.616
26.120 55.196 30.548
26.121 55.319 30.410
26.122 55.413 30.273
26.123 55.477 30.131
26.123 55.506 29.996
26.124 55.523 29.857
26.124 55.528 29.718
26.125 55.520 29.577
26.126 55.517 29.438
26.126 55.522 29.301
26.127 55.533 29.158
26.128 55.527 29.023
26.129 55.520 28.881
26.129 55.526 28.749
26.130 55.532 28.603
26.131 55.528 28.465
26.132 55.519 28.333
26.132 55.508 28.190
26.133 55.508 28.042
26.134 55.510 27.910
26.135 55.509 27.774
26.135 55.518 27.637
26.136 55.519 27.488
26.137 55.515 27.358
26.137 55.520 27.216
26.138 55.520 27.077
26.138 55.517 26.936
26.139 55.515 26.798
26.139 55.521 26.664
26.140 55.526 26.519
26.140 55.520 26.382
26.141 55.506 26.243
26.141 55.495 26.101
26.142 55.492 25.966
26.143 55.492 25.823
26.143 55.498 25.687
26.144 55.508 25.550
26.145 55.513 25.405
26.145 55.522 25.274
26.146 55.521 25.134
26.147 55.504 24.987
26.147 55.502 24.855
26.148 55.508 24.713
26.149 55.511 24.575
26.149 55.511 24.436
26.150 55.515 24.293
26.150 55.514 24.162
26.151 55.505 24.017
26.151 55.502 23.883
26.152 55.502 23.740
26.153 55.506 23.599
26.153 55.509 23.469
26.154 55.507 23.317
26.154 55.499 23.182
26.155 55.497 23.051
26.155 55.504 22.906
26.156 55.500 22.764
26.156 55.495 22.630
26.157 55.503 22.493
26.157 55.512 22.349
26.158 55.507 22.210
26.158 55.500 22.071
26.159 55.497 21.934
26.160 55.496 21.793
26.160 55.501 21.656
26.161 55.502 21.518
26.162 55.499 21.376
26.163 55.492 21.232
26.164 55.492 21.100
26.165 55.500 20.963
26.166 55.505 20.818
26.168 55.509 20.678
26.169 55.513 20.541
26.170 55.505 20.405
26.171 55.501 20.265
26.172 55.502 20.121
26.173 55.496 19.987
26.174 55.489 19.844
26.175 55.489 19.700
26.176 55.492 19.569
26.177 55.493 19.421
26.178 55.494 19.288
26.179 55.495 19.152
26.180 55.495 19.006
26.180 55.498 18.867
26.181 55.499 18.730
26.182 55.503 18.589
26.183 55.509 18.453
26.184 55.508 18.314
26.185 55.506 18.173
26.185 55.505 18.033
26.186 55.502 17.891
26.187 55.499 17.756
26.188 55.497 17.612
26.189 55.493 17.473
26.189 55.487 17.330
26.190 55.485 17.198
26.191 55.484 17.053
26.192 55.492 16.918
26.193 55.490 16.772
26.194 55.479 16.635
26.195 55.482 16.494
26.196 55.489 16.358
26.197 55.486 16.216
26.198 55.496 16.080
26.199 55.534 15.940
26.200 55.549 15.800
26.201 55.529 15.664
26.202 55.514 15.520
26.203 55.508 15.381
26.204 55.500 15.243
26.206 55.486 15.090
26.207 55.467 14.955
26.208 55.446 14.809
26.209 55.445 14.684
26.211 55.458 14.538
26.212 55.469 14.396
26.213 55.468 14.255
26.214 55.456 14.113
26.216 55.466 13.974
26.217 55.484 13.834
26.217 55.483 13.812
26.219 55.052 30.680
26.219 55.136 30.613
26.220 55.217 30.548
26.221 55.344 30.412
26.221 55.435 30.271
26.222 55.498 30.131
26.223 55.528 29.996
26.223 55.548 29.855
26.224 55.553 29.717
26.225 55.546 29.578
26.225 55.543 29.439
26.226 55.547 29.300
26.227 55.558 29.164
26.227 55.555 29.024
26.228 55.547 28.882
26.229 55.552 28.744
26.229 55.555 28.607
26.230 55.547 28.471
26.231 55.536 28.326
26.232 55.529 28.191
26.233 55.527 28.045
26.233 55.528 27.910
26.234 55.533 27.774
26.235 55.538 27.632
26.235 55.536 27.496
26.236 55.536 27.352
26.237 55.542 27.217
26.237 55.543 27.080
26.238 55.536 26.937
26.238 55.533 26.801
26.239 55.542 26.658
26.239 55.550 26.529
26.240 55.549 26.378
26.240 55.534 26.248
26.241 55.523 26.102
26.241 55.519 25.961
26.242 55.516 25.829
26.243 55.522 25.688
26.243 55.531 25.544
26.244 55.535 25.414
26.245 55.544 25.268
26.245 55.547 25.135
26.246 55.531 24.992
26.247 55.525 24.854
26.247 55.527 24.713
26.248 55.529 24.579
26.249 55.533 24.435
26.249 55.537 24.293
26.250 55.535 24.169
26.250 55.528 24.013
26.251 55.524 23.883
26.251 55.522 23.745
26.252 55.522 23.598
26.252 55.526 23.465
26.253 55.529 23.326
26.253 55.524 23.182
26.254 55.521 23.050
26.254 55.525 22.908
26.255 55.521 22.774
26.255 55.523 22.624
26.256 55.531 22.493
26.256 55.537 22.351
26.257 55.534 22.212
26.258 55.526 22.077
26.258 55.525 21.938
26.259 55.526 21.791
26.260 55.530 21.658
26.261 55.529 21.517
26.262 55.526 21.380
26.263 55.518 21.233
26.263 55.514 21.106
26.265 55.524 20.955
26.266 55.527 20.822
26.267 55.533 20.684
26.268 55.540 20.544
26.269 55.532 20.402
26.270 55.524 20.265
26.271 55.521 20.125
26.272 55.513 19.984
26.273 55.505 19.847
26.274 55.507 19.705
26.275 55.510 19.570
26.276 55.511 19.427
26.277 55.508 19.288
26.278 55.509 19.149
26.279 55.512 19.007
26.280 55.517 18.872
26.281 55.521 18.731
26.281 55.527 18.594
26.282 55.536 18.453
26.283 55.536 18.314
26.284 55.531 18.175
26.285 55.531 18.037
26.286 55.523 17.891
26.286 55.521 17.756
26.287 55.521 17.615
26.288 55.517 17.476
26.289 55.509 17.335
26.290 55.502 17.201
26.290 55.505 17.051
26.291 55.513 16.914
26.292 55.510 16.779
26.293 55.499 16.641
26.294 55.503 16.493
26.295 55.509 16.360
26.296 55.504 16.216
26.297 55.515 16.080
26.298 55.549 15.943
26.299 55.566 15.801
26.300 55.545 15.664
26.301 55.527 15.523
26.303 55.527 15.382
26.304 55.521 15.237
26.305 55.513 15.106
26.306 55.503 14.961
26.307 55.490 14.813
26.309 55.485 14.677
26.310 55.487 14.546
26.311 55.487 14.401
26.312 55.486 14.253
26.314 55.480 14.119
26.315 55.493 13.977
26.316 55.500 13.847
26.316 55.499 13.811
26.318 55.090 30.686
26.318 55.174 30.616
26.319 55.248 30.546
26.320 55.371 30.410
26.320 55.458 30.269
26.321 55.524 30.133
26.322 55.554 29.997
26.322 55.573 29.861
26.323 55.580 29.715
26.324 55.572 29.575
26.324 55.569 29.439
26.325 55.576 29.304
26.326 55.584 29.165
26.326 55.582 29.020
26.327 55.577 28.882
26.328 55.580 28.747
26.329 55.582 28.606
26.329 55.571 28.468
26.330 55.559 28.326
26.331 55.556 28.188
26.332 55.556 28.057
26.332 55.558 27.906
26.333 55.566 27.777
26.334 55.568 27.631
26.334 55.561 27.493
26.335 55.558 27.360
26.336 55.565 27.215
26.336 55.566 27.078
26.337 55.555 26.936
26.337 55.554 26.803
26.338 55.564 26.659
26.338 55.573 26.523
26.339 55.575 26.385
26.339 55.564 26.243
26.340 55.555 26.109
26.340 55.550 25.964
26.341 55.542 25.826
26.342 55.545 25.688
26.342 55.549 25.549
26.343 55.553 25.412
26.344 55.562 25.270
26.345 55.566 25.132
26.345 55.558 24.997
26.346 55.553 24.850
26.346 55.552 24.723
26.347 55.552 24.573
26.348 55.560 24.437
26.348 55.563 24.298
26.349 55.559 24.161
26.349 55.553 24.023
26.350 55.544 23.882
26.350 55.539 23.737
26.351 55.538 23.607
26.351 55.544 23.463
26.352 55.551 23.330
26.352 55.550 23.190
26.353 55.549 23.045
26.353 55.548 22.906
26.354 55.545 22.771
26.354 55.548 22.630
26.355 55.556 22.494
26.356 55.560 22.353
26.356 55.555 22.215
26.357 55.551 22.075
26.357 55.547 21.936
26.358 55.548 21.799
26.359 55.554 21.659
26.360 55.552 21.513
26.361 55.552 21.383
26.362 55.543 21.239
26.363 55.540 21.104
26.364 55.547 20.958
26.365 55.544 20.826
26.366 55.550 20.686
26.367 55.561 20.544
26.368 55.554 20.404
26.369 55.549 20.268
26.370 55.544 20.126
26.371 55.532 19.982
26.372 55.527 19.851
26.373 55.529 19.706
26.374 55.532 19.568
26.375 55.534 19.433
26.376 55.528 19.286
26.377 55.531 19.151
26.378 55.536 19.009
26.379 55.540 18.873
26.380 55.546 18.737
26.381 55.549 18.595
26.381 55.557 18.454
26.382 55.560 18.318
26.383 55.554 18.176
26.384 55.552 18.034
26.385 55.545 17.901
26.385 55.542 17.754
26.386 55.545 17.622
26.387 55.543 17.473
26.388 55.533 17.343
26.389 55.525 17.195
26.390 55.527 17.060
26.390 55.535 16.916
26.391 55.533 16.785
26.392 55.522 16.633
26.393 55.523 16.500
26.394 55.525 16.366
26.395 55.521 16.210
26.396 55.531 16.081
26.397 55.565 15.948
26.398 55.587 15.804
26.399 55.569 15.664
26.400 55.549 15.522
26.402 55.550 15.385
26.403 55.547 15.245
26.404 55.539 15.107
26.405 55.536 14.965
26.406 55.528 14.824
26.408 55.517 14.680
26.409 55.506 14.544
26.410 55.495 14.405
26.411 55.497 14.251
26.413 55.514 14.119
26.414 55.514 13.982
26.415 55.547 13.840
26.416 55.546 13.817
26.417 55.127 30.690
26.418 55.215 30.616
26.418 55.288 30.539
26.419 55.401 30.412
26.420 55.485 30.274
26.420 55.551 30.135
26.421 55.583 29.995
26.422 55.598 29.859
26.422 55.607 29.715
26.423 55.599 29.581
26.424 55.596 29.439
26.424 55.604 29.300
26.425 55.608 29.165
26.426 55.606 29.022
26.426 55.604 28.883
26.427 55.609 28.751
26.428 55.609 28.607
26.429 55.598 28.470
26.429 55.587 28.330
26.430 55.579 28.184
26.431 55.582 28.052
26.432 55.589 27.912
26.432 55.595 27.777
26.433 55.598 27.635
26.434 55.587 27.492
26.434 55.579 27.360
26.435 55.585 27.213
26.435 55.585 27.081
26.436 55.575 26.938
26.436 55.577 26.805
26.437 55.587 26.662
26.438 55.596 26.526
26.438 55.598 26.383
26.439 55.590 26.247
26.439 55.584 26.103
26.440 55.576 25.971
26.440 55.564 25.824
26.441 55.565 25.693
26.442 55.567 25.546
26.442 55.569 25.411
26.443 55.582 25.276
26.444 55.586 25.132
26.444 55.584 24.999
26.445 55.580 24.857
26.446 55.575 24.716
26.446 55.575 24.578
26.447 55.585 24.438
26.448 55.592 24.304
26.448 55.588 24.159
26.449 55.577 24.022
26.449 55.564 23.884
26.450 55.555 23.743
26.450 55.556 23.605
26.451 55.562 23.466
26.451 55.571 23.330
26.452 55.576 23.193
26.452 55.579 23.044
26.453 55.578 22.914
26.453 55.574 22.772
26.454 55.576 22.630
26.454 55.581 22.502
26.455 55.584 22.354
26.455 55.579 22.213
26.456 55.577 22.075
26.457 55.569 21.936
26.457 55.569 21.802
26.458 55.574 21.661
26.459 55.572 21.519
26.460 55.574 21.386
26.461 55.568 21.239
26.462 55.567 21.099
26.463 55.571 20.965
26.464 55.565 20.828
26.465 55.572 20.684
26.466 55.586 20.548
26.467 55.586 20.408
26.469 55.582 20.270
26.470 55.571 20.129
26.471 55.559 19.986
26.472 55.559 19.849
26.473 55.560 19.711
26.474 55.563 19.570
26.474 55.564 19.437
26.475 55.557 19.289
26.476 55.558 19.153
26.477 55.563 19.016
26.478 55.566 18.875
26.479 55.569 18.738
26.480 55.569 18.598
26.481 55.575 18.453
26.482 55.577 18.322
26.482 55.573 18.177
26.483 55.573 18.039
26.484 55.569 17.898
26.485 55.566 17.760
26.486 55.571 17.623
26.486 55.571 17.479
26.487 55.556 17.345
26.488 55.547 17.191
26.489 55.551 17.065
26.490 55.559 16.928
26.491 55.557 16.772
26.492 55.546 16.648
26.493 55.544 16.495
26.493 55.545 16.364
26.494 55.542 16.221
26.495 55.548 16.084
26.497 55.579 15.944
26.498 55.605 15.804
26.499 55.591 15.673
26.500 55.575 15.530
26.501 55.578 15.381
26.502 55.575 15.250
26.503 55.570 15.110
26.505 55.569 14.972
26.506 55.561 14.826
26.507 55.549 14.687
26.508 55.527 14.541
26.510 55.511 14.408
26.511 55.514 14.255
26.512 55.522 14.122
26.513 55.546 13.988
26.515 55.627 13.852
26.517 55.155 30.686
26.517 55.251 30.620
26.518 55.323 30.551
26.519 55.429 30.407
26.519 55.512 30.273
26.520 55.578 30.134
26.521 55.610 29.999
26.521 55.621 29.856
26.522 55.628 29.717
26.523 55.623 29.582
26.523 55.619 29.437
26.524 55.625 29.304
26.525 55.628 29.162
26.525 55.623 29.024
26.526 55.624 28.887
26.527 55.631 28.747
26.528 55.630 28.611
26.528 55.623 28.467
26.529 55.612 28.329
26.530 55.601 28.191
26.531 55.603 28.052
26.531 55.610 27.911
26.532 55.614 27.775
26.533 55.616 27.635
26.533 55.607 27.498
26.534 55.600 27.355
26.535 55.605 27.221
26.535 55.606 27.080
26.536 55.601 26.937
26.536 55.604 26.804
26.537 55.610 26.664
26.537 55.617 26.526
26.538 55.618 26.384
26.538 55.613 26.251
26.539 55.607 26.102
26.539 55.597 25.969
26.540 55.585 25.831
26.541 55.584 25.690
26.541 55.583 25.554
26.542 55.588 25.411
26.543 55.604 25.272
26.543 55.611 25.140
26.544 55.609 24.996
26.545 55.605 24.857
26.545 55.597 24.719
26.546 55.594 24.578
26.547 55.605 24.444
26.547 55.615 24.298
26.548 55.611 24.167
26.548 55.599 24.020
26.549 55.586 23.882
26.549 55.575 23.748
26.550 55.578 23.607
26.550 55.584 23.464
26.551 55.590 23.332
26.551 55.598 23.190
26.552 55.604 23.049
26.552 55.601 22.913
26.553 55.597 22.777
26.554 55.600 22.631
26.554 55.605 22.496
26.555 55.607 22.359
26.555 55.605 22.219
26.556 55.604 22.077
26.556 55.594 21.938
26.557 55.590 21.799
26.558 55.592 21.661
26.559 55.592 21.524
26.560 55.595 21.383
26.561 55.596 21.249
26.562 55.596 21.100
26.563 55.598 20.967
26.564 55.591 20.824
26.565 55.593 20.690
26.566 55.607 20.551
26.567 55.613 20.411
26.568 55.610 20.272
26.569 55.595 20.132
26.570 55.584 19.993
26.571 55.589 19.846
26.572 55.590 19.717
26.573 55.591 19.571
26.574 55.592 19.439
26.575 55.585 19.293
26.576 55.585 19.157
26.577 55.589 19.015
26.578 55.592 18.881
26.579 55.592 18.734
26.580 55.590 18.599
26.580 55.596 18.462
26.581 55.594 18.318
26.582 55.593 18.180
26.583 55.593 18.041
26.584 55.593 17.904
26.584 55.594 17.760
26.585 55.598 17.626
26.586 55.598 17.487
26.587 55.582 17.340
26.588 55.573 17.201
26.589 55.575 17.059
26.589 55.583 16.930
26.590 55.582 16.783
26.591 55.569 16.645
26.592 55.567 16.502
26.593 55.573 16.363
26.594 55.567 16.229
26.595 55.567 16.082
26.596 55.596 15.949
26.597 55.623 15.810
26.598 55.618 15.670
26.600 55.608 15.533
26.601 55.612 15.392
26.602 55.615 15.256
26.603 55.611 15.109
26.604 55.605 14.970
26.606 55.598 14.831
26.607 55.582 14.685
26.608 55.555 14.545
26.611 55.545 14.200
26.612 55.549 14.059
26.613 55.601 13.994
26.617 55.177 30.684
26.617 55.264 30.621
26.617 55.339 30.553
26.618 55.446 30.407
26.619 55.532 30.272
26.620 55.600 30.136
26.620 55.630 29.997
26.621 55.640 29.857
26.622 55.648 29.719
26.622 55.641 29.578
26.623 55.639 29.440
26.623 55.643 29.307
26.624 55.645 29.161
26.625 55.639 29.022
26.626 55.641 28.891
26.626 55.650 28.747
26.627 55.653 28.606
26.628 55.645 28.471
26.629 55.635 28.330
26.629 55.626 28.191
26.630 55.626 28.054
26.631 55.629 27.914
26.632 55.630 27.776
26.632 55.634 27.634
26.633 55.627 27.502
26.634 55.621 27.353
26.634 55.626 27.221
26.635 55.629 27.081
26.635 55.628 26.941
26.636 55.629 26.803
26.636 55.630 26.665
26.637 55.634 26.525
26.637 55.636 26.389
26.638 55.630 26.245
26.638 55.621 26.113
26.639 55.611 25.969
26.640 55.607 25.826
26.640 55.607 25.688
26.641 55.608 25.556
26.642 55.613 25.411
26.642 55.627 25.278
26.643 55.636 25.139
26.644 55.631 24.999
26.644 55.625 24.856
26.645 55.618 24.718
26.646 55.614 24.581
26.646 55.623 24.445
26.647 55.635 24.299
26.647 55.632 24.167
26.648 55.621 24.027
26.648 55.611 23.882
26.649 55.603 23.748
26.649 55.609 23.612
26.650 55.611 23.464
26.651 55.612 23.330
26.651 55.618 23.193
26.652 55.622 23.055
26.652 55.618 22.915
26.653 55.614 22.772
26.653 55.618 22.636
26.654 55.621 22.495
26.654 55.622 22.359
26.655 55.623 22.219
26.655 55.626 22.083
26.656 55.617 21.940
26.657 55.614 21.805
26.657 55.613 21.659
26.658 55.611 21.527
26.659 55.613 21.382
26.660 55.619 21.247
26.661 55.619 21.104
26.662 55.619 20.970
26.663 55.615 20.828
26.664 55.611 20.691
26.666 55.624 20.550
26.667 55.633 20.415
26.668 55.626 20.270
26.669 55.613 20.134
26.670 55.608 19.995
26.671 55.614 19.854
26.672 55.617 19.716
26.673 55.618 19.576
26.674 55.618 19.437
26.675 55.610 19.297
26.676 55.610 19.158
26.677 55.615 19.018
26.677 55.615 18.875
26.678 55.613 18.738
26.679 55.612 18.604
26.680 55.618 18.465
26.681 55.614 18.318
26.682 55.611 18.184
26.682 55.613 18.046
26.683 55.616 17.902
26.684 55.619 17.768
26.685 55.624 17.625
26.686 55.621 17.484
26.686 55.609 17.349
26.687 55.602 17.207
26.688 55.601 17.059
26.689 55.607 16.929
26.690 55.606 16.787
26.691 55.592 16.648
26.692 55.592 16.505
26.693 55.603 16.364
26.694 55.599 16.229
26.695 55.596 16.088
26.696 55.621 15.953
26.697 55.645 15.816
26.698 55.647 15.672
26.699 55.642 15.533
26.700 55.643 15.397
26.702 55.648 15.258
26.703 55.643 15.119
26.704 55.631 14.970
26.705 55.629 14.835
26.706 55.619 14.695
26.708 55.604 14.553
26.709 55.593 14.412
26.710 55.588 14.267
26.711 55.585 14.135
26.713 55.571 13.997
26.714 55.611 13.806
26.622 28.126 30.853
26.717 55.264 30.618
26.717 55.342 30.552
26.718 55.459 30.410
26.719 55.548 30.270
26.719 55.616 30.140
26.720 55.644 29.995
26.721 55.656 29.857
26.721 55.662 29.717
26.722 55.657 29.585
26.723 55.659 29.440
26.723 55.662 29.303
26.724 55.664 29.162
26.725 55.659 29.028
26.725 55.660 28.888
26.726 55.673 28.746
26.727 55.676 28.606
26.728 55.666 28.471
26.729 55.657 28.331
26.729 55.649 28.192
26.730 55.646 28.055
26.731 55.645 27.915
26.732 55.645 27.774
26.732 55.646 27.635
26.733 55.644 27.497
26.733 55.643 27.357
26.734 55.647 27.225
26.735 55.652 27.078
26.735 55.652 26.947
26.736 55.652 26.801
26.736 55.649 26.668
26.737 55.652 26.526
26.737 55.655 26.384
26.738 55.650 26.248
26.738 55.641 26.111
26.739 55.631 25.969
26.740 55.634 25.833
26.740 55.640 25.693
26.741 55.641 25.553
26.742 55.642 25.417
26.742 55.650 25.279
26.743 55.655 25.137
26.744 55.648 24.996
26.744 55.642 24.861
26.745 55.637 24.719
26.745 55.635 24.580
26.746 55.644 24.443
26.747 55.653 24.306
26.747 55.650 24.168
26.748 55.644 24.027
26.748 55.636 23.885
26.749 55.632 23.748
26.749 55.641 23.612
26.750 55.641 23.472
26.750 55.637 23.326
26.751 55.642 23.196
26.751 55.644 23.051
26.752 55.641 22.923
26.752 55.635 22.770
26.753 55.639 22.639
26.753 55.636 22.501
26.754 55.634 22.358
26.754 55.640 22.220
26.755 55.645 22.083
26.756 55.642 21.945
26.756 55.643 21.806
26.757 55.640 21.658
26.758 55.637 21.526
26.759 55.637 21.391
26.760 55.641 21.243
26.761 55.640 21.114
26.762 55.638 20.964
26.763 55.637 20.832
26.764 55.630 20.693
26.765 55.641 20.550
26.767 55.650 20.414
26.768 55.643 20.277
26.769 55.632 20.132
26.770 55.632 19.995
26.771 55.638 19.860
26.772 55.643 19.714
26.773 55.643 19.575
26.774 55.638 19.443
26.775 55.631 19.297
26.775 55.633 19.161
26.776 55.634 19.023
26.777 55.634 18.879
26.778 55.631 18.743
26.779 55.629 18.604
26.780 55.638 18.466
26.781 55.635 18.319
26.782 55.628 18.184
26.782 55.632 18.046
26.783 55.636 17.905
26.784 55.640 17.770
26.785 55.643 17.627
26.786 55.638 17.487
26.786 55.631 17.347
26.787 55.627 17.206
26.788 55.626 17.071
26.789 55.630 16.928
26.790 55.630 16.796
26.791 55.616 16.646
26.792 55.617 16.504
26.793 55.633 16.379
26.794 55.636 16.224
26.795 55.632 16.089
26.796 55.646 15.955
26.797 55.666 15.820
26.798 55.669 15.681
26.799 55.664 15.543
26.800 55.663 15.395
26.801 55.666 15.259
26.803 55.659 15.118
26.804 55.653 14.976
26.805 55.661 14.839
26.806 55.665 14.698
26.808 55.668 14.565
26.809 55.654 14.417
26.810 55.637 14.280
26.811 55.637 14.131
26.812 55.582 13.997
26.814 55.644 13.845
26.815 55.667 13.767
26.722 28.036 30.862
26.817 55.271 30.620
26.817 55.351 30.547
26.818 55.476 30.411
26.819 55.568 30.276
26.820 55.634 30.139
26.820 55.660 29.997
26.821 55.675 29.853
26.822 55.681 29.723
26.822 55.678 29.581
26.823 55.680 29.443
26.823 55.680 29.303
26.824 55.681 29.162
26.825 55.677 29.028
26.826 55.680 28.887
26.826 55.696 28.746
26.827 55.699 28.610
26.828 55.685 28.474
26.829 55.676 28.328
26.829 55.669 28.193
26.830 55.664 28.055
26.831 55.659 27.915
26.832 55.657 27.776
26.832 55.659 27.641
26.833 55.660 27.495
26.834 55.665 27.360
26.834 55.669 27.221
26.835 55.673 27.084
26.835 55.673 26.941
26.836 55.670 26.805
26.836 55.666 26.669
26.837 55.666 26.527
26.837 55.673 26.386
26.838 55.672 26.249
26.839 55.664 26.107
26.839 55.658 25.974
26.840 55.664 25.834
26.840 55.673 25.698
26.841 55.673 25.550
26.842 55.668 25.416
26.842 55.670 25.280
26.843 55.673 25.136
26.844 55.665 24.999
26.844 55.660 24.865
26.845 55.658 24.716
26.846 55.661 24.588
26.846 55.669 24.443
26.847 55.672 24.304
26.847 55.669 24.167
26.848 55.664 24.027
26.848 55.657 23.891
26.849 55.659 23.750
26.850 55.671 23.610
26.850 55.668 23.469
26.851 55.660 23.339
26.851 55.663 23.192
26.852 55.666 23.058
26.852 55.662 22.913
26.853 55.658 22.782
26.853 55.660 22.641
26.854 55.656 22.500
26.854 55.655 22.358
26.855 55.662 22.220
26.855 55.667 22.085
26.856 55.667 21.946
26.857 55.668 21.806
26.857 55.668 21.671
26.858 55.663 21.524
26.859 55.663 21.389
26.860 55.665 21.246
26.861 55.659 21.112
26.862 55.658 20.972
26.863 55.655 20.830
26.865 55.649 20.692
26.866 55.658 20.558
26.867 55.665 20.413
26.868 55.659 20.278
26.869 55.651 20.136
26.870 55.652 19.995
26.871 55.659 19.857
26.872 55.663 19.717
26.873 55.659 19.581
26.874 55.653 19.443
26.875 55.649 19.298
26.876 55.652 19.161
26.877 55.654 19.023
26.877 55.656 18.887
26.878 55.653 18.742
26.879 55.651 18.606
26.880 55.658 18.466
26.881 55.658 18.328
26.882 55.649 18.188
26.883 55.653 18.040
26.883 55.658 17.909
26.884 55.658 17.768
26.885 55.659 17.631
26.886 55.654 17.489
26.887 55.649 17.350
26.887 55.648 17.212
26.888 55.649 17.073
26.889 55.652 16.926
26.890 55.648 16.796
26.891 55.637 16.649
26.892 55.640 16.510
26.893 55.661 16.375
26.894 55.676 16.233
26.895 55.673 16.095
26.896 55.676 15.961
26.897 55.687 15.821
26.898 55.691 15.680
26.899 55.684 15.541
26.900 55.681 15.396
26.902 55.681 15.265
26.903 55.672 15.117
26.904 55.672 14.986
26.905 55.688 14.840
26.907 55.702 14.705
26.908 55.713 14.566
26.909 55.700 14.429
26.910 55.672 14.281
26.912 55.653 14.130
26.913 55.628 13.997
26.913 55.667 13.929
26.915 55.648 13.792
26.915 55.648 13.768
26.917 55.200 30.688
26.917 55.292 30.619
26.918 55.370 30.553
26.918 55.493 30.406
26.919 55.587 30.278
26.920 55.654 30.139
26.921 55.679 29.993
26.921 55.694 29.859
26.922 55.702 29.719
26.922 55.698 29.581
26.923 55.699 29.445
26.924 55.699 29.303
26.924 55.699 29.163
26.925 55.697 29.030
26.926 55.704 28.885
26.927 55.719 28.748
26.927 55.720 28.614
26.928 55.706 28.466
26.929 55.697 28.336
26.930 55.692 28.190
26.931 55.690 28.054
26.931 55.683 27.920
26.932 55.676 27.776
26.933 55.677 27.636
26.933 55.679 27.498
26.934 55.684 27.362
26.935 55.692 27.224
26.935 55.695 27.083
26.936 55.695 26.943
26.936 55.691 26.803
26.937 55.682 26.672
26.937 55.683 26.526
26.938 55.693 26.392
26.938 55.694 26.249
26.939 55.688 26.107
26.939 55.686 25.974
26.940 55.692 25.836
26.941 55.700 25.693
26.941 55.696 25.560
26.942 55.686 25.416
26.943 55.684 25.275
26.943 55.687 25.142
26.944 55.682 25.000
26.945 55.679 24.863
26.945 55.682 24.722
26.946 55.688 24.584
26.947 55.695 24.448
26.947 55.694 24.306
26.948 55.690 24.165
26.948 55.684 24.029
26.949 55.677 23.892
26.949 55.682 23.751
26.950 55.695 23.612
26.950 55.690 23.477
26.951 55.678 23.332
26.951 55.683 23.197
26.952 55.686 23.058
26.952 55.682 22.917
26.953 55.678 22.780
26.953 55.675 22.639
26.954 55.675 22.500
26.954 55.674 22.362
26.955 55.681 22.223
26.956 55.689 22.088
26.956 55.687 21.943
26.957 55.687 21.811
26.958 55.688 21.667
26.959 55.683 21.528
26.960 55.685 21.394
26.961 55.686 21.248
26.962 55.680 21.111
26.963 55.678 20.974
26.964 55.676 20.832
26.965 55.672 20.695
26.966 55.677 20.556
26.967 55.682 20.417
26.968 55.678 20.277
26.969 55.668 20.136
26.970 55.670 19.999
26.971 55.678 19.862
26.972 55.680 19.722
26.973 55.675 19.583
26.974 55.668 19.437
26.975 55.668 19.302
26.976 55.671 19.163
26.977 55.675 19.025
26.978 55.677 18.885
26.979 55.673 18.746
26.980 55.670 18.606
26.980 55.674 18.470
26.981 55.677 18.326
26.982 55.673 18.191
26.983 55.676 18.047
26.984 55.682 17.910
26.984 55.679 17.770
26.985 55.677 17.634
26.986 55.672 17.487
26.987 55.669 17.352
26.988 55.672 17.214
26.989 55.674 17.074
26.990 55.674 16.937
26.990 55.666 16.794
26.991 55.654 16.653
26.992 55.660 16.509
26.993 55.687 16.374
26.994 55.715 16.245
26.995 55.717 16.103
26.996 55.714 15.963
26.997 55.715 15.821
26.999 55.715 15.683
27.000 55.712 15.541
27.001 55.708 15.402
27.002 55.704 15.265
27.003 55.690 15.119
27.004 55.687 14.983
27.006 55.700 14.854
27.007 55.712 14.706
27.008 55.723 14.569
27.010 55.711 14.422
27.011 55.682 14.277
27.012 55.647 14.134
27.013 55.656 14.003
27.015 55.663 13.803
27.015 55.663 13.761
27.017 55.227 30.686
27.018 55.312 30.617
27.018 55.389 30.552
27.019 55.511 30.407
27.020 55.605 30.273
27.021 55.671 30.138
27.021 55.697 29.997
27.022 55.711 29.863
27.022 55.720 29.718
27.023 55.718 29.579
27.024 55.718 29.444
27.024 55.722 29.306
27.025 55.721 29.166
27.026 55.721 29.024
27.027 55.730 28.889
27.027 55.742 28.754
27.028 55.738 28.609
27.029 55.721 28.472
27.030 55.712 28.333
27.030 55.708 28.190
27.031 55.709 28.056
27.032 55.704 27.917
27.033 55.696 27.779
27.033 55.695 27.637
27.034 55.697 27.501
27.035 55.702 27.359
27.035 55.709 27.223
27.036 55.714 27.083
27.036 55.713 26.949
27.037 55.707 26.802
27.037 55.699 26.666
27.038 55.701 26.527
27.038 55.712 26.392
27.039 55.714 26.254
27.040 55.710 26.110
27.040 55.710 25.974
27.041 55.715 25.838
27.041 55.721 25.691
27.042 55.715 25.558
27.043 55.701 25.418
27.043 55.696 25.278
27.044 55.701 25.142
27.045 55.699 25.001
27.045 55.699 24.862
27.046 55.705 24.725
27.047 55.716 24.586
27.047 55.722 24.449
27.048 55.720 24.306
27.048 55.717 24.170
27.049 55.706 24.031
27.049 55.696 23.889
27.050 55.701 23.751
27.051 55.712 23.616
27.051 55.705 23.474
27.052 55.697 23.335
27.052 55.704 23.197
27.053 55.709 23.056
27.053 55.708 22.923
27.054 55.702 22.781
27.054 55.697 22.641
27.055 55.696 22.498
27.055 55.694 22.368
27.056 55.701 22.223
27.056 55.711 22.089
27.057 55.707 21.943
27.058 55.705 21.813
27.058 55.703 21.667
27.059 55.701 21.532
27.060 55.702 21.393
27.061 55.703 21.252
27.062 55.699 21.110
27.063 55.700 20.977
27.064 55.704 20.835
27.066 55.702 20.698
27.067 55.703 20.554
27.068 55.706 20.419
27.069 55.700 20.281
27.070 55.689 20.145
27.071 55.689 19.991
27.072 55.698 19.864
27.073 55.702 19.724
27.074 55.697 19.582
27.075 55.689 19.443
27.076 55.691 19.306
27.077 55.698 19.164
27.078 55.698 19.024
27.078 55.698 18.889
27.079 55.695 18.749
27.080 55.689 18.609
27.081 55.692 18.467
27.082 55.697 18.335
27.083 55.696 18.184
27.083 55.700 18.056
27.084 55.704 17.911
27.085 55.701 17.771
27.086 55.695 17.631
27.087 55.689 17.494
27.088 55.687 17.354
27.088 55.689 17.215
27.089 55.691 17.072
27.090 55.688 16.936
27.091 55.677 16.797
27.092 55.667 16.656
27.093 55.673 16.511
27.094 55.705 16.381
27.095 55.739 16.242
27.096 55.753 16.101
27.097 55.747 15.973
27.098 55.737 15.822
27.099 55.732 15.687
27.100 55.735 15.549
27.101 55.735 15.399
27.103 55.729 15.264
27.104 55.713 15.122
27.105 55.704 14.988
27.106 55.710 14.847
27.108 55.713 14.706
27.109 55.717 14.562
27.110 55.705 14.425
27.111 55.681 14.280
27.112 55.670 14.142
27.114 55.679 14.004
27.115 55.730 13.934
27.118 55.242 30.680
27.118 55.327 30.619
27.119 55.404 30.552
27.119 55.473 30.477
27.120 55.583 30.345
27.121 55.663 30.203
27.121 55.711 30.069
27.122 55.727 29.926
27.123 55.736 29.792
27.123 55.741 29.654
27.124 55.738 29.510
27.125 55.743 29.369
27.125 55.748 29.238
27.126 55.743 29.093
27.127 55.742 28.960
27.127 55.755 28.821
27.128 55.758 28.679
27.129 55.742 28.539
27.130 55.730 28.406
27.130 55.725 28.264
27.131 55.726 28.122
27.132 55.728 27.986
27.133 55.719 27.848
27.133 55.715 27.710
27.134 55.717 27.568
27.135 55.721 27.434
27.135 55.725 27.287
27.136 55.730 27.156
27.136 55.731 27.012
27.137 55.728 26.877
27.137 55.722 26.737
27.138 55.720 26.598
27.138 55.729 26.457
27.139 55.733 26.321
27.140 55.730 26.184
27.140 55.728 26.045
27.141 55.732 25.903
27.141 55.739 25.766
27.142 55.737 25.628
27.143 55.727 25.488
27.143 55.715 25.348
27.144 55.718 25.211
27.145 55.722 25.068
27.145 55.719 24.937
27.146 55.722 24.792
27.147 55.728 24.662
27.147 55.738 24.514
27.148 55.743 24.380
27.148 55.741 24.240
27.149 55.734 24.099
27.150 55.721 23.961
27.150 55.714 23.822
27.151 55.722 23.687
27.151 55.723 23.543
27.152 55.715 23.405
27.152 55.718 23.267
27.153 55.725 23.129
27.153 55.727 22.990
27.154 55.725 22.849
27.154 55.718 22.715
27.155 55.714 22.572
27.155 55.713 22.435
27.156 55.717 22.296
27.156 55.730 22.157
27.157 55.734 22.019
27.158 55.726 21.879
27.158 55.718 21.734
27.159 55.716 21.600
27.160 55.716 21.463
27.161 55.718 21.324
27.162 55.719 21.189
27.163 55.715 21.040
27.164 55.724 20.907
27.165 55.726 20.768
27.166 55.726 20.628
27.168 55.728 20.486
27.169 55.725 20.354
27.170 55.715 20.207
27.171 55.708 20.072
27.172 55.713 19.934
27.173 55.720 19.795
27.174 55.721 19.649
27.175 55.714 19.515
27.176 55.709 19.377
27.176 55.718 19.239
27.177 55.721 19.094
27.178 55.718 18.963
27.179 55.720 18.817
27.180 55.713 18.677
27.181 55.714 18.541
27.182 55.721 18.405
27.183 55.718 18.260
27.183 55.718 18.120
27.184 55.722 17.990
27.185 55.723 17.840
27.186 55.719 17.709
27.187 55.710 17.560
27.187 55.708 17.429
27.188 55.706 17.282
27.189 55.707 17.149
27.190 55.704 17.005
27.191 55.694 16.863
27.192 55.687 16.726
27.193 55.683 16.589
27.194 55.700 16.447
27.195 55.736 16.316
27.196 55.766 16.173
27.197 55.772 16.037
27.198 55.756 15.901
27.199 55.744 15.754
27.200 55.748 15.620
27.201 55.758 15.477
27.202 55.761 15.335
27.203 55.751 15.199
27.205 55.731 15.057
27.206 55.727 14.913
27.207 55.722 14.776
27.208 55.715 14.639
27.210 55.709 14.494
27.211 55.692 14.349
27.212 55.686 14.217
27.213 55.685 14.072
27.214 55.719 14.009
27.122 27.775 30.933
27.123 27.909 30.858
27.218 55.343 30.618
27.219 55.418 30.549
27.220 55.543 30.413
27.220 55.645 30.277
27.221 55.711 30.132
27.222 55.742 29.999
27.222 55.751 29.859
27.223 55.757 29.720
27.224 55.754 29.589
27.224 55.757 29.439
27.225 55.766 29.302
27.226 55.764 29.167
27.226 55.759 29.026
27.227 55.760 28.889
27.228 55.768 28.752
27.229 55.762 28.610
27.229 55.750 28.472
27.230 55.747 28.331
27.231 55.746 28.200
27.232 55.749 28.056
27.232 55.747 27.912
27.233 55.739 27.783
27.234 55.740 27.639
27.234 55.740 27.498
27.235 55.743 27.369
27.236 55.745 27.220
27.236 55.745 27.085
27.237 55.744 26.947
27.237 55.742 26.807
27.238 55.737 26.669
27.238 55.743 26.530
27.239 55.751 26.389
27.239 55.744 26.250
27.240 55.742 26.114
27.241 55.743 25.978
27.241 55.746 25.834
27.242 55.748 25.700
27.242 55.745 25.561
27.243 55.738 25.413
27.244 55.733 25.283
27.244 55.740 25.143
27.245 55.741 25.000
27.246 55.737 24.867
27.246 55.739 24.723
27.247 55.746 24.588
27.248 55.754 24.449
27.248 55.757 24.310
27.249 55.756 24.172
27.249 55.748 24.032
27.250 55.735 23.895
27.250 55.732 23.752
27.251 55.740 23.614
27.251 55.734 23.477
27.252 55.732 23.335
27.252 55.737 23.202
27.253 55.738 23.060
27.253 55.738 22.923
27.254 55.733 22.780
27.254 55.726 22.642
27.255 55.724 22.505
27.255 55.725 22.366
27.256 55.734 22.227
27.257 55.749 22.089
27.257 55.747 21.947
27.258 55.734 21.815
27.259 55.728 21.670
27.260 55.728 21.531
27.261 55.726 21.393
27.261 55.728 21.254
27.262 55.725 21.116
27.264 55.730 20.977
27.265 55.738 20.837
27.266 55.740 20.699
27.267 55.744 20.559
27.268 55.744 20.421
27.269 55.737 20.283
27.270 55.729 20.143
27.271 55.727 20.001
27.272 55.731 19.867
27.273 55.741 19.725
27.274 55.737 19.587
27.275 55.726 19.445
27.276 55.732 19.308
27.277 55.739 19.173
27.278 55.735 19.028
27.279 55.734 18.889
27.280 55.736 18.750
27.281 55.732 18.613
27.281 55.735 18.472
27.282 55.737 18.339
27.283 55.732 18.191
27.284 55.734 18.053
27.285 55.738 17.915
27.285 55.739 17.777
27.286 55.734 17.636
27.287 55.730 17.499
27.288 55.727 17.358
27.289 55.724 17.217
27.290 55.721 17.079
27.290 55.712 16.935
27.291 55.706 16.797
27.292 55.701 16.663
27.293 55.702 16.518
27.294 55.722 16.380
27.295 55.756 16.246
27.296 55.772 16.176
27.297 55.771 15.968
27.298 55.752 15.826
27.299 55.748 15.691
27.301 55.761 15.548
27.301 55.769 15.476
27.304 55.760 15.131
27.305 55.744 14.982
27.307 55.735 14.843
27.308 55.725 14.706
27.309 55.719 14.567
27.310 55.710 14.430
27.312 55.707 14.285
27.313 55.711 14.144
27.314 55.734 14.011
27.222 27.737 30.934
27.223 27.864 30.862
27.318 55.362 30.613
27.319 55.500 30.482
27.320 55.618 30.342
27.321 55.708 30.209
27.321 55.752 30.064
27.322 55.771 29.930
27.323 55.776 29.787
27.323 55.773 29.656
27.324 55.772 29.514
27.325 55.780 29.376
27.325 55.787 29.231
27.326 55.786 29.101
27.327 55.780 28.959
27.328 55.780 28.818
27.328 55.781 28.684
27.329 55.773 28.537
27.330 55.772 28.405
27.331 55.770 28.266
27.331 55.770 28.128
27.332 55.771 27.988
27.333 55.764 27.847
27.334 55.763 27.708
27.334 55.763 27.573
27.335 55.764 27.427
27.335 55.766 27.296
27.336 55.766 27.156
27.337 55.767 27.016
27.337 55.764 26.876
27.337 55.762 26.744
27.338 55.759 26.600
27.339 55.767 26.459
27.339 55.762 26.327
27.340 55.754 26.178
27.340 55.757 26.043
27.341 55.760 25.907
27.342 55.761 25.769
27.342 55.764 25.628
27.343 55.763 25.491
27.344 55.758 25.349
27.344 55.759 25.213
27.345 55.764 25.077
27.346 55.762 24.932
27.346 55.756 24.796
27.347 55.760 24.657
27.347 55.766 24.518
27.348 55.769 24.380
27.349 55.770 24.248
27.349 55.768 24.100
27.350 55.760 23.961
27.350 55.752 23.828
27.351 55.754 23.686
27.351 55.756 23.543
27.352 55.750 23.410
27.352 55.751 23.268
27.353 55.750 23.132
27.353 55.750 22.990
27.354 55.750 22.858
27.354 55.745 22.708
27.355 55.740 22.575
27.355 55.739 22.435
27.356 55.742 22.299
27.356 55.756 22.160
27.357 55.768 22.020
27.358 55.760 21.882
27.358 55.751 21.740
27.359 55.750 21.605
27.360 55.748 21.459
27.361 55.745 21.331
27.362 55.741 21.183
27.363 55.739 21.047
27.364 55.748 20.908
27.365 55.752 20.771
27.367 55.754 20.630
27.368 55.759 20.494
27.369 55.757 20.351
27.370 55.748 20.214
27.371 55.744 20.079
27.372 55.746 19.931
27.373 55.755 19.796
27.374 55.762 19.658
27.375 55.748 19.518
27.376 55.746 19.380
27.377 55.755 19.240
27.378 55.750 19.101
27.378 55.746 18.957
27.379 55.750 18.826
27.380 55.753 18.684
27.381 55.751 18.542
27.382 55.751 18.403
27.383 55.752 18.268
27.383 55.747 18.125
27.384 55.752 17.984
27.385 55.758 17.851
27.386 55.754 17.707
27.387 55.752 17.570
27.388 55.749 17.429
27.388 55.742 17.291
27.389 55.736 17.148
27.390 55.732 17.009
27.391 55.727 16.870
27.392 55.725 16.729
27.393 55.721 16.590
27.394 55.721 16.449
27.395 55.743 16.315
27.396 55.773 16.181
27.398 55.770 15.894
27.399 55.749 15.758
27.400 55.749 15.622
27.401 55.758 15.480
27.402 55.766 15.337
27.404 55.765 15.199
27.405 55.748 15.061
27.406 55.745 14.918
27.407 55.740 14.776
27.409 55.734 14.635
27.410 55.733 14.502
27.411 55.727 14.354
27.412 55.734 14.222
27.414 55.728 14.077
27.414 55.737 14.008
27.320 27.533 31.129
27.321 27.638 30.999
27.322 27.723 30.935
27.322 27.849 30.869
27.323 27.965 30.791
27.324 28.081 30.701
27.418 55.380 30.618
27.419 55.521 30.481
27.420 55.639 30.345
27.421 55.729 30.207
27.421 55.771 30.069
27.422 55.790 29.930
27.423 55.794 29.788
27.423 55.788 29.652
27.424 55.787 29.515
27.425 55.793 29.379
27.425 55.803 29.237
27.426 55.803 29.095
27.427 55.796 28.959
27.427 55.794 28.822
27.428 55.792 28.680
27.429 55.789 28.544
27.430 55.791 28.402
27.431 55.788 28.265
27.431 55.786 28.126
27.432 55.784 27.993
27.433 55.777 27.845
27.433 55.780 27.708
27.434 55.782 27.574
27.435 55.785 27.431
27.435 55.784 27.294
27.436 55.783 27.158
27.436 55.786 27.017
27.437 55.784 26.875
27.437 55.780 26.740
27.438 55.777 26.605
27.438 55.781 26.462
27.439 55.774 26.321
27.440 55.767 26.182
27.440 55.773 26.045
27.441 55.778 25.906
27.441 55.779 25.769
27.442 55.781 25.629
27.443 55.782 25.489
27.443 55.778 25.356
27.444 55.776 25.212
27.445 55.780 25.075
27.445 55.774 24.937
27.446 55.770 24.796
27.447 55.775 24.656
27.447 55.781 24.524
27.448 55.783 24.381
27.448 55.785 24.242
27.449 55.784 24.102
27.449 55.779 23.967
27.450 55.775 23.827
27.451 55.774 23.687
27.451 55.775 23.544
27.452 55.770 23.414
27.452 55.766 23.268
27.453 55.764 23.132
27.453 55.761 22.993
27.454 55.762 22.852
27.454 55.760 22.715
27.455 55.758 22.579
27.455 55.756 22.435
27.456 55.755 22.298
27.456 55.767 22.162
27.457 55.777 22.018
27.458 55.774 21.883
27.458 55.767 21.748
27.459 55.770 21.605
27.460 55.770 21.462
27.461 55.766 21.329
27.462 55.758 21.187
27.463 55.752 21.045
27.464 55.758 20.910
27.465 55.760 20.771
27.466 55.764 20.632
27.467 55.770 20.495
27.468 55.770 20.356
27.470 55.766 20.212
27.471 55.764 20.078
27.472 55.762 19.934
27.473 55.772 19.798
27.474 55.777 19.661
27.475 55.763 19.519
27.475 55.762 19.379
27.476 55.769 19.245
27.477 55.761 19.096
27.478 55.758 18.964
27.479 55.762 18.826
27.480 55.768 18.681
27.481 55.766 18.551
27.482 55.762 18.402
27.482 55.765 18.269
27.483 55.763 18.130
27.484 55.768 17.983
27.485 55.775 17.852
27.486 55.772 17.709
27.487 55.770 17.572
27.487 55.767 17.432
27.488 55.757 17.292
27.489 55.748 17.150
27.490 55.748 17.008
27.491 55.746 16.872
27.492 55.743 16.737
27.493 55.740 16.588
27.493 55.732 16.451
27.494 55.740 16.311
27.495 55.767 16.180
27.496 55.776 16.115
27.498 55.773 15.894
27.499 55.750 15.754
27.500 55.742 15.618
27.501 55.743 15.481
27.502 55.747 15.337
27.503 55.747 15.197
27.504 55.735 15.056
27.506 55.742 14.922
27.507 55.750 14.776
27.508 55.754 14.640
27.510 55.753 14.501
27.511 55.749 14.360
27.512 55.749 14.220
27.513 55.738 14.082
27.514 55.759 14.004
27.421 27.711 30.928
27.422 27.828 30.855
27.518 55.402 30.620
27.519 55.543 30.482
27.520 55.661 30.346
27.520 55.748 30.203
27.521 55.789 30.073
27.522 55.804 29.925
27.522 55.811 29.796
27.523 55.807 29.650
27.524 55.802 29.513
27.524 55.807 29.375
27.525 55.818 29.240
27.526 55.816 29.095
27.526 55.811 28.963
27.527 55.808 28.823
27.528 55.802 28.674
27.529 55.805 28.548
27.529 55.811 28.404
27.530 55.809 28.266
27.531 55.805 28.127
27.532 55.802 27.991
27.532 55.792 27.849
27.533 55.792 27.713
27.534 55.797 27.570
27.534 55.800 27.434
27.535 55.797 27.296
27.536 55.801 27.156
27.536 55.805 27.018
27.537 55.805 26.878
27.537 55.801 26.737
27.538 55.796 26.602
27.538 55.798 26.466
27.539 55.793 26.320
27.539 55.785 26.187
27.540 55.794 26.045
27.541 55.799 25.908
27.541 55.797 25.768
27.542 55.797 25.634
27.543 55.800 25.487
27.543 55.796 25.358
27.544 55.793 25.215
27.545 55.795 25.076
27.545 55.789 24.935
27.546 55.786 24.799
27.546 55.789 24.657
27.547 55.794 24.519
27.548 55.795 24.383
27.548 55.797 24.244
27.549 55.800 24.105
27.549 55.797 23.964
27.550 55.794 23.831
27.550 55.793 23.688
27.551 55.793 23.549
27.551 55.785 23.409
27.552 55.781 23.270
27.552 55.778 23.135
27.553 55.771 22.991
27.553 55.772 22.860
27.554 55.774 22.716
27.554 55.774 22.574
27.555 55.774 22.436
27.555 55.773 22.299
27.556 55.781 22.162
27.557 55.787 22.025
27.557 55.785 21.879
27.558 55.781 21.747
27.559 55.787 21.605
27.560 55.792 21.470
27.561 55.788 21.324
27.562 55.780 21.191
27.563 55.772 21.051
27.564 55.775 20.912
27.565 55.778 20.768
27.566 55.777 20.637
27.567 55.782 20.492
27.568 55.786 20.356
27.569 55.786 20.217
27.570 55.784 20.074
27.571 55.784 19.939
27.572 55.789 19.800
27.573 55.793 19.663
27.574 55.782 19.520
27.575 55.777 19.379
27.576 55.781 19.245
27.577 55.775 19.099
27.578 55.771 18.967
27.579 55.776 18.824
27.580 55.783 18.687
27.581 55.777 18.546
27.581 55.772 18.405
27.582 55.777 18.269
27.583 55.781 18.130
27.584 55.782 18.060
27.587 55.782 17.433
27.588 55.770 17.291
27.589 55.765 17.155
27.590 55.766 17.014
27.591 55.766 16.874
27.592 55.764 16.735
27.592 55.756 16.594
27.593 55.744 16.452
27.594 55.747 16.313
27.595 55.769 16.180
27.598 55.772 15.821
27.599 55.749 15.689
27.600 55.739 15.545
27.601 55.736 15.411
27.602 55.736 15.263
27.604 55.732 15.128
27.605 55.729 14.986
27.606 55.745 14.848
27.607 55.761 14.715
27.609 55.763 14.571
27.610 55.759 14.437
27.611 55.758 14.294
27.613 55.756 14.145
27.613 55.756 14.078
27.521 27.700 30.931
27.522 27.823 30.858
27.618 55.423 30.620
27.619 55.558 30.482
27.620 55.679 30.347
27.621 55.764 30.203
27.621 55.800 30.076
27.622 55.813 29.929
27.622 55.824 29.795
27.623 55.826 29.650
27.624 55.821 29.513
27.624 55.825 29.377
27.625 55.835 29.236
27.626 55.830 29.098
27.627 55.826 28.960
27.627 55.823 28.822
27.628 55.815 28.680
27.629 55.815 28.543
27.630 55.824 28.407
27.630 55.823 28.266
27.631 55.816 28.127
27.632 55.813 27.989
27.633 55.804 27.852
27.633 55.799 27.713
27.634 55.806 27.570
27.635 55.808 27.435
27.635 55.806 27.295
27.636 55.816 27.153
27.636 55.821 27.022
27.637 55.822 26.879
27.637 55.817 26.743
27.638 55.813 26.600
27.638 55.815 26.463
27.639 55.810 26.322
27.639 55.804 26.188
27.640 55.813 26.048
27.641 55.815 25.911
27.641 55.812 25.767
27.642 55.811 25.633
27.643 55.813 25.491
27.643 55.810 25.358
27.644 55.808 25.213
27.645 55.808 25.073
27.645 55.806 24.939
27.646 55.804 24.798
27.647 55.804 24.666
27.647 55.808 24.518
27.648 55.807 24.381
27.648 55.810 24.244
27.649 55.814 24.109
27.649 55.809 23.961
27.650 55.808 23.828
27.650 55.810 23.694
27.651 55.807 23.550
27.651 55.798 23.408
27.652 55.795 23.273
27.652 55.791 23.137
27.653 55.785 22.995
27.653 55.784 22.852
27.654 55.785 22.719
27.654 55.792 22.576
27.655 55.794 22.442
27.656 55.791 22.297
27.656 55.795 22.162
27.657 55.799 22.023
27.657 55.797 21.885
27.658 55.794 21.746
27.659 55.802 21.606
27.662 55.798 21.192
27.663 55.791 21.052
27.664 55.797 20.912
27.665 55.796 20.769
27.666 55.795 20.638
27.667 55.795 20.570
27.678 55.789 18.968
27.681 55.787 18.546
27.682 55.785 18.413
27.682 55.786 18.344
27.688 55.782 17.296
27.689 55.780 17.156
27.689 55.780 17.084
27.692 55.774 16.669
27.693 55.756 16.522
27.694 55.752 16.383
27.695 55.761 16.245
27.695 55.771 16.177
27.699 55.765 15.691
27.700 55.745 15.541
27.701 55.736 15.405
27.702 55.733 15.270
27.704 55.731 15.127
27.705 55.729 14.988
27.706 55.746 14.853
27.708 55.761 14.713
27.709 55.759 14.572
27.710 55.752 14.431
27.711 55.752 14.291
27.713 55.756 14.148
27.713 55.759 14.076
27.622 27.767 30.927
27.622 27.858 30.861
27.718 55.430 30.621
27.719 55.568 30.483
27.720 55.695 30.344
27.721 55.781 30.208
27.721 55.815 30.067
27.722 55.825 29.931
27.723 55.836 29.793
27.723 55.841 29.653
27.724 55.837 29.514
27.725 55.841 29.375
27.726 55.838 29.033
27.727 55.838 28.890
27.728 55.833 28.753
27.728 55.825 28.613
27.729 55.832 28.473
27.730 55.836 28.269
27.731 55.828 28.129
27.732 55.825 27.988
27.733 55.817 27.851
27.733 55.810 27.710
27.734 55.813 27.571
27.735 55.816 27.438
27.735 55.818 27.297
27.736 55.830 27.154
27.737 55.828 26.741
27.738 55.827 26.604
27.739 55.827 26.329
27.740 55.819 26.183
27.740 55.823 26.117
27.741 55.823 25.772
27.742 55.823 25.629
27.746 55.818 24.725
27.747 55.817 24.591
27.752 55.809 23.341
27.752 55.807 23.202
27.753 55.806 23.066
27.753 55.800 22.926
27.754 55.796 22.784
27.754 55.800 22.650
27.755 55.807 22.511
27.794 55.770 16.384
27.794 55.775 16.318
27.800 55.770 15.549
27.801 55.756 15.405
27.803 55.754 15.267
27.804 55.752 15.131
27.805 55.747 14.991
27.806 55.760 14.853
27.808 55.768 14.714
27.809 55.756 14.571
27.810 55.748 14.431
27.811 55.749 14.292
27.813 55.752 14.149
27.813 55.751 14.076
27.818 55.358 30.692
27.818 55.434 30.622
27.819 55.504 30.549
27.819 55.580 30.478
27.820 55.710 30.347
27.821 55.799 30.206
27.822 55.834 30.070
27.822 55.839 29.932
27.823 55.841 29.860
27.833 55.826 27.784
27.834 55.820 27.639
27.835 55.822 27.502
27.835 55.822 27.365
27.836 55.831 27.232
27.918 55.294 30.758
27.919 55.377 30.693
27.919 55.449 30.619
27.919 55.522 30.549
27.920 55.662 30.412
27.921 55.775 30.277
27.922 55.835 30.137
27.923 27.792 30.856
28.019 55.474 30.619
28.020 55.612 30.483
28.021 55.736 30.348
28.022 55.823 30.208
28.022 55.843 30.139
28.023 27.778 30.854
28.120 55.490 30.620
28.120 55.626 30.484
28.121 55.746 30.346
28.122 55.832 30.207
28.123 27.757 30.854
28.220 55.493 30.618
28.220 55.567 30.549
28.221 55.699 30.417
28.222 55.801 30.277
28.222 55.837 30.203
28.223 27.823 30.850
28.319 55.422 30.690
28.320 55.507 30.619
28.320 55.649 30.482
28.321 55.766 30.347
28.322 55.845 30.205
28.418 55.457 30.687
28.419 55.593 30.549
28.420 55.723 30.414
28.421 55.821 30.282
28.517 55.374 30.756
28.517 55.462 30.688
28.518 55.537 30.619
28.519 55.670 30.483
28.520 55.785 30.343
28.520 55.831 30.280
28.520 27.761 30.847
28.617 55.540 30.622
28.617 55.611 30.549
28.618 55.737 30.412
28.619 55.837 30.275
28.620 27.696 30.858
28.716 55.457 30.688
28.716 55.547 30.624
28.717 55.621 30.552
28.718 55.742 30.414
28.718 55.841 30.277
28.815 55.386 30.756
28.816 55.473 30.686
28.816 55.558 30.621
28.817 55.690 30.486
28.818 55.802 30.344
28.819 27.758 30.857
28.916 55.563 30.620
28.917 55.694 30.482
28.918 55.808 30.350
28.919 27.665 30.855
29.016 55.487 30.692
29.016 55.568 30.622
29.017 55.704 30.483
29.018 55.817 30.346
29.020 27.711 30.856
29.116 55.517 30.690
29.117 55.646 30.551
29.118 55.771 30.416
29.118 55.825 30.345
29.120 27.635 30.856
29.217 55.530 30.691
29.217 55.652 30.551
29.218 55.782 30.416
29.219 55.837 30.348
29.317 55.490 30.687
29.317 55.582 30.623
29.318 55.722 30.483
29.319 55.843 30.351
29.320 27.692 30.852
29.416 55.407 30.759
29.416 55.487 30.693
29.417 55.580 30.621
29.418 55.719 30.484
29.419 55.841 30.348
29.419 27.648 30.845
29.516 55.510 30.692
29.516 55.582 30.620
29.517 55.654 30.546
29.518 55.786 30.414
29.518 55.844 30.352
29.518 27.537 30.855
29.615 55.528 30.691
29.616 55.668 30.552
29.616 55.791 30.412
29.617 55.846 30.345
29.617 27.616 30.843
29.714 55.540 30.683
29.715 55.667 30.557
29.716 55.786 30.412
29.716 55.840 30.346
29.813 55.477 30.757
29.814 55.600 30.618
29.815 55.727 30.488
29.816 55.838 30.347
29.914 55.657 30.547
29.915 55.778 30.417
29.916 55.832 30.349
30.013 55.459 30.758
30.013 55.588 30.624
30.014 55.718 30.480
30.015 55.831 30.348
30.113 55.594 30.619
30.114 55.729 30.485
30.115 55.845 30.347
30.212 55.463 30.759
30.213 55.606 30.624
30.214 55.739 30.480
30.214 55.802 30.410
30.216 27.703 30.851
30.313 55.538 30.691
30.313 55.611 30.620
30.314 55.740 30.486
30.314 55.802 30.414
30.413 55.533 30.689
30.414 55.665 30.553
30.415 55.795 30.419
30.513 55.516 30.689
30.514 55.651 30.553
30.515 55.782 30.415
30.515 55.839 30.347
30.613 55.517 30.683
30.614 55.646 30.555
30.614 55.772 30.414
30.615 55.828 30.343
30.712 55.589 30.621
30.713 55.714 30.487
30.714 55.824 30.345
30.811 55.530 30.690
30.812 55.657 30.554
30.813 55.774 30.413
30.813 55.825 30.347
30.813 27.526 30.927
30.813 27.578 30.862
30.910 55.544 30.693
30.911 55.657 30.547
30.912 55.770 30.418
30.912 55.821 30.349
31.010 55.458 30.759
31.011 55.590 30.620
31.011 55.705 30.481
31.012 55.813 30.350
31.112 55.579 30.618
31.112 55.694 30.486
31.113 55.802 30.344
31.211 55.437 30.759
31.212 55.513 30.691
31.213 55.630 30.548
31.213 55.741 30.417
31.214 55.838 30.279
31.311 55.433 30.758
31.312 55.510 30.693
31.312 55.631 30.550
31.313 55.740 30.413
31.314 55.833 30.276
31.411 55.498 30.690
31.411 55.567 30.617
31.412 55.688 30.485
31.413 55.789 30.348
31.413 55.833 30.274
31.512 55.625 30.552
31.512 55.733 30.414
31.513 55.827 30.279
31.610 55.342 30.804
31.611 55.485 30.694
31.612 55.614 30.547
31.612 55.722 30.415
31.613 55.815 30.273
31.712 55.599 30.546
31.713 55.711 30.414
31.713 55.802 30.281
31.714 55.839 30.210
31.810 55.224 30.801
31.811 55.321 30.756
31.811 55.440 30.689
31.812 55.520 30.621
31.812 55.647 30.484
31.813 55.745 30.345
31.814 55.823 30.209
31.910 55.362 30.755
31.911 55.438 30.687
31.911 55.516 30.623
31.912 55.635 30.482
31.912 55.732 30.344
31.913 55.810 30.210
31.914 55.837 30.140
32.009 55.287 30.805
32.010 55.430 30.690
32.010 55.507 30.620
32.011 55.622 30.484
32.012 55.722 30.341
32.013 55.799 30.209
32.013 55.841 30.068
32.110 55.549 30.549
32.110 55.660 30.416
32.111 55.749 30.271
32.112 55.807 30.143
32.112 55.835 30.001
32.113 55.844 29.856
32.129 55.819 26.392
32.130 55.823 26.323
32.207 55.297 30.758
32.208 55.387 30.689
32.208 55.461 30.621
32.209 55.535 30.553
32.210 55.651 30.410
32.210 55.737 30.280
32.211 55.791 30.133
32.212 55.822 30.001
32.212 55.832 29.861
32.213 55.837 29.723
32.213 55.841 29.586
32.214 55.843 29.514
32.217 55.841 28.960
32.217 55.838 28.821
32.222 55.831 28.061
32.222 55.823 27.918
32.223 55.821 27.783
32.224 55.824 27.639
32.224 55.830 27.505
32.225 55.825 27.364
32.225 55.821 27.225
32.226 55.825 27.090
32.227 55.822 26.948
32.227 55.824 26.810
32.228 55.824 26.670
32.228 55.811 26.533
32.229 55.806 26.393
32.229 55.814 26.258
32.230 55.820 26.117
32.230 55.822 25.973
32.231 55.825 25.903
32.232 55.823 25.561
32.233 55.815 25.425
32.234 55.814 25.286
32.234 55.818 25.143
32.235 55.821 25.075
32.243 55.809 23.067
32.243 55.805 22.923
32.244 55.805 22.789
32.244 55.805 22.644
32.245 55.807 22.509
32.248 55.799 21.812
32.249 55.797 21.677
32.249 55.804 21.605
32.285 55.766 16.246
32.286 55.759 16.108
32.287 55.760 15.968
32.287 55.766 15.895
32.307 55.252 30.807
32.307 55.381 30.690
32.308 55.457 30.620
32.309 55.583 30.483
32.309 55.690 30.342
32.310 55.757 30.207
32.311 55.798 30.067
32.311 55.819 29.932
32.312 55.822 29.790
32.313 55.823 29.654
32.313 55.823 29.515
32.314 55.829 29.375
32.315 55.835 29.234
32.315 55.836 29.101
32.316 55.828 28.958
32.317 55.823 28.821
32.317 55.832 28.681
32.318 55.836 28.546
32.319 55.832 28.407
32.320 55.829 28.263
32.321 55.824 28.131
32.321 55.811 27.987
32.322 55.806 27.847
32.323 55.805 27.715
32.323 55.808 27.569
32.324 55.811 27.436
32.325 55.810 27.299
32.325 55.813 27.150
32.326 55.813 27.021
32.326 55.806 26.877
32.327 55.808 26.740
32.327 55.801 26.601
32.328 55.793 26.466
32.328 55.798 26.324
32.329 55.805 26.182
32.329 55.806 26.048
32.330 55.807 25.905
32.331 55.811 25.773
32.331 55.809 25.629
32.332 55.802 25.492
32.333 55.796 25.351
32.333 55.796 25.213
32.334 55.800 25.077
32.335 55.807 24.939
32.335 55.812 24.798
32.336 55.810 24.658
32.336 55.807 24.523
32.337 55.807 24.381
32.338 55.811 24.247
32.338 55.812 24.102
32.339 55.803 23.968
32.339 55.802 23.826
32.340 55.808 23.690
32.340 55.810 23.551
32.341 55.808 23.407
32.341 55.801 23.275
32.342 55.797 23.133
32.342 55.795 22.996
32.343 55.793 22.854
32.343 55.794 22.720
32.344 55.791 22.576
32.344 55.793 22.440
32.345 55.798 22.300
32.345 55.803 22.162
32.346 55.805 22.021
32.347 55.796 21.889
32.347 55.784 21.743
32.348 55.787 21.608
32.349 55.801 21.466
32.352 55.800 21.120
32.353 55.795 20.978
32.354 55.794 20.842
32.355 55.795 20.705
32.356 55.793 20.562
32.357 55.798 20.427
32.363 55.788 19.589
32.364 55.782 19.456
32.365 55.791 19.307
32.370 55.787 18.478
32.371 55.788 18.337
32.382 55.775 16.596
32.383 55.757 16.455
32.384 55.742 16.315
32.385 55.733 16.171
32.386 55.730 16.031
32.387 55.735 15.899
32.388 55.753 15.751
32.388 55.765 15.692
32.396 55.765 14.844
32.397 55.760 14.715
32.397 55.766 14.644
32.401 55.758 14.224
32.402 55.732 14.074
32.404 55.740 13.939
32.406 55.312 30.757
32.407 55.446 30.616
32.408 55.567 30.483
32.409 55.674 30.343
32.409 55.746 30.206
32.410 55.784 30.068
32.411 55.804 29.933
32.411 55.809 29.789
32.412 55.803 29.654
32.412 55.803 29.511
32.413 55.810 29.376
32.414 55.817 29.237
32.415 55.821 29.097
32.415 55.813 28.958
32.416 55.805 28.822
32.417 55.813 28.682
32.418 55.816 28.544
32.418 55.812 28.404
32.419 55.811 28.266
32.420 55.806 28.130
32.421 55.797 27.986
32.421 55.792 27.848
32.422 55.788 27.713
32.423 55.790 27.571
32.423 55.790 27.434
32.424 55.792 27.291
32.424 55.801 27.158
32.425 55.798 27.018
32.425 55.790 26.880
32.426 55.790 26.738
32.427 55.785 26.603
32.427 55.781 26.458
32.428 55.787 26.325
32.428 55.791 26.186
32.429 55.790 26.045
32.429 55.789 25.906
32.430 55.790 25.769
32.431 55.786 25.631
32.431 55.782 25.489
32.432 55.780 25.353
32.433 55.781 25.211
32.433 55.785 25.073
32.434 55.792 24.943
32.435 55.797 24.800
32.435 55.796 24.655
32.436 55.791 24.521
32.436 55.792 24.380
32.437 55.800 24.245
32.438 55.801 24.102
32.438 55.786 23.967
32.439 55.786 23.827
32.439 55.795 23.687
32.440 55.796 23.549
32.440 55.795 23.408
32.441 55.789 23.275
32.441 55.786 23.132
32.442 55.785 22.994
32.442 55.783 22.854
32.443 55.781 22.718
32.443 55.776 22.574
32.444 55.777 22.441
32.444 55.780 22.300
32.445 55.788 22.162
32.446 55.790 22.021
32.446 55.784 21.886
32.447 55.773 21.740
32.448 55.774 21.606
32.449 55.786 21.469
32.450 55.793 21.324
32.451 55.791 21.190
32.452 55.785 21.052
32.453 55.783 20.910
32.454 55.781 20.772
32.455 55.782 20.634
32.456 55.784 20.492
32.457 55.786 20.355
32.458 55.788 20.217
32.459 55.785 20.079
32.460 55.781 19.938
32.461 55.787 19.799
32.462 55.784 19.658
32.463 55.774 19.519
32.464 55.773 19.384
32.465 55.780 19.243
32.466 55.778 19.103
32.467 55.778 18.965
32.468 55.779 18.824
32.469 55.777 18.686
32.470 55.775 18.545
32.470 55.776 18.406
32.471 55.779 18.270
32.472 55.783 18.127
32.472 55.785 18.055
32.475 55.784 17.644
32.476 55.782 17.366
32.477 55.769 17.222
32.478 55.766 17.078
32.479 55.769 16.949
32.480 55.767 16.805
32.481 55.759 16.662
32.482 55.745 16.522
32.483 55.726 16.380
32.484 55.711 16.246
32.485 55.704 16.094
32.486 55.706 15.960
32.487 55.712 15.822
32.488 55.726 15.685
32.489 55.744 15.549
32.490 55.761 15.409
32.491 55.769 15.342
32.493 55.771 15.130
32.494 55.754 14.981
32.495 55.736 14.847
32.496 55.721 14.710
32.498 55.722 14.570
32.499 55.733 14.426
32.500 55.720 14.284
32.501 55.698 14.149
32.502 55.693 14.003
32.504 55.747 13.876
32.506 55.336 30.694
32.507 55.426 30.621
32.508 55.551 30.479
32.508 55.656 30.345
32.509 55.732 30.209
32.510 55.775 30.068
32.510 55.792 29.928
32.511 55.792 29.792
32.512 55.785 29.652
32.512 55.782 29.512
32.513 55.789 29.373
32.514 55.799 29.239
32.514 55.804 29.097
32.515 55.796 28.958
32.516 55.788 28.819
32.516 55.792 28.682
32.517 55.793 28.542
32.518 55.790 28.406
32.519 55.787 28.266
32.520 55.784 28.125
32.520 55.780 27.989
32.521 55.775 27.847
32.522 55.772 27.711
32.522 55.775 27.572
32.523 55.772 27.434
32.524 55.773 27.293
32.524 55.783 27.156
32.525 55.782 27.015
32.525 55.775 26.881
32.526 55.775 26.736
32.526 55.773 26.604
32.527 55.770 26.456
32.527 55.776 26.324
32.528 55.776 26.185
32.528 55.773 26.044
32.529 55.772 25.909
32.530 55.767 25.765
32.530 55.763 25.630
32.531 55.761 25.489
32.532 55.764 25.353
32.532 55.767 25.212
32.533 55.769 25.076
32.534 55.778 24.935
32.534 55.785 24.795
32.535 55.783 24.659
32.536 55.778 24.520
32.536 55.777 24.381
32.537 55.786 24.247
32.537 55.785 24.103
32.538 55.768 23.962
32.538 55.771 23.825
32.539 55.780 23.689
32.539 55.781 23.549
32.540 55.780 23.409
32.540 55.776 23.275
32.541 55.774 23.126
32.541 55.774 22.991
32.542 55.773 22.858
32.542 55.768 22.715
32.543 55.763 22.575
32.543 55.764 22.437
32.544 55.767 22.301
32.544 55.774 22.157
32.545 55.776 22.025
32.546 55.772 21.882
32.547 55.762 21.743
32.547 55.759 21.603
32.548 55.771 21.467
32.549 55.778 21.327
32.550 55.777 21.188
32.551 55.771 21.050
32.552 55.766 20.909
32.553 55.764 20.771
32.555 55.766 20.631
32.556 55.766 20.493
32.557 55.769 20.352
32.558 55.770 20.216
32.559 55.763 20.078
32.560 55.764 19.934
32.561 55.773 19.801
32.562 55.775 19.660
32.563 55.767 19.519
32.564 55.762 19.380
32.565 55.763 19.238
32.566 55.760 19.101
32.566 55.755 18.963
32.567 55.759 18.823
32.568 55.758 18.682
32.569 55.760 18.544
32.570 55.764 18.408
32.571 55.766 18.266
32.572 55.770 18.128
32.572 55.771 17.992
32.573 55.768 17.845
32.574 55.764 17.708
32.575 55.767 17.572
32.576 55.769 17.430
32.576 55.757 17.293
32.577 55.749 17.150
32.578 55.753 17.012
32.579 55.752 16.873
32.580 55.746 16.733
32.581 55.738 16.590
32.582 55.723 16.449
32.583 55.706 16.308
32.584 55.699 16.168
32.585 55.697 16.028
32.586 55.698 15.891
32.587 55.700 15.753
32.588 55.708 15.614
32.589 55.719 15.474
32.590 55.734 15.336
32.591 55.739 15.199
32.593 55.736 15.059
32.594 55.723 14.914
32.595 55.706 14.770
32.596 55.696 14.632
32.598 55.693 14.497
32.599 55.685 14.350
32.600 55.670 14.207
32.601 55.664 14.073
32.603 55.702 13.938
32.604 55.755 13.764
32.606 55.351 30.688
32.606 55.466 30.554
32.607 55.587 30.410
32.608 55.679 30.278
32.609 55.744 30.137
32.609 55.774 29.998
32.610 55.773 29.860
32.611 55.767 29.720
32.611 55.761 29.584
32.612 55.763 29.442
32.612 55.775 29.305
32.613 55.782 29.168
32.614 55.781 29.027
32.615 55.774 28.891
32.615 55.770 28.749
32.616 55.771 28.609
32.617 55.770 28.473
32.618 55.766 28.337
32.619 55.766 28.193
32.619 55.765 28.055
32.620 55.761 27.918
32.621 55.761 27.780
32.621 55.762 27.637
32.622 55.761 27.502
32.623 55.756 27.363
32.623 55.763 27.224
32.624 55.770 27.086
32.624 55.765 26.946
32.625 55.763 26.809
32.625 55.761 26.664
32.626 55.756 26.535
32.626 55.757 26.393
32.627 55.761 26.251
32.628 55.759 26.113
32.628 55.757 25.973
32.629 55.752 25.835
32.629 55.745 25.699
32.630 55.740 25.557
32.631 55.748 25.422
32.631 55.754 25.285
32.632 55.752 25.136
32.633 55.757 25.006
32.633 55.766 24.867
32.634 55.767 24.726
32.635 55.764 24.590
32.635 55.761 24.449
32.636 55.764 24.310
32.636 55.772 24.171
32.637 55.761 24.033
32.637 55.752 23.892
32.638 55.761 23.758
32.638 55.764 23.614
32.639 55.762 23.483
32.640 55.758 23.334
32.640 55.757 23.202
32.641 55.757 23.061
32.641 55.756 22.925
32.642 55.756 22.779
32.642 55.750 22.646
32.643 55.751 22.505
32.643 55.756 22.366
32.644 55.758 22.232
32.644 55.761 22.089
32.645 55.761 21.950
32.646 55.756 21.814
32.646 55.745 21.669
32.647 55.751 21.533
32.648 55.763 21.397
32.649 55.764 21.257
32.650 55.757 21.116
32.651 55.749 20.977
32.652 55.742 20.840
32.653 55.741 20.697
32.655 55.741 20.560
32.656 55.745 20.424
32.657 55.750 20.279
32.658 55.743 20.148
32.659 55.744 20.002
32.660 55.749 19.869
32.661 55.758 19.724
32.662 55.758 19.587
32.663 55.747 19.445
32.664 55.744 19.310
32.665 55.742 19.170
32.665 55.735 19.030
32.666 55.737 18.890
32.667 55.741 18.751
32.668 55.742 18.612
32.669 55.746 18.478
32.670 55.749 18.335
32.671 55.748 18.192
32.671 55.751 18.059
32.672 55.751 17.918
32.673 55.747 17.773
32.674 55.746 17.637
32.675 55.750 17.506
32.675 55.742 17.353
32.676 55.732 17.221
32.677 55.734 17.079
32.678 55.736 16.939
32.679 55.729 16.797
32.680 55.720 16.663
32.681 55.711 16.519
32.682 55.698 16.379
32.683 55.691 16.235
32.684 55.690 16.101
32.685 55.697 15.962
32.686 55.693 15.818
32.687 55.691 15.676
32.688 55.694 15.540
32.689 55.699 15.404
32.690 55.706 15.259
32.691 55.706 15.131
32.693 55.702 14.977
32.694 55.692 14.842
32.695 55.680 14.697
32.696 55.666 14.564
32.698 55.655 14.416
32.699 55.643 14.276
32.700 55.638 14.136
32.701 55.661 14.004
32.703 55.717 13.863
32.704 55.746 13.773
32.706 55.356 30.690
32.706 55.452 30.550
32.707 55.562 30.411
32.708 55.656 30.276
32.709 55.725 30.131
32.709 55.757 30.001
32.710 55.753 29.859
32.710 55.750 29.721
32.711 55.749 29.580
32.712 55.750 29.443
32.712 55.760 29.304
32.713 55.764 29.165
32.714 55.764 29.030
32.714 55.758 28.890
32.715 55.752 28.745
32.716 55.754 28.614
32.717 55.752 28.467
32.718 55.748 28.339
32.718 55.750 28.194
32.719 55.749 28.053
32.720 55.743 27.916
32.721 55.746 27.779
32.721 55.750 27.643
32.722 55.749 27.497
32.722 55.745 27.361
32.723 55.748 27.226
32.724 55.755 27.087
32.724 55.750 26.943
32.725 55.749 26.807
32.725 55.745 26.668
32.726 55.737 26.530
32.726 55.737 26.388
32.727 55.739 26.256
32.727 55.743 26.115
32.728 55.742 25.970
32.729 55.737 25.836
32.729 55.732 25.692
32.730 55.730 25.562
32.731 55.741 25.419
32.731 55.746 25.280
32.732 55.740 25.138
32.733 55.741 25.005
32.733 55.746 24.865
32.734 55.747 24.724
32.734 55.748 24.586
32.735 55.747 24.448
32.736 55.750 24.311
32.736 55.756 24.168
32.737 55.747 24.033
32.737 55.738 23.893
32.738 55.745 23.759
32.738 55.745 23.609
32.739 55.742 23.479
32.739 55.741 23.337
32.740 55.742 23.202
32.740 55.740 23.055
32.741 55.738 22.923
32.741 55.739 22.784
32.742 55.737 22.643
32.742 55.739 22.505
32.743 55.745 22.364
32.743 55.745 22.229
32.744 55.745 22.090
32.745 55.746 21.950
32.745 55.743 21.809
32.746 55.732 21.671
32.747 55.738 21.529
32.748 55.748 21.395
32.749 55.744 21.256
32.750 55.735 21.115
32.751 55.728 20.977
32.752 55.721 20.834
32.753 55.721 20.700
32.754 55.720 20.555
32.755 55.725 20.419
32.757 55.730 20.282
32.758 55.727 20.143
32.759 55.727 19.999
32.760 55.729 19.868
32.761 55.738 19.726
32.762 55.737 19.586
32.763 55.726 19.445
32.763 55.724 19.304
32.764 55.725 19.166
32.765 55.719 19.031
32.766 55.722 18.888
32.767 55.728 18.748
32.768 55.728 18.610
32.769 55.731 18.474
32.770 55.733 18.334
32.770 55.729 18.191
32.771 55.733 18.055
32.772 55.735 17.914
32.773 55.730 17.777
32.774 55.728 17.634
32.774 55.729 17.496
32.775 55.720 17.358
32.776 55.711 17.217
32.777 55.717 17.076
32.778 55.718 16.941
32.779 55.709 16.794
32.780 55.700 16.659
32.781 55.692 16.524
32.781 55.684 16.375
32.782 55.680 16.234
32.783 55.684 16.096
32.784 55.695 15.962
32.786 55.689 15.816
32.787 55.681 15.676
32.788 55.679 15.539
32.789 55.677 15.403
32.790 55.679 15.250
32.791 55.678 15.121
32.793 55.678 14.983
32.794 55.675 14.842
32.795 55.661 14.696
32.796 55.641 14.549
32.798 55.635 14.417
32.799 55.629 14.274
32.800 55.625 14.137
32.801 55.651 14.007
32.803 55.751 13.866
32.805 55.243 30.754
32.806 55.376 30.620
32.806 55.488 30.478
32.807 55.590 30.344
32.808 55.674 30.208
32.809 55.726 30.069
32.809 55.737 29.922
32.810 55.736 29.790
32.810 55.742 29.654
32.811 55.746 29.511
32.812 55.750 29.374
32.812 55.749 29.232
32.813 55.752 29.098
32.814 55.749 28.956
32.814 55.742 28.823
32.815 55.743 28.676
32.816 55.741 28.543
32.817 55.736 28.401
32.818 55.734 28.265
32.818 55.735 28.124
32.819 55.729 27.987
32.820 55.724 27.847
32.821 55.733 27.708
32.821 55.737 27.573
32.822 55.734 27.430
32.822 55.730 27.290
32.823 55.732 27.153
32.824 55.734 27.016
32.824 55.733 26.876
32.825 55.732 26.739
32.825 55.724 26.594
32.826 55.717 26.460
32.826 55.716 26.320
32.827 55.717 26.178
32.827 55.723 26.047
32.828 55.724 25.904
32.829 55.721 25.765
32.829 55.720 25.627
32.830 55.727 25.489
32.831 55.736 25.348
32.831 55.731 25.214
32.832 55.721 25.064
32.833 55.722 24.935
32.833 55.726 24.796
32.834 55.729 24.655
32.834 55.732 24.517
32.835 55.732 24.377
32.836 55.740 24.241
32.836 55.740 24.099
32.837 55.726 23.963
32.837 55.722 23.822
32.838 55.726 23.686
32.838 55.720 23.541
32.839 55.718 23.407
32.839 55.720 23.263
32.840 55.718 23.131
32.840 55.717 22.992
32.841 55.718 22.848
32.841 55.720 22.710
32.842 55.724 22.575
32.842 55.728 22.438
32.843 55.729 22.293
32.843 55.727 22.158
32.844 55.727 22.017
32.845 55.729 21.878
32.846 55.721 21.742
32.846 55.718 21.602
32.847 55.727 21.458
32.848 55.726 21.325
32.849 55.716 21.182
32.850 55.709 21.043
32.851 55.705 20.907
32.852 55.703 20.765
32.854 55.703 20.631
32.855 55.703 20.482
32.856 55.711 20.355
32.857 55.715 20.209
32.858 55.713 20.071
32.859 55.712 19.927
32.860 55.719 19.791
32.861 55.722 19.656
32.862 55.713 19.513
32.863 55.705 19.378
32.864 55.709 19.238
32.865 55.708 19.094
32.865 55.708 18.957
32.866 55.716 18.822
32.867 55.718 18.677
32.868 55.716 18.542
32.869 55.717 18.402
32.870 55.713 18.261
32.871 55.711 18.122
32.871 55.718 17.980
32.872 55.718 17.849
32.873 55.712 17.703
32.874 55.709 17.563
32.875 55.704 17.422
32.875 55.691 17.285
32.876 55.694 17.146
32.877 55.702 17.008
32.878 55.694 16.866
32.879 55.680 16.721
32.880 55.674 16.587
32.881 55.666 16.443
32.882 55.659 16.306
32.883 55.661 16.166
32.884 55.674 16.026
32.885 55.677 15.890
32.886 55.668 15.750
32.887 55.662 15.602
32.888 55.664 15.470
32.889 55.664 15.327
32.890 55.662 15.185
32.892 55.661 15.044
32.893 55.662 14.913
32.894 55.656 14.765
32.895 55.635 14.627
32.897 55.621 14.483
32.898 55.624 14.345
32.899 55.621 14.206
32.900 55.630 14.065
32.902 55.687 13.930
32.903 55.750 13.859
32.905 55.282 30.686
32.906 55.409 30.554
32.907 55.515 30.407
32.908 55.611 30.271
32.908 55.681 30.138
32.909 55.712 30.000
32.909 55.716 29.859
32.910 55.723 29.720
32.911 55.733 29.581
32.911 55.736 29.444
32.912 55.735 29.306
32.913 55.733 29.161
32.913 55.732 29.027
32.914 55.730 28.890
32.915 55.727 28.746
32.916 55.726 28.610
32.916 55.722 28.473
32.917 55.715 28.332
32.918 55.715 28.197
32.919 55.716 28.054
32.920 55.708 27.915
32.920 55.707 27.778
32.921 55.717 27.641
32.922 55.717 27.497
32.922 55.712 27.362
32.923 55.709 27.223
32.923 55.710 27.080
32.924 55.713 26.945
32.924 55.715 26.808
32.925 55.713 26.665
32.925 55.702 26.522
32.926 55.696 26.393
32.926 55.694 26.250
32.927 55.695 26.112
32.928 55.701 25.972
32.928 55.702 25.833
32.929 55.699 25.698
32.930 55.707 25.553
32.930 55.716 25.422
32.931 55.714 25.277
32.932 55.706 25.141
32.932 55.699 25.001
32.933 55.699 24.859
32.934 55.703 24.724
32.934 55.705 24.587
32.935 55.709 24.447
32.935 55.715 24.307
32.936 55.722 24.170
32.936 55.714 24.032
32.937 55.698 23.885
32.938 55.700 23.751
32.938 55.699 23.614
32.939 55.695 23.477
32.939 55.698 23.335
32.940 55.695 23.194
32.940 55.693 23.057
32.941 55.697 22.919
32.941 55.698 22.778
32.942 55.702 22.642
32.942 55.707 22.501
32.943 55.705 22.364
32.943 55.702 22.226
32.944 55.701 22.084
32.944 55.702 21.948
32.945 55.703 21.808
32.946 55.698 21.665
32.947 55.701 21.531
32.948 55.704 21.391
32.949 55.696 21.253
32.950 55.688 21.117
32.951 55.688 20.966
32.952 55.687 20.832
32.953 55.683 20.697
32.954 55.685 20.556
32.955 55.688 20.416
32.956 55.694 20.279
32.957 55.697 20.138
32.958 55.693 20.004
32.959 55.694 19.856
32.960 55.699 19.722
32.961 55.694 19.585
32.962 55.686 19.440
32.963 55.690 19.308
32.964 55.694 19.167
32.965 55.693 19.023
32.966 55.697 18.885
32.967 55.701 18.749
32.968 55.701 18.610
32.969 55.698 18.466
32.969 55.695 18.333
32.970 55.691 18.187
32.971 55.699 18.052
32.972 55.702 17.909
32.973 55.696 17.773
32.973 55.689 17.634
32.974 55.684 17.493
32.975 55.674 17.352
32.976 55.667 17.212
32.977 55.675 17.071
32.978 55.672 16.933
32.978 55.655 16.791
32.979 55.644 16.650
32.980 55.638 16.513
32.981 55.629 16.372
32.982 55.625 16.228
32.983 55.634 16.092
32.984 55.643 15.953
32.985 55.636 15.812
32.986 55.631 15.680
32.988 55.636 15.531
32.989 55.640 15.395
32.990 55.638 15.253
32.991 55.633 15.120
32.992 55.632 14.969
32.994 55.637 14.836
32.995 55.626 14.695
32.996 55.609 14.547
32.997 55.606 14.417
32.999 55.610 14.277
33.000 55.607 14.129
33.001 55.631 13.996
33.003 55.725 13.862
33.003 55.687 13.763
33.004 55.164 30.758
33.005 55.262 30.686
33.006 55.385 30.553
33.007 55.495 30.409
33.007 55.589 30.271
33.008 55.656 30.138
33.009 55.690 29.996
33.009 55.697 29.856
33.010 55.705 29.724
33.011 55.716 29.580
33.011 55.718 29.442
33.012 55.716 29.300
33.013 55.716 29.166
33.013 55.715 29.027
33.014 55.713 28.887
33.015 55.711 28.749
33.015 55.708 28.609
33.016 55.703 28.470
33.017 55.697 28.331
33.018 55.697 28.195
33.019 55.700 28.057
33.019 55.693 27.915
33.020 55.689 27.771
33.021 55.696 27.643
33.021 55.696 27.497
33.022 55.690 27.361
33.023 55.687 27.221
33.023 55.689 27.082
33.024 55.693 26.943
33.024 55.696 26.808
33.025 55.695 26.664
33.025 55.687 26.528
33.026 55.684 26.390
33.026 55.679 26.247
33.027 55.677 26.113
33.027 55.681 25.969
33.028 55.683 25.832
33.029 55.680 25.695
33.029 55.687 25.559
33.030 55.692 25.413
33.031 55.689 25.282
33.031 55.685 25.138
33.032 55.680 25.000
33.033 55.680 24.861
33.033 55.682 24.722
33.034 55.684 24.586
33.035 55.691 24.446
33.035 55.699 24.311
33.036 55.704 24.163
33.036 55.692 24.032
33.037 55.673 23.887
33.037 55.673 23.752
33.038 55.674 23.610
33.038 55.678 23.472
33.039 55.679 23.335
33.039 55.675 23.195
33.040 55.672 23.052
33.040 55.677 22.917
33.041 55.682 22.784
33.041 55.683 22.639
33.042 55.687 22.500
33.042 55.681 22.363
33.043 55.675 22.224
33.044 55.677 22.083
33.044 55.678 21.942
33.045 55.681 21.807
33.046 55.681 21.670
33.047 55.681 21.528
33.047 55.679 21.388
33.048 55.671 21.249
33.049 55.666 21.109
33.051 55.673 20.975
33.052 55.673 20.831
33.053 55.669 20.694
33.054 55.672 20.557
33.055 55.673 20.414
33.056 55.677 20.276
33.057 55.678 20.141
33.058 55.676 19.999
33.059 55.676 19.858
33.060 55.678 19.720
33.061 55.675 19.584
33.062 55.669 19.438
33.063 55.674 19.301
33.064 55.680 19.166
33.065 55.681 19.029
33.066 55.683 18.880
33.067 55.687 18.749
33.067 55.687 18.608
33.068 55.683 18.466
33.069 55.677 18.326
33.070 55.674 18.186
33.071 55.683 18.053
33.072 55.684 17.909
33.072 55.674 17.767
33.073 55.667 17.630
33.074 55.663 17.495
33.075 55.653 17.347
33.076 55.647 17.208
33.076 55.650 17.073
33.077 55.643 16.929
33.078 55.626 16.789
33.079 55.615 16.648
33.080 55.609 16.507
33.081 55.604 16.369
33.082 55.602 16.225
33.083 55.609 16.093
33.084 55.614 15.945
33.085 55.605 15.813
33.086 55.604 15.675
33.087 55.611 15.526
33.088 55.611 15.392
33.090 55.606 15.252
33.091 55.602 15.110
33.092 55.601 14.973
33.093 55.609 14.829
33.095 55.604 14.691
33.096 55.593 14.551
33.097 55.591 14.415
33.098 55.591 14.277
33.100 55.584 14.117
33.101 55.593 13.991
33.102 55.673 13.866
33.103 55.598 13.747
33.104 55.140 30.754
33.104 55.234 30.689
33.105 55.305 30.614
33.106 55.429 30.481
33.106 55.530 30.341
33.107 55.605 30.207
33.108 55.658 30.064
33.108 55.675 29.928
33.109 55.679 29.789
33.110 55.690 29.651
33.110 55.697 29.512
33.111 55.698 29.372
33.112 55.698 29.234
33.112 55.698 29.098
33.113 55.696 28.954
33.114 55.694 28.819
33.115 55.690 28.679
33.115 55.688 28.539
33.116 55.685 28.402
33.117 55.677 28.261
33.118 55.681 28.124
33.118 55.680 27.984
33.119 55.674 27.848
33.120 55.674 27.705
33.120 55.676 27.570
33.121 55.672 27.430
33.122 55.666 27.288
33.122 55.669 27.151
33.123 55.672 27.013
33.123 55.675 26.875
33.124 55.676 26.736
33.124 55.671 26.598
33.125 55.671 26.457
33.125 55.671 26.315
33.126 55.665 26.180
33.127 55.663 26.044
33.127 55.664 25.902
33.128 55.663 25.763
33.128 55.662 25.623
33.129 55.665 25.484
33.130 55.663 25.345
33.130 55.660 25.208
33.131 55.663 25.070
33.132 55.663 24.929
33.132 55.665 24.790
33.133 55.666 24.654
33.134 55.672 24.512
33.134 55.680 24.376
33.135 55.683 24.237
33.135 55.677 24.096
33.136 55.656 23.959
33.136 55.648 23.815
33.137 55.650 23.680
33.137 55.659 23.540
33.138 55.664 23.404
33.138 55.657 23.264
33.139 55.651 23.127
33.140 55.650 22.984
33.140 55.659 22.846
33.141 55.664 22.707
33.141 55.664 22.570
33.142 55.663 22.432
33.142 55.654 22.288
33.143 55.655 22.151
33.143 55.656 22.016
33.144 55.658 21.871
33.145 55.661 21.738
33.146 55.660 21.597
33.146 55.661 21.455
33.147 55.655 21.323
33.148 55.649 21.176
33.149 55.655 21.040
33.151 55.662 20.902
33.152 55.658 20.763
33.153 55.658 20.619
33.154 55.660 20.486
33.155 55.663 20.346
33.156 55.661 20.203
33.157 55.659 20.068
33.158 55.660 19.930
33.159 55.659 19.786
33.160 55.660 19.649
33.161 55.657 19.510
33.162 55.656 19.371
33.163 55.661 19.232
33.164 55.663 19.092
33.165 55.661 18.955
33.166 55.664 18.810
33.166 55.666 18.675
33.167 55.664 18.537
33.168 55.661 18.396
33.169 55.656 18.255
33.170 55.660 18.120
33.171 55.665 17.975
33.171 55.658 17.837
33.172 55.645 17.697
33.173 55.642 17.556
33.174 55.635 17.421
33.175 55.626 17.281
33.175 55.624 17.134
33.176 55.622 16.998
33.177 55.609 16.856
33.178 55.597 16.718
33.179 55.594 16.577
33.180 55.591 16.435
33.181 55.587 16.297
33.182 55.589 16.156
33.183 55.596 16.019
33.184 55.593 15.877
33.185 55.588 15.735
33.186 55.594 15.603
33.187 55.594 15.458
33.188 55.586 15.317
33.190 55.577 15.175
33.191 55.573 15.041
33.192 55.574 14.904
33.193 55.585 14.764
33.195 55.581 14.613
33.196 55.578 14.477
33.197 55.573 14.339
33.198 55.562 14.200
33.200 55.550 14.055
33.201 55.587 13.919
33.202 55.590 13.741
33.203 55.101 30.756
33.203 55.215 30.688
33.204 55.291 30.619
33.205 55.417 30.477
33.205 55.518 30.345
33.206 55.589 30.204
33.207 55.636 30.066
33.207 55.654 29.929
33.208 55.658 29.786
33.209 55.666 29.649
33.209 55.672 29.511
33.210 55.677 29.375
33.211 55.679 29.232
33.211 55.678 29.096
33.212 55.675 28.956
33.213 55.670 28.819
33.214 55.669 28.678
33.214 55.670 28.537
33.215 55.668 28.403
33.216 55.661 28.260
33.217 55.663 28.122
33.217 55.661 27.984
33.218 55.657 27.848
33.219 55.658 27.703
33.219 55.658 27.569
33.220 55.652 27.430
33.221 55.648 27.288
33.221 55.655 27.152
33.222 55.656 27.013
33.222 55.655 26.873
33.223 55.653 26.732
33.223 55.649 26.596
33.224 55.656 26.459
33.224 55.658 26.316
33.225 55.653 26.182
33.226 55.651 26.036
33.226 55.649 25.903
33.227 55.646 25.759
33.227 55.643 25.626
33.228 55.643 25.486
33.229 55.639 25.342
33.229 55.638 25.207
33.230 55.646 25.070
33.231 55.649 24.930
33.231 55.649 24.787
33.232 55.651 24.653
33.233 55.655 24.515
33.233 55.659 24.370
33.234 55.662 24.237
33.234 55.652 24.096
33.235 55.632 23.956
33.235 55.626 23.819
33.236 55.631 23.678
33.236 55.643 23.540
33.237 55.645 23.402
33.237 55.634 23.261
33.238 55.628 23.123
33.238 55.627 22.987
33.239 55.638 22.843
33.240 55.646 22.705
33.240 55.645 22.568
33.241 55.644 22.430
33.241 55.640 22.293
33.242 55.641 22.148
33.242 55.640 22.012
33.243 55.637 21.874
33.244 55.641 21.734
33.244 55.639 21.597
33.245 55.640 21.455
33.246 55.639 21.316
33.247 55.634 21.180
33.248 55.640 21.037
33.249 55.646 20.901
33.251 55.642 20.759
33.252 55.641 20.621
33.253 55.643 20.484
33.254 55.647 20.343
33.255 55.642 20.203
33.256 55.639 20.066
33.257 55.639 19.926
33.258 55.637 19.786
33.259 55.641 19.649
33.260 55.639 19.505
33.261 55.637 19.375
33.262 55.639 19.228
33.263 55.638 19.089
33.264 55.634 18.951
33.264 55.637 18.812
33.265 55.641 18.672
33.266 55.641 18.533
33.267 55.638 18.393
33.268 55.634 18.258
33.269 55.634 18.113
33.269 55.638 17.976
33.270 55.632 17.833
33.271 55.620 17.697
33.272 55.618 17.555
33.273 55.612 17.415
33.273 55.603 17.276
33.274 55.601 17.135
33.275 55.599 16.996
33.276 55.586 16.852
33.277 55.578 16.715
33.278 55.575 16.579
33.279 55.573 16.431
33.280 55.570 16.295
33.281 55.570 16.155
33.282 55.578 16.013
33.283 55.578 15.874
33.284 55.575 15.738
33.285 55.577 15.597
33.286 55.575 15.461
33.287 55.562 15.311
33.288 55.547 15.171
33.290 55.540 15.032
33.291 55.538 14.904
33.292 55.550 14.754
33.293 55.554 14.619
33.295 55.555 14.470
33.296 55.554 14.338
33.297 55.537 14.200
33.298 55.527 14.050
33.300 55.545 13.915
33.301 55.620 13.786
33.301 55.123 30.755
33.302 55.213 30.690
33.302 55.288 30.618
33.303 55.400 30.479
33.304 55.501 30.341
33.305 55.570 30.203
33.305 55.610 30.066
33.306 55.629 29.930
33.306 55.634 29.786
33.307 55.637 29.651
33.308 55.645 29.510
33.308 55.655 29.373
33.309 55.658 29.232
33.310 55.660 29.092
33.310 55.655 28.959
33.311 55.646 28.818
33.312 55.645 28.677
33.313 55.648 28.540
33.314 55.646 28.398
33.314 55.642 28.262
33.315 55.642 28.121
33.316 55.640 27.985
33.317 55.636 27.843
33.317 55.637 27.704
33.318 55.635 27.567
33.318 55.628 27.428
33.319 55.627 27.289
33.320 55.635 27.148
33.320 55.637 27.017
33.321 55.632 26.867
33.321 55.627 26.736
33.322 55.625 26.593
33.322 55.638 26.457
33.323 55.643 26.318
33.323 55.637 26.176
33.324 55.636 26.041
33.325 55.630 25.903
33.325 55.626 25.759
33.326 55.623 25.624
33.326 55.622 25.484
33.327 55.619 25.342
33.328 55.619 25.206
33.329 55.626 25.065
33.329 55.630 24.933
33.330 55.633 24.787
33.330 55.634 24.653
33.331 55.639 24.511
33.332 55.642 24.372
33.332 55.644 24.237
33.333 55.634 24.095
33.333 55.613 23.955
33.334 55.607 23.815
33.334 55.614 23.680
33.335 55.625 23.539
33.335 55.627 23.400
33.336 55.618 23.259
33.336 55.608 23.122
33.337 55.609 22.981
33.337 55.618 22.846
33.338 55.623 22.704
33.338 55.621 22.571
33.339 55.625 22.427
33.339 55.626 22.286
33.340 55.626 22.155
33.341 55.624 22.007
33.341 55.619 21.872
33.342 55.619 21.731
33.343 55.620 21.595
33.344 55.621 21.456
33.345 55.620 21.315
33.346 55.617 21.178
33.347 55.619 21.035
33.348 55.623 20.900
33.349 55.618 20.758
33.350 55.615 20.623
33.351 55.620 20.482
33.352 55.623 20.338
33.353 55.619 20.203
33.354 55.617 20.062
33.355 55.616 19.925
33.356 55.616 19.786
33.357 55.618 19.642
33.358 55.618 19.507
33.359 55.617 19.368
33.360 55.616 19.225
33.361 55.614 19.092
33.362 55.610 18.949
33.363 55.609 18.808
33.364 55.613 18.670
33.365 55.614 18.531
33.365 55.610 18.390
33.366 55.603 18.255
33.367 55.603 18.109
33.368 55.610 17.973
33.369 55.604 17.834
33.369 55.596 17.692
33.370 55.594 17.552
33.371 55.586 17.413
33.372 55.576 17.273
33.373 55.574 17.132
33.374 55.575 16.995
33.374 55.569 16.851
33.375 55.565 16.717
33.376 55.564 16.573
33.377 55.559 16.431
33.378 55.556 16.293
33.379 55.554 16.153
33.380 55.562 16.017
33.381 55.569 15.872
33.382 55.564 15.740
33.383 55.559 15.598
33.384 55.551 15.451
33.386 55.539 15.311
33.387 55.525 15.177
33.388 55.516 15.024
33.389 55.510 14.893
33.391 55.521 14.750
33.392 55.531 14.620
33.393 55.536 14.473
33.394 55.539 14.333
33.396 55.522 14.191
33.397 55.516 14.052
33.398 55.539 13.919
33.399 55.616 13.779
33.400 55.109 30.758
33.401 55.195 30.687
33.401 55.325 30.548
33.402 55.437 30.410
33.403 55.521 30.270
33.404 55.570 30.137
33.404 55.597 29.996
33.405 55.611 29.858
33.405 55.613 29.716
33.406 55.617 29.583
33.407 55.627 29.440
33.407 55.635 29.301
33.408 55.639 29.161
33.409 55.637 29.026
33.409 55.628 28.884
33.410 55.622 28.749
33.411 55.621 28.606
33.412 55.624 28.470
33.413 55.620 28.332
33.413 55.616 28.189
33.414 55.615 28.052
33.415 55.611 27.916
33.416 55.610 27.773
33.416 55.611 27.635
33.417 55.607 27.497
33.417 55.603 27.357
33.418 55.608 27.220
33.419 55.615 27.078
33.419 55.612 26.945
33.420 55.603 26.802
33.420 55.598 26.659
33.421 55.606 26.524
33.421 55.622 26.388
33.422 55.622 26.248
33.422 55.614 26.107
33.423 55.611 25.974
33.424 55.606 25.825
33.424 55.601 25.688
33.425 55.600 25.554
33.426 55.600 25.414
33.426 55.597 25.275
33.427 55.601 25.133
33.428 55.605 24.999
33.428 55.610 24.859
33.429 55.613 24.717
33.429 55.615 24.581
33.430 55.620 24.443
33.431 55.623 24.303
33.431 55.621 24.165
33.432 55.604 24.022
33.432 55.589 23.886
33.433 55.590 23.742
33.433 55.599 23.610
33.434 55.604 23.467
33.434 55.603 23.330
33.435 55.592 23.191
33.435 55.586 23.048
33.436 55.594 22.914
33.436 55.596 22.775
33.437 55.595 22.632
33.437 55.599 22.499
33.438 55.605 22.358
33.438 55.607 22.218
33.439 55.604 22.078
33.440 55.598 21.938
33.440 55.595 21.801
33.441 55.598 21.663
33.442 55.599 21.523
33.443 55.602 21.383
33.444 55.602 21.244
33.445 55.597 21.106
33.446 55.597 20.965
33.447 55.595 20.830
33.448 55.588 20.686
33.449 55.591 20.546
33.450 55.598 20.414
33.452 55.593 20.265
33.453 55.590 20.132
33.454 55.590 19.993
33.455 55.592 19.852
33.456 55.592 19.716
33.457 55.595 19.571
33.458 55.596 19.436
33.458 55.593 19.296
33.459 55.591 19.155
33.460 55.588 19.017
33.461 55.584 18.876
33.462 55.583 18.738
33.463 55.587 18.601
33.464 55.581 18.457
33.465 55.573 18.315
33.465 55.569 18.180
33.466 55.576 18.039
33.467 55.580 17.900
33.468 55.575 17.763
33.469 55.569 17.620
33.469 55.565 17.478
33.470 55.555 17.342
33.471 55.546 17.199
33.472 55.548 17.058
33.473 55.550 16.926
33.474 55.549 16.779
33.475 55.550 16.645
33.476 55.547 16.499
33.476 55.538 16.362
33.477 55.535 16.218
33.478 55.539 16.083
33.479 55.550 15.948
33.481 55.551 15.801
33.482 55.543 15.660
33.483 55.533 15.529
33.484 55.523 15.377
33.485 55.525 15.249
33.486 55.519 15.095
33.487 55.502 14.953
33.489 55.502 14.820
33.490 55.516 14.684
33.491 55.527 14.548
33.493 55.536 14.401
33.494 55.533 14.272
33.495 55.519 14.125
33.496 55.494 13.970
33.497 55.545 13.851
33.499 55.565 13.744
33.499 55.058 30.756
33.500 55.149 30.679
33.500 55.230 30.616
33.501 55.365 30.477
33.502 55.462 30.343
33.502 55.526 30.204
33.503 55.565 30.061
33.503 55.588 29.927
33.504 55.592 29.790
33.505 55.592 29.646
33.505 55.600 29.513
33.506 55.608 29.368
33.507 55.615 29.234
33.507 55.616 29.093
33.508 55.611 28.954
33.509 55.603 28.815
33.510 55.594 28.679
33.510 55.599 28.540
33.511 55.601 28.395
33.512 55.595 28.259
33.513 55.592 28.123
33.513 55.588 27.981
33.514 55.584 27.839
33.515 55.587 27.709
33.516 55.587 27.563
33.516 55.581 27.426
33.517 55.583 27.288
33.517 55.593 27.150
33.518 55.593 27.008
33.518 55.587 26.872
33.519 55.580 26.733
33.519 55.581 26.591
33.520 55.595 26.456
33.521 55.605 26.319
33.521 55.598 26.174
33.522 55.590 26.034
33.522 55.587 25.899
33.523 55.584 25.759
33.524 55.578 25.624
33.524 55.580 25.479
33.525 55.580 25.342
33.526 55.580 25.205
33.526 55.583 25.066
33.527 55.584 24.925
33.528 55.589 24.787
33.528 55.590 24.648
33.529 55.595 24.511
33.529 55.600 24.371
33.530 55.601 24.231
33.531 55.594 24.094
33.531 55.576 23.955
33.532 55.569 23.814
33.532 55.572 23.672
33.533 55.578 23.539
33.533 55.581 23.395
33.534 55.577 23.258
33.534 55.571 23.119
33.535 55.572 22.980
33.535 55.576 22.844
33.536 55.573 22.700
33.536 55.573 22.563
33.537 55.579 22.425
33.537 55.582 22.287
33.538 55.583 22.146
33.538 55.579 22.010
33.539 55.573 21.867
33.540 55.574 21.730
33.541 55.576 21.591
33.542 55.579 21.449
33.542 55.582 21.317
33.544 55.578 21.171
33.545 55.574 21.032
33.546 55.572 20.895
33.547 55.564 20.754
33.548 55.562 20.616
33.549 55.571 20.476
33.550 55.573 20.340
33.551 55.566 20.199
33.552 55.566 20.059
33.553 55.568 19.919
33.554 55.567 19.779
33.555 55.570 19.642
33.556 55.572 19.502
33.557 55.571 19.364
33.558 55.569 19.224
33.559 55.567 19.083
33.560 55.564 18.944
33.561 55.559 18.804
33.562 55.559 18.664
33.562 55.557 18.527
33.563 55.550 18.386
33.564 55.544 18.243
33.565 55.549 18.108
33.566 55.559 17.969
33.566 55.556 17.829
33.567 55.550 17.689
33.568 55.545 17.549
33.569 55.539 17.405
33.570 55.528 17.266
33.570 55.526 17.132
33.571 55.530 16.984
33.572 55.530 16.849
33.573 55.530 16.713
33.574 55.532 16.569
33.575 55.523 16.427
33.576 55.514 16.285
33.577 55.514 16.154
33.578 55.521 16.007
33.579 55.527 15.872
33.580 55.525 15.732
33.581 55.512 15.584
33.582 55.502 15.450
33.583 55.505 15.309
33.585 55.514 15.174
33.586 55.501 15.035
33.587 55.482 14.886
33.588 55.493 14.741
33.590 55.515 14.610
33.591 55.530 14.477
33.592 55.539 14.333
33.593 55.534 14.198
33.595 55.517 14.055
33.596 55.504 13.902
33.597 55.531 13.779
33.599 55.099 30.686
33.599 55.195 30.616
33.600 55.269 30.547
33.601 55.391 30.407
33.601 55.476 30.276
33.602 55.530 30.131
33.603 55.563 29.997
33.603 55.574 29.853
33.604 55.572 29.720
33.604 55.571 29.580
33.605 55.579 29.434
33.606 55.587 29.301
33.606 55.589 29.163
33.607 55.589 29.023
33.608 55.583 28.885
33.609 55.572 28.745
33.609 55.571 28.606
33.610 55.577 28.466
33.611 55.576 28.331
33.612 55.569 28.188
33.613 55.565 28.051
33.613 55.560 27.911
33.614 55.560 27.771
33.615 55.561 27.638
33.615 55.557 27.492
33.616 55.557 27.354
33.616 55.565 27.216
33.617 55.571 27.083
33.618 55.562 26.936
33.618 55.555 26.799
33.619 55.554 26.658
33.619 55.562 26.526
33.620 55.575 26.382
33.620 55.575 26.246
33.621 55.567 26.110
33.621 55.563 25.961
33.622 55.564 25.828
33.623 55.558 25.692
33.623 55.554 25.545
33.624 55.557 25.413
33.625 55.558 25.271
33.625 55.557 25.133
33.626 55.558 24.994
33.627 55.560 24.857
33.627 55.562 24.714
33.628 55.566 24.581
33.629 55.571 24.436
33.629 55.576 24.299
33.630 55.577 24.160
33.630 55.563 24.022
33.631 55.549 23.882
33.631 55.548 23.745
33.632 55.549 23.600
33.632 55.555 23.465
33.633 55.556 23.331
33.633 55.554 23.182
33.634 55.555 23.054
33.634 55.556 22.904
33.635 55.558 22.773
33.635 55.551 22.630
33.636 55.551 22.495
33.636 55.555 22.350
33.637 55.555 22.212
33.638 55.554 22.079
33.638 55.549 21.936
33.639 55.550 21.795
33.640 55.552 21.661
33.641 55.550 21.513
33.642 55.553 21.386
33.643 55.552 21.234
33.643 55.547 21.107
33.645 55.546 20.962
33.646 55.541 20.820
33.647 55.536 20.683
33.648 55.541 20.544
33.649 55.545 20.403
33.650 55.542 20.266
33.651 55.537 20.125
33.652 55.540 19.987
33.653 55.540 19.849
33.654 55.541 19.709
33.655 55.543 19.572
33.656 55.542 19.424
33.657 55.543 19.295
33.658 55.543 19.151
33.659 55.541 19.009
33.660 55.536 18.871
33.661 55.533 18.736
33.662 55.533 18.589
33.662 55.528 18.454
33.663 55.524 18.313
33.664 55.524 18.173
33.665 55.533 18.036
33.666 55.535 17.893
33.666 55.527 17.753
33.667 55.520 17.618
33.668 55.518 17.477
33.669 55.514 17.333
33.670 55.509 17.194
33.670 55.510 17.061
33.671 55.508 16.912
33.672 55.505 16.776
33.673 55.508 16.640
33.674 55.504 16.499
33.675 55.493 16.352
33.676 55.491 16.215
33.677 55.491 16.076
33.678 55.494 15.941
33.679 55.499 15.790
33.680 55.492 15.664
33.681 55.476 15.512
33.682 55.472 15.380
33.684 55.480 15.234
33.685 55.493 15.101
33.686 55.465 14.956
33.687 55.468 14.820
33.689 55.496 14.676
33.690 55.507 14.539
33.691 55.520 14.400
33.693 55.529 14.262
33.694 55.516 14.125
33.695 55.507 13.984
33.696 55.555 13.832
33.697 55.543 13.766
33.699 55.063 30.690
33.700 55.189 30.617
33.700 55.311 30.480
33.701 55.414 30.339
33.702 55.488 30.203
33.703 55.535 30.064
33.703 55.556 29.926
33.704 55.557 29.788
33.704 55.550 29.645
33.705 55.550 29.510
33.706 55.558 29.368
33.706 55.562 29.230
33.707 55.562 29.095
33.708 55.558 28.951
33.708 55.551 28.816
33.709 55.545 28.673
33.710 55.551 28.541
33.711 55.559 28.394
33.712 55.552 28.261
33.712 55.546 28.118
33.713 55.544 27.978
33.714 55.540 27.842
33.715 55.538 27.701
33.715 55.538 27.565
33.716 55.535 27.425
33.716 55.538 27.285
33.717 55.547 27.143
33.718 55.544 27.017
33.718 55.531 26.865
33.719 55.526 26.729
33.719 55.529 26.586
33.720 55.538 26.456
33.720 55.542 26.312
33.721 55.542 26.172
33.721 55.537 26.036
33.722 55.541 25.897
33.723 55.541 25.758
33.723 55.533 25.619
33.724 55.531 25.475
33.725 55.534 25.343
33.725 55.534 25.203
33.726 55.532 25.061
33.727 55.533 24.923
33.727 55.535 24.786
33.728 55.540 24.646
33.729 55.544 24.503
33.729 55.549 24.370
33.730 55.555 24.228
33.730 55.550 24.096
33.731 55.532 23.948
33.731 55.525 23.811
33.732 55.527 23.672
33.732 55.532 23.531
33.733 55.535 23.397
33.733 55.533 23.253
33.734 55.534 23.117
33.735 55.534 22.979
33.735 55.536 22.838
33.736 55.536 22.700
33.736 55.529 22.559
33.737 55.529 22.421
33.737 55.530 22.285
33.738 55.528 22.142
33.738 55.526 22.001
33.739 55.526 21.867
33.740 55.531 21.724
33.741 55.527 21.589
33.741 55.526 21.447
33.742 55.528 21.311
33.743 55.523 21.165
33.744 55.523 21.032
33.746 55.524 20.889
33.747 55.518 20.752
33.748 55.518 20.612
33.749 55.520 20.473
33.750 55.519 20.331
33.751 55.513 20.195
33.752 55.511 20.054
33.753 55.513 19.916
33.754 55.514 19.777
33.755 55.514 19.636
33.756 55.514 19.498
33.757 55.514 19.354
33.758 55.516 19.220
33.759 55.516 19.082
33.760 55.513 18.937
33.761 55.509 18.801
33.761 55.508 18.659
33.762 55.507 18.521
33.763 55.505 18.384
33.764 55.507 18.242
33.765 55.511 18.100
33.766 55.516 17.964
33.766 55.508 17.823
33.767 55.495 17.683
33.768 55.493 17.543
33.769 55.498 17.404
33.770 55.495 17.264
33.770 55.492 17.121
33.771 55.496 16.984
33.772 55.491 16.848
33.773 55.487 16.703
33.774 55.485 16.563
33.775 55.475 16.429
33.776 55.467 16.284
33.777 55.466 16.142
33.778 55.466 16.006
33.779 55.473 15.860
33.780 55.476 15.722
33.781 55.465 15.589
33.782 55.457 15.440
33.783 55.458 15.305
33.785 55.461 15.166
33.786 55.423 15.014
33.787 55.404 14.880
33.788 55.427 14.747
33.790 55.476 14.605
33.791 55.490 14.473
33.792 55.503 14.328
33.794 55.507 14.192
33.795 55.493 14.047
33.796 55.516 13.922
33.798 55.577 13.738
33.799 55.016 30.691
33.800 55.153 30.617
33.801 55.226 30.544
33.801 55.342 30.414
33.802 55.430 30.273
33.803 55.491 30.131
33.803 55.529 29.995
33.804 55.537 29.853
33.805 55.531 29.717
33.805 55.525 29.578
33.806 55.528 29.439
33.807 55.534 29.300
33.807 55.532 29.161
33.808 55.527 29.020
33.809 55.521 28.885
33.809 55.517 28.744
33.810 55.521 28.604
33.811 55.533 28.470
33.812 55.533 28.325
33.813 55.524 28.187
33.813 55.520 28.051
33.814 55.516 27.912
33.815 55.513 27.773
33.815 55.515 27.626
33.816 55.516 27.495
33.817 55.515 27.356
33.817 55.520 27.213
33.818 55.523 27.076
33.818 55.510 26.941
33.819 55.499 26.797
33.819 55.499 26.661
33.820 55.504 26.515
33.820 55.511 26.385
33.821 55.511 26.242
33.822 55.510 26.103
33.822 55.513 25.965
33.823 55.519 25.829
33.824 55.516 25.683
33.824 55.508 25.550
33.825 55.510 25.409
33.826 55.513 25.272
33.826 55.506 25.128
33.827 55.505 24.991
33.828 55.509 24.851
33.828 55.512 24.715
33.829 55.519 24.574
33.829 55.524 24.439
33.830 55.528 24.299
33.831 55.533 24.154
33.831 55.518 24.021
33.832 55.503 23.880
33.832 55.502 23.739
33.833 55.506 23.602
33.833 55.507 23.458
33.834 55.507 23.326
33.834 55.507 23.185
33.835 55.505 23.044
33.835 55.509 22.907
33.836 55.514 22.770
33.836 55.509 22.629
33.837 55.505 22.486
33.837 55.504 22.352
33.838 55.499 22.211
33.838 55.502 22.072
33.839 55.502 21.931
33.840 55.506 21.795
33.841 55.506 21.652
33.841 55.500 21.518
33.842 55.499 21.372
33.843 55.499 21.242
33.844 55.495 21.095
33.845 55.497 20.958
33.847 55.497 20.820
33.848 55.495 20.679
33.849 55.493 20.540
33.850 55.491 20.403
33.851 55.486 20.260
33.852 55.482 20.120
33.853 55.480 19.983
33.854 55.482 19.842
33.855 55.484 19.707
33.856 55.486 19.563
33.857 55.484 19.424
33.858 55.485 19.288
33.859 55.486 19.147
33.860 55.485 19.007
33.861 55.482 18.863
33.861 55.480 18.732
33.862 55.485 18.587
33.863 55.486 18.448
33.864 55.487 18.311
33.865 55.489 18.172
33.866 55.491 18.031
33.866 55.487 17.888
33.867 55.471 17.751
33.868 55.462 17.607
33.869 55.468 17.473
33.870 55.474 17.332
33.871 55.467 17.192
33.871 55.469 17.052
33.872 55.472 16.909
33.873 55.466 16.774
33.874 55.463 16.634
33.875 55.451 16.489
33.876 55.440 16.350
33.877 55.436 16.212
33.878 55.434 16.065
33.879 55.442 15.932
33.880 55.453 15.797
33.881 55.451 15.651
33.882 55.445 15.512
33.883 55.442 15.370
33.885 55.446 15.230
33.886 55.434 15.092
33.887 55.396 14.943
33.889 55.415 14.744
33.890 55.457 14.605
33.892 55.460 14.468
33.893 55.471 14.331
33.894 55.478 14.191
33.895 55.472 14.039
33.897 55.469 13.906
33.898 55.508 13.780
33.900 55.059 30.687
33.901 55.142 30.619
33.901 55.267 30.475
33.902 55.366 30.341
33.903 55.441 30.201
33.904 55.491 30.063
33.904 55.511 29.925
33.905 55.508 29.784
33.905 55.499 29.645
33.906 55.501 29.510
33.907 55.509 29.370
33.907 55.511 29.230
33.908 55.505 29.089
33.909 55.496 28.953
33.909 55.494 28.810
33.910 55.493 28.681
33.911 55.506 28.531
33.912 55.512 28.400
33.913 55.503 28.254
33.913 55.499 28.118
33.914 55.494 27.983
33.915 55.489 27.838
33.916 55.488 27.703
33.916 55.492 27.558
33.917 55.492 27.424
33.917 55.494 27.284
33.918 55.499 27.146
33.919 55.492 27.003
33.919 55.483 26.867
33.920 55.479 26.728
33.920 55.482 26.592
33.921 55.488 26.448
33.921 55.491 26.316
33.922 55.489 26.169
33.922 55.488 26.035
33.923 55.491 25.891
33.924 55.495 25.756
33.924 55.487 25.616
33.925 55.484 25.478
33.926 55.489 25.337
33.926 55.484 25.201
33.927 55.473 25.058
33.928 55.476 24.921
33.928 55.485 24.781
33.929 55.490 24.641
33.930 55.499 24.506
33.930 55.504 24.368
33.931 55.511 24.226
33.931 55.507 24.089
33.932 55.488 23.945
33.932 55.482 23.812
33.933 55.483 23.668
33.933 55.484 23.531
33.934 55.484 23.391
33.934 55.487 23.255
33.935 55.482 23.111
33.936 55.481 22.973
33.936 55.487 22.837
33.937 55.487 22.692
33.937 55.481 22.562
33.938 55.477 22.414
33.938 55.472 22.281
33.939 55.473 22.136
33.939 55.479 22.003
33.940 55.481 21.862
33.941 55.483 21.723
33.942 55.479 21.583
33.942 55.472 21.445
33.943 55.469 21.304
33.944 55.463 21.167
33.945 55.465 21.026
33.947 55.469 20.884
33.948 55.469 20.748
33.949 55.470 20.606
33.950 55.466 20.467
33.951 55.463 20.333
33.952 55.458 20.188
33.953 55.454 20.047
33.954 55.456 19.915
33.955 55.456 19.767
33.956 55.460 19.635
33.957 55.461 19.492
33.958 55.458 19.353
33.959 55.458 19.211
33.960 55.460 19.077
33.961 55.461 18.936
33.962 55.457 18.793
33.962 55.461 18.656
33.963 55.468 18.517
33.964 55.468 18.377
33.965 55.470 18.238
33.966 55.470 18.100
33.967 55.466 17.959
33.967 55.456 17.819
33.968 55.442 17.675
33.969 55.440 17.538
33.970 55.448 17.401
33.971 55.446 17.257
33.971 55.440 17.119
33.972 55.445 16.980
33.973 55.448 16.839
33.974 55.445 16.703
33.975 55.435 16.558
33.976 55.418 16.413
33.977 55.411 16.283
33.978 55.406 16.138
33.979 55.410 15.992
33.980 55.424 15.865
33.981 55.429 15.725
33.982 55.427 15.576
33.983 55.423 15.441
33.985 55.426 15.299
33.986 55.438 15.160
33.987 55.451 15.025
33.988 55.435 14.892
33.989 55.455 14.779
33.990 55.449 14.678
33.991 55.430 14.527
33.993 55.428 14.391
33.994 55.439 14.252
33.995 55.441 14.119
33.996 55.448 13.979
33.998 55.475 13.832
33.999 55.465 13.731
34.001 55.114 30.615
34.001 55.190 30.548
34.002 55.295 30.404
34.003 55.382 30.272
34.004 55.447 30.134
34.004 55.478 29.995
34.005 55.481 29.852
34.005 55.475 29.718
34.006 55.472 29.576
34.007 55.480 29.442
34.007 55.488 29.295
34.008 55.487 29.159
34.009 55.477 29.024
34.009 55.472 28.882
34.010 55.468 28.743
34.011 55.472 28.603
34.012 55.482 28.465
34.013 55.479 28.328
34.013 55.473 28.183
34.014 55.471 28.052
34.015 55.466 27.909
34.015 55.462 27.767
34.016 55.464 27.628
34.017 55.470 27.498
34.017 55.472 27.352
34.018 55.473 27.210
34.019 55.470 27.079
34.019 55.461 26.934
34.020 55.456 26.795
34.020 55.458 26.656
34.021 55.461 26.522
34.021 55.466 26.378
34.022 55.469 26.239
34.022 55.465 26.106
34.023 55.462 25.962
34.024 55.467 25.822
34.024 55.463 25.684
34.025 55.457 25.547
34.026 55.461 25.406
34.026 55.459 25.266
34.027 55.448 25.131
34.028 55.445 24.987
34.028 55.457 24.849
34.029 55.465 24.715
34.029 55.470 24.572
34.030 55.474 24.432
34.031 55.478 24.295
34.031 55.480 24.154
34.032 55.467 24.017
34.032 55.454 23.876
34.033 55.454 23.736
34.033 55.456 23.601
34.034 55.458 23.459
34.034 55.462 23.320
34.035 55.458 23.185
34.035 55.451 23.040
34.036 55.451 22.901
34.036 55.453 22.769
34.037 55.453 22.621
34.037 55.448 22.486
34.038 55.442 22.348
34.039 55.443 22.209
34.039 55.448 22.064
34.040 55.452 21.931
34.041 55.453 21.791
34.041 55.453 21.651
34.042 55.447 21.512
34.043 55.440 21.372
34.044 55.433 21.232
34.045 55.431 21.090
34.046 55.437 20.953
34.047 55.438 20.817
34.048 55.442 20.677
34.050 55.441 20.536
34.051 55.436 20.392
34.052 55.433 20.260
34.053 55.426 20.118
34.054 55.425 19.976
34.055 55.426 19.840
34.056 55.429 19.696
34.057 55.435 19.560
34.058 55.432 19.423
34.059 55.430 19.280
34.060 55.434 19.140
34.060 55.438 19.002
34.061 55.436 18.864
34.062 55.434 18.726
34.063 55.441 18.584
34.064 55.444 18.448
34.065 55.445 18.301
34.066 55.443 18.169
34.066 55.439 18.024
34.067 55.433 17.888
34.068 55.424 17.743
34.069 55.415 17.608
34.070 55.418 17.463
34.070 55.423 17.328
34.071 55.412 17.186
34.072 55.411 17.046
34.073 55.420 16.907
34.074 55.425 16.767
34.075 55.417 16.627
34.076 55.398 16.485
34.077 55.384 16.344
34.078 55.379 16.204
34.079 55.381 16.068
34.080 55.388 15.924
34.081 55.399 15.786
34.082 55.400 15.647
34.083 55.395 15.506
34.084 55.399 15.370
34.085 55.411 15.233
34.087 55.441 15.093
34.088 55.468 14.942
34.089 55.468 14.831
34.090 55.433 14.671
34.092 55.409 14.526
34.093 55.398 14.386
34.094 55.408 14.250
34.095 55.409 14.112
34.097 55.423 13.969
34.098 55.478 13.832
34.101 55.161 30.551
34.102 55.266 30.411
34.103 55.353 30.267
34.103 55.419 30.131
34.104 55.450 29.994
34.104 55.452 29.856
34.105 55.448 29.713
34.106 55.446 29.578
34.106 55.455 29.438
34.107 55.467 29.298
34.108 55.467 29.160
34.108 55.459 29.021
34.109 55.454 28.882
34.110 55.449 28.742
34.111 55.448 28.600
34.111 55.456 28.465
34.112 55.451 28.326
34.113 55.447 28.188
34.114 55.448 28.047
34.114 55.442 27.904
34.115 55.434 27.771
34.116 55.439 27.633
34.116 55.446 27.490
34.117 55.447 27.353
34.118 55.445 27.210
34.118 55.441 27.078
34.119 55.434 26.934
34.119 55.432 26.794
34.120 55.434 26.654
34.120 55.436 26.523
34.121 55.440 26.379
34.121 55.445 26.239
34.122 55.443 26.098
34.123 55.437 25.965
34.123 55.440 25.819
34.124 55.439 25.685
34.125 55.435 25.544
34.125 55.438 25.407
34.126 55.434 25.266
34.127 55.421 25.126
34.127 55.423 24.986
34.128 55.434 24.850
34.129 55.442 24.713
34.129 55.447 24.575
34.130 55.448 24.428
34.130 55.451 24.293
34.131 55.452 24.154
34.131 55.439 24.015
34.132 55.426 23.878
34.133 55.426 23.734
34.133 55.430 23.597
34.134 55.434 23.459
34.134 55.434 23.318
34.135 55.428 23.180
34.135 55.418 23.041
34.136 55.416 22.898
34.136 55.421 22.769
34.137 55.421 22.617
34.137 55.418 22.483
34.138 55.412 22.346
34.138 55.413 22.207
34.139 55.420 22.065
34.139 55.420 21.924
34.140 55.422 21.789
34.141 55.420 21.651
34.142 55.414 21.508
34.143 55.409 21.370
34.144 55.402 21.227
34.145 55.402 21.093
34.146 55.405 20.951
34.147 55.405 20.815
34.148 55.409 20.669
34.149 55.412 20.535
34.150 55.404 20.398
34.151 55.403 20.253
34.152 55.400 20.112
34.153 55.398 19.976
34.154 55.401 19.840
34.155 55.405 19.697
34.156 55.410 19.559
34.157 55.407 19.417
34.158 55.403 19.279
34.159 55.407 19.138
34.160 55.411 19.003
34.161 55.408 18.860
34.162 55.407 18.720
34.163 55.412 18.580
34.164 55.417 18.448
34.164 55.417 18.300
34.165 55.413 18.167
34.166 55.411 18.017
34.167 55.407 17.888
34.168 55.400 17.743
34.168 55.392 17.603
34.169 55.395 17.463
34.170 55.398 17.327
34.171 55.385 17.176
34.172 55.383 17.047
34.173 55.393 16.906
34.173 55.399 16.764
34.174 55.391 16.627
34.175 55.372 16.482
34.176 55.357 16.336
34.177 55.352 16.201
34.178 55.356 16.061
34.179 55.361 15.927
34.180 55.368 15.780
34.181 55.362 15.640
34.183 55.356 15.503
34.184 55.364 15.361
34.185 55.376 15.232
34.186 55.401 15.090
34.187 55.414 14.957
34.189 55.404 14.806
34.190 55.391 14.655
34.191 55.385 14.536
34.192 55.372 14.381
34.194 55.382 14.246
34.195 55.373 14.102
34.196 55.370 13.963
34.197 55.397 13.835
34.198 55.352 13.714
34.200 55.127 30.542
34.201 55.236 30.412
34.202 55.326 30.269
34.203 55.394 30.132
34.203 55.424 29.993
34.204 55.426 29.854
34.204 55.424 29.712
34.205 55.423 29.576
34.206 55.430 29.438
34.206 55.443 29.300
34.207 55.445 29.160
34.208 55.438 29.019
34.208 55.434 28.880
34.209 55.429 28.743
34.210 55.426 28.603
34.211 55.428 28.464
34.212 55.424 28.323
34.212 55.421 28.188
34.213 55.424 28.046
34.214 55.419 27.904
34.215 55.409 27.772
34.215 55.413 27.631
34.216 55.420 27.484
34.216 55.419 27.355
34.217 55.413 27.209
34.218 55.410 27.073
34.218 55.407 26.933
34.219 55.407 26.794
34.219 55.407 26.657
34.220 55.408 26.514
34.220 55.411 26.379
34.221 55.420 26.239
34.221 55.418 26.101
34.222 55.412 25.961
34.223 55.416 25.822
34.223 55.414 25.679
34.224 55.412 25.544
34.225 55.412 25.404
34.225 55.406 25.264
34.226 55.397 25.125
34.227 55.401 24.988
34.227 55.410 24.849
34.228 55.416 24.707
34.229 55.421 24.569
34.229 55.417 24.431
34.230 55.421 24.292
34.230 55.423 24.153
34.231 55.407 24.010
34.231 55.397 23.877
34.232 55.396 23.730
34.232 55.401 23.598
34.233 55.406 23.455
34.234 55.405 23.321
34.234 55.398 23.174
34.235 55.386 23.036
34.235 55.384 22.899
34.236 55.390 22.764
34.236 55.390 22.621
34.237 55.386 22.481
34.237 55.381 22.340
34.238 55.383 22.202
34.238 55.388 22.064
34.239 55.386 21.927
34.240 55.386 21.783
34.240 55.383 21.647
34.241 55.378 21.507
34.242 55.375 21.363
34.243 55.372 21.227
34.244 55.371 21.091
34.245 55.372 20.948
34.246 55.372 20.813
34.247 55.377 20.664
34.249 55.382 20.530
34.250 55.374 20.395
34.251 55.371 20.254
34.252 55.372 20.109
34.253 55.370 19.970
34.254 55.376 19.837
34.255 55.381 19.693
34.256 55.387 19.559
34.257 55.383 19.415
34.258 55.377 19.274
34.259 55.382 19.137
34.259 55.387 19.000
34.260 55.383 18.855
34.261 55.379 18.723
34.262 55.382 18.576
34.263 55.386 18.438
34.264 55.384 18.301
34.265 55.383 18.160
34.265 55.383 18.018
34.266 55.383 17.886
34.267 55.378 17.738
34.268 55.368 17.601
34.269 55.372 17.462
34.269 55.373 17.323
34.270 55.360 17.180
34.271 55.354 17.039
34.272 55.363 16.898
34.273 55.369 16.764
34.274 55.363 16.620
34.275 55.350 16.480
34.276 55.335 16.342
34.277 55.329 16.197
34.278 55.333 16.058
34.279 55.338 15.921
34.280 55.336 15.780
34.281 55.321 15.634
34.282 55.315 15.501
34.283 55.317 15.352
34.284 55.326 15.220
34.286 55.348 15.083
34.287 55.357 14.947
34.288 55.351 14.796
34.289 55.351 14.664
34.291 55.350 14.524
34.292 55.346 14.377
34.293 55.351 14.244
34.294 55.345 14.102
34.295 55.296 13.954
34.297 55.328 13.760
34.300 55.031 30.616
34.300 55.155 30.471
34.301 55.257 30.343
34.302 55.340 30.199
34.303 55.389 30.062
34.303 55.403 29.923
34.304 55.399 29.786
34.304 55.398 29.643
34.305 55.399 29.504
34.306 55.406 29.367
34.306 55.414 29.227
34.307 55.412 29.087
34.308 55.409 28.954
34.309 55.409 28.810
34.309 55.406 28.671
34.310 55.406 28.533
34.311 55.404 28.393
34.312 55.394 28.251
34.312 55.398 28.117
34.313 55.400 27.978
34.314 55.391 27.836
34.315 55.386 27.694
34.315 55.390 27.563
34.316 55.391 27.416
34.316 55.386 27.280
34.317 55.382 27.142
34.318 55.380 27.002
34.318 55.382 26.860
34.319 55.380 26.725
34.319 55.378 26.586
34.320 55.379 26.443
34.320 55.387 26.307
34.321 55.395 26.170
34.321 55.387 26.025
34.322 55.387 25.891
34.323 55.390 25.748
34.323 55.390 25.612
34.324 55.389 25.472
34.325 55.385 25.332
34.325 55.377 25.196
34.326 55.378 25.052
34.327 55.385 24.915
34.327 55.389 24.776
34.328 55.393 24.638
34.329 55.393 24.500
34.329 55.389 24.360
34.330 55.394 24.220
34.330 55.385 24.081
34.331 55.368 23.940
34.331 55.363 23.801
34.332 55.366 23.664
34.332 55.375 23.527
34.333 55.377 23.381
34.333 55.375 23.246
34.334 55.365 23.108
34.334 55.357 22.965
34.335 55.361 22.828
34.336 55.362 22.688
34.336 55.359 22.549
34.337 55.356 22.410
34.337 55.352 22.268
34.338 55.354 22.131
34.338 55.354 21.994
34.339 55.349 21.851
34.340 55.347 21.712
34.341 55.344 21.572
34.341 55.343 21.435
34.342 55.345 21.296
34.343 55.345 21.152
34.344 55.344 21.017
34.346 55.340 20.872
34.347 55.345 20.742
34.348 55.351 20.599
34.349 55.348 20.459
34.350 55.343 20.315
34.351 55.345 20.182
34.352 55.345 20.042
34.353 55.349 19.900
34.354 55.354 19.761
34.355 55.359 19.622
34.356 55.360 19.485
34.357 55.351 19.344
34.358 55.350 19.206
34.359 55.357 19.065
34.360 55.358 18.922
34.361 55.352 18.785
34.361 55.352 18.648
34.362 55.356 18.504
34.363 55.356 18.368
34.364 55.354 18.229
34.365 55.353 18.089
34.366 55.355 17.942
34.366 55.356 17.812
34.367 55.348 17.669
34.368 55.346 17.524
34.369 55.351 17.389
34.370 55.345 17.247
34.370 55.332 17.107
34.371 55.333 16.968
34.372 55.338 16.832
34.373 55.336 16.687
34.374 55.331 16.545
34.375 55.322 16.411
34.376 55.312 16.262
34.377 55.310 16.131
34.378 55.314 15.985
34.379 55.317 15.849
34.380 55.299 15.702
34.381 55.283 15.559
34.382 55.281 15.432
34.383 55.280 15.278
34.385 55.295 15.146
34.386 55.304 15.006
34.387 55.306 14.870
34.388 55.304 14.728
34.390 55.311 14.582
34.391 55.316 14.450
34.392 55.314 14.307
34.393 55.311 14.163
34.395 55.301 14.030
34.396 55.429 13.889
34.400 55.007 30.616
34.400 55.125 30.475
34.401 55.232 30.337
34.402 55.316 30.203
34.403 55.362 30.060
34.403 55.375 29.919
34.404 55.372 29.782
34.404 55.370 29.646
34.405 55.371 29.507
34.406 55.376 29.368
34.406 55.379 29.224
34.407 55.378 29.089
34.408 55.377 28.950
34.409 55.380 28.809
34.409 55.381 28.669
34.410 55.385 28.534
34.411 55.379 28.392
34.412 55.365 28.252
34.412 55.368 28.114
34.413 55.370 27.978
34.414 55.363 27.835
34.415 55.359 27.699
34.415 55.359 27.557
34.416 55.358 27.415
34.416 55.355 27.278
34.417 55.354 27.146
34.418 55.353 27.000
34.418 55.354 26.861
34.419 55.354 26.724
34.419 55.349 26.580
34.420 55.349 26.446
34.420 55.359 26.304
34.421 55.363 26.169
34.421 55.357 26.022
34.422 55.355 25.890
34.423 55.358 25.749
34.423 55.360 25.612
34.424 55.359 25.468
34.425 55.353 25.334
34.425 55.349 25.191
34.426 55.354 25.053
34.427 55.359 24.912
34.427 55.359 24.778
34.428 55.359 24.636
34.429 55.362 24.497
34.429 55.360 24.358
34.430 55.365 24.220
34.430 55.359 24.079
34.431 55.341 23.939
34.431 55.335 23.800
34.432 55.337 23.662
34.432 55.344 23.522
34.433 55.344 23.383
34.434 55.343 23.239
34.434 55.334 23.106
34.435 55.327 22.966
34.435 55.333 22.824
34.436 55.329 22.687
34.436 55.324 22.550
34.437 55.323 22.403
34.437 55.322 22.271
34.438 55.322 22.127
34.438 55.319 21.990
34.439 55.311 21.850
34.440 55.311 21.712
34.441 55.312 21.569
34.441 55.312 21.433
34.442 55.318 21.294
34.443 55.317 21.149
34.444 55.314 21.015
34.445 55.309 20.876
34.447 55.311 20.735
34.448 55.318 20.598
34.449 55.313 20.453
34.450 55.312 20.318
34.451 55.316 20.176
34.452 55.319 20.039
34.453 55.324 19.897
34.454 55.327 19.761
34.455 55.330 19.620
34.456 55.330 19.482
34.457 55.323 19.342
34.458 55.319 19.200
34.459 55.324 19.061
34.460 55.327 18.924
34.461 55.323 18.782
34.461 55.325 18.644
34.462 55.328 18.502
34.463 55.325 18.366
34.464 55.323 18.222
34.465 55.322 18.088
34.466 55.323 17.945
34.466 55.324 17.804
34.467 55.317 17.666
34.468 55.316 17.522
34.469 55.321 17.386
34.470 55.312 17.247
34.470 55.299 17.102
34.471 55.302 16.965
34.472 55.304 16.825
34.473 55.303 16.686
34.474 55.300 16.546
34.475 55.296 16.404
34.476 55.291 16.261
34.477 55.284 16.130
34.478 55.284 15.980
34.479 55.282 15.845
34.480 55.273 15.700
34.481 55.252 15.556
34.482 55.250 15.424
34.483 55.254 15.279
34.485 55.267 15.144
34.486 55.271 15.003
34.487 55.268 14.859
34.488 55.273 14.724
34.490 55.282 14.580
34.491 55.283 14.444
34.492 55.275 14.308
34.493 55.271 14.159
34.495 55.285 14.028
34.496 55.391 13.884
34.499 54.903 30.683
34.500 54.980 30.612
34.501 55.098 30.479
34.501 55.206 30.334
34.502 55.292 30.204
34.503 55.335 30.060
34.503 55.345 29.920
34.504 55.342 29.779
34.504 55.339 29.646
34.505 55.342 29.505
34.506 55.347 29.367
34.506 55.348 29.226
34.507 55.345 29.089
34.508 55.346 28.947
34.509 55.350 28.808
34.509 55.352 28.672
34.510 55.358 28.529
34.511 55.350 28.391
34.512 55.331 28.257
34.513 55.333 28.109
34.513 55.337 27.977
34.514 55.331 27.835
34.515 55.326 27.697
34.515 55.324 27.552
34.516 55.324 27.420
34.517 55.323 27.277
34.517 55.326 27.139
34.518 55.329 27.003
34.518 55.332 26.862
34.519 55.332 26.723
34.519 55.326 26.579
34.520 55.324 26.443
34.520 55.329 26.306
34.521 55.331 26.163
34.522 55.322 26.028
34.522 55.316 25.887
34.523 55.323 25.748
34.523 55.329 25.608
34.524 55.327 25.469
34.525 55.321 25.329
34.526 55.318 25.191
34.526 55.324 25.052
34.527 55.326 24.914
34.528 55.322 24.773
34.528 55.323 24.633
34.529 55.327 24.497
34.529 55.328 24.354
34.530 55.333 24.217
34.531 55.332 24.079
34.531 55.319 23.940
34.532 55.314 23.797
34.532 55.313 23.660
34.533 55.315 23.520
34.533 55.313 23.383
34.534 55.310 23.241
34.534 55.305 23.102
34.535 55.299 22.962
34.535 55.302 22.825
34.536 55.298 22.684
34.536 55.291 22.547
34.537 55.292 22.405
34.537 55.295 22.266
34.538 55.292 22.125
34.538 55.286 21.985
34.539 55.278 21.850
34.540 55.278 21.708
34.541 55.282 21.567
34.542 55.281 21.429
34.543 55.286 21.289
34.544 55.284 21.152
34.545 55.280 21.012
34.546 55.277 20.871
34.547 55.280 20.732
34.548 55.286 20.594
34.549 55.283 20.456
34.550 55.284 20.310
34.551 55.290 20.178
34.552 55.294 20.036
34.553 55.300 19.897
34.554 55.298 19.757
34.555 55.298 19.616
34.556 55.298 19.479
34.557 55.291 19.341
34.558 55.288 19.199
34.559 55.292 19.056
34.560 55.297 18.923
34.561 55.299 18.781
34.562 55.300 18.639
34.563 55.300 18.502
34.563 55.294 18.359
34.564 55.292 18.222
34.565 55.291 18.081
34.566 55.291 17.943
34.567 55.291 17.802
34.567 55.288 17.661
34.568 55.287 17.524
34.569 55.292 17.386
34.570 55.283 17.240
34.571 55.271 17.098
34.572 55.275 16.962
34.572 55.276 16.820
34.573 55.272 16.683
34.574 55.267 16.543
34.575 55.269 16.400
34.576 55.266 16.263
34.577 55.253 16.120
34.578 55.251 15.984
34.579 55.245 15.834
34.580 55.235 15.703
34.581 55.233 15.552
34.583 55.229 15.421
34.584 55.236 15.276
34.585 55.246 15.143
34.586 55.246 14.999
34.587 55.235 14.853
34.589 55.241 14.723
34.590 55.253 14.578
34.591 55.248 14.437
34.592 55.236 14.301
34.594 55.236 14.155
34.595 55.242 14.019
34.596 55.335 13.886
34.601 55.014 30.541
34.601 55.122 30.411
34.602 55.220 30.266
34.603 55.286 30.128
34.603 55.307 29.995
34.604 55.308 29.850
34.604 55.304 29.712
34.605 55.306 29.571
34.606 55.312 29.437
34.606 55.316 29.295
34.607 55.314 29.155
34.608 55.315 29.019
34.609 55.317 28.877
34.609 55.317 28.739
34.610 55.322 28.598
34.611 55.321 28.462
34.612 55.303 28.321
34.612 55.293 28.182
34.613 55.302 28.042
34.614 55.302 27.907
34.615 55.295 27.761
34.615 55.288 27.626
34.616 55.287 27.486
34.617 55.285 27.347
34.617 55.290 27.205
34.618 55.298 27.071
34.618 55.301 26.930
34.619 55.303 26.789
34.619 55.301 26.653
34.620 55.296 26.510
34.620 55.297 26.373
34.621 55.299 26.230
34.622 55.294 26.093
34.622 55.282 25.957
34.623 55.282 25.816
34.623 55.292 25.677
34.624 55.297 25.539
34.625 55.293 25.399
34.625 55.290 25.257
34.626 55.291 25.120
34.627 55.296 24.981
34.627 55.292 24.842
34.628 55.292 24.702
34.629 55.298 24.561
34.629 55.300 24.424
34.630 55.302 24.291
34.631 55.304 24.146
34.631 55.298 24.004
34.632 55.292 23.869
34.632 55.286 23.728
34.633 55.283 23.586
34.633 55.280 23.448
34.634 55.275 23.310
34.634 55.273 23.169
34.635 55.266 23.035
34.635 55.263 22.886
34.636 55.263 22.751
34.636 55.257 22.614
34.637 55.259 22.473
34.637 55.266 22.334
34.638 55.268 22.195
34.638 55.259 22.055
34.639 55.252 21.914
34.640 55.249 21.777
34.641 55.252 21.634
34.641 55.253 21.496
34.642 55.252 21.360
34.643 55.251 21.218
34.644 55.247 21.077
34.645 55.245 20.940
34.647 55.247 20.802
34.648 55.254 20.657
34.649 55.256 20.520
34.650 55.252 20.386
34.651 55.257 20.240
34.652 55.262 20.106
34.653 55.265 19.962
34.654 55.265 19.825
34.655 55.264 19.686
34.656 55.266 19.544
34.657 55.265 19.405
34.658 55.259 19.267
34.659 55.258 19.126
34.660 55.264 18.985
34.661 55.270 18.849
34.662 55.273 18.711
34.662 55.270 18.565
34.663 55.266 18.430
34.664 55.260 18.290
34.665 55.256 18.148
34.666 55.259 18.006
34.666 55.258 17.869
34.667 55.255 17.729
34.668 55.255 17.587
34.669 55.258 17.449
34.670 55.257 17.311
34.670 55.242 17.169
34.671 55.243 17.027
34.672 55.249 16.890
34.673 55.244 16.747
34.674 55.233 16.608
34.675 55.231 16.472
34.676 55.231 16.323
34.677 55.220 16.192
34.678 55.213 16.042
34.679 55.214 15.906
34.680 55.201 15.760
34.681 55.199 15.629
34.682 55.216 15.488
34.683 55.222 15.347
34.685 55.223 15.206
34.686 55.224 15.065
34.687 55.209 14.924
34.688 55.199 14.786
34.690 55.210 14.648
34.691 55.216 14.505
34.692 55.207 14.359
34.693 55.203 14.222
34.694 55.200 14.088
34.696 55.192 13.948
34.697 55.253 13.802
34.697 55.253 13.776
34.699 54.841 30.683
34.699 54.915 30.612
34.700 55.033 30.476
34.701 55.137 30.337
34.702 55.223 30.199
34.702 55.264 30.057
34.703 55.275 29.923
34.703 55.275 29.781
34.704 55.273 29.642
34.705 55.278 29.503
34.705 55.287 29.365
34.706 55.287 29.225
34.707 55.291 29.086
34.707 55.290 28.948
34.708 55.286 28.807
34.709 55.287 28.668
34.710 55.292 28.528
34.711 55.281 28.393
34.711 55.263 28.249
34.712 55.268 28.111
34.713 55.275 27.971
34.714 55.270 27.835
34.714 55.260 27.694
34.715 55.257 27.553
34.716 55.254 27.414
34.716 55.255 27.283
34.717 55.265 27.132
34.717 55.272 26.998
34.718 55.271 26.861
34.718 55.272 26.720
34.719 55.268 26.578
34.719 55.266 26.441
34.720 55.268 26.300
34.720 55.269 26.164
34.721 55.258 26.024
34.722 55.252 25.884
34.722 55.258 25.743
34.723 55.264 25.608
34.724 55.268 25.465
34.724 55.266 25.327
34.725 55.263 25.188
34.726 55.266 25.048
34.726 55.267 24.912
34.727 55.262 24.769
34.728 55.270 24.636
34.728 55.276 24.491
34.729 55.276 24.351
34.729 55.279 24.218
34.730 55.274 24.075
34.731 55.269 23.932
34.731 55.264 23.797
34.732 55.256 23.658
34.732 55.251 23.515
34.733 55.243 23.378
34.733 55.240 23.236
34.734 55.236 23.098
34.734 55.228 22.959
34.735 55.229 22.820
34.735 55.227 22.679
34.736 55.227 22.540
34.736 55.234 22.404
34.737 55.240 22.260
34.737 55.235 22.124
34.738 55.224 21.984
34.739 55.221 21.840
34.739 55.225 21.704
34.740 55.228 21.567
34.741 55.228 21.427
34.742 55.222 21.286
34.743 55.218 21.146
34.744 55.219 21.002
34.745 55.222 20.871
34.746 55.229 20.728
34.747 55.233 20.587
34.748 55.227 20.450
34.749 55.223 20.314
34.751 55.229 20.167
34.752 55.231 20.034
34.753 55.231 19.889
34.754 55.230 19.752
34.755 55.232 19.611
34.756 55.237 19.475
34.757 55.234 19.332
34.757 55.229 19.195
34.758 55.228 19.054
34.759 55.233 18.914
34.760 55.240 18.774
34.761 55.240 18.637
34.762 55.235 18.496
34.763 55.230 18.353
34.763 55.226 18.216
34.764 55.229 18.079
34.765 55.230 17.936
34.766 55.226 17.793
34.767 55.222 17.658
34.767 55.226 17.516
34.768 55.229 17.375
34.769 55.216 17.236
34.770 55.207 17.095
34.771 55.214 16.959
34.772 55.214 16.812
34.773 55.200 16.673
34.773 55.192 16.533
34.774 55.191 16.398
34.775 55.187 16.248
34.776 55.179 16.111
34.777 55.177 15.974
34.778 55.183 15.835
34.780 55.195 15.696
34.781 55.211 15.554
34.782 55.204 15.419
34.783 55.203 15.277
34.784 55.199 15.127
34.785 55.188 14.991
34.787 55.169 14.855
34.788 55.170 14.711
34.789 55.189 14.568
34.790 55.193 14.437
34.792 55.190 14.287
34.793 55.188 14.156
34.794 55.158 14.010
34.795 55.212 13.874
34.796 55.199 13.756
34.797 54.880 30.611
34.798 54.998 30.476
34.799 55.101 30.335
34.800 55.185 30.196
34.800 55.228 30.059
34.801 55.243 29.923
34.802 55.243 29.780
34.802 55.241 29.644
34.803 55.247 29.498
34.803 55.258 29.367
34.804 55.261 29.224
34.805 55.265 29.087
34.806 55.263 28.945
34.806 55.255 28.809
34.807 55.254 28.664
34.808 55.259 28.531
34.809 55.247 28.387
34.809 55.232 28.248
34.810 55.239 28.114
34.811 55.245 27.971
34.812 55.240 27.832
34.812 55.232 27.691
34.813 55.228 27.553
34.814 55.227 27.417
34.814 55.227 27.272
34.815 55.235 27.137
34.815 55.243 26.998
34.816 55.243 26.858
34.816 55.241 26.717
34.817 55.235 26.580
34.817 55.235 26.441
34.818 55.239 26.299
34.818 55.239 26.164
34.819 55.229 26.022
34.820 55.225 25.879
34.820 55.228 25.742
34.821 55.231 25.606
34.822 55.239 25.466
34.822 55.238 25.324
34.823 55.233 25.186
34.824 55.236 25.050
34.824 55.236 24.909
34.825 55.232 24.766
34.826 55.238 24.632
34.826 55.247 24.493
34.827 55.249 24.350
34.827 55.252 24.211
34.828 55.246 24.074
34.829 55.241 23.934
34.829 55.235 23.792
34.830 55.227 23.658
34.830 55.220 23.512
34.831 55.210 23.376
34.831 55.206 23.236
34.832 55.201 23.093
34.832 55.194 22.957
34.833 55.196 22.819
34.833 55.195 22.675
34.834 55.194 22.536
34.834 55.202 22.404
34.835 55.205 22.259
34.835 55.200 22.123
34.836 55.189 21.977
34.837 55.189 21.841
34.837 55.194 21.701
34.838 55.200 21.563
34.839 55.200 21.421
34.840 55.190 21.284
34.841 55.186 21.145
34.842 55.189 21.006
34.843 55.198 20.862
34.844 55.210 20.729
34.845 55.210 20.588
34.846 55.202 20.443
34.847 55.197 20.311
34.849 55.199 20.165
34.850 55.197 20.027
34.851 55.196 19.887
34.852 55.195 19.750
34.853 55.197 19.612
34.854 55.203 19.468
34.855 55.205 19.331
34.855 55.200 19.189
34.856 55.198 19.052
34.857 55.204 18.914
34.858 55.211 18.770
34.859 55.209 18.635
34.860 55.201 18.491
34.861 55.195 18.353
34.862 55.194 18.208
34.862 55.202 18.075
34.863 55.204 17.932
34.864 55.198 17.792
34.865 55.190 17.651
34.865 55.193 17.515
34.866 55.193 17.372
34.867 55.181 17.233
34.868 55.172 17.088
34.869 55.176 16.953
34.870 55.177 16.809
34.871 55.168 16.670
34.871 55.156 16.528
34.872 55.155 16.393
34.873 55.156 16.248
34.874 55.153 16.109
34.875 55.150 15.969
34.876 55.156 15.830
34.878 55.173 15.699
34.879 55.183 15.549
34.880 55.174 15.407
34.881 55.173 15.273
34.882 55.168 15.131
34.883 55.154 14.983
34.885 55.140 14.853
34.886 55.142 14.705
34.887 55.160 14.565
34.888 55.174 14.432
34.890 55.178 14.295
34.891 55.172 14.146
34.892 55.180 14.009
34.893 55.216 13.877
34.895 54.780 30.681
34.895 54.853 30.613
34.896 54.967 30.471
34.897 55.066 30.336
34.898 55.148 30.196
34.898 55.196 30.060
34.899 55.212 29.919
34.899 55.212 29.780
34.900 55.209 29.642
34.901 55.213 29.502
34.901 55.224 29.362
34.902 55.229 29.224
34.903 55.232 29.083
34.903 55.230 28.945
34.904 55.224 28.808
34.905 55.222 28.665
34.906 55.227 28.529
34.906 55.218 28.390
34.907 55.204 28.244
34.908 55.210 28.109
34.909 55.214 27.969
34.909 55.210 27.837
34.910 55.205 27.689
34.911 55.203 27.554
34.911 55.203 27.414
34.912 55.198 27.271
34.913 55.204 27.136
34.913 55.212 26.994
34.914 55.212 26.855
34.914 55.208 26.718
34.915 55.203 26.580
34.915 55.204 26.435
34.916 55.210 26.304
34.916 55.209 26.157
34.917 55.202 26.018
34.918 55.200 25.884
34.918 55.200 25.739
34.919 55.202 25.602
34.920 55.210 25.466
34.920 55.209 25.325
34.921 55.201 25.184
34.922 55.203 25.047
34.922 55.204 24.904
34.923 55.202 24.767
34.924 55.204 24.628
34.924 55.212 24.487
34.925 55.219 24.351
34.925 55.222 24.213
34.926 55.216 24.067
34.926 55.209 23.935
34.927 55.203 23.791
34.928 55.195 23.650
34.928 55.186 23.516
34.929 55.174 23.371
34.929 55.170 23.233
34.930 55.163 23.094
34.930 55.158 22.953
34.931 55.165 22.816
34.931 55.163 22.675
34.932 55.163 22.531
34.932 55.169 22.397
34.933 55.170 22.260
34.933 55.163 22.118
34.934 55.155 21.977
34.935 55.154 21.836
34.935 55.158 21.701
34.936 55.167 21.562
34.937 55.167 21.419
34.938 55.160 21.278
34.939 55.157 21.144
34.940 55.161 21.002
34.941 55.173 20.864
34.942 55.185 20.722
34.943 55.185 20.587
34.944 55.177 20.444
34.945 55.173 20.305
34.947 55.175 20.164
34.948 55.171 20.025
34.949 55.168 19.888
34.950 55.166 19.747
34.951 55.165 19.605
34.951 55.171 19.467
34.952 55.175 19.329
34.953 55.169 19.186
34.954 55.166 19.046
34.955 55.171 18.909
34.956 55.177 18.769
34.957 55.177 18.632
34.958 55.171 18.486
34.959 55.164 18.353
34.959 55.165 18.206
34.960 55.173 18.070
34.961 55.175 17.930
34.962 55.168 17.789
34.963 55.158 17.649
34.963 55.159 17.509
34.964 55.162 17.367
34.965 55.154 17.231
34.966 55.145 17.088
34.967 55.146 16.948
34.968 55.149 16.811
34.969 55.141 16.662
34.969 55.126 16.528
34.970 55.122 16.386
34.971 55.123 16.246
34.972 55.122 16.108
34.973 55.121 15.962
34.974 55.127 15.826
34.975 55.117 15.685
34.977 55.124 15.549
34.978 55.136 15.405
34.979 55.133 15.265
34.980 55.129 15.129
34.981 55.117 14.983
34.983 55.110 14.836
34.984 55.110 14.707
34.985 55.122 14.567
34.986 55.144 14.428
34.988 55.153 14.286
34.989 55.150 14.147
34.990 55.147 14.004
34.991 55.175 13.862
34.992 55.123 13.771
34.993 54.749 30.682
34.994 54.824 30.611
34.995 54.936 30.474
34.995 55.035 30.334
34.996 55.117 30.198
34.997 55.167 30.059
34.997 55.185 29.918
34.998 55.183 29.780
34.999 55.179 29.640
34.999 55.182 29.503
35.000 55.191 29.362
35.001 55.198 29.225
35.001 55.198 29.084
35.002 55.196 28.940
35.003 55.192 28.807
35.003 55.191 28.665
35.004 55.201 28.529
35.005 55.194 28.385
35.006 55.180 28.250
35.007 55.183 28.108
35.007 55.185 27.968
35.008 55.180 27.834
35.009 55.178 27.688
35.009 55.179 27.554
35.010 55.179 27.411
35.011 55.172 27.270
35.011 55.174 27.135
35.012 55.180 26.998
35.012 55.180 26.849
35.013 55.178 26.720
35.013 55.171 26.575
35.014 55.172 26.436
35.014 55.179 26.298
35.015 55.178 26.160
35.016 55.174 26.018
35.016 55.174 25.881
35.017 55.172 25.739
35.017 55.172 25.604
35.018 55.178 25.459
35.019 55.176 25.326
35.020 55.168 25.182
35.020 55.167 25.047
35.021 55.168 24.901
35.022 55.168 24.766
35.022 55.166 24.627
35.023 55.170 24.486
35.023 55.181 24.349
35.024 55.188 24.208
35.025 55.182 24.068
35.025 55.173 23.933
35.026 55.170 23.789
35.026 55.161 23.652
35.027 55.152 23.509
35.027 55.141 23.372
35.028 55.136 23.229
35.028 55.130 23.093
35.029 55.127 22.953
35.029 55.134 22.811
35.030 55.131 22.673
35.030 55.129 22.535
35.031 55.131 22.395
35.031 55.132 22.255
35.032 55.127 22.114
35.033 55.123 21.974
35.033 55.122 21.837
35.034 55.125 21.693
35.035 55.136 21.560
35.036 55.137 21.421
35.037 55.131 21.277
35.038 55.129 21.140
35.039 55.130 21.000
35.040 55.141 20.859
35.041 55.152 20.725
35.042 55.153 20.581
35.043 55.150 20.445
35.044 55.147 20.303
35.045 55.150 20.163
35.046 55.147 20.026
35.047 55.142 19.885
35.048 55.138 19.741
35.049 55.131 19.600
35.050 55.136 19.464
35.051 55.143 19.328
35.052 55.137 19.186
35.053 55.132 19.041
35.054 55.135 18.908
35.055 55.139 18.764
35.056 55.143 18.629
35.057 55.142 18.482
35.057 55.135 18.346
35.058 55.135 18.209
35.059 55.143 18.065
35.060 55.145 17.930
35.061 55.136 17.783
35.061 55.126 17.647
35.062 55.124 17.505
35.063 55.130 17.367
35.064 55.126 17.228
35.065 55.114 17.083
35.066 55.117 16.942
35.066 55.121 16.808
35.067 55.114 16.665
35.068 55.101 16.526
35.069 55.093 16.380
35.070 55.089 16.245
35.071 55.086 16.098
35.072 55.089 15.962
35.073 55.092 15.823
35.074 55.099 15.682
35.075 55.098 15.542
35.077 55.089 15.406
35.078 55.088 15.254
35.079 55.091 15.125
35.080 55.085 14.982
35.081 55.085 14.836
35.083 55.085 14.702
35.084 55.090 14.562
35.085 55.106 14.421
35.087 55.118 14.284
35.088 55.117 14.146
35.089 55.121 14.002
35.090 55.140 13.857
35.091 55.115 13.810
35.093 54.714 30.683
35.094 54.847 30.540
35.095 54.953 30.405
35.096 55.047 30.266
35.096 55.117 30.128
35.097 55.152 29.990
35.098 55.155 29.846
35.098 55.148 29.708
35.099 55.148 29.572
35.099 55.154 29.431
35.100 55.164 29.291
35.101 55.166 29.153
35.101 55.162 29.013
35.102 55.159 28.875
35.103 55.154 28.735
35.104 55.163 28.593
35.104 55.167 28.460
35.105 55.154 28.315
35.106 55.148 28.179
35.107 55.152 28.038
35.108 55.147 27.898
35.108 55.147 27.763
35.109 55.149 27.616
35.110 55.153 27.481
35.110 55.148 27.343
35.111 55.140 27.201
35.111 55.142 27.064
35.112 55.147 26.927
35.112 55.151 26.783
35.113 55.145 26.641
35.113 55.138 26.512
35.114 55.140 26.364
35.115 55.143 26.226
35.115 55.139 26.086
35.116 55.141 25.953
35.116 55.143 25.810
35.117 55.141 25.665
35.118 55.143 25.533
35.118 55.147 25.389
35.119 55.137 25.250
35.120 55.128 25.112
35.120 55.129 24.973
35.121 55.131 24.832
35.122 55.129 24.697
35.122 55.125 24.551
35.123 55.134 24.418
35.124 55.143 24.277
35.124 55.145 24.139
35.125 55.136 23.996
35.125 55.131 23.858
35.126 55.126 23.717
35.126 55.117 23.580
35.127 55.111 23.434
35.127 55.101 23.299
35.128 55.098 23.159
35.128 55.096 23.019
35.129 55.100 22.880
35.129 55.100 22.745
35.130 55.096 22.599
35.130 55.095 22.462
35.131 55.097 22.323
35.131 55.096 22.187
35.132 55.092 22.039
35.133 55.091 21.902
35.134 55.089 21.764
35.134 55.096 21.629
35.135 55.103 21.482
35.136 55.101 21.345
35.137 55.098 21.209
35.138 55.097 21.063
35.139 55.098 20.931
35.140 55.109 20.789
35.141 55.116 20.648
35.143 55.114 20.510
35.144 55.114 20.371
35.145 55.116 20.231
35.146 55.119 20.087
35.147 55.115 19.956
35.148 55.108 19.812
35.149 55.099 19.672
35.150 55.097 19.528
35.151 55.104 19.390
35.152 55.107 19.253
35.153 55.105 19.112
35.153 55.103 18.970
35.154 55.102 18.836
35.155 55.105 18.690
35.156 55.110 18.556
35.157 55.107 18.415
35.158 55.099 18.272
35.159 55.103 18.135
35.159 55.109 17.990
35.160 55.103 17.858
35.161 55.093 17.708
35.162 55.089 17.575
35.163 55.093 17.433
35.163 55.099 17.291
35.164 55.092 17.153
35.165 55.086 17.015
35.166 55.089 16.872
35.167 55.090 16.737
35.168 55.082 16.585
35.169 55.068 16.447
35.170 55.058 16.312
35.171 55.051 16.164
35.172 55.053 16.032
35.173 55.059 15.884
35.174 55.070 15.756
35.175 55.072 15.614
35.176 55.059 15.461
35.177 55.039 15.325
35.178 55.048 15.184
35.179 55.053 15.049
35.181 55.055 14.908
35.182 55.059 14.767
35.183 55.057 14.624
35.185 55.061 14.487
35.186 55.070 14.343
35.187 55.078 14.214
35.188 55.060 14.069
35.189 55.081 13.936
35.191 55.116 13.786
35.191 55.115 13.769
35.194 54.813 30.544
35.195 54.919 30.399
35.196 55.013 30.267
35.197 55.083 30.126
35.197 55.117 29.989
35.198 55.120 29.850
35.198 55.113 29.706
35.199 55.111 29.569
35.200 55.117 29.432
35.200 55.128 29.296
35.201 55.131 29.148
35.202 55.127 29.013
35.202 55.121 28.870
35.203 55.120 28.737
35.204 55.126 28.597
35.205 55.129 28.452
35.205 55.119 28.315
35.206 55.114 28.179
35.207 55.116 28.036
35.208 55.111 27.898
35.209 55.111 27.757
35.209 55.115 27.621
35.210 55.119 27.479
35.210 55.114 27.341
35.211 55.106 27.200
35.212 55.105 27.062
35.212 55.112 26.926
35.213 55.121 26.783
35.213 55.116 26.641
35.214 55.106 26.504
35.214 55.108 26.366
35.215 55.108 26.223
35.215 55.106 26.089
35.216 55.109 25.945
35.217 55.112 25.811
35.217 55.111 25.667
35.218 55.112 25.528
35.219 55.114 25.388
35.219 55.105 25.254
35.220 55.092 25.106
35.221 55.093 24.971
35.221 55.099 24.830
35.222 55.098 24.694
35.223 55.094 24.555
35.223 55.099 24.410
35.224 55.103 24.280
35.224 55.102 24.132
35.225 55.094 23.996
35.225 55.090 23.852
35.226 55.084 23.716
35.227 55.080 23.578
35.227 55.075 23.438
35.228 55.067 23.298
35.228 55.064 23.154
35.229 55.064 23.015
35.229 55.068 22.884
35.230 55.066 22.736
35.230 55.062 22.596
35.231 55.064 22.460
35.231 55.068 22.322
35.232 55.067 22.182
35.232 55.062 22.041
35.233 55.062 21.904
35.234 55.061 21.760
35.235 55.063 21.624
35.235 55.066 21.482
35.236 55.067 21.343
35.237 55.063 21.204
35.238 55.064 21.062
35.239 55.062 20.927
35.241 55.069 20.785
35.242 55.076 20.648
35.243 55.074 20.507
35.244 55.074 20.367
35.245 55.077 20.231
35.246 55.080 20.082
35.247 55.076 19.951
35.248 55.070 19.807
35.249 55.063 19.665
35.250 55.062 19.530
35.251 55.069 19.390
35.252 55.076 19.246
35.253 55.076 19.110
35.254 55.072 18.969
35.255 55.069 18.830
35.256 55.071 18.689
35.256 55.077 18.554
35.257 55.073 18.409
35.258 55.063 18.269
35.259 55.065 18.132
35.260 55.070 17.987
35.260 55.065 17.849
35.261 55.058 17.711
35.262 55.057 17.569
35.263 55.061 17.428
35.264 55.064 17.291
35.264 55.058 17.150
35.265 55.052 17.007
35.266 55.050 16.870
35.267 55.052 16.728
35.268 55.048 16.586
35.269 55.036 16.451
35.270 55.022 16.305
35.271 55.017 16.163
35.272 55.018 16.020
35.273 55.025 15.884
35.274 55.030 15.754
35.275 55.029 15.603
35.276 55.014 15.459
35.277 55.000 15.322
35.279 55.012 15.182
35.280 55.017 15.041
35.281 55.024 14.908
35.282 55.028 14.770
35.284 55.023 14.613
35.285 55.024 14.487
35.286 55.027 14.343
35.287 55.032 14.197
35.289 55.019 14.061
35.290 55.044 13.922
35.291 55.089 13.824
35.293 54.502 30.807
35.294 54.641 30.681
35.295 54.775 30.541
35.296 54.885 30.400
35.296 54.980 30.268
35.297 55.046 30.126
35.298 55.084 29.987
35.298 55.087 29.846
35.299 55.079 29.710
35.299 55.075 29.568
35.300 55.080 29.432
35.301 55.093 29.290
35.301 55.097 29.153
35.302 55.092 29.012
35.303 55.085 28.870
35.304 55.084 28.733
35.304 55.088 28.594
35.305 55.092 28.455
35.306 55.084 28.312
35.307 55.079 28.178
35.308 55.082 28.035
35.308 55.078 27.900
35.309 55.076 27.757
35.310 55.078 27.618
35.310 55.083 27.479
35.311 55.082 27.341
35.312 55.074 27.200
35.312 55.071 27.057
35.313 55.077 26.924
35.313 55.087 26.785
35.314 55.084 26.638
35.314 55.071 26.504
35.315 55.071 26.361
35.315 55.072 26.228
35.316 55.069 26.083
35.316 55.073 25.947
35.317 55.078 25.805
35.318 55.077 25.667
35.318 55.079 25.529
35.319 55.085 25.390
35.320 55.075 25.248
35.320 55.059 25.109
35.321 55.061 24.965
35.322 55.066 24.833
35.322 55.067 24.689
35.323 55.065 24.552
35.324 55.064 24.411
35.324 55.063 24.273
35.325 55.057 24.131
35.325 55.050 23.995
35.326 55.045 23.851
35.327 55.041 23.712
35.327 55.039 23.573
35.328 55.035 23.436
35.328 55.034 23.293
35.329 55.034 23.155
35.329 55.037 23.015
35.330 55.039 22.880
35.330 55.037 22.736
35.331 55.034 22.596
35.331 55.037 22.457
35.332 55.038 22.318
35.332 55.038 22.180
35.333 55.033 22.039
35.334 55.030 21.897
35.334 55.031 21.763
35.335 55.029 21.620
35.336 55.030 21.480
35.337 55.028 21.343
35.338 55.028 21.200
35.339 55.030 21.058
35.340 55.026 20.928
35.341 55.033 20.778
35.342 55.037 20.643
35.343 55.036 20.509
35.344 55.034 20.358
35.345 55.039 20.227
35.346 55.040 20.088
35.348 55.036 19.939
35.348 55.031 19.807
35.349 55.025 19.664
35.350 55.027 19.525
35.351 55.035 19.387
35.352 55.041 19.246
35.353 55.042 19.107
35.354 55.036 18.966
35.355 55.030 18.824
35.356 55.034 18.689
35.357 55.041 18.547
35.358 55.037 18.409
35.359 55.027 18.264
35.359 55.029 18.125
35.360 55.032 17.993
35.361 55.030 17.836
35.362 55.028 17.711
35.363 55.025 17.564
35.363 55.028 17.428
35.364 55.023 17.285
35.365 55.019 17.143
35.366 55.010 17.004
35.367 55.005 16.867
35.368 55.007 16.722
35.369 55.007 16.587
35.369 54.999 16.443
35.370 54.986 16.299
35.371 54.980 16.164
35.372 54.979 16.016
35.373 54.981 15.886
35.375 54.983 15.740
35.376 54.985 15.595
35.377 54.970 15.457
35.378 54.968 15.316
35.379 54.984 15.186
35.380 54.989 15.034
35.382 54.993 14.906
35.383 54.992 14.761
35.384 54.988 14.610
35.385 54.990 14.486
35.387 54.992 14.340
35.388 54.995 14.191
35.389 54.989 14.057
35.390 55.029 13.917
35.394 54.605 30.679
35.394 54.673 30.606
35.395 54.798 30.473
35.396 54.903 30.333
35.397 54.981 30.199
35.397 55.033 30.057
35.398 55.051 29.914
35.398 55.047 29.778
35.399 55.042 29.638
35.400 55.039 29.497
35.400 55.049 29.360
35.401 55.063 29.221
35.402 55.064 29.081
35.402 55.055 28.945
35.403 55.052 28.800
35.404 55.049 28.661
35.405 55.055 28.527
35.406 55.054 28.380
35.406 55.043 28.246
35.407 55.047 28.107
35.408 55.046 27.961
35.409 55.040 27.832
35.409 55.038 27.686
35.410 55.040 27.546
35.411 55.046 27.408
35.411 55.046 27.268
35.412 55.040 27.128
35.412 55.037 26.990
35.413 55.046 26.851
35.413 55.051 26.712
35.414 55.040 26.570
35.414 55.032 26.434
35.415 55.033 26.291
35.415 55.030 26.154
35.416 55.030 26.011
35.417 55.036 25.873
35.417 55.039 25.736
35.418 55.042 25.596
35.419 55.053 25.458
35.419 55.054 25.315
35.420 55.038 25.181
35.421 55.031 25.037
35.421 55.030 24.896
35.422 55.034 24.760
35.423 55.033 24.619
35.423 55.030 24.480
35.424 55.027 24.338
35.425 55.019 24.200
35.425 55.012 24.060
35.426 55.007 23.923
35.426 55.002 23.780
35.427 55.001 23.641
35.427 54.999 23.501
35.428 55.001 23.360
35.428 55.006 23.226
35.429 55.008 23.085
35.429 55.009 22.940
35.430 55.008 22.806
35.430 55.004 22.668
35.431 55.003 22.528
35.431 55.004 22.383
35.432 55.004 22.243
35.433 55.001 22.109
35.433 54.997 21.965
35.434 54.997 21.827
35.435 54.996 21.691
35.435 54.996 21.547
35.436 54.993 21.405
35.437 54.990 21.271
35.438 54.994 21.131
35.439 54.994 20.984
35.440 54.997 20.852
35.442 55.005 20.710
35.443 55.004 20.571
35.444 55.001 20.433
35.445 55.000 20.289
35.446 55.005 20.151
35.447 55.003 20.015
35.448 54.998 19.870
35.449 54.994 19.734
35.450 54.989 19.589
35.451 54.997 19.456
35.452 55.005 19.311
35.453 55.007 19.174
35.454 55.007 19.032
35.455 55.000 18.897
35.455 54.996 18.750
35.456 55.005 18.614
35.457 55.006 18.472
35.458 54.995 18.334
35.459 54.991 18.191
35.460 54.994 18.052
35.460 54.994 17.918
35.461 54.996 17.768
35.462 54.992 17.635
35.463 54.991 17.494
35.464 54.983 17.354
35.464 54.977 17.207
35.465 54.974 17.070
35.466 54.964 16.929
35.467 54.963 16.791
35.468 54.967 16.650
35.469 54.964 16.508
35.470 54.961 16.371
35.471 54.953 16.229
35.472 54.948 16.086
35.473 54.947 15.947
35.474 54.943 15.806
35.475 54.946 15.665
35.476 54.943 15.525
35.477 54.937 15.384
35.478 54.953 15.247
35.480 54.966 15.111
35.481 54.964 14.961
35.482 54.962 14.832
35.483 54.957 14.684
35.485 54.954 14.541
35.486 54.963 14.403
35.487 54.967 14.267
35.488 54.966 14.122
35.490 54.987 13.987
35.490 55.034 13.920
35.493 54.570 30.683
35.494 54.635 30.607
35.495 54.764 30.471
35.495 54.871 30.334
35.496 54.946 30.197
35.497 54.994 30.055
35.497 55.008 29.916
35.498 55.007 29.777
35.498 55.003 29.637
35.499 55.001 29.497
35.500 55.009 29.361
35.500 55.026 29.220
35.501 55.033 29.079
35.502 55.020 28.942
35.502 55.015 28.804
35.503 55.014 28.658
35.504 55.019 28.524
35.505 55.018 28.381
35.506 55.008 28.242
35.506 55.012 28.107
35.507 55.012 27.963
35.508 55.005 27.827
35.509 55.001 27.686
35.509 55.003 27.543
35.510 55.009 27.409
35.511 55.012 27.270
35.511 55.009 27.128
35.512 55.003 26.987
35.512 55.008 26.848
35.513 55.012 26.708
35.513 55.004 26.572
35.514 54.997 26.430
35.514 54.996 26.288
35.515 54.993 26.154
35.515 54.994 26.011
35.516 55.002 25.871
35.517 55.005 25.734
35.517 55.010 25.594
35.518 55.022 25.458
35.519 55.019 25.315
35.519 55.003 25.176
35.520 54.994 25.037
35.521 54.991 24.896
35.521 54.994 24.754
35.522 54.993 24.620
35.523 54.992 24.475
35.523 54.990 24.340
35.524 54.984 24.200
35.524 54.979 24.060
35.525 54.974 23.914
35.526 54.972 23.780
35.526 54.967 23.642
35.527 54.965 23.499
35.527 54.969 23.361
35.528 54.974 23.217
35.528 54.972 23.084
35.529 54.970 22.941
35.529 54.969 22.805
35.530 54.968 22.662
35.530 54.969 22.524
35.531 54.966 22.379
35.531 54.965 22.248
35.532 54.965 22.103
35.533 54.961 21.963
35.533 54.959 21.825
35.534 54.959 21.683
35.535 54.959 21.548
35.536 54.958 21.405
35.537 54.956 21.265
35.538 54.959 21.125
35.539 54.961 20.989
35.540 54.963 20.847
35.541 54.969 20.711
35.542 54.967 20.565
35.543 54.963 20.430
35.544 54.961 20.286
35.545 54.966 20.149
35.546 54.968 20.012
35.547 54.963 19.865
35.548 54.960 19.731
35.549 54.957 19.589
35.550 54.965 19.450
35.551 54.972 19.310
35.552 54.970 19.168
35.553 54.969 19.028
35.554 54.963 18.893
35.555 54.959 18.749
35.556 54.969 18.610
35.557 54.970 18.470
35.557 54.960 18.332
35.558 54.958 18.186
35.559 54.958 18.051
35.560 54.959 17.912
35.561 54.957 17.766
35.561 54.955 17.630
35.562 54.951 17.489
35.563 54.943 17.342
35.564 54.938 17.209
35.565 54.938 17.070
35.565 54.934 16.926
35.566 54.930 16.789
35.567 54.928 16.643
35.568 54.925 16.502
35.569 54.926 16.367
35.570 54.919 16.224
35.571 54.914 16.083
35.572 54.908 15.943
35.573 54.904 15.802
35.574 54.909 15.662
35.575 54.912 15.524
35.577 54.910 15.379
35.578 54.926 15.251
35.579 54.941 15.104
35.580 54.931 14.957
35.581 54.925 14.825
35.583 54.922 14.671
35.584 54.914 14.544
35.585 54.922 14.402
35.586 54.927 14.260
35.588 54.934 14.120
35.589 54.977 13.986
35.591 55.120 13.858
35.593 54.531 30.678
35.593 54.663 30.535
35.594 54.784 30.406
35.595 54.878 30.260
35.596 54.933 30.122
35.596 54.961 29.994
35.597 54.966 29.844
35.597 54.967 29.705
35.598 54.966 29.565
35.598 54.965 29.431
35.599 54.981 29.289
35.600 54.996 29.148
35.601 54.989 29.011
35.601 54.980 28.864
35.602 54.979 28.734
35.603 54.984 28.587
35.604 54.988 28.457
35.605 54.980 28.314
35.605 54.977 28.170
35.606 54.981 28.035
35.607 54.975 27.890
35.608 54.968 27.754
35.608 54.967 27.615
35.609 54.968 27.477
35.609 54.975 27.332
35.610 54.977 27.196
35.611 54.972 27.060
35.611 54.965 26.916
35.612 54.970 26.778
35.612 54.968 26.638
35.613 54.962 26.501
35.613 54.962 26.359
35.614 54.960 26.216
35.614 54.959 26.084
35.615 54.966 25.939
35.616 54.975 25.802
35.616 54.976 25.662
35.617 54.986 25.522
35.618 54.984 25.385
35.618 54.969 25.245
35.619 54.959 25.101
35.620 54.952 24.965
35.620 54.950 24.823
35.621 54.948 24.683
35.622 54.947 24.545
35.622 54.950 24.405
35.623 54.948 24.267
35.623 54.948 24.125
35.624 54.944 23.992
35.624 54.940 23.840
35.625 54.935 23.712
35.626 54.930 23.565
35.626 54.933 23.423
35.627 54.935 23.293
35.627 54.937 23.149
35.628 54.932 23.008
35.628 54.927 22.872
35.629 54.927 22.727
35.629 54.932 22.590
35.630 54.927 22.452
35.630 54.921 22.309
35.631 54.926 22.173
35.631 54.928 22.032
35.632 54.926 21.893
35.633 54.923 21.752
35.634 54.920 21.611
35.634 54.920 21.473
35.635 54.918 21.333
35.636 54.920 21.195
35.637 54.922 21.052
35.638 54.922 20.914
35.640 54.925 20.770
35.641 54.929 20.637
35.642 54.925 20.497
35.643 54.925 20.353
35.644 54.926 20.214
35.645 54.930 20.077
35.646 54.929 19.936
35.647 54.924 19.794
35.648 54.922 19.653
35.649 54.927 19.516
35.650 54.933 19.376
35.651 54.932 19.239
35.652 54.929 19.095
35.653 54.925 18.956
35.654 54.918 18.813
35.654 54.922 18.679
35.655 54.929 18.536
35.656 54.924 18.399
35.657 54.921 18.253
35.658 54.923 18.113
35.659 54.923 17.976
35.659 54.920 17.838
35.660 54.916 17.695
35.661 54.915 17.555
35.662 54.908 17.414
35.662 54.899 17.273
35.663 54.897 17.133
35.664 54.900 16.992
35.665 54.898 16.852
35.666 54.892 16.716
35.667 54.888 16.569
35.668 54.887 16.432
35.669 54.889 16.288
35.670 54.885 16.151
35.671 54.875 16.010
35.672 54.869 15.863
35.673 54.871 15.727
35.674 54.876 15.589
35.675 54.880 15.450
35.676 54.880 15.316
35.678 54.898 15.160
35.679 54.899 15.031
35.680 54.883 14.883
35.681 54.884 14.748
35.682 54.880 14.604
35.684 54.878 14.466
35.685 54.880 14.318
35.686 54.879 14.189
35.687 54.893 14.054
35.689 54.946 13.904
35.691 54.368 30.810
35.692 54.495 30.678
35.692 54.616 30.537
35.693 54.739 30.399
35.694 54.839 30.265
35.695 54.895 30.121
35.695 54.921 29.985
35.696 54.927 29.846
35.696 54.930 29.707
35.697 54.929 29.565
35.698 54.928 29.427
35.698 54.946 29.287
35.699 54.958 29.146
35.700 54.950 29.013
35.700 54.942 28.866
35.701 54.941 28.727
35.702 54.948 28.593
35.703 54.952 28.450
35.704 54.944 28.311
35.704 54.939 28.174
35.705 54.942 28.031
35.706 54.936 27.894
35.707 54.929 27.752
35.707 54.929 27.613
35.708 54.930 27.475
35.709 54.935 27.335
35.709 54.938 27.194
35.710 54.934 27.055
35.710 54.925 26.912
35.711 54.927 26.777
35.711 54.928 26.635
35.712 54.925 26.496
35.712 54.927 26.360
35.713 54.923 26.216
35.713 54.923 26.081
35.714 54.934 25.934
35.715 54.945 25.801
35.715 54.945 25.664
35.716 54.948 25.523
35.717 54.941 25.378
35.717 54.925 25.240
35.718 54.917 25.103
35.719 54.911 24.961
35.719 54.906 24.826
35.720 54.902 24.676
35.721 54.901 24.542
35.721 54.910 24.404
35.722 54.911 24.268
35.722 54.910 24.117
35.723 54.909 23.987
35.724 54.902 23.843
35.724 54.896 23.704
35.725 54.892 23.565
35.725 54.894 23.428
35.726 54.896 23.285
35.726 54.897 23.147
35.727 54.891 23.003
35.727 54.883 22.866
35.728 54.887 22.728
35.728 54.894 22.589
35.729 54.883 22.443
35.729 54.878 22.308
35.730 54.883 22.167
35.731 54.888 22.035
35.731 54.888 21.885
35.732 54.883 21.751
35.733 54.882 21.609
35.734 54.882 21.471
35.734 54.882 21.327
35.735 54.885 21.192
35.736 54.888 21.048
35.738 54.884 20.912
35.739 54.886 20.772
35.740 54.887 20.631
35.741 54.884 20.492
35.742 54.885 20.349
35.743 54.886 20.211
35.744 54.890 20.072
35.745 54.891 19.932
35.746 54.885 19.795
35.747 54.886 19.651
35.748 54.893 19.515
35.749 54.895 19.373
35.750 54.892 19.230
35.751 54.891 19.097
35.752 54.888 18.950
35.753 54.882 18.811
35.754 54.884 18.673
35.754 54.886 18.534
35.755 54.885 18.392
35.756 54.886 18.254
35.757 54.887 18.112
35.758 54.884 17.970
35.758 54.879 17.832
35.759 54.875 17.686
35.760 54.877 17.555
35.761 54.870 17.409
35.762 54.859 17.270
35.762 54.860 17.128
35.763 54.864 16.992
35.764 54.858 16.844
35.765 54.856 16.710
35.766 54.850 16.565
35.767 54.846 16.431
35.768 54.853 16.286
35.769 54.852 16.144
35.770 54.838 16.003
35.771 54.835 15.865
35.772 54.841 15.726
35.773 54.847 15.583
35.774 54.847 15.448
35.775 54.842 15.297
35.777 54.852 15.164
35.778 54.849 15.032
35.779 54.838 14.879
35.780 54.842 14.736
35.782 54.845 14.603
35.783 54.848 14.457
35.784 54.843 14.320
35.785 54.834 14.175
35.786 54.795 14.040
35.788 54.818 13.893
35.791 54.344 30.810
35.791 54.446 30.672
35.792 54.570 30.542
35.793 54.695 30.399
35.794 54.801 30.265
35.794 54.854 30.122
35.795 54.879 29.980
35.796 54.887 29.847
35.796 54.890 29.706
35.797 54.890 29.567
35.797 54.890 29.427
35.798 54.905 29.283
35.799 54.914 29.152
35.800 54.908 29.004
35.800 54.899 28.868
35.801 54.900 28.726
35.802 54.906 28.587
35.803 54.911 28.453
35.803 54.902 28.308
35.804 54.897 28.170
35.805 54.901 28.032
35.806 54.896 27.894
35.807 54.889 27.749
35.807 54.890 27.612
35.808 54.893 27.472
35.808 54.894 27.331
35.809 54.896 27.194
35.810 54.894 27.058
35.810 54.887 26.909
35.811 54.889 26.778
35.811 54.891 26.635
35.812 54.891 26.493
35.812 54.891 26.357
35.813 54.887 26.218
35.813 54.887 26.076
35.814 54.902 25.939
35.815 54.912 25.797
35.815 54.910 25.659
35.816 54.904 25.520
35.817 54.891 25.377
35.817 54.879 25.241
35.818 54.872 25.099
35.819 54.869 24.958
35.819 54.866 24.821
35.820 54.861 24.676
35.821 54.860 24.541
35.821 54.871 24.404
35.822 54.876 24.260
35.822 54.871 24.127
35.823 54.869 23.976
35.824 54.865 23.850
35.824 54.856 23.700
35.825 54.853 23.558
35.825 54.852 23.423
35.826 54.853 23.284
35.826 54.853 23.140
35.827 54.846 23.005
35.827 54.837 22.864
35.828 54.845 22.725
35.828 54.855 22.588
35.829 54.848 22.441
35.829 54.843 22.306
35.830 54.847 22.166
35.831 54.854 22.026
35.831 54.850 21.888
35.832 54.845 21.747
35.833 54.842 21.603
35.834 54.841 21.466
35.834 54.842 21.330
35.835 54.845 21.185
35.836 54.852 21.051
35.838 54.848 20.904
35.839 54.845 20.770
35.840 54.845 20.628
35.841 54.842 20.490
35.842 54.841 20.345
35.843 54.845 20.206
35.844 54.851 20.070
35.845 54.849 19.928
35.846 54.848 19.793
35.847 54.850 19.644
35.848 54.856 19.511
35.849 54.857 19.374
35.850 54.852 19.227
35.851 54.851 19.091
35.852 54.851 18.950
35.853 54.846 18.805
35.854 54.844 18.672
35.855 54.844 18.527
35.855 54.843 18.389
35.856 54.848 18.251
35.857 54.847 18.107
35.858 54.843 17.966
35.859 54.841 17.829
35.859 54.835 17.685
35.860 54.837 17.547
35.861 54.836 17.410
35.862 54.824 17.264
35.863 54.825 17.126
35.863 54.826 16.983
35.864 54.819 16.843
35.865 54.816 16.706
35.866 54.809 16.561
35.867 54.806 16.423
35.868 54.813 16.283
35.869 54.810 16.142
35.870 54.797 16.002
35.871 54.796 15.854
35.872 54.804 15.724
35.873 54.811 15.579
35.874 54.807 15.439
35.876 54.800 15.296
35.877 54.803 15.158
35.878 54.797 15.019
35.879 54.796 14.874
35.880 54.801 14.742
35.882 54.804 14.594
35.883 54.810 14.454
35.884 54.800 14.318
35.885 54.788 14.170
35.887 54.767 14.026
35.888 54.788 13.896
35.889 54.839 13.805
35.892 54.288 30.803
35.892 54.396 30.675
35.893 54.526 30.541
35.894 54.653 30.398
35.895 54.763 30.261
35.895 54.818 30.129
35.896 54.841 29.979
35.897 54.850 29.848
35.897 54.853 29.700
35.898 54.854 29.564
35.898 54.854 29.426
35.899 54.864 29.281
35.900 54.870 29.150
35.900 54.864 29.008
35.901 54.858 28.867
35.902 54.859 28.729
35.903 54.863 28.587
35.904 54.870 28.448
35.904 54.861 28.310
35.905 54.855 28.167
35.906 54.858 28.029
35.907 54.852 27.892
35.907 54.849 27.749
35.908 54.851 27.612
35.909 54.856 27.470
35.909 54.855 27.333
35.910 54.854 27.192
35.911 54.853 27.052
35.911 54.849 26.912
35.912 54.851 26.771
35.912 54.853 26.637
35.913 54.852 26.490
35.913 54.852 26.357
35.914 54.847 26.214
35.914 54.846 26.074
35.915 54.861 25.938
35.916 54.870 25.797
35.916 54.865 25.658
35.917 54.854 25.515
35.918 54.844 25.377
35.918 54.833 25.237
35.919 54.828 25.103
35.920 54.828 24.952
35.920 54.825 24.817
35.921 54.823 24.679
35.922 54.822 24.539
35.922 54.832 24.396
35.923 54.839 24.260
35.923 54.830 24.122
35.924 54.827 23.976
35.925 54.825 23.844
35.925 54.817 23.700
35.926 54.812 23.558
35.926 54.810 23.422
35.927 54.810 23.278
35.927 54.811 23.144
35.928 54.804 22.999
35.928 54.796 22.862
35.929 54.804 22.718
35.929 54.815 22.583
35.930 54.813 22.445
35.930 54.810 22.301
35.931 54.813 22.163
35.932 54.817 22.028
35.932 54.811 21.882
35.933 54.804 21.747
35.934 54.801 21.599
35.935 54.798 21.462
35.936 54.798 21.327
35.937 54.805 21.185
35.938 54.816 21.043
35.939 54.812 20.906
35.940 54.806 20.765
35.941 54.805 20.625
35.942 54.803 20.482
35.943 54.802 20.348
35.944 54.808 20.208
35.945 54.812 20.064
35.946 54.810 19.927
35.947 54.810 19.782
35.948 54.812 19.651
35.949 54.814 19.503
35.950 54.815 19.367
35.951 54.809 19.225
35.952 54.809 19.090
35.953 54.812 18.942
35.954 54.809 18.808
35.955 54.805 18.664
35.956 54.804 18.521
35.956 54.804 18.389
35.957 54.810 18.241
35.958 54.809 18.106
35.959 54.805 17.966
35.960 54.805 17.819
35.960 54.800 17.691
35.961 54.800 17.540
35.962 54.802 17.405
35.963 54.792 17.260
35.964 54.789 17.125
35.965 54.786 16.976
35.965 54.780 16.841
35.966 54.778 16.700
35.967 54.770 16.559
35.968 54.767 16.415
35.969 54.771 16.278
35.970 54.766 16.141
35.971 54.751 15.995
35.972 54.751 15.854
35.973 54.758 15.715
35.974 54.760 15.576
35.976 54.756 15.429
35.977 54.752 15.296
35.978 54.751 15.152
35.979 54.749 15.009
35.980 54.751 14.867
35.982 54.753 14.739
35.983 54.756 14.598
35.984 54.759 14.446
35.985 54.753 14.310
35.987 54.757 14.165
35.988 54.797 14.029
35.989 54.875 13.900
35.993 54.357 30.673
35.994 54.481 30.539
35.995 54.612 30.399
35.996 54.723 30.261
35.997 54.784 30.123
35.997 54.806 29.984
35.998 54.812 29.842
35.998 54.817 29.705
35.999 54.818 29.562
36.000 54.820 29.424
36.000 54.824 29.290
36.001 54.828 29.139
36.002 54.824 29.005
36.002 54.819 28.869
36.003 54.819 28.727
36.004 54.822 28.590
36.005 54.827 28.442
36.006 54.819 28.313
36.006 54.818 28.167
36.007 54.817 28.029
36.008 54.809 27.889
36.009 54.808 27.750
36.009 54.813 27.610
36.010 54.817 27.470
36.011 54.816 27.329
36.011 54.813 27.189
36.012 54.812 27.052
36.012 54.811 26.913
36.013 54.813 26.770
36.013 54.814 26.633
36.014 54.811 26.491
36.014 54.812 26.358
36.015 54.807 26.208
36.015 54.806 26.074
36.016 54.816 25.935
36.017 54.822 25.795
36.017 54.815 25.654
36.018 54.806 25.514
36.019 54.799 25.375
36.019 54.793 25.236
36.020 54.793 25.094
36.021 54.788 24.955
36.021 54.785 24.819
36.022 54.785 24.674
36.023 54.783 24.537
36.023 54.792 24.396
36.024 54.794 24.262
36.025 54.787 24.113
36.025 54.781 23.976
36.026 54.778 23.839
36.026 54.773 23.700
36.027 54.767 23.560
36.027 54.766 23.413
36.028 54.765 23.278
36.028 54.765 23.140
36.029 54.763 22.997
36.029 54.755 22.856
36.030 54.759 22.721
36.030 54.771 22.583
36.031 54.774 22.440
36.032 54.773 22.301
36.032 54.774 22.158
36.033 54.773 22.019
36.033 54.769 21.879
36.034 54.765 21.743
36.035 54.764 21.602
36.036 54.759 21.460
36.037 54.757 21.320
36.038 54.764 21.184
36.039 54.775 21.041
36.040 54.775 20.903
36.041 54.769 20.762
36.042 54.767 20.622
36.043 54.766 20.481
36.044 54.763 20.342
36.045 54.770 20.204
36.046 54.776 20.063
36.047 54.774 19.923
36.048 54.774 19.781
36.049 54.772 19.648
36.050 54.771 19.501
36.051 54.771 19.358
36.052 54.766 19.224
36.053 54.768 19.085
36.054 54.774 18.940
36.055 54.770 18.803
36.056 54.766 18.661
36.057 54.765 18.521
36.057 54.762 18.383
36.058 54.765 18.241
36.059 54.765 18.100
36.060 54.763 17.963
36.061 54.764 17.818
36.061 54.760 17.682
36.062 54.762 17.536
36.063 54.764 17.399
36.064 54.755 17.264
36.065 54.748 17.116
36.066 54.743 16.975
36.066 54.738 16.835
36.067 54.736 16.699
36.068 54.729 16.552
36.069 54.724 16.409
36.070 54.729 16.276
36.071 54.721 16.132
36.072 54.706 15.986
36.073 54.706 15.855
36.074 54.714 15.704
36.075 54.712 15.572
36.076 54.711 15.428
36.078 54.708 15.292
36.079 54.707 15.142
36.080 54.705 15.010
36.081 54.701 14.858
36.082 54.706 14.731
36.084 54.708 14.587
36.085 54.710 14.439
36.086 54.717 14.306
36.088 54.747 14.169
36.089 54.822 14.034
36.091 54.933 13.900
36.094 54.318 30.677
36.094 54.442 30.538
36.095 54.574 30.397
36.096 54.686 30.259
36.097 54.751 30.122
36.097 54.772 29.985
36.098 54.775 29.840
36.098 54.778 29.705
36.099 54.781 29.564
36.100 54.785 29.421
36.100 54.786 29.286
36.101 54.788 29.146
36.102 54.786 29.002
36.102 54.782 28.869
36.103 54.781 28.721
36.104 54.784 28.591
36.105 54.788 28.445
36.106 54.783 28.302
36.106 54.782 28.173
36.107 54.781 28.025
36.108 54.772 27.888
36.109 54.772 27.748
36.109 54.778 27.608
36.110 54.782 27.471
36.111 54.781 27.330
36.111 54.779 27.185
36.112 54.775 27.051
36.112 54.773 26.914
36.113 54.775 26.772
36.113 54.773 26.627
36.114 54.772 26.489
36.114 54.776 26.353
36.115 54.774 26.212
36.116 54.771 26.070
36.116 54.777 25.934
36.117 54.780 25.793
36.117 54.770 25.655
36.118 54.762 25.515
36.119 54.757 25.371
36.119 54.755 25.233
36.120 54.753 25.091
36.121 54.742 24.950
36.121 54.739 24.820
36.122 54.742 24.670
36.123 54.743 24.535
36.123 54.750 24.394
36.124 54.753 24.255
36.125 54.747 24.113
36.125 54.738 23.978
36.126 54.734 23.833
36.126 54.731 23.695
36.127 54.723 23.559
36.127 54.725 23.413
36.128 54.724 23.275
36.128 54.722 23.136
36.129 54.723 22.995
36.129 54.718 22.854
36.130 54.717 22.718
36.131 54.727 22.575
36.131 54.735 22.441
36.132 54.734 22.297
36.132 54.732 22.160
36.133 54.727 22.012
36.133 54.724 21.879
36.134 54.725 21.738
36.135 54.726 21.598
36.136 54.721 21.463
36.137 54.716 21.318
36.138 54.722 21.178
36.139 54.732 21.038
36.140 54.734 20.898
36.141 54.731 20.764
36.142 54.729 20.614
36.143 54.725 20.482
36.144 54.724 20.336
36.145 54.731 20.201
36.146 54.736 20.056
36.147 54.735 19.920
36.148 54.734 19.782
36.149 54.729 19.637
36.150 54.727 19.500
36.151 54.728 19.358
36.152 54.728 19.218
36.153 54.730 19.078
36.154 54.735 18.945
36.155 54.730 18.796
36.156 54.727 18.658
36.157 54.723 18.517
36.158 54.719 18.377
36.158 54.722 18.239
36.159 54.721 18.093
36.160 54.723 17.961
36.161 54.727 17.814
36.161 54.724 17.674
36.162 54.724 17.538
36.163 54.724 17.393
36.164 54.717 17.255
36.165 54.707 17.118
36.166 54.703 16.969
36.166 54.699 16.829
36.167 54.694 16.694
36.168 54.687 16.551
36.169 54.683 16.408
36.170 54.686 16.267
36.171 54.678 16.131
36.172 54.662 15.983
36.173 54.663 15.844
36.174 54.674 15.704
36.175 54.672 15.567
36.177 54.672 15.420
36.178 54.674 15.289
36.179 54.674 15.140
36.180 54.669 15.007
36.181 54.667 14.863
36.183 54.671 14.718
36.184 54.670 14.580
36.185 54.674 14.434
36.186 54.689 14.307
36.188 54.746 14.163
36.189 54.841 14.037
36.191 54.969 13.918
36.192 55.085 13.848
36.193 54.276 30.680
36.194 54.402 30.533
36.195 54.533 30.400
36.196 54.646 30.259
36.196 54.711 30.122
36.197 54.737 29.982
36.198 54.739 29.839
36.198 54.738 29.705
36.199 54.741 29.564
36.199 54.746 29.419
36.200 54.749 29.284
36.201 54.748 29.142
36.201 54.746 29.004
36.202 54.746 28.867
36.203 54.744 28.723
36.204 54.747 28.583
36.204 54.751 28.448
36.205 54.745 28.307
36.206 54.746 28.165
36.207 54.742 28.025
36.208 54.734 27.888
36.208 54.734 27.744
36.209 54.739 27.610
36.210 54.743 27.466
36.210 54.744 27.328
36.211 54.742 27.189
36.211 54.736 27.047
36.212 54.733 26.904
36.212 54.737 26.771
36.213 54.734 26.627
36.213 54.734 26.494
36.214 54.741 26.348
36.215 54.742 26.211
36.215 54.737 26.070
36.216 54.739 25.930
36.216 54.741 25.789
36.217 54.729 25.654
36.218 54.721 25.514
36.218 54.717 25.370
36.219 54.716 25.227
36.220 54.712 25.093
36.220 54.697 24.955
36.221 54.692 24.809
36.222 54.699 24.673
36.222 54.703 24.530
36.223 54.705 24.394
36.224 54.712 24.251
36.224 54.709 24.113
36.225 54.698 23.971
36.225 54.696 23.834
36.226 54.691 23.692
36.226 54.684 23.552
36.227 54.684 23.414
36.228 54.685 23.273
36.228 54.685 23.134
36.229 54.685 22.994
36.229 54.681 22.854
36.230 54.680 22.714
36.230 54.686 22.571
36.231 54.694 22.436
36.231 54.696 22.297
36.232 54.694 22.152
36.232 54.685 22.015
36.233 54.683 21.876
36.234 54.687 21.741
36.235 54.688 21.591
36.235 54.682 21.455
36.236 54.676 21.314
36.237 54.680 21.176
36.238 54.687 21.033
36.239 54.689 20.896
36.240 54.686 20.756
36.242 54.688 20.619
36.243 54.686 20.472
36.244 54.683 20.336
36.245 54.690 20.199
36.246 54.695 20.053
36.247 54.693 19.916
36.248 54.690 19.776
36.249 54.684 19.634
36.250 54.684 19.495
36.251 54.687 19.356
36.252 54.689 19.217
36.253 54.692 19.073
36.254 54.690 18.934
36.255 54.687 18.797
36.255 54.685 18.655
36.256 54.680 18.512
36.257 54.675 18.371
36.258 54.675 18.234
36.259 54.673 18.089
36.260 54.680 17.957
36.260 54.687 17.808
36.261 54.686 17.672
36.262 54.683 17.533
36.263 54.678 17.391
36.263 54.672 17.249
36.264 54.662 17.109
36.265 54.660 16.965
36.266 54.656 16.831
36.267 54.651 16.686
36.268 54.647 16.548
36.269 54.644 16.405
36.270 54.647 16.263
36.271 54.642 16.125
36.272 54.627 15.981
36.273 54.629 15.838
36.274 54.637 15.702
36.275 54.633 15.560
36.276 54.635 15.421
36.277 54.637 15.280
36.278 54.638 15.138
36.280 54.635 14.999
36.281 54.634 14.858
36.282 54.630 14.716
36.283 54.628 14.573
36.285 54.635 14.436
36.286 54.659 14.301
36.287 54.743 14.160
36.289 54.855 14.039
36.290 54.965 13.916
36.291 55.052 13.844
36.292 54.119 30.805
36.293 54.231 30.675
36.293 54.353 30.535
36.294 54.483 30.398
36.295 54.595 30.257
36.296 54.665 30.126
36.296 54.696 29.976
36.297 54.697 29.843
36.297 54.692 29.696
36.298 54.695 29.562
36.299 54.703 29.424
36.299 54.707 29.281
36.300 54.704 29.140
36.301 54.704 29.006
36.301 54.709 28.861
36.302 54.704 28.724
36.303 54.708 28.582
36.304 54.713 28.444
36.305 54.705 28.309
36.305 54.704 28.163
36.306 54.703 28.025
36.307 54.696 27.884
36.308 54.694 27.744
36.308 54.695 27.606
36.309 54.698 27.465
36.310 54.701 27.330
36.310 54.701 27.185
36.311 54.696 27.046
36.311 54.694 26.912
36.312 54.699 26.760
36.312 54.696 26.630
36.313 54.696 26.486
36.313 54.705 26.351
36.314 54.706 26.206
36.315 54.701 26.070
36.315 54.699 25.928
36.316 54.699 25.791
36.316 54.688 25.646
36.317 54.677 25.508
36.318 54.675 25.367
36.318 54.675 25.228
36.319 54.669 25.090
36.320 54.654 24.949
36.320 54.648 24.807
36.321 54.658 24.672
36.322 54.659 24.526
36.322 54.659 24.393
36.323 54.669 24.249
36.324 54.666 24.111
36.324 54.656 23.969
36.325 54.656 23.829
36.325 54.652 23.694
36.326 54.644 23.545
36.326 54.642 23.414
36.327 54.643 23.268
36.327 54.644 23.133
36.328 54.643 22.988
36.328 54.639 22.854
36.329 54.639 22.706
36.330 54.643 22.573
36.330 54.650 22.431
36.331 54.653 22.294
36.331 54.651 22.152
36.332 54.644 22.010
36.332 54.642 21.871
36.333 54.645 21.734
36.334 54.646 21.592
36.335 54.640 21.452
36.336 54.636 21.311
36.337 54.639 21.170
36.338 54.644 21.031
36.339 54.642 20.895
36.340 54.640 20.749
36.341 54.644 20.614
36.342 54.644 20.469
36.343 54.641 20.332
36.344 54.649 20.196
36.345 54.655 20.052
36.346 54.652 19.908
36.347 54.649 19.776
36.348 54.643 19.630
36.349 54.640 19.491
36.350 54.645 19.351
36.351 54.647 19.212
36.352 54.647 19.070
36.353 54.645 18.929
36.354 54.642 18.793
36.355 54.644 18.646
36.356 54.639 18.511
36.356 54.631 18.367
36.357 54.629 18.228
36.358 54.627 18.087
36.359 54.636 17.950
36.360 54.649 17.806
36.360 54.645 17.670
36.361 54.640 17.527
36.362 54.635 17.386
36.363 54.622 17.246
36.364 54.613 17.100
36.365 54.615 16.966
36.365 54.611 16.822
36.366 54.610 16.681
36.367 54.607 16.540
36.368 54.604 16.399
36.369 54.606 16.263
36.370 54.598 16.114
36.371 54.586 15.980
36.372 54.590 15.832
36.373 54.598 15.702
36.374 54.598 15.555
36.375 54.596 15.419
36.377 54.596 15.269
36.378 54.593 15.134
36.379 54.586 14.997
36.380 54.583 14.848
36.381 54.576 14.714
36.383 54.576 14.565
36.384 54.596 14.434
36.385 54.638 14.288
36.387 54.739 14.163
36.388 54.859 14.041
36.390 54.954 13.915
36.392 54.183 30.674
36.393 54.310 30.534
36.394 54.435 30.395
36.394 54.544 30.259
36.395 54.615 30.121
36.396 54.648 29.977
36.396 54.651 29.844
36.397 54.644 29.699
36.397 54.647 29.561
36.398 54.658 29.422
36.399 54.659 29.279
36.399 54.657 29.146
36.400 54.660 29.002
36.401 54.666 28.861
36.402 54.663 28.723
36.402 54.666 28.582
36.403 54.669 28.442
36.404 54.659 28.306
36.405 54.659 28.160
36.406 54.659 28.027
36.406 54.655 27.879
36.407 54.654 27.746
36.408 54.649 27.603
36.408 54.650 27.463
36.409 54.655 27.327
36.410 54.654 27.186
36.410 54.652 27.042
36.411 54.650 26.907
36.411 54.652 26.763
36.412 54.652 26.629
36.412 54.654 26.483
36.413 54.660 26.348
36.413 54.664 26.208
36.414 54.658 26.066
36.415 54.654 25.926
36.415 54.653 25.790
36.416 54.644 25.647
36.416 54.632 25.506
36.417 54.630 25.367
36.418 54.633 25.229
36.419 54.628 25.083
36.419 54.615 24.951
36.420 54.608 24.804
36.421 54.615 24.667
36.421 54.615 24.527
36.422 54.614 24.385
36.422 54.623 24.249
36.423 54.621 24.108
36.424 54.614 23.968
36.424 54.616 23.830
36.425 54.613 23.687
36.425 54.603 23.548
36.426 54.598 23.407
36.426 54.600 23.270
36.427 54.600 23.125
36.427 54.598 22.992
36.428 54.595 22.847
36.428 54.596 22.704
36.429 54.600 22.570
36.430 54.605 22.427
36.430 54.611 22.287
36.431 54.608 22.151
36.431 54.604 22.008
36.432 54.603 21.870
36.433 54.602 21.727
36.433 54.603 21.594
36.434 54.598 21.447
36.435 54.596 21.305
36.436 54.599 21.171
36.437 54.601 21.028
36.438 54.596 20.890
36.439 54.593 20.746
36.440 54.598 20.609
36.441 54.599 20.469
36.443 54.597 20.328
36.444 54.607 20.188
36.445 54.613 20.049
36.446 54.610 19.907
36.447 54.608 19.771
36.448 54.603 19.628
36.449 54.600 19.489
36.450 54.602 19.349
36.451 54.605 19.208
36.452 54.603 19.063
36.452 54.598 18.928
36.453 54.597 18.781
36.454 54.601 18.650
36.455 54.594 18.507
36.456 54.584 18.365
36.457 54.582 18.221
36.458 54.584 18.086
36.458 54.595 17.942
36.459 54.607 17.805
36.460 54.599 17.665
36.461 54.593 17.523
36.461 54.588 17.383
36.462 54.572 17.235
36.463 54.567 17.098
36.464 54.575 16.962
36.465 54.577 16.820
36.466 54.575 16.675
36.467 54.569 16.537
36.468 54.566 16.400
36.469 54.560 16.252
36.470 54.546 16.114
36.471 54.534 15.974
36.472 54.536 15.829
36.473 54.544 15.689
36.474 54.546 15.545
36.475 54.542 15.412
36.476 54.537 15.265
36.477 54.533 15.134
36.478 54.529 14.983
36.480 54.525 14.848
36.481 54.518 14.696
36.482 54.524 14.560
36.483 54.547 14.424
36.485 54.601 14.294
36.486 54.719 14.164
36.488 54.847 14.040
36.489 54.936 13.910
36.490 54.975 13.834
36.491 53.993 30.806
36.491 54.134 30.673
36.492 54.273 30.538
36.493 54.397 30.394
36.494 54.499 30.260
36.494 54.567 30.117
36.495 54.600 29.979
36.496 54.605 29.842
36.496 54.600 29.697
36.497 54.602 29.560
36.497 54.611 29.421
36.498 54.611 29.282
36.499 54.609 29.137
36.499 54.615 29.001
36.500 54.622 28.864
36.501 54.620 28.722
36.502 54.619 28.579
36.503 54.619 28.443
36.503 54.612 28.303
36.504 54.612 28.161
36.505 54.612 28.022
36.506 54.611 27.881
36.507 54.612 27.740
36.507 54.604 27.608
36.508 54.602 27.462
36.508 54.609 27.323
36.509 54.610 27.184
36.510 54.608 27.042
36.510 54.604 26.906
36.511 54.606 26.768
36.511 54.608 26.623
36.512 54.609 26.484
36.512 54.614 26.343
36.513 54.616 26.205
36.513 54.608 26.066
36.514 54.601 25.924
36.515 54.600 25.782
36.515 54.593 25.643
36.516 54.581 25.508
36.517 54.582 25.364
36.517 54.586 25.223
36.518 54.584 25.084
36.519 54.574 24.944
36.519 54.569 24.808
36.520 54.574 24.663
36.521 54.573 24.528
36.521 54.569 24.383
36.522 54.575 24.244
36.522 54.574 24.105
36.523 54.569 23.968
36.524 54.574 23.825
36.524 54.574 23.685
36.525 54.560 23.545
36.525 54.554 23.404
36.526 54.558 23.263
36.526 54.558 23.126
36.527 54.557 22.987
36.527 54.554 22.844
36.528 54.554 22.706
36.528 54.555 22.565
36.529 54.558 22.426
36.529 54.564 22.289
36.530 54.563 22.145
36.531 54.562 22.004
36.531 54.561 21.870
36.532 54.556 21.725
36.533 54.556 21.581
36.534 54.554 21.449
36.535 54.556 21.304
36.536 54.560 21.169
36.537 54.561 21.026
36.538 54.554 20.884
36.539 54.548 20.743
36.540 54.551 20.606
36.541 54.551 20.463
36.542 54.552 20.325
36.543 54.561 20.185
36.544 54.565 20.043
36.545 54.566 19.909
36.546 54.564 19.765
36.547 54.560 19.621
36.548 54.557 19.484
36.549 54.558 19.346
36.550 54.559 19.202
36.551 54.556 19.063
36.552 54.550 18.925
36.553 54.552 18.784
36.554 54.556 18.640
36.555 54.549 18.498
36.555 54.540 18.358
36.556 54.538 18.221
36.557 54.544 18.081
36.558 54.556 17.940
36.559 54.561 17.802
36.559 54.552 17.661
36.560 54.544 17.513
36.561 54.538 17.378
36.562 54.524 17.237
36.563 54.522 17.092
36.563 54.534 16.954
36.564 54.540 16.817
36.565 54.535 16.673
36.566 54.529 16.538
36.567 54.522 16.387
36.568 54.512 16.249
36.569 54.495 16.107
36.570 54.485 15.966
36.571 54.482 15.829
36.572 54.485 15.680
36.573 54.482 15.545
36.574 54.475 15.399
36.575 54.465 15.258
36.577 54.466 15.119
36.578 54.471 14.980
36.579 54.471 14.841
36.580 54.468 14.693
36.582 54.472 14.557
36.583 54.489 14.415
36.584 54.541 14.284
36.586 54.671 14.161
36.587 54.764 14.105
36.588 54.884 13.970
36.589 54.920 13.905
36.590 53.954 30.810
36.590 54.030 30.743
36.591 54.167 30.607
36.592 54.299 30.464
36.593 54.413 30.325
36.594 54.494 30.185
36.594 54.542 30.051
36.595 54.560 29.910
36.595 54.562 29.766
36.596 54.557 29.629
36.596 54.561 29.490
36.597 54.567 29.350
36.598 54.563 29.211
36.598 54.567 29.067
36.599 54.575 28.929
36.600 54.575 28.794
36.601 54.573 28.651
36.602 54.573 28.510
36.602 54.569 28.370
36.603 54.568 28.234
36.604 54.569 28.090
36.605 54.569 27.953
36.606 54.571 27.810
36.606 54.566 27.669
36.607 54.559 27.531
36.608 54.564 27.391
36.608 54.566 27.256
36.609 54.565 27.111
36.609 54.559 26.972
36.610 54.558 26.831
36.610 54.563 26.692
36.611 54.566 26.551
36.611 54.569 26.418
36.612 54.574 26.270
36.612 54.571 26.134
36.613 54.558 25.993
36.614 54.550 25.852
36.614 54.547 25.713
36.615 54.535 25.570
36.616 54.534 25.436
36.616 54.543 25.288
36.617 54.547 25.155
36.618 54.542 25.015
36.618 54.535 24.870
36.619 54.534 24.738
36.620 54.534 24.589
36.620 54.528 24.455
36.621 54.526 24.312
36.622 54.529 24.170
36.622 54.524 24.032
36.623 54.524 23.896
36.623 54.534 23.754
36.624 54.526 23.612
36.624 54.509 23.471
36.625 54.510 23.332
36.625 54.514 23.196
36.626 54.516 23.049
36.627 54.514 22.915
36.627 54.511 22.775
36.628 54.512 22.629
36.628 54.512 22.495
36.629 54.513 22.351
36.629 54.514 22.214
36.630 54.518 22.071
36.630 54.515 21.933
36.631 54.510 21.792
36.632 54.507 21.652
36.633 54.508 21.515
36.634 54.512 21.374
36.635 54.518 21.229
36.635 54.521 21.094
36.637 54.516 20.952
36.638 54.509 20.811
36.639 54.509 20.672
36.640 54.510 20.533
36.641 54.509 20.391
36.642 54.513 20.251
36.643 54.517 20.112
36.644 54.518 19.971
36.645 54.517 19.832
36.646 54.515 19.692
36.647 54.510 19.550
36.648 54.510 19.409
36.649 54.512 19.271
36.650 54.511 19.129
36.651 54.509 18.990
36.652 54.507 18.846
36.653 54.511 18.707
36.654 54.511 18.569
36.654 54.504 18.427
36.655 54.500 18.287
36.656 54.504 18.145
36.657 54.513 18.007
36.658 54.519 17.867
36.658 54.512 17.725
36.659 54.502 17.585
36.660 54.495 17.440
36.661 54.485 17.301
36.661 54.477 17.162
36.662 54.484 17.020
36.663 54.496 16.880
36.664 54.493 16.741
36.665 54.490 16.597
36.666 54.485 16.458
36.667 54.480 16.315
36.668 54.467 16.175
36.669 54.457 16.029
36.670 54.448 15.893
36.671 54.446 15.749
36.672 54.443 15.615
36.673 54.430 15.465
36.674 54.421 15.324
36.675 54.416 15.180
36.677 54.425 15.045
36.678 54.435 14.905
36.679 54.438 14.762
36.680 54.435 14.622
36.682 54.435 14.486
36.683 54.447 14.341
36.684 54.531 14.212
36.686 54.685 14.094
36.687 54.781 14.036
36.688 54.841 13.971
36.690 53.918 30.811
36.690 54.058 30.672
36.691 54.190 30.531
36.692 54.318 30.395
36.693 54.411 30.259
36.693 54.474 30.119
36.694 54.504 29.976
36.695 54.515 29.837
36.695 54.514 29.702
36.696 54.509 29.556
36.696 54.513 29.419
36.697 54.513 29.277
36.698 54.513 29.139
36.698 54.522 28.999
36.699 54.527 28.856
36.700 54.523 28.719
36.701 54.523 28.582
36.702 54.524 28.439
36.702 54.523 28.299
36.703 54.526 28.160
36.704 54.526 28.016
36.705 54.525 27.884
36.706 54.524 27.741
36.706 54.518 27.601
36.707 54.518 27.462
36.707 54.520 27.315
36.708 54.521 27.183
36.709 54.513 27.040
36.709 54.507 26.900
36.710 54.512 26.761
36.710 54.517 26.619
36.711 54.521 26.481
36.711 54.528 26.341
36.712 54.533 26.205
36.712 54.521 26.058
36.713 54.506 25.925
36.714 54.499 25.776
36.714 54.490 25.643
36.715 54.484 25.497
36.716 54.495 25.365
36.716 54.502 25.215
36.717 54.499 25.082
36.718 54.494 24.939
36.718 54.487 24.804
36.719 54.486 24.658
36.720 54.485 24.524
36.720 54.481 24.376
36.721 54.483 24.244
36.721 54.482 24.099
36.722 54.478 23.957
36.723 54.483 23.826
36.723 54.487 23.679
36.724 54.471 23.541
36.724 54.459 23.395
36.725 54.465 23.263
36.725 54.469 23.122
36.726 54.469 22.977
36.726 54.468 22.839
36.727 54.468 22.702
36.728 54.468 22.559
36.728 54.464 22.421
36.729 54.461 22.274
36.729 54.464 22.142
36.730 54.467 21.999
36.730 54.462 21.861
36.731 54.458 21.719
36.732 54.459 21.579
36.733 54.466 21.440
36.734 54.473 21.302
36.735 54.479 21.158
36.736 54.478 21.024
36.737 54.468 20.874
36.738 54.463 20.737
36.739 54.466 20.599
36.740 54.465 20.458
36.741 54.465 20.323
36.742 54.467 20.169
36.743 54.468 20.040
36.744 54.468 19.900
36.745 54.466 19.751
36.746 54.464 19.619
36.747 54.463 19.476
36.748 54.466 19.334
36.749 54.468 19.201
36.750 54.466 19.052
36.751 54.464 18.914
36.752 54.465 18.775
36.753 54.468 18.634
36.754 54.464 18.490
36.754 54.460 18.357
36.755 54.462 18.213
36.756 54.467 18.070
36.757 54.472 17.931
36.758 54.467 17.790
36.758 54.456 17.648
36.759 54.450 17.515
36.760 54.443 17.363
36.761 54.432 17.223
36.762 54.432 17.091
36.763 54.445 16.942
36.763 54.446 16.807
36.764 54.446 16.666
36.765 54.449 16.521
36.766 54.440 16.384
36.767 54.436 16.241
36.768 54.434 16.105
36.769 54.434 15.955
36.770 54.430 15.816
36.771 54.426 15.677
36.772 54.418 15.537
36.773 54.408 15.396
36.775 54.401 15.252
36.776 54.404 15.111
36.777 54.424 14.977
36.778 54.440 14.834
36.780 54.435 14.687
36.781 54.425 14.557
36.782 54.408 14.410
36.783 54.410 14.264
36.785 54.481 14.135
36.786 54.650 14.028
36.790 53.869 30.814
36.790 54.001 30.669
36.791 54.137 30.530
36.792 54.263 30.395
36.793 54.361 30.257
36.793 54.424 30.116
36.794 54.454 29.978
36.795 54.469 29.838
36.795 54.468 29.700
36.796 54.462 29.556
36.796 54.461 29.418
36.797 54.463 29.273
36.798 54.467 29.141
36.798 54.475 29.001
36.799 54.481 28.855
36.800 54.474 28.719
36.801 54.470 28.575
36.801 54.476 28.441
36.802 54.479 28.301
36.803 54.481 28.159
36.804 54.478 28.015
36.805 54.474 27.881
36.805 54.473 27.738
36.806 54.473 27.595
36.807 54.475 27.462
36.807 54.477 27.320
36.808 54.474 27.178
36.808 54.464 27.039
36.809 54.459 26.897
36.809 54.464 26.759
36.810 54.472 26.619
36.811 54.478 26.480
36.811 54.485 26.338
36.812 54.488 26.198
36.812 54.475 26.062
36.813 54.455 25.919
36.813 54.445 25.777
36.814 54.437 25.639
36.815 54.435 25.496
36.816 54.450 25.358
36.816 54.456 25.222
36.817 54.452 25.078
36.818 54.447 24.936
36.818 54.440 24.798
36.819 54.438 24.658
36.820 54.438 24.521
36.820 54.434 24.378
36.821 54.438 24.235
36.821 54.438 24.100
36.822 54.434 23.957
36.823 54.440 23.816
36.823 54.441 23.680
36.824 54.427 23.537
36.824 54.414 23.398
36.825 54.418 23.255
36.825 54.424 23.117
36.826 54.423 22.980
36.826 54.422 22.836
36.827 54.424 22.696
36.828 54.424 22.556
36.828 54.417 22.421
36.829 54.411 22.275
36.829 54.415 22.135
36.830 54.419 21.998
36.830 54.414 21.851
36.831 54.413 21.713
36.832 54.417 21.580
36.833 54.425 21.435
36.834 54.432 21.298
36.835 54.437 21.154
36.836 54.435 21.019
36.837 54.423 20.877
36.838 54.415 20.737
36.839 54.419 20.590
36.840 54.419 20.454
36.841 54.417 20.318
36.842 54.419 20.169
36.843 54.420 20.037
36.844 54.417 19.894
36.845 54.416 19.748
36.846 54.414 19.614
36.847 54.415 19.471
36.848 54.420 19.336
36.849 54.422 19.191
36.850 54.419 19.046
36.851 54.418 18.914
36.852 54.419 18.771
36.853 54.424 18.630
36.854 54.423 18.487
36.854 54.421 18.349
36.855 54.422 18.211
36.856 54.421 18.068
36.857 54.419 17.925
36.858 54.413 17.785
36.858 54.403 17.645
36.859 54.401 17.506
36.860 54.397 17.359
36.861 54.385 17.222
36.862 54.386 17.083
36.863 54.396 16.942
36.863 54.396 16.797
36.864 54.398 16.661
36.865 54.401 16.518
36.866 54.410 16.383
36.867 54.435 16.242
36.868 54.429 16.105
36.869 54.408 15.954
36.870 54.409 15.816
36.871 54.405 15.675
36.872 54.400 15.532
36.874 54.393 15.391
36.875 54.385 15.256
36.876 54.392 15.109
36.877 54.426 14.968
36.878 54.451 14.835
36.880 54.444 14.694
36.881 54.426 14.548
36.882 54.392 14.411
36.883 54.366 14.259
36.885 54.381 14.126
36.886 54.463 13.996
36.889 53.810 30.811
36.890 53.945 30.670
36.890 54.024 30.601
36.891 54.147 30.463
36.892 54.263 30.325
36.893 54.350 30.184
36.893 54.396 30.046
36.894 54.415 29.908
36.895 54.424 29.767
36.895 54.420 29.624
36.896 54.416 29.489
36.896 54.417 29.347
36.897 54.422 29.207
36.898 54.432 29.067
36.898 54.438 28.928
36.899 54.435 28.787
36.900 54.424 28.645
36.901 54.429 28.507
36.902 54.435 28.369
36.902 54.439 28.227
36.903 54.435 28.087
36.904 54.427 27.946
36.905 54.426 27.808
36.905 54.427 27.669
36.906 54.430 27.526
36.907 54.433 27.388
36.907 54.430 27.246
36.908 54.422 27.107
36.908 54.416 26.967
36.909 54.417 26.828
36.909 54.428 26.685
36.910 54.436 26.550
36.911 54.439 26.409
36.911 54.441 26.266
36.912 54.435 26.131
36.912 54.415 25.985
36.913 54.400 25.849
36.913 54.392 25.703
36.914 54.386 25.565
36.915 54.398 25.426
36.916 54.410 25.287
36.916 54.406 25.148
36.917 54.399 25.006
36.918 54.395 24.867
36.918 54.392 24.723
36.919 54.392 24.586
36.920 54.389 24.445
36.920 54.390 24.311
36.921 54.393 24.163
36.921 54.387 24.027
36.922 54.388 23.880
36.923 54.394 23.748
36.923 54.388 23.605
36.924 54.377 23.465
36.924 54.371 23.326
36.925 54.375 23.185
36.925 54.375 23.038
36.926 54.372 22.910
36.926 54.373 22.761
36.927 54.375 22.624
36.927 54.374 22.484
36.928 54.367 22.344
36.928 54.367 22.202
36.929 54.374 22.062
36.930 54.375 21.924
36.930 54.369 21.783
36.931 54.370 21.643
36.932 54.376 21.505
36.933 54.380 21.361
36.934 54.387 21.226
36.935 54.388 21.083
36.936 54.378 20.939
36.937 54.366 20.800
36.938 54.366 20.664
36.939 54.371 20.519
36.940 54.370 20.381
36.941 54.371 20.242
36.942 54.374 20.096
36.943 54.374 19.962
36.944 54.370 19.818
36.945 54.366 19.679
36.946 54.362 19.537
36.947 54.365 19.396
36.948 54.373 19.262
36.949 54.372 19.117
36.950 54.369 18.973
36.951 54.372 18.836
36.952 54.378 18.696
36.953 54.381 18.558
36.954 54.382 18.415
36.955 54.382 18.276
36.955 54.376 18.132
36.956 54.370 17.991
36.957 54.368 17.852
36.958 54.359 17.711
36.958 54.354 17.568
36.959 54.357 17.430
36.960 54.346 17.292
36.961 54.333 17.143
36.962 54.340 17.008
36.963 54.344 16.863
36.963 54.346 16.726
36.964 54.350 16.590
36.965 54.354 16.441
36.966 54.386 16.313
36.967 54.382 16.165
36.968 54.352 16.024
36.969 54.359 15.876
36.970 54.367 15.746
36.972 54.368 15.602
36.973 54.364 15.456
36.974 54.358 15.314
36.975 54.355 15.177
36.976 54.384 15.042
36.978 54.432 14.897
36.979 54.453 14.767
36.980 54.438 14.624
36.981 54.408 14.474
36.982 54.364 14.335
36.984 54.346 14.191
36.985 54.362 14.048
36.986 54.456 13.919
36.989 53.774 30.810
36.989 53.848 30.743
36.989 53.916 30.668
36.990 54.043 30.532
36.991 54.157 30.394
36.992 54.262 30.255
36.992 54.330 30.115
36.993 54.358 29.975
36.994 54.370 29.839
36.994 54.373 29.696
36.995 54.368 29.554
36.995 54.367 29.413
36.996 54.373 29.279
36.997 54.383 29.135
36.997 54.392 28.996
36.998 54.393 28.855
36.999 54.385 28.720
37.000 54.381 28.572
37.001 54.386 28.437
37.001 54.390 28.293
37.002 54.387 28.156
37.003 54.377 28.020
37.004 54.372 27.874
37.004 54.374 27.736
37.005 54.378 27.591
37.006 54.382 27.458
37.006 54.383 27.312
37.007 54.375 27.180
37.007 54.367 27.036
37.008 54.366 26.895
37.009 54.372 26.752
37.009 54.385 26.615
37.010 54.387 26.475
37.010 54.385 26.340
37.011 54.382 26.193
37.011 54.366 26.055
37.012 54.350 25.912
37.012 54.345 25.776
37.013 54.339 25.634
37.014 54.344 25.493
37.015 54.357 25.354
37.015 54.360 25.213
37.016 54.350 25.074
37.017 54.345 24.935
37.017 54.344 24.792
37.018 54.342 24.654
37.019 54.340 24.513
37.019 54.340 24.371
37.020 54.341 24.233
37.020 54.336 24.095
37.021 54.332 23.955
37.022 54.335 23.806
37.022 54.339 23.672
37.023 54.336 23.532
37.023 54.329 23.393
37.024 54.328 23.251
37.024 54.326 23.114
37.025 54.322 22.965
37.025 54.321 22.835
37.026 54.322 22.693
37.027 54.326 22.551
37.027 54.325 22.406
37.028 54.322 22.269
37.028 54.323 22.131
37.029 54.331 21.992
37.029 54.329 21.850
37.030 54.323 21.707
37.031 54.325 21.571
37.032 54.328 21.429
37.033 54.330 21.288
37.034 54.333 21.146
37.035 54.330 21.012
37.036 54.317 20.867
37.037 54.313 20.726
37.038 54.318 20.588
37.039 54.320 20.444
37.040 54.323 20.308
37.041 54.327 20.167
37.042 54.329 20.025
37.043 54.329 19.884
37.044 54.321 19.744
37.045 54.313 19.607
37.046 54.310 19.461
37.047 54.318 19.322
37.048 54.324 19.185
37.049 54.321 19.039
37.050 54.321 18.903
37.051 54.330 18.764
37.052 54.333 18.624
37.053 54.335 18.478
37.054 54.338 18.338
37.054 54.331 18.204
37.055 54.320 18.059
37.056 54.318 17.914
37.057 54.315 17.778
37.057 54.309 17.637
37.058 54.310 17.492
37.059 54.305 17.355
37.060 54.290 17.212
37.061 54.284 17.070
37.061 54.287 16.931
37.062 54.289 16.792
37.063 54.293 16.645
37.064 54.296 16.508
37.065 54.292 16.364
37.066 54.256 16.227
37.067 54.259 16.077
37.068 54.278 15.949
37.069 54.290 15.806
37.070 54.298 15.667
37.071 54.295 15.519
37.073 54.295 15.379
37.074 54.293 15.235
37.075 54.310 15.103
37.076 54.368 14.961
37.078 54.425 14.837
37.079 54.437 14.692
37.080 54.419 14.554
37.081 54.386 14.407
37.082 54.350 14.259
37.084 54.326 14.116
37.085 54.316 13.978
37.086 54.308 13.829
37.088 53.747 30.804
37.089 53.891 30.669
37.090 54.008 30.531
37.090 54.117 30.391
37.091 54.219 30.256
37.092 54.284 30.114
37.092 54.309 29.974
37.093 54.320 29.834
37.094 54.323 29.694
37.094 54.319 29.557
37.095 54.318 29.416
37.095 54.326 29.274
37.096 54.335 29.135
37.097 54.343 28.991
37.098 54.345 28.858
37.098 54.338 28.713
37.099 54.334 28.576
37.100 54.336 28.434
37.101 54.340 28.293
37.102 54.333 28.154
37.102 54.325 28.011
37.103 54.322 27.875
37.104 54.323 27.733
37.105 54.327 27.595
37.105 54.331 27.454
37.106 54.332 27.315
37.106 54.328 27.173
37.107 54.322 27.034
37.107 54.320 26.893
37.108 54.328 26.752
37.108 54.337 26.615
37.109 54.335 26.475
37.109 54.330 26.332
37.110 54.323 26.189
37.111 54.307 26.055
37.111 54.293 25.908
37.112 54.294 25.770
37.112 54.294 25.633
37.113 54.299 25.494
37.114 54.309 25.350
37.115 54.309 25.212
37.115 54.297 25.070
37.116 54.295 24.928
37.117 54.298 24.794
37.117 54.293 24.651
37.118 54.291 24.505
37.119 54.293 24.371
37.119 54.290 24.231
37.120 54.283 24.090
37.120 54.278 23.948
37.121 54.279 23.810
37.122 54.286 23.667
37.122 54.286 23.532
37.123 54.281 23.390
37.123 54.282 23.248
37.124 54.277 23.104
37.124 54.273 22.967
37.125 54.272 22.827
37.125 54.276 22.686
37.126 54.281 22.548
37.126 54.283 22.406
37.127 54.279 22.270
37.128 54.277 22.123
37.128 54.285 21.990
37.129 54.284 21.846
37.130 54.279 21.706
37.130 54.277 21.565
37.131 54.279 21.427
37.132 54.277 21.282
37.133 54.277 21.147
37.134 54.274 21.004
37.135 54.265 20.862
37.136 54.263 20.720
37.137 54.266 20.587
37.138 54.268 20.440
37.139 54.275 20.305
37.141 54.281 20.161
37.142 54.284 20.019
37.143 54.287 19.884
37.144 54.279 19.744
37.145 54.268 19.593
37.146 54.261 19.459
37.147 54.269 19.317
37.148 54.274 19.180
37.149 54.269 19.038
37.149 54.273 18.895
37.150 54.280 18.762
37.151 54.280 18.612
37.152 54.283 18.479
37.153 54.286 18.336
37.154 54.279 18.194
37.155 54.269 18.054
37.155 54.266 17.910
37.156 54.264 17.771
37.157 54.262 17.631
37.158 54.261 17.490
37.158 54.255 17.348
37.159 54.247 17.205
37.160 54.239 17.067
37.161 54.235 16.922
37.162 54.235 16.787
37.163 54.240 16.639
37.164 54.242 16.503
37.165 54.226 16.356
37.165 54.204 16.216
37.166 54.186 16.073
37.167 54.200 15.940
37.169 54.209 15.793
37.170 54.215 15.654
37.171 54.212 15.520
37.172 54.216 15.370
37.173 54.220 15.230
37.174 54.245 15.088
37.176 54.310 14.966
37.177 54.376 14.828
37.178 54.397 14.689
37.180 54.385 14.547
37.181 54.364 14.400
37.182 54.342 14.263
37.183 54.288 14.111
37.184 54.227 13.964
37.185 54.224 13.826
37.187 53.669 30.803
37.188 53.775 30.736
37.188 53.850 30.666
37.189 53.971 30.528
37.190 54.077 30.395
37.191 54.174 30.253
37.191 54.238 30.114
37.192 54.259 29.972
37.192 54.266 29.835
37.193 54.271 29.695
37.193 54.268 29.553
37.194 54.268 29.410
37.195 54.277 29.276
37.195 54.283 29.129
37.196 54.290 28.995
37.197 54.291 28.857
37.198 54.287 28.710
37.198 54.286 28.576
37.199 54.292 28.436
37.200 54.292 28.290
37.201 54.282 28.150
37.202 54.278 28.013
37.202 54.274 27.874
37.203 54.272 27.731
37.204 54.276 27.592
37.205 54.278 27.451
37.205 54.279 27.314
37.206 54.277 27.171
37.206 54.274 27.033
37.207 54.274 26.889
37.207 54.282 26.753
37.208 54.289 26.609
37.208 54.285 26.474
37.209 54.275 26.329
37.209 54.266 26.191
37.210 54.252 26.049
37.211 54.242 25.913
37.211 54.247 25.766
37.212 54.253 25.631
37.213 54.257 25.493
37.213 54.262 25.351
37.214 54.258 25.207
37.215 54.248 25.066
37.215 54.248 24.930
37.216 54.251 24.789
37.217 54.244 24.645
37.217 54.243 24.509
37.218 54.246 24.370
37.219 54.239 24.227
37.219 54.232 24.082
37.220 54.227 23.945
37.220 54.225 23.809
37.221 54.234 23.666
37.222 54.236 23.525
37.222 54.230 23.384
37.223 54.231 23.249
37.223 54.226 23.100
37.224 54.221 22.966
37.224 54.222 22.826
37.225 54.229 22.684
37.225 54.237 22.542
37.226 54.239 22.405
37.226 54.231 22.265
37.227 54.228 22.124
37.228 54.233 21.983
37.228 54.231 21.840
37.229 54.228 21.705
37.230 54.224 21.562
37.231 54.224 21.421
37.232 54.222 21.281
37.232 54.218 21.139
37.233 54.219 20.999
37.235 54.216 20.859
37.236 54.218 20.720
37.237 54.223 20.580
37.238 54.222 20.435
37.239 54.231 20.298
37.240 54.238 20.160
37.241 54.241 20.020
37.242 54.242 19.877
37.243 54.233 19.738
37.244 54.221 19.593
37.245 54.212 19.457
37.246 54.219 19.309
37.247 54.222 19.177
37.248 54.218 19.034
37.249 54.225 18.892
37.250 54.229 18.754
37.251 54.230 18.609
37.251 54.235 18.477
37.252 54.235 18.331
37.253 54.229 18.189
37.254 54.220 18.045
37.255 54.216 17.911
37.255 54.215 17.765
37.256 54.213 17.625
37.257 54.211 17.489
37.258 54.210 17.343
37.259 54.208 17.199
37.259 54.197 17.064
37.260 54.186 16.917
37.261 54.182 16.777
37.262 54.185 16.636
37.263 54.185 16.496
37.264 54.188 16.360
37.265 54.178 16.210
37.266 54.157 16.070
37.267 54.140 15.927
37.268 54.146 15.787
37.269 54.151 15.648
37.270 54.145 15.506
37.271 54.153 15.361
37.272 54.164 15.224
37.274 54.185 15.082
37.275 54.243 14.958
37.276 54.304 14.825
37.278 54.325 14.679
37.279 54.316 14.540
37.280 54.303 14.389
37.281 54.292 14.257
37.283 54.267 14.111
37.284 54.224 13.963
37.285 54.132 13.816
37.287 53.614 30.799
37.287 53.714 30.738
37.288 53.792 30.670
37.289 53.925 30.529
37.289 54.032 30.392
37.290 54.124 30.250
37.291 54.188 30.115
37.291 54.207 29.974
37.292 54.211 29.832
37.292 54.218 29.693
37.293 54.218 29.556
37.294 54.216 29.407
37.294 54.224 29.275
37.295 54.229 29.132
37.296 54.231 28.995
37.296 54.235 28.853
37.297 54.233 28.712
37.298 54.235 28.571
37.299 54.245 28.430
37.300 54.243 28.294
37.301 54.234 28.152
37.301 54.231 28.010
37.302 54.226 27.872
37.303 54.222 27.735
37.304 54.224 27.586
37.304 54.222 27.449
37.305 54.222 27.311
37.305 54.224 27.170
37.306 54.223 27.028
37.306 54.225 26.891
37.307 54.234 26.749
37.307 54.239 26.611
37.308 54.231 26.469
37.308 54.218 26.329
37.309 54.208 26.186
37.310 54.192 26.048
37.310 54.189 25.909
37.311 54.197 25.768
37.312 54.204 25.625
37.312 54.209 25.490
37.313 54.211 25.345
37.314 54.201 25.207
37.314 54.197 25.068
37.315 54.202 24.924
37.316 54.201 24.784
37.316 54.194 24.650
37.317 54.193 24.503
37.318 54.196 24.365
37.318 54.190 24.224
37.319 54.182 24.085
37.319 54.178 23.939
37.320 54.176 23.805
37.321 54.182 23.663
37.321 54.186 23.523
37.322 54.183 23.380
37.322 54.183 23.244
37.323 54.176 23.101
37.323 54.169 22.961
37.324 54.173 22.820
37.324 54.180 22.682
37.325 54.188 22.542
37.326 54.188 22.403
37.326 54.179 22.258
37.327 54.172 22.118
37.327 54.174 21.983
37.328 54.175 21.835
37.329 54.170 21.698
37.329 54.169 21.558
37.330 54.170 21.416
37.331 54.168 21.280
37.332 54.164 21.135
37.333 54.165 20.996
37.334 54.167 20.856
37.335 54.173 20.716
37.336 54.177 20.575
37.338 54.175 20.437
37.339 54.182 20.296
37.340 54.188 20.154
37.341 54.190 20.013
37.342 54.192 19.873
37.343 54.183 19.733
37.344 54.174 19.591
37.345 54.167 19.451
37.346 54.171 19.308
37.347 54.172 19.170
37.348 54.168 19.030
37.349 54.172 18.887
37.349 54.177 18.747
37.350 54.177 18.604
37.351 54.180 18.472
37.352 54.182 18.326
37.353 54.173 18.187
37.354 54.166 18.042
37.354 54.162 17.903
37.355 54.159 17.761
37.356 54.156 17.621
37.357 54.154 17.475
37.358 54.159 17.340
37.358 54.161 17.199
37.359 54.153 17.058
37.360 54.136 16.912
37.361 54.129 16.774
37.362 54.131 16.635
37.363 54.131 16.486
37.364 54.128 16.353
37.365 54.119 16.206
37.366 54.102 16.067
37.367 54.095 15.922
37.368 54.100 15.779
37.369 54.097 15.637
37.370 54.091 15.500
37.371 54.103 15.361
37.372 54.120 15.218
37.373 54.138 15.079
37.375 54.179 14.948
37.376 54.221 14.810
37.377 54.237 14.671
37.379 54.228 14.527
37.380 54.217 14.387
37.381 54.216 14.255
37.382 54.190 14.098
37.383 54.187 13.956
37.385 54.154 13.819
37.387 53.572 30.797
37.387 53.650 30.738
37.388 53.733 30.669
37.388 53.869 30.529
37.389 53.979 30.389
37.390 54.074 30.252
37.391 54.134 30.111
37.391 54.157 29.976
37.392 54.162 29.833
37.392 54.169 29.690
37.393 54.169 29.552
37.393 54.164 29.413
37.394 54.170 29.272
37.395 54.173 29.129
37.395 54.174 28.992
37.396 54.179 28.852
37.397 54.180 28.709
37.398 54.182 28.572
37.399 54.193 28.430
37.399 54.192 28.293
37.400 54.181 28.148
37.401 54.179 28.011
37.402 54.177 27.867
37.403 54.169 27.730
37.403 54.169 27.590
37.404 54.167 27.445
37.404 54.169 27.309
37.405 54.172 27.169
37.406 54.172 27.026
37.406 54.175 26.889
37.407 54.183 26.751
37.407 54.183 26.608
37.408 54.175 26.466
37.408 54.161 26.328
37.409 54.148 26.184
37.409 54.135 26.042
37.410 54.134 25.905
37.411 54.142 25.769
37.411 54.148 25.624
37.412 54.152 25.483
37.413 54.152 25.343
37.413 54.142 25.206
37.414 54.141 25.064
37.415 54.149 24.923
37.415 54.150 24.781
37.416 54.140 24.642
37.417 54.138 24.505
37.417 54.141 24.359
37.418 54.135 24.222
37.419 54.128 24.084
37.419 54.125 23.942
37.420 54.124 23.797
37.420 54.126 23.662
37.421 54.129 23.517
37.421 54.129 23.381
37.422 54.128 23.234
37.423 54.122 23.102
37.423 54.117 22.958
37.424 54.118 22.818
37.424 54.126 22.676
37.425 54.132 22.539
37.425 54.129 22.396
37.426 54.118 22.255
37.426 54.108 22.118
37.427 54.110 21.972
37.428 54.114 21.834
37.428 54.110 21.693
37.429 54.114 21.556
37.430 54.120 21.413
37.431 54.118 21.273
37.432 54.115 21.130
37.433 54.115 20.997
37.434 54.118 20.852
37.435 54.126 20.713
37.436 54.127 20.569
37.437 54.123 20.432
37.438 54.127 20.288
37.439 54.132 20.151
37.440 54.135 20.010
37.441 54.135 19.869
37.442 54.130 19.731
37.443 54.125 19.590
37.444 54.122 19.441
37.445 54.124 19.308
37.446 54.119 19.167
37.447 54.113 19.025
37.448 54.117 18.879
37.449 54.122 18.745
37.450 54.121 18.603
37.451 54.125 18.462
37.452 54.125 18.322
37.453 54.116 18.181
37.453 54.111 18.038
37.454 54.105 17.894
37.455 54.103 17.757
37.456 54.097 17.616
37.456 54.095 17.471
37.457 54.104 17.335
37.458 54.111 17.193
37.459 54.104 17.053
37.460 54.089 16.907
37.461 54.081 16.764
37.461 54.080 16.630
37.462 54.075 16.485
37.463 54.071 16.342
37.464 54.063 16.200
37.465 54.049 16.063
37.466 54.045 15.917
37.467 54.049 15.776
37.468 54.043 15.639
37.470 54.039 15.488
37.471 54.054 15.353
37.472 54.078 15.215
37.473 54.096 15.078
37.474 54.117 14.935
37.476 54.141 14.800
37.477 54.147 14.658
37.478 54.140 14.516
37.479 54.131 14.379
37.481 54.129 14.238
37.482 54.111 14.093
37.483 54.101 13.948
37.484 54.159 13.826
37.486 53.505 30.796
37.487 53.586 30.736
37.487 53.669 30.668
37.487 53.743 30.598
37.488 53.866 30.461
37.489 53.978 30.321
37.490 54.061 30.181
37.490 54.100 30.042
37.491 54.112 29.903
37.491 54.118 29.759
37.492 54.124 29.621
37.493 54.120 29.481
37.493 54.116 29.340
37.494 54.122 29.202
37.495 54.120 29.060
37.495 54.123 28.918
37.496 54.127 28.783
37.497 54.128 28.638
37.498 54.138 28.498
37.499 54.143 28.359
37.499 54.135 28.222
37.500 54.125 28.078
37.501 54.126 27.940
37.502 54.124 27.799
37.502 54.116 27.655
37.503 54.115 27.517
37.504 54.116 27.375
37.504 54.122 27.236
37.505 54.124 27.098
37.505 54.126 26.960
37.506 54.131 26.812
37.506 54.133 26.678
37.507 54.125 26.535
37.507 54.109 26.394
37.508 54.098 26.253
37.508 54.085 26.115
37.509 54.079 25.969
37.510 54.088 25.835
37.510 54.094 25.696
37.511 54.096 25.552
37.512 54.097 25.410
37.513 54.089 25.274
37.513 54.082 25.131
37.514 54.089 24.989
37.515 54.098 24.853
37.515 54.092 24.709
37.516 54.083 24.568
37.517 54.089 24.432
37.517 54.087 24.285
37.518 54.079 24.150
37.518 54.076 24.009
37.519 54.072 23.865
37.520 54.070 23.728
37.520 54.069 23.587
37.521 54.072 23.445
37.521 54.076 23.309
37.522 54.074 23.162
37.522 54.069 23.025
37.523 54.067 22.882
37.524 54.069 22.746
37.524 54.072 22.605
37.525 54.073 22.465
37.525 54.065 22.322
37.526 54.054 22.181
37.526 54.051 22.040
37.527 54.056 21.901
37.528 54.056 21.763
37.528 54.057 21.619
37.529 54.068 21.481
37.530 54.073 21.336
37.531 54.070 21.199
37.532 54.068 21.060
37.533 54.066 20.920
37.534 54.073 20.779
37.535 54.079 20.637
37.536 54.072 20.496
37.537 54.069 20.357
37.538 54.075 20.216
37.540 54.078 20.075
37.541 54.078 19.934
37.542 54.077 19.797
37.543 54.074 19.651
37.544 54.071 19.513
37.545 54.074 19.374
37.546 54.071 19.230
37.546 54.063 19.089
37.547 54.062 18.953
37.548 54.067 18.806
37.549 54.067 18.670
37.550 54.066 18.526
37.551 54.068 18.385
37.552 54.064 18.245
37.553 54.060 18.107
37.553 54.058 17.959
37.554 54.056 17.825
37.555 54.050 17.679
37.556 54.045 17.539
37.556 54.042 17.394
37.557 54.053 17.260
37.558 54.054 17.117
37.559 54.042 16.979
37.560 54.034 16.830
37.561 54.030 16.691
37.562 54.025 16.550
37.562 54.016 16.406
37.563 54.009 16.269
37.564 54.000 16.123
37.565 53.995 15.982
37.566 53.998 15.841
37.568 53.999 15.702
37.569 53.991 15.562
37.570 53.998 15.416
37.571 54.024 15.280
37.572 54.049 15.140
37.573 54.064 15.007
37.575 54.077 14.859
37.576 54.082 14.723
37.577 54.079 14.586
37.578 54.068 14.435
37.580 54.057 14.292
37.581 54.045 14.156
37.582 54.012 14.013
37.583 54.045 13.872
37.584 54.076 13.816
37.586 53.415 30.798
37.586 53.505 30.737
37.587 53.591 30.669
37.587 53.670 30.596
37.588 53.804 30.461
37.589 53.923 30.322
37.590 54.008 30.182
37.590 54.047 30.041
37.591 54.061 29.898
37.591 54.068 29.761
37.592 54.073 29.623
37.593 54.068 29.477
37.593 54.065 29.338
37.594 54.071 29.201
37.594 54.067 29.060
37.595 54.069 28.917
37.596 54.073 28.783
37.597 54.074 28.634
37.598 54.082 28.499
37.598 54.087 28.359
37.599 54.078 28.216
37.600 54.069 28.080
37.601 54.072 27.935
37.602 54.071 27.795
37.602 54.066 27.657
37.603 54.067 27.517
37.604 54.068 27.372
37.604 54.073 27.235
37.605 54.076 27.095
37.605 54.077 26.959
37.606 54.078 26.813
37.606 54.073 26.674
37.607 54.063 26.534
37.607 54.048 26.392
37.608 54.038 26.251
37.608 54.031 26.110
37.609 54.028 25.972
37.610 54.038 25.827
37.610 54.044 25.690
37.611 54.043 25.554
37.612 54.040 25.405
37.612 54.033 25.269
37.613 54.030 25.128
37.614 54.036 24.988
37.615 54.043 24.847
37.615 54.036 24.710
37.616 54.028 24.564
37.617 54.035 24.428
37.617 54.032 24.287
37.618 54.021 24.144
37.618 54.020 24.005
37.619 54.014 23.864
37.620 54.008 23.722
37.620 54.008 23.587
37.621 54.011 23.439
37.621 54.020 23.302
37.622 54.022 23.165
37.622 54.018 23.022
37.623 54.018 22.881
37.623 54.015 22.739
37.624 54.013 22.604
37.625 54.014 22.460
37.625 54.009 22.317
37.626 54.000 22.180
37.626 53.998 22.033
37.627 54.002 21.901
37.628 54.000 21.758
37.628 54.002 21.616
37.629 54.015 21.478
37.630 54.024 21.336
37.631 54.019 21.195
37.632 54.015 21.057
37.633 54.012 20.912
37.634 54.017 20.774
37.635 54.022 20.635
37.636 54.014 20.493
37.637 54.011 20.354
37.638 54.020 20.209
37.639 54.021 20.071
37.640 54.019 19.932
37.642 54.021 19.789
37.643 54.016 19.649
37.644 54.019 19.509
37.645 54.022 19.365
37.645 54.020 19.229
37.646 54.014 19.084
37.647 54.014 18.948
37.648 54.018 18.803
37.649 54.013 18.662
37.650 54.010 18.524
37.651 54.011 18.379
37.652 54.008 18.240
37.652 54.007 18.099
37.653 54.008 17.959
37.654 54.007 17.817
37.655 54.002 17.674
37.656 53.995 17.534
37.656 53.989 17.392
37.657 53.995 17.249
37.658 53.994 17.115
37.659 53.983 16.969
37.660 53.977 16.829
37.661 53.974 16.685
37.661 53.967 16.543
37.662 53.957 16.404
37.663 53.952 16.261
37.664 53.950 16.117
37.665 53.953 15.974
37.666 53.956 15.836
37.668 53.956 15.694
37.668 53.953 15.619
37.669 53.950 15.489
37.670 53.969 15.349
37.672 53.997 15.208
37.673 54.020 15.071
37.674 54.034 14.929
37.675 54.037 14.787
37.677 54.034 14.644
37.678 54.028 14.509
37.679 54.013 14.362
37.680 53.992 14.212
37.681 53.955 14.073
37.683 53.965 13.929
37.684 54.049 13.829
37.686 53.307 30.802
37.686 53.429 30.739
37.687 53.515 30.670
37.687 53.601 30.595
37.688 53.676 30.528
37.689 53.806 30.392
37.689 53.914 30.247
37.690 53.978 30.111
37.691 53.999 29.971
37.691 54.010 29.827
37.692 54.017 29.689
37.692 54.016 29.551
37.693 54.009 29.412
37.694 54.014 29.263
37.694 54.016 29.128
37.695 54.013 28.989
37.696 54.019 28.847
37.696 54.021 28.708
37.697 54.021 28.567
37.698 54.025 28.427
37.699 54.024 28.286
37.700 54.012 28.144
37.701 54.015 28.007
37.701 54.021 27.866
37.702 54.018 27.726
37.703 54.017 27.581
37.703 54.018 27.446
37.704 54.020 27.304
37.705 54.023 27.165
37.705 54.024 27.019
37.706 54.020 26.883
37.706 54.012 26.742
37.707 54.003 26.601
37.707 53.995 26.461
37.708 53.985 26.322
37.708 53.980 26.178
37.709 53.979 26.039
37.709 53.980 25.897
37.710 53.988 25.757
37.711 53.988 25.619
37.711 53.983 25.478
37.712 53.977 25.334
37.713 53.976 25.194
37.714 53.978 25.058
37.714 53.984 24.916
37.715 53.985 24.776
37.716 53.973 24.637
37.716 53.974 24.492
37.717 53.980 24.353
37.718 53.968 24.213
37.718 53.963 24.071
37.719 53.961 23.931
37.719 53.951 23.790
37.720 53.951 23.649
37.721 53.951 23.515
37.721 53.955 23.365
37.722 53.964 23.231
37.722 53.963 23.093
37.723 53.965 22.947
37.723 53.963 22.807
37.724 53.957 22.665
37.724 53.957 22.526
37.725 53.957 22.389
37.725 53.954 22.246
37.726 53.946 22.103
37.727 53.946 21.961
37.727 53.948 21.823
37.728 53.946 21.686
37.729 53.957 21.543
37.730 53.971 21.404
37.731 53.968 21.263
37.732 53.962 21.119
37.733 53.956 20.981
37.734 53.955 20.837
37.735 53.963 20.700
37.736 53.958 20.561
37.737 53.950 20.415
37.738 53.956 20.279
37.739 53.962 20.138
37.740 53.960 19.996
37.741 53.963 19.854
37.742 53.960 19.718
37.743 53.961 19.572
37.744 53.967 19.435
37.745 53.967 19.292
37.746 53.964 19.151
37.747 53.961 19.011
37.748 53.963 18.872
37.749 53.961 18.725
37.750 53.954 18.588
37.751 53.952 18.448
37.751 53.951 18.302
37.752 53.952 18.165
37.753 53.955 18.025
37.754 53.955 17.882
37.755 53.951 17.740
37.755 53.945 17.603
37.756 53.936 17.454
37.757 53.937 17.320
37.758 53.937 17.171
37.759 53.930 17.037
37.759 53.923 16.898
37.760 53.922 16.750
37.761 53.915 16.609
37.762 53.903 16.467
37.763 53.899 16.324
37.764 53.902 16.187
37.765 53.913 16.039
37.766 53.921 15.902
37.767 53.920 15.768
37.768 53.916 15.623
37.769 53.916 15.475
37.771 53.933 15.337
37.772 53.958 15.208
37.773 53.988 15.065
37.774 54.003 14.927
37.776 54.001 14.783
37.777 53.996 14.641
37.778 53.991 14.499
37.779 53.976 14.362
37.780 53.944 14.215
37.782 53.895 14.060
37.783 53.943 13.921
37.784 54.057 13.821
37.786 53.275 30.810
37.787 53.372 30.739
37.787 53.457 30.667
37.788 53.541 30.597
37.788 53.615 30.523
37.789 53.752 30.390
37.790 53.860 30.247
37.790 53.926 30.109
37.791 53.948 29.971
37.791 53.956 29.830
37.792 53.964 29.686
37.792 53.960 29.551
37.793 53.956 29.404
37.794 53.963 29.268
37.794 53.964 29.128
37.795 53.961 28.983
37.796 53.966 28.846
37.797 53.969 28.706
37.797 53.966 28.568
37.798 53.967 28.423
37.799 53.964 28.285
37.800 53.956 28.143
37.801 53.963 28.002
37.802 53.969 27.868
37.802 53.969 27.721
37.803 53.969 27.581
37.804 53.966 27.442
37.804 53.964 27.301
37.805 53.966 27.164
37.805 53.964 27.018
37.806 53.958 26.880
37.806 53.947 26.740
37.807 53.940 26.600
37.807 53.935 26.455
37.808 53.930 26.317
37.808 53.925 26.183
37.809 53.925 26.031
37.810 53.926 25.898
37.810 53.929 25.758
37.811 53.928 25.612
[truncated: 1,549,176 more chars]
