# Supplementary material for: Viewpoint Planning for Range Sensors Using Feature Cluster Constrained Spaces for Robot Vision Systems
Source: Sensors (Basel). 2023 Sep 18;23(18):7964. doi: 10.3390/s23187964 (PMC10537344; doi:10.3390/s23187964)
Supplement: Supplementary file 1 [file sensors-23-07964-s001.zip › Academic Example CMM/measurements/-y1.xyz]

14.270 36.956 18.887
14.271 36.970 18.715
14.271 36.991 18.542
14.272 37.011 18.382
14.368 36.542 19.111
14.368 36.579 18.942
14.368 36.618 18.767
14.369 36.639 18.612
14.369 36.649 18.521
14.465 36.162 20.514
14.465 36.170 20.342
14.464 36.166 20.167
14.464 36.143 20.003
14.464 36.138 19.833
14.465 36.143 19.667
14.465 36.152 19.503
14.465 36.162 19.327
14.465 36.171 19.150
14.465 36.203 18.993
14.466 36.224 18.917
14.554 35.846 29.871
14.554 35.820 29.696
14.554 35.813 29.531
14.555 35.805 29.355
14.555 35.804 29.192
14.555 35.805 29.018
14.555 35.806 28.857
14.556 35.816 28.670
14.556 35.817 28.513
14.557 35.807 28.342
14.557 35.805 28.174
14.558 35.816 28.005
14.558 35.817 27.827
14.558 35.811 27.669
14.559 35.816 27.494
14.560 35.825 27.329
14.560 35.817 27.157
14.560 35.801 26.989
14.561 35.802 26.814
14.561 35.807 26.641
14.561 35.799 26.485
14.561 35.798 26.299
14.561 35.806 26.145
14.561 35.818 25.974
14.561 35.822 25.799
14.560 35.830 25.640
14.560 35.831 25.466
14.560 35.827 25.290
14.560 35.821 25.124
14.560 35.821 24.958
14.560 35.830 24.789
14.560 35.828 24.624
14.560 35.827 24.452
14.560 35.831 24.274
14.560 35.835 24.114
14.561 35.833 23.948
14.561 35.822 23.776
14.561 35.808 23.595
14.561 35.806 23.442
14.562 35.811 23.261
14.562 35.825 23.097
14.562 35.836 22.934
14.562 35.827 22.759
14.562 35.819 22.591
14.562 35.812 22.420
14.562 35.801 22.253
14.562 35.799 22.079
14.563 35.797 21.912
14.563 35.797 21.740
14.563 35.789 21.494
14.563 35.787 21.327
14.563 35.793 21.151
14.563 35.799 20.990
14.563 35.803 20.805
14.563 35.802 20.651
14.563 35.805 20.478
14.563 35.815 20.315
14.563 35.816 20.144
14.563 35.800 19.973
14.563 35.796 19.804
14.563 35.800 19.631
14.563 35.805 19.464
14.563 35.811 19.304
14.563 35.817 19.138
14.563 35.827 19.047
14.564 35.849 18.800
14.564 35.858 18.625
14.564 35.853 18.459
14.565 35.846 18.285
14.565 35.846 18.121
14.565 35.843 17.956
14.565 35.835 17.787
14.566 35.822 17.615
14.566 35.809 17.452
14.566 35.809 17.276
14.566 35.827 17.114
14.566 35.850 16.938
14.566 35.880 16.778
14.566 35.899 16.698
14.566 35.999 16.378
14.652 35.486 29.822
14.652 35.476 29.653
14.652 35.473 29.484
14.653 35.465 29.309
14.653 35.464 29.145
14.653 35.459 28.964
14.653 35.461 28.806
14.654 35.468 28.633
14.654 35.465 28.468
14.655 35.456 28.298
14.655 35.455 28.123
14.656 35.468 27.956
14.656 35.471 27.795
14.657 35.466 27.616
14.657 35.471 27.449
14.658 35.481 27.285
14.658 35.479 27.116
14.658 35.470 26.947
14.659 35.468 26.774
14.659 35.472 26.609
14.659 35.467 26.431
14.659 35.462 26.271
14.659 35.469 26.098
14.659 35.478 25.933
14.659 35.480 25.765
14.658 35.484 25.595
14.658 35.489 25.422
14.658 35.484 25.259
14.658 35.478 25.091
14.658 35.481 24.914
14.658 35.485 24.754
14.658 35.479 24.580
14.658 35.475 24.411
14.658 35.482 24.244
14.658 35.488 24.071
14.659 35.488 23.905
14.659 35.479 23.740
14.659 35.466 23.576
14.659 35.463 23.392
14.660 35.468 23.231
14.660 35.485 23.067
14.660 35.492 22.891
14.660 35.481 22.726
14.660 35.474 22.555
14.660 35.466 22.388
14.660 35.453 22.218
14.660 35.447 22.048
14.661 35.443 21.881
14.661 35.439 21.713
14.661 35.431 21.539
14.661 35.431 21.369
14.661 35.442 21.206
14.661 35.454 21.035
14.661 35.461 20.880
14.661 35.459 20.697
14.661 35.461 20.536
14.661 35.464 20.364
14.661 35.471 20.196
14.661 35.470 20.027
14.661 35.467 19.863
14.661 35.479 19.695
14.661 35.486 19.522
14.661 35.487 19.357
14.661 35.487 19.191
14.661 35.486 19.023
14.662 35.490 18.848
14.662 35.497 18.689
14.662 35.498 18.515
14.663 35.493 18.352
14.663 35.487 18.182
14.663 35.486 18.006
14.663 35.485 17.846
14.664 35.477 17.674
14.664 35.470 17.503
14.664 35.465 17.343
14.664 35.474 17.161
14.664 35.496 17.005
14.664 35.514 16.840
14.664 35.546 16.678
14.664 35.588 16.506
14.664 35.607 16.426
14.749 35.177 29.946
14.750 35.159 29.779
14.750 35.160 29.606
14.750 35.158 29.436
14.750 35.153 29.270
14.751 35.151 29.097
14.751 35.143 28.931
14.751 35.140 28.755
14.751 35.144 28.592
14.752 35.142 28.427
14.752 35.134 28.252
14.753 35.138 28.083
14.753 35.153 27.918
14.754 35.156 27.755
14.754 35.148 27.573
14.755 35.154 27.413
14.755 35.164 27.250
14.756 35.164 27.071
14.756 35.162 26.902
14.756 35.162 26.740
14.756 35.159 26.571
14.757 35.153 26.398
14.757 35.145 26.228
14.757 35.149 26.065
14.756 35.155 25.889
14.756 35.157 25.730
14.756 35.163 25.552
14.756 35.169 25.391
14.756 35.167 25.219
14.756 35.163 25.049
14.756 35.164 24.885
14.756 35.161 24.716
14.756 35.150 24.548
14.756 35.145 24.372
14.756 35.146 24.206
14.756 35.154 24.045
14.756 35.159 23.872
14.756 35.152 23.697
14.757 35.143 23.538
14.757 35.138 23.357
14.757 35.145 23.199
14.757 35.153 23.031
14.758 35.152 22.864
14.758 35.142 22.696
14.758 35.134 22.518
14.758 35.129 22.350
14.758 35.125 22.191
14.758 35.124 22.016
14.758 35.123 21.850
14.758 35.124 21.675
14.758 35.113 21.517
14.758 35.113 21.341
14.758 35.127 21.181
14.758 35.137 21.006
14.758 35.142 20.836
14.758 35.142 20.683
14.758 35.140 20.499
14.758 35.139 20.337
14.758 35.138 20.172
14.758 35.137 20.001
14.758 35.134 19.833
14.758 35.144 19.664
14.759 35.151 19.503
14.759 35.153 19.325
14.759 35.155 19.161
14.759 35.156 19.000
14.759 35.157 18.826
14.760 35.159 18.654
14.760 35.158 18.496
14.760 35.157 18.318
14.761 35.152 18.154
14.761 35.150 17.990
14.761 35.148 17.815
14.761 35.144 17.653
14.761 35.140 17.485
14.761 35.139 17.310
14.761 35.153 17.146
14.762 35.174 16.986
14.762 35.189 16.816
14.761 35.214 16.643
14.762 35.257 16.491
14.761 35.270 16.324
14.847 34.897 29.998
14.847 34.862 29.816
14.847 34.866 29.655
14.848 34.872 29.477
14.848 34.868 29.316
14.848 34.867 29.146
14.849 34.870 28.975
14.849 34.861 28.805
14.849 34.857 28.636
14.849 34.860 28.474
14.850 34.849 28.292
14.850 34.843 28.127
14.851 34.853 27.966
14.851 34.863 27.798
14.852 34.857 27.625
14.852 34.854 27.459
14.853 34.865 27.283
14.853 34.866 27.127
14.854 34.865 26.957
14.854 34.872 26.784
14.854 34.878 26.615
14.854 34.872 26.448
14.854 34.861 26.283
14.854 34.860 26.105
14.854 34.860 25.947
14.854 34.860 25.778
14.854 34.867 25.603
14.854 34.870 25.434
14.854 34.872 25.279
14.853 34.868 25.093
14.853 34.867 24.940
14.853 34.872 24.762
14.853 34.863 24.598
14.853 34.849 24.427
14.853 34.846 24.258
14.854 34.848 24.091
14.854 34.854 23.924
14.854 34.854 23.753
14.854 34.848 23.590
14.855 34.842 23.419
14.855 34.838 23.251
14.855 34.842 23.072
14.855 34.839 22.916
14.855 34.832 22.741
14.856 34.828 22.580
14.856 34.831 22.407
14.856 34.834 22.244
14.856 34.842 22.068
14.856 34.849 21.907
14.856 34.849 21.739
14.856 34.842 21.567
14.856 34.834 21.406
14.856 34.841 21.238
14.856 34.849 21.066
14.856 34.855 20.898
14.856 34.854 20.731
14.856 34.845 20.555
14.856 34.839 20.398
14.856 34.835 20.224
14.856 34.832 20.061
14.856 34.831 19.887
14.856 34.835 19.728
14.856 34.845 19.556
14.856 34.845 19.386
14.857 34.846 19.216
14.857 34.845 19.055
14.857 34.841 18.883
14.857 34.842 18.724
14.857 34.838 18.547
14.858 34.836 18.386
14.858 34.834 18.213
14.858 34.830 18.043
14.859 34.831 17.879
14.859 34.834 17.715
14.859 34.834 17.545
14.859 34.834 17.381
14.859 34.847 17.207
14.859 34.868 17.040
14.859 34.885 16.882
14.859 34.902 16.702
14.859 34.929 16.561
14.859 34.960 16.382
14.859 34.969 16.306
14.945 34.645 30.043
14.945 34.593 29.867
14.945 34.590 29.696
14.946 34.588 29.532
14.946 34.581 29.353
14.946 34.580 29.193
14.946 34.588 29.092
14.947 34.595 28.946
14.947 34.589 28.771
14.947 34.589 28.601
14.947 34.591 28.430
14.948 34.578 28.268
14.948 34.571 28.092
14.949 34.580 27.926
14.949 34.587 27.761
14.950 34.586 27.598
14.950 34.583 27.415
14.951 34.587 27.255
14.951 34.588 27.089
14.952 34.585 26.916
14.952 34.595 26.750
14.952 34.603 26.590
14.952 34.598 26.410
14.952 34.587 26.241
14.952 34.581 26.085
14.952 34.581 25.906
14.952 34.581 25.739
14.952 34.586 25.575
14.952 34.586 25.405
14.952 34.580 25.238
14.951 34.574 25.067
14.951 34.576 24.899
14.951 34.583 24.736
14.951 34.581 24.568
14.951 34.569 24.394
14.951 34.565 24.227
14.952 34.566 24.065
14.952 34.568 23.892
14.952 34.565 23.727
14.952 34.563 23.546
14.953 34.564 23.388
14.953 34.556 23.225
14.953 34.557 23.051
14.953 34.558 22.885
14.953 34.554 22.713
14.954 34.555 22.550
14.954 34.561 22.378
14.954 34.572 22.218
14.954 34.582 22.052
14.954 34.590 21.884
14.954 34.593 21.714
14.954 34.586 21.535
14.954 34.576 21.380
14.954 34.576 21.215
14.954 34.582 21.040
14.954 34.580 20.872
14.954 34.573 20.703
14.954 34.561 20.550
14.954 34.552 20.366
14.954 34.549 20.197
14.954 34.545 20.030
14.954 34.543 19.865
14.954 34.543 19.696
14.954 34.549 19.534
14.954 34.550 19.364
14.955 34.547 19.201
14.955 34.545 19.026
14.955 34.544 18.860
14.955 34.537 18.696
14.955 34.529 18.526
14.956 34.524 18.354
14.956 34.523 18.190
14.956 34.522 18.025
14.957 34.525 17.856
14.957 34.533 17.691
14.957 34.539 17.518
14.957 34.541 17.363
14.957 34.559 17.189
14.957 34.585 17.024
14.958 34.608 16.858
14.958 34.625 16.700
14.957 34.648 16.516
14.957 34.678 16.371
14.957 34.682 16.292
15.044 34.359 30.001
15.044 34.328 29.831
15.044 34.326 29.660
15.045 34.317 29.485
15.045 34.309 29.324
15.045 34.309 29.152
15.045 34.319 28.988
15.046 34.322 28.816
15.046 34.319 28.649
15.046 34.326 28.479
15.047 34.320 28.318
15.047 34.309 28.142
15.048 34.308 27.974
15.048 34.314 27.807
15.049 34.318 27.642
15.049 34.316 27.473
15.050 34.319 27.309
15.050 34.319 27.131
15.051 34.305 26.967
15.051 34.311 26.801
15.051 34.328 26.636
15.051 34.330 26.469
15.052 34.324 26.296
15.052 34.316 26.129
15.052 34.311 25.965
15.052 34.316 25.795
15.051 34.320 25.626
15.051 34.326 25.459
15.051 34.321 25.287
15.051 34.306 25.117
15.051 34.296 24.958
15.050 34.300 24.787
15.051 34.308 24.615
15.051 34.302 24.447
15.051 34.297 24.286
15.051 34.299 24.112
15.051 34.300 23.950
15.051 34.301 23.779
15.051 34.297 23.612
15.052 34.300 23.445
15.052 34.301 23.278
15.052 34.295 23.106
15.052 34.297 22.942
15.053 34.300 22.776
15.053 34.303 22.612
15.053 34.309 22.444
15.053 34.316 22.273
15.053 34.327 22.101
15.053 34.332 21.944
15.054 34.333 21.769
15.054 34.335 21.603
15.054 34.322 21.437
15.054 34.313 21.270
15.054 34.320 21.104
15.054 34.319 20.928
15.054 34.313 20.771
15.054 34.305 20.593
15.054 34.296 20.431
15.054 34.294 20.260
15.053 34.291 20.099
15.053 34.286 19.930
15.053 34.276 19.765
15.053 34.270 19.584
15.054 34.269 19.423
15.054 34.260 19.262
15.054 34.256 19.090
15.054 34.252 18.921
15.054 34.246 18.751
15.054 34.237 18.587
15.055 34.222 18.420
15.055 34.219 18.248
15.055 34.223 18.088
15.056 34.224 17.915
15.056 34.234 17.757
15.056 34.242 17.587
15.056 34.249 17.418
15.057 34.260 17.250
15.057 34.286 17.091
15.057 34.321 16.921
15.057 34.347 16.758
15.057 34.371 16.595
15.057 34.398 16.440
15.057 34.386 16.272
15.144 34.130 30.056
15.144 34.084 29.961
15.144 34.076 29.792
15.145 34.073 29.622
15.145 34.062 29.455
15.145 34.052 29.288
15.145 34.054 29.111
15.145 34.065 28.955
15.146 34.064 28.778
15.146 34.059 28.617
15.146 34.067 28.447
15.147 34.065 28.282
15.147 34.055 28.113
15.148 34.054 27.944
15.148 34.061 27.777
15.149 34.062 27.607
15.149 34.065 27.439
15.150 34.075 27.270
15.150 34.063 27.106
15.151 34.041 26.938
15.151 34.046 26.766
15.151 34.057 26.600
15.151 34.060 26.436
15.152 34.061 26.265
15.152 34.054 26.103
15.152 34.051 25.925
15.152 34.057 25.758
15.151 34.059 25.597
15.151 34.064 25.431
15.151 34.059 25.265
15.151 34.040 25.089
15.151 34.031 24.922
15.151 34.037 24.758
15.151 34.048 24.591
15.151 34.054 24.422
15.151 34.054 24.252
15.151 34.056 24.088
15.151 34.055 23.922
15.151 34.050 23.754
15.152 34.048 23.585
15.152 34.049 23.422
15.152 34.054 23.241
15.152 34.053 23.093
15.153 34.057 22.922
15.153 34.066 22.743
15.153 34.070 22.583
15.153 34.077 22.412
15.153 34.081 22.251
15.153 34.083 22.089
15.154 34.086 21.910
15.154 34.084 21.754
15.154 34.083 21.579
15.154 34.071 21.414
15.154 34.064 21.241
15.154 34.070 21.084
15.154 34.069 20.909
15.154 34.062 20.747
15.154 34.059 20.573
15.154 34.055 20.414
15.154 34.052 20.241
15.154 34.050 20.076
15.154 34.044 19.905
15.154 34.028 19.734
15.154 34.016 19.570
15.154 34.011 19.408
15.154 33.999 19.234
15.154 33.991 19.069
15.154 33.984 18.905
15.154 33.977 18.731
15.155 33.968 18.564
15.155 33.954 18.402
15.155 33.951 18.229
15.155 33.951 18.066
15.156 33.951 17.897
15.156 33.960 17.726
15.156 33.969 17.562
15.156 33.974 17.402
15.157 33.990 17.236
15.157 34.017 17.068
15.157 34.054 16.905
15.157 34.085 16.741
15.157 34.113 16.571
15.157 34.138 16.417
15.157 34.146 16.253
15.244 33.851 30.013
15.244 33.831 29.845
15.244 33.839 29.669
15.245 33.828 29.499
15.245 33.819 29.343
15.245 33.817 29.170
15.245 33.826 28.999
15.246 33.828 28.838
15.246 33.819 28.670
15.246 33.817 28.493
15.247 33.822 28.327
15.247 33.816 28.163
15.247 33.816 27.999
15.248 33.818 27.824
15.248 33.822 27.663
15.249 33.828 27.491
15.249 33.839 27.330
15.250 33.840 27.162
15.250 33.813 26.992
15.251 33.800 26.817
15.251 33.808 26.656
15.251 33.812 26.482
15.252 33.819 26.325
15.252 33.819 26.153
15.252 33.815 25.983
15.252 33.818 25.823
15.251 33.819 25.656
15.251 33.820 25.477
15.251 33.817 25.309
15.251 33.804 25.154
15.251 33.790 24.973
15.250 33.791 24.815
15.251 33.805 24.651
15.251 33.819 24.478
15.251 33.829 24.316
15.251 33.834 24.152
15.251 33.837 23.983
15.251 33.837 23.820
15.251 33.830 23.638
15.252 33.830 23.474
15.252 33.834 23.315
15.252 33.834 23.140
15.252 33.837 22.976
15.253 33.844 22.812
15.253 33.853 22.649
15.253 33.860 22.472
15.253 33.858 22.314
15.253 33.852 22.145
15.253 33.843 21.972
15.254 33.840 21.814
15.254 33.839 21.641
15.254 33.831 21.477
15.254 33.823 21.304
15.254 33.826 21.137
15.254 33.828 20.978
15.254 33.824 20.799
15.254 33.822 20.641
15.254 33.824 20.471
15.254 33.818 20.312
15.254 33.812 20.135
15.254 33.811 19.973
15.254 33.799 19.801
15.254 33.783 19.629
15.254 33.779 19.465
15.254 33.773 19.303
15.254 33.761 19.130
15.254 33.749 18.963
15.254 33.738 18.802
15.254 33.733 18.636
15.255 33.722 18.459
15.255 33.717 18.299
15.255 33.711 18.126
15.256 33.707 17.966
15.256 33.708 17.796
15.256 33.717 17.630
15.256 33.727 17.463
15.256 33.736 17.297
15.257 33.761 17.131
15.257 33.797 16.975
15.257 33.832 16.804
15.257 33.863 16.642
15.257 33.894 16.476
15.257 33.918 16.333
15.343 33.766 30.183
15.343 33.660 30.079
15.343 33.613 29.982
15.343 33.608 29.801
15.344 33.614 29.646
15.344 33.606 29.480
15.344 33.597 29.298
15.344 33.600 29.141
15.345 33.606 28.975
15.345 33.604 28.800
15.345 33.592 28.631
15.345 33.579 28.465
15.346 33.579 28.301
15.346 33.577 28.134
15.347 33.581 27.964
15.347 33.588 27.794
15.348 33.593 27.636
15.348 33.597 27.465
15.349 33.608 27.303
15.349 33.609 27.123
15.350 33.585 26.965
15.350 33.569 26.794
15.350 33.573 26.624
15.351 33.578 26.456
15.351 33.580 26.287
15.351 33.585 26.126
15.351 33.584 25.964
15.351 33.587 25.786
15.351 33.583 25.621
15.351 33.586 25.459
15.350 33.584 25.290
15.350 33.576 25.119
15.350 33.574 24.956
15.350 33.577 24.789
15.350 33.586 24.615
15.350 33.598 24.463
15.350 33.607 24.292
15.350 33.616 24.126
15.350 33.624 23.952
15.351 33.622 23.793
15.351 33.611 23.615
15.351 33.610 23.460
15.351 33.611 23.286
15.352 33.610 23.122
15.352 33.615 22.950
15.352 33.618 22.788
15.352 33.625 22.620
15.352 33.629 22.470
15.353 33.624 22.283
15.353 33.619 22.120
15.353 33.614 21.957
15.353 33.614 21.785
15.353 33.614 21.612
15.353 33.612 21.462
15.353 33.607 21.284
15.353 33.604 21.119
15.353 33.599 20.953
15.353 33.588 20.790
15.353 33.590 20.612
15.353 33.593 20.453
15.353 33.590 20.279
15.353 33.586 20.124
15.353 33.581 19.946
15.353 33.568 19.783
15.353 33.552 19.613
15.353 33.549 19.455
15.353 33.548 19.278
15.353 33.537 19.120
15.353 33.524 18.952
15.353 33.514 18.775
15.354 33.508 18.610
15.354 33.503 18.447
15.354 33.499 18.277
15.355 33.492 18.119
15.355 33.486 17.941
15.355 33.484 17.784
15.355 33.489 17.610
15.356 33.500 17.448
15.356 33.509 17.281
15.356 33.535 17.122
15.356 33.571 16.955
15.356 33.608 16.788
15.356 33.639 16.630
15.356 33.667 16.458
15.356 33.701 16.309
15.356 33.687 16.231
15.442 33.611 30.235
15.441 33.491 30.116
15.441 33.410 30.031
15.441 33.380 29.866
15.442 33.395 29.694
15.442 33.393 29.528
15.442 33.385 29.358
15.442 33.382 29.192
15.443 33.383 29.029
15.443 33.384 28.861
15.443 33.379 28.688
15.443 33.363 28.518
15.444 33.356 28.347
15.444 33.354 28.189
15.444 33.356 28.016
15.445 33.366 27.850
15.445 33.370 27.685
15.446 33.370 27.521
15.446 33.379 27.361
15.447 33.385 27.182
15.448 33.375 27.020
15.448 33.357 26.844
15.448 33.352 26.684
15.449 33.357 26.516
15.449 33.357 26.344
15.449 33.361 26.180
15.449 33.363 26.018
15.449 33.363 25.850
15.449 33.364 25.680
15.449 33.361 25.509
15.448 33.363 25.348
15.448 33.372 25.182
15.448 33.376 25.016
15.448 33.380 24.845
15.448 33.383 24.685
15.448 33.389 24.515
15.448 33.395 24.351
15.448 33.405 24.182
15.448 33.418 24.022
15.449 33.420 23.843
15.449 33.410 23.692
15.449 33.399 23.516
15.449 33.397 23.349
15.450 33.393 23.182
15.450 33.391 23.015
15.450 33.394 22.848
15.450 33.394 22.681
15.450 33.397 22.512
15.451 33.401 22.353
15.451 33.406 22.188
15.451 33.397 22.014
15.451 33.395 21.845
15.451 33.402 21.691
15.451 33.400 21.511
15.451 33.398 21.347
15.451 33.396 21.181
15.451 33.386 21.018
15.451 33.371 20.840
15.451 33.365 20.690
15.451 33.367 20.517
15.451 33.368 20.347
15.451 33.367 20.183
15.451 33.362 20.008
15.451 33.357 19.852
15.451 33.344 19.677
15.451 33.342 19.521
15.451 33.344 19.346
15.451 33.336 19.178
15.451 33.325 19.011
15.451 33.310 18.848
15.452 33.296 18.680
15.452 33.294 18.515
15.452 33.289 18.349
15.453 33.285 18.178
15.453 33.280 18.014
15.453 33.273 17.852
15.453 33.273 17.680
15.454 33.278 17.513
15.454 33.288 17.350
15.454 33.311 17.185
15.454 33.340 17.018
15.454 33.373 16.857
15.454 33.404 16.694
15.454 33.424 16.536
15.454 33.462 16.373
15.454 33.501 16.204
15.540 33.481 30.310
15.540 33.344 30.199
15.540 33.244 30.091
15.540 33.187 29.999
15.540 33.178 29.830
15.540 33.191 29.667
15.541 33.190 29.500
15.541 33.182 29.330
15.541 33.172 29.160
15.541 33.172 28.995
15.542 33.174 28.829
15.542 33.170 28.663
15.542 33.162 28.494
15.542 33.151 28.329
15.543 33.144 28.151
15.543 33.148 27.990
15.544 33.158 27.827
15.544 33.162 27.658
15.545 33.162 27.486
15.545 33.167 27.323
15.546 33.169 27.163
15.546 33.164 26.991
15.547 33.155 26.823
15.547 33.153 26.656
15.547 33.156 26.486
15.547 33.155 26.327
15.548 33.152 26.161
15.548 33.152 25.981
15.548 33.154 25.824
15.548 33.157 25.658
15.547 33.148 25.487
15.547 33.154 25.321
15.547 33.172 25.164
15.547 33.183 24.987
15.547 33.189 24.827
15.547 33.191 24.665
15.547 33.188 24.483
15.547 33.187 24.328
15.547 33.194 24.157
15.547 33.203 23.992
15.547 33.204 23.834
15.547 33.197 23.655
15.548 33.184 23.491
15.548 33.183 23.325
15.548 33.184 23.163
15.548 33.185 22.994
15.549 33.187 22.831
15.549 33.185 22.659
15.549 33.186 22.497
15.549 33.189 22.323
15.549 33.192 22.156
15.549 33.189 22.000
15.549 33.186 21.825
15.550 33.189 21.667
15.550 33.192 21.492
15.550 33.191 21.334
15.550 33.182 21.158
15.550 33.170 20.998
15.550 33.155 20.829
15.550 33.144 20.660
15.550 33.144 20.494
15.550 33.150 20.329
15.550 33.150 20.159
15.550 33.142 19.997
15.550 33.144 19.826
15.550 33.134 19.667
15.550 33.131 19.492
15.550 33.134 19.334
15.550 33.127 19.165
15.550 33.117 18.994
15.550 33.105 18.828
15.550 33.086 18.669
15.551 33.083 18.491
15.551 33.082 18.332
15.551 33.076 18.160
15.552 33.071 17.998
15.552 33.062 17.828
15.552 33.059 17.666
15.552 33.065 17.503
15.552 33.080 17.333
15.553 33.113 17.174
15.553 33.143 17.010
15.553 33.173 16.838
15.553 33.201 16.678
15.553 33.210 16.511
15.553 33.223 16.364
15.553 33.237 16.270
15.640 33.603 30.548
15.639 33.510 30.462
15.638 33.215 30.268
15.638 33.098 30.167
15.638 33.022 30.060
15.638 32.981 29.966
15.638 32.978 29.802
15.639 32.988 29.640
15.639 32.983 29.475
15.639 32.970 29.299
15.639 32.959 29.134
15.640 32.962 28.963
15.640 32.966 28.798
15.640 32.966 28.629
15.640 32.959 28.469
15.641 32.950 28.305
15.641 32.942 28.127
15.641 32.948 27.965
15.642 32.956 27.794
15.642 32.958 27.636
15.643 32.959 27.461
15.643 32.954 27.299
15.644 32.955 27.132
15.644 32.955 26.965
15.645 32.953 26.799
15.645 32.958 26.631
15.646 32.961 26.465
15.646 32.956 26.296
15.646 32.946 26.129
15.646 32.946 25.958
15.646 32.956 25.801
15.646 32.962 25.632
15.646 32.956 25.467
15.645 32.966 25.303
15.645 32.981 25.134
15.645 32.991 24.965
15.645 32.998 24.808
15.645 32.998 24.642
15.645 32.991 24.466
15.645 32.983 24.300
15.645 32.982 24.142
15.645 32.990 23.965
15.645 32.991 23.809
15.646 32.989 23.635
15.646 32.982 23.473
15.646 32.981 23.304
15.646 32.986 23.140
15.647 32.988 22.970
15.647 32.988 22.814
15.647 32.985 22.631
15.647 32.981 22.476
15.647 32.982 22.315
15.648 32.984 22.132
15.648 32.987 21.978
15.648 32.986 21.808
15.648 32.985 21.642
15.648 32.991 21.481
15.648 32.989 21.312
15.648 32.982 21.142
15.648 32.973 20.976
15.648 32.958 20.812
15.648 32.947 20.637
15.648 32.949 20.479
15.648 32.952 20.312
15.648 32.947 20.141
15.648 32.940 19.978
15.648 32.942 19.814
15.648 32.937 19.645
15.648 32.932 19.474
15.648 32.929 19.315
15.648 32.922 19.151
15.648 32.917 18.980
15.648 32.905 18.814
15.649 32.887 18.651
15.649 32.883 18.474
15.649 32.881 18.311
15.650 32.874 18.155
15.650 32.870 17.980
15.650 32.863 17.815
15.650 32.857 17.652
15.651 32.861 17.480
15.651 32.878 17.320
15.651 32.908 17.154
15.651 32.940 17.000
15.651 32.967 16.831
15.651 32.989 16.668
15.651 32.999 16.497
15.651 33.010 16.342
15.651 33.028 16.255
15.738 33.219 30.432
15.738 33.076 30.329
15.738 32.954 30.223
15.737 32.859 30.120
15.737 32.801 30.023
15.737 32.772 29.861
15.738 32.789 29.690
15.738 32.790 29.521
15.738 32.780 29.364
15.739 32.769 29.193
15.739 32.766 29.023
15.739 32.767 28.857
15.739 32.769 28.685
15.739 32.766 28.524
15.740 32.761 28.354
15.740 32.756 28.190
15.740 32.755 28.013
15.741 32.759 27.860
15.741 32.766 27.693
15.742 32.766 27.524
15.742 32.759 27.351
15.743 32.754 27.198
15.743 32.755 27.014
15.744 32.753 26.854
15.744 32.760 26.689
15.745 32.763 26.528
15.745 32.760 26.363
15.745 32.753 26.183
15.745 32.746 26.023
15.745 32.755 25.862
15.745 32.772 25.690
15.745 32.778 25.532
15.745 32.782 25.360
15.745 32.793 25.199
15.745 32.802 25.031
15.745 32.803 24.861
15.744 32.807 24.697
15.744 32.803 24.537
15.744 32.796 24.364
15.744 32.790 24.195
15.745 32.789 24.033
15.745 32.788 23.870
15.745 32.785 23.701
15.745 32.782 23.526
15.745 32.780 23.372
15.746 32.782 23.201
15.746 32.790 23.032
15.746 32.796 22.868
15.746 32.794 22.705
15.747 32.790 22.539
15.747 32.782 22.366
15.747 32.781 22.206
15.747 32.787 22.041
15.747 32.788 21.874
15.747 32.789 21.709
15.747 32.789 21.538
15.747 32.792 21.372
15.748 32.794 21.211
15.748 32.787 21.040
15.748 32.779 20.873
15.748 32.770 20.713
15.748 32.766 20.542
15.748 32.767 20.376
15.747 32.761 20.211
15.747 32.749 20.043
15.747 32.745 19.879
15.747 32.747 19.715
15.747 32.739 19.546
15.747 32.735 19.383
15.748 32.729 19.205
15.748 32.721 19.050
15.748 32.715 18.879
15.748 32.703 18.717
15.748 32.695 18.551
15.749 32.692 18.380
15.749 32.688 18.220
15.749 32.682 18.049
15.750 32.680 17.892
15.750 32.673 17.710
15.750 32.668 17.555
15.750 32.677 17.394
15.750 32.697 17.222
15.751 32.727 17.053
15.751 32.756 16.901
15.751 32.783 16.737
15.751 32.801 16.572
15.751 32.817 16.409
15.751 32.833 16.242
15.751 32.872 16.113
15.838 32.959 30.383
15.837 32.826 30.281
15.837 32.719 30.186
15.837 32.642 30.101
15.837 32.600 30.006
15.837 32.585 29.825
15.838 32.598 29.675
15.838 32.597 29.498
15.838 32.587 29.324
15.838 32.583 29.162
15.839 32.581 29.000
15.839 32.581 28.825
15.839 32.579 28.664
15.839 32.579 28.504
15.840 32.578 28.331
15.840 32.574 28.165
15.840 32.576 27.997
15.841 32.577 27.832
15.841 32.578 27.664
15.842 32.577 27.500
15.842 32.574 27.326
15.843 32.570 27.166
15.843 32.563 27.001
15.844 32.565 26.825
15.844 32.572 26.670
15.845 32.569 26.499
15.845 32.568 26.335
15.845 32.565 26.166
15.845 32.561 26.002
15.845 32.576 25.837
15.845 32.596 25.676
15.845 32.605 25.504
15.845 32.608 25.343
15.845 32.614 25.172
15.844 32.612 25.007
15.844 32.603 24.846
15.844 32.608 24.668
15.844 32.608 24.512
15.844 32.604 24.354
15.844 32.606 24.172
15.844 32.602 24.009
15.845 32.593 23.846
15.845 32.592 23.679
15.845 32.591 23.513
15.845 32.590 23.350
15.846 32.593 23.179
15.846 32.600 23.020
15.846 32.605 22.840
15.846 32.605 22.693
15.846 32.603 22.520
15.847 32.590 22.342
15.847 32.590 22.188
15.847 32.600 22.019
15.847 32.598 21.849
15.847 32.600 21.693
15.847 32.597 21.517
15.847 32.598 21.365
15.847 32.599 21.192
15.847 32.592 21.019
15.847 32.588 20.864
15.847 32.582 20.688
15.847 32.579 20.533
15.847 32.579 20.358
15.847 32.570 20.195
15.847 32.554 20.026
15.847 32.549 19.855
15.847 32.554 19.696
15.847 32.546 19.531
15.847 32.540 19.368
15.847 32.531 19.199
15.847 32.520 19.031
15.848 32.515 18.861
15.848 32.512 18.704
15.848 32.513 18.529
15.848 32.508 18.366
15.849 32.505 18.206
15.849 32.500 18.040
15.849 32.502 17.863
15.850 32.493 17.706
15.850 32.483 17.540
15.850 32.496 17.376
15.850 32.516 17.214
15.850 32.541 17.053
15.851 32.573 16.882
15.851 32.595 16.723
15.851 32.616 16.559
15.851 32.635 16.390
15.850 32.658 16.237
15.938 33.032 30.553
15.938 32.868 30.457
15.937 32.722 30.359
15.937 32.597 30.258
15.937 32.504 30.154
15.937 32.443 30.055
15.937 32.404 29.893
15.937 32.408 29.722
15.938 32.411 29.556
15.938 32.405 29.388
15.938 32.401 29.223
15.938 32.403 29.056
15.938 32.403 28.889
15.939 32.399 28.725
15.939 32.401 28.548
15.939 32.397 28.391
15.939 32.388 28.223
15.940 32.387 28.061
15.940 32.388 27.890
15.941 32.382 27.718
15.941 32.385 27.555
15.942 32.388 27.395
15.942 32.385 27.224
15.943 32.380 27.059
15.943 32.376 26.897
15.944 32.381 26.722
15.944 32.382 26.554
15.944 32.387 26.393
15.945 32.382 26.234
15.945 32.382 26.057
15.945 32.394 25.896
15.945 32.411 25.741
15.945 32.424 25.563
15.945 32.428 25.399
15.945 32.430 25.240
15.944 32.427 25.076
15.944 32.414 24.903
15.944 32.410 24.734
15.944 32.419 24.570
15.944 32.421 24.402
15.944 32.420 24.248
15.944 32.417 24.071
15.944 32.404 23.907
15.944 32.393 23.739
15.945 32.391 23.578
15.945 32.397 23.402
15.945 32.399 23.245
15.945 32.406 23.078
15.946 32.415 22.910
15.946 32.418 22.754
15.946 32.413 22.577
15.946 32.400 22.423
15.946 32.392 22.240
15.947 32.398 22.084
15.947 32.410 21.920
15.947 32.414 21.749
15.947 32.415 21.594
15.947 32.414 21.415
15.947 32.414 21.254
15.947 32.406 21.099
15.947 32.402 20.919
15.947 32.398 20.757
15.947 32.396 20.595
15.947 32.398 20.425
15.947 32.392 20.259
15.947 32.381 20.097
15.947 32.370 19.929
15.947 32.369 19.764
15.947 32.369 19.596
15.947 32.353 19.431
15.947 32.343 19.261
15.947 32.334 19.097
15.947 32.325 18.931
15.947 32.327 18.770
15.948 32.332 18.607
15.948 32.331 18.434
15.948 32.327 18.273
15.949 32.322 18.102
15.949 32.326 17.944
15.949 32.325 17.781
15.950 32.311 17.604
15.950 32.309 17.445
15.950 32.322 17.281
15.950 32.345 17.115
15.950 32.370 16.953
15.950 32.395 16.789
15.950 32.421 16.630
15.950 32.441 16.474
15.950 32.456 16.300
15.950 32.462 16.228
16.037 32.627 30.432
16.037 32.489 30.318
16.037 32.369 30.211
16.036 32.290 30.120
16.036 32.229 29.949
16.037 32.225 29.777
16.037 32.229 29.614
16.037 32.229 29.453
16.038 32.225 29.277
16.038 32.229 29.109
16.038 32.232 28.949
16.038 32.225 28.777
16.038 32.224 28.628
16.039 32.225 28.441
16.039 32.217 28.288
16.039 32.213 28.105
16.040 32.214 27.952
16.040 32.210 27.785
16.041 32.207 27.613
16.041 32.213 27.450
16.042 32.216 27.292
16.042 32.210 27.118
16.043 32.200 26.952
16.043 32.203 26.791
16.044 32.205 26.614
16.044 32.207 26.461
16.044 32.213 26.287
16.044 32.212 26.132
16.045 32.222 25.956
16.045 32.237 25.792
16.045 32.249 25.628
16.045 32.254 25.465
16.044 32.252 25.301
16.044 32.256 25.123
16.044 32.245 24.973
16.044 32.231 24.795
16.044 32.238 24.643
16.044 32.250 24.463
16.044 32.252 24.307
16.044 32.253 24.142
16.044 32.244 23.968
16.044 32.229 23.800
16.044 32.220 23.638
16.044 32.217 23.476
16.045 32.222 23.305
16.045 32.230 23.139
16.045 32.237 22.978
16.045 32.242 22.812
16.046 32.240 22.654
16.046 32.229 22.473
16.046 32.214 22.312
16.046 32.214 22.146
16.046 32.230 21.990
16.046 32.238 21.821
16.047 32.241 21.646
16.047 32.239 21.493
16.047 32.239 21.319
16.047 32.232 21.154
16.047 32.225 20.992
16.047 32.223 20.824
16.047 32.221 20.659
16.047 32.221 20.491
16.047 32.222 20.332
16.047 32.218 20.164
16.047 32.204 19.996
16.047 32.199 19.829
16.047 32.198 19.668
16.047 32.183 19.498
16.047 32.168 19.333
16.047 32.161 19.167
16.047 32.156 19.006
16.047 32.155 18.837
16.047 32.159 18.663
16.048 32.161 18.511
16.048 32.155 18.335
16.048 32.148 18.175
16.049 32.153 18.012
16.049 32.156 17.843
16.049 32.146 17.682
16.049 32.140 17.510
16.049 32.141 17.352
16.050 32.156 17.186
16.050 32.181 17.022
16.050 32.203 16.867
16.050 32.232 16.688
16.050 32.257 16.530
16.050 32.265 16.385
16.050 32.276 16.207
16.050 32.329 16.068
16.137 32.711 30.592
16.136 32.557 30.499
16.136 32.395 30.393
16.135 32.263 30.292
16.135 32.160 30.188
16.135 32.103 30.092
16.135 32.063 29.927
16.136 32.054 29.744
16.136 32.051 29.588
16.136 32.051 29.419
16.136 32.053 29.253
16.137 32.055 29.103
16.137 32.059 28.926
16.137 32.053 28.746
16.137 32.050 28.596
16.137 32.050 28.420
16.138 32.040 28.262
16.138 32.033 28.091
16.138 32.033 27.922
16.139 32.027 27.756
16.139 32.025 27.595
16.140 32.034 27.425
16.140 32.039 27.263
16.141 32.033 27.094
16.141 32.028 26.925
16.142 32.031 26.770
16.142 32.037 26.599
16.143 32.037 26.434
16.143 32.045 26.269
16.143 32.051 26.109
16.143 32.057 25.929
16.143 32.072 25.773
16.143 32.080 25.608
16.143 32.075 25.442
16.143 32.073 25.285
16.143 32.076 25.113
16.143 32.064 24.941
16.142 32.051 24.778
16.142 32.057 24.614
16.142 32.068 24.448
16.142 32.074 24.282
16.142 32.078 24.113
16.143 32.070 23.958
16.143 32.053 23.794
16.143 32.046 23.609
16.143 32.044 23.452
16.143 32.046 23.296
16.144 32.057 23.126
16.144 32.066 22.952
16.144 32.069 22.800
16.144 32.064 22.619
16.144 32.052 22.459
16.145 32.037 22.298
16.145 32.037 22.134
16.145 32.052 21.957
16.145 32.062 21.798
16.145 32.065 21.635
16.145 32.060 21.479
16.145 32.059 21.300
16.145 32.050 21.142
16.145 32.038 20.975
16.145 32.038 20.804
16.145 32.034 20.643
16.145 32.031 20.471
16.145 32.035 20.313
16.145 32.038 20.147
16.145 32.030 19.981
16.145 32.028 19.815
16.145 32.023 19.657
16.145 32.005 19.473
16.145 31.991 19.321
16.145 31.987 19.149
16.146 31.984 18.988
16.146 31.984 18.819
16.146 31.989 18.657
16.146 31.988 18.491
16.147 31.982 18.332
16.147 31.975 18.159
16.147 31.980 17.999
16.148 31.981 17.829
16.148 31.966 17.665
16.148 31.963 17.509
16.148 31.966 17.333
16.148 31.982 17.171
16.149 32.013 17.012
16.149 32.034 16.845
16.149 32.062 16.688
16.149 32.086 16.518
16.149 32.092 16.356
16.149 32.098 16.208
16.235 32.466 30.566
16.235 32.315 30.459
16.234 32.170 30.354
16.234 32.057 30.261
16.234 31.970 30.156
16.234 31.906 29.985
16.234 31.891 29.821
16.234 31.884 29.642
16.235 31.884 29.486
16.235 31.881 29.306
16.235 31.880 29.151
16.236 31.885 28.981
16.236 31.882 28.819
16.236 31.873 28.647
16.236 31.876 28.486
16.236 31.873 28.320
16.237 31.860 28.151
16.237 31.854 27.983
16.237 31.852 27.820
16.238 31.852 27.649
16.238 31.859 27.489
16.239 31.865 27.327
16.239 31.863 27.155
16.240 31.860 26.991
16.240 31.862 26.819
16.241 31.870 26.659
16.241 31.876 26.498
16.242 31.874 26.332
16.242 31.882 26.163
16.242 31.888 26.006
16.242 31.897 25.835
16.242 31.907 25.666
16.242 31.906 25.511
16.242 31.900 25.334
16.242 31.900 25.178
16.242 31.896 25.008
16.241 31.886 24.846
16.241 31.883 24.671
16.241 31.889 24.512
16.241 31.896 24.341
16.241 31.905 24.187
16.241 31.901 24.017
16.241 31.889 23.845
16.242 31.880 23.685
16.242 31.878 23.520
16.242 31.879 23.353
16.242 31.886 23.181
16.243 31.896 23.036
16.243 31.901 22.848
16.243 31.897 22.693
16.243 31.887 22.530
16.243 31.872 22.359
16.244 31.861 22.194
16.244 31.874 22.028
16.244 31.885 21.870
16.244 31.887 21.709
16.244 31.892 21.531
16.244 31.889 21.370
16.244 31.876 21.206
16.244 31.862 21.037
16.244 31.860 20.876
16.244 31.859 20.703
16.244 31.855 20.545
16.244 31.860 20.373
16.244 31.866 20.219
16.244 31.869 20.043
16.244 31.867 19.881
16.244 31.865 19.721
16.244 31.849 19.559
16.244 31.828 19.385
16.244 31.821 19.224
16.244 31.817 19.052
16.244 31.817 18.893
16.245 31.822 18.720
16.245 31.822 18.565
16.245 31.821 18.394
16.246 31.813 18.233
16.246 31.809 18.063
16.246 31.813 17.902
16.247 31.803 17.735
16.247 31.789 17.576
16.247 31.790 17.402
16.247 31.808 17.247
16.247 31.834 17.079
16.248 31.862 16.915
16.248 31.884 16.762
16.248 31.906 16.582
16.248 31.919 16.427
16.247 31.927 16.273
16.247 31.927 16.173
16.334 32.388 30.631
16.334 32.253 30.530
16.333 32.100 30.429
16.333 31.969 30.331
16.333 31.858 30.233
16.333 31.782 30.133
16.333 31.751 30.036
16.333 31.739 29.873
16.333 31.729 29.709
16.334 31.728 29.536
16.334 31.727 29.379
16.334 31.717 29.207
16.334 31.720 29.043
16.334 31.719 28.879
16.335 31.708 28.708
16.335 31.706 28.543
16.335 31.708 28.379
16.335 31.698 28.210
16.336 31.688 28.051
16.336 31.685 27.872
16.336 31.686 27.712
16.337 31.696 27.548
16.337 31.700 27.385
16.338 31.699 27.216
16.338 31.696 27.053
16.339 31.694 26.894
16.340 31.704 26.724
16.340 31.713 26.560
16.340 31.711 26.389
16.341 31.713 26.219
16.341 31.722 26.062
16.341 31.728 25.897
16.341 31.734 25.737
16.341 31.739 25.569
16.341 31.736 25.408
16.341 31.734 25.235
16.340 31.736 25.068
16.340 31.732 24.906
16.340 31.722 24.741
16.340 31.722 24.572
16.340 31.728 24.409
16.340 31.735 24.245
16.340 31.738 24.082
16.340 31.728 23.917
16.340 31.716 23.748
16.341 31.715 23.580
16.341 31.716 23.420
16.341 31.715 23.260
16.341 31.724 23.076
16.342 31.737 22.926
16.342 31.741 22.766
16.342 31.737 22.593
16.342 31.731 22.431
16.342 31.715 22.263
16.342 31.710 22.096
16.343 31.720 21.933
16.343 31.720 21.768
16.343 31.722 21.597
16.343 31.724 21.433
16.343 31.718 21.274
16.343 31.703 21.109
16.343 31.698 20.937
16.343 31.704 20.776
16.343 31.702 20.618
16.343 31.700 20.440
16.343 31.702 20.289
16.343 31.707 20.119
16.343 31.710 19.943
16.343 31.705 19.790
16.343 31.695 19.625
16.343 31.672 19.453
16.343 31.657 19.283
16.343 31.657 19.128
16.343 31.655 18.957
16.344 31.659 18.800
16.344 31.664 18.630
16.344 31.661 18.469
16.344 31.653 18.303
16.345 31.651 18.131
16.345 31.650 17.970
16.345 31.646 17.811
16.346 31.637 17.646
16.346 31.631 17.472
16.346 31.647 17.314
16.346 31.670 17.149
16.346 31.695 16.983
16.347 31.719 16.830
16.347 31.739 16.664
16.347 31.756 16.502
16.346 31.762 16.347
16.346 31.763 16.166
16.433 32.184 30.594
16.432 32.041 30.499
16.432 31.906 30.405
16.432 31.779 30.305
16.432 31.683 30.205
16.432 31.624 30.098
16.432 31.589 29.942
16.432 31.583 29.764
16.432 31.575 29.605
16.433 31.573 29.433
16.433 31.561 29.276
16.433 31.552 29.100
16.433 31.554 28.935
16.433 31.550 28.769
16.434 31.543 28.602
16.434 31.545 28.440
16.434 31.545 28.280
16.434 31.532 28.096
16.435 31.528 27.938
16.435 31.530 27.779
16.436 31.533 27.612
16.436 31.541 27.447
16.437 31.539 27.278
16.437 31.532 27.112
16.438 31.530 26.947
16.438 31.537 26.788
16.439 31.553 26.621
16.439 31.553 26.453
16.439 31.548 26.292
16.440 31.558 26.122
16.440 31.562 25.961
16.440 31.564 25.797
16.440 31.569 25.638
16.440 31.569 25.459
16.440 31.569 25.295
16.440 31.570 25.135
16.439 31.573 24.976
16.439 31.566 24.801
16.439 31.557 24.641
16.439 31.560 24.473
16.439 31.564 24.309
16.439 31.569 24.147
16.439 31.563 23.979
16.439 31.552 23.810
16.439 31.553 23.648
16.440 31.554 23.482
16.440 31.551 23.318
16.440 31.549 23.156
16.440 31.562 22.987
16.441 31.573 22.818
16.441 31.573 22.660
16.441 31.573 22.496
16.441 31.566 22.329
16.441 31.556 22.164
16.442 31.560 22.000
16.442 31.560 21.837
16.442 31.557 21.668
16.442 31.560 21.510
16.442 31.559 21.334
16.442 31.550 21.169
16.442 31.536 21.012
16.442 31.537 20.845
16.442 31.542 20.676
16.442 31.539 20.517
16.442 31.535 20.348
16.442 31.535 20.178
16.442 31.543 20.023
16.442 31.542 19.858
16.442 31.535 19.687
16.442 31.521 19.524
16.442 31.501 19.361
16.442 31.495 19.190
16.442 31.494 19.034
16.442 31.495 18.858
16.443 31.499 18.702
16.443 31.499 18.536
16.443 31.494 18.370
16.443 31.490 18.205
16.444 31.490 18.043
16.444 31.488 17.877
16.444 31.483 17.709
16.445 31.477 17.549
16.445 31.485 17.382
16.445 31.508 17.224
16.445 31.530 17.062
16.445 31.554 16.894
16.446 31.568 16.729
16.446 31.579 16.568
16.445 31.596 16.408
16.445 31.594 16.255
16.445 31.602 16.177
16.532 32.103 30.655
16.532 31.987 30.573
16.532 31.846 30.477
16.531 31.704 30.371
16.531 31.584 30.269
16.531 31.502 30.172
16.531 31.452 30.085
16.531 31.425 29.911
16.531 31.424 29.746
16.532 31.419 29.580
16.532 31.416 29.420
16.532 31.406 29.237
16.532 31.389 29.079
16.533 31.394 28.910
16.533 31.395 28.753
16.533 31.385 28.590
16.533 31.392 28.412
16.533 31.395 28.253
16.534 31.383 28.086
16.534 31.376 27.922
16.534 31.375 27.758
16.535 31.374 27.582
16.535 31.379 27.424
16.536 31.379 27.262
16.536 31.371 27.098
16.537 31.373 26.926
16.538 31.388 26.762
16.538 31.402 26.602
16.538 31.400 26.443
16.539 31.400 26.262
16.539 31.406 26.111
16.539 31.409 25.937
16.539 31.406 25.773
16.539 31.402 25.613
16.539 31.402 25.446
16.539 31.407 25.286
16.539 31.410 25.119
16.539 31.416 24.949
16.538 31.412 24.787
16.538 31.402 24.617
16.538 31.401 24.457
16.538 31.403 24.295
16.538 31.406 24.126
16.538 31.396 23.962
16.538 31.389 23.787
16.539 31.394 23.632
16.539 31.394 23.470
16.539 31.390 23.292
16.539 31.390 23.139
16.540 31.403 22.974
16.540 31.414 22.815
16.540 31.414 22.637
16.540 31.414 22.476
16.541 31.410 22.313
16.541 31.406 22.148
16.541 31.403 21.981
16.541 31.399 21.818
16.541 31.396 21.652
16.541 31.399 21.493
16.541 31.406 21.328
16.541 31.401 21.153
16.541 31.388 20.995
16.541 31.385 20.828
16.541 31.395 20.671
16.541 31.391 20.498
16.541 31.384 20.332
16.541 31.382 20.170
16.541 31.386 20.008
16.541 31.387 19.846
16.541 31.377 19.674
16.541 31.363 19.509
16.541 31.346 19.345
16.541 31.338 19.182
16.541 31.336 19.011
16.542 31.335 18.854
16.542 31.340 18.686
16.542 31.342 18.521
16.542 31.336 18.363
16.543 31.331 18.190
16.543 31.328 18.035
16.543 31.327 17.866
16.544 31.319 17.697
16.544 31.322 17.537
16.544 31.334 17.370
16.544 31.348 17.212
16.545 31.374 17.047
16.545 31.392 16.887
16.545 31.401 16.722
16.545 31.418 16.552
16.545 31.429 16.399
16.545 31.440 16.247
16.545 31.448 16.176
16.631 31.901 30.636
16.630 31.766 30.543
16.630 31.628 30.445
16.630 31.512 30.339
16.629 31.400 30.241
16.629 31.326 30.154
16.629 31.281 30.061
16.629 31.261 29.885
16.630 31.263 29.720
16.630 31.261 29.557
16.630 31.261 29.393
16.631 31.251 29.232
16.631 31.230 29.050
16.631 31.233 28.895
16.631 31.240 28.723
16.631 31.233 28.562
16.632 31.236 28.398
16.632 31.245 28.235
16.632 31.237 28.069
16.632 31.230 27.899
16.633 31.225 27.734
16.633 31.226 27.570
16.634 31.229 27.407
16.634 31.229 27.232
16.635 31.224 27.075
16.635 31.222 26.909
16.636 31.235 26.750
16.637 31.252 26.581
16.637 31.253 26.423
16.637 31.255 26.248
16.638 31.266 26.092
16.638 31.263 25.918
16.638 31.255 25.763
16.638 31.250 25.593
16.638 31.251 25.424
16.637 31.253 25.262
16.637 31.257 25.099
16.637 31.264 24.932
16.637 31.257 24.781
16.637 31.251 24.599
16.637 31.252 24.431
16.637 31.254 24.273
16.637 31.255 24.107
16.637 31.247 23.944
16.637 31.241 23.780
16.637 31.248 23.615
16.637 31.250 23.458
16.638 31.238 23.278
16.638 31.237 23.123
16.638 31.250 22.954
16.638 31.255 22.791
16.639 31.249 22.624
16.639 31.250 22.462
16.639 31.256 22.299
16.639 31.258 22.135
16.639 31.258 21.970
16.639 31.251 21.805
16.640 31.247 21.636
16.640 31.251 21.474
16.640 31.259 21.313
16.640 31.253 21.148
16.640 31.234 20.974
16.640 31.233 20.818
16.640 31.243 20.645
16.640 31.239 20.494
16.640 31.235 20.318
16.640 31.233 20.154
16.640 31.239 20.003
16.640 31.237 19.821
16.640 31.227 19.665
16.640 31.210 19.499
16.640 31.196 19.332
16.640 31.189 19.168
16.640 31.183 19.002
16.640 31.184 18.847
16.640 31.188 18.668
16.641 31.187 18.508
16.641 31.184 18.347
16.641 31.174 18.185
16.642 31.169 18.017
16.642 31.171 17.854
16.642 31.165 17.689
16.642 31.170 17.528
16.643 31.182 17.355
16.643 31.196 17.207
16.643 31.217 17.030
16.643 31.236 16.880
16.643 31.247 16.711
16.643 31.263 16.542
16.643 31.281 16.383
16.643 31.289 16.229
16.643 31.292 16.152
16.730 31.787 30.692
16.730 31.694 30.614
16.729 31.566 30.513
16.729 31.436 30.414
16.729 31.318 30.321
16.729 31.219 30.212
16.729 31.156 30.112
16.729 31.110 29.957
16.729 31.116 29.782
16.729 31.118 29.622
16.730 31.120 29.460
16.730 31.112 29.283
16.730 31.093 29.120
16.730 31.083 28.958
16.730 31.091 28.783
16.731 31.092 28.630
16.731 31.089 28.462
16.731 31.096 28.289
16.731 31.102 28.127
16.732 31.094 27.965
16.732 31.087 27.805
16.732 31.082 27.634
16.733 31.081 27.462
16.733 31.080 27.311
16.734 31.081 27.136
16.735 31.079 26.974
16.735 31.084 26.810
16.736 31.103 26.642
16.736 31.118 26.482
16.737 31.118 26.320
16.737 31.125 26.155
16.737 31.133 25.989
16.737 31.123 25.824
16.737 31.117 25.656
16.737 31.117 25.495
16.737 31.118 25.333
16.737 31.120 25.164
16.737 31.120 25.005
16.736 31.113 24.825
16.736 31.105 24.677
16.736 31.104 24.505
16.736 31.105 24.341
16.736 31.109 24.176
16.736 31.106 24.007
16.736 31.099 23.846
16.736 31.104 23.683
16.737 31.108 23.509
16.737 31.102 23.356
16.737 31.095 23.186
16.737 31.102 23.026
16.738 31.110 22.855
16.738 31.102 22.695
16.738 31.094 22.529
16.738 31.099 22.364
16.739 31.108 22.199
16.739 31.113 22.038
16.739 31.111 21.877
16.739 31.104 21.699
16.739 31.101 21.544
16.739 31.112 21.380
16.739 31.116 21.215
16.739 31.096 21.050
16.739 31.084 20.880
16.739 31.092 20.729
16.739 31.096 20.550
16.739 31.088 20.385
16.739 31.085 20.238
16.739 31.092 20.055
16.739 31.091 19.906
16.739 31.085 19.727
16.739 31.072 19.571
16.739 31.056 19.398
16.739 31.049 19.238
16.739 31.042 19.073
16.739 31.041 18.910
16.740 31.044 18.747
16.740 31.045 18.580
16.740 31.043 18.417
16.741 31.034 18.252
16.741 31.025 18.088
16.741 31.023 17.926
16.742 31.021 17.759
16.742 31.021 17.594
16.742 31.026 17.437
16.742 31.035 17.266
16.742 31.053 17.102
16.743 31.074 16.943
16.743 31.091 16.783
16.743 31.110 16.624
16.743 31.134 16.454
16.743 31.150 16.290
16.743 31.149 16.148
16.829 31.644 30.677
16.828 31.503 30.581
16.828 31.368 30.485
16.828 31.244 30.387
16.828 31.132 30.289
16.827 31.044 30.195
16.827 30.994 30.096
16.828 30.961 29.928
16.828 30.970 29.768
16.828 30.975 29.596
16.829 30.978 29.429
16.829 30.972 29.276
16.829 30.954 29.097
16.829 30.946 28.933
16.829 30.951 28.771
16.830 30.948 28.603
16.830 30.948 28.445
16.830 30.955 28.275
16.830 30.961 28.111
16.831 30.958 27.946
16.831 30.946 27.785
16.831 30.940 27.615
16.832 30.939 27.445
16.832 30.937 27.287
16.833 30.940 27.120
16.834 30.940 26.948
16.834 30.944 26.797
16.835 30.958 26.624
16.835 30.973 26.467
16.836 30.975 26.306
16.836 30.979 26.131
16.836 30.988 25.972
16.836 30.983 25.810
16.836 30.977 25.646
16.836 30.979 25.472
16.836 30.982 25.311
16.836 30.984 25.146
16.836 30.978 24.989
16.835 30.969 24.816
16.835 30.962 24.653
16.835 30.960 24.481
16.835 30.963 24.323
16.835 30.967 24.169
16.835 30.966 23.990
16.835 30.962 23.828
16.835 30.966 23.673
16.836 30.973 23.500
16.836 30.968 23.341
16.836 30.961 23.163
16.836 30.964 23.004
16.837 30.970 22.847
16.837 30.954 22.681
16.837 30.941 22.513
16.837 30.948 22.348
16.837 30.957 22.185
16.838 30.965 22.025
16.838 30.970 21.852
16.838 30.962 21.695
16.838 30.956 21.532
16.838 30.969 21.364
16.838 30.971 21.200
16.838 30.946 21.036
16.838 30.937 20.864
16.838 30.947 20.705
16.838 30.948 20.552
16.838 30.940 20.379
16.838 30.935 20.206
16.838 30.942 20.050
16.838 30.939 19.886
16.838 30.932 19.727
16.838 30.924 19.557
16.838 30.911 19.387
16.838 30.907 19.220
16.838 30.903 19.066
16.838 30.898 18.897
16.839 30.898 18.733
16.839 30.899 18.569
16.839 30.897 18.410
16.840 30.891 18.239
16.840 30.884 18.072
16.840 30.880 17.914
16.841 30.879 17.752
16.841 30.878 17.587
16.841 30.875 17.419
16.841 30.885 17.256
16.841 30.904 17.098
16.842 30.923 16.940
16.842 30.949 16.772
16.842 30.969 16.605
16.842 30.990 16.449
16.842 31.001 16.281
16.842 30.999 16.200
16.928 31.445 30.644
16.928 31.321 30.553
16.927 31.196 30.458
16.927 31.058 30.359
16.927 30.957 30.261
16.927 30.882 30.166
16.927 30.820 29.988
16.927 30.819 29.829
16.928 30.829 29.657
16.928 30.831 29.495
16.928 30.828 29.329
16.928 30.819 29.165
16.929 30.813 28.997
16.929 30.809 28.828
16.929 30.807 28.673
16.929 30.804 28.500
16.929 30.807 28.335
16.930 30.813 28.179
16.930 30.818 28.004
16.930 30.811 27.846
16.931 30.804 27.683
16.931 30.805 27.514
16.932 30.801 27.346
16.932 30.799 27.185
16.933 30.803 27.022
16.933 30.800 26.851
16.934 30.803 26.686
16.934 30.813 26.530
16.935 30.818 26.361
16.935 30.818 26.199
16.935 30.828 26.040
16.936 30.834 25.869
16.936 30.829 25.700
16.936 30.832 25.553
16.936 30.841 25.372
16.935 30.844 25.213
16.935 30.840 25.049
16.935 30.834 24.887
16.935 30.826 24.718
16.935 30.818 24.557
16.935 30.818 24.392
16.935 30.825 24.220
16.935 30.829 24.058
16.935 30.824 23.897
16.935 30.819 23.733
16.935 30.823 23.563
16.935 30.823 23.404
16.935 30.821 23.242
16.936 30.818 23.075
16.936 30.825 22.914
16.936 30.825 22.741
16.936 30.808 22.582
16.937 30.804 22.411
16.937 30.815 22.259
16.937 30.822 22.093
16.937 30.824 21.918
16.937 30.821 21.765
16.937 30.812 21.594
16.937 30.811 21.430
16.938 30.822 21.269
16.938 30.811 21.103
16.938 30.796 20.940
16.938 30.805 20.771
16.938 30.816 20.610
16.938 30.808 20.442
16.938 30.791 20.289
16.938 30.787 20.118
16.938 30.790 19.953
16.938 30.786 19.789
16.938 30.779 19.621
16.938 30.773 19.465
16.938 30.768 19.295
16.938 30.765 19.129
16.938 30.762 18.973
16.938 30.755 18.797
16.938 30.754 18.640
16.939 30.759 18.481
16.939 30.755 18.315
16.939 30.749 18.146
16.939 30.746 17.985
16.940 30.743 17.816
16.940 30.743 17.660
16.940 30.739 17.494
16.941 30.741 17.325
16.941 30.760 17.166
16.941 30.778 17.010
16.941 30.803 16.841
16.941 30.822 16.685
16.941 30.835 16.514
16.941 30.845 16.356
16.941 30.840 16.207
16.941 30.854 16.127
17.027 31.261 30.632
17.026 31.130 30.540
17.026 31.014 30.436
17.026 30.889 30.326
17.026 30.794 30.235
17.026 30.729 30.147
17.026 30.683 29.970
17.026 30.684 29.796
17.027 30.691 29.642
17.027 30.693 29.477
17.027 30.683 29.308
17.027 30.679 29.143
17.028 30.679 28.981
17.028 30.678 28.819
17.028 30.674 28.648
17.028 30.673 28.481
17.028 30.675 28.317
17.029 30.679 28.160
17.029 30.678 27.993
17.029 30.670 27.823
17.030 30.669 27.660
17.030 30.672 27.495
17.030 30.669 27.341
17.031 30.663 27.158
17.032 30.665 27.002
17.032 30.663 26.838
17.033 30.658 26.671
17.033 30.665 26.507
17.034 30.671 26.340
17.034 30.669 26.180
17.034 30.679 26.025
17.034 30.686 25.850
17.034 30.684 25.690
17.035 30.690 25.522
17.034 30.702 25.363
17.034 30.704 25.204
17.034 30.697 25.023
17.034 30.697 24.870
17.034 30.693 24.697
17.034 30.685 24.544
17.033 30.683 24.371
17.033 30.688 24.211
17.034 30.692 24.047
17.034 30.683 23.884
17.034 30.672 23.710
17.034 30.670 23.556
17.034 30.673 23.384
17.034 30.673 23.224
17.035 30.671 23.053
17.035 30.679 22.898
17.035 30.684 22.730
17.035 30.675 22.574
17.036 30.675 22.402
17.036 30.680 22.238
17.036 30.681 22.074
17.036 30.680 21.912
17.036 30.678 21.743
17.036 30.677 21.582
17.036 30.680 21.420
17.037 30.682 21.258
17.037 30.677 21.088
17.037 30.665 20.927
17.037 30.670 20.770
17.037 30.684 20.599
17.037 30.674 20.431
17.037 30.650 20.269
17.037 30.642 20.102
17.037 30.647 19.940
17.037 30.644 19.778
17.037 30.640 19.614
17.037 30.639 19.448
17.037 30.634 19.288
17.037 30.632 19.116
17.037 30.627 18.960
17.037 30.620 18.792
17.037 30.617 18.631
17.037 30.620 18.460
17.038 30.619 18.302
17.038 30.610 18.137
17.038 30.608 17.975
17.039 30.614 17.809
17.039 30.618 17.645
17.039 30.613 17.487
17.040 30.615 17.320
17.040 30.630 17.161
17.040 30.646 16.990
17.040 30.666 16.836
17.040 30.679 16.671
17.040 30.689 16.500
17.040 30.701 16.352
17.040 30.698 16.184
17.040 30.678 16.102
17.126 31.188 30.696
17.126 31.104 30.606
17.125 30.965 30.504
17.125 30.840 30.409
17.125 30.717 30.308
17.125 30.633 30.208
17.125 30.577 30.120
17.125 30.541 29.945
17.125 30.542 29.789
17.126 30.550 29.621
17.126 30.544 29.451
17.126 30.537 29.289
17.126 30.539 29.118
17.127 30.538 28.970
17.127 30.543 28.790
17.127 30.538 28.626
17.127 30.534 28.470
17.127 30.538 28.308
17.128 30.542 28.128
17.128 30.537 27.974
17.128 30.531 27.805
17.129 30.533 27.646
17.129 30.537 27.470
17.130 30.533 27.320
17.130 30.529 27.150
17.131 30.532 26.982
17.131 30.527 26.826
17.132 30.520 26.651
17.132 30.522 26.490
17.133 30.523 26.325
17.133 30.525 26.161
17.133 30.528 25.996
17.133 30.531 25.838
17.133 30.533 25.674
17.134 30.544 25.504
17.134 30.561 25.345
17.133 30.562 25.178
17.133 30.562 25.023
17.133 30.566 24.855
17.133 30.559 24.688
17.133 30.554 24.511
17.133 30.550 24.361
17.133 30.550 24.205
17.133 30.559 24.026
17.133 30.548 23.858
17.133 30.531 23.702
17.133 30.527 23.535
17.133 30.530 23.373
17.133 30.531 23.207
17.134 30.529 23.048
17.134 30.538 22.880
17.134 30.544 22.714
17.134 30.544 22.551
17.135 30.550 22.392
17.135 30.547 22.224
17.135 30.538 22.064
17.135 30.533 21.894
17.135 30.534 21.736
17.135 30.536 21.566
17.135 30.541 21.413
17.136 30.551 21.240
17.136 30.544 21.073
17.136 30.535 20.916
17.136 30.542 20.744
17.136 30.551 20.596
17.136 30.540 20.418
17.136 30.516 20.262
17.136 30.503 20.091
17.136 30.501 19.925
17.136 30.502 19.761
17.136 30.500 19.603
17.136 30.498 19.439
17.136 30.497 19.278
17.136 30.498 19.106
17.136 30.489 18.945
17.136 30.481 18.782
17.136 30.479 18.619
17.137 30.481 18.451
17.137 30.479 18.287
17.137 30.468 18.132
17.138 30.468 17.959
17.138 30.475 17.805
17.138 30.484 17.631
17.138 30.484 17.481
17.139 30.484 17.305
17.139 30.498 17.150
17.139 30.511 16.990
17.139 30.523 16.815
17.139 30.531 16.662
17.139 30.548 16.494
17.139 30.561 16.330
17.139 30.557 16.172
17.139 30.535 16.011
17.225 31.165 30.817
17.225 31.086 30.685
17.225 30.949 30.587
17.225 30.806 30.486
17.224 30.677 30.382
17.224 30.558 30.281
17.224 30.480 30.190
17.224 30.432 30.101
17.224 30.402 29.922
17.225 30.404 29.762
17.225 30.413 29.605
17.225 30.413 29.432
17.226 30.403 29.277
17.226 30.407 29.101
17.226 30.414 28.944
17.226 30.413 28.781
17.226 30.406 28.611
17.227 30.404 28.448
17.227 30.401 28.282
17.227 30.404 28.119
17.227 30.399 27.952
17.228 30.392 27.789
17.228 30.398 27.626
17.229 30.404 27.459
17.229 30.401 27.295
17.229 30.393 27.133
17.230 30.395 26.965
17.231 30.390 26.800
17.231 30.375 26.644
17.232 30.375 26.467
17.232 30.381 26.310
17.232 30.378 26.143
17.233 30.381 25.978
17.233 30.381 25.819
17.233 30.382 25.651
17.233 30.396 25.493
17.233 30.415 25.322
17.233 30.421 25.167
17.233 30.424 24.995
17.232 30.424 24.837
17.232 30.418 24.673
17.232 30.415 24.507
17.232 30.410 24.340
17.232 30.417 24.182
17.232 30.426 24.016
17.232 30.417 23.853
17.232 30.403 23.680
17.232 30.396 23.529
17.233 30.400 23.360
17.233 30.405 23.193
17.233 30.399 23.028
17.233 30.398 22.869
17.234 30.403 22.701
17.234 30.407 22.536
17.234 30.416 22.378
17.234 30.414 22.211
17.234 30.401 22.045
17.235 30.393 21.883
17.235 30.397 21.721
17.235 30.401 21.553
17.235 30.405 21.394
17.235 30.417 21.226
17.235 30.411 21.068
17.235 30.399 20.905
17.235 30.406 20.741
17.235 30.411 20.571
17.235 30.405 20.406
17.235 30.386 20.249
17.235 30.368 20.083
17.235 30.373 19.908
17.235 30.370 19.758
17.235 30.365 19.588
17.235 30.365 19.426
17.235 30.365 19.260
17.235 30.365 19.101
17.235 30.357 18.934
17.235 30.348 18.767
17.236 30.342 18.607
17.236 30.346 18.448
17.236 30.344 18.282
17.237 30.331 18.112
17.237 30.329 17.955
17.237 30.338 17.788
17.238 30.352 17.625
17.238 30.352 17.464
17.238 30.356 17.305
17.238 30.376 17.138
17.239 30.385 16.976
17.239 30.393 16.817
17.239 30.401 16.652
17.239 30.411 16.492
17.239 30.425 16.324
17.238 30.421 16.158
17.238 30.445 16.004
17.324 30.903 30.655
17.324 30.785 30.558
17.324 30.654 30.458
17.323 30.524 30.360
17.323 30.414 30.268
17.323 30.344 30.169
17.323 30.301 30.074
17.323 30.275 29.914
17.324 30.276 29.745
17.324 30.285 29.578
17.324 30.288 29.416
17.325 30.277 29.259
17.325 30.275 29.082
17.325 30.281 28.920
17.325 30.280 28.767
17.325 30.276 28.589
17.326 30.276 28.427
17.326 30.274 28.267
17.326 30.272 28.103
17.326 30.268 27.941
17.327 30.262 27.768
17.327 30.265 27.607
17.328 30.269 27.445
17.328 30.264 27.278
17.328 30.257 27.116
17.329 30.255 26.951
17.330 30.245 26.775
17.330 30.228 26.622
17.331 30.231 26.451
17.331 30.240 26.291
17.331 30.236 26.122
17.332 30.238 25.960
17.332 30.238 25.801
17.332 30.234 25.634
17.332 30.248 25.470
17.332 30.273 25.314
17.332 30.285 25.153
17.332 30.293 24.987
17.331 30.291 24.828
17.331 30.284 24.645
17.331 30.281 24.489
17.331 30.274 24.333
17.331 30.284 24.163
17.331 30.292 24.002
17.331 30.282 23.832
17.331 30.271 23.674
17.331 30.265 23.513
17.332 30.269 23.340
17.332 30.280 23.177
17.332 30.271 23.023
17.332 30.261 22.844
17.333 30.264 22.688
17.333 30.268 22.527
17.333 30.281 22.362
17.333 30.280 22.205
17.333 30.263 22.033
17.334 30.257 21.870
17.334 30.260 21.702
17.334 30.265 21.551
17.334 30.271 21.371
17.334 30.285 21.219
17.334 30.280 21.055
17.334 30.269 20.883
17.334 30.273 20.727
17.334 30.279 20.559
17.334 30.276 20.402
17.334 30.256 20.235
17.334 30.248 20.068
17.334 30.250 19.909
17.334 30.248 19.742
17.334 30.240 19.577
17.334 30.232 19.416
17.334 30.230 19.249
17.334 30.228 19.082
17.334 30.222 18.929
17.335 30.219 18.765
17.335 30.216 18.592
17.335 30.219 18.434
17.335 30.215 18.267
17.336 30.202 18.106
17.336 30.197 17.943
17.336 30.207 17.782
17.337 30.219 17.613
17.337 30.222 17.460
17.337 30.229 17.288
17.338 30.246 17.135
17.338 30.262 16.961
17.338 30.270 16.807
17.338 30.279 16.643
17.338 30.291 16.483
17.338 30.294 16.323
17.338 30.283 16.160
17.338 30.315 15.995
17.338 30.385 15.854
17.424 30.828 30.721
17.424 30.739 30.638
17.424 30.615 30.539
17.423 30.487 30.438
17.423 30.367 30.334
17.423 30.270 30.237
17.423 30.208 30.149
17.423 30.160 29.977
17.423 30.152 29.805
17.424 30.156 29.649
17.424 30.167 29.481
17.424 30.161 29.322
17.425 30.151 29.153
17.425 30.150 28.987
17.425 30.149 28.819
17.425 30.149 28.657
17.425 30.148 28.505
17.426 30.154 28.328
17.426 30.151 28.160
17.426 30.147 28.006
17.427 30.142 27.834
17.427 30.138 27.666
17.427 30.139 27.514
17.428 30.137 27.341
17.428 30.130 27.182
17.429 30.125 27.012
17.429 30.117 26.853
17.430 30.101 26.679
17.430 30.090 26.524
17.431 30.099 26.356
17.431 30.104 26.184
17.431 30.096 26.037
17.432 30.095 25.856
17.432 30.090 25.703
17.432 30.091 25.530
17.432 30.114 25.377
17.432 30.143 25.218
17.432 30.161 25.040
17.431 30.168 24.893
17.431 30.163 24.720
17.431 30.157 24.564
17.431 30.152 24.397
17.431 30.153 24.231
17.431 30.161 24.067
17.431 30.158 23.911
17.431 30.150 23.743
17.431 30.141 23.564
17.432 30.149 23.418
17.432 30.164 23.248
17.432 30.160 23.089
17.432 30.148 22.920
17.433 30.143 22.758
17.433 30.136 22.597
17.433 30.141 22.423
17.433 30.152 22.264
17.433 30.142 22.106
17.433 30.130 21.936
17.434 30.127 21.781
17.434 30.131 21.606
17.434 30.134 21.450
17.434 30.142 21.281
17.434 30.148 21.122
17.434 30.143 20.963
17.434 30.147 20.793
17.434 30.152 20.640
17.434 30.153 20.464
17.434 30.144 20.310
17.434 30.129 20.137
17.434 30.130 19.975
17.434 30.129 19.817
17.434 30.121 19.647
17.434 30.109 19.485
17.434 30.101 19.321
17.434 30.100 19.164
17.434 30.100 18.991
17.434 30.096 18.829
17.435 30.095 18.667
17.435 30.099 18.507
17.435 30.096 18.344
17.436 30.088 18.179
17.436 30.078 18.020
17.436 30.081 17.846
17.437 30.089 17.691
17.437 30.092 17.527
17.437 30.094 17.368
17.437 30.109 17.196
17.438 30.131 17.048
17.438 30.145 16.878
17.438 30.155 16.712
17.438 30.161 16.555
17.438 30.157 16.383
17.437 30.148 16.222
17.437 30.150 16.067
17.437 30.136 15.993
17.523 30.664 30.697
17.523 30.562 30.598
17.523 30.446 30.504
17.522 30.311 30.417
17.522 30.199 30.319
17.522 30.113 30.215
17.522 30.065 30.126
17.522 30.029 29.951
17.522 30.027 29.793
17.523 30.032 29.625
17.523 30.042 29.467
17.524 30.041 29.299
17.524 30.032 29.135
17.524 30.026 28.966
17.524 30.022 28.802
17.524 30.022 28.643
17.524 30.023 28.480
17.525 30.026 28.318
17.525 30.026 28.148
17.525 30.024 27.986
17.526 30.022 27.818
17.526 30.019 27.659
17.526 30.017 27.490
17.527 30.012 27.324
17.527 30.002 27.169
17.528 29.998 26.995
17.528 29.990 26.831
17.529 29.969 26.664
17.529 29.959 26.501
17.530 29.964 26.334
17.530 29.964 26.178
17.530 29.957 26.003
17.531 29.951 25.851
17.531 29.946 25.677
17.531 29.946 25.522
17.531 29.966 25.350
17.531 29.998 25.195
17.531 30.023 25.036
17.530 30.040 24.878
17.530 30.039 24.705
17.530 30.034 24.547
17.530 30.034 24.388
17.530 30.037 24.208
17.530 30.040 24.057
17.530 30.033 23.886
17.530 30.020 23.730
17.530 30.015 23.563
17.531 30.026 23.400
17.531 30.039 23.235
17.531 30.043 23.073
17.531 30.033 22.914
17.532 30.020 22.739
17.532 30.012 22.577
17.532 30.015 22.422
17.532 30.021 22.257
17.532 30.014 22.091
17.532 30.005 21.922
17.533 30.001 21.757
17.533 30.001 21.605
17.533 30.005 21.435
17.533 30.007 21.273
17.533 30.014 21.105
17.533 30.018 20.942
17.533 30.021 20.783
17.533 30.025 20.626
17.533 30.027 20.457
17.533 30.015 20.296
17.533 30.004 20.133
17.533 30.006 19.962
17.533 30.008 19.802
17.533 29.995 19.631
17.533 29.982 19.485
17.533 29.978 19.302
17.533 29.976 19.147
17.533 29.976 18.989
17.534 29.973 18.816
17.534 29.974 18.664
17.534 29.972 18.495
17.534 29.968 18.330
17.535 29.963 18.168
17.535 29.957 18.003
17.535 29.958 17.846
17.536 29.959 17.679
17.536 29.959 17.514
17.536 29.964 17.352
17.536 29.979 17.197
17.537 30.007 17.031
17.537 30.029 16.864
17.537 30.045 16.719
17.537 30.047 16.546
17.537 30.037 16.371
17.537 30.020 16.209
17.536 29.990 16.051
17.622 30.495 30.680
17.622 30.390 30.591
17.622 30.277 30.485
17.622 30.146 30.382
17.621 30.042 30.288
17.621 29.965 30.196
17.621 29.905 30.022
17.622 29.901 29.855
17.622 29.905 29.685
17.623 29.916 29.528
17.623 29.918 29.364
17.623 29.916 29.199
17.623 29.911 29.038
17.624 29.898 28.877
17.624 29.901 28.699
17.624 29.896 28.547
17.624 29.897 28.372
17.624 29.900 28.212
17.625 29.896 28.054
17.625 29.898 27.884
17.625 29.898 27.721
17.626 29.893 27.555
17.626 29.886 27.401
17.626 29.878 27.220
17.627 29.871 27.067
17.627 29.867 26.896
17.628 29.851 26.733
17.629 29.837 26.572
17.629 29.832 26.401
17.629 29.829 26.239
17.630 29.824 26.081
17.630 29.817 25.907
17.630 29.808 25.745
17.630 29.806 25.580
17.630 29.812 25.416
17.630 29.834 25.259
17.630 29.865 25.098
17.630 29.895 24.939
17.630 29.909 24.782
17.630 29.910 24.612
17.630 29.915 24.450
17.630 29.917 24.287
17.630 29.920 24.117
17.630 29.913 23.959
17.630 29.897 23.791
17.630 29.888 23.629
17.630 29.889 23.469
17.630 29.902 23.304
17.630 29.913 23.146
17.631 29.914 22.973
17.631 29.903 22.821
17.631 29.893 22.647
17.631 29.886 22.477
17.632 29.890 22.327
17.632 29.891 22.159
17.632 29.885 21.992
17.632 29.883 21.844
17.632 29.882 21.661
17.632 29.882 21.505
17.632 29.883 21.338
17.633 29.879 21.178
17.633 29.883 21.023
17.633 29.888 20.846
17.633 29.889 20.693
17.633 29.895 20.527
17.633 29.892 20.361
17.633 29.877 20.198
17.633 29.877 20.040
17.633 29.886 19.870
17.633 29.878 19.714
17.633 29.862 19.545
17.633 29.851 19.384
17.633 29.848 19.217
17.633 29.849 19.052
17.633 29.846 18.892
17.633 29.849 18.731
17.633 29.854 18.564
17.634 29.848 18.409
17.634 29.841 18.238
17.634 29.837 18.076
17.635 29.835 17.912
17.635 29.834 17.751
17.635 29.828 17.592
17.636 29.832 17.425
17.636 29.847 17.264
17.636 29.865 17.106
17.636 29.888 16.945
17.636 29.914 16.773
17.636 29.927 16.617
17.636 29.929 16.455
17.636 29.915 16.289
17.636 29.901 16.139
17.636 29.924 15.967
17.636 29.934 15.827
17.721 30.345 30.652
17.721 30.227 30.557
17.721 30.119 30.464
17.720 29.993 30.363
17.720 29.896 30.268
17.720 29.827 30.173
17.720 29.781 30.001
17.721 29.785 29.839
17.721 29.791 29.678
17.722 29.798 29.509
17.722 29.799 29.355
17.722 29.799 29.174
17.722 29.801 29.021
17.723 29.787 28.855
17.723 29.785 28.690
17.723 29.780 28.522
17.723 29.772 28.362
17.723 29.773 28.197
17.723 29.773 28.034
17.724 29.777 27.875
17.724 29.780 27.696
17.724 29.775 27.551
17.725 29.765 27.374
17.725 29.761 27.213
17.726 29.757 27.047
17.726 29.753 26.884
17.727 29.745 26.720
17.727 29.729 26.552
17.728 29.717 26.386
17.728 29.705 26.221
17.729 29.698 26.060
17.729 29.688 25.906
17.729 29.679 25.727
17.729 29.677 25.561
17.729 29.681 25.406
17.729 29.696 25.244
17.729 29.724 25.075
17.729 29.760 24.923
17.729 29.781 24.764
17.729 29.796 24.599
17.729 29.806 24.436
17.729 29.808 24.275
17.728 29.804 24.117
17.728 29.794 23.945
17.728 29.777 23.777
17.729 29.768 23.615
17.729 29.773 23.454
17.729 29.780 23.288
17.729 29.788 23.127
17.730 29.791 22.966
17.730 29.785 22.801
17.730 29.779 22.640
17.730 29.771 22.475
17.730 29.774 22.306
17.731 29.775 22.146
17.731 29.770 21.988
17.731 29.768 21.818
17.731 29.769 21.662
17.731 29.766 21.488
17.731 29.763 21.333
17.731 29.760 21.166
17.731 29.758 21.004
17.732 29.758 20.846
17.732 29.760 20.675
17.732 29.760 20.517
17.732 29.759 20.346
17.732 29.752 20.189
17.732 29.754 20.024
17.732 29.758 19.858
17.732 29.746 19.703
17.731 29.734 19.536
17.731 29.727 19.373
17.732 29.726 19.205
17.732 29.729 19.048
17.732 29.727 18.882
17.732 29.730 18.717
17.732 29.734 18.555
17.732 29.726 18.395
17.733 29.716 18.230
17.733 29.710 18.074
17.733 29.713 17.907
17.734 29.710 17.739
17.734 29.703 17.581
17.734 29.709 17.416
17.735 29.728 17.253
17.735 29.744 17.093
17.735 29.765 16.938
17.735 29.788 16.770
17.735 29.806 16.611
17.735 29.819 16.448
17.735 29.812 16.297
17.735 29.805 16.126
17.735 29.837 15.962
17.820 30.222 30.643
17.819 30.093 30.543
17.819 29.963 30.442
17.819 29.844 30.342
17.819 29.756 30.241
17.819 29.695 30.155
17.819 29.658 29.979
17.819 29.669 29.823
17.820 29.676 29.661
17.820 29.682 29.492
17.820 29.683 29.330
17.821 29.681 29.161
17.821 29.690 29.005
17.821 29.685 28.840
17.821 29.676 28.671
17.821 29.671 28.514
17.822 29.658 28.347
17.822 29.654 28.178
17.822 29.656 28.021
17.822 29.660 27.856
17.823 29.662 27.686
17.823 29.660 27.528
17.823 29.647 27.364
17.824 29.639 27.196
17.824 29.634 27.032
17.825 29.631 26.867
17.826 29.629 26.709
17.826 29.612 26.533
17.826 29.599 26.378
17.827 29.587 26.213
17.827 29.574 26.037
17.827 29.565 25.882
17.827 29.559 25.717
17.828 29.552 25.548
17.828 29.554 25.384
17.828 29.563 25.233
17.827 29.582 25.064
17.827 29.613 24.903
17.827 29.643 24.748
17.827 29.670 24.584
17.827 29.685 24.423
17.827 29.685 24.263
17.827 29.683 24.101
17.827 29.671 23.927
17.827 29.660 23.763
17.827 29.660 23.605
17.827 29.666 23.440
17.828 29.674 23.278
17.828 29.677 23.116
17.828 29.676 22.953
17.828 29.671 22.792
17.829 29.670 22.626
17.829 29.665 22.457
17.829 29.664 22.303
17.829 29.667 22.137
17.829 29.664 21.975
17.830 29.658 21.810
17.830 29.655 21.641
17.830 29.652 21.486
17.830 29.647 21.317
17.830 29.648 21.160
17.830 29.649 20.991
17.830 29.644 20.825
17.830 29.639 20.670
17.830 29.635 20.502
17.830 29.633 20.337
17.830 29.634 20.186
17.830 29.638 20.014
17.830 29.637 19.853
17.830 29.618 19.687
17.830 29.610 19.524
17.830 29.610 19.359
17.830 29.613 19.198
17.830 29.616 19.040
17.830 29.617 18.872
17.831 29.619 18.712
17.831 29.618 18.552
17.831 29.606 18.383
17.831 29.592 18.219
17.832 29.589 18.060
17.832 29.592 17.892
17.832 29.590 17.738
17.833 29.584 17.566
17.833 29.590 17.409
17.833 29.615 17.247
17.834 29.631 17.083
17.834 29.648 16.928
17.834 29.669 16.761
17.834 29.687 16.608
17.834 29.698 16.449
17.834 29.703 16.275
17.834 29.703 16.112
17.834 29.716 16.033
17.919 30.186 30.708
17.919 30.070 30.621
17.918 29.946 30.524
17.918 29.823 30.417
17.918 29.710 30.322
17.918 29.632 30.232
17.918 29.581 30.135
17.918 29.550 29.971
17.918 29.559 29.802
17.919 29.567 29.640
17.919 29.564 29.480
17.919 29.557 29.314
17.920 29.558 29.151
17.920 29.566 28.987
17.920 29.565 28.819
17.920 29.562 28.662
17.920 29.559 28.497
17.921 29.545 28.335
17.921 29.541 28.155
17.921 29.541 28.003
17.921 29.543 27.837
17.922 29.544 27.681
17.922 29.539 27.511
17.922 29.527 27.341
17.923 29.517 27.180
17.923 29.509 27.021
17.924 29.506 26.848
17.925 29.506 26.691
17.925 29.497 26.527
17.926 29.484 26.356
17.926 29.470 26.192
17.926 29.457 26.032
17.926 29.448 25.866
17.927 29.438 25.702
17.927 29.430 25.538
17.927 29.427 25.370
17.926 29.431 25.207
17.926 29.444 25.055
17.926 29.472 24.880
17.926 29.508 24.730
17.926 29.541 24.569
17.926 29.564 24.413
17.926 29.565 24.247
17.926 29.565 24.084
17.926 29.558 23.921
17.926 29.548 23.753
17.926 29.547 23.591
17.926 29.554 23.428
17.927 29.559 23.264
17.927 29.555 23.105
17.927 29.550 22.944
17.927 29.549 22.778
17.928 29.553 22.614
17.928 29.551 22.448
17.928 29.550 22.290
17.928 29.557 22.119
17.929 29.555 21.965
17.929 29.549 21.800
17.929 29.543 21.633
17.929 29.540 21.475
17.929 29.535 21.307
17.929 29.533 21.142
17.929 29.537 20.986
17.929 29.532 20.819
17.929 29.521 20.659
17.929 29.516 20.491
17.929 29.516 20.327
17.929 29.516 20.168
17.929 29.523 20.002
17.929 29.518 19.846
17.929 29.502 19.671
17.929 29.493 19.518
17.929 29.494 19.348
17.929 29.500 19.193
17.929 29.503 19.027
17.929 29.504 18.860
17.930 29.505 18.702
17.930 29.505 18.541
17.930 29.491 18.375
17.930 29.477 18.212
17.931 29.478 18.052
17.931 29.481 17.888
17.931 29.480 17.728
17.932 29.476 17.561
17.932 29.484 17.398
17.932 29.507 17.241
17.933 29.522 17.078
17.933 29.539 16.917
17.933 29.557 16.752
17.933 29.572 16.600
17.933 29.585 16.432
17.933 29.591 16.283
17.933 29.591 16.105
17.933 29.581 16.029
18.017 30.061 30.817
18.017 29.995 30.686
18.017 29.910 30.589
18.017 29.793 30.491
18.016 29.683 30.397
18.016 29.576 30.305
18.016 29.505 30.219
18.016 29.462 30.120
18.017 29.439 29.950
18.017 29.446 29.789
18.017 29.451 29.629
18.018 29.443 29.454
18.018 29.431 29.301
18.018 29.434 29.123
18.019 29.444 28.971
18.019 29.441 28.808
18.019 29.443 28.647
18.019 29.442 28.474
18.019 29.432 28.318
18.019 29.432 28.148
18.020 29.431 27.986
18.020 29.426 27.821
18.020 29.423 27.657
18.021 29.421 27.500
18.021 29.409 27.327
18.021 29.398 27.166
18.022 29.385 26.997
18.023 29.382 26.837
18.023 29.382 26.676
18.024 29.375 26.510
18.024 29.366 26.350
18.025 29.355 26.174
18.025 29.344 26.015
18.025 29.333 25.850
18.025 29.320 25.685
18.025 29.312 25.523
18.025 29.307 25.361
18.025 29.307 25.194
18.025 29.318 25.031
18.025 29.340 24.877
18.025 29.378 24.714
18.025 29.414 24.558
18.025 29.439 24.397
18.025 29.448 24.230
18.025 29.448 24.071
18.025 29.442 23.901
18.025 29.434 23.747
18.025 29.430 23.579
18.025 29.438 23.418
18.025 29.445 23.261
18.026 29.435 23.084
18.026 29.434 22.932
18.026 29.437 22.761
18.026 29.437 22.601
18.027 29.439 22.440
18.027 29.436 22.278
18.027 29.440 22.114
18.027 29.440 21.946
18.027 29.432 21.786
18.027 29.425 21.628
18.028 29.422 21.456
18.028 29.417 21.301
18.028 29.416 21.136
18.028 29.420 20.972
18.028 29.419 20.808
18.028 29.408 20.641
18.028 29.403 20.488
18.028 29.407 20.319
18.028 29.406 20.156
18.028 29.410 19.992
18.028 29.408 19.837
18.028 29.394 19.668
18.028 29.383 19.500
18.028 29.381 19.346
18.028 29.387 19.177
18.028 29.391 19.019
18.028 29.390 18.857
18.028 29.388 18.691
18.029 29.387 18.529
18.029 29.378 18.374
18.029 29.366 18.201
18.029 29.368 18.038
18.030 29.372 17.878
18.030 29.370 17.712
18.031 29.369 17.559
18.031 29.378 17.392
18.031 29.398 17.233
18.031 29.417 17.067
18.032 29.433 16.917
18.032 29.441 16.748
18.032 29.453 16.586
18.032 29.467 16.416
18.032 29.474 16.269
18.031 29.473 16.111
18.031 29.490 15.949
18.117 29.858 30.668
18.117 29.759 30.567
18.116 29.645 30.477
18.116 29.538 30.386
18.116 29.438 30.279
18.116 29.376 30.186
18.116 29.330 30.016
18.117 29.329 29.852
18.117 29.340 29.687
18.117 29.338 29.531
18.118 29.325 29.366
18.118 29.317 29.189
18.118 29.327 29.041
18.118 29.329 28.868
18.119 29.327 28.710
18.119 29.332 28.548
18.119 29.329 28.380
18.119 29.325 28.214
18.119 29.325 28.060
18.120 29.321 27.893
18.120 29.312 27.722
18.120 29.311 27.561
18.121 29.307 27.395
18.121 29.295 27.238
18.121 29.280 27.067
18.122 29.271 26.906
18.123 29.269 26.747
18.123 29.263 26.572
18.124 29.258 26.413
18.124 29.253 26.246
18.124 29.242 26.085
18.125 29.235 25.919
18.125 29.220 25.756
18.125 29.206 25.592
18.125 29.195 25.426
18.125 29.188 25.270
18.125 29.191 25.099
18.125 29.204 24.934
18.124 29.230 24.777
18.124 29.265 24.619
18.124 29.299 24.460
18.124 29.321 24.307
18.124 29.330 24.143
18.124 29.332 23.978
18.125 29.330 23.801
18.125 29.323 23.653
18.125 29.322 23.483
18.125 29.329 23.321
18.125 29.320 23.161
18.125 29.316 22.997
18.126 29.316 22.834
18.126 29.319 22.671
18.126 29.327 22.508
18.126 29.325 22.352
18.127 29.325 22.177
18.127 29.327 22.025
18.127 29.325 21.865
18.127 29.319 21.689
18.127 29.312 21.532
18.127 29.311 21.362
18.127 29.310 21.203
18.128 29.315 21.046
18.128 29.320 20.888
18.128 29.311 20.716
18.128 29.301 20.551
18.128 29.303 20.389
18.128 29.302 20.235
18.128 29.299 20.063
18.128 29.301 19.907
18.128 29.296 19.742
18.128 29.279 19.578
18.128 29.270 19.413
18.128 29.276 19.253
18.128 29.281 19.087
18.128 29.278 18.926
18.128 29.274 18.767
18.128 29.270 18.598
18.128 29.264 18.441
18.129 29.255 18.274
18.129 29.254 18.110
18.129 29.259 17.955
18.130 29.261 17.793
18.130 29.259 17.630
18.131 29.263 17.463
18.131 29.282 17.305
18.131 29.301 17.151
18.131 29.320 16.976
18.131 29.333 16.818
18.131 29.339 16.666
18.131 29.349 16.507
18.131 29.369 16.323
18.131 29.375 16.183
18.131 29.378 16.041
18.217 29.728 30.645
18.216 29.623 30.552
18.216 29.510 30.455
18.216 29.402 30.366
18.216 29.313 30.264
18.216 29.260 30.166
18.216 29.218 29.998
18.217 29.224 29.840
18.217 29.235 29.680
18.217 29.234 29.510
18.218 29.219 29.345
18.218 29.209 29.188
18.218 29.218 29.015
18.218 29.220 28.858
18.219 29.218 28.690
18.219 29.219 28.526
18.219 29.219 28.377
18.219 29.216 28.204
18.219 29.213 28.032
18.220 29.209 27.875
18.220 29.193 27.719
18.220 29.192 27.537
18.221 29.189 27.385
18.221 29.180 27.222
18.221 29.169 27.055
18.222 29.160 26.886
18.223 29.156 26.728
18.223 29.148 26.561
18.224 29.144 26.393
18.224 29.138 26.245
18.224 29.129 26.064
18.225 29.126 25.911
18.225 29.113 25.742
18.225 29.096 25.576
18.225 29.081 25.410
18.225 29.072 25.248
18.225 29.075 25.088
18.225 29.086 24.928
18.224 29.106 24.763
18.224 29.137 24.601
18.224 29.172 24.448
18.224 29.200 24.290
18.224 29.216 24.118
18.225 29.222 23.969
18.225 29.222 23.802
18.225 29.218 23.642
18.225 29.214 23.475
18.225 29.211 23.304
18.225 29.205 23.148
18.226 29.202 22.983
18.226 29.200 22.819
18.226 29.207 22.666
18.226 29.216 22.493
18.226 29.209 22.331
18.227 29.206 22.180
18.227 29.210 22.003
18.227 29.209 21.849
18.227 29.204 21.680
18.227 29.201 21.516
18.227 29.198 21.364
18.228 29.196 21.195
18.228 29.199 21.030
18.228 29.202 20.870
18.228 29.197 20.702
18.228 29.192 20.552
18.228 29.199 20.385
18.228 29.196 20.219
18.228 29.190 20.053
18.228 29.194 19.898
18.228 29.191 19.726
18.228 29.178 19.574
18.228 29.169 19.400
18.228 29.166 19.250
18.228 29.166 19.075
18.228 29.163 18.917
18.228 29.159 18.755
18.228 29.153 18.593
18.229 29.152 18.430
18.229 29.147 18.264
18.229 29.149 18.111
18.230 29.155 17.939
18.230 29.151 17.790
18.230 29.150 17.614
18.231 29.154 17.456
18.231 29.170 17.294
18.231 29.191 17.132
18.231 29.208 16.978
18.231 29.221 16.817
18.231 29.224 16.653
18.232 29.235 16.493
18.231 29.253 16.327
18.231 29.263 16.184
18.231 29.278 16.008
18.316 29.670 30.701
18.316 29.602 30.629
18.316 29.495 30.534
18.316 29.383 30.436
18.315 29.277 30.337
18.315 29.194 30.246
18.315 29.146 30.156
18.316 29.109 29.985
18.316 29.116 29.827
18.317 29.134 29.661
18.317 29.135 29.496
18.317 29.117 29.328
18.317 29.110 29.166
18.318 29.120 29.003
18.318 29.123 28.850
18.318 29.116 28.675
18.318 29.117 28.514
18.318 29.115 28.352
18.319 29.110 28.193
18.319 29.109 28.018
18.319 29.101 27.862
18.319 29.083 27.694
18.320 29.078 27.541
18.320 29.080 27.366
18.321 29.074 27.195
18.321 29.066 27.042
18.321 29.056 26.881
18.322 29.052 26.702
18.323 29.041 26.555
18.323 29.033 26.381
18.324 29.030 26.216
18.324 29.023 26.059
18.324 29.022 25.893
18.324 29.015 25.736
18.324 28.996 25.561
18.324 28.978 25.398
18.324 28.965 25.239
18.324 28.963 25.069
18.324 28.969 24.920
18.324 28.983 24.747
18.324 29.014 24.583
18.324 29.050 24.439
18.324 29.085 24.268
18.324 29.107 24.115
18.324 29.114 23.951
18.324 29.118 23.787
18.324 29.113 23.630
18.324 29.105 23.461
18.324 29.100 23.299
18.325 29.096 23.136
18.325 29.093 22.978
18.325 29.094 22.805
18.326 29.102 22.646
18.326 29.107 22.487
18.326 29.105 22.321
18.326 29.098 22.161
18.326 29.101 21.994
18.327 29.103 21.835
18.327 29.098 21.675
18.327 29.096 21.510
18.327 29.091 21.355
18.327 29.092 21.179
18.327 29.093 21.026
18.327 29.090 20.852
18.327 29.085 20.702
18.327 29.088 20.526
18.327 29.095 20.369
18.327 29.091 20.210
18.327 29.079 20.047
18.327 29.083 19.893
18.327 29.085 19.717
18.327 29.075 19.560
18.327 29.064 19.392
18.327 29.058 19.232
18.327 29.054 19.075
18.327 29.052 18.909
18.328 29.048 18.747
18.328 29.037 18.577
18.328 29.035 18.425
18.328 29.036 18.255
18.329 29.039 18.096
18.329 29.043 17.939
18.329 29.036 17.769
18.330 29.039 17.611
18.330 29.046 17.448
18.330 29.057 17.291
18.331 29.082 17.129
18.331 29.103 16.967
18.331 29.114 16.808
18.331 29.121 16.646
18.331 29.126 16.489
18.331 29.143 16.309
18.331 29.154 16.169
18.331 29.162 16.022
18.331 29.176 15.930
18.415 29.576 30.694
18.415 29.482 30.605
18.415 29.375 30.515
18.415 29.257 30.418
18.414 29.156 30.325
18.414 29.078 30.231
18.414 29.033 30.131
18.415 29.002 29.975
18.415 29.016 29.797
18.416 29.036 29.646
18.416 29.032 29.484
18.416 29.012 29.320
18.416 29.006 29.153
18.417 29.017 28.983
18.417 29.021 28.829
18.417 29.011 28.670
18.417 29.015 28.501
18.417 29.014 28.345
18.418 29.006 28.170
18.418 29.005 28.009
18.418 28.995 27.844
18.418 28.976 27.675
18.419 28.970 27.516
18.419 28.973 27.355
18.419 28.970 27.191
18.420 28.961 27.033
18.420 28.953 26.866
18.421 28.947 26.697
18.422 28.936 26.529
18.422 28.927 26.378
18.423 28.923 26.202
18.423 28.919 26.045
18.423 28.922 25.881
18.423 28.918 25.724
18.424 28.900 25.551
18.423 28.881 25.386
18.423 28.864 25.227
18.423 28.855 25.059
18.423 28.858 24.898
18.423 28.868 24.742
18.423 28.894 24.569
18.423 28.933 24.421
18.423 28.969 24.258
18.423 28.988 24.099
18.423 28.997 23.942
18.423 29.006 23.776
18.423 29.006 23.612
18.423 29.003 23.452
18.424 29.005 23.284
18.424 29.005 23.128
18.424 28.997 22.964
18.424 28.996 22.799
18.425 28.999 22.636
18.425 29.002 22.479
18.425 29.002 22.313
18.425 28.997 22.147
18.425 29.001 21.990
18.426 29.005 21.823
18.426 28.995 21.662
18.426 28.991 21.499
18.426 28.989 21.332
18.426 28.993 21.172
18.426 28.995 21.013
18.426 28.988 20.858
18.426 28.983 20.685
18.426 28.987 20.525
18.426 28.996 20.368
18.426 28.988 20.197
18.426 28.972 20.032
18.426 28.973 19.875
18.426 28.974 19.715
18.426 28.964 19.550
18.426 28.954 19.388
18.426 28.951 19.223
18.426 28.947 19.066
18.426 28.946 18.895
18.426 28.944 18.734
18.427 28.932 18.578
18.427 28.934 18.416
18.427 28.937 18.250
18.428 28.942 18.087
18.428 28.942 17.925
18.428 28.931 17.772
18.429 28.936 17.601
18.429 28.942 17.438
18.429 28.952 17.277
18.430 28.978 17.118
18.430 29.002 16.962
18.430 29.011 16.804
18.430 29.016 16.631
18.430 29.011 16.469
18.430 29.016 16.316
18.430 29.029 16.164
18.430 29.048 16.007
18.430 29.062 15.926
18.514 29.454 30.685
18.514 29.361 30.595
18.513 29.257 30.495
18.513 29.135 30.397
18.513 29.037 30.303
18.513 28.961 30.208
18.513 28.897 30.036
18.513 28.895 29.874
18.514 28.916 29.713
18.514 28.931 29.548
18.515 28.912 29.385
18.515 28.896 29.215
18.515 28.903 29.063
18.515 28.911 28.894
18.516 28.903 28.725
18.516 28.897 28.568
18.516 28.905 28.403
18.516 28.904 28.246
18.516 28.901 28.077
18.516 28.896 27.914
18.517 28.878 27.749
18.517 28.862 27.583
18.517 28.864 27.427
18.518 28.864 27.253
18.518 28.855 27.092
18.519 28.846 26.932
18.519 28.838 26.767
18.520 28.832 26.603
18.520 28.823 26.441
18.521 28.818 26.273
18.521 28.813 26.115
18.522 28.815 25.953
18.522 28.820 25.781
18.522 28.811 25.624
18.522 28.791 25.462
18.522 28.772 25.294
18.522 28.752 25.130
18.522 28.745 24.964
18.521 28.747 24.800
18.521 28.762 24.652
18.521 28.798 24.478
18.521 28.838 24.329
18.521 28.868 24.165
18.521 28.882 24.003
18.522 28.895 23.849
18.522 28.904 23.687
18.522 28.903 23.521
18.522 28.903 23.361
18.522 28.901 23.196
18.522 28.894 23.025
18.523 28.888 22.872
18.523 28.891 22.707
18.523 28.895 22.546
18.523 28.899 22.384
18.524 28.899 22.220
18.524 28.899 22.062
18.524 28.903 21.896
18.524 28.901 21.729
18.524 28.891 21.575
18.524 28.886 21.411
18.525 28.889 21.248
18.525 28.894 21.084
18.525 28.891 20.915
18.525 28.883 20.760
18.525 28.881 20.596
18.525 28.890 20.433
18.525 28.891 20.275
18.525 28.870 20.113
18.525 28.857 19.941
18.525 28.859 19.785
18.525 28.856 19.623
18.525 28.848 19.457
18.525 28.847 19.298
18.525 28.847 19.132
18.525 28.840 18.971
18.525 28.840 18.818
18.525 28.837 18.645
18.525 28.831 18.483
18.526 28.839 18.321
18.526 28.844 18.163
18.526 28.841 18.000
18.527 28.834 17.836
18.527 28.831 17.679
18.527 28.837 17.510
18.528 28.843 17.357
18.528 28.859 17.195
18.528 28.888 17.033
18.528 28.908 16.869
18.528 28.909 16.705
18.528 28.906 16.552
18.528 28.899 16.388
18.528 28.899 16.215
18.528 28.912 16.074
18.528 28.923 16.007
18.612 29.332 30.669
18.612 29.232 30.575
18.612 29.130 30.472
18.612 29.014 30.375
18.611 28.920 30.288
18.611 28.848 30.196
18.612 28.788 30.018
18.612 28.785 29.855
18.612 28.808 29.697
18.613 28.821 29.537
18.613 28.807 29.369
18.613 28.797 29.199
18.614 28.802 29.041
18.614 28.808 28.881
18.614 28.797 28.720
18.614 28.788 28.550
18.614 28.794 28.384
18.615 28.797 28.228
18.615 28.801 28.061
18.615 28.802 27.904
18.615 28.778 27.736
18.616 28.763 27.571
18.616 28.762 27.409
18.616 28.758 27.249
18.617 28.751 27.078
18.617 28.735 26.913
18.618 28.730 26.753
18.618 28.727 26.592
18.619 28.716 26.426
18.619 28.714 26.260
18.620 28.711 26.099
18.620 28.712 25.937
18.621 28.724 25.780
18.621 28.720 25.611
18.621 28.704 25.445
18.621 28.687 25.286
18.620 28.666 25.118
18.620 28.651 24.957
18.620 28.648 24.788
18.620 28.664 24.635
18.620 28.694 24.472
18.620 28.728 24.316
18.620 28.760 24.153
18.620 28.776 23.993
18.620 28.794 23.837
18.620 28.806 23.671
18.620 28.805 23.511
18.621 28.804 23.342
18.621 28.802 23.186
18.621 28.792 23.025
18.621 28.788 22.859
18.621 28.793 22.696
18.622 28.794 22.541
18.622 28.797 22.373
18.622 28.801 22.209
18.622 28.801 22.046
18.623 28.803 21.890
18.623 28.805 21.723
18.623 28.797 21.568
18.623 28.793 21.397
18.623 28.796 21.233
18.623 28.797 21.075
18.623 28.791 20.916
18.623 28.782 20.748
18.623 28.779 20.582
18.623 28.785 20.430
18.623 28.786 20.266
18.623 28.770 20.097
18.623 28.755 19.936
18.623 28.753 19.774
18.623 28.751 19.608
18.623 28.749 19.454
18.623 28.750 19.290
18.623 28.751 19.125
18.623 28.742 18.964
18.623 28.740 18.801
18.624 28.741 18.640
18.624 28.739 18.479
18.624 28.744 18.316
18.625 28.746 18.159
18.625 28.737 17.990
18.625 28.728 17.830
18.626 28.724 17.668
18.626 28.731 17.508
18.626 28.741 17.345
18.626 28.757 17.185
18.627 28.788 17.023
18.627 28.810 16.870
18.627 28.805 16.703
18.627 28.798 16.531
18.627 28.783 16.380
18.627 28.775 16.224
18.627 28.784 16.061
18.627 28.821 15.920
18.627 28.849 15.843
18.710 29.211 30.652
18.710 29.109 30.562
18.710 29.000 30.465
18.710 28.889 30.366
18.710 28.801 30.264
18.710 28.733 30.167
18.710 28.677 30.004
18.710 28.678 29.842
18.711 28.702 29.678
18.711 28.713 29.513
18.711 28.709 29.357
18.712 28.704 29.192
18.712 28.705 29.031
18.712 28.707 28.867
18.712 28.696 28.696
18.713 28.682 28.545
18.713 28.686 28.378
18.713 28.695 28.206
18.713 28.700 28.050
18.713 28.701 27.883
18.714 28.683 27.731
18.714 28.666 27.557
18.714 28.665 27.390
18.715 28.663 27.232
18.715 28.650 27.070
18.716 28.635 26.904
18.716 28.629 26.742
18.717 28.629 26.577
18.717 28.624 26.414
18.718 28.622 26.249
18.718 28.621 26.088
18.719 28.623 25.924
18.719 28.632 25.765
18.719 28.631 25.604
18.719 28.616 25.439
18.719 28.599 25.276
18.719 28.573 25.103
18.719 28.553 24.948
18.718 28.552 24.777
18.718 28.566 24.620
18.718 28.590 24.461
18.718 28.620 24.304
18.718 28.647 24.140
18.718 28.671 23.986
18.718 28.698 23.823
18.719 28.711 23.659
18.719 28.709 23.504
18.719 28.706 23.340
18.719 28.698 23.175
18.719 28.686 23.008
18.720 28.681 22.854
18.720 28.688 22.683
18.720 28.695 22.520
18.720 28.692 22.365
18.721 28.704 22.202
18.721 28.708 22.038
18.721 28.709 21.878
18.721 28.710 21.717
18.721 28.706 21.551
18.721 28.704 21.390
18.722 28.703 21.226
18.722 28.705 21.070
18.722 28.704 20.901
18.722 28.693 20.739
18.722 28.688 20.586
18.722 28.690 20.413
18.722 28.688 20.255
18.722 28.672 20.085
18.722 28.658 19.931
18.722 28.655 19.770
18.722 28.644 19.600
18.722 28.644 19.441
18.722 28.653 19.280
18.722 28.652 19.120
18.722 28.640 18.955
18.722 28.638 18.792
18.722 28.643 18.632
18.722 28.643 18.476
18.723 28.644 18.305
18.723 28.645 18.142
18.723 28.632 17.989
18.724 28.622 17.819
18.724 28.618 17.665
18.724 28.625 17.498
18.725 28.638 17.334
18.725 28.660 17.182
18.725 28.695 17.018
18.725 28.716 16.861
18.726 28.717 16.704
18.725 28.702 16.539
18.725 28.678 16.356
18.725 28.665 16.205
18.725 28.671 16.054
18.725 28.677 15.987
18.811 29.178 30.718
18.810 29.091 30.634
18.810 28.988 30.537
18.810 28.890 30.437
18.810 28.781 30.343
18.810 28.697 30.254
18.810 28.633 30.163
18.810 28.578 29.992
18.810 28.577 29.818
18.811 28.598 29.676
18.811 28.609 29.497
18.812 28.609 29.340
18.812 28.605 29.175
18.812 28.606 29.017
18.812 28.607 28.853
18.813 28.598 28.690
18.813 28.589 28.526
18.813 28.591 28.360
18.813 28.598 28.198
18.813 28.607 28.041
18.814 28.604 27.877
18.814 28.586 27.704
18.814 28.569 27.543
18.814 28.561 27.388
18.815 28.555 27.213
18.815 28.541 27.056
18.816 28.530 26.887
18.816 28.526 26.730
18.817 28.527 26.562
18.817 28.521 26.401
18.818 28.517 26.238
18.818 28.519 26.076
18.819 28.524 25.921
18.819 28.538 25.752
18.819 28.542 25.588
18.819 28.534 25.423
18.819 28.514 25.269
18.819 28.481 25.097
18.819 28.457 24.932
18.819 28.458 24.776
18.818 28.470 24.603
18.818 28.492 24.448
18.818 28.518 24.290
18.818 28.541 24.138
18.818 28.574 23.971
18.819 28.604 23.816
18.819 28.612 23.644
18.819 28.610 23.487
18.819 28.603 23.330
18.819 28.592 23.155
18.819 28.582 23.001
18.820 28.579 22.840
18.820 28.592 22.679
18.820 28.597 22.514
18.821 28.596 22.351
18.821 28.608 22.191
18.821 28.609 22.029
18.821 28.608 21.875
18.821 28.608 21.702
18.821 28.606 21.543
18.822 28.602 21.379
18.822 28.598 21.215
18.822 28.603 21.059
18.822 28.606 20.896
18.822 28.597 20.735
18.822 28.591 20.567
18.822 28.592 20.410
18.822 28.587 20.245
18.822 28.577 20.083
18.822 28.569 19.923
18.822 28.563 19.751
18.822 28.550 19.598
18.822 28.550 19.431
18.822 28.560 19.274
18.822 28.554 19.108
18.822 28.540 18.946
18.822 28.538 18.789
18.822 28.545 18.626
18.823 28.547 18.459
18.823 28.546 18.298
18.823 28.541 18.147
18.823 28.532 17.975
18.824 28.521 17.813
18.824 28.519 17.654
18.825 28.527 17.492
18.825 28.536 17.330
18.825 28.557 17.171
18.825 28.595 17.016
18.826 28.618 16.849
18.826 28.612 16.687
18.826 28.590 16.533
18.825 28.564 16.364
18.825 28.549 16.191
18.825 28.550 16.033
18.825 28.561 15.959
18.910 29.112 30.836
18.910 29.066 30.705
18.910 28.981 30.621
18.909 28.882 30.522
18.909 28.776 30.430
18.909 28.669 30.332
18.909 28.589 30.234
18.909 28.528 30.139
18.909 28.475 29.977
18.909 28.471 29.809
18.910 28.488 29.644
18.910 28.503 29.494
18.911 28.510 29.324
18.911 28.512 29.167
18.911 28.513 28.997
18.912 28.515 28.841
18.912 28.508 28.677
18.912 28.500 28.512
18.912 28.500 28.353
18.912 28.500 28.176
18.912 28.507 28.027
18.913 28.505 27.869
18.913 28.490 27.694
18.913 28.474 27.535
18.913 28.464 27.367
18.914 28.456 27.202
18.914 28.440 27.043
18.915 28.429 26.875
18.915 28.426 26.711
18.916 28.425 26.559
18.917 28.420 26.386
18.917 28.420 26.226
18.918 28.429 26.061
18.918 28.437 25.905
18.918 28.448 25.744
18.918 28.460 25.581
18.919 28.458 25.421
18.918 28.436 25.248
18.918 28.394 25.090
18.918 28.365 24.921
18.918 28.361 24.758
18.918 28.373 24.597
18.917 28.392 24.439
18.917 28.415 24.276
18.917 28.443 24.118
18.918 28.478 23.963
18.918 28.509 23.807
18.918 28.513 23.641
18.918 28.507 23.478
18.918 28.502 23.311
18.918 28.495 23.160
18.919 28.484 22.982
18.919 28.481 22.831
18.919 28.501 22.666
18.919 28.501 22.505
18.920 28.499 22.338
18.920 28.509 22.186
18.920 28.510 22.019
18.920 28.507 21.855
18.920 28.512 21.696
18.921 28.515 21.533
18.921 28.509 21.375
18.921 28.504 21.212
18.921 28.511 21.044
18.921 28.514 20.887
18.921 28.505 20.721
18.921 28.500 20.563
18.921 28.492 20.399
18.921 28.487 20.238
18.921 28.483 20.074
18.921 28.478 19.908
18.921 28.469 19.750
18.921 28.456 19.591
18.921 28.454 19.426
18.921 28.463 19.266
18.921 28.460 19.101
18.921 28.444 18.936
18.921 28.441 18.779
18.921 28.452 18.617
18.922 28.449 18.451
18.922 28.442 18.299
18.922 28.434 18.128
18.923 28.423 17.970
18.923 28.421 17.812
18.923 28.424 17.641
18.924 28.432 17.491
18.924 28.442 17.319
18.924 28.462 17.163
18.925 28.504 17.005
18.925 28.523 16.853
18.925 28.519 16.686
18.925 28.497 16.529
18.925 28.471 16.342
18.924 28.461 16.188
18.924 28.459 16.028
18.924 28.452 15.952
19.009 28.951 30.690
19.009 28.865 30.600
19.009 28.765 30.508
19.009 28.663 30.415
19.009 28.563 30.311
19.008 28.487 30.218
19.008 28.433 30.130
19.009 28.383 29.956
19.009 28.380 29.803
19.010 28.396 29.634
19.010 28.406 29.473
19.010 28.413 29.311
19.011 28.416 29.156
19.011 28.411 28.984
19.011 28.416 28.826
19.011 28.418 28.667
19.012 28.412 28.491
19.012 28.410 28.334
19.012 28.404 28.185
19.012 28.405 28.005
19.012 28.402 27.846
19.013 28.393 27.688
19.013 28.383 27.521
19.013 28.373 27.354
19.014 28.361 27.194
19.014 28.344 27.028
19.014 28.332 26.862
19.015 28.327 26.704
19.016 28.325 26.534
19.016 28.322 26.377
19.017 28.329 26.216
19.017 28.342 26.053
19.018 28.352 25.891
19.018 28.365 25.734
19.018 28.382 25.575
19.018 28.386 25.410
19.018 28.360 25.242
19.018 28.309 25.076
19.018 28.272 24.908
19.017 28.261 24.752
19.017 28.270 24.586
19.017 28.286 24.424
19.017 28.312 24.269
19.017 28.348 24.109
19.017 28.384 23.953
19.017 28.411 23.784
19.018 28.412 23.636
19.018 28.405 23.462
19.018 28.408 23.304
19.018 28.405 23.146
19.018 28.396 22.980
19.019 28.396 22.822
19.019 28.407 22.649
19.019 28.404 22.500
19.019 28.399 22.333
19.020 28.407 22.168
19.020 28.410 22.010
19.020 28.408 21.848
19.020 28.413 21.684
19.020 28.415 21.523
19.020 28.408 21.361
19.020 28.405 21.204
19.021 28.415 21.035
19.021 28.420 20.884
19.021 28.416 20.715
19.021 28.410 20.552
19.021 28.399 20.391
19.021 28.393 20.223
19.021 28.392 20.069
19.021 28.390 19.908
19.021 28.379 19.741
19.021 28.364 19.575
19.021 28.359 19.422
19.021 28.362 19.250
19.021 28.361 19.096
19.021 28.348 18.934
19.021 28.346 18.770
19.021 28.359 18.605
19.021 28.357 18.455
19.022 28.348 18.284
19.022 28.341 18.121
19.022 28.334 17.958
19.023 28.334 17.800
19.023 28.339 17.642
19.023 28.345 17.479
19.024 28.354 17.316
19.024 28.373 17.161
19.024 28.403 17.000
19.024 28.421 16.834
19.025 28.416 16.672
19.024 28.392 16.507
19.024 28.382 16.425
19.024 28.369 16.271
19.024 28.368 16.117
19.024 28.384 15.955
19.024 28.393 15.871
19.109 28.833 30.680
19.109 28.749 30.582
19.108 28.647 30.484
19.108 28.550 30.398
19.108 28.457 30.302
19.108 28.387 30.202
19.108 28.303 30.039
19.109 28.284 29.851
19.109 28.292 29.702
19.109 28.305 29.543
19.110 28.313 29.375
19.110 28.319 29.223
19.110 28.321 29.056
19.111 28.320 28.891
19.111 28.328 28.732
19.111 28.326 28.572
19.111 28.319 28.401
19.111 28.312 28.238
19.112 28.306 28.083
19.112 28.304 27.909
19.112 28.303 27.759
19.112 28.298 27.590
19.113 28.291 27.428
19.113 28.280 27.257
19.113 28.264 27.100
19.114 28.246 26.935
19.114 28.234 26.773
19.115 28.231 26.606
19.116 28.229 26.448
19.116 28.231 26.278
19.117 28.251 26.121
19.117 28.264 25.965
19.117 28.270 25.805
19.118 28.291 25.637
19.118 28.303 25.484
19.118 28.287 25.316
19.118 28.242 25.148
19.117 28.190 24.987
19.117 28.161 24.811
19.117 28.162 24.652
19.117 28.180 24.496
19.117 28.204 24.332
19.117 28.242 24.179
19.117 28.284 24.026
19.117 28.314 23.860
19.117 28.324 23.691
19.117 28.317 23.537
19.117 28.315 23.379
19.118 28.319 23.214
19.118 28.317 23.053
19.118 28.309 22.892
19.118 28.310 22.728
19.119 28.312 22.563
19.119 28.305 22.406
19.119 28.308 22.240
19.119 28.315 22.082
19.119 28.315 21.916
19.120 28.316 21.757
19.120 28.320 21.597
19.120 28.317 21.432
19.120 28.308 21.270
19.120 28.315 21.111
19.120 28.326 20.948
19.120 28.331 20.787
19.120 28.333 20.628
19.120 28.320 20.461
19.120 28.306 20.302
19.120 28.300 20.136
19.120 28.295 19.983
19.120 28.292 19.816
19.120 28.281 19.655
19.120 28.271 19.483
19.120 28.265 19.337
19.120 28.267 19.156
19.120 28.258 19.004
19.120 28.248 18.843
19.121 28.256 18.686
19.121 28.265 18.517
19.121 28.261 18.358
19.121 28.260 18.199
19.122 28.256 18.042
19.122 28.252 17.877
19.123 28.255 17.703
19.123 28.256 17.554
19.123 28.264 17.390
19.123 28.277 17.231
19.124 28.293 17.073
19.124 28.316 16.904
19.124 28.319 16.756
19.124 28.304 16.584
19.124 28.285 16.434
19.124 28.277 16.257
19.124 28.278 16.105
19.124 28.289 15.946
19.124 28.354 15.782
19.124 28.370 15.718
19.208 28.706 30.659
19.208 28.622 30.566
19.208 28.536 30.474
19.207 28.443 30.378
19.207 28.357 30.281
19.207 28.290 30.190
19.207 28.237 30.095
19.207 28.191 29.936
19.208 28.192 29.774
19.208 28.205 29.603
19.209 28.212 29.445
19.209 28.221 29.283
19.210 28.229 29.125
19.210 28.231 28.962
19.210 28.237 28.797
19.210 28.234 28.637
19.210 28.227 28.479
19.211 28.221 28.312
19.211 28.207 28.139
19.211 28.203 27.988
19.211 28.206 27.818
19.211 28.204 27.658
19.212 28.201 27.497
19.212 28.191 27.331
19.212 28.178 27.167
19.213 28.164 27.004
19.213 28.147 26.842
19.214 28.139 26.679
19.214 28.140 26.509
19.215 28.138 26.358
19.216 28.153 26.189
19.216 28.173 26.035
19.217 28.176 25.870
19.217 28.183 25.714
19.217 28.194 25.544
19.217 28.189 25.388
19.217 28.158 25.220
19.217 28.109 25.053
19.216 28.073 24.885
19.216 28.064 24.721
19.216 28.076 24.565
19.216 28.099 24.401
19.216 28.132 24.249
19.216 28.176 24.087
19.216 28.212 23.936
19.216 28.232 23.772
19.216 28.229 23.609
19.217 28.224 23.445
19.217 28.229 23.285
19.217 28.230 23.124
19.217 28.222 22.955
19.217 28.217 22.801
19.218 28.218 22.640
19.218 28.215 22.470
19.218 28.212 22.315
19.218 28.219 22.154
19.219 28.225 21.995
19.219 28.222 21.820
19.219 28.224 21.669
19.219 28.228 21.511
19.219 28.219 21.340
19.219 28.211 21.183
19.219 28.221 21.019
19.220 28.228 20.863
19.220 28.232 20.693
19.220 28.234 20.542
19.220 28.219 20.371
19.220 28.205 20.213
19.220 28.199 20.043
19.220 28.196 19.890
19.220 28.194 19.726
19.220 28.184 19.565
19.220 28.175 19.395
19.220 28.169 19.242
19.220 28.166 19.077
19.220 28.155 18.917
19.220 28.152 18.750
19.220 28.162 18.594
19.220 28.164 18.431
19.221 28.164 18.273
19.221 28.168 18.110
19.221 28.164 17.942
19.222 28.161 17.789
19.222 28.161 17.628
19.222 28.163 17.465
19.223 28.175 17.302
19.223 28.191 17.142
19.223 28.208 16.985
19.223 28.218 16.828
19.223 28.214 16.657
19.223 28.197 16.503
19.223 28.188 16.336
19.223 28.193 16.178
19.223 28.192 16.014
19.223 28.193 15.859
19.223 28.203 15.704
19.308 28.611 30.641
19.308 28.522 30.541
19.308 28.427 30.455
19.308 28.334 30.362
19.307 28.251 30.264
19.307 28.190 30.176
19.307 28.143 30.082
19.308 28.104 29.921
19.308 28.106 29.755
19.309 28.120 29.597
19.309 28.129 29.438
19.309 28.137 29.273
19.310 28.141 29.101
19.310 28.143 28.958
19.310 28.147 28.783
19.311 28.140 28.628
19.311 28.132 28.456
19.311 28.126 28.296
19.311 28.115 28.130
19.311 28.109 27.974
19.311 28.110 27.806
19.312 28.113 27.646
19.312 28.107 27.487
19.312 28.101 27.320
19.313 28.093 27.156
19.313 28.080 26.996
19.314 28.067 26.825
19.314 28.053 26.670
19.315 28.051 26.500
19.315 28.052 26.341
19.316 28.063 26.182
19.316 28.082 26.020
19.317 28.085 25.857
19.317 28.081 25.704
19.317 28.079 25.533
19.317 28.063 25.372
19.317 28.030 25.200
19.317 27.991 25.039
19.317 27.968 24.876
19.316 27.968 24.714
19.316 27.983 24.552
19.316 28.013 24.396
19.316 28.052 24.238
19.316 28.093 24.074
19.316 28.125 23.923
19.317 28.142 23.761
19.317 28.142 23.599
19.317 28.138 23.441
19.317 28.138 23.274
19.317 28.137 23.111
19.317 28.133 22.962
19.318 28.129 22.786
19.318 28.126 22.619
19.318 28.123 22.472
19.318 28.119 22.300
19.319 28.125 22.140
19.319 28.132 21.984
19.319 28.129 21.822
19.319 28.134 21.656
19.319 28.139 21.495
19.319 28.129 21.334
19.320 28.119 21.171
19.320 28.128 21.009
19.320 28.136 20.854
19.320 28.139 20.690
19.320 28.145 20.529
19.320 28.128 20.364
19.320 28.110 20.202
19.320 28.098 20.040
19.320 28.096 19.877
19.320 28.097 19.721
19.320 28.089 19.560
19.320 28.082 19.387
19.320 28.075 19.236
19.320 28.073 19.063
19.320 28.065 18.908
19.320 28.061 18.750
19.320 28.068 18.583
19.321 28.069 18.426
19.321 28.071 18.263
19.321 28.079 18.098
19.322 28.075 17.943
19.322 28.071 17.788
19.322 28.071 17.616
19.323 28.074 17.453
19.323 28.086 17.299
19.323 28.107 17.138
19.323 28.122 16.979
19.324 28.127 16.819
19.324 28.130 16.655
19.324 28.119 16.493
19.324 28.111 16.330
19.323 28.110 16.174
19.323 28.103 16.007
19.323 28.109 15.853
19.323 28.107 15.705
19.408 28.582 30.712
19.408 28.510 30.632
19.408 28.427 30.532
19.408 28.328 30.440
19.408 28.234 30.347
19.408 28.151 30.251
19.407 28.092 30.165
19.408 28.049 30.071
19.408 28.016 29.907
19.408 28.017 29.743
19.409 28.030 29.582
19.409 28.041 29.420
19.410 28.043 29.270
19.410 28.044 29.093
19.410 28.049 28.932
19.410 28.052 28.777
19.411 28.042 28.609
19.411 28.037 28.444
19.411 28.033 28.284
19.411 28.025 28.126
19.411 28.025 27.959
19.411 28.022 27.794
19.412 28.022 27.634
19.412 28.019 27.468
19.412 28.009 27.315
19.413 28.003 27.143
19.413 27.996 26.981
19.414 27.986 26.815
19.414 27.973 26.657
19.415 27.965 26.497
19.415 27.962 26.333
19.416 27.967 26.170
19.417 27.976 26.008
19.417 27.972 25.847
19.417 27.961 25.674
19.417 27.947 25.518
19.417 27.923 25.354
19.417 27.895 25.194
19.417 27.874 25.024
19.417 27.868 24.864
19.417 27.880 24.705
19.416 27.900 24.539
19.416 27.932 24.391
19.416 27.971 24.223
19.417 28.009 24.069
19.417 28.034 23.909
19.417 28.048 23.755
19.417 28.050 23.588
19.417 28.041 23.431
19.417 28.037 23.262
19.417 28.038 23.101
19.418 28.040 22.940
19.418 28.039 22.789
19.418 28.041 22.612
19.418 28.035 22.459
19.419 28.031 22.294
19.419 28.040 22.132
19.419 28.048 21.973
19.419 28.043 21.814
19.419 28.047 21.645
19.420 28.050 21.490
19.420 28.040 21.327
19.420 28.030 21.165
19.420 28.036 21.002
19.420 28.040 20.841
19.420 28.044 20.682
19.420 28.051 20.518
19.420 28.035 20.359
19.420 28.016 20.189
19.420 28.001 20.036
19.420 27.997 19.868
19.420 28.002 19.707
19.420 28.000 19.549
19.420 27.993 19.388
19.420 27.982 19.221
19.420 27.978 19.063
19.420 27.975 18.898
19.420 27.971 18.739
19.420 27.975 18.577
19.421 27.976 18.418
19.421 27.981 18.258
19.421 27.989 18.094
19.422 27.985 17.929
19.422 27.982 17.779
19.422 27.977 17.615
19.423 27.977 17.446
19.423 27.994 17.295
19.423 28.015 17.130
19.424 28.033 16.976
19.424 28.042 16.809
19.424 28.042 16.647
19.424 28.031 16.492
19.424 28.022 16.326
19.424 28.012 16.162
19.423 28.000 16.011
19.423 28.037 15.841
19.424 28.090 15.704
19.508 28.488 30.705
19.508 28.411 30.617
19.508 28.322 30.513
19.508 28.220 30.417
19.508 28.126 30.333
19.508 28.043 30.241
19.508 27.989 30.148
19.508 27.951 30.054
19.508 27.921 29.892
19.509 27.925 29.730
19.509 27.940 29.570
19.509 27.953 29.412
19.510 27.958 29.242
19.510 27.952 29.082
19.510 27.955 28.922
19.511 27.958 28.761
19.511 27.951 28.599
19.511 27.943 28.438
19.511 27.945 28.268
19.511 27.940 28.110
19.511 27.935 27.950
19.512 27.936 27.794
19.512 27.933 27.611
19.512 27.927 27.462
19.513 27.917 27.294
19.513 27.912 27.135
19.513 27.910 26.972
19.514 27.903 26.816
19.514 27.891 26.644
19.515 27.882 26.482
19.516 27.877 26.309
19.516 27.876 26.160
19.517 27.874 25.995
19.517 27.864 25.833
19.517 27.847 25.670
19.517 27.826 25.504
19.517 27.798 25.344
19.517 27.776 25.174
19.517 27.771 25.009
19.517 27.783 24.852
19.517 27.803 24.693
19.517 27.828 24.536
19.517 27.860 24.377
19.517 27.896 24.222
19.517 27.925 24.061
19.517 27.944 23.901
19.517 27.953 23.740
19.517 27.952 23.577
19.517 27.946 23.418
19.517 27.938 23.255
19.517 27.939 23.093
19.518 27.942 22.930
19.518 27.944 22.766
19.518 27.947 22.609
19.519 27.945 22.448
19.519 27.945 22.286
19.519 27.955 22.128
19.519 27.967 21.964
19.519 27.967 21.801
19.520 27.965 21.645
19.520 27.964 21.479
19.520 27.957 21.316
19.520 27.948 21.156
19.520 27.948 20.996
19.520 27.947 20.837
19.520 27.949 20.674
19.520 27.955 20.508
19.520 27.941 20.345
19.520 27.925 20.185
19.520 27.912 20.031
19.520 27.903 19.857
19.520 27.909 19.703
19.520 27.914 19.537
19.520 27.906 19.377
19.520 27.895 19.218
19.520 27.895 19.059
19.520 27.893 18.891
19.520 27.890 18.732
19.521 27.892 18.571
19.521 27.890 18.410
19.521 27.892 18.252
19.522 27.899 18.085
19.522 27.894 17.930
19.522 27.893 17.764
19.523 27.890 17.608
19.523 27.889 17.446
19.523 27.904 17.281
19.524 27.925 17.129
19.524 27.948 16.963
19.524 27.961 16.806
19.524 27.964 16.638
19.524 27.953 16.487
19.524 27.943 16.324
19.524 27.929 16.154
19.524 27.921 16.003
19.524 27.941 15.834
19.524 27.979 15.699
19.608 28.389 30.682
19.608 28.306 30.598
19.608 28.210 30.511
19.608 28.106 30.409
19.608 28.017 30.308
19.608 27.939 30.220
19.608 27.853 30.045
19.608 27.833 29.878
19.609 27.837 29.715
19.609 27.854 29.556
19.610 27.868 29.398
19.610 27.867 29.230
19.610 27.859 29.077
19.610 27.856 28.911
19.611 27.860 28.748
19.611 27.857 28.580
19.611 27.853 28.420
19.611 27.856 28.259
19.611 27.851 28.100
19.611 27.851 27.930
19.612 27.851 27.769
19.612 27.847 27.623
19.612 27.840 27.444
19.613 27.828 27.287
19.613 27.823 27.125
19.614 27.825 26.957
19.614 27.822 26.796
19.615 27.811 26.631
19.615 27.798 26.478
19.616 27.788 26.309
19.616 27.780 26.144
19.617 27.769 25.981
19.617 27.753 25.819
19.617 27.738 25.654
19.617 27.717 25.493
19.617 27.694 25.323
19.617 27.680 25.164
19.617 27.687 25.009
19.617 27.709 24.842
19.617 27.731 24.685
19.617 27.759 24.524
19.617 27.794 24.368
19.617 27.827 24.213
19.617 27.850 24.057
19.617 27.863 23.890
19.617 27.863 23.729
19.617 27.861 23.573
19.617 27.856 23.404
19.617 27.852 23.246
19.618 27.852 23.083
19.618 27.856 22.920
19.618 27.860 22.762
19.618 27.859 22.608
19.619 27.857 22.434
19.619 27.859 22.275
19.619 27.869 22.114
19.619 27.880 21.959
19.620 27.883 21.797
19.620 27.877 21.630
19.620 27.874 21.477
19.620 27.870 21.309
19.620 27.866 21.145
19.620 27.865 20.986
19.620 27.862 20.828
19.620 27.864 20.659
19.620 27.863 20.505
19.620 27.854 20.344
19.620 27.845 20.179
19.620 27.830 20.012
19.620 27.822 19.856
19.620 27.826 19.690
19.620 27.827 19.536
19.620 27.820 19.370
19.620 27.809 19.206
19.620 27.809 19.047
19.620 27.807 18.891
19.621 27.806 18.726
19.621 27.810 18.570
19.621 27.807 18.401
19.621 27.805 18.244
19.622 27.808 18.077
19.622 27.804 17.922
19.622 27.806 17.762
19.623 27.810 17.595
19.623 27.810 17.442
19.623 27.820 17.280
19.624 27.840 17.119
19.624 27.860 16.958
19.624 27.871 16.801
19.624 27.869 16.640
19.624 27.859 16.474
19.624 27.849 16.315
19.624 27.835 16.154
19.624 27.824 15.988
19.624 27.840 15.835
19.624 27.905 15.684
19.708 28.274 30.675
19.708 28.188 30.585
19.708 28.106 30.488
19.707 28.003 30.392
19.707 27.917 30.301
19.707 27.846 30.207
19.707 27.768 30.033
19.708 27.751 29.868
19.708 27.756 29.700
19.709 27.770 29.548
19.709 27.783 29.387
19.709 27.781 29.221
19.710 27.775 29.065
19.710 27.773 28.891
19.710 27.775 28.732
19.710 27.774 28.576
19.711 27.776 28.403
19.711 27.775 28.252
19.711 27.769 28.093
19.711 27.771 27.927
19.711 27.776 27.758
19.712 27.774 27.603
19.712 27.761 27.430
19.712 27.745 27.275
19.713 27.740 27.113
19.713 27.740 26.947
19.714 27.740 26.794
19.714 27.734 26.625
19.715 27.719 26.459
19.715 27.706 26.304
19.716 27.692 26.131
19.716 27.675 25.969
19.716 27.656 25.809
19.717 27.641 25.639
19.717 27.626 25.485
19.717 27.608 25.316
19.717 27.602 25.151
19.717 27.617 24.993
19.717 27.642 24.841
19.717 27.669 24.680
19.716 27.699 24.520
19.716 27.733 24.365
19.716 27.758 24.201
19.716 27.776 24.039
19.716 27.784 23.885
19.716 27.779 23.724
19.717 27.775 23.558
19.717 27.769 23.396
19.717 27.764 23.232
19.717 27.766 23.079
19.717 27.768 22.913
19.718 27.775 22.754
19.718 27.778 22.585
19.718 27.773 22.433
19.718 27.775 22.273
19.719 27.786 22.106
19.719 27.799 21.946
19.719 27.802 21.794
19.719 27.790 21.626
19.719 27.789 21.457
19.719 27.787 21.301
19.720 27.783 21.145
19.720 27.785 20.977
19.720 27.782 20.813
19.720 27.782 20.660
19.720 27.780 20.493
19.720 27.775 20.334
19.720 27.770 20.174
19.720 27.754 20.005
19.720 27.746 19.852
19.720 27.750 19.689
19.720 27.747 19.529
19.720 27.738 19.358
19.720 27.729 19.206
19.720 27.726 19.036
19.720 27.722 18.879
19.720 27.722 18.716
19.720 27.724 18.565
19.720 27.723 18.392
19.721 27.726 18.238
19.721 27.727 18.076
19.721 27.722 17.914
19.722 27.727 17.756
19.722 27.732 17.590
19.723 27.729 17.435
19.723 27.738 17.270
19.723 27.755 17.114
19.723 27.772 16.955
19.723 27.781 16.788
19.723 27.766 16.639
19.723 27.758 16.468
19.723 27.754 16.306
19.723 27.743 16.149
19.723 27.733 15.985
19.723 27.757 15.838
19.723 27.800 15.675
19.806 28.239 30.736
19.806 28.178 30.655
19.806 28.098 30.565
19.806 28.012 30.473
19.806 27.913 30.378
19.806 27.831 30.283
19.806 27.762 30.194
19.806 27.689 30.026
19.806 27.675 29.850
19.807 27.679 29.697
19.807 27.692 29.528
19.808 27.705 29.372
19.808 27.703 29.211
19.808 27.695 29.049
19.809 27.693 28.886
19.809 27.692 28.724
19.809 27.693 28.563
19.809 27.699 28.400
19.809 27.698 28.239
19.809 27.688 28.073
19.810 27.691 27.914
19.810 27.696 27.752
19.810 27.692 27.592
19.810 27.681 27.431
19.811 27.664 27.263
19.811 27.659 27.095
19.812 27.661 26.946
19.812 27.661 26.775
19.813 27.653 26.614
19.813 27.640 26.452
19.814 27.626 26.290
19.814 27.608 26.121
19.815 27.588 25.964
19.815 27.568 25.789
19.815 27.555 25.636
19.815 27.547 25.468
19.815 27.537 25.316
19.815 27.536 25.146
19.815 27.552 24.982
19.815 27.579 24.831
19.815 27.608 24.674
19.815 27.638 24.512
19.815 27.667 24.351
19.815 27.683 24.195
19.815 27.695 24.039
19.815 27.700 23.871
19.815 27.697 23.708
19.815 27.692 23.553
19.815 27.689 23.395
19.815 27.686 23.228
19.816 27.684 23.060
19.816 27.685 22.904
19.816 27.692 22.743
19.816 27.693 22.587
19.817 27.688 22.418
19.817 27.687 22.258
19.817 27.700 22.101
19.817 27.710 21.934
19.817 27.710 21.776
19.818 27.706 21.617
19.818 27.704 21.459
19.818 27.705 21.299
19.818 27.705 21.127
19.818 27.705 20.972
19.818 27.699 20.807
19.818 27.695 20.653
19.818 27.700 20.485
19.818 27.701 20.325
19.818 27.697 20.169
19.818 27.684 20.000
19.818 27.676 19.843
19.818 27.676 19.683
19.818 27.671 19.516
19.818 27.659 19.355
19.818 27.649 19.199
19.818 27.647 19.034
19.818 27.644 18.871
19.818 27.639 18.716
19.819 27.642 18.552
19.819 27.642 18.387
19.819 27.647 18.229
19.820 27.649 18.075
19.820 27.646 17.906
19.820 27.650 17.747
19.821 27.657 17.591
19.821 27.656 17.425
19.821 27.663 17.270
19.822 27.678 17.106
19.822 27.692 16.949
19.822 27.693 16.787
19.822 27.671 16.623
19.822 27.657 16.458
19.822 27.663 16.306
19.822 27.667 16.141
19.822 27.660 15.978
19.822 27.679 15.837
19.821 27.684 15.673
19.905 28.152 30.729
19.905 28.090 30.643
19.904 28.009 30.555
19.904 27.921 30.460
19.904 27.826 30.365
19.904 27.747 30.272
19.904 27.682 30.180
19.904 27.617 30.005
19.905 27.600 29.850
19.905 27.601 29.675
19.906 27.614 29.524
19.906 27.625 29.360
19.906 27.624 29.204
19.907 27.619 29.036
19.907 27.614 28.871
19.907 27.612 28.714
19.907 27.617 28.544
19.907 27.624 28.389
19.908 27.619 28.230
19.908 27.610 28.068
19.908 27.609 27.899
19.908 27.608 27.741
19.908 27.605 27.578
19.909 27.597 27.416
19.909 27.583 27.257
19.909 27.579 27.082
19.910 27.582 26.932
19.910 27.580 26.768
19.911 27.567 26.602
19.912 27.549 26.437
19.912 27.533 26.275
19.913 27.517 26.114
19.913 27.496 25.948
19.913 27.482 25.785
19.913 27.478 25.629
19.914 27.477 25.453
19.914 27.471 25.303
19.914 27.473 25.137
19.914 27.485 24.983
19.914 27.510 24.821
19.913 27.541 24.660
19.913 27.571 24.507
19.913 27.595 24.343
19.913 27.607 24.188
19.913 27.614 24.025
19.913 27.614 23.861
19.913 27.611 23.710
19.913 27.607 23.541
19.913 27.607 23.370
19.914 27.603 23.218
19.914 27.601 23.065
19.914 27.607 22.890
19.914 27.611 22.734
19.915 27.609 22.576
19.915 27.604 22.415
19.915 27.603 22.241
19.915 27.608 22.091
19.916 27.616 21.931
19.916 27.620 21.769
19.916 27.622 21.609
19.916 27.621 21.441
19.916 27.630 21.290
19.916 27.630 21.124
19.916 27.623 20.958
19.917 27.612 20.801
19.917 27.607 20.644
19.917 27.615 20.481
19.917 27.618 20.317
19.917 27.614 20.157
19.917 27.600 20.005
19.917 27.594 19.829
19.917 27.592 19.668
19.917 27.586 19.510
19.917 27.578 19.351
19.917 27.571 19.188
19.917 27.574 19.026
19.917 27.568 18.872
19.917 27.559 18.703
19.917 27.556 18.541
19.917 27.557 18.388
19.918 27.566 18.224
19.918 27.568 18.062
19.918 27.560 17.904
19.919 27.568 17.739
19.919 27.577 17.583
19.919 27.579 17.420
19.920 27.591 17.261
19.920 27.603 17.103
19.920 27.613 16.942
19.920 27.611 16.785
19.920 27.578 16.612
19.920 27.562 16.453
19.920 27.575 16.303
19.920 27.583 16.136
19.920 27.583 15.979
19.920 27.597 15.811
19.920 27.627 15.681
20.004 28.058 30.712
20.004 27.999 30.628
20.004 27.920 30.539
20.004 27.824 30.449
20.003 27.735 30.352
20.003 27.663 30.259
20.003 27.601 30.170
20.004 27.538 29.996
20.004 27.516 29.833
20.004 27.514 29.673
20.005 27.527 29.508
20.005 27.537 29.350
20.006 27.541 29.184
20.006 27.540 29.030
20.006 27.538 28.861
20.006 27.535 28.700
20.007 27.536 28.544
20.007 27.541 28.387
20.007 27.539 28.210
20.007 27.528 28.051
20.007 27.528 27.884
20.007 27.526 27.736
20.008 27.522 27.567
20.008 27.517 27.404
20.008 27.503 27.241
20.009 27.502 27.078
20.009 27.502 26.919
20.010 27.497 26.753
20.010 27.486 26.601
20.011 27.465 26.432
20.011 27.452 26.257
20.012 27.435 26.102
20.012 27.415 25.939
20.013 27.404 25.776
20.013 27.401 25.615
20.013 27.406 25.450
20.013 27.404 25.294
20.013 27.408 25.131
20.013 27.419 24.972
20.013 27.440 24.813
20.013 27.471 24.655
20.013 27.497 24.497
20.013 27.517 24.335
20.013 27.525 24.178
20.013 27.530 24.015
20.013 27.532 23.854
20.013 27.532 23.688
20.013 27.528 23.538
20.013 27.525 23.370
20.013 27.524 23.209
20.013 27.522 23.049
20.014 27.527 22.886
20.014 27.535 22.727
20.014 27.534 22.560
20.014 27.528 22.408
20.015 27.523 22.243
20.015 27.525 22.078
20.015 27.531 21.924
20.015 27.537 21.758
20.015 27.538 21.600
20.016 27.542 21.440
20.016 27.554 21.279
20.016 27.550 21.123
20.016 27.542 20.958
20.016 27.530 20.786
20.016 27.524 20.635
20.016 27.534 20.472
20.016 27.536 20.313
20.016 27.530 20.147
20.016 27.520 19.987
20.016 27.516 19.821
20.016 27.516 19.670
20.016 27.508 19.510
20.016 27.500 19.344
20.016 27.495 19.180
20.016 27.491 19.022
20.016 27.489 18.857
20.016 27.478 18.704
20.016 27.472 18.536
20.017 27.473 18.374
20.017 27.485 18.218
20.017 27.486 18.059
20.018 27.477 17.896
20.018 27.484 17.735
20.019 27.493 17.576
20.019 27.497 17.418
20.019 27.513 17.248
20.019 27.528 17.104
20.020 27.538 16.933
20.020 27.532 16.773
20.020 27.496 16.610
20.020 27.476 16.450
20.020 27.493 16.295
20.020 27.502 16.129
20.019 27.499 15.973
20.019 27.522 15.813
20.019 27.489 15.674
20.103 27.964 30.823
20.104 27.955 30.705
20.104 27.891 30.616
20.103 27.822 30.525
20.103 27.734 30.435
20.103 27.647 30.340
20.103 27.578 30.240
20.103 27.520 30.156
20.103 27.459 29.986
20.104 27.434 29.813
20.104 27.431 29.660
20.105 27.448 29.494
20.105 27.457 29.337
20.105 27.463 29.180
20.106 27.466 29.012
20.106 27.462 28.856
20.106 27.453 28.691
20.106 27.452 28.523
20.107 27.456 28.369
20.107 27.457 28.205
20.107 27.452 28.041
20.107 27.448 27.889
20.107 27.447 27.714
20.107 27.442 27.558
20.108 27.435 27.392
20.108 27.424 27.231
20.109 27.421 27.072
20.109 27.415 26.904
20.110 27.405 26.741
20.110 27.393 26.579
20.111 27.379 26.421
20.111 27.368 26.260
20.112 27.355 26.091
20.112 27.344 25.927
20.112 27.337 25.769
20.113 27.337 25.609
20.113 27.342 25.448
20.113 27.346 25.279
20.113 27.348 25.131
20.113 27.356 24.957
20.113 27.375 24.805
20.113 27.401 24.645
20.113 27.422 24.490
20.113 27.437 24.328
20.112 27.445 24.167
20.112 27.448 24.004
20.112 27.456 23.847
20.113 27.456 23.690
20.113 27.450 23.521
20.113 27.449 23.360
20.113 27.444 23.202
20.113 27.438 23.036
20.113 27.446 22.885
20.114 27.454 22.720
20.114 27.452 22.554
20.114 27.446 22.395
20.114 27.443 22.237
20.115 27.446 22.071
20.115 27.452 21.917
20.115 27.464 21.751
20.115 27.465 21.590
20.115 27.468 21.432
20.116 27.477 21.270
20.116 27.471 21.112
20.116 27.457 20.943
20.116 27.445 20.792
20.116 27.445 20.622
20.116 27.453 20.465
20.116 27.455 20.301
20.116 27.447 20.147
20.116 27.438 19.983
20.116 27.439 19.819
20.116 27.440 19.658
20.116 27.431 19.497
20.116 27.421 19.336
20.116 27.414 19.180
20.116 27.414 19.015
20.116 27.410 18.852
20.116 27.399 18.690
20.116 27.391 18.530
20.117 27.393 18.371
20.117 27.403 18.210
20.117 27.405 18.048
20.118 27.399 17.895
20.118 27.402 17.722
20.118 27.407 17.572
20.119 27.412 17.410
20.119 27.426 17.250
20.119 27.442 17.093
20.120 27.452 16.929
20.120 27.441 16.771
20.120 27.408 16.598
20.120 27.395 16.449
20.120 27.413 16.288
20.119 27.419 16.125
20.119 27.422 15.970
20.119 27.437 15.805
20.119 27.440 15.660
20.204 27.930 30.817
20.204 27.876 30.693
20.204 27.806 30.611
20.204 27.716 30.510
20.203 27.630 30.413
20.203 27.546 30.322
20.203 27.483 30.235
20.203 27.430 30.143
20.203 27.374 29.975
20.204 27.352 29.808
20.204 27.345 29.638
20.205 27.359 29.492
20.205 27.370 29.321
20.206 27.376 29.164
20.206 27.385 29.004
20.206 27.381 28.845
20.206 27.376 28.676
20.207 27.369 28.511
20.207 27.372 28.360
20.207 27.375 28.194
20.207 27.371 28.027
20.207 27.368 27.870
20.207 27.363 27.711
20.208 27.362 27.545
20.208 27.355 27.380
20.208 27.343 27.225
20.209 27.339 27.059
20.209 27.327 26.899
20.210 27.316 26.730
20.210 27.300 26.575
20.211 27.288 26.406
20.211 27.283 26.243
20.212 27.278 26.085
20.212 27.273 25.917
20.213 27.269 25.758
20.213 27.269 25.596
20.213 27.277 25.441
20.213 27.282 25.280
20.213 27.285 25.116
20.213 27.298 24.958
20.213 27.317 24.796
20.213 27.337 24.640
20.213 27.355 24.479
20.213 27.369 24.320
20.213 27.374 24.159
20.213 27.382 23.997
20.213 27.386 23.840
20.213 27.380 23.677
20.213 27.377 23.517
20.213 27.375 23.353
20.213 27.371 23.194
20.213 27.369 23.033
20.214 27.379 22.870
20.214 27.385 22.709
20.214 27.381 22.549
20.214 27.370 22.391
20.215 27.364 22.227
20.215 27.368 22.061
20.215 27.376 21.906
20.215 27.386 21.745
20.215 27.389 21.590
20.216 27.396 21.421
20.216 27.403 21.266
20.216 27.397 21.101
20.216 27.385 20.946
20.216 27.373 20.782
20.216 27.377 20.615
20.216 27.382 20.457
20.216 27.376 20.297
20.216 27.363 20.131
20.216 27.352 19.975
20.216 27.359 19.812
20.216 27.359 19.656
20.216 27.347 19.491
20.216 27.338 19.332
20.216 27.328 19.164
20.216 27.325 19.005
20.216 27.324 18.849
20.216 27.318 18.686
20.216 27.312 18.522
20.217 27.312 18.369
20.217 27.323 18.207
20.217 27.327 18.040
20.218 27.321 17.886
20.218 27.325 17.727
20.219 27.328 17.560
20.219 27.332 17.408
20.219 27.348 17.243
20.219 27.363 17.077
20.220 27.366 16.928
20.220 27.352 16.760
20.220 27.323 16.605
20.220 27.315 16.440
20.220 27.329 16.277
20.220 27.338 16.119
20.219 27.343 15.963
20.220 27.378 15.812
20.220 27.414 15.655
20.303 27.876 30.817
20.303 27.791 30.685
20.303 27.713 30.595
20.303 27.625 30.492
20.303 27.537 30.404
20.303 27.453 30.314
20.303 27.393 30.220
20.303 27.349 30.129
20.303 27.306 29.960
20.304 27.284 29.798
20.304 27.276 29.635
20.304 27.286 29.475
20.305 27.295 29.314
20.305 27.301 29.156
20.306 27.312 28.988
20.306 27.309 28.828
20.306 27.304 28.671
20.306 27.297 28.511
20.306 27.298 28.343
20.307 27.300 28.183
20.307 27.300 28.029
20.307 27.297 27.856
20.307 27.291 27.699
20.307 27.292 27.533
20.308 27.286 27.375
20.308 27.269 27.214
20.308 27.257 27.046
20.309 27.245 26.881
20.309 27.231 26.725
20.310 27.218 26.559
20.310 27.207 26.401
20.311 27.207 26.235
20.312 27.210 26.068
20.312 27.210 25.915
20.312 27.206 25.751
20.313 27.207 25.593
20.313 27.216 25.427
20.313 27.219 25.268
20.313 27.227 25.111
20.313 27.244 24.956
20.313 27.261 24.784
20.313 27.277 24.636
20.313 27.290 24.467
20.312 27.298 24.313
20.312 27.304 24.150
20.312 27.313 23.993
20.312 27.310 23.836
20.312 27.305 23.665
20.312 27.299 23.506
20.312 27.293 23.349
20.313 27.294 23.182
20.313 27.294 23.025
20.313 27.301 22.862
20.313 27.309 22.702
20.314 27.308 22.541
20.314 27.298 22.383
20.314 27.292 22.219
20.314 27.295 22.061
20.315 27.302 21.892
20.315 27.309 21.743
20.315 27.310 21.575
20.315 27.313 21.415
20.315 27.324 21.259
20.315 27.319 21.091
20.316 27.310 20.938
20.316 27.303 20.773
20.316 27.305 20.614
20.316 27.308 20.446
20.316 27.301 20.295
20.316 27.287 20.132
20.316 27.281 19.962
20.316 27.286 19.807
20.316 27.285 19.647
20.316 27.269 19.479
20.316 27.254 19.329
20.316 27.244 19.158
20.316 27.238 19.007
20.316 27.243 18.834
20.316 27.245 18.680
20.316 27.239 18.520
20.316 27.235 18.359
20.317 27.247 18.199
20.317 27.254 18.038
20.317 27.251 17.876
20.318 27.256 17.719
20.318 27.253 17.560
20.318 27.253 17.398
20.319 27.269 17.236
20.319 27.283 17.080
20.319 27.284 16.919
20.319 27.267 16.752
20.319 27.246 16.600
20.319 27.240 16.439
20.319 27.251 16.281
20.319 27.262 16.111
20.319 27.274 15.955
20.319 27.314 15.812
20.319 27.422 15.660
20.402 27.696 30.659
20.402 27.618 30.567
20.402 27.531 30.480
20.402 27.442 30.386
20.402 27.360 30.295
20.402 27.306 30.206
20.402 27.247 30.040
20.403 27.230 29.870
20.403 27.217 29.702
20.403 27.215 29.547
20.404 27.228 29.384
20.404 27.231 29.226
20.405 27.236 29.069
20.405 27.243 28.900
20.405 27.235 28.746
20.405 27.228 28.569
20.405 27.225 28.416
20.406 27.224 28.262
20.406 27.228 28.081
20.406 27.228 27.937
20.406 27.220 27.767
20.406 27.215 27.613
20.407 27.216 27.440
20.407 27.206 27.287
20.407 27.187 27.116
20.408 27.174 26.958
20.408 27.165 26.800
20.409 27.148 26.625
20.409 27.141 26.469
20.410 27.138 26.308
20.410 27.143 26.146
20.411 27.147 25.982
20.411 27.146 25.834
20.412 27.146 25.658
20.412 27.151 25.498
20.412 27.158 25.344
20.412 27.165 25.182
20.412 27.184 25.026
20.412 27.204 24.872
20.412 27.216 24.713
20.412 27.225 24.546
20.412 27.232 24.374
20.411 27.232 24.222
20.411 27.240 24.071
20.411 27.241 23.896
20.411 27.234 23.743
20.411 27.227 23.578
20.412 27.218 23.416
20.412 27.221 23.262
20.412 27.221 23.096
20.412 27.227 22.938
20.412 27.237 22.776
20.413 27.237 22.612
20.413 27.230 22.454
20.413 27.224 22.290
20.413 27.221 22.132
20.414 27.222 21.973
20.414 27.229 21.811
20.414 27.234 21.648
20.414 27.235 21.495
20.414 27.243 21.322
20.414 27.250 21.179
20.415 27.245 20.998
20.415 27.236 20.846
20.415 27.233 20.691
20.415 27.238 20.529
20.415 27.237 20.358
20.415 27.225 20.200
20.415 27.215 20.047
20.415 27.217 19.883
20.415 27.219 19.720
20.415 27.206 19.560
20.415 27.188 19.391
20.415 27.173 19.240
20.415 27.160 19.073
20.415 27.163 18.916
20.415 27.174 18.751
20.415 27.174 18.598
20.415 27.168 18.437
20.416 27.169 18.272
20.416 27.182 18.108
20.416 27.186 17.955
20.417 27.189 17.796
20.417 27.192 17.629
20.417 27.185 17.475
20.418 27.193 17.316
20.418 27.212 17.151
20.418 27.220 16.998
20.418 27.211 16.832
20.418 27.192 16.674
20.418 27.173 16.504
20.418 27.176 16.348
20.418 27.190 16.194
20.418 27.199 16.028
20.418 27.239 15.880
20.418 27.288 15.738
20.418 27.304 15.674
20.501 27.681 30.739
20.501 27.596 30.655
20.501 27.515 30.560
20.501 27.431 30.473
20.501 27.344 30.377
20.500 27.267 30.280
20.500 27.219 30.190
20.501 27.171 30.020
20.501 27.160 29.859
20.502 27.149 29.703
20.502 27.145 29.535
20.503 27.152 29.372
20.503 27.156 29.208
20.503 27.163 29.051
20.504 27.171 28.897
20.504 27.168 28.729
20.504 27.161 28.569
20.504 27.156 28.406
20.504 27.153 28.241
20.504 27.155 28.093
20.505 27.155 27.911
20.505 27.142 27.762
20.505 27.133 27.597
20.505 27.136 27.438
20.506 27.127 27.273
20.506 27.108 27.114
20.506 27.096 26.944
20.507 27.089 26.778
20.507 27.078 26.632
20.508 27.070 26.453
20.509 27.068 26.295
20.509 27.074 26.143
20.510 27.076 25.979
20.510 27.078 25.810
20.510 27.083 25.658
20.511 27.093 25.500
20.511 27.099 25.340
20.511 27.109 25.177
20.511 27.130 25.010
20.511 27.149 24.866
20.511 27.154 24.687
20.511 27.157 24.538
20.510 27.160 24.381
20.510 27.158 24.220
20.510 27.165 24.053
20.510 27.166 23.896
20.510 27.157 23.727
20.510 27.147 23.568
20.510 27.138 23.412
20.510 27.139 23.252
20.511 27.147 23.086
20.511 27.149 22.930
20.511 27.156 22.766
20.511 27.159 22.603
20.512 27.151 22.452
20.512 27.148 22.281
20.512 27.150 22.121
20.512 27.149 21.965
20.512 27.153 21.805
20.513 27.158 21.640
20.513 27.154 21.478
20.513 27.167 21.329
20.513 27.178 21.159
20.513 27.167 21.006
20.513 27.158 20.844
20.513 27.156 20.674
20.513 27.157 20.520
20.514 27.155 20.359
20.514 27.149 20.194
20.514 27.139 20.028
20.514 27.138 19.877
20.514 27.141 19.713
20.513 27.126 19.556
20.513 27.110 19.388
20.513 27.099 19.229
20.513 27.088 19.070
20.513 27.089 18.903
20.514 27.101 18.749
20.514 27.103 18.592
20.514 27.095 18.419
20.514 27.099 18.270
20.515 27.108 18.106
20.515 27.109 17.950
20.515 27.115 17.791
20.516 27.116 17.628
20.516 27.112 17.462
20.516 27.121 17.306
20.517 27.143 17.154
20.517 27.151 16.986
20.517 27.146 16.826
20.517 27.134 16.672
20.517 27.111 16.506
20.517 27.109 16.347
20.517 27.121 16.182
20.517 27.136 16.035
20.517 27.181 15.870
20.517 27.200 15.795
20.600 27.595 30.837
20.600 27.574 30.720
20.600 27.509 30.639
20.600 27.431 30.544
20.599 27.339 30.454
20.599 27.257 30.362
20.599 27.184 30.268
20.599 27.137 30.177
20.600 27.094 30.012
20.600 27.086 29.852
20.600 27.076 29.688
20.601 27.073 29.523
20.601 27.075 29.358
20.602 27.078 29.211
20.602 27.084 29.038
20.602 27.093 28.883
20.603 27.096 28.716
20.603 27.091 28.558
20.603 27.085 28.394
20.603 27.082 28.235
20.603 27.084 28.070
20.603 27.081 27.919
20.603 27.067 27.747
20.604 27.055 27.581
20.604 27.055 27.422
20.604 27.048 27.267
20.605 27.031 27.102
20.605 27.025 26.931
20.606 27.019 26.771
20.606 27.015 26.616
20.607 27.009 26.450
20.607 27.008 26.297
20.608 27.011 26.132
20.608 27.012 25.966
20.609 27.013 25.804
20.609 27.021 25.650
20.609 27.033 25.491
20.610 27.040 25.326
20.610 27.052 25.167
20.610 27.071 25.013
20.610 27.085 24.855
20.610 27.085 24.688
20.609 27.082 24.532
20.609 27.081 24.362
20.609 27.082 24.204
20.609 27.092 24.040
20.609 27.095 23.895
20.609 27.087 23.724
20.609 27.079 23.563
20.609 27.069 23.398
20.609 27.067 23.242
20.609 27.074 23.083
20.610 27.076 22.916
20.610 27.081 22.763
20.610 27.084 22.594
20.610 27.078 22.439
20.611 27.077 22.279
20.611 27.079 22.113
20.611 27.082 21.961
20.611 27.084 21.787
20.611 27.080 21.638
20.612 27.077 21.482
20.612 27.089 21.307
20.612 27.099 21.159
20.612 27.094 20.990
20.612 27.084 20.826
20.612 27.082 20.674
20.612 27.081 20.505
20.612 27.077 20.355
20.612 27.068 20.192
20.612 27.064 20.031
20.612 27.065 19.866
20.612 27.069 19.703
20.612 27.060 19.547
20.612 27.046 19.387
20.612 27.034 19.222
20.612 27.019 19.064
20.612 27.015 18.900
20.612 27.026 18.745
20.613 27.031 18.580
20.613 27.028 18.423
20.613 27.031 18.258
20.613 27.036 18.107
20.614 27.037 17.941
20.614 27.042 17.776
20.615 27.044 17.625
20.615 27.046 17.465
20.615 27.056 17.300
20.616 27.072 17.148
20.616 27.079 16.977
20.616 27.075 16.828
20.616 27.071 16.659
20.616 27.053 16.500
20.616 27.046 16.347
20.616 27.056 16.178
20.616 27.075 16.030
20.616 27.116 15.865
20.699 27.532 30.828
20.699 27.489 30.711
20.699 27.420 30.628
20.699 27.345 30.535
20.699 27.254 30.439
20.699 27.173 30.348
20.698 27.102 30.257
20.699 27.056 30.165
20.699 27.014 30.001
20.699 27.010 29.836
20.700 27.002 29.672
20.700 27.001 29.517
20.701 27.006 29.355
20.701 27.004 29.188
20.701 27.007 29.032
20.702 27.014 28.872
20.702 27.016 28.714
20.702 27.011 28.544
20.702 27.004 28.384
20.702 27.001 28.217
20.702 27.005 28.067
20.703 27.006 27.902
20.703 26.987 27.735
20.703 26.976 27.575
20.703 26.974 27.417
20.704 26.964 27.248
20.704 26.955 27.083
20.704 26.951 26.928
20.705 26.950 26.773
20.705 26.948 26.607
20.706 26.946 26.440
20.707 26.947 26.278
20.707 26.947 26.124
20.708 26.951 25.961
20.708 26.949 25.800
20.709 26.961 25.642
20.709 26.977 25.484
20.709 26.984 25.317
20.709 26.995 25.165
20.709 27.013 25.007
20.709 27.028 24.835
20.709 27.021 24.683
20.709 27.013 24.518
20.708 27.011 24.363
20.708 27.008 24.211
20.708 27.018 24.032
20.708 27.025 23.871
20.708 27.023 23.725
20.708 27.021 23.555
20.708 27.013 23.395
20.709 27.006 23.231
20.709 27.006 23.076
20.709 27.005 22.911
20.709 27.007 22.749
20.710 27.009 22.599
20.710 27.005 22.428
20.710 27.006 22.265
20.710 27.015 22.110
20.710 27.016 21.951
20.711 27.014 21.791
20.711 27.011 21.623
20.711 27.003 21.470
20.711 27.014 21.303
20.711 27.026 21.153
20.711 27.024 20.984
20.712 27.016 20.832
20.712 27.013 20.660
20.712 27.012 20.508
20.712 27.008 20.337
20.712 27.002 20.184
20.712 26.998 20.023
20.712 26.996 19.859
20.712 26.998 19.706
20.712 26.994 19.541
20.712 26.983 19.378
20.712 26.970 19.214
20.712 26.955 19.055
20.712 26.948 18.897
20.712 26.955 18.740
20.712 26.956 18.579
20.712 26.956 18.414
20.712 26.955 18.258
20.713 26.956 18.089
20.713 26.958 17.938
20.714 26.964 17.774
20.714 26.969 17.618
20.714 26.978 17.456
20.715 26.988 17.300
20.715 26.998 17.141
20.715 26.997 16.975
20.715 26.988 16.814
20.715 26.984 16.659
20.715 26.976 16.498
20.715 26.974 16.337
20.715 26.988 16.179
20.715 27.014 16.028
20.715 27.048 15.870
20.799 27.405 30.698
20.799 27.335 30.617
20.799 27.259 30.530
20.798 27.170 30.430
20.798 27.092 30.337
20.798 27.022 30.247
20.798 26.978 30.153
20.799 26.941 29.988
20.799 26.936 29.832
20.800 26.929 29.666
20.800 26.930 29.497
20.800 26.935 29.349
20.801 26.929 29.175
20.801 26.930 29.014
20.801 26.932 28.866
20.802 26.937 28.685
20.802 26.932 28.546
20.802 26.922 28.370
20.802 26.917 28.214
20.802 26.919 28.050
20.802 26.922 27.886
20.803 26.905 27.730
20.803 26.892 27.563
20.803 26.887 27.404
20.803 26.878 27.239
20.804 26.874 27.080
20.804 26.873 26.918
20.805 26.877 26.760
20.805 26.877 26.586
20.806 26.877 26.435
20.807 26.881 26.281
20.807 26.882 26.115
20.808 26.886 25.951
20.808 26.889 25.786
20.808 26.904 25.644
20.809 26.923 25.469
20.809 26.929 25.324
20.809 26.936 25.148
20.809 26.955 24.993
20.809 26.964 24.843
20.809 26.954 24.671
20.809 26.946 24.514
20.808 26.942 24.345
20.808 26.935 24.190
20.808 26.946 24.038
20.808 26.953 23.872
20.808 26.953 23.705
20.808 26.960 23.553
20.808 26.953 23.390
20.808 26.944 23.224
20.809 26.942 23.067
20.809 26.939 22.904
20.809 26.939 22.743
20.809 26.938 22.583
20.810 26.933 22.424
20.810 26.935 22.269
20.810 26.944 22.098
20.810 26.948 21.938
20.811 26.946 21.786
20.811 26.941 21.620
20.811 26.936 21.458
20.811 26.943 21.306
20.811 26.954 21.136
20.811 26.956 20.981
20.811 26.954 20.816
20.812 26.945 20.661
20.812 26.944 20.502
20.812 26.940 20.332
20.812 26.932 20.175
20.812 26.926 20.018
20.812 26.920 19.858
20.812 26.923 19.694
20.812 26.922 19.533
20.812 26.919 19.369
20.812 26.910 19.217
20.812 26.890 19.053
20.812 26.881 18.891
20.812 26.885 18.728
20.812 26.886 18.570
20.812 26.885 18.413
20.812 26.887 18.255
20.813 26.888 18.086
20.813 26.884 17.930
20.813 26.889 17.772
20.814 26.900 17.607
20.814 26.907 17.458
20.815 26.918 17.288
20.815 26.927 17.128
20.815 26.915 16.977
20.815 26.893 16.812
20.815 26.889 16.649
20.815 26.887 16.493
20.815 26.891 16.323
20.815 26.909 16.175
20.815 26.935 16.024
20.815 26.979 15.868
20.815 26.947 15.722
20.899 27.322 30.687
20.899 27.253 30.598
20.899 27.177 30.506
20.899 27.091 30.415
20.899 27.014 30.328
20.899 26.946 30.237
20.899 26.905 30.143
20.899 26.869 29.977
20.899 26.862 29.815
20.900 26.858 29.653
20.900 26.863 29.496
20.901 26.867 29.338
20.901 26.862 29.164
20.901 26.857 29.006
20.902 26.858 28.851
20.902 26.858 28.688
20.902 26.855 28.523
20.902 26.848 28.361
20.902 26.837 28.208
20.902 26.835 28.034
20.903 26.838 27.879
20.903 26.826 27.719
20.903 26.813 27.557
20.903 26.808 27.389
20.904 26.807 27.231
20.904 26.806 27.066
20.905 26.808 26.908
20.905 26.811 26.746
20.906 26.810 26.596
20.906 26.814 26.426
20.907 26.819 26.265
20.908 26.823 26.100
20.908 26.827 25.948
20.908 26.830 25.785
20.909 26.845 25.629
20.909 26.862 25.471
20.909 26.862 25.304
20.909 26.872 25.151
20.909 26.887 24.984
20.909 26.894 24.827
20.909 26.888 24.669
20.909 26.881 24.508
20.909 26.877 24.345
20.909 26.870 24.184
20.908 26.876 24.014
20.908 26.877 23.870
20.908 26.882 23.699
20.909 26.891 23.541
20.909 26.885 23.380
20.909 26.880 23.227
20.909 26.877 23.058
20.909 26.872 22.897
20.909 26.872 22.733
20.910 26.875 22.580
20.910 26.871 22.419
20.910 26.874 22.249
20.910 26.885 22.100
20.911 26.886 21.932
20.911 26.879 21.784
20.911 26.871 21.609
20.911 26.866 21.456
20.911 26.869 21.289
20.912 26.879 21.134
20.912 26.884 20.981
20.912 26.886 20.811
20.912 26.882 20.649
20.912 26.880 20.496
20.912 26.878 20.337
20.912 26.874 20.172
20.912 26.866 20.008
20.912 26.857 19.839
20.912 26.853 19.692
20.912 26.853 19.529
20.912 26.852 19.369
20.912 26.845 19.212
20.912 26.829 19.040
20.912 26.820 18.887
20.912 26.816 18.730
20.912 26.813 18.558
20.912 26.815 18.405
20.913 26.817 18.246
20.913 26.819 18.084
20.913 26.815 17.930
20.914 26.818 17.765
20.914 26.830 17.602
20.915 26.838 17.446
20.915 26.851 17.293
20.915 26.861 17.127
20.915 26.843 16.965
20.915 26.807 16.804
20.915 26.796 16.645
20.916 26.801 16.487
20.916 26.809 16.321
20.916 26.833 16.168
20.916 26.858 16.005
20.916 26.883 15.875
20.916 26.946 15.724
20.999 27.281 30.797
20.999 27.235 30.678
20.999 27.166 30.586
20.999 27.096 30.496
20.999 27.008 30.410
20.999 26.933 30.310
20.999 26.870 30.218
20.999 26.808 30.049
20.999 26.789 29.884
21.000 26.786 29.731
21.000 26.787 29.563
21.001 26.795 29.395
21.001 26.795 29.243
21.001 26.784 29.086
21.002 26.777 28.914
21.002 26.779 28.761
21.002 26.775 28.597
21.002 26.771 28.428
21.003 26.765 28.265
21.003 26.753 28.116
21.003 26.754 27.947
21.003 26.754 27.783
21.003 26.741 27.626
21.003 26.733 27.458
21.004 26.728 27.299
21.004 26.732 27.148
21.005 26.735 26.975
21.005 26.737 26.820
21.006 26.738 26.656
21.006 26.744 26.496
21.007 26.751 26.342
21.008 26.757 26.184
21.008 26.762 26.014
21.009 26.766 25.861
21.009 26.779 25.697
21.009 26.793 25.541
21.010 26.799 25.378
21.010 26.796 25.223
21.010 26.804 25.054
21.010 26.817 24.907
21.009 26.815 24.733
21.009 26.807 24.578
21.009 26.809 24.416
21.009 26.803 24.253
21.009 26.798 24.098
21.009 26.800 23.931
21.009 26.799 23.774
21.009 26.808 23.611
21.009 26.811 23.453
21.009 26.806 23.289
21.009 26.804 23.137
21.009 26.799 22.966
21.010 26.798 22.813
21.010 26.807 22.655
21.010 26.809 22.485
21.010 26.808 22.328
21.011 26.817 22.174
21.011 26.823 22.016
21.011 26.818 21.838
21.011 26.810 21.695
21.011 26.802 21.528
21.011 26.798 21.369
21.012 26.806 21.204
21.012 26.815 21.042
21.012 26.817 20.888
21.012 26.814 20.730
21.012 26.813 20.564
21.012 26.812 20.401
21.012 26.808 20.251
21.012 26.802 20.086
21.012 26.793 19.923
21.012 26.784 19.759
21.012 26.778 19.606
21.012 26.780 19.443
21.012 26.781 19.275
21.012 26.770 19.127
21.012 26.758 18.963
21.012 26.753 18.791
21.012 26.744 18.645
21.013 26.739 18.476
21.013 26.747 18.321
21.013 26.750 18.160
21.013 26.746 17.998
21.014 26.748 17.844
21.014 26.756 17.682
21.015 26.763 17.518
21.015 26.774 17.359
21.015 26.795 17.204
21.016 26.794 17.044
21.016 26.754 16.882
21.016 26.721 16.716
21.016 26.715 16.558
21.016 26.722 16.401
21.016 26.743 16.241
21.016 26.767 16.079
21.016 26.788 15.923
21.016 26.793 15.851
21.099 27.203 30.783
21.099 27.163 30.668
21.099 27.091 30.574
21.099 27.009 30.481
21.099 26.926 30.390
21.099 26.854 30.305
21.099 26.793 30.214
21.099 26.736 30.039
21.100 26.722 29.872
21.100 26.715 29.716
21.100 26.721 29.556
21.101 26.727 29.398
21.101 26.725 29.229
21.102 26.719 29.075
21.102 26.711 28.902
21.102 26.708 28.745
21.102 26.706 28.585
21.103 26.706 28.427
21.103 26.698 28.261
21.103 26.682 28.096
21.103 26.681 27.938
21.103 26.682 27.782
21.103 26.673 27.612
21.103 26.670 27.462
21.104 26.670 27.295
21.104 26.672 27.123
21.105 26.673 26.976
21.105 26.673 26.810
21.106 26.672 26.649
21.106 26.679 26.489
21.107 26.690 26.334
21.108 26.700 26.169
21.108 26.709 26.018
21.109 26.712 25.851
21.109 26.725 25.685
21.109 26.741 25.534
21.110 26.738 25.373
21.110 26.735 25.208
21.110 26.739 25.052
21.110 26.747 24.898
21.110 26.746 24.728
21.109 26.739 24.566
21.109 26.741 24.411
21.109 26.733 24.249
21.109 26.728 24.086
21.109 26.728 23.921
21.109 26.727 23.770
21.109 26.734 23.603
21.109 26.738 23.451
21.109 26.733 23.285
21.109 26.733 23.121
21.109 26.730 22.966
21.110 26.730 22.800
21.110 26.741 22.643
21.110 26.745 22.484
21.110 26.744 22.329
21.111 26.751 22.159
21.111 26.755 21.997
21.111 26.748 21.850
21.111 26.740 21.681
21.111 26.730 21.514
21.112 26.726 21.363
21.112 26.735 21.200
21.112 26.743 21.048
21.112 26.746 20.873
21.112 26.743 20.718
21.112 26.740 20.569
21.112 26.739 20.397
21.112 26.737 20.239
21.112 26.733 20.076
21.112 26.722 19.921
21.112 26.710 19.757
21.112 26.707 19.592
21.112 26.710 19.441
21.112 26.710 19.273
21.112 26.707 19.120
21.112 26.697 18.949
21.112 26.690 18.795
21.112 26.681 18.634
21.113 26.676 18.474
21.113 26.685 18.315
21.113 26.686 18.159
21.114 26.685 17.993
21.114 26.689 17.834
21.114 26.690 17.675
21.115 26.695 17.518
21.115 26.707 17.354
21.115 26.731 17.201
21.116 26.737 17.038
21.116 26.697 16.875
21.116 26.658 16.716
21.116 26.653 16.552
21.116 26.655 16.407
21.116 26.670 16.228
21.116 26.698 16.086
21.116 26.711 15.983
21.116 26.715 15.845
21.116 26.720 15.779
21.198 27.077 30.652
21.198 27.004 30.569
21.198 26.935 30.472
21.198 26.850 30.376
21.198 26.781 30.289
21.198 26.725 30.200
21.198 26.671 30.033
21.199 26.658 29.864
21.199 26.653 29.711
21.200 26.660 29.540
21.200 26.665 29.383
21.200 26.658 29.220
21.201 26.654 29.059
21.201 26.644 28.905
21.201 26.633 28.737
21.201 26.634 28.578
21.202 26.639 28.415
21.202 26.632 28.248
21.202 26.618 28.094
21.202 26.614 27.926
21.202 26.614 27.766
21.202 26.609 27.610
21.203 26.609 27.442
21.203 26.610 27.285
21.203 26.616 27.123
21.204 26.617 26.966
21.204 26.612 26.804
21.205 26.609 26.644
21.205 26.618 26.484
21.206 26.635 26.320
21.207 26.646 26.161
21.207 26.660 26.006
21.208 26.666 25.854
21.208 26.672 25.686
21.209 26.684 25.525
21.209 26.678 25.359
21.209 26.668 25.213
21.209 26.674 25.043
21.209 26.682 24.877
21.209 26.678 24.723
21.208 26.674 24.562
21.208 26.673 24.405
21.208 26.666 24.241
21.208 26.661 24.079
21.208 26.659 23.913
21.208 26.661 23.756
21.208 26.666 23.598
21.208 26.663 23.438
21.208 26.661 23.278
21.208 26.664 23.117
21.208 26.661 22.959
21.209 26.668 22.791
21.209 26.681 22.644
21.209 26.681 22.478
21.210 26.680 22.309
21.210 26.678 22.162
21.210 26.675 21.993
21.210 26.677 21.836
21.210 26.668 21.668
21.210 26.661 21.516
21.211 26.664 21.358
21.211 26.668 21.191
21.211 26.672 21.035
21.211 26.676 20.872
21.211 26.676 20.712
21.211 26.672 20.558
21.211 26.667 20.391
21.211 26.667 20.230
21.211 26.664 20.074
21.211 26.654 19.911
21.211 26.647 19.756
21.211 26.647 19.586
21.211 26.647 19.428
21.211 26.644 19.273
21.211 26.642 19.113
21.211 26.632 18.948
21.211 26.622 18.792
21.211 26.617 18.631
21.212 26.615 18.464
21.212 26.624 18.309
21.212 26.628 18.149
21.213 26.629 17.993
21.213 26.634 17.828
21.213 26.636 17.672
21.214 26.632 17.513
21.214 26.636 17.353
21.215 26.663 17.196
21.215 26.675 17.030
21.215 26.637 16.878
21.215 26.602 16.710
21.215 26.598 16.550
21.215 26.598 16.387
21.215 26.608 16.231
21.215 26.631 16.090
21.215 26.643 15.907
21.215 26.661 15.831
21.297 27.062 30.724
21.297 27.009 30.650
21.297 26.936 30.557
21.297 26.856 30.456
21.297 26.772 30.365
21.297 26.704 30.277
21.297 26.650 30.192
21.297 26.604 30.019
21.297 26.590 29.854
21.298 26.590 29.696
21.298 26.597 29.536
21.299 26.599 29.371
21.299 26.591 29.211
21.299 26.588 29.059
21.300 26.582 28.885
21.300 26.565 28.724
21.300 26.564 28.562
21.300 26.573 28.411
21.301 26.568 28.243
21.301 26.550 28.078
21.301 26.544 27.920
21.301 26.545 27.757
21.301 26.541 27.599
21.301 26.540 27.433
21.302 26.541 27.275
21.302 26.553 27.120
21.303 26.553 26.952
21.303 26.546 26.796
21.304 26.548 26.639
21.304 26.555 26.475
21.305 26.573 26.315
21.306 26.591 26.153
21.306 26.606 25.998
21.307 26.612 25.840
21.307 26.614 25.681
21.307 26.623 25.515
21.307 26.613 25.362
21.308 26.602 25.193
21.308 26.608 25.034
21.308 26.619 24.876
21.307 26.617 24.720
21.307 26.608 24.553
21.307 26.612 24.392
21.307 26.602 24.233
21.307 26.593 24.070
21.307 26.595 23.910
21.307 26.600 23.752
21.307 26.608 23.593
21.307 26.603 23.432
21.307 26.601 23.266
21.307 26.601 23.105
21.307 26.597 22.954
21.307 26.603 22.782
21.308 26.615 22.633
21.308 26.620 22.470
21.308 26.615 22.310
21.308 26.608 22.149
21.309 26.606 21.990
21.309 26.604 21.825
21.309 26.602 21.673
21.309 26.600 21.497
21.309 26.603 21.347
21.310 26.606 21.197
21.310 26.606 21.019
21.310 26.609 20.873
21.310 26.609 20.709
21.310 26.606 20.548
21.310 26.602 20.382
21.310 26.602 20.224
21.310 26.600 20.067
21.310 26.592 19.905
21.310 26.588 19.746
21.310 26.589 19.584
21.310 26.582 19.425
21.310 26.576 19.269
21.310 26.573 19.104
21.310 26.562 18.940
21.310 26.557 18.784
21.310 26.552 18.621
21.310 26.549 18.463
21.311 26.555 18.305
21.311 26.555 18.145
21.311 26.561 17.986
21.312 26.573 17.828
21.312 26.578 17.665
21.313 26.574 17.506
21.313 26.576 17.351
21.313 26.598 17.191
21.314 26.613 17.021
21.314 26.580 16.867
21.314 26.546 16.709
21.314 26.546 16.547
21.314 26.549 16.394
21.314 26.558 16.221
21.314 26.579 16.072
21.314 26.592 15.907
21.313 26.597 15.753
21.314 26.629 15.695
21.396 27.044 30.847
21.396 27.003 30.716
21.396 26.940 30.632
21.396 26.863 30.543
21.396 26.779 30.448
21.396 26.696 30.353
21.395 26.632 30.267
21.396 26.557 30.095
21.396 26.540 29.927
21.397 26.537 29.764
21.397 26.540 29.607
21.398 26.548 29.447
21.398 26.540 29.297
21.398 26.534 29.114
21.399 26.533 28.956
21.399 26.516 28.809
21.399 26.504 28.635
21.399 26.508 28.478
21.399 26.516 28.315
21.400 26.501 28.158
21.400 26.484 27.986
21.400 26.481 27.828
21.400 26.479 27.673
21.400 26.473 27.507
21.400 26.468 27.344
21.401 26.476 27.188
21.401 26.484 27.030
21.402 26.482 26.864
21.402 26.485 26.708
21.403 26.493 26.547
21.403 26.506 26.387
21.404 26.528 26.232
21.405 26.545 26.072
21.405 26.555 25.911
21.406 26.555 25.751
21.406 26.561 25.594
21.406 26.560 25.426
21.406 26.548 25.268
21.407 26.548 25.107
21.407 26.557 24.954
21.406 26.560 24.783
21.406 26.553 24.629
21.406 26.551 24.466
21.406 26.545 24.310
21.406 26.531 24.140
21.406 26.529 23.985
21.405 26.532 23.823
21.406 26.543 23.664
21.406 26.544 23.500
21.406 26.538 23.351
21.406 26.541 23.181
21.406 26.534 23.024
21.406 26.532 22.869
21.407 26.543 22.696
21.407 26.551 22.543
21.407 26.550 22.380
21.407 26.545 22.220
21.408 26.540 22.061
21.408 26.544 21.902
21.408 26.550 21.745
21.408 26.543 21.580
21.408 26.544 21.424
21.408 26.548 21.261
21.409 26.545 21.098
21.409 26.544 20.941
21.409 26.546 20.780
21.409 26.545 20.621
21.409 26.541 20.466
21.409 26.534 20.299
21.409 26.535 20.141
21.409 26.532 19.980
21.409 26.526 19.816
21.409 26.532 19.662
21.409 26.528 19.505
21.409 26.519 19.334
21.409 26.515 19.185
21.409 26.505 19.014
21.409 26.497 18.857
21.409 26.495 18.703
21.409 26.491 18.536
21.410 26.490 18.382
21.410 26.492 18.220
21.410 26.496 18.056
21.411 26.505 17.903
21.411 26.515 17.738
21.411 26.515 17.581
21.412 26.509 17.423
21.412 26.521 17.264
21.412 26.547 17.103
21.413 26.540 16.949
21.413 26.504 16.783
21.413 26.490 16.622
21.413 26.497 16.468
21.413 26.498 16.309
21.413 26.512 16.141
21.413 26.527 15.983
21.412 26.531 15.820
21.496 26.950 30.832
21.496 26.930 30.705
21.496 26.868 30.624
21.496 26.788 30.535
21.496 26.705 30.444
21.495 26.623 30.344
21.495 26.560 30.251
21.496 26.494 30.083
21.496 26.480 29.921
21.496 26.476 29.758
21.497 26.479 29.596
21.497 26.482 29.446
21.498 26.474 29.271
21.498 26.472 29.114
21.498 26.472 28.957
21.499 26.458 28.789
21.499 26.444 28.632
21.499 26.446 28.462
21.499 26.452 28.306
21.499 26.437 28.148
21.499 26.419 27.989
21.500 26.417 27.821
21.500 26.411 27.657
21.500 26.407 27.497
21.500 26.403 27.339
21.501 26.404 27.176
21.501 26.416 27.020
21.502 26.419 26.858
21.502 26.424 26.705
21.503 26.437 26.532
21.503 26.449 26.386
21.504 26.469 26.215
21.505 26.486 26.064
21.505 26.496 25.905
21.506 26.488 25.743
21.506 26.491 25.582
21.506 26.489 25.425
21.506 26.478 25.259
21.506 26.486 25.100
21.507 26.498 24.940
21.506 26.505 24.785
21.506 26.496 24.619
21.506 26.489 24.468
21.506 26.481 24.295
21.506 26.467 24.141
21.505 26.463 23.972
21.505 26.468 23.823
21.505 26.478 23.651
21.506 26.479 23.498
21.506 26.479 23.334
21.506 26.480 23.178
21.506 26.471 23.016
21.506 26.471 22.853
21.507 26.478 22.696
21.507 26.483 22.539
21.507 26.484 22.379
21.507 26.482 22.217
21.507 26.481 22.050
21.508 26.489 21.896
21.508 26.496 21.740
21.508 26.488 21.570
21.508 26.487 21.425
21.508 26.487 21.253
21.509 26.484 21.100
21.509 26.481 20.929
21.509 26.482 20.780
21.509 26.484 20.616
21.509 26.478 20.455
21.509 26.471 20.292
21.509 26.472 20.134
21.509 26.470 19.973
21.509 26.468 19.817
21.509 26.472 19.658
21.509 26.465 19.493
21.509 26.453 19.333
21.509 26.448 19.178
21.509 26.442 19.014
21.509 26.437 18.850
21.509 26.434 18.695
21.509 26.431 18.531
21.510 26.431 18.374
21.510 26.428 18.207
21.510 26.432 18.060
21.511 26.444 17.893
21.511 26.449 17.740
21.511 26.454 17.585
21.512 26.454 17.412
21.512 26.464 17.262
21.512 26.489 17.098
21.513 26.481 16.939
21.513 26.442 16.785
21.513 26.427 16.616
21.513 26.436 16.457
21.513 26.438 16.303
21.513 26.447 16.145
21.513 26.458 15.977
21.513 26.466 15.834
21.512 26.468 15.745
21.596 26.925 30.827
21.596 26.860 30.694
21.596 26.795 30.605
21.596 26.716 30.513
21.596 26.635 30.428
21.596 26.554 30.342
21.596 26.495 30.249
21.596 26.432 30.081
21.596 26.420 29.902
21.597 26.416 29.757
21.597 26.416 29.592
21.598 26.418 29.429
21.598 26.407 29.264
21.598 26.403 29.102
21.599 26.406 28.952
21.599 26.393 28.776
21.599 26.380 28.625
21.599 26.377 28.450
21.600 26.381 28.305
21.600 26.368 28.132
21.600 26.355 27.974
21.600 26.353 27.812
21.600 26.348 27.651
21.600 26.343 27.490
21.600 26.336 27.340
21.601 26.334 27.159
21.601 26.344 27.009
21.602 26.351 26.851
21.602 26.363 26.687
21.603 26.375 26.534
21.604 26.388 26.374
21.604 26.408 26.216
21.605 26.426 26.050
21.606 26.432 25.899
21.606 26.430 25.736
21.606 26.431 25.571
21.607 26.425 25.425
21.607 26.420 25.254
21.607 26.425 25.091
21.607 26.437 24.938
21.607 26.442 24.774
21.606 26.433 24.612
21.606 26.424 24.449
21.606 26.416 24.293
21.606 26.406 24.125
21.606 26.400 23.971
21.606 26.405 23.811
21.606 26.415 23.651
21.606 26.414 23.491
21.606 26.419 23.332
21.606 26.423 23.169
21.606 26.409 23.011
21.606 26.404 22.847
21.607 26.414 22.688
21.607 26.415 22.531
21.607 26.419 22.367
21.608 26.422 22.214
21.608 26.423 22.050
21.608 26.434 21.887
21.608 26.438 21.732
21.608 26.432 21.575
21.609 26.430 21.406
21.609 26.429 21.254
21.609 26.424 21.087
21.609 26.419 20.930
21.609 26.420 20.763
21.609 26.420 20.614
21.609 26.413 20.452
21.609 26.403 20.288
21.609 26.404 20.125
21.609 26.401 19.970
21.609 26.402 19.810
21.609 26.409 19.648
21.609 26.399 19.492
21.609 26.387 19.325
21.609 26.383 19.167
21.609 26.377 19.011
21.609 26.371 18.848
21.609 26.373 18.691
21.610 26.370 18.532
21.610 26.367 18.363
21.610 26.369 18.217
21.610 26.371 18.046
21.611 26.380 17.886
21.611 26.384 17.739
21.612 26.391 17.572
21.612 26.394 17.412
21.612 26.404 17.259
21.613 26.431 17.096
21.613 26.419 16.935
21.613 26.378 16.772
21.613 26.365 16.622
21.613 26.375 16.451
21.613 26.380 16.297
21.613 26.388 16.130
21.613 26.389 15.981
21.613 26.385 15.819
21.613 26.388 15.748
21.696 26.871 30.818
21.696 26.797 30.692
21.696 26.727 30.609
21.696 26.646 30.514
21.695 26.563 30.412
21.695 26.484 30.320
21.695 26.387 30.146
21.696 26.356 29.983
21.696 26.350 29.821
21.697 26.347 29.659
21.697 26.349 29.499
21.698 26.343 29.342
21.698 26.333 29.175
21.698 26.339 29.009
21.699 26.335 28.858
21.699 26.322 28.693
21.699 26.311 28.530
21.699 26.307 28.370
21.699 26.300 28.209
21.699 26.286 28.043
21.699 26.283 27.882
21.700 26.284 27.723
21.700 26.279 27.561
21.700 26.273 27.400
21.700 26.269 27.243
21.701 26.273 27.074
21.701 26.283 26.921
21.702 26.298 26.765
21.702 26.310 26.603
21.703 26.316 26.447
21.704 26.335 26.281
21.704 26.357 26.135
21.705 26.370 25.969
21.705 26.368 25.806
21.706 26.367 25.651
21.706 26.366 25.483
21.706 26.358 25.327
21.706 26.358 25.169
21.706 26.369 25.006
21.706 26.379 24.843
21.706 26.376 24.692
21.706 26.366 24.526
21.706 26.359 24.364
21.706 26.350 24.204
21.705 26.343 24.045
21.705 26.340 23.877
21.705 26.341 23.721
21.705 26.349 23.569
21.705 26.352 23.400
21.706 26.360 23.245
21.706 26.359 23.081
21.706 26.344 22.924
21.706 26.350 22.766
21.707 26.353 22.598
21.707 26.351 22.442
21.707 26.356 22.284
21.707 26.357 22.125
21.707 26.361 21.970
21.708 26.370 21.804
21.708 26.368 21.637
21.708 26.363 21.486
21.708 26.368 21.328
21.708 26.364 21.159
21.709 26.358 21.008
21.709 26.354 20.844
21.709 26.356 20.681
21.709 26.357 20.528
21.709 26.345 20.356
21.709 26.342 20.210
21.709 26.341 20.043
21.709 26.334 19.881
21.709 26.339 19.724
21.709 26.338 19.565
21.709 26.326 19.399
21.709 26.314 19.245
21.709 26.311 19.080
21.709 26.306 18.926
21.709 26.307 18.762
21.709 26.308 18.602
21.709 26.300 18.446
21.710 26.303 18.279
21.710 26.302 18.128
21.710 26.307 17.967
21.711 26.313 17.803
21.711 26.322 17.650
21.711 26.336 17.490
21.712 26.344 17.330
21.712 26.368 17.170
21.712 26.374 17.014
21.712 26.337 16.856
21.712 26.306 16.685
21.713 26.312 16.532
21.713 26.321 16.370
21.713 26.324 16.210
21.713 26.329 16.053
21.712 26.326 15.896
21.712 26.322 15.812
21.795 26.787 30.809
21.795 26.727 30.684
21.795 26.656 30.591
21.795 26.575 30.499
21.795 26.490 30.411
21.794 26.413 30.316
21.794 26.362 30.229
21.795 26.310 30.055
21.795 26.290 29.895
21.796 26.286 29.730
21.796 26.289 29.566
21.797 26.289 29.410
21.797 26.277 29.246
21.797 26.271 29.092
21.798 26.273 28.922
21.798 26.263 28.763
21.798 26.250 28.608
21.798 26.245 28.435
21.798 26.236 28.274
21.798 26.225 28.120
21.799 26.220 27.961
21.799 26.220 27.794
21.799 26.220 27.634
21.799 26.219 27.476
21.799 26.214 27.312
21.800 26.213 27.155
21.800 26.222 26.990
21.801 26.235 26.837
21.801 26.249 26.670
21.802 26.257 26.510
21.803 26.268 26.373
21.803 26.290 26.191
21.804 26.308 26.046
21.805 26.313 25.879
21.805 26.307 25.718
21.805 26.309 25.562
21.805 26.309 25.404
21.806 26.307 25.238
21.806 26.311 25.076
21.806 26.326 24.927
21.806 26.331 24.761
21.805 26.321 24.604
21.805 26.311 24.442
21.805 26.303 24.279
21.805 26.296 24.118
21.805 26.287 23.950
21.805 26.281 23.799
21.805 26.284 23.635
21.805 26.289 23.480
21.805 26.298 23.315
21.805 26.306 23.158
21.805 26.300 22.997
21.805 26.299 22.840
21.806 26.302 22.675
21.806 26.294 22.528
21.806 26.292 22.347
21.806 26.295 22.191
21.807 26.289 22.034
21.807 26.296 21.880
21.807 26.303 21.722
21.807 26.296 21.554
21.807 26.303 21.396
21.808 26.309 21.245
21.808 26.305 21.074
21.808 26.304 20.921
21.808 26.298 20.762
21.808 26.300 20.591
21.808 26.299 20.441
21.808 26.290 20.276
21.808 26.291 20.121
21.808 26.282 19.959
21.808 26.277 19.800
21.808 26.286 19.639
21.808 26.279 19.484
21.808 26.263 19.315
21.808 26.256 19.153
21.808 26.254 19.001
21.808 26.247 18.845
21.808 26.249 18.678
21.808 26.244 18.513
21.809 26.238 18.358
21.809 26.244 18.201
21.809 26.250 18.043
21.810 26.249 17.884
21.810 26.259 17.716
21.811 26.276 17.570
21.811 26.288 17.406
21.811 26.305 17.247
21.812 26.319 17.085
21.812 26.298 16.929
21.812 26.259 16.768
21.812 26.251 16.610
21.812 26.262 16.447
21.812 26.264 16.298
21.812 26.266 16.128
21.812 26.268 15.965
21.812 26.279 15.817
21.812 26.289 15.729
21.894 26.645 30.667
21.894 26.574 30.578
21.894 26.494 30.485
21.894 26.416 30.391
21.894 26.347 30.302
21.894 26.264 30.135
21.894 26.230 29.963
21.895 26.218 29.800
21.895 26.219 29.639
21.896 26.221 29.488
21.896 26.219 29.319
21.896 26.210 29.153
21.897 26.204 28.997
21.897 26.203 28.833
21.897 26.191 28.677
21.897 26.178 28.509
21.898 26.168 28.352
21.898 26.158 28.189
21.898 26.154 28.026
21.898 26.155 27.866
21.898 26.153 27.706
21.898 26.151 27.544
21.898 26.150 27.382
21.899 26.146 27.220
21.899 26.152 27.067
21.900 26.166 26.906
21.900 26.184 26.748
21.901 26.196 26.594
21.901 26.202 26.422
21.902 26.219 26.282
21.903 26.239 26.107
21.903 26.246 25.955
21.904 26.240 25.794
21.904 26.240 25.631
21.905 26.244 25.471
21.905 26.241 25.313
21.905 26.244 25.160
21.905 26.251 24.988
21.905 26.262 24.837
21.905 26.263 24.672
21.904 26.251 24.514
21.904 26.248 24.348
21.904 26.246 24.190
21.904 26.236 24.032
21.904 26.227 23.874
21.904 26.220 23.708
21.904 26.225 23.544
21.904 26.233 23.395
21.904 26.244 23.231
21.904 26.242 23.070
21.905 26.241 22.914
21.905 26.245 22.752
21.905 26.236 22.591
21.905 26.231 22.426
21.905 26.230 22.273
21.906 26.226 22.109
21.906 26.222 21.950
21.906 26.229 21.788
21.906 26.231 21.635
21.906 26.230 21.468
21.907 26.239 21.310
21.907 26.245 21.154
21.907 26.244 20.998
21.907 26.239 20.829
21.907 26.234 20.670
21.907 26.239 20.514
21.907 26.241 20.359
21.907 26.241 20.191
21.907 26.234 20.028
21.907 26.222 19.878
21.907 26.223 19.712
21.907 26.226 19.554
21.907 26.213 19.394
21.907 26.200 19.238
21.907 26.195 19.072
21.907 26.190 18.912
21.907 26.191 18.753
21.908 26.185 18.598
21.908 26.175 18.434
21.908 26.175 18.273
21.908 26.180 18.109
21.909 26.184 17.960
21.909 26.192 17.797
21.909 26.207 17.637
21.910 26.229 17.481
21.910 26.244 17.323
21.911 26.248 17.167
21.911 26.238 17.004
21.911 26.204 16.842
21.911 26.183 16.678
21.911 26.193 16.529
21.911 26.204 16.367
21.911 26.204 16.208
21.911 26.203 16.034
21.911 26.216 15.886
21.911 26.251 15.735
21.911 26.246 15.601
21.993 26.570 30.657
21.993 26.496 30.571
21.993 26.422 30.478
21.992 26.347 30.384
21.992 26.280 30.294
21.993 26.202 30.123
21.993 26.168 29.949
21.993 26.157 29.796
21.994 26.160 29.636
21.994 26.162 29.471
21.995 26.164 29.310
21.995 26.153 29.146
21.995 26.142 28.995
21.996 26.138 28.824
21.996 26.129 28.665
21.996 26.115 28.503
21.996 26.102 28.339
21.996 26.095 28.179
21.996 26.093 28.016
21.997 26.096 27.854
21.997 26.090 27.702
21.997 26.086 27.532
21.997 26.087 27.376
21.998 26.082 27.217
21.998 26.090 27.062
21.998 26.111 26.893
21.999 26.130 26.744
22.000 26.144 26.587
22.000 26.150 26.423
22.001 26.165 26.258
22.002 26.181 26.107
22.002 26.182 25.950
22.003 26.174 25.782
22.003 26.176 25.629
22.003 26.179 25.470
22.004 26.178 25.299
22.004 26.188 25.146
22.004 26.193 24.986
22.004 26.200 24.828
22.004 26.203 24.670
22.003 26.194 24.497
22.003 26.188 24.353
22.003 26.187 24.179
22.003 26.180 24.027
22.003 26.165 23.860
22.003 26.160 23.701
22.003 26.164 23.543
22.003 26.169 23.383
22.003 26.177 23.225
22.003 26.178 23.067
22.003 26.179 22.898
22.004 26.181 22.753
22.004 26.172 22.579
22.004 26.165 22.425
22.004 26.162 22.264
22.004 26.161 22.104
22.005 26.162 21.950
22.005 26.169 21.778
22.005 26.167 21.626
22.005 26.166 21.464
22.005 26.174 21.304
22.006 26.180 21.144
22.006 26.182 20.987
22.006 26.182 20.828
22.006 26.177 20.671
22.006 26.177 20.506
22.006 26.183 20.347
22.006 26.185 20.190
22.006 26.173 20.038
22.006 26.161 19.860
22.006 26.162 19.710
22.006 26.166 19.551
22.006 26.156 19.391
22.006 26.145 19.225
22.006 26.138 19.069
22.006 26.132 18.906
22.006 26.134 18.753
22.006 26.124 18.582
22.007 26.111 18.432
22.007 26.114 18.270
22.007 26.117 18.109
22.007 26.121 17.947
22.008 26.134 17.799
22.008 26.151 17.635
22.009 26.172 17.473
22.009 26.188 17.326
22.009 26.186 17.155
22.010 26.166 17.001
22.010 26.133 16.834
22.010 26.119 16.681
22.010 26.135 16.513
22.010 26.147 16.363
22.010 26.152 16.201
22.010 26.152 16.048
22.010 26.160 15.883
22.010 26.175 15.727
22.092 26.572 30.726
22.092 26.516 30.658
22.092 26.436 30.562
22.092 26.357 30.461
22.092 26.283 30.370
22.092 26.220 30.287
22.092 26.145 30.120
22.092 26.113 29.944
22.093 26.100 29.780
22.093 26.101 29.623
22.094 26.101 29.466
22.094 26.103 29.306
22.095 26.093 29.142
22.095 26.080 28.977
22.095 26.073 28.815
22.095 26.067 28.657
22.096 26.058 28.492
22.096 26.047 28.334
22.096 26.040 28.167
22.096 26.035 28.018
22.096 26.039 27.852
22.096 26.033 27.685
22.096 26.029 27.534
22.097 26.035 27.364
22.097 26.029 27.207
22.097 26.037 27.049
22.098 26.058 26.893
22.098 26.077 26.732
22.099 26.092 26.577
22.100 26.096 26.421
22.100 26.110 26.256
22.101 26.124 26.093
22.102 26.123 25.942
22.102 26.117 25.774
22.102 26.114 25.617
22.103 26.117 25.458
22.103 26.120 25.299
22.103 26.129 25.137
22.103 26.139 24.981
22.103 26.145 24.821
22.103 26.144 24.662
22.103 26.138 24.497
22.102 26.128 24.345
22.102 26.127 24.181
22.102 26.121 24.011
22.102 26.109 23.856
22.102 26.105 23.697
22.102 26.110 23.538
22.102 26.111 23.371
22.102 26.112 23.219
22.103 26.115 23.058
22.103 26.119 22.903
22.103 26.117 22.738
22.103 26.110 22.573
22.103 26.103 22.418
22.104 26.102 22.257
22.104 26.101 22.099
22.104 26.103 21.939
22.104 26.110 21.781
22.105 26.107 21.613
22.105 26.106 21.459
22.105 26.112 21.304
22.105 26.121 21.146
22.105 26.129 20.977
22.105 26.131 20.822
22.105 26.121 20.659
22.106 26.117 20.502
22.106 26.122 20.345
22.106 26.125 20.179
22.106 26.115 20.027
22.106 26.100 19.861
22.106 26.101 19.706
22.106 26.104 19.546
22.106 26.099 19.380
22.106 26.090 19.221
22.106 26.084 19.068
22.106 26.082 18.904
22.106 26.080 18.744
22.106 26.070 18.587
22.106 26.061 18.423
22.106 26.064 18.262
22.107 26.065 18.110
22.107 26.073 17.947
22.107 26.085 17.792
22.108 26.105 17.636
22.108 26.126 17.474
22.109 26.133 17.304
22.109 26.124 17.161
22.109 26.095 16.993
22.109 26.056 16.833
22.109 26.053 16.674
22.109 26.071 16.510
22.109 26.083 16.350
22.109 26.091 16.201
22.109 26.094 16.039
22.109 26.101 15.877
22.109 26.105 15.808
22.192 26.459 30.640
22.192 26.380 30.542
22.192 26.289 30.456
22.192 26.214 30.378
22.192 26.153 30.281
22.192 26.115 30.182
22.192 26.072 30.016
22.192 26.054 29.861
22.193 26.050 29.698
22.193 26.047 29.533
22.194 26.051 29.375
22.194 26.049 29.211
22.195 26.035 29.057
22.195 26.020 28.887
22.195 26.011 28.730
22.195 26.010 28.566
22.195 26.001 28.409
22.196 25.990 28.239
22.196 25.982 28.081
22.196 25.978 27.928
22.196 25.976 27.761
22.196 25.972 27.597
22.196 25.978 27.442
22.197 25.981 27.282
22.197 25.983 27.123
22.198 25.998 26.960
22.198 26.016 26.811
22.199 26.037 26.647
22.199 26.045 26.491
22.200 26.047 26.326
22.201 26.063 26.175
22.201 26.073 26.008
22.202 26.068 25.855
22.202 26.066 25.688
22.202 26.065 25.531
22.203 26.065 25.367
22.203 26.074 25.213
22.203 26.086 25.054
22.203 26.094 24.890
22.203 26.092 24.742
22.203 26.086 24.572
22.202 26.075 24.408
22.202 26.069 24.247
22.202 26.071 24.097
22.202 26.062 23.927
22.202 26.054 23.772
22.202 26.058 23.610
22.202 26.056 23.455
22.202 26.051 23.288
22.202 26.055 23.126
22.202 26.060 22.971
22.203 26.059 22.814
22.203 26.054 22.647
22.203 26.048 22.488
22.203 26.046 22.334
22.204 26.046 22.174
22.204 26.046 22.011
22.204 26.052 21.857
22.204 26.050 21.691
22.204 26.044 21.530
22.205 26.047 21.372
22.205 26.054 21.214
22.205 26.066 21.053
22.205 26.076 20.905
22.205 26.071 20.734
22.205 26.064 20.577
22.205 26.063 20.415
22.206 26.067 20.263
22.206 26.065 20.091
22.206 26.051 19.946
22.206 26.042 19.771
22.206 26.046 19.617
22.206 26.046 19.463
22.205 26.040 19.301
22.205 26.034 19.139
22.205 26.030 18.975
22.206 26.025 18.823
22.206 26.019 18.659
22.206 26.010 18.501
22.206 26.011 18.339
22.206 26.020 18.184
22.207 26.022 18.021
22.207 26.032 17.864
22.208 26.050 17.705
22.208 26.068 17.547
22.208 26.077 17.393
22.209 26.074 17.229
22.209 26.049 17.067
22.209 26.010 16.910
22.209 25.995 16.751
22.209 26.012 16.588
22.209 26.026 16.436
22.209 26.037 16.267
22.209 26.044 16.112
22.209 26.045 15.959
22.209 26.054 15.795
22.292 26.381 30.634
22.292 26.308 30.537
22.291 26.223 30.441
22.291 26.148 30.353
22.291 26.085 30.269
22.292 26.027 30.091
22.292 26.004 29.933
22.292 25.994 29.767
22.293 25.990 29.611
22.293 25.988 29.444
22.294 25.993 29.286
22.294 25.985 29.122
22.294 25.971 28.962
22.295 25.956 28.803
22.295 25.951 28.637
22.295 25.950 28.480
22.295 25.939 28.317
22.295 25.926 28.160
22.295 25.918 27.990
22.296 25.915 27.833
22.296 25.913 27.673
22.296 25.918 27.513
22.296 25.925 27.358
22.297 25.928 27.194
22.297 25.937 27.039
22.298 25.957 26.879
22.298 25.978 26.719
22.299 25.992 26.561
22.299 25.993 26.403
22.300 25.997 26.239
22.301 26.010 26.084
22.301 26.020 25.926
22.302 26.017 25.766
22.302 26.013 25.609
22.302 26.010 25.449
22.303 26.013 25.277
22.303 26.020 25.124
22.303 26.033 24.974
22.303 26.036 24.801
22.303 26.025 24.650
22.302 26.019 24.484
22.302 26.009 24.320
22.302 26.005 24.171
22.302 26.009 24.006
22.302 26.000 23.847
22.302 25.995 23.677
22.302 26.003 23.526
22.302 25.996 23.361
22.302 25.985 23.204
22.302 25.991 23.042
22.302 25.994 22.884
22.303 25.990 22.722
22.303 25.986 22.566
22.303 25.985 22.407
22.303 25.987 22.246
22.303 25.985 22.089
22.304 25.986 21.920
22.304 25.991 21.760
22.304 25.987 21.616
22.304 25.989 21.439
22.304 25.997 21.291
22.305 26.002 21.135
22.305 26.017 20.966
22.305 26.018 20.814
22.305 26.011 20.646
22.305 26.003 20.497
22.305 26.004 20.330
22.305 26.009 20.181
22.305 26.006 20.007
22.305 25.995 19.856
22.305 25.989 19.690
22.305 25.989 19.534
22.305 25.982 19.376
22.305 25.975 19.211
22.305 25.971 19.055
22.305 25.967 18.889
22.305 25.959 18.735
22.305 25.956 18.581
22.306 25.953 18.413
22.306 25.960 18.255
22.306 25.961 18.101
22.307 25.966 17.938
22.307 25.981 17.780
22.307 26.000 17.622
22.308 26.011 17.466
22.308 26.018 17.305
22.308 26.007 17.146
22.309 25.970 16.984
22.309 25.948 16.829
22.309 25.954 16.663
22.309 25.972 16.507
22.309 25.987 16.351
22.309 25.993 16.193
22.309 25.995 16.029
22.309 25.997 15.875
22.309 26.005 15.721
22.391 26.362 30.696
22.391 26.295 30.616
22.391 26.230 30.529
22.391 26.146 30.434
22.391 26.075 30.342
22.391 26.017 30.254
22.391 25.968 30.086
22.391 25.952 29.927
22.392 25.946 29.763
22.392 25.939 29.592
22.393 25.936 29.446
22.393 25.941 29.275
22.393 25.934 29.123
22.394 25.919 28.953
22.394 25.904 28.799
22.394 25.897 28.627
22.394 25.903 28.471
22.395 25.897 28.308
22.395 25.877 28.149
22.395 25.866 27.991
22.395 25.862 27.825
22.395 25.858 27.665
22.395 25.863 27.504
22.396 25.874 27.347
22.396 25.878 27.189
22.396 25.887 27.027
22.397 25.905 26.873
22.397 25.928 26.713
22.398 25.939 26.557
22.399 25.939 26.394
22.399 25.941 26.238
22.400 25.950 26.077
22.401 25.962 25.916
22.401 25.965 25.763
22.401 25.962 25.596
22.402 25.957 25.435
22.402 25.957 25.280
22.402 25.968 25.123
22.402 25.976 24.962
22.402 25.974 24.795
22.402 25.967 24.636
22.402 25.962 24.489
22.401 25.955 24.313
22.401 25.953 24.160
22.401 25.957 23.998
22.401 25.949 23.836
22.401 25.945 23.676
22.401 25.949 23.523
22.401 25.941 23.363
22.401 25.931 23.190
22.401 25.935 23.043
22.402 25.935 22.874
22.402 25.929 22.721
22.402 25.926 22.558
22.402 25.927 22.397
22.402 25.929 22.238
22.403 25.931 22.084
22.403 25.931 21.918
22.403 25.934 21.768
22.403 25.931 21.590
22.404 25.932 21.448
22.404 25.938 21.278
22.404 25.942 21.124
22.404 25.956 20.967
22.404 25.964 20.807
22.404 25.954 20.648
22.404 25.943 20.486
22.404 25.944 20.321
22.405 25.946 20.171
22.405 25.948 20.006
22.405 25.941 19.848
22.405 25.933 19.692
22.404 25.931 19.527
22.404 25.924 19.369
22.404 25.921 19.202
22.404 25.918 19.057
22.404 25.911 18.892
22.405 25.903 18.729
22.405 25.903 18.570
22.405 25.905 18.411
22.405 25.908 18.253
22.405 25.911 18.099
22.406 25.916 17.931
22.406 25.929 17.780
22.407 25.943 17.616
22.407 25.952 17.458
22.407 25.959 17.307
22.408 25.949 17.142
22.408 25.916 16.985
22.408 25.899 16.816
22.408 25.906 16.667
22.408 25.922 16.502
22.408 25.936 16.351
22.408 25.946 16.180
22.408 25.947 16.026
22.408 25.950 15.874
22.408 25.948 15.793
22.490 26.312 30.804
22.490 26.287 30.684
22.490 26.224 30.606
22.490 26.156 30.520
22.490 26.076 30.430
22.490 26.008 30.335
22.490 25.952 30.237
22.490 25.903 30.076
22.490 25.895 29.918
22.491 25.892 29.752
22.491 25.885 29.592
22.492 25.879 29.432
22.492 25.888 29.269
22.493 25.888 29.112
22.493 25.871 28.949
22.493 25.856 28.785
22.493 25.848 28.629
22.494 25.851 28.463
22.494 25.845 28.306
22.494 25.827 28.137
22.494 25.815 27.982
22.494 25.811 27.819
22.494 25.808 27.661
22.494 25.811 27.500
22.495 25.822 27.341
22.495 25.827 27.181
22.495 25.839 27.027
22.496 25.855 26.867
22.497 25.878 26.701
22.497 25.895 26.551
22.498 25.895 26.395
22.498 25.893 26.229
22.499 25.901 26.071
22.500 25.909 25.907
22.500 25.908 25.754
22.501 25.906 25.589
22.501 25.899 25.428
22.501 25.897 25.271
22.501 25.905 25.115
22.501 25.912 24.948
22.501 25.909 24.794
22.501 25.904 24.642
22.501 25.905 24.468
22.500 25.901 24.308
22.500 25.904 24.151
22.500 25.906 23.993
22.500 25.894 23.835
22.500 25.891 23.670
22.500 25.891 23.516
22.500 25.882 23.347
22.500 25.874 23.196
22.500 25.876 23.030
22.501 25.875 22.874
22.501 25.870 22.718
22.501 25.868 22.549
22.501 25.873 22.388
22.502 25.874 22.233
22.502 25.877 22.075
22.502 25.884 21.917
22.502 25.884 21.753
22.502 25.880 21.598
22.503 25.883 21.440
22.503 25.883 21.277
22.503 25.884 21.118
22.503 25.897 20.957
22.503 25.909 20.800
22.503 25.903 20.645
22.503 25.889 20.482
22.504 25.884 20.321
22.504 25.891 20.160
22.504 25.893 20.004
22.504 25.884 19.845
22.504 25.876 19.681
22.504 25.873 19.525
22.504 25.866 19.364
22.503 25.862 19.207
22.503 25.861 19.038
22.504 25.857 18.887
22.504 25.849 18.724
22.504 25.847 18.568
22.504 25.852 18.409
22.504 25.857 18.248
22.505 25.859 18.089
22.505 25.867 17.932
22.505 25.881 17.773
22.506 25.889 17.619
22.506 25.896 17.458
22.507 25.903 17.296
22.507 25.892 17.130
22.507 25.861 16.977
22.507 25.844 16.821
22.507 25.851 16.660
22.507 25.864 16.503
22.507 25.873 16.347
22.507 25.882 16.182
22.507 25.889 16.017
22.507 25.899 15.868
22.507 25.906 15.709
22.588 26.261 30.798
22.588 26.234 30.681
22.588 26.170 30.593
22.588 26.097 30.496
22.588 26.016 30.410
22.588 25.946 30.327
22.588 25.891 30.241
22.588 25.849 30.069
22.589 25.845 29.909
22.589 25.843 29.745
22.590 25.834 29.584
22.590 25.826 29.422
22.591 25.833 29.265
22.591 25.834 29.102
22.591 25.820 28.946
22.592 25.804 28.781
22.592 25.796 28.609
22.592 25.795 28.461
22.592 25.789 28.297
22.592 25.775 28.135
22.592 25.766 27.970
22.592 25.765 27.818
22.593 25.764 27.655
22.593 25.765 27.488
22.593 25.771 27.334
22.593 25.776 27.174
22.594 25.788 27.019
22.594 25.804 26.857
22.595 25.824 26.701
22.596 25.842 26.545
22.596 25.847 26.385
22.597 25.845 26.216
22.597 25.850 26.070
22.598 25.858 25.906
22.599 25.859 25.747
22.599 25.854 25.583
22.599 25.848 25.429
22.599 25.848 25.264
22.599 25.854 25.102
22.600 25.858 24.949
22.599 25.852 24.779
22.599 25.847 24.626
22.599 25.853 24.467
22.599 25.849 24.309
22.599 25.848 24.145
22.599 25.852 23.989
22.598 25.837 23.826
22.598 25.831 23.667
22.598 25.832 23.505
22.599 25.827 23.342
22.599 25.822 23.189
22.599 25.820 23.023
22.599 25.821 22.868
22.599 25.816 22.703
22.599 25.813 22.552
22.600 25.817 22.384
22.600 25.817 22.229
22.600 25.824 22.069
22.601 25.836 21.910
22.601 25.839 21.749
22.601 25.837 21.596
22.601 25.840 21.430
22.601 25.834 21.276
22.601 25.829 21.113
22.602 25.840 20.952
22.602 25.854 20.795
22.602 25.850 20.637
22.602 25.836 20.476
22.602 25.827 20.315
22.602 25.832 20.159
22.602 25.832 19.996
22.602 25.822 19.837
22.602 25.816 19.682
22.602 25.816 19.519
22.602 25.808 19.359
22.602 25.804 19.201
22.602 25.806 19.041
22.602 25.799 18.876
22.602 25.791 18.729
22.602 25.790 18.561
22.602 25.793 18.400
22.603 25.797 18.244
22.603 25.805 18.088
22.603 25.817 17.923
22.604 25.828 17.765
22.604 25.838 17.614
22.605 25.845 17.455
22.605 25.851 17.299
22.605 25.840 17.131
22.605 25.805 16.973
22.605 25.791 16.812
22.606 25.800 16.654
22.606 25.814 16.497
22.606 25.821 16.336
22.606 25.830 16.186
22.606 25.839 16.019
22.606 25.845 15.865
22.606 25.868 15.712
22.688 26.252 30.796
22.688 26.177 30.673
22.688 26.114 30.591
22.688 26.048 30.507
22.687 25.966 30.406
22.687 25.896 30.309
22.687 25.813 30.144
22.688 25.797 29.988
22.688 25.794 29.819
22.689 25.792 29.655
22.689 25.777 29.494
22.690 25.772 29.335
22.690 25.779 29.176
22.691 25.771 29.013
22.691 25.762 28.853
22.691 25.753 28.694
22.691 25.748 28.534
22.692 25.746 28.366
22.692 25.736 28.215
22.692 25.724 28.048
22.692 25.719 27.883
22.692 25.721 27.731
22.692 25.718 27.563
22.692 25.721 27.410
22.693 25.728 27.247
22.693 25.732 27.091
22.694 25.747 26.928
22.694 25.763 26.774
22.695 25.783 26.615
22.695 25.795 26.458
22.696 25.794 26.299
22.697 25.799 26.138
22.697 25.809 25.980
22.698 25.812 25.816
22.698 25.810 25.660
22.698 25.803 25.498
22.699 25.802 25.338
22.699 25.803 25.181
22.699 25.808 25.019
22.699 25.804 24.871
22.699 25.794 24.694
22.699 25.798 24.538
22.698 25.800 24.377
22.698 25.796 24.221
22.698 25.797 24.064
22.698 25.791 23.901
22.698 25.775 23.736
22.698 25.773 23.577
22.698 25.775 23.426
22.698 25.770 23.259
22.698 25.765 23.099
22.698 25.769 22.943
22.699 25.770 22.776
22.699 25.768 22.616
22.699 25.768 22.463
22.699 25.768 22.306
22.700 25.774 22.148
22.700 25.778 21.987
22.700 25.785 21.821
22.700 25.785 21.672
22.700 25.788 21.504
22.701 25.788 21.348
22.701 25.778 21.187
22.701 25.781 21.026
22.701 25.796 20.870
22.701 25.797 20.715
22.701 25.789 20.551
22.701 25.778 20.394
22.701 25.769 20.226
22.701 25.771 20.077
22.701 25.766 19.909
22.701 25.758 19.751
22.701 25.761 19.595
22.701 25.760 19.433
22.701 25.754 19.273
22.701 25.753 19.123
22.701 25.753 18.955
22.701 25.742 18.796
22.702 25.738 18.632
22.702 25.744 18.482
22.702 25.748 18.320
22.702 25.753 18.158
22.703 25.771 18.007
22.703 25.785 17.844
22.703 25.790 17.692
22.704 25.799 17.531
22.704 25.805 17.368
22.705 25.804 17.205
22.705 25.773 17.052
22.705 25.738 16.886
22.705 25.738 16.738
22.705 25.756 16.570
22.705 25.765 16.413
22.705 25.773 16.259
22.705 25.783 16.096
22.705 25.797 15.940
22.705 25.806 15.776
22.787 26.135 30.673
22.787 26.071 30.580
22.787 25.993 30.487
22.787 25.912 30.404
22.787 25.841 30.319
22.787 25.785 30.222
22.787 25.743 30.047
22.788 25.743 29.892
22.788 25.742 29.725
22.789 25.733 29.575
22.789 25.721 29.403
22.789 25.718 29.251
22.790 25.714 29.085
22.790 25.712 28.930
22.790 25.704 28.757
22.791 25.696 28.604
22.791 25.695 28.446
22.791 25.686 28.278
22.791 25.674 28.123
22.791 25.668 27.959
22.791 25.665 27.797
22.791 25.666 27.645
22.792 25.665 27.477
22.792 25.670 27.318
22.792 25.675 27.165
22.793 25.687 26.997
22.793 25.702 26.847
22.794 25.720 26.691
22.794 25.739 26.523
22.795 25.740 26.371
22.796 25.742 26.212
22.796 25.751 26.050
22.797 25.758 25.896
22.797 25.756 25.738
22.798 25.752 25.565
22.798 25.750 25.417
22.798 25.750 25.252
22.798 25.758 25.088
22.798 25.761 24.936
22.798 25.747 24.774
22.798 25.739 24.607
22.798 25.740 24.459
22.798 25.734 24.295
22.798 25.733 24.133
22.797 25.737 23.969
22.797 25.724 23.816
22.797 25.712 23.650
22.797 25.716 23.494
22.797 25.716 23.331
22.798 25.715 23.170
22.798 25.716 23.015
22.798 25.723 22.857
22.798 25.725 22.702
22.798 25.719 22.534
22.799 25.719 22.372
22.799 25.724 22.219
22.799 25.724 22.059
22.799 25.727 21.904
22.800 25.727 21.736
22.800 25.724 21.584
22.800 25.727 21.425
22.800 25.724 21.256
22.800 25.717 21.103
22.800 25.726 20.945
22.801 25.737 20.784
22.801 25.738 20.621
22.801 25.732 20.472
22.801 25.724 20.304
22.801 25.717 20.145
22.801 25.713 19.990
22.801 25.705 19.829
22.801 25.704 19.667
22.801 25.707 19.504
22.801 25.704 19.353
22.801 25.704 19.187
22.801 25.701 19.032
22.801 25.695 18.876
22.801 25.689 18.709
22.801 25.691 18.554
22.801 25.697 18.398
22.802 25.700 18.235
22.802 25.714 18.075
22.802 25.735 17.919
22.803 25.740 17.763
22.803 25.745 17.609
22.804 25.749 17.440
22.804 25.753 17.290
22.804 25.735 17.126
22.804 25.696 16.961
22.804 25.679 16.808
22.805 25.694 16.652
22.805 25.710 16.488
22.805 25.716 16.322
22.805 25.720 16.179
22.805 25.734 16.012
22.805 25.748 15.856
22.805 25.754 15.698
22.805 25.755 15.627
22.888 26.127 30.740
22.887 26.069 30.658
22.887 26.007 30.571
22.887 25.939 30.482
22.887 25.859 30.389
22.887 25.790 30.300
22.887 25.733 30.214
22.887 25.693 30.047
22.888 25.692 29.884
22.888 25.690 29.722
22.889 25.687 29.561
22.889 25.672 29.403
22.890 25.666 29.238
22.890 25.662 29.078
22.890 25.658 28.918
22.891 25.651 28.755
22.891 25.642 28.595
22.891 25.639 28.435
22.891 25.630 28.280
22.891 25.620 28.110
22.891 25.617 27.952
22.892 25.618 27.793
22.892 25.619 27.633
22.892 25.619 27.478
22.892 25.619 27.313
22.893 25.622 27.153
22.893 25.634 26.993
22.893 25.651 26.839
22.894 25.673 26.681
22.895 25.686 26.527
22.895 25.686 26.360
22.896 25.690 26.205
22.897 25.700 26.047
22.897 25.706 25.883
22.898 25.707 25.727
22.898 25.698 25.570
22.898 25.694 25.403
22.899 25.697 25.246
22.899 25.706 25.085
22.899 25.710 24.934
22.899 25.700 24.762
22.898 25.689 24.607
22.898 25.683 24.449
22.898 25.676 24.283
22.898 25.672 24.129
22.898 25.676 23.966
22.898 25.671 23.805
22.898 25.661 23.654
22.898 25.665 23.482
22.898 25.668 23.330
22.898 25.668 23.170
22.898 25.668 23.009
22.898 25.673 22.845
22.899 25.679 22.689
22.899 25.673 22.535
22.899 25.672 22.377
22.899 25.677 22.212
22.899 25.677 22.053
22.900 25.672 21.890
22.900 25.670 21.734
22.900 25.670 21.573
22.900 25.676 21.419
22.900 25.676 21.258
22.901 25.669 21.099
22.901 25.679 20.933
22.901 25.684 20.781
22.901 25.684 20.622
22.901 25.681 20.461
22.901 25.674 20.303
22.901 25.665 20.143
22.901 25.660 19.980
22.901 25.654 19.822
22.901 25.653 19.664
22.901 25.656 19.505
22.901 25.654 19.344
22.901 25.653 19.192
22.901 25.649 19.021
22.901 25.648 18.874
22.901 25.643 18.708
22.901 25.645 18.549
22.902 25.650 18.393
22.902 25.651 18.227
22.902 25.662 18.079
22.903 25.682 17.918
22.903 25.687 17.756
22.903 25.687 17.598
22.904 25.692 17.443
22.904 25.695 17.280
22.904 25.672 17.125
22.905 25.637 16.961
22.905 25.629 16.798
22.905 25.650 16.647
22.905 25.668 16.488
22.905 25.672 16.331
22.905 25.673 16.162
22.905 25.687 16.012
22.905 25.701 15.861
22.905 25.705 15.690
22.905 25.731 15.609
22.986 26.085 30.861
22.987 26.048 30.728
22.987 25.950 30.566
22.986 25.874 30.478
22.986 25.797 30.388
22.986 25.732 30.290
22.986 25.680 30.198
22.987 25.642 30.035
22.987 25.641 29.879
22.988 25.643 29.715
22.988 25.640 29.556
22.988 25.630 29.398
22.989 25.621 29.229
22.989 25.616 29.077
22.990 25.613 28.915
22.990 25.604 28.749
22.990 25.595 28.585
22.990 25.593 28.436
22.990 25.585 28.266
22.991 25.576 28.102
22.991 25.572 27.947
22.991 25.572 27.790
22.991 25.576 27.620
22.991 25.575 27.469
22.991 25.572 27.309
22.992 25.573 27.146
22.992 25.584 26.991
22.993 25.602 26.830
22.993 25.623 26.679
22.994 25.634 26.512
22.994 25.630 26.359
22.995 25.634 26.201
22.996 25.646 26.035
22.996 25.655 25.878
22.997 25.656 25.720
22.997 25.650 25.561
22.997 25.644 25.401
22.998 25.644 25.236
22.998 25.650 25.081
22.998 25.652 24.926
22.998 25.643 24.763
22.998 25.636 24.601
22.997 25.632 24.432
22.997 25.622 24.288
22.997 25.620 24.113
22.997 25.623 23.962
22.997 25.620 23.802
22.997 25.617 23.641
22.997 25.619 23.481
22.997 25.623 23.329
22.997 25.623 23.158
22.997 25.619 23.004
22.997 25.627 22.846
22.998 25.634 22.694
22.998 25.628 22.522
22.998 25.625 22.367
22.998 25.627 22.213
22.999 25.627 22.045
22.999 25.622 21.888
22.999 25.620 21.732
22.999 25.621 21.566
22.999 25.625 21.411
23.000 25.622 21.253
23.000 25.620 21.095
23.000 25.628 20.934
23.000 25.630 20.773
23.000 25.629 20.615
23.000 25.625 20.460
23.000 25.619 20.297
23.000 25.610 20.136
23.000 25.605 19.977
23.000 25.599 19.816
23.000 25.601 19.660
23.000 25.605 19.505
23.000 25.605 19.336
23.000 25.606 19.184
23.000 25.602 19.020
23.000 25.603 18.864
23.000 25.598 18.708
23.001 25.600 18.542
23.001 25.608 18.387
23.001 25.605 18.232
23.001 25.613 18.068
23.002 25.630 17.921
23.002 25.632 17.751
23.003 25.632 17.592
23.003 25.639 17.441
23.003 25.636 17.274
23.004 25.616 17.120
23.004 25.585 16.959
23.004 25.581 16.801
23.004 25.606 16.641
23.004 25.623 16.481
23.004 25.623 16.329
23.004 25.626 16.174
23.004 25.641 16.003
23.004 25.659 15.849
23.004 25.679 15.697
23.004 25.690 15.624
23.085 26.028 30.851
23.085 25.989 30.719
23.085 25.883 30.555
23.085 25.822 30.467
23.085 25.746 30.373
23.085 25.682 30.283
23.085 25.604 30.111
23.086 25.590 29.944
23.086 25.592 29.793
23.087 25.594 29.631
23.087 25.589 29.469
23.087 25.581 29.309
23.088 25.577 29.145
23.088 25.574 28.982
23.089 25.565 28.831
23.089 25.555 28.663
23.089 25.547 28.497
23.089 25.542 28.343
23.089 25.538 28.187
23.089 25.534 28.016
23.089 25.528 27.860
23.090 25.530 27.710
23.090 25.533 27.542
23.090 25.533 27.383
23.090 25.532 27.216
23.091 25.537 27.061
23.091 25.552 26.906
23.092 25.571 26.749
23.092 25.587 26.595
23.093 25.591 26.430
23.094 25.588 26.266
23.094 25.593 26.120
23.095 25.605 25.947
23.095 25.611 25.798
23.096 25.605 25.628
23.096 25.597 25.480
23.096 25.595 25.309
23.096 25.597 25.151
23.097 25.599 24.994
23.097 25.600 24.838
23.096 25.594 24.676
23.096 25.588 24.515
23.096 25.580 24.360
23.096 25.571 24.191
23.096 25.575 24.035
23.096 25.577 23.878
23.095 25.577 23.718
23.095 25.580 23.560
23.096 25.580 23.395
23.096 25.577 23.237
23.096 25.569 23.089
23.096 25.571 22.913
23.096 25.591 22.754
23.097 25.594 22.610
23.097 25.584 22.443
23.097 25.584 22.281
23.097 25.589 22.124
23.097 25.580 21.971
23.098 25.580 21.795
23.098 25.584 21.653
23.098 25.583 21.485
23.098 25.581 21.330
23.098 25.578 21.164
23.099 25.582 21.013
23.099 25.586 20.849
23.099 25.586 20.690
23.099 25.582 20.529
23.099 25.575 20.378
23.099 25.564 20.210
23.099 25.557 20.055
23.099 25.551 19.893
23.099 25.547 19.731
23.099 25.549 19.574
23.099 25.553 19.415
23.099 25.560 19.259
23.099 25.562 19.101
23.099 25.559 18.942
23.099 25.553 18.774
23.099 25.548 18.629
23.099 25.557 18.464
23.100 25.566 18.309
23.100 25.566 18.144
23.100 25.576 17.979
23.101 25.590 17.838
23.101 25.586 17.670
23.101 25.590 17.513
23.102 25.593 17.352
23.102 25.584 17.194
23.102 25.560 17.039
23.102 25.544 16.870
23.103 25.558 16.717
23.103 25.580 16.564
23.103 25.581 16.413
23.103 25.576 16.233
23.103 25.588 16.078
23.103 25.606 15.921
23.103 25.627 15.783
23.103 25.669 15.628
23.184 25.992 30.837
23.184 25.958 30.722
23.184 25.904 30.643
23.184 25.836 30.548
23.183 25.767 30.453
23.183 25.691 30.366
23.183 25.628 30.279
23.183 25.579 30.189
23.184 25.546 30.024
23.184 25.543 29.863
23.185 25.545 29.696
23.185 25.548 29.545
23.186 25.539 29.379
23.186 25.532 29.220
23.186 25.530 29.062
23.187 25.520 28.898
23.187 25.506 28.738
23.187 25.495 28.577
23.187 25.489 28.414
23.188 25.491 28.251
23.188 25.491 28.100
23.188 25.488 27.935
23.188 25.482 27.772
23.188 25.483 27.615
23.188 25.486 27.454
23.188 25.488 27.299
23.189 25.488 27.136
23.189 25.497 26.977
23.190 25.513 26.821
23.190 25.523 26.665
23.191 25.532 26.496
23.191 25.535 26.348
23.192 25.539 26.186
23.193 25.550 26.024
23.193 25.563 25.871
23.194 25.564 25.717
23.194 25.556 25.536
23.195 25.551 25.390
23.195 25.549 25.232
23.195 25.548 25.070
23.195 25.550 24.909
23.195 25.550 24.750
23.195 25.547 24.590
23.194 25.541 24.431
23.194 25.532 24.269
23.194 25.525 24.109
23.194 25.531 23.954
23.194 25.534 23.788
23.194 25.534 23.632
23.194 25.533 23.471
23.194 25.528 23.318
23.194 25.520 23.150
23.194 25.511 22.991
23.194 25.527 22.842
23.195 25.543 22.669
23.195 25.535 22.520
23.195 25.530 22.361
23.195 25.535 22.200
23.196 25.536 22.036
23.196 25.531 21.882
23.196 25.540 21.722
23.196 25.542 21.561
23.196 25.535 21.404
23.197 25.529 21.241
23.197 25.529 21.082
23.197 25.531 20.933
23.197 25.531 20.762
23.197 25.529 20.608
23.197 25.526 20.443
23.197 25.514 20.290
23.197 25.504 20.126
23.197 25.499 19.965
23.197 25.492 19.811
23.197 25.490 19.652
23.197 25.493 19.491
23.197 25.504 19.330
23.197 25.513 19.170
23.197 25.515 19.020
23.197 25.507 18.860
23.197 25.498 18.696
23.198 25.502 18.535
23.198 25.516 18.381
23.198 25.520 18.221
23.198 25.523 18.069
23.199 25.535 17.905
23.199 25.540 17.747
23.200 25.543 17.587
23.200 25.548 17.435
23.200 25.541 17.268
23.201 25.529 17.106
23.201 25.509 16.957
23.201 25.511 16.795
23.201 25.535 16.631
23.201 25.546 16.478
23.201 25.540 16.329
23.201 25.535 16.151
23.201 25.545 16.010
23.201 25.556 15.844
23.201 25.588 15.684
23.201 25.614 15.618
23.282 25.980 30.833
23.282 25.917 30.714
23.282 25.856 30.631
23.282 25.784 30.538
23.282 25.714 30.445
23.282 25.641 30.352
23.282 25.583 30.266
23.282 25.513 30.106
23.282 25.502 29.930
23.283 25.495 29.780
23.283 25.498 29.619
23.284 25.497 29.448
23.284 25.486 29.297
23.285 25.488 29.135
23.285 25.484 28.968
23.285 25.468 28.813
23.285 25.454 28.651
23.286 25.448 28.491
23.286 25.449 28.330
23.286 25.450 28.165
23.286 25.454 28.015
23.286 25.446 27.850
23.286 25.436 27.686
23.287 25.437 27.525
23.287 25.438 27.372
23.287 25.442 27.211
23.287 25.451 27.058
23.288 25.466 26.890
23.288 25.476 26.737
23.289 25.485 26.580
23.290 25.488 26.419
23.290 25.490 26.257
23.291 25.501 26.098
23.292 25.515 25.943
23.292 25.520 25.777
23.293 25.513 25.628
23.293 25.511 25.465
23.293 25.510 25.307
23.293 25.505 25.138
23.293 25.506 24.981
23.293 25.508 24.831
23.293 25.510 24.668
23.293 25.504 24.504
23.293 25.495 24.340
23.293 25.490 24.186
23.292 25.489 24.029
23.292 25.493 23.861
23.292 25.491 23.710
23.292 25.486 23.547
23.292 25.484 23.391
23.292 25.474 23.227
23.292 25.462 23.066
23.293 25.469 22.914
23.293 25.487 22.750
23.293 25.493 22.595
23.294 25.488 22.432
23.294 25.492 22.265
23.294 25.493 22.117
23.294 25.491 21.953
23.294 25.496 21.801
23.295 25.497 21.640
23.295 25.492 21.475
23.295 25.481 21.317
23.295 25.476 21.159
23.295 25.478 21.001
23.295 25.478 20.843
23.296 25.474 20.679
23.296 25.473 20.523
23.296 25.463 20.360
23.296 25.451 20.204
23.296 25.444 20.041
23.296 25.440 19.885
23.296 25.437 19.718
23.296 25.438 19.567
23.296 25.448 19.411
23.296 25.464 19.246
23.296 25.466 19.091
23.296 25.462 18.939
23.296 25.456 18.772
23.296 25.447 18.613
23.296 25.459 18.455
23.296 25.477 18.299
23.297 25.478 18.137
23.297 25.482 17.981
23.298 25.494 17.828
23.298 25.502 17.660
23.298 25.511 17.505
23.299 25.511 17.351
23.299 25.498 17.194
23.299 25.476 17.025
23.299 25.466 16.872
23.300 25.477 16.716
23.300 25.495 16.553
23.300 25.505 16.389
23.300 25.495 16.237
23.300 25.493 16.077
23.300 25.503 15.921
23.299 25.503 15.762
23.300 25.535 15.617
23.381 25.910 30.831
23.382 25.871 30.707
23.381 25.806 30.631
23.381 25.727 30.537
23.381 25.656 30.436
23.381 25.585 30.351
23.381 25.529 30.262
23.381 25.484 30.168
23.381 25.451 30.013
23.382 25.450 29.847
23.382 25.448 29.683
23.383 25.448 29.530
23.383 25.440 29.366
23.384 25.435 29.206
23.384 25.435 29.051
23.385 25.424 28.880
23.385 25.406 28.726
23.385 25.399 28.562
23.385 25.400 28.397
23.385 25.399 28.251
23.386 25.402 28.084
23.386 25.403 27.920
23.386 25.391 27.764
23.386 25.386 27.599
23.386 25.389 27.442
23.386 25.390 27.286
23.387 25.400 27.126
23.387 25.416 26.965
23.388 25.426 26.808
23.388 25.436 26.651
23.389 25.442 26.493
23.389 25.442 26.332
23.390 25.449 26.175
23.391 25.460 26.013
23.391 25.468 25.860
23.392 25.465 25.701
23.392 25.458 25.537
23.392 25.460 25.371
23.393 25.460 25.216
23.393 25.458 25.068
23.393 25.461 24.893
23.393 25.467 24.740
23.393 25.466 24.580
23.392 25.452 24.424
23.392 25.446 24.258
23.392 25.446 24.102
23.392 25.447 23.943
23.392 25.444 23.781
23.392 25.434 23.619
23.392 25.429 23.461
23.392 25.424 23.303
23.392 25.417 23.139
23.392 25.416 22.983
23.392 25.431 22.828
23.393 25.444 22.661
23.393 25.442 22.507
23.393 25.445 22.357
23.393 25.446 22.187
23.394 25.444 22.031
23.394 25.447 21.863
23.394 25.445 21.712
23.394 25.438 21.555
23.394 25.430 21.395
23.395 25.424 21.232
23.395 25.425 21.072
23.395 25.425 20.917
23.395 25.426 20.755
23.395 25.423 20.600
23.395 25.416 20.434
23.395 25.408 20.279
23.395 25.395 20.121
23.395 25.390 19.960
23.395 25.387 19.796
23.395 25.389 19.642
23.395 25.394 19.480
23.395 25.407 19.328
23.395 25.419 19.169
23.395 25.412 19.000
23.395 25.411 18.853
23.395 25.405 18.689
23.396 25.403 18.531
23.396 25.422 18.375
23.396 25.432 18.215
23.396 25.435 18.059
23.397 25.443 17.896
23.397 25.451 17.742
23.398 25.464 17.586
23.398 25.473 17.424
23.398 25.463 17.265
23.399 25.439 17.106
23.399 25.420 16.946
23.399 25.418 16.790
23.399 25.434 16.625
23.399 25.451 16.477
23.399 25.457 16.310
23.399 25.453 16.160
23.399 25.452 15.988
23.399 25.449 15.841
23.399 25.455 15.679
23.399 25.474 15.609
23.482 25.888 30.833
23.481 25.811 30.702
23.481 25.742 30.612
23.481 25.671 30.521
23.481 25.600 30.432
23.481 25.532 30.342
23.481 25.437 30.174
23.481 25.404 29.992
23.482 25.398 29.846
23.482 25.399 29.686
23.483 25.400 29.518
23.483 25.390 29.361
23.484 25.385 29.197
23.484 25.386 29.041
23.485 25.374 28.878
23.485 25.358 28.715
23.485 25.351 28.558
23.485 25.352 28.393
23.485 25.352 28.234
23.486 25.357 28.076
23.486 25.360 27.918
23.486 25.351 27.763
23.486 25.342 27.591
23.486 25.346 27.443
23.486 25.349 27.271
23.487 25.356 27.116
23.487 25.373 26.968
23.488 25.382 26.802
23.488 25.390 26.642
23.489 25.392 26.486
23.489 25.393 26.328
23.490 25.401 26.167
23.491 25.408 26.013
23.491 25.412 25.849
23.492 25.412 25.687
23.492 25.405 25.534
23.492 25.407 25.376
23.493 25.412 25.208
23.493 25.410 25.052
23.493 25.412 24.893
23.493 25.419 24.734
23.493 25.417 24.574
23.492 25.403 24.416
23.492 25.397 24.253
23.492 25.400 24.092
23.492 25.401 23.938
23.492 25.394 23.780
23.492 25.381 23.612
23.492 25.373 23.455
23.492 25.373 23.298
23.492 25.370 23.143
23.492 25.374 22.977
23.492 25.388 22.819
23.493 25.395 22.660
23.493 25.397 22.500
23.493 25.398 22.345
23.493 25.397 22.182
23.494 25.398 22.028
23.494 25.395 21.868
23.494 25.391 21.703
23.494 25.383 21.553
23.494 25.381 21.383
23.495 25.382 21.230
23.495 25.384 21.070
23.495 25.385 20.913
23.495 25.380 20.751
23.495 25.375 20.594
23.495 25.370 20.433
23.495 25.362 20.274
23.495 25.350 20.109
23.495 25.342 19.952
23.495 25.343 19.801
23.495 25.345 19.638
23.495 25.349 19.482
23.495 25.360 19.317
23.495 25.364 19.157
23.495 25.362 19.007
23.495 25.364 18.842
23.496 25.359 18.686
23.496 25.358 18.526
23.496 25.373 18.372
23.496 25.384 18.214
23.497 25.388 18.045
23.497 25.395 17.907
23.497 25.410 17.729
23.498 25.424 17.582
23.498 25.427 17.422
23.499 25.417 17.266
23.499 25.388 17.099
23.499 25.361 16.939
23.499 25.361 16.787
23.499 25.382 16.621
23.499 25.400 16.472
23.500 25.409 16.315
23.499 25.412 16.149
23.499 25.407 15.993
23.499 25.404 15.840
23.499 25.406 15.760
23.582 25.762 30.699
23.582 25.687 30.606
23.582 25.611 30.509
23.582 25.543 30.417
23.582 25.478 30.329
23.582 25.391 30.168
23.582 25.359 29.991
23.583 25.352 29.830
23.583 25.352 29.676
23.584 25.349 29.511
23.584 25.340 29.355
23.585 25.338 29.188
23.585 25.338 29.033
23.586 25.330 28.870
23.586 25.317 28.712
23.586 25.311 28.549
23.586 25.311 28.396
23.586 25.308 28.227
23.587 25.311 28.065
23.587 25.315 27.912
23.587 25.307 27.753
23.587 25.299 27.590
23.587 25.302 27.427
23.587 25.307 27.281
23.588 25.311 27.108
23.588 25.325 26.962
23.589 25.335 26.793
23.589 25.337 26.637
23.590 25.343 26.481
23.590 25.346 26.319
23.591 25.353 26.153
23.592 25.358 26.000
23.592 25.361 25.852
23.593 25.357 25.678
23.593 25.354 25.523
23.593 25.360 25.365
23.594 25.361 25.205
23.594 25.358 25.044
23.594 25.357 24.892
23.594 25.364 24.726
23.594 25.364 24.567
23.593 25.355 24.408
23.593 25.347 24.251
23.593 25.350 24.091
23.593 25.353 23.928
23.593 25.344 23.771
23.593 25.332 23.612
23.593 25.328 23.454
23.593 25.330 23.286
23.593 25.329 23.132
23.593 25.335 22.969
23.593 25.343 22.815
23.594 25.348 22.659
23.594 25.349 22.496
23.594 25.348 22.338
23.595 25.347 22.181
23.595 25.348 22.025
23.595 25.344 21.861
23.595 25.341 21.696
23.595 25.332 21.542
23.595 25.335 21.382
23.596 25.343 21.224
23.596 25.346 21.064
23.596 25.343 20.908
23.596 25.332 20.751
23.596 25.327 20.582
23.596 25.322 20.433
23.596 25.316 20.268
23.596 25.304 20.109
23.596 25.295 19.948
23.596 25.298 19.790
23.596 25.306 19.632
23.596 25.310 19.476
23.596 25.316 19.319
23.596 25.316 19.160
23.596 25.316 18.995
23.597 25.317 18.842
23.597 25.316 18.685
23.597 25.315 18.523
23.597 25.324 18.366
23.597 25.335 18.205
23.598 25.341 18.048
23.598 25.349 17.892
23.598 25.364 17.735
23.599 25.384 17.578
23.599 25.387 17.418
23.600 25.372 17.258
23.600 25.340 17.099
23.600 25.307 16.935
23.600 25.305 16.775
23.600 25.328 16.629
23.601 25.345 16.461
23.601 25.357 16.304
23.601 25.364 16.150
23.600 25.361 15.993
23.600 25.363 15.824
23.600 25.370 15.746
23.684 25.709 30.686
23.684 25.633 30.596
23.684 25.566 30.507
23.683 25.501 30.418
23.683 25.438 30.327
23.683 25.354 30.153
23.684 25.320 29.985
23.684 25.311 29.832
23.685 25.307 29.666
23.685 25.300 29.507
23.686 25.292 29.348
23.686 25.289 29.186
23.687 25.291 29.022
23.687 25.284 28.866
23.687 25.273 28.711
23.687 25.272 28.537
23.688 25.269 28.381
23.688 25.262 28.228
23.688 25.262 28.060
23.688 25.265 27.909
23.688 25.258 27.743
23.688 25.254 27.582
23.688 25.260 27.423
23.689 25.264 27.266
23.689 25.266 27.110
23.690 25.278 26.950
23.690 25.285 26.787
23.691 25.287 26.631
23.691 25.294 26.475
23.692 25.299 26.313
23.692 25.304 26.158
23.693 25.306 25.995
23.694 25.310 25.834
23.694 25.304 25.677
23.694 25.299 25.517
23.695 25.307 25.361
23.695 25.313 25.206
23.695 25.306 25.035
23.695 25.305 24.879
23.695 25.313 24.720
23.695 25.313 24.568
23.695 25.307 24.398
23.694 25.300 24.243
23.694 25.302 24.085
23.694 25.306 23.925
23.694 25.301 23.767
23.694 25.293 23.603
23.694 25.289 23.447
23.694 25.290 23.287
23.694 25.289 23.129
23.695 25.294 22.971
23.695 25.298 22.804
23.695 25.304 22.652
23.695 25.305 22.499
23.696 25.303 22.333
23.696 25.302 22.172
23.696 25.302 22.011
23.696 25.299 21.861
23.696 25.296 21.697
23.697 25.292 21.537
23.697 25.298 21.378
23.697 25.310 21.222
23.697 25.313 21.065
23.697 25.304 20.903
23.697 25.291 20.742
23.698 25.283 20.584
23.698 25.276 20.423
23.698 25.267 20.270
23.698 25.255 20.100
23.698 25.248 19.952
23.698 25.255 19.787
23.698 25.261 19.627
23.698 25.265 19.464
23.698 25.270 19.311
23.698 25.267 19.163
23.698 25.267 18.995
23.698 25.271 18.835
23.698 25.270 18.676
23.698 25.268 18.521
23.698 25.276 18.360
23.699 25.293 18.204
23.699 25.301 18.049
23.699 25.308 17.884
23.700 25.324 17.730
23.700 25.340 17.581
23.701 25.345 17.412
23.701 25.333 17.254
23.701 25.299 17.096
23.701 25.266 16.940
23.701 25.264 16.772
23.702 25.285 16.615
23.702 25.306 16.464
23.702 25.315 16.305
23.702 25.322 16.150
23.702 25.324 15.983
23.702 25.320 15.827
23.702 25.329 15.749
23.785 25.764 30.770
23.784 25.663 30.688
23.784 25.588 30.592
23.784 25.515 30.498
23.784 25.451 30.402
23.784 25.391 30.317
23.784 25.312 30.152
23.785 25.280 29.984
23.785 25.268 29.817
23.785 25.262 29.660
23.786 25.256 29.505
23.786 25.248 29.332
23.787 25.245 29.177
23.787 25.247 29.024
23.788 25.236 28.858
23.788 25.226 28.694
23.788 25.227 28.545
23.788 25.225 28.374
23.788 25.218 28.215
23.789 25.215 28.060
23.789 25.216 27.895
23.789 25.209 27.740
23.789 25.207 27.574
23.789 25.214 27.423
23.789 25.217 27.256
23.790 25.221 27.105
23.790 25.227 26.942
23.791 25.230 26.780
23.791 25.234 26.630
23.792 25.240 26.460
23.792 25.250 26.310
23.793 25.263 26.149
23.794 25.262 25.995
23.794 25.266 25.825
23.795 25.259 25.683
23.795 25.252 25.509
23.795 25.260 25.351
23.796 25.259 25.191
23.796 25.257 25.032
23.796 25.258 24.874
23.796 25.263 24.717
23.796 25.268 24.559
23.795 25.265 24.400
23.795 25.262 24.238
23.795 25.262 24.082
23.795 25.263 23.918
23.795 25.260 23.761
23.795 25.251 23.598
23.795 25.248 23.448
23.795 25.248 23.276
23.795 25.246 23.125
23.795 25.252 22.964
23.795 25.257 22.809
23.796 25.259 22.644
23.796 25.258 22.487
23.796 25.256 22.331
23.796 25.255 22.172
23.797 25.253 22.008
23.797 25.257 21.856
23.797 25.256 21.691
23.797 25.250 21.529
23.797 25.258 21.377
23.798 25.267 21.220
23.798 25.267 21.059
23.798 25.258 20.900
23.798 25.244 20.739
23.798 25.237 20.580
23.798 25.230 20.418
23.798 25.220 20.262
23.798 25.209 20.102
23.798 25.202 19.939
23.798 25.212 19.786
23.798 25.221 19.624
23.798 25.221 19.469
23.798 25.222 19.310
23.798 25.221 19.144
23.798 25.226 18.992
23.798 25.232 18.837
23.799 25.233 18.678
23.799 25.233 18.516
23.799 25.242 18.362
23.799 25.259 18.198
23.800 25.270 18.044
23.800 25.267 17.887
23.800 25.278 17.725
23.801 25.289 17.571
23.801 25.291 17.409
23.802 25.285 17.254
23.802 25.258 17.094
23.802 25.231 16.930
23.802 25.232 16.781
23.802 25.251 16.615
23.802 25.270 16.461
23.802 25.280 16.292
23.802 25.278 16.150
23.802 25.277 15.978
23.802 25.274 15.824
23.802 25.292 15.675
23.885 25.836 30.893
23.885 25.722 30.757
23.884 25.616 30.672
23.884 25.539 30.584
23.884 25.471 30.495
23.884 25.406 30.404
23.884 25.347 30.313
23.884 25.272 30.140
23.884 25.233 29.975
23.885 25.218 29.815
23.885 25.211 29.651
23.886 25.204 29.496
23.886 25.200 29.328
23.887 25.202 29.177
23.887 25.206 29.008
23.887 25.195 28.858
23.888 25.185 28.690
23.888 25.184 28.531
23.888 25.181 28.373
23.888 25.177 28.212
23.888 25.176 28.053
23.889 25.176 27.891
23.889 25.167 27.732
23.889 25.162 27.570
23.889 25.166 27.410
23.889 25.167 27.257
23.890 25.175 27.091
23.890 25.182 26.939
23.890 25.182 26.772
23.891 25.189 26.622
23.892 25.193 26.464
23.892 25.207 26.298
23.893 25.220 26.151
23.894 25.222 25.981
23.894 25.224 25.826
23.895 25.221 25.667
23.895 25.214 25.507
23.895 25.217 25.345
23.896 25.219 25.188
23.896 25.220 25.033
23.896 25.219 24.874
23.896 25.220 24.711
23.895 25.223 24.549
23.895 25.220 24.396
23.895 25.220 24.235
23.895 25.221 24.068
23.895 25.217 23.920
23.895 25.216 23.753
23.895 25.211 23.597
23.895 25.207 23.440
23.895 25.211 23.276
23.895 25.209 23.119
23.895 25.215 22.957
23.895 25.222 22.803
23.896 25.222 22.643
23.896 25.216 22.490
23.896 25.211 22.321
23.896 25.213 22.166
23.897 25.215 22.005
23.897 25.224 21.846
23.897 25.220 21.696
23.897 25.217 21.531
23.897 25.221 21.367
23.898 25.221 21.214
23.898 25.218 21.054
23.898 25.211 20.898
23.898 25.203 20.729
23.898 25.195 20.576
23.898 25.189 20.418
23.898 25.181 20.256
23.898 25.167 20.099
23.898 25.160 19.933
23.898 25.172 19.786
23.898 25.181 19.622
23.898 25.178 19.465
23.898 25.176 19.306
23.898 25.180 19.139
23.898 25.186 18.991
23.898 25.196 18.830
23.898 25.198 18.673
23.899 25.196 18.515
23.899 25.207 18.354
23.899 25.223 18.202
23.900 25.233 18.036
23.900 25.233 17.886
23.900 25.238 17.725
23.901 25.246 17.568
23.901 25.245 17.409
23.901 25.238 17.245
23.902 25.213 17.094
23.902 25.188 16.930
23.902 25.191 16.764
23.902 25.209 16.617
23.902 25.224 16.454
23.902 25.232 16.305
23.902 25.228 16.145
23.902 25.226 15.970
23.902 25.227 15.827
23.902 25.259 15.666
23.985 25.673 30.755
23.985 25.579 30.666
23.985 25.500 30.570
23.984 25.418 30.482
23.984 25.352 30.400
23.984 25.295 30.310
23.984 25.220 30.130
23.985 25.183 29.968
23.985 25.172 29.807
23.986 25.169 29.649
23.986 25.162 29.482
23.987 25.156 29.330
23.987 25.161 29.166
23.988 25.164 29.009
23.988 25.152 28.843
23.988 25.143 28.683
23.988 25.140 28.531
23.989 25.136 28.363
23.989 25.134 28.204
23.989 25.139 28.047
23.989 25.138 27.885
23.989 25.128 27.731
23.989 25.121 27.570
23.989 25.124 27.403
23.990 25.128 27.245
23.990 25.132 27.092
23.990 25.140 26.933
23.991 25.142 26.774
23.991 25.147 26.610
23.992 25.151 26.455
23.993 25.162 26.302
23.993 25.174 26.131
23.994 25.177 25.979
23.995 25.182 25.828
23.995 25.180 25.657
23.995 25.172 25.508
23.996 25.170 25.341
23.996 25.172 25.180
23.996 25.180 25.024
23.996 25.179 24.868
23.996 25.178 24.706
23.996 25.181 24.548
23.996 25.181 24.390
23.996 25.183 24.224
23.995 25.182 24.074
23.995 25.176 23.911
23.995 25.172 23.749
23.995 25.169 23.594
23.995 25.169 23.429
23.995 25.172 23.278
23.995 25.171 23.117
23.996 25.180 22.955
23.996 25.191 22.799
23.996 25.188 22.640
23.996 25.179 22.480
23.997 25.174 22.318
23.997 25.173 22.164
23.997 25.176 22.002
23.997 25.185 21.845
23.997 25.184 21.689
23.998 25.181 21.526
23.998 25.182 21.372
23.998 25.177 21.207
23.998 25.172 21.049
23.998 25.167 20.888
23.998 25.165 20.739
23.999 25.157 20.574
23.999 25.148 20.414
23.999 25.142 20.243
23.999 25.126 20.095
23.999 25.119 19.932
23.999 25.131 19.776
23.999 25.139 19.623
23.999 25.132 19.457
23.999 25.130 19.301
23.999 25.135 19.142
23.999 25.148 18.988
23.999 25.159 18.829
23.999 25.159 18.670
23.999 25.158 18.507
23.999 25.165 18.355
24.000 25.181 18.195
24.000 25.188 18.037
24.000 25.187 17.876
24.001 25.191 17.722
24.001 25.196 17.558
24.002 25.196 17.411
24.002 25.188 17.250
24.002 25.169 17.078
24.002 25.150 16.929
24.003 25.155 16.769
24.003 25.175 16.610
24.003 25.188 16.459
24.003 25.194 16.297
24.003 25.196 16.128
24.003 25.186 15.988
24.003 25.185 15.818
24.003 25.197 15.740
24.086 25.602 30.746
24.085 25.518 30.659
24.085 25.446 30.567
24.085 25.370 30.474
24.085 25.306 30.386
24.085 25.246 30.295
24.085 25.168 30.132
24.086 25.135 29.963
24.086 25.129 29.802
24.087 25.131 29.638
24.087 25.123 29.479
24.088 25.121 29.329
24.088 25.125 29.152
24.088 25.124 29.010
24.089 25.116 28.838
24.089 25.105 28.680
24.089 25.100 28.523
24.089 25.096 28.358
24.090 25.097 28.202
24.090 25.104 28.041
24.090 25.103 27.883
24.090 25.095 27.724
24.090 25.087 27.559
24.090 25.087 27.403
24.091 25.094 27.244
24.091 25.097 27.085
24.091 25.101 26.922
24.092 25.104 26.770
24.092 25.108 26.606
24.093 25.109 26.451
24.093 25.114 26.295
24.094 25.120 26.131
24.095 25.124 25.976
24.095 25.135 25.815
24.096 25.134 25.655
24.096 25.127 25.490
24.097 25.127 25.335
24.097 25.130 25.181
24.097 25.138 25.027
24.097 25.140 24.855
24.097 25.133 24.703
24.097 25.131 24.540
24.097 25.131 24.378
24.096 25.134 24.230
24.096 25.134 24.064
24.096 25.125 23.907
24.096 25.120 23.747
24.096 25.119 23.584
24.096 25.124 23.426
24.096 25.130 23.274
24.096 25.130 23.108
24.096 25.143 22.957
24.097 25.156 22.794
24.097 25.156 22.636
24.097 25.142 22.477
24.097 25.131 22.315
24.098 25.131 22.152
24.098 25.133 22.009
24.098 25.141 21.840
24.098 25.145 21.682
24.099 25.146 21.517
24.099 25.142 21.367
24.099 25.133 21.202
24.099 25.126 21.047
24.099 25.123 20.885
24.099 25.120 20.731
24.099 25.119 20.565
24.099 25.114 20.409
24.100 25.105 20.255
24.100 25.094 20.087
24.100 25.082 19.934
24.100 25.088 19.773
24.100 25.096 19.617
24.100 25.090 19.459
24.099 25.088 19.291
24.100 25.092 19.142
24.100 25.103 18.979
24.100 25.115 18.824
24.100 25.112 18.666
24.100 25.110 18.509
24.100 25.120 18.351
24.101 25.134 18.186
24.101 25.139 18.036
24.101 25.139 17.875
24.102 25.147 17.720
24.102 25.156 17.560
24.102 25.151 17.399
24.103 25.143 17.243
24.103 25.121 17.082
24.103 25.107 16.921
24.103 25.116 16.767
24.104 25.132 16.604
24.104 25.148 16.456
24.104 25.161 16.301
24.104 25.163 16.125
24.104 25.157 15.979
24.104 25.162 15.818
24.104 25.185 15.678
24.104 25.240 15.599
24.186 25.551 30.740
24.186 25.473 30.651
24.186 25.401 30.559
24.185 25.328 30.468
24.185 25.263 30.378
24.185 25.200 30.291
24.185 25.120 30.126
24.186 25.096 29.949
24.186 25.096 29.796
24.187 25.098 29.635
24.187 25.091 29.479
24.188 25.085 29.311
24.188 25.085 29.159
24.189 25.089 28.992
24.189 25.083 28.840
24.189 25.072 28.677
24.189 25.066 28.513
24.190 25.058 28.349
24.190 25.058 28.198
24.190 25.070 28.034
24.190 25.066 27.879
24.190 25.059 27.717
24.190 25.055 27.552
24.191 25.054 27.400
24.191 25.061 27.243
24.191 25.065 27.075
24.192 25.063 26.924
24.192 25.064 26.766
24.193 25.067 26.599
24.193 25.069 26.441
24.194 25.071 26.285
24.194 25.073 26.127
24.195 25.076 25.967
24.196 25.089 25.809
24.196 25.089 25.651
24.196 25.080 25.491
24.197 25.083 25.329
24.197 25.085 25.174
24.197 25.093 25.014
24.197 25.097 24.858
24.197 25.090 24.694
24.197 25.086 24.536
24.197 25.090 24.383
24.196 25.095 24.213
24.196 25.094 24.063
24.196 25.084 23.899
24.196 25.079 23.740
24.196 25.084 23.584
24.196 25.093 23.426
24.196 25.097 23.259
24.196 25.095 23.108
24.197 25.107 22.947
24.197 25.117 22.792
24.197 25.117 22.630
24.197 25.103 22.473
24.198 25.094 22.310
24.198 25.096 22.158
24.198 25.096 21.993
24.198 25.100 21.837
24.198 25.107 21.675
24.199 25.105 21.522
24.199 25.095 21.360
24.199 25.086 21.201
24.199 25.081 21.040
24.199 25.079 20.881
24.199 25.077 20.720
24.200 25.078 20.570
24.200 25.080 20.403
24.200 25.075 20.249
24.200 25.068 20.086
24.200 25.054 19.930
24.200 25.053 19.767
24.200 25.057 19.612
24.200 25.058 19.451
24.200 25.058 19.294
24.200 25.057 19.137
24.200 25.065 18.977
24.200 25.072 18.825
24.200 25.069 18.661
24.200 25.070 18.499
24.200 25.078 18.346
24.201 25.088 18.186
24.201 25.093 18.030
24.201 25.097 17.874
24.202 25.116 17.711
24.202 25.127 17.559
24.203 25.122 17.402
24.203 25.110 17.237
24.203 25.079 17.077
24.203 25.065 16.921
24.203 25.076 16.769
24.204 25.092 16.601
24.204 25.108 16.445
24.204 25.126 16.297
24.204 25.136 16.131
24.204 25.132 15.977
24.204 25.133 15.814
24.204 25.164 15.672
24.204 25.199 15.594
24.285 25.561 30.850
24.285 25.501 30.734
24.285 25.432 30.640
24.285 25.361 30.554
24.285 25.289 30.469
24.285 25.223 30.372
24.285 25.158 30.281
24.285 25.078 30.113
24.285 25.056 29.946
24.286 25.058 29.793
24.286 25.066 29.630
24.287 25.055 29.471
24.287 25.046 29.309
24.287 25.044 29.149
24.288 25.046 28.990
24.288 25.045 28.830
24.289 25.039 28.669
24.289 25.032 28.515
24.289 25.022 28.346
24.289 25.021 28.191
24.289 25.030 28.033
24.289 25.024 27.870
24.289 25.018 27.713
24.290 25.019 27.547
24.290 25.023 27.397
24.290 25.028 27.237
24.290 25.032 27.071
24.291 25.029 26.924
24.291 25.027 26.751
24.292 25.033 26.599
24.292 25.035 26.441
24.293 25.033 26.276
24.294 25.032 26.120
24.294 25.032 25.966
24.295 25.046 25.804
24.295 25.047 25.642
24.296 25.037 25.486
24.296 25.039 25.327
24.296 25.038 25.168
24.296 25.045 25.008
24.296 25.051 24.849
24.296 25.043 24.686
24.296 25.041 24.536
24.296 25.047 24.373
24.296 25.054 24.215
24.296 25.057 24.053
24.295 25.049 23.898
24.295 25.043 23.735
24.295 25.051 23.579
24.295 25.062 23.423
24.296 25.064 23.257
24.296 25.059 23.106
24.296 25.070 22.943
24.296 25.079 22.785
24.296 25.078 22.631
24.297 25.066 22.470
24.297 25.056 22.307
24.297 25.060 22.146
24.297 25.056 21.992
24.297 25.061 21.831
24.298 25.068 21.673
24.298 25.066 21.521
24.298 25.059 21.357
24.298 25.050 21.192
24.298 25.046 21.037
24.298 25.044 20.881
24.299 25.039 20.720
24.299 25.037 20.558
24.299 25.037 20.402
24.299 25.037 20.244
24.299 25.032 20.087
24.299 25.020 19.922
24.299 25.015 19.765
24.299 25.021 19.610
24.299 25.024 19.451
24.299 25.022 19.294
24.299 25.018 19.129
24.299 25.019 18.977
24.299 25.025 18.812
24.299 25.027 18.664
24.299 25.030 18.499
24.299 25.041 18.339
24.300 25.044 18.184
24.300 25.046 18.026
24.300 25.059 17.869
24.301 25.083 17.718
24.301 25.099 17.554
24.302 25.098 17.396
24.302 25.082 17.235
24.302 25.045 17.076
24.302 25.027 16.919
24.303 25.037 16.757
24.303 25.050 16.605
24.303 25.068 16.446
24.303 25.086 16.288
24.303 25.099 16.139
24.303 25.096 15.977
24.303 25.082 15.814
24.303 25.124 15.653
24.303 25.172 15.596
24.384 25.516 30.844
24.384 25.467 30.728
24.384 25.403 30.642
24.384 25.323 30.543
24.384 25.250 30.455
24.383 25.181 30.371
24.383 25.118 30.279
24.384 25.042 30.111
24.384 25.017 29.942
24.384 25.024 29.780
24.385 25.030 29.628
24.385 25.019 29.465
24.386 25.009 29.308
24.386 25.005 29.142
24.387 25.008 28.987
24.387 25.004 28.825
24.387 25.001 28.663
24.388 24.995 28.502
24.388 24.981 28.348
24.388 24.981 28.185
24.388 24.986 28.020
24.388 24.978 27.868
24.388 24.976 27.704
24.388 24.980 27.551
24.389 24.987 27.384
24.389 24.989 27.232
24.389 24.994 27.073
24.390 24.990 26.914
24.390 24.987 26.748
24.391 24.995 26.593
24.391 24.994 26.438
24.392 24.994 26.274
24.392 24.994 26.119
24.393 24.994 25.951
24.394 25.007 25.804
24.394 25.008 25.639
24.394 24.998 25.478
24.395 24.998 25.320
24.395 24.996 25.160
24.395 25.006 25.002
24.395 25.011 24.848
24.395 25.004 24.685
24.395 25.004 24.527
24.395 25.008 24.364
24.395 25.019 24.216
24.394 25.023 24.048
24.394 25.014 23.895
24.394 25.012 23.734
24.394 25.016 23.574
24.394 25.024 23.412
24.394 25.026 23.264
24.394 25.020 23.096
24.395 25.029 22.941
24.395 25.040 22.783
24.395 25.039 22.622
24.395 25.028 22.468
24.396 25.020 22.303
24.396 25.022 22.146
24.396 25.019 21.993
24.396 25.020 21.829
24.397 25.027 21.664
24.397 25.024 21.511
24.397 25.021 21.351
24.397 25.014 21.197
24.397 25.009 21.032
24.397 25.009 20.875
24.397 25.004 20.715
24.398 24.998 20.557
24.398 24.997 20.406
24.398 25.000 20.235
24.398 25.000 20.077
24.398 24.986 19.927
24.398 24.978 19.761
24.398 24.986 19.604
24.398 24.989 19.447
24.398 24.986 19.291
24.398 24.979 19.129
24.398 24.978 18.968
24.398 24.983 18.815
24.398 24.991 18.653
24.398 25.001 18.497
24.398 25.009 18.342
24.399 25.007 18.184
24.399 25.008 18.026
24.399 25.020 17.862
24.400 25.042 17.706
24.400 25.060 17.554
24.401 25.067 17.397
24.401 25.049 17.241
24.401 25.007 17.067
24.401 24.988 16.916
24.401 24.998 16.750
24.402 25.008 16.600
24.402 25.023 16.441
24.402 25.042 16.291
24.402 25.058 16.128
24.402 25.056 15.968
24.402 25.038 15.814
24.401 25.041 15.653
24.401 25.042 15.602
24.483 25.461 30.834
24.483 25.413 30.710
24.483 25.350 30.630
24.483 25.282 30.540
24.482 25.207 30.454
24.482 25.138 30.367
24.482 25.076 30.273
24.482 25.005 30.099
24.483 24.979 29.940
24.483 24.982 29.786
24.484 24.986 29.612
24.484 24.979 29.461
24.485 24.973 29.300
24.485 24.970 29.134
24.486 24.970 28.979
24.486 24.968 28.824
24.486 24.962 28.658
24.486 24.955 28.499
24.487 24.949 28.340
24.487 24.947 28.181
24.487 24.948 28.020
24.487 24.942 27.859
24.487 24.940 27.708
24.487 24.946 27.534
24.488 24.948 27.386
24.488 24.953 27.229
24.488 24.953 27.062
24.489 24.951 26.902
24.489 24.952 26.750
24.489 24.957 26.589
24.490 24.960 26.428
24.491 24.961 26.270
24.491 24.958 26.113
24.492 24.961 25.952
24.493 24.972 25.801
24.493 24.970 25.635
24.493 24.966 25.474
24.494 24.966 25.319
24.494 24.966 25.154
24.494 24.976 25.001
24.494 24.978 24.843
24.494 24.973 24.681
24.494 24.972 24.525
24.494 24.971 24.360
24.493 24.981 24.208
24.493 24.987 24.053
24.493 24.981 23.889
24.493 24.981 23.729
24.493 24.985 23.571
24.493 24.988 23.411
24.493 24.989 23.250
24.493 24.985 23.094
24.494 24.993 22.942
24.494 25.004 22.777
24.494 25.000 22.624
24.494 24.990 22.454
24.494 24.985 22.307
24.495 24.987 22.138
24.495 24.987 21.980
24.495 24.988 21.826
24.495 24.990 21.669
24.496 24.991 21.506
24.496 24.987 21.350
24.496 24.983 21.191
24.496 24.979 21.033
24.496 24.977 20.871
24.496 24.974 20.718
24.496 24.966 20.555
24.497 24.961 20.389
24.497 24.963 20.234
24.497 24.967 20.082
24.497 24.957 19.918
24.497 24.945 19.759
24.497 24.950 19.604
24.497 24.953 19.447
24.497 24.948 19.284
24.497 24.943 19.124
24.497 24.942 18.968
24.497 24.948 18.815
24.497 24.957 18.650
24.497 24.967 18.497
24.497 24.977 18.335
24.498 24.976 18.173
24.498 24.979 18.032
24.498 24.998 17.865
24.499 25.017 17.703
24.499 25.033 17.557
24.500 25.040 17.387
24.500 25.016 17.231
24.500 24.970 17.075
24.500 24.946 16.908
24.500 24.953 16.755
24.500 24.965 16.597
24.501 24.975 16.435
24.501 24.992 16.287
24.501 25.009 16.123
24.501 25.004 15.959
24.501 24.997 15.883
24.500 25.020 15.590
24.581 25.400 30.826
24.581 25.364 30.712
24.581 25.298 30.627
24.581 25.235 30.535
24.581 25.158 30.442
24.581 25.094 30.355
24.581 25.036 30.266
24.581 24.969 30.102
24.582 24.949 29.932
24.582 24.951 29.771
24.583 24.950 29.618
24.583 24.945 29.449
24.584 24.939 29.297
24.584 24.936 29.135
24.584 24.935 28.974
24.585 24.930 28.809
24.585 24.924 28.655
24.585 24.919 28.493
24.586 24.918 28.336
24.586 24.919 28.177
24.586 24.918 28.016
24.586 24.910 27.859
24.586 24.908 27.693
24.586 24.913 27.540
24.586 24.911 27.375
24.587 24.916 27.221
24.587 24.916 27.064
24.587 24.916 26.896
24.588 24.917 26.747
24.588 24.919 26.587
24.589 24.924 26.423
24.589 24.925 26.265
24.590 24.923 26.106
24.591 24.927 25.952
24.591 24.936 25.789
24.592 24.931 25.632
24.592 24.931 25.474
24.593 24.935 25.311
24.593 24.934 25.155
24.593 24.942 24.993
24.593 24.946 24.838
24.593 24.943 24.676
24.593 24.939 24.523
24.592 24.938 24.364
24.592 24.950 24.196
24.592 24.953 24.047
24.592 24.950 23.885
24.592 24.950 23.728
24.592 24.951 23.565
24.592 24.951 23.408
24.592 24.950 23.247
24.592 24.949 23.094
24.592 24.959 22.934
24.593 24.972 22.777
24.593 24.963 22.614
24.593 24.955 22.455
24.593 24.956 22.301
24.594 24.955 22.142
24.594 24.952 21.981
24.594 24.955 21.825
24.594 24.953 21.664
24.594 24.953 21.502
24.595 24.952 21.344
24.595 24.949 21.191
24.595 24.949 21.023
24.595 24.946 20.859
24.595 24.942 20.718
24.595 24.932 20.553
24.595 24.919 20.393
24.595 24.920 20.232
24.595 24.928 20.076
24.595 24.920 19.913
24.595 24.910 19.763
24.595 24.916 19.593
24.595 24.915 19.445
24.595 24.911 19.279
24.595 24.909 19.126
24.595 24.910 18.962
24.595 24.919 18.810
24.596 24.925 18.651
24.596 24.936 18.490
24.596 24.945 18.335
24.596 24.945 18.178
24.597 24.951 18.015
24.597 24.966 17.867
24.597 24.985 17.705
24.598 24.997 17.551
24.598 25.000 17.389
24.599 24.979 17.227
24.599 24.935 17.070
24.599 24.911 16.910
24.599 24.917 16.752
24.599 24.927 16.595
24.599 24.938 16.437
24.599 24.949 16.274
24.599 24.967 16.125
24.599 24.967 15.964
24.599 24.947 15.813
24.599 24.956 15.636
24.599 25.010 15.573
24.680 25.378 30.831
24.680 25.335 30.711
24.680 25.264 30.617
24.680 25.194 30.527
24.680 25.116 30.442
24.680 25.052 30.353
24.680 24.996 30.261
24.680 24.935 30.090
24.680 24.918 29.928
24.681 24.915 29.768
24.681 24.916 29.609
24.682 24.909 29.448
24.682 24.907 29.287
24.683 24.907 29.133
24.683 24.903 28.974
24.683 24.901 28.806
24.684 24.894 28.653
24.684 24.889 28.492
24.684 24.889 28.328
24.684 24.890 28.176
24.684 24.887 28.008
24.684 24.879 27.858
24.684 24.879 27.689
24.685 24.883 27.539
24.685 24.878 27.370
24.685 24.878 27.216
24.685 24.884 27.133
24.686 24.885 26.987
24.686 24.886 26.812
24.687 24.887 26.656
24.687 24.891 26.507
24.688 24.893 26.336
24.688 24.893 26.188
24.689 24.894 26.025
24.690 24.902 25.861
24.690 24.904 25.708
24.691 24.902 25.551
24.691 24.906 25.387
24.691 24.911 25.233
24.691 24.915 25.075
24.691 24.923 24.912
24.691 24.918 24.761
24.691 24.911 24.587
24.691 24.907 24.437
24.691 24.907 24.280
24.691 24.911 24.116
24.691 24.908 23.960
24.690 24.909 23.798
24.690 24.913 23.652
24.690 24.909 23.483
24.690 24.908 23.327
24.691 24.912 23.155
24.691 24.922 23.008
24.691 24.933 22.859
24.691 24.932 22.691
24.691 24.926 22.533
24.692 24.924 22.365
24.692 24.923 22.219
24.692 24.921 22.056
24.692 24.925 21.901
24.693 24.929 21.738
24.693 24.928 21.584
24.693 24.931 21.422
24.693 24.927 21.263
24.693 24.920 21.102
24.694 24.916 20.951
24.694 24.912 20.785
24.694 24.903 20.628
24.694 24.891 20.466
24.694 24.883 20.310
24.694 24.889 20.149
24.694 24.890 19.993
24.694 24.877 19.830
24.694 24.878 19.682
24.694 24.883 19.512
24.694 24.879 19.358
24.694 24.881 19.202
24.694 24.881 19.044
24.694 24.884 18.886
24.694 24.891 18.720
24.694 24.893 18.568
24.694 24.904 18.416
24.695 24.912 18.253
24.695 24.915 18.099
24.695 24.929 17.937
24.696 24.945 17.782
24.696 24.957 17.625
24.697 24.963 17.463
24.697 24.961 17.312
24.697 24.927 17.144
24.697 24.886 16.981
24.698 24.880 16.828
24.698 24.890 16.677
24.698 24.904 16.514
24.698 24.914 16.359
24.698 24.932 16.192
24.698 24.945 16.047
24.698 24.941 15.880
24.698 24.940 15.734
24.779 25.311 30.707
24.779 25.232 30.620
24.779 25.150 30.519
24.779 25.068 30.430
24.779 25.002 30.340
24.779 24.948 30.249
24.779 24.894 30.085
24.780 24.880 29.928
24.780 24.880 29.762
24.781 24.881 29.610
24.781 24.877 29.439
24.782 24.875 29.285
24.782 24.875 29.129
24.782 24.871 28.959
24.783 24.866 28.812
24.783 24.857 28.643
24.783 24.854 28.484
24.783 24.856 28.329
24.784 24.859 28.167
24.784 24.855 28.008
24.784 24.850 27.847
24.784 24.855 27.687
24.784 24.857 27.531
24.784 24.849 27.375
24.785 24.845 27.209
24.785 24.849 27.050
24.785 24.851 26.896
24.786 24.848 26.737
24.786 24.849 26.569
24.787 24.855 26.420
24.787 24.856 26.257
24.788 24.857 26.097
24.789 24.861 25.944
24.789 24.865 25.783
24.790 24.865 25.620
24.790 24.865 25.467
24.790 24.873 25.305
24.791 24.879 25.143
24.791 24.885 24.995
24.791 24.885 24.826
24.791 24.877 24.672
24.791 24.874 24.513
24.790 24.872 24.354
24.790 24.871 24.193
24.790 24.870 24.036
24.790 24.866 23.877
24.790 24.869 23.714
24.790 24.871 23.562
24.790 24.866 23.399
24.790 24.866 23.241
24.790 24.877 23.085
24.790 24.891 22.925
24.791 24.890 22.765
24.791 24.884 22.606
24.791 24.887 22.452
24.791 24.885 22.290
24.792 24.886 22.135
24.792 24.891 21.973
24.792 24.897 21.818
24.792 24.898 21.653
24.792 24.897 21.500
24.793 24.893 21.344
24.793 24.886 21.180
24.793 24.876 21.019
24.793 24.874 20.863
24.793 24.870 20.708
24.793 24.858 20.542
24.793 24.851 20.386
24.793 24.851 20.227
24.793 24.855 20.068
24.793 24.845 19.911
24.793 24.836 19.747
24.793 24.843 19.592
24.793 24.847 19.439
24.793 24.844 19.278
24.793 24.849 19.115
24.793 24.853 18.956
24.794 24.854 18.812
24.794 24.855 18.646
24.794 24.861 18.483
24.794 24.875 18.330
24.794 24.884 18.172
24.795 24.890 18.012
24.795 24.900 17.866
24.796 24.907 17.694
24.796 24.913 17.538
24.796 24.923 17.385
24.797 24.916 17.227
24.797 24.876 17.069
24.797 24.848 16.904
24.797 24.852 16.743
24.797 24.864 16.590
24.797 24.874 16.434
24.798 24.889 16.276
24.798 24.910 16.119
24.798 24.918 15.961
24.797 24.902 15.799
24.797 24.903 15.646
24.879 25.350 30.778
24.879 25.272 30.703
24.879 25.190 30.612
24.879 25.105 30.515
24.878 25.021 30.427
24.878 24.954 30.334
24.878 24.901 30.246
24.879 24.852 30.077
24.879 24.839 29.915
24.880 24.843 29.755
24.880 24.846 29.604
24.881 24.841 29.440
24.881 24.836 29.276
24.881 24.835 29.121
24.882 24.832 28.956
24.882 24.825 28.798
24.882 24.818 28.645
24.883 24.818 28.480
24.883 24.824 28.324
24.883 24.829 28.159
24.883 24.824 28.007
24.883 24.818 27.845
24.883 24.824 27.679
24.884 24.824 27.531
24.884 24.817 27.367
24.884 24.814 27.206
24.884 24.818 27.047
24.885 24.821 26.892
24.885 24.818 26.731
24.886 24.820 26.568
24.886 24.828 26.412
24.887 24.831 26.258
24.888 24.830 26.094
24.888 24.835 25.939
24.889 24.839 25.778
24.889 24.834 25.622
24.890 24.834 25.457
24.890 24.844 25.304
24.890 24.847 25.141
24.890 24.849 24.988
24.890 24.849 24.830
24.890 24.840 24.666
24.890 24.838 24.502
24.890 24.836 24.355
24.890 24.835 24.186
24.890 24.833 24.027
24.889 24.829 23.876
24.889 24.828 23.708
24.889 24.829 23.555
24.889 24.825 23.396
24.890 24.825 23.241
24.890 24.838 23.079
24.890 24.856 22.912
24.890 24.854 22.765
24.890 24.853 22.611
24.891 24.855 22.444
24.891 24.849 22.290
24.891 24.847 22.122
24.891 24.850 21.971
24.892 24.859 21.816
24.892 24.864 21.658
24.892 24.864 21.491
24.892 24.861 21.335
24.892 24.852 21.181
24.892 24.845 21.026
24.893 24.839 20.849
24.893 24.835 20.706
24.893 24.827 20.537
24.893 24.819 20.381
24.893 24.820 20.230
24.893 24.820 20.060
24.893 24.809 19.910
24.893 24.801 19.752
24.893 24.812 19.588
24.893 24.815 19.432
24.893 24.809 19.272
24.893 24.813 19.114
24.893 24.819 18.959
24.893 24.821 18.805
24.893 24.822 18.636
24.893 24.826 18.484
24.894 24.842 18.330
24.894 24.851 18.170
24.894 24.856 18.009
24.895 24.861 17.853
24.895 24.860 17.693
24.896 24.873 17.541
24.896 24.892 17.379
24.896 24.890 17.226
24.897 24.855 17.065
24.897 24.828 16.902
24.897 24.827 16.744
24.897 24.831 16.587
24.897 24.842 16.431
24.897 24.857 16.276
24.897 24.871 16.117
24.897 24.877 15.954
24.897 24.856 15.803
24.897 24.860 15.725
24.979 25.346 30.895
24.979 25.283 30.816
24.979 25.211 30.695
24.979 25.131 30.599
24.979 25.059 30.512
24.979 24.976 30.420
24.979 24.911 30.323
24.979 24.859 30.237
24.979 24.812 30.076
24.979 24.803 29.907
24.980 24.812 29.759
24.980 24.815 29.586
24.981 24.808 29.436
24.981 24.803 29.277
24.982 24.801 29.112
24.982 24.796 28.960
24.983 24.787 28.797
24.983 24.780 28.633
24.983 24.780 28.467
24.983 24.790 28.316
24.984 24.797 28.160
24.984 24.795 28.001
24.984 24.791 27.838
24.984 24.795 27.685
24.984 24.794 27.513
24.984 24.785 27.370
24.984 24.785 27.200
24.985 24.789 27.044
24.985 24.785 26.884
24.986 24.782 26.720
24.986 24.785 26.571
24.987 24.792 26.407
24.987 24.796 26.247
24.988 24.799 26.094
24.989 24.807 25.932
24.989 24.810 25.770
24.990 24.802 25.623
24.990 24.801 25.452
24.990 24.811 25.298
24.991 24.812 25.139
24.991 24.818 24.983
24.991 24.819 24.826
24.991 24.811 24.656
24.991 24.807 24.508
24.990 24.804 24.345
24.990 24.803 24.184
24.990 24.798 24.026
24.990 24.793 23.871
24.990 24.794 23.705
24.990 24.794 23.550
24.990 24.789 23.387
24.990 24.788 23.235
24.990 24.801 23.073
24.990 24.817 22.920
24.990 24.818 22.757
24.991 24.815 22.601
24.991 24.820 22.440
24.991 24.819 22.288
24.991 24.809 22.124
24.992 24.815 21.965
24.992 24.820 21.805
24.992 24.824 21.656
24.992 24.824 21.492
24.992 24.819 21.331
24.993 24.815 21.173
24.993 24.811 21.012
24.993 24.805 20.855
24.993 24.802 20.695
24.993 24.796 20.542
24.993 24.790 20.379
24.993 24.793 20.223
24.993 24.790 20.066
24.993 24.775 19.894
24.993 24.768 19.748
24.993 24.780 19.588
24.993 24.782 19.427
24.993 24.774 19.266
24.993 24.777 19.113
24.993 24.782 18.957
24.993 24.787 18.799
24.994 24.786 18.637
24.994 24.792 18.483
24.994 24.808 18.319
24.994 24.815 18.168
24.995 24.816 18.015
24.995 24.816 17.845
24.995 24.815 17.693
24.996 24.830 17.538
24.996 24.856 17.381
24.997 24.856 17.213
24.997 24.829 17.063
24.997 24.807 16.896
24.997 24.801 16.748
24.997 24.800 16.588
24.997 24.813 16.429
24.997 24.824 16.271
24.997 24.833 16.114
24.997 24.836 15.956
24.997 24.816 15.797
24.997 24.800 15.636
24.997 24.802 15.560
25.079 25.339 30.886
25.078 25.244 30.811
25.078 25.171 30.676
25.078 25.089 30.589
25.078 25.013 30.505
25.078 24.933 30.413
25.078 24.870 30.319
25.078 24.820 30.231
25.078 24.776 30.069
25.079 24.772 29.909
25.079 24.780 29.752
25.080 24.786 29.587
25.080 24.780 29.425
25.081 24.770 29.270
25.081 24.769 29.111
25.082 24.763 28.951
25.082 24.754 28.784
25.082 24.750 28.632
25.082 24.748 28.475
25.083 24.760 28.310
25.083 24.767 28.152
25.083 24.761 27.993
25.083 24.761 27.840
25.083 24.765 27.679
25.083 24.763 27.517
25.084 24.754 27.352
25.084 24.758 27.199
25.084 24.760 27.043
25.084 24.752 26.883
25.085 24.747 26.716
25.085 24.750 26.563
25.086 24.759 26.408
25.087 24.763 26.248
25.087 24.767 26.083
25.088 24.776 25.929
25.089 24.777 25.771
25.089 24.770 25.610
25.089 24.771 25.454
25.090 24.777 25.292
25.090 24.781 25.139
25.090 24.785 24.975
25.090 24.787 24.815
25.090 24.785 24.659
25.090 24.783 24.502
25.090 24.777 24.341
25.089 24.776 24.185
25.089 24.769 24.022
25.089 24.762 23.861
25.089 24.762 23.710
25.089 24.764 23.550
25.089 24.761 23.387
25.089 24.758 23.222
25.089 24.769 23.077
25.090 24.781 22.911
25.090 24.781 22.757
25.090 24.780 22.594
25.090 24.787 22.441
25.091 24.784 22.280
25.091 24.776 22.117
25.091 24.777 21.969
25.091 24.781 21.803
25.091 24.785 21.641
25.092 24.786 21.494
25.092 24.783 21.323
25.092 24.782 21.174
25.092 24.783 21.012
25.092 24.777 20.853
25.092 24.770 20.696
25.092 24.766 20.535
25.093 24.762 20.375
25.093 24.766 20.221
25.093 24.761 20.056
25.093 24.745 19.902
25.093 24.740 19.741
25.093 24.751 19.587
25.093 24.753 19.424
25.093 24.742 19.274
25.093 24.743 19.112
25.093 24.748 18.944
25.093 24.752 18.793
25.093 24.750 18.635
25.093 24.753 18.480
25.093 24.773 18.325
25.094 24.781 18.160
25.094 24.782 18.008
25.094 24.783 17.847
25.095 24.786 17.690
25.095 24.799 17.537
25.096 24.820 17.375
25.096 24.822 17.212
25.096 24.797 17.060
25.096 24.781 16.905
25.097 24.779 16.742
25.097 24.782 16.583
25.097 24.790 16.429
25.097 24.795 16.262
25.097 24.800 16.109
25.097 24.792 15.954
25.096 24.777 15.789
25.096 24.764 15.643
25.096 24.784 15.560
25.178 25.272 30.894
25.178 25.202 30.808
25.178 25.134 30.680
25.178 25.052 30.584
25.178 24.976 30.500
25.177 24.899 30.403
25.177 24.841 30.317
25.177 24.767 30.144
25.178 24.749 29.975
25.178 24.753 29.830
25.179 24.766 29.668
25.179 24.763 29.504
25.180 24.750 29.351
25.180 24.745 29.190
25.181 24.741 29.022
25.181 24.731 28.868
25.181 24.728 28.705
25.182 24.726 28.542
25.182 24.729 28.389
25.182 24.739 28.229
25.182 24.739 28.080
25.182 24.730 27.901
25.183 24.732 27.753
25.183 24.731 27.595
25.183 24.726 27.436
25.183 24.728 27.276
25.183 24.736 27.109
25.184 24.730 26.957
25.184 24.720 26.801
25.185 24.721 26.637
25.185 24.729 26.476
25.186 24.738 26.319
25.186 24.740 26.167
25.187 24.744 26.009
25.188 24.747 25.843
25.188 24.745 25.689
25.189 24.745 25.528
25.189 24.748 25.373
25.189 24.749 25.213
25.189 24.751 25.048
25.189 24.751 24.896
25.189 24.753 24.737
25.189 24.755 24.578
25.189 24.754 24.416
25.189 24.754 24.259
25.189 24.750 24.099
25.189 24.740 23.946
25.189 24.736 23.775
25.188 24.737 23.623
25.188 24.735 23.466
25.189 24.727 23.308
25.189 24.730 23.144
25.189 24.740 22.988
25.189 24.748 22.829
25.189 24.746 22.676
25.190 24.750 22.513
25.190 24.756 22.359
25.190 24.748 22.195
25.190 24.743 22.034
25.190 24.746 21.882
25.191 24.747 21.725
25.191 24.747 21.559
25.191 24.749 21.411
25.191 24.750 21.245
25.191 24.755 21.086
25.192 24.758 20.926
25.192 24.749 20.772
25.192 24.741 20.615
25.192 24.734 20.458
25.192 24.737 20.290
25.192 24.739 20.140
25.192 24.726 19.979
25.192 24.715 19.820
25.192 24.719 19.660
25.192 24.727 19.502
25.192 24.720 19.346
25.192 24.711 19.186
25.192 24.714 19.027
25.192 24.720 18.875
25.192 24.720 18.707
25.192 24.718 18.553
25.193 24.734 18.402
25.193 24.751 18.239
25.193 24.759 18.080
25.193 24.759 17.923
25.194 24.760 17.769
25.194 24.767 17.607
25.195 24.778 17.452
25.195 24.788 17.297
25.195 24.774 17.132
25.196 24.752 16.982
25.196 24.755 16.818
25.196 24.758 16.666
25.196 24.759 16.502
25.196 24.764 16.357
25.196 24.768 16.178
25.196 24.769 16.032
25.196 24.768 15.868
25.196 24.753 15.715
25.196 24.754 15.563
25.277 25.191 30.881
25.277 25.154 30.756
25.277 25.090 30.672
25.277 25.019 30.579
25.277 24.944 30.496
25.277 24.870 30.405
25.277 24.812 30.311
25.277 24.744 30.147
25.277 24.724 29.975
25.278 24.726 29.814
25.278 24.737 29.662
25.279 24.732 29.505
25.279 24.716 29.343
25.280 24.715 29.181
25.280 24.712 29.019
25.281 24.708 28.860
25.281 24.705 28.709
25.281 24.703 28.550
25.281 24.704 28.377
25.282 24.705 28.223
25.282 24.702 28.068
25.282 24.695 27.920
25.282 24.695 27.738
25.282 24.695 27.582
25.282 24.695 27.428
25.282 24.697 27.273
25.283 24.706 27.116
25.283 24.701 26.953
25.283 24.695 26.791
25.284 24.696 26.632
25.284 24.706 26.481
25.285 24.712 26.316
25.286 24.710 26.163
25.286 24.713 25.996
25.287 24.712 25.844
25.288 24.711 25.690
25.288 24.719 25.523
25.288 24.723 25.367
25.289 24.722 25.206
25.289 24.719 25.046
25.289 24.715 24.888
25.289 24.716 24.736
25.289 24.720 24.573
25.289 24.724 24.417
25.288 24.722 24.261
25.288 24.720 24.091
25.288 24.712 23.935
25.288 24.705 23.783
25.288 24.707 23.619
25.288 24.705 23.454
25.288 24.699 23.307
25.288 24.697 23.140
25.288 24.710 22.985
25.288 24.715 22.832
25.289 24.713 22.665
25.289 24.720 22.514
25.289 24.723 22.348
25.289 24.715 22.199
25.290 24.712 22.037
25.290 24.718 21.875
25.290 24.720 21.720
25.290 24.716 21.561
25.290 24.722 21.404
25.291 24.722 21.241
25.291 24.723 21.085
25.291 24.722 20.931
25.291 24.715 20.768
25.291 24.700 20.609
25.291 24.696 20.443
25.291 24.706 20.296
25.291 24.708 20.135
25.291 24.699 19.973
25.291 24.690 19.816
25.291 24.691 19.664
25.291 24.697 19.495
25.291 24.692 19.341
25.291 24.682 19.188
25.291 24.682 19.020
25.291 24.688 18.870
25.292 24.689 18.710
25.292 24.690 18.557
25.292 24.705 18.386
25.292 24.724 18.243
25.292 24.731 18.084
25.293 24.733 17.918
25.293 24.736 17.766
25.294 24.741 17.615
25.294 24.746 17.441
25.294 24.747 17.289
25.295 24.728 17.140
25.295 24.713 16.971
25.295 24.727 16.812
25.295 24.735 16.660
25.295 24.736 16.503
25.296 24.740 16.347
25.296 24.737 16.188
25.295 24.738 16.028
25.295 24.745 15.869
25.295 24.755 15.716
25.376 25.143 30.867
25.376 25.113 30.755
25.376 25.052 30.673
25.376 24.976 30.575
25.376 24.906 30.482
25.376 24.835 30.395
25.376 24.781 30.308
25.376 24.716 30.141
25.376 24.691 29.970
25.377 24.694 29.819
25.377 24.703 29.661
25.378 24.697 29.495
25.378 24.689 29.335
25.379 24.688 29.179
25.379 24.686 29.022
25.379 24.682 28.860
25.380 24.678 28.697
25.380 24.673 28.537
25.380 24.670 28.386
25.380 24.668 28.220
25.381 24.667 28.057
25.381 24.661 27.899
25.381 24.664 27.748
25.381 24.669 27.586
25.381 24.665 27.426
25.381 24.669 27.263
25.382 24.676 27.107
25.382 24.672 26.950
25.382 24.669 26.793
25.383 24.674 26.632
25.383 24.681 26.470
25.384 24.683 26.316
25.385 24.678 26.152
25.385 24.677 26.002
25.386 24.678 25.833
25.386 24.676 25.679
25.387 24.682 25.516
25.387 24.688 25.376
25.388 24.690 25.199
25.388 24.679 25.044
25.388 24.675 24.890
25.388 24.679 24.722
25.388 24.685 24.569
25.387 24.689 24.412
25.387 24.693 24.249
25.387 24.691 24.099
25.387 24.686 23.930
25.387 24.679 23.776
25.387 24.674 23.615
25.387 24.675 23.461
25.387 24.668 23.297
25.387 24.665 23.141
25.387 24.679 22.979
25.387 24.685 22.827
25.388 24.684 22.661
25.388 24.687 22.513
25.388 24.688 22.346
25.388 24.681 22.194
25.388 24.681 22.033
25.389 24.686 21.877
25.389 24.687 21.705
25.389 24.686 21.562
25.389 24.687 21.400
25.390 24.688 21.239
25.390 24.688 21.083
25.390 24.684 20.924
25.390 24.677 20.762
25.390 24.665 20.606
25.390 24.664 20.448
25.390 24.675 20.286
25.390 24.681 20.136
25.390 24.675 19.973
25.390 24.668 19.816
25.390 24.665 19.652
25.390 24.672 19.502
25.390 24.667 19.344
25.390 24.655 19.175
25.390 24.657 19.027
25.390 24.659 18.868
25.390 24.659 18.708
25.391 24.664 18.553
25.391 24.682 18.385
25.391 24.698 18.238
25.391 24.698 18.080
25.392 24.701 17.920
25.392 24.706 17.764
25.393 24.711 17.603
25.393 24.716 17.450
25.393 24.713 17.291
25.394 24.693 17.127
25.394 24.677 16.971
25.394 24.695 16.819
25.394 24.709 16.655
25.394 24.706 16.506
25.394 24.710 16.336
25.394 24.703 16.187
25.394 24.708 16.028
25.394 24.720 15.866
25.394 24.732 15.712
25.394 24.737 15.641
25.476 25.140 30.876
25.476 25.076 30.744
25.475 25.012 30.657
25.475 24.942 30.568
25.475 24.871 30.482
25.475 24.799 30.391
25.475 24.702 30.216
25.475 24.662 30.053
25.476 24.651 29.887
25.476 24.657 29.730
25.477 24.659 29.568
25.477 24.654 29.418
25.478 24.653 29.254
25.478 24.654 29.088
25.479 24.652 28.934
25.479 24.646 28.774
25.479 24.640 28.616
25.480 24.634 28.451
25.480 24.630 28.295
25.480 24.628 28.141
25.480 24.627 27.976
25.480 24.630 27.813
25.480 24.637 27.662
25.480 24.637 27.501
25.481 24.635 27.344
25.481 24.640 27.187
25.481 24.639 27.024
25.482 24.637 26.864
25.482 24.644 26.702
25.483 24.653 26.555
25.483 24.657 26.391
25.484 24.651 26.227
25.484 24.644 26.076
25.485 24.643 25.911
25.486 24.644 25.759
25.486 24.646 25.595
25.487 24.655 25.433
25.487 24.661 25.283
25.487 24.652 25.126
25.487 24.640 24.954
25.487 24.638 24.803
25.487 24.644 24.646
25.487 24.649 24.487
25.487 24.655 24.328
25.487 24.657 24.166
25.486 24.655 24.011
25.486 24.651 23.851
25.486 24.642 23.698
25.486 24.642 23.528
25.486 24.640 23.371
25.486 24.631 23.217
25.486 24.636 23.061
25.487 24.648 22.897
25.487 24.652 22.744
25.487 24.653 22.582
25.487 24.652 22.428
25.488 24.648 22.260
25.488 24.642 22.107
25.488 24.645 21.947
25.488 24.650 21.793
25.488 24.650 21.633
25.489 24.651 21.472
25.489 24.651 21.318
25.489 24.648 21.161
25.489 24.650 20.999
25.489 24.643 20.842
25.489 24.636 20.681
25.490 24.635 20.522
25.490 24.641 20.368
25.490 24.651 20.213
25.490 24.649 20.049
25.490 24.642 19.892
25.490 24.638 19.733
25.490 24.638 19.573
25.490 24.640 19.418
25.490 24.634 19.261
25.490 24.629 19.101
25.490 24.632 18.937
25.490 24.634 18.782
25.490 24.636 18.626
25.490 24.644 18.473
25.490 24.660 18.312
25.491 24.664 18.154
25.491 24.664 17.999
25.491 24.671 17.838
25.492 24.676 17.685
25.492 24.685 17.524
25.493 24.688 17.369
25.493 24.671 17.207
25.493 24.646 17.047
25.493 24.648 16.891
25.494 24.671 16.736
25.494 24.676 16.577
25.494 24.677 16.418
25.494 24.671 16.256
25.494 24.667 16.111
25.494 24.681 15.939
25.494 24.692 15.790
25.494 24.699 15.703
25.575 25.044 30.743
25.575 24.978 30.657
25.575 24.909 30.564
25.575 24.835 30.472
25.574 24.763 30.382
25.574 24.710 30.294
25.575 24.643 30.127
25.575 24.619 29.971
25.575 24.615 29.799
25.576 24.626 29.646
25.576 24.628 29.492
25.577 24.627 29.324
25.577 24.631 29.176
25.578 24.629 29.008
25.578 24.621 28.853
25.579 24.610 28.688
25.579 24.601 28.534
25.579 24.597 28.362
25.579 24.599 28.207
25.579 24.599 28.053
25.580 24.602 27.899
25.580 24.611 27.736
25.580 24.617 27.574
25.580 24.614 27.418
25.580 24.612 27.258
25.580 24.613 27.098
25.581 24.609 26.945
25.581 24.612 26.783
25.582 24.621 26.623
25.582 24.629 26.469
25.583 24.628 26.310
25.583 24.620 26.150
25.584 24.618 25.987
25.585 24.620 25.826
25.585 24.618 25.671
25.586 24.622 25.519
25.586 24.631 25.357
25.586 24.631 25.193
25.586 24.620 25.048
25.586 24.615 24.871
25.586 24.616 24.720
25.586 24.619 24.561
25.586 24.621 24.402
25.586 24.625 24.247
25.586 24.624 24.086
25.586 24.623 23.927
25.586 24.621 23.769
25.586 24.618 23.613
25.586 24.617 23.445
25.586 24.610 23.300
25.586 24.608 23.125
25.586 24.616 22.977
25.586 24.624 22.817
25.586 24.627 22.663
25.587 24.625 22.499
25.587 24.623 22.342
25.587 24.611 22.189
25.587 24.606 22.023
25.587 24.615 21.861
25.588 24.617 21.711
25.588 24.620 21.554
25.588 24.621 21.395
25.588 24.620 21.235
25.588 24.619 21.070
25.589 24.620 20.919
25.589 24.614 20.759
25.589 24.611 20.606
25.589 24.617 20.440
25.589 24.624 20.283
25.589 24.626 20.129
25.589 24.623 19.969
25.589 24.620 19.807
25.589 24.612 19.656
25.589 24.616 19.490
25.589 24.614 19.337
25.589 24.605 19.183
25.589 24.605 19.021
25.589 24.605 18.859
25.589 24.612 18.703
25.589 24.619 18.542
25.590 24.626 18.390
25.590 24.631 18.236
25.590 24.635 18.072
25.591 24.638 17.914
25.591 24.647 17.759
25.591 24.654 17.596
25.592 24.657 17.443
25.592 24.655 17.289
25.592 24.629 17.121
25.593 24.610 16.974
25.593 24.628 16.805
25.593 24.648 16.657
25.593 24.656 16.494
25.593 24.650 16.345
25.593 24.643 16.173
25.593 24.647 16.026
25.593 24.663 15.859
25.593 24.663 15.712
25.674 25.008 30.725
25.674 24.944 30.646
25.673 24.870 30.562
25.673 24.798 30.471
25.673 24.727 30.378
25.673 24.673 30.293
25.673 24.608 30.117
25.674 24.589 29.962
25.674 24.583 29.797
25.675 24.596 29.640
25.675 24.605 29.488
25.676 24.604 29.324
25.676 24.604 29.163
25.677 24.602 29.006
25.677 24.592 28.844
25.677 24.576 28.687
25.678 24.566 28.524
25.678 24.564 28.365
25.678 24.565 28.202
25.678 24.567 28.052
25.678 24.570 27.893
25.678 24.583 27.725
25.679 24.591 27.578
25.679 24.588 27.411
25.679 24.586 27.263
25.679 24.585 27.097
25.680 24.579 26.934
25.680 24.580 26.773
25.681 24.588 26.623
25.681 24.593 26.464
25.682 24.593 26.304
25.682 24.587 26.143
25.683 24.589 25.978
25.684 24.593 25.837
25.684 24.592 25.671
25.685 24.594 25.502
25.685 24.598 25.354
25.685 24.603 25.194
25.685 24.597 25.032
25.685 24.590 24.871
25.685 24.594 24.722
25.685 24.594 24.555
25.685 24.591 24.398
25.685 24.593 24.244
25.685 24.596 24.081
25.685 24.593 23.923
25.684 24.595 23.766
25.684 24.597 23.608
25.684 24.597 23.447
25.684 24.594 23.292
25.685 24.586 23.129
25.685 24.591 22.974
25.685 24.597 22.821
25.685 24.597 22.650
25.685 24.597 22.494
25.686 24.592 22.340
25.686 24.580 22.180
25.686 24.574 22.024
25.686 24.580 21.858
25.686 24.584 21.706
25.687 24.592 21.549
25.687 24.594 21.391
25.687 24.594 21.232
25.687 24.590 21.072
25.687 24.591 20.918
25.688 24.590 20.757
25.688 24.588 20.590
25.688 24.597 20.442
25.688 24.602 20.286
25.688 24.600 20.125
25.688 24.597 19.966
25.688 24.593 19.806
25.688 24.588 19.649
25.688 24.593 19.491
25.688 24.592 19.335
25.688 24.585 19.173
25.688 24.583 19.015
25.688 24.586 18.856
25.688 24.592 18.710
25.688 24.596 18.534
25.688 24.598 18.395
25.689 24.598 18.219
25.689 24.605 18.076
25.689 24.612 17.912
25.690 24.622 17.762
25.690 24.629 17.598
25.691 24.627 17.439
25.691 24.623 17.281
25.691 24.598 17.122
25.691 24.574 16.962
25.692 24.593 16.813
25.692 24.621 16.653
25.692 24.632 16.493
25.692 24.626 16.334
25.692 24.623 16.181
25.692 24.625 16.020
25.692 24.637 15.858
25.692 24.653 15.709
25.692 24.661 15.630
25.772 24.965 30.724
25.772 24.904 30.639
25.772 24.832 30.558
25.772 24.761 30.477
25.772 24.692 30.376
25.772 24.641 30.283
25.772 24.580 30.118
25.772 24.559 29.958
25.773 24.559 29.790
25.773 24.574 29.646
25.774 24.584 29.481
25.774 24.587 29.318
25.775 24.584 29.163
25.775 24.578 28.997
25.775 24.568 28.847
25.776 24.551 28.676
25.776 24.540 28.528
25.776 24.542 28.361
25.776 24.542 28.203
25.777 24.544 28.043
25.777 24.547 27.881
25.777 24.556 27.731
25.777 24.562 27.572
25.777 24.560 27.404
25.777 24.558 27.259
25.778 24.556 27.090
25.778 24.551 26.934
25.778 24.553 26.773
25.779 24.561 26.617
25.779 24.565 26.460
25.780 24.566 26.300
25.781 24.558 26.140
25.781 24.565 25.981
25.782 24.567 25.824
25.782 24.564 25.668
25.783 24.568 25.506
25.783 24.570 25.346
25.784 24.573 25.190
25.784 24.572 25.035
25.784 24.569 24.874
25.784 24.569 24.708
25.784 24.566 24.559
25.783 24.561 24.397
25.783 24.563 24.236
25.783 24.565 24.082
25.783 24.562 23.916
25.783 24.565 23.760
25.783 24.571 23.609
25.783 24.570 23.443
25.783 24.567 23.283
25.783 24.559 23.138
25.783 24.562 22.961
25.783 24.565 22.811
25.783 24.561 22.654
25.784 24.562 22.496
25.784 24.560 22.330
25.784 24.549 22.181
25.784 24.547 22.015
25.785 24.554 21.865
25.785 24.556 21.701
25.785 24.563 21.546
25.785 24.568 21.385
25.785 24.568 21.230
25.786 24.566 21.073
25.786 24.569 20.909
25.786 24.568 20.755
25.786 24.568 20.594
25.786 24.572 20.441
25.786 24.578 20.278
25.786 24.574 20.122
25.786 24.571 19.967
25.786 24.569 19.811
25.786 24.564 19.645
25.786 24.568 19.490
25.786 24.567 19.326
25.786 24.558 19.174
25.786 24.554 19.016
25.786 24.560 18.860
25.786 24.563 18.700
25.787 24.570 18.540
25.787 24.568 18.381
25.787 24.565 18.230
25.787 24.577 18.063
25.788 24.586 17.921
25.788 24.593 17.752
25.789 24.596 17.594
25.789 24.592 17.438
25.789 24.585 17.280
25.789 24.559 17.123
25.790 24.534 16.961
25.790 24.553 16.804
25.790 24.588 16.645
25.790 24.601 16.492
25.790 24.601 16.333
25.790 24.605 16.182
25.790 24.610 16.031
25.790 24.620 15.854
25.790 24.620 15.705
25.790 24.651 15.549
25.790 24.637 15.489
25.870 24.962 30.847
25.870 24.931 30.732
25.870 24.869 30.652
25.870 24.797 30.543
25.870 24.727 30.450
25.870 24.663 30.374
25.870 24.614 30.280
25.870 24.556 30.114
25.871 24.537 29.951
25.871 24.538 29.793
25.872 24.555 29.631
25.872 24.564 29.479
25.873 24.564 29.326
25.873 24.559 29.153
25.874 24.549 29.002
25.874 24.540 28.839
25.874 24.524 28.679
25.875 24.516 28.510
25.875 24.516 28.360
25.875 24.516 28.203
25.875 24.517 28.036
25.875 24.519 27.881
25.875 24.525 27.722
25.875 24.532 27.569
25.876 24.533 27.409
25.876 24.530 27.247
25.876 24.528 27.088
25.876 24.527 26.931
25.877 24.529 26.779
25.877 24.533 26.610
25.878 24.539 26.450
25.879 24.539 26.298
25.879 24.530 26.140
25.880 24.536 25.979
25.880 24.544 25.815
25.881 24.540 25.666
25.881 24.542 25.502
25.882 24.544 25.345
25.882 24.546 25.183
25.882 24.546 25.026
25.882 24.544 24.876
25.882 24.547 24.709
25.882 24.541 24.551
25.882 24.532 24.398
25.882 24.535 24.229
25.882 24.534 24.079
25.881 24.532 23.920
25.881 24.539 23.754
25.881 24.544 23.603
25.881 24.546 23.444
25.881 24.544 23.281
25.881 24.535 23.124
25.882 24.539 22.972
25.882 24.539 22.808
25.882 24.534 22.652
25.882 24.535 22.485
25.882 24.533 22.334
25.883 24.529 22.180
25.883 24.529 22.012
25.883 24.536 21.856
25.883 24.538 21.701
25.884 24.542 21.544
25.884 24.545 21.393
25.884 24.544 21.224
25.884 24.544 21.067
25.884 24.545 20.909
25.884 24.546 20.753
25.885 24.545 20.597
25.885 24.548 20.431
25.885 24.555 20.285
25.885 24.555 20.115
25.885 24.551 19.964
25.885 24.548 19.802
25.885 24.545 19.647
25.885 24.545 19.491
25.885 24.543 19.329
25.885 24.535 19.170
25.885 24.531 19.015
25.885 24.536 18.851
25.885 24.540 18.698
25.885 24.547 18.536
25.885 24.542 18.387
25.886 24.541 18.222
25.886 24.554 18.066
25.886 24.565 17.908
25.887 24.567 17.751
25.887 24.564 17.600
25.887 24.558 17.437
25.888 24.550 17.276
25.888 24.524 17.116
25.888 24.504 16.958
25.888 24.526 16.805
25.889 24.561 16.656
25.889 24.576 16.488
25.889 24.582 16.326
25.889 24.582 16.177
25.889 24.595 16.015
25.889 24.598 15.862
25.889 24.587 15.706
25.889 24.584 15.546
25.888 24.546 15.482
25.969 24.906 30.719
25.969 24.838 30.638
25.969 24.762 30.546
25.969 24.695 30.447
25.969 24.632 30.363
25.969 24.549 30.192
25.969 24.516 30.026
25.970 24.509 29.869
25.970 24.518 29.706
25.971 24.530 29.553
25.971 24.536 29.396
25.972 24.535 29.242
25.972 24.525 29.070
25.973 24.514 28.915
25.973 24.505 28.746
25.973 24.496 28.604
25.974 24.491 28.428
25.974 24.492 28.277
25.974 24.493 28.124
25.974 24.492 27.952
25.974 24.494 27.801
25.974 24.498 27.641
25.974 24.503 27.482
25.975 24.502 27.321
25.975 24.500 27.162
25.975 24.503 27.009
25.976 24.502 26.848
25.976 24.507 26.688
25.977 24.511 26.530
25.977 24.512 26.372
25.978 24.506 26.214
25.978 24.503 26.054
25.979 24.513 25.899
25.980 24.516 25.736
25.980 24.510 25.582
25.980 24.508 25.424
25.981 24.508 25.258
25.981 24.510 25.104
25.981 24.512 24.945
25.981 24.515 24.785
25.981 24.515 24.635
25.981 24.504 24.463
25.981 24.502 24.310
25.980 24.503 24.156
25.980 24.499 23.984
25.980 24.503 23.835
25.980 24.508 23.678
25.980 24.514 23.518
25.980 24.516 23.365
25.980 24.510 23.199
25.980 24.512 23.044
25.981 24.516 22.883
25.981 24.510 22.726
25.981 24.503 22.569
25.981 24.508 22.409
25.981 24.510 22.254
25.982 24.509 22.096
25.982 24.517 21.933
25.982 24.518 21.779
25.982 24.519 21.618
25.983 24.523 21.459
25.983 24.520 21.305
25.983 24.520 21.142
25.983 24.524 20.991
25.983 24.526 20.830
25.983 24.520 20.669
25.984 24.519 20.514
25.984 24.524 20.357
25.984 24.533 20.199
25.984 24.533 20.043
25.984 24.527 19.875
25.984 24.522 19.724
25.984 24.522 19.565
25.984 24.519 19.408
25.984 24.512 19.244
25.984 24.506 19.092
25.984 24.504 18.930
25.984 24.507 18.774
25.984 24.515 18.617
25.984 24.514 18.455
25.984 24.511 18.300
25.985 24.515 18.144
25.985 24.529 17.986
25.985 24.535 17.835
25.986 24.532 17.664
25.986 24.527 17.516
25.986 24.525 17.353
25.987 24.508 17.194
25.987 24.481 17.040
25.987 24.483 16.876
25.988 24.517 16.721
25.988 24.539 16.570
25.988 24.552 16.416
25.988 24.556 16.255
25.988 24.563 16.090
25.988 24.572 15.938
25.988 24.563 15.780
25.988 24.560 15.632
25.987 24.573 15.472
26.068 24.883 30.720
26.068 24.811 30.629
26.068 24.735 30.539
26.068 24.666 30.445
26.067 24.601 30.358
26.068 24.519 30.195
26.068 24.493 30.024
26.068 24.485 29.865
26.069 24.489 29.701
26.069 24.500 29.549
26.070 24.506 29.390
26.070 24.506 29.227
26.071 24.494 29.071
26.071 24.484 28.914
26.072 24.479 28.747
26.072 24.471 28.594
26.072 24.466 28.431
26.072 24.467 28.268
26.073 24.467 28.112
26.073 24.467 27.955
26.073 24.469 27.795
26.073 24.471 27.642
26.073 24.474 27.479
26.073 24.472 27.323
26.073 24.473 27.158
26.074 24.477 27.003
26.074 24.477 26.840
26.075 24.481 26.687
26.075 24.483 26.527
26.076 24.482 26.372
26.076 24.476 26.210
26.077 24.475 26.049
26.078 24.486 25.895
26.078 24.490 25.729
26.079 24.487 25.579
26.079 24.486 25.417
26.079 24.481 25.261
26.080 24.480 25.100
26.080 24.483 24.941
26.080 24.485 24.778
26.080 24.485 24.624
26.080 24.477 24.471
26.079 24.477 24.303
26.079 24.476 24.150
26.079 24.470 23.990
26.079 24.474 23.827
26.079 24.481 23.676
26.079 24.488 23.519
26.079 24.491 23.356
26.079 24.491 23.198
26.079 24.491 23.043
26.079 24.496 22.888
26.079 24.487 22.725
26.080 24.477 22.563
26.080 24.487 22.403
26.080 24.488 22.249
26.080 24.487 22.096
26.081 24.496 21.929
26.081 24.495 21.778
26.081 24.493 21.619
26.081 24.497 21.458
26.081 24.491 21.302
26.082 24.493 21.138
26.082 24.503 20.990
26.082 24.507 20.826
26.082 24.502 20.675
26.082 24.498 20.508
26.082 24.500 20.351
26.082 24.511 20.191
26.083 24.508 20.038
26.083 24.498 19.889
26.083 24.497 19.718
26.083 24.497 19.554
26.083 24.495 19.408
26.082 24.490 19.249
26.082 24.486 19.087
26.082 24.485 18.929
26.083 24.489 18.768
26.083 24.491 18.620
26.083 24.490 18.455
26.083 24.486 18.297
26.083 24.491 18.136
26.084 24.502 17.989
26.084 24.505 17.824
26.084 24.508 17.670
26.085 24.507 17.512
26.085 24.500 17.348
26.085 24.484 17.198
26.086 24.460 17.033
26.086 24.464 16.878
26.086 24.492 16.723
26.086 24.515 16.565
26.087 24.520 16.411
26.087 24.523 16.245
26.087 24.530 16.098
26.087 24.531 15.935
26.086 24.528 15.780
26.086 24.546 15.621
26.086 24.602 15.480
26.168 24.964 30.794
26.168 24.854 30.717
26.168 24.776 30.626
26.168 24.706 30.538
26.168 24.634 30.445
26.168 24.570 30.355
26.168 24.491 30.183
26.168 24.466 30.023
26.168 24.455 29.856
26.169 24.457 29.706
26.169 24.470 29.539
26.170 24.475 29.391
26.171 24.476 29.221
26.171 24.466 29.071
26.171 24.455 28.902
26.172 24.449 28.752
26.172 24.443 28.582
26.172 24.439 28.430
26.172 24.440 28.266
26.173 24.441 28.110
26.173 24.442 27.952
26.173 24.444 27.796
26.173 24.447 27.631
26.173 24.446 27.473
26.173 24.444 27.318
26.174 24.451 27.156
26.174 24.454 27.004
26.174 24.455 26.843
26.175 24.457 26.681
26.175 24.456 26.519
26.176 24.456 26.367
26.176 24.452 26.205
26.177 24.450 26.045
26.178 24.463 25.895
26.178 24.466 25.732
26.179 24.463 25.571
26.179 24.460 25.419
26.179 24.455 25.253
26.180 24.451 25.096
26.180 24.454 24.941
26.180 24.456 24.782
26.180 24.456 24.620
26.180 24.454 24.463
26.179 24.454 24.304
26.179 24.452 24.144
26.179 24.446 23.987
26.179 24.450 23.831
26.179 24.458 23.668
26.179 24.463 23.512
26.179 24.469 23.353
26.179 24.471 23.201
26.179 24.474 23.039
26.179 24.477 22.881
26.180 24.468 22.722
26.180 24.460 22.564
26.180 24.470 22.407
26.180 24.470 22.248
26.181 24.464 22.085
26.181 24.474 21.933
26.181 24.471 21.776
26.181 24.471 21.611
26.181 24.472 21.465
26.182 24.467 21.294
26.182 24.472 21.145
26.182 24.482 20.984
26.182 24.488 20.821
26.182 24.482 20.662
26.182 24.475 20.509
26.183 24.480 20.360
26.183 24.486 20.190
26.183 24.482 20.033
26.183 24.477 19.875
26.183 24.475 19.721
26.183 24.475 19.559
26.183 24.474 19.402
26.183 24.464 19.249
26.183 24.461 19.083
26.183 24.461 18.929
26.183 24.465 18.773
26.183 24.468 18.609
26.183 24.466 18.458
26.183 24.463 18.296
26.183 24.465 18.134
26.184 24.472 17.983
26.184 24.476 17.822
26.185 24.485 17.671
26.185 24.484 17.510
26.185 24.479 17.356
26.186 24.463 17.193
26.186 24.437 17.027
26.186 24.444 16.878
26.186 24.470 16.725
26.187 24.487 16.556
26.187 24.490 16.407
26.187 24.492 16.254
26.187 24.498 16.090
26.187 24.498 15.930
26.187 24.503 15.773
26.186 24.506 15.626
26.187 24.586 15.473
26.268 24.835 30.715
26.268 24.751 30.622
26.268 24.668 30.531
26.268 24.600 30.443
26.268 24.541 30.352
26.268 24.465 30.181
26.268 24.436 30.017
26.269 24.426 29.853
26.269 24.430 29.696
26.270 24.440 29.543
26.270 24.448 29.379
26.271 24.451 29.221
26.271 24.441 29.065
26.272 24.430 28.900
26.272 24.423 28.744
26.272 24.416 28.585
26.273 24.416 28.417
26.273 24.416 28.267
26.273 24.417 28.108
26.273 24.418 27.946
26.273 24.420 27.788
26.273 24.422 27.627
26.273 24.418 27.477
26.274 24.416 27.313
26.274 24.424 27.150
26.274 24.429 27.004
26.275 24.431 26.837
26.275 24.431 26.677
26.276 24.430 26.523
26.276 24.429 26.356
26.277 24.421 26.203
26.277 24.421 26.043
26.278 24.435 25.888
26.279 24.435 25.734
26.279 24.436 25.563
26.280 24.433 25.415
26.280 24.425 25.249
26.280 24.423 25.095
26.280 24.425 24.933
26.280 24.423 24.777
26.280 24.426 24.619
26.280 24.428 24.459
26.280 24.430 24.307
26.280 24.431 24.138
26.279 24.429 23.984
26.279 24.431 23.829
26.279 24.441 23.668
26.279 24.446 23.512
26.279 24.454 23.354
26.280 24.458 23.197
26.280 24.455 23.035
26.280 24.456 22.883
26.280 24.448 22.718
26.280 24.443 22.565
26.281 24.452 22.400
26.281 24.449 22.248
26.281 24.441 22.085
26.281 24.448 21.932
26.281 24.447 21.772
26.282 24.451 21.611
26.282 24.454 21.448
26.282 24.452 21.300
26.282 24.460 21.140
26.282 24.473 20.986
26.283 24.476 20.831
26.283 24.470 20.662
26.283 24.464 20.510
26.283 24.466 20.346
26.283 24.470 20.193
26.283 24.464 20.032
26.283 24.454 19.872
26.283 24.453 19.726
26.283 24.453 19.559
26.283 24.446 19.395
26.283 24.441 19.246
26.283 24.438 19.080
26.283 24.442 18.926
26.283 24.450 18.769
26.283 24.450 18.609
26.283 24.446 18.453
26.284 24.442 18.296
26.284 24.445 18.136
26.284 24.447 17.984
26.285 24.453 17.820
26.285 24.464 17.668
26.285 24.468 17.509
26.286 24.461 17.347
26.286 24.441 17.189
26.286 24.417 17.034
26.287 24.422 16.874
26.287 24.447 16.725
26.287 24.458 16.559
26.287 24.463 16.399
26.287 24.468 16.251
26.287 24.469 16.090
26.287 24.463 15.928
26.287 24.458 15.777
26.287 24.473 15.617
26.287 24.482 15.470
26.368 24.785 30.704
26.368 24.709 30.612
26.368 24.638 30.525
26.368 24.573 30.435
26.368 24.516 30.345
26.368 24.443 30.179
26.368 24.409 30.012
26.369 24.400 29.851
26.369 24.408 29.692
26.370 24.416 29.539
26.370 24.424 29.377
26.371 24.429 29.223
26.371 24.419 29.058
26.372 24.409 28.896
26.372 24.403 28.743
26.372 24.394 28.577
26.372 24.392 28.423
26.373 24.398 28.267
26.373 24.401 28.100
26.373 24.400 27.943
26.373 24.402 27.792
26.373 24.402 27.633
26.373 24.396 27.464
26.373 24.392 27.305
26.374 24.400 27.153
26.374 24.407 26.991
26.375 24.409 26.840
26.375 24.409 26.673
26.375 24.410 26.521
26.376 24.407 26.362
26.377 24.399 26.198
26.377 24.398 26.042
26.378 24.407 25.883
26.379 24.409 25.726
26.379 24.410 25.570
26.379 24.411 25.404
26.380 24.403 25.251
26.380 24.402 25.088
26.380 24.401 24.932
26.380 24.394 24.773
26.380 24.398 24.617
26.380 24.401 24.454
26.380 24.405 24.301
26.379 24.410 24.141
26.379 24.409 23.983
26.379 24.412 23.823
26.379 24.420 23.671
26.379 24.430 23.506
26.379 24.438 23.353
26.379 24.438 23.196
26.379 24.430 23.036
26.380 24.430 22.879
26.380 24.425 22.712
26.380 24.424 22.559
26.380 24.430 22.404
26.381 24.427 22.243
26.381 24.421 22.086
26.381 24.429 21.923
26.381 24.432 21.768
26.381 24.434 21.616
26.382 24.431 21.454
26.382 24.427 21.295
26.382 24.437 21.138
26.382 24.452 20.981
26.382 24.458 20.818
26.383 24.455 20.670
26.383 24.450 20.502
26.383 24.450 20.343
26.383 24.450 20.194
26.383 24.440 20.032
26.383 24.431 19.874
26.383 24.431 19.711
26.383 24.429 19.563
26.383 24.421 19.400
26.383 24.419 19.236
26.383 24.416 19.084
26.383 24.424 18.927
26.383 24.432 18.764
26.383 24.428 18.613
26.383 24.425 18.451
26.383 24.420 18.292
26.384 24.420 18.136
26.384 24.422 17.978
26.384 24.427 17.823
26.385 24.442 17.669
26.385 24.444 17.507
26.386 24.434 17.346
26.386 24.416 17.187
26.386 24.394 17.032
26.386 24.399 16.866
26.387 24.422 16.716
26.387 24.435 16.564
26.387 24.444 16.409
26.387 24.455 16.246
26.387 24.454 16.085
26.387 24.443 15.927
26.387 24.428 15.774
26.387 24.432 15.621
26.467 24.744 30.700
26.467 24.677 30.602
26.467 24.612 30.515
26.467 24.551 30.432
26.467 24.496 30.348
26.467 24.421 30.174
26.467 24.386 30.006
26.468 24.380 29.848
26.468 24.389 29.689
26.469 24.398 29.537
26.470 24.403 29.375
26.470 24.409 29.218
26.471 24.404 29.056
26.471 24.392 28.895
26.471 24.384 28.739
26.472 24.374 28.575
26.472 24.368 28.422
26.472 24.374 28.257
26.472 24.380 28.098
26.472 24.377 27.939
26.472 24.379 27.787
26.472 24.382 27.625
26.473 24.376 27.465
26.473 24.371 27.307
26.473 24.377 27.148
26.473 24.383 26.995
26.474 24.389 26.830
26.474 24.392 26.673
26.475 24.397 26.516
26.475 24.394 26.360
26.476 24.381 26.197
26.477 24.375 26.040
26.477 24.383 25.878
26.478 24.387 25.719
26.478 24.386 25.566
26.479 24.390 25.407
26.479 24.387 25.250
26.479 24.383 25.088
26.479 24.379 24.929
26.479 24.375 24.766
26.479 24.379 24.614
26.479 24.380 24.454
26.479 24.386 24.299
26.479 24.393 24.136
26.479 24.390 23.982
26.478 24.392 23.822
26.478 24.402 23.661
26.478 24.412 23.511
26.479 24.423 23.353
26.479 24.420 23.191
26.479 24.408 23.031
26.479 24.409 22.867
26.479 24.405 22.722
26.479 24.406 22.556
26.480 24.412 22.401
26.480 24.407 22.241
26.480 24.401 22.084
26.480 24.408 21.925
26.480 24.415 21.771
26.481 24.416 21.606
26.481 24.410 21.459
26.481 24.408 21.290
26.481 24.421 21.137
26.482 24.434 20.976
26.482 24.442 20.822
26.482 24.439 20.661
26.482 24.433 20.507
26.482 24.432 20.349
26.482 24.432 20.189
26.482 24.422 20.026
26.482 24.414 19.877
26.482 24.415 19.705
26.482 24.412 19.556
26.482 24.402 19.397
26.482 24.400 19.236
26.482 24.402 19.087
26.482 24.407 18.921
26.482 24.408 18.766
26.482 24.409 18.611
26.482 24.405 18.451
26.483 24.400 18.290
26.483 24.403 18.132
26.483 24.406 17.975
26.484 24.410 17.821
26.484 24.425 17.659
26.484 24.429 17.507
26.485 24.416 17.350
26.485 24.401 17.186
26.485 24.379 17.031
26.486 24.382 16.872
26.486 24.402 16.716
26.486 24.410 16.555
26.486 24.425 16.405
26.486 24.439 16.248
26.486 24.437 16.081
26.486 24.431 15.928
26.486 24.420 15.770
26.486 24.409 15.692
26.566 24.719 30.697
26.566 24.657 30.602
26.566 24.588 30.519
26.566 24.530 30.433
26.566 24.476 30.337
26.566 24.399 30.173
26.566 24.363 30.003
26.566 24.357 29.840
26.567 24.367 29.689
26.567 24.377 29.527
26.568 24.383 29.371
26.569 24.389 29.221
26.569 24.389 29.053
26.569 24.380 28.892
26.570 24.375 28.736
26.570 24.363 28.574
26.570 24.351 28.418
26.570 24.359 28.257
26.571 24.363 28.102
26.571 24.356 27.929
26.571 24.358 27.786
26.571 24.361 27.624
26.571 24.355 27.461
26.571 24.352 27.301
26.571 24.356 27.148
26.572 24.361 26.985
26.572 24.364 26.832
26.573 24.374 26.672
26.573 24.379 26.511
26.574 24.377 26.358
26.574 24.365 26.193
26.575 24.359 26.034
26.576 24.366 25.875
26.576 24.366 25.718
26.577 24.367 25.565
26.577 24.369 25.408
26.577 24.364 25.237
26.578 24.359 25.087
26.578 24.355 24.927
26.578 24.350 24.768
26.578 24.353 24.607
26.578 24.357 24.454
26.577 24.361 24.289
26.577 24.371 24.138
26.577 24.374 23.978
26.577 24.375 23.825
26.577 24.383 23.658
26.577 24.394 23.505
26.577 24.402 23.346
26.577 24.403 23.192
26.577 24.388 23.030
26.577 24.387 22.872
26.577 24.387 22.718
26.578 24.387 22.552
26.578 24.395 22.393
26.578 24.392 22.241
26.578 24.388 22.086
26.579 24.396 21.917
26.579 24.403 21.770
26.579 24.400 21.606
26.579 24.399 21.441
26.580 24.398 21.295
26.580 24.404 21.136
26.580 24.415 20.973
26.580 24.417 20.818
26.580 24.410 20.666
26.580 24.406 20.500
26.580 24.413 20.344
26.581 24.411 20.186
26.581 24.399 20.030
26.581 24.393 19.865
26.581 24.390 19.719
26.581 24.383 19.548
26.581 24.377 19.393
26.580 24.375 19.240
26.580 24.378 19.082
26.580 24.380 18.913
26.581 24.383 18.765
26.581 24.383 18.608
26.581 24.376 18.447
26.581 24.376 18.292
26.581 24.377 18.135
26.582 24.384 17.969
26.582 24.389 17.817
26.582 24.402 17.664
26.583 24.408 17.503
26.583 24.397 17.339
26.584 24.384 17.183
26.584 24.364 17.032
26.584 24.363 16.869
26.584 24.376 16.718
26.584 24.385 16.551
26.585 24.401 16.403
26.585 24.421 16.239
26.585 24.423 16.089
26.584 24.415 15.925
26.584 24.403 15.769
26.584 24.408 15.691
26.665 24.700 30.687
26.665 24.638 30.601
26.665 24.572 30.515
26.665 24.512 30.428
26.665 24.458 30.339
26.665 24.382 30.166
26.665 24.343 30.004
26.665 24.338 29.841
26.666 24.350 29.687
26.667 24.361 29.530
26.667 24.363 29.371
26.668 24.366 29.209
26.668 24.367 29.047
26.668 24.362 28.889
26.669 24.358 28.736
26.669 24.343 28.572
26.669 24.330 28.412
26.669 24.337 28.252
26.670 24.341 28.099
26.670 24.333 27.930
26.670 24.330 27.776
26.670 24.333 27.620
26.670 24.331 27.463
26.670 24.332 27.296
26.671 24.339 27.148
26.671 24.338 26.980
26.671 24.342 26.829
26.672 24.353 26.669
26.672 24.357 26.511
26.673 24.354 26.348
26.673 24.343 26.195
26.674 24.339 26.033
26.675 24.344 25.874
26.675 24.346 25.724
26.676 24.346 25.554
26.676 24.346 25.404
26.676 24.341 25.244
26.677 24.340 25.075
26.677 24.336 24.928
26.677 24.334 24.763
26.677 24.339 24.610
26.677 24.340 24.450
26.676 24.341 24.294
26.676 24.352 24.126
26.676 24.361 23.978
26.676 24.362 23.821
26.676 24.363 23.656
26.676 24.373 23.510
26.676 24.382 23.342
26.676 24.378 23.183
26.676 24.362 23.032
26.676 24.361 22.868
26.677 24.366 22.710
26.677 24.366 22.558
26.677 24.378 22.391
26.677 24.376 22.235
26.678 24.373 22.083
26.678 24.376 21.919
26.678 24.375 21.760
26.678 24.373 21.604
26.678 24.370 21.452
26.679 24.368 21.293
26.679 24.375 21.123
26.679 24.383 20.977
26.679 24.379 20.816
26.679 24.375 20.656
26.679 24.375 20.505
26.680 24.382 20.340
26.680 24.384 20.187
26.680 24.374 20.024
26.680 24.371 19.866
26.680 24.369 19.715
26.680 24.359 19.543
26.680 24.357 19.396
26.680 24.359 19.234
26.680 24.358 19.076
26.680 24.358 18.920
26.680 24.361 18.762
26.680 24.362 18.602
26.680 24.356 18.447
26.680 24.355 18.287
26.680 24.361 18.131
26.681 24.367 17.973
26.681 24.373 17.813
26.682 24.388 17.661
26.682 24.389 17.510
26.682 24.381 17.342
26.683 24.374 17.182
26.683 24.353 17.024
26.683 24.347 16.874
26.683 24.356 16.709
26.684 24.361 16.557
26.684 24.374 16.398
26.684 24.396 16.241
26.684 24.401 16.097
26.684 24.392 15.919
26.683 24.382 15.771
26.683 24.395 15.689
26.764 24.736 30.759
26.764 24.683 30.691
26.764 24.619 30.596
26.764 24.543 30.511
26.764 24.484 30.427
26.764 24.430 30.338
26.764 24.354 30.157
26.764 24.316 29.999
26.765 24.312 29.841
26.766 24.329 29.679
26.766 24.337 29.523
26.767 24.339 29.366
26.767 24.341 29.205
26.768 24.345 29.050
26.768 24.344 28.897
26.768 24.336 28.726
26.769 24.322 28.569
26.769 24.309 28.412
26.769 24.314 28.250
26.769 24.322 28.089
26.769 24.316 27.932
26.769 24.307 27.777
26.770 24.307 27.611
26.770 24.310 27.461
26.770 24.319 27.300
26.770 24.325 27.139
26.771 24.322 26.980
26.771 24.325 26.823
26.771 24.332 26.667
26.772 24.335 26.508
26.772 24.331 26.351
26.773 24.324 26.192
26.774 24.322 26.032
26.774 24.326 25.877
26.775 24.329 25.708
26.775 24.325 25.559
26.776 24.321 25.392
26.776 24.318 25.241
26.776 24.316 25.079
26.776 24.318 24.923
26.776 24.320 24.764
26.776 24.327 24.606
26.776 24.329 24.451
26.776 24.328 24.282
26.776 24.337 24.137
26.776 24.346 23.980
26.776 24.343 23.811
26.776 24.342 23.663
26.776 24.351 23.498
26.776 24.356 23.345
26.776 24.351 23.183
26.776 24.341 23.024
26.776 24.336 22.867
26.776 24.341 22.709
26.776 24.345 22.551
26.777 24.352 22.398
26.777 24.355 22.234
26.777 24.350 22.078
26.777 24.350 21.916
26.778 24.348 21.764
26.778 24.346 21.601
26.778 24.344 21.448
26.778 24.343 21.282
26.778 24.347 21.130
26.779 24.350 20.975
26.779 24.349 20.809
26.779 24.344 20.652
26.779 24.347 20.495
26.779 24.356 20.342
26.779 24.357 20.185
26.779 24.352 20.017
26.779 24.351 19.870
26.779 24.349 19.701
26.779 24.342 19.551
26.779 24.343 19.393
26.779 24.344 19.237
26.779 24.342 19.075
26.779 24.337 18.922
26.779 24.340 18.755
26.780 24.346 18.602
26.780 24.341 18.449
26.780 24.339 18.280
26.780 24.342 18.130
26.780 24.347 17.973
26.781 24.352 17.817
26.781 24.365 17.660
26.782 24.366 17.499
26.782 24.362 17.345
26.782 24.358 17.189
26.783 24.337 17.021
26.783 24.328 16.862
26.783 24.334 16.714
26.783 24.336 16.551
26.783 24.349 16.397
26.783 24.368 16.238
26.783 24.374 16.082
26.783 24.371 15.929
26.783 24.369 15.766
26.783 24.366 15.604
26.865 24.649 30.681
26.865 24.581 30.598
26.865 24.518 30.504
26.865 24.459 30.414
26.865 24.404 30.330
26.865 24.329 30.159
26.865 24.294 29.993
26.865 24.287 29.836
26.866 24.302 29.676
26.867 24.308 29.524
26.867 24.311 29.357
26.868 24.316 29.207
26.868 24.317 29.043
26.869 24.317 28.886
26.869 24.314 28.731
26.869 24.300 28.563
26.869 24.288 28.408
26.870 24.295 28.247
26.870 24.305 28.090
26.870 24.299 27.932
26.870 24.288 27.771
26.870 24.284 27.610
26.870 24.289 27.456
26.871 24.300 27.297
26.871 24.306 27.136
26.871 24.303 26.987
26.872 24.305 26.817
26.872 24.307 26.664
26.872 24.309 26.509
26.873 24.306 26.342
26.874 24.301 26.184
26.874 24.302 26.027
26.875 24.305 25.874
26.876 24.307 25.714
26.876 24.301 25.555
26.876 24.294 25.391
26.877 24.293 25.236
26.877 24.295 25.082
26.877 24.300 24.916
26.877 24.300 24.767
26.877 24.309 24.598
26.877 24.311 24.449
26.877 24.308 24.288
26.877 24.322 24.130
26.876 24.333 23.969
26.876 24.323 23.816
26.876 24.322 23.658
26.876 24.328 23.493
26.876 24.329 23.344
26.876 24.328 23.187
26.876 24.317 23.019
26.877 24.313 22.862
26.877 24.315 22.709
26.877 24.319 22.548
26.877 24.325 22.389
26.878 24.331 22.235
26.878 24.331 22.076
26.878 24.324 21.915
26.878 24.323 21.754
26.878 24.325 21.602
26.879 24.330 21.446
26.879 24.333 21.282
26.879 24.333 21.128
26.879 24.335 20.969
26.879 24.329 20.812
26.880 24.324 20.651
26.880 24.329 20.496
26.880 24.339 20.338
26.880 24.342 20.183
26.880 24.337 20.017
26.880 24.330 19.863
26.880 24.331 19.709
26.880 24.327 19.552
26.880 24.325 19.386
26.880 24.327 19.231
26.880 24.322 19.075
26.880 24.317 18.912
26.880 24.318 18.762
26.880 24.327 18.601
26.880 24.324 18.444
26.881 24.317 18.283
26.881 24.322 18.130
26.881 24.326 17.971
26.881 24.329 17.813
26.882 24.339 17.650
26.882 24.340 17.500
26.883 24.341 17.348
26.883 24.340 17.178
26.883 24.319 17.024
26.884 24.307 16.869
26.884 24.317 16.709
26.884 24.325 16.552
26.884 24.337 16.396
26.884 24.348 16.241
26.884 24.348 16.079
26.884 24.343 15.921
26.884 24.348 15.764
26.884 24.360 15.626
26.884 24.393 15.456
26.966 24.626 30.678
26.966 24.557 30.598
26.966 24.490 30.502
26.966 24.431 30.408
26.966 24.340 30.247
26.966 24.287 30.074
26.966 24.267 29.906
26.967 24.274 29.757
26.967 24.284 29.593
26.968 24.288 29.441
26.968 24.291 29.277
26.969 24.292 29.122
26.969 24.289 28.967
26.970 24.287 28.798
26.970 24.284 28.639
26.970 24.272 28.485
26.971 24.272 28.326
26.971 24.287 28.169
26.971 24.291 28.007
26.971 24.281 27.848
26.971 24.272 27.691
26.971 24.273 27.527
26.971 24.281 27.375
26.972 24.292 27.219
26.972 24.291 27.059
26.972 24.289 26.896
26.973 24.290 26.746
26.973 24.289 26.576
26.974 24.286 26.425
26.974 24.281 26.266
26.975 24.281 26.106
26.976 24.285 25.947
26.976 24.288 25.792
26.977 24.288 25.630
26.977 24.278 25.470
26.978 24.275 25.309
26.978 24.277 25.158
26.978 24.282 24.995
26.978 24.279 24.836
26.978 24.279 24.684
26.978 24.291 24.524
26.978 24.291 24.364
26.978 24.299 24.211
26.978 24.317 24.048
26.977 24.315 23.894
26.977 24.307 23.725
26.977 24.308 23.582
26.977 24.314 23.423
26.977 24.313 23.255
26.977 24.303 23.099
26.978 24.296 22.946
26.978 24.298 22.787
26.978 24.298 22.613
26.978 24.302 22.471
26.979 24.310 22.305
26.979 24.316 22.156
26.979 24.314 21.997
26.979 24.308 21.844
26.979 24.309 21.667
26.980 24.313 21.519
26.980 24.317 21.364
26.980 24.322 21.204
26.980 24.321 21.049
26.980 24.320 20.890
26.981 24.316 20.731
26.981 24.314 20.569
26.981 24.324 20.418
26.981 24.330 20.255
26.981 24.325 20.102
26.981 24.314 19.946
26.981 24.312 19.778
26.981 24.312 19.629
26.981 24.313 19.464
26.981 24.313 19.321
26.981 24.312 19.143
26.981 24.307 18.994
26.981 24.305 18.834
26.981 24.309 18.678
26.981 24.310 18.528
26.981 24.303 18.357
26.982 24.300 18.208
26.982 24.309 18.048
26.982 24.311 17.891
26.983 24.310 17.737
26.983 24.313 17.572
26.984 24.314 17.411
26.984 24.320 17.261
26.984 24.309 17.109
26.984 24.286 16.946
26.985 24.293 16.782
26.985 24.311 16.631
26.985 24.323 16.475
26.985 24.335 16.312
26.985 24.336 16.161
26.985 24.325 16.005
26.985 24.327 15.842
26.985 24.364 15.686
26.985 24.385 15.551
26.985 24.416 15.467
27.067 24.602 30.682
27.067 24.530 30.592
27.067 24.466 30.499
27.066 24.407 30.405
27.066 24.356 30.317
27.067 24.287 30.151
27.067 24.246 29.988
27.067 24.239 29.828
27.068 24.248 29.672
27.068 24.257 29.513
27.069 24.259 29.350
27.069 24.263 29.195
27.070 24.265 29.040
27.070 24.259 28.879
27.071 24.257 28.721
27.071 24.254 28.556
27.071 24.250 28.401
27.072 24.260 28.241
27.072 24.270 28.089
27.072 24.265 27.929
27.072 24.256 27.759
27.072 24.252 27.612
27.072 24.256 27.451
27.072 24.265 27.293
27.073 24.268 27.132
27.073 24.268 26.975
27.073 24.271 26.813
27.074 24.270 26.663
27.074 24.264 26.501
27.075 24.259 26.337
27.075 24.255 26.184
27.076 24.255 26.023
27.077 24.263 25.865
27.077 24.265 25.710
27.078 24.257 25.546
27.078 24.251 25.393
27.078 24.254 25.228
27.079 24.257 25.073
27.079 24.260 24.916
27.079 24.257 24.753
27.079 24.267 24.603
27.079 24.277 24.437
27.079 24.280 24.286
27.078 24.295 24.133
27.078 24.296 23.966
27.078 24.282 23.814
27.078 24.284 23.645
27.078 24.292 23.498
27.078 24.297 23.339
27.078 24.297 23.176
27.078 24.284 23.020
27.078 24.283 22.859
27.079 24.287 22.704
27.079 24.285 22.545
27.079 24.285 22.389
27.079 24.287 22.228
27.080 24.290 22.070
27.080 24.285 21.911
27.080 24.285 21.757
27.080 24.290 21.598
27.081 24.295 21.439
27.081 24.302 21.283
27.081 24.307 21.119
27.081 24.305 20.968
27.081 24.300 20.809
27.081 24.299 20.653
27.082 24.303 20.491
27.082 24.312 20.332
27.082 24.311 20.181
27.082 24.299 20.017
27.082 24.290 19.862
27.082 24.292 19.702
27.082 24.294 19.544
27.082 24.294 19.388
27.082 24.292 19.230
27.082 24.290 19.071
27.082 24.286 18.914
27.082 24.285 18.756
27.082 24.290 18.602
27.082 24.283 18.436
27.082 24.278 18.282
27.083 24.286 18.124
27.083 24.294 17.966
27.083 24.285 17.812
27.084 24.282 17.656
27.084 24.290 17.496
27.084 24.297 17.335
27.085 24.298 17.179
27.085 24.271 17.020
27.085 24.259 16.869
27.086 24.280 16.702
27.086 24.300 16.550
27.086 24.310 16.398
27.086 24.312 16.237
27.086 24.301 16.076
27.086 24.297 15.914
27.086 24.319 15.766
27.086 24.352 15.601
27.167 24.593 30.673
27.166 24.520 30.585
27.166 24.441 30.493
27.166 24.383 30.406
27.166 24.301 30.238
27.167 24.244 30.065
27.167 24.215 29.903
27.167 24.216 29.745
27.168 24.227 29.585
27.168 24.236 29.436
27.169 24.238 29.267
27.170 24.243 29.114
27.170 24.245 28.952
27.170 24.238 28.795
27.171 24.238 28.639
27.171 24.241 28.480
27.171 24.245 28.316
27.171 24.255 28.161
27.172 24.253 28.005
27.172 24.246 27.851
27.172 24.243 27.682
27.172 24.240 27.519
27.172 24.245 27.371
27.172 24.245 27.216
27.173 24.247 27.053
27.173 24.251 26.891
27.173 24.256 26.732
27.174 24.255 26.573
27.174 24.245 26.420
27.175 24.239 26.268
27.176 24.239 26.091
27.176 24.246 25.941
27.177 24.250 25.785
27.177 24.250 25.623
27.178 24.245 25.464
27.178 24.236 25.309
27.178 24.238 25.148
27.179 24.242 24.994
27.179 24.239 24.830
27.179 24.244 24.681
27.179 24.260 24.522
27.178 24.270 24.362
27.178 24.279 24.199
27.178 24.286 24.047
27.178 24.275 23.886
27.178 24.262 23.737
27.178 24.271 23.559
27.178 24.282 23.421
27.178 24.288 23.253
27.178 24.279 23.097
27.178 24.272 22.942
27.178 24.280 22.778
27.179 24.281 22.624
27.179 24.275 22.463
27.179 24.271 22.304
27.179 24.276 22.149
27.180 24.275 21.990
27.180 24.274 21.834
27.180 24.281 21.671
27.180 24.286 21.520
27.180 24.292 21.361
27.181 24.295 21.201
27.181 24.298 21.045
27.181 24.290 20.883
27.181 24.284 20.729
27.181 24.289 20.571
27.181 24.298 20.415
27.182 24.301 20.251
27.182 24.290 20.101
27.182 24.276 19.933
27.182 24.268 19.784
27.182 24.271 19.615
27.182 24.274 19.468
27.182 24.274 19.306
27.181 24.268 19.142
27.181 24.267 18.992
27.182 24.269 18.835
27.182 24.271 18.668
27.182 24.262 18.523
27.182 24.260 18.359
27.182 24.269 18.205
27.183 24.279 18.045
27.183 24.276 17.894
27.183 24.268 17.723
27.184 24.275 17.568
27.184 24.286 17.417
27.184 24.293 17.263
27.185 24.273 17.102
27.185 24.244 16.930
27.185 24.248 16.783
27.185 24.273 16.628
27.186 24.293 16.469
27.186 24.300 16.315
27.186 24.296 16.167
27.186 24.292 15.990
27.185 24.298 15.839
27.185 24.310 15.696
27.185 24.323 15.622
27.266 24.643 30.750
27.266 24.562 30.679
27.266 24.488 30.585
27.266 24.423 30.492
27.266 24.362 30.399
27.266 24.311 30.310
27.266 24.243 30.150
27.266 24.195 29.978
27.266 24.182 29.820
27.267 24.193 29.661
27.268 24.204 29.505
27.268 24.214 29.345
27.269 24.219 29.188
27.269 24.218 29.032
27.270 24.216 28.873
27.270 24.215 28.707
27.270 24.219 28.559
27.270 24.227 28.398
27.271 24.232 28.244
27.271 24.231 28.075
27.271 24.226 27.918
27.271 24.222 27.764
27.271 24.222 27.609
27.271 24.225 27.441
27.271 24.220 27.283
27.272 24.219 27.129
27.272 24.226 26.970
27.273 24.234 26.812
27.273 24.238 26.658
27.273 24.233 26.490
27.274 24.221 26.339
27.275 24.220 26.171
27.275 24.223 26.022
27.276 24.228 25.862
27.277 24.233 25.700
27.277 24.230 25.547
27.277 24.220 25.383
27.278 24.217 25.227
27.278 24.225 25.072
27.278 24.226 24.916
27.278 24.228 24.750
27.278 24.241 24.591
27.278 24.253 24.439
27.278 24.261 24.281
27.278 24.268 24.124
27.277 24.264 23.967
27.277 24.247 23.803
27.277 24.244 23.654
27.277 24.260 23.483
27.277 24.268 23.338
27.277 24.266 23.171
27.277 24.255 23.018
27.278 24.254 22.857
27.278 24.258 22.696
27.278 24.258 22.548
27.278 24.256 22.382
27.279 24.254 22.225
27.279 24.259 22.068
27.279 24.256 21.905
27.279 24.255 21.757
27.279 24.264 21.594
27.280 24.267 21.435
27.280 24.272 21.277
27.280 24.276 21.124
27.280 24.272 20.959
27.280 24.257 20.809
27.280 24.258 20.644
27.281 24.270 20.488
27.281 24.277 20.336
27.281 24.278 20.174
27.281 24.267 20.020
27.281 24.250 19.848
27.281 24.250 19.703
27.281 24.254 19.538
27.281 24.249 19.384
27.281 24.241 19.227
27.281 24.237 19.066
27.281 24.240 18.902
27.281 24.245 18.760
27.281 24.245 18.593
27.281 24.241 18.439
27.281 24.248 18.275
27.282 24.261 18.128
27.282 24.262 17.957
27.282 24.250 17.803
27.283 24.254 17.656
27.283 24.267 17.493
27.284 24.275 17.336
27.284 24.268 17.178
27.284 24.238 17.015
27.284 24.220 16.863
27.285 24.236 16.709
27.285 24.263 16.542
27.285 24.278 16.392
27.285 24.283 16.238
27.285 24.285 16.082
27.285 24.288 15.922
27.285 24.305 15.749
27.285 24.336 15.606
27.285 24.346 15.455
27.365 24.613 30.745
27.365 24.543 30.666
27.365 24.469 30.579
27.365 24.399 30.495
27.364 24.339 30.401
27.364 24.285 30.307
27.365 24.216 30.141
27.365 24.171 29.975
27.365 24.154 29.815
27.366 24.168 29.659
27.366 24.184 29.504
27.367 24.197 29.344
27.368 24.207 29.189
27.368 24.205 29.026
27.368 24.199 28.872
27.369 24.198 28.705
27.369 24.201 28.554
27.369 24.210 28.396
27.370 24.216 28.236
27.370 24.211 28.081
27.370 24.205 27.914
27.370 24.204 27.759
27.370 24.210 27.601
27.370 24.211 27.443
27.370 24.203 27.285
27.371 24.201 27.121
27.371 24.212 26.969
27.371 24.222 26.814
27.372 24.229 26.650
27.372 24.224 26.494
27.373 24.210 26.333
27.373 24.209 26.180
27.374 24.211 26.014
27.375 24.214 25.860
27.375 24.222 25.705
27.376 24.218 25.539
27.376 24.209 25.385
27.376 24.205 25.226
27.377 24.209 25.062
27.377 24.215 24.908
27.377 24.220 24.754
27.377 24.232 24.595
27.377 24.245 24.440
27.377 24.254 24.279
27.376 24.261 24.127
27.376 24.254 23.963
27.376 24.233 23.804
27.376 24.232 23.646
27.376 24.243 23.480
27.376 24.248 23.338
27.376 24.244 23.173
27.376 24.236 23.011
27.376 24.234 22.856
27.377 24.234 22.701
27.377 24.237 22.536
27.377 24.233 22.385
27.377 24.235 22.221
27.378 24.240 22.065
27.378 24.240 21.909
27.378 24.242 21.748
27.378 24.250 21.594
27.378 24.250 21.439
27.379 24.249 21.273
27.379 24.252 21.118
27.379 24.249 20.958
27.379 24.239 20.805
27.379 24.241 20.647
27.379 24.251 20.490
27.380 24.259 20.331
27.380 24.261 20.167
27.380 24.248 20.020
27.380 24.235 19.854
27.380 24.236 19.694
27.380 24.239 19.545
27.380 24.232 19.377
27.380 24.224 19.226
27.380 24.221 19.063
27.380 24.224 18.912
27.380 24.234 18.749
27.380 24.235 18.594
27.380 24.231 18.435
27.380 24.237 18.280
27.380 24.247 18.122
27.381 24.247 17.964
27.381 24.234 17.810
27.382 24.240 17.644
27.382 24.253 17.492
27.382 24.259 17.334
27.383 24.253 17.177
27.383 24.228 17.015
27.383 24.210 16.856
27.383 24.223 16.700
27.384 24.245 16.555
27.384 24.257 16.390
27.384 24.265 16.232
27.384 24.269 16.075
27.384 24.274 15.919
27.384 24.292 15.764
27.384 24.338 15.613
27.463 24.527 30.666
27.463 24.454 30.574
27.463 24.379 30.483
27.463 24.317 30.397
27.463 24.263 30.311
27.463 24.195 30.135
27.463 24.152 29.970
27.464 24.137 29.816
27.464 24.146 29.658
27.465 24.164 29.494
27.466 24.178 29.342
27.466 24.189 29.183
27.467 24.192 29.029
27.467 24.184 28.870
27.467 24.184 28.708
27.468 24.185 28.553
27.468 24.190 28.382
27.468 24.196 28.239
27.468 24.186 28.076
27.468 24.177 27.915
27.468 24.182 27.748
27.469 24.192 27.601
27.469 24.196 27.449
27.469 24.188 27.279
27.469 24.184 27.125
27.470 24.192 26.961
27.470 24.204 26.807
27.470 24.214 26.654
27.471 24.214 26.495
27.471 24.202 26.336
27.472 24.197 26.167
27.473 24.200 26.013
27.473 24.202 25.860
27.474 24.206 25.701
27.474 24.203 25.537
27.475 24.197 25.388
27.475 24.194 25.219
27.475 24.197 25.068
27.475 24.206 24.913
27.476 24.211 24.742
27.476 24.220 24.596
27.475 24.229 24.438
27.475 24.236 24.278
27.475 24.246 24.116
27.475 24.241 23.969
27.475 24.221 23.802
27.475 24.219 23.645
27.475 24.226 23.494
27.475 24.229 23.324
27.475 24.227 23.172
27.475 24.216 23.013
27.475 24.213 22.846
27.475 24.214 22.693
27.475 24.216 22.540
27.476 24.216 22.379
27.476 24.220 22.225
27.476 24.226 22.064
27.476 24.223 21.905
27.477 24.226 21.747
27.477 24.235 21.590
27.477 24.232 21.436
27.477 24.229 21.276
27.477 24.230 21.115
27.478 24.227 20.962
27.478 24.224 20.798
27.478 24.225 20.644
27.478 24.234 20.486
27.478 24.242 20.337
27.478 24.241 20.166
27.478 24.228 20.006
27.478 24.218 19.862
27.478 24.221 19.692
27.478 24.222 19.540
27.478 24.217 19.380
27.478 24.212 19.227
27.478 24.206 19.061
27.478 24.208 18.909
27.478 24.220 18.747
27.478 24.220 18.595
27.479 24.213 18.431
27.479 24.218 18.275
27.479 24.228 18.122
27.479 24.224 17.962
27.480 24.219 17.810
27.480 24.227 17.644
27.481 24.239 17.488
27.481 24.243 17.339
27.481 24.237 17.181
27.482 24.220 17.015
27.482 24.205 16.853
27.482 24.213 16.704
27.482 24.228 16.540
27.482 24.238 16.392
27.482 24.244 16.236
27.482 24.247 16.074
27.482 24.253 15.917
27.482 24.272 15.761
27.482 24.283 15.677
27.563 24.595 30.737
27.563 24.516 30.662
27.563 24.435 30.576
27.563 24.357 30.482
27.562 24.293 30.393
27.563 24.208 30.225
27.563 24.157 30.057
27.563 24.131 29.887
27.564 24.133 29.727
27.564 24.144 29.578
27.565 24.158 29.415
27.565 24.173 29.260
27.566 24.180 29.108
27.566 24.177 28.949
27.567 24.172 28.781
27.567 24.170 28.628
27.567 24.172 28.471
27.568 24.177 28.307
27.568 24.176 28.154
27.568 24.163 27.989
27.568 24.158 27.833
27.568 24.171 27.683
27.568 24.185 27.518
27.568 24.183 27.354
27.569 24.175 27.201
27.569 24.176 27.049
27.569 24.182 26.880
27.570 24.195 26.729
27.570 24.204 26.569
27.571 24.198 26.414
27.571 24.191 26.251
27.572 24.187 26.094
27.573 24.191 25.936
27.573 24.194 25.775
27.574 24.193 25.623
27.574 24.192 25.456
27.575 24.189 25.309
27.575 24.187 25.136
27.575 24.194 24.989
27.575 24.197 24.832
27.575 24.201 24.662
27.575 24.206 24.517
27.575 24.212 24.358
27.575 24.227 24.202
27.575 24.235 24.041
27.574 24.221 23.882
27.574 24.208 23.724
27.574 24.211 23.556
27.574 24.215 23.414
27.574 24.216 23.246
27.574 24.213 23.086
27.574 24.205 22.933
27.575 24.202 22.774
27.575 24.205 22.618
27.575 24.206 22.452
27.575 24.210 22.301
27.576 24.215 22.141
27.576 24.213 21.992
27.576 24.207 21.823
27.576 24.214 21.672
27.577 24.219 21.510
27.577 24.214 21.352
27.577 24.218 21.191
27.577 24.219 21.039
27.577 24.215 20.877
27.577 24.217 20.724
27.578 24.221 20.560
27.578 24.225 20.405
27.578 24.224 20.250
27.578 24.215 20.092
27.578 24.206 19.931
27.578 24.205 19.772
27.578 24.206 19.617
27.578 24.208 19.461
27.578 24.203 19.298
27.578 24.200 19.144
27.578 24.200 18.982
27.578 24.205 18.830
27.578 24.213 18.668
27.578 24.205 18.513
27.578 24.196 18.358
27.579 24.207 18.199
27.579 24.215 18.041
27.579 24.209 17.875
27.580 24.210 17.735
27.580 24.221 17.564
27.580 24.226 17.404
27.581 24.219 17.255
27.581 24.213 17.096
27.581 24.204 16.943
27.582 24.199 16.783
27.582 24.204 16.619
27.582 24.213 16.464
27.582 24.220 16.303
27.582 24.224 16.154
27.582 24.231 15.988
27.582 24.247 15.839
27.582 24.234 15.687
27.582 24.233 15.595
27.663 24.649 30.869
27.663 24.578 30.744
27.662 24.498 30.653
27.662 24.422 30.564
27.662 24.342 30.479
27.662 24.279 30.388
27.662 24.227 30.301
27.662 24.163 30.133
27.662 24.126 29.971
27.663 24.115 29.810
27.663 24.119 29.650
27.664 24.127 29.488
27.665 24.141 29.338
27.665 24.154 29.181
27.666 24.157 29.025
27.666 24.158 28.859
27.666 24.154 28.708
27.667 24.150 28.542
27.667 24.156 28.390
27.667 24.159 28.224
27.667 24.152 28.072
27.667 24.139 27.909
27.668 24.142 27.753
27.668 24.159 27.592
27.668 24.167 27.439
27.668 24.164 27.285
27.668 24.162 27.113
27.669 24.167 26.964
27.669 24.175 26.804
27.670 24.188 26.652
27.670 24.193 26.487
27.671 24.183 26.329
27.671 24.176 26.173
27.672 24.176 26.015
27.673 24.178 25.855
27.673 24.176 25.691
27.674 24.173 25.544
27.674 24.168 25.371
27.674 24.166 25.229
27.674 24.171 25.058
27.675 24.177 24.905
27.675 24.183 24.749
27.675 24.184 24.592
27.674 24.183 24.427
27.674 24.199 24.271
27.674 24.215 24.120
27.674 24.210 23.962
27.674 24.194 23.803
27.674 24.191 23.640
27.674 24.193 23.483
27.674 24.194 23.323
27.674 24.198 23.166
27.674 24.189 23.008
27.674 24.185 22.854
27.674 24.188 22.692
27.675 24.190 22.533
27.675 24.193 22.373
27.675 24.195 22.222
27.675 24.194 22.063
27.676 24.186 21.905
27.676 24.182 21.740
27.676 24.191 21.590
27.676 24.194 21.430
27.676 24.187 21.274
27.677 24.191 21.107
27.677 24.191 20.960
27.677 24.191 20.800
27.677 24.202 20.637
27.677 24.204 20.487
27.677 24.203 20.319
27.677 24.195 20.169
27.677 24.188 20.008
27.677 24.184 19.855
27.677 24.184 19.695
27.677 24.185 19.533
27.677 24.183 19.379
27.677 24.181 19.215
27.677 24.181 19.066
27.677 24.185 18.901
27.677 24.193 18.749
27.678 24.192 18.588
27.678 24.180 18.433
27.678 24.181 18.274
27.678 24.196 18.118
27.679 24.201 17.964
27.679 24.196 17.799
27.679 24.201 17.649
27.680 24.207 17.489
27.680 24.199 17.329
27.680 24.193 17.178
27.681 24.191 17.014
27.681 24.184 16.855
27.681 24.182 16.701
27.681 24.186 16.543
27.681 24.192 16.385
27.681 24.193 16.230
27.681 24.195 16.070
27.681 24.218 15.912
27.681 24.238 15.766
27.681 24.242 15.611
27.762 24.629 30.865
27.762 24.556 30.732
27.762 24.479 30.661
27.762 24.405 30.577
27.762 24.327 30.483
27.762 24.264 30.385
27.762 24.181 30.219
27.762 24.138 30.053
27.763 24.112 29.880
27.763 24.107 29.731
27.764 24.108 29.576
27.764 24.112 29.412
27.765 24.128 29.256
27.765 24.139 29.093
27.766 24.144 28.940
27.766 24.145 28.784
27.766 24.139 28.621
27.767 24.142 28.464
27.767 24.150 28.309
27.767 24.149 28.147
27.767 24.138 27.991
27.767 24.128 27.833
27.767 24.136 27.667
27.768 24.150 27.509
27.768 24.158 27.362
27.768 24.157 27.199
27.768 24.159 27.038
27.769 24.160 26.885
27.769 24.168 26.720
27.770 24.181 26.574
27.770 24.177 26.408
27.771 24.170 26.246
27.771 24.170 26.089
27.772 24.174 25.939
27.773 24.172 25.772
27.773 24.171 25.615
27.774 24.167 25.466
27.774 24.161 25.293
27.774 24.164 25.139
27.774 24.171 24.986
27.775 24.176 24.827
27.775 24.181 24.664
27.774 24.172 24.506
27.774 24.177 24.353
27.774 24.196 24.203
27.774 24.199 24.032
27.774 24.186 23.877
27.774 24.175 23.722
27.774 24.176 23.560
27.774 24.178 23.400
27.774 24.179 23.242
27.774 24.176 23.093
27.774 24.173 22.928
27.774 24.178 22.768
27.774 24.183 22.613
27.775 24.185 22.460
27.775 24.182 22.297
27.775 24.183 22.139
27.775 24.176 21.975
27.775 24.164 21.826
27.776 24.172 21.664
27.776 24.181 21.512
27.776 24.179 21.345
27.776 24.178 21.186
27.776 24.176 21.040
27.777 24.178 20.870
27.777 24.187 20.719
27.777 24.195 20.559
27.777 24.194 20.402
27.777 24.183 20.249
27.777 24.175 20.088
27.777 24.173 19.928
27.777 24.169 19.771
27.777 24.170 19.610
27.777 24.167 19.459
27.777 24.165 19.298
27.777 24.168 19.135
27.777 24.168 18.984
27.777 24.174 18.823
27.777 24.177 18.671
27.777 24.168 18.510
27.778 24.164 18.353
27.778 24.176 18.192
27.778 24.195 18.039
27.779 24.197 17.886
27.779 24.192 17.718
27.779 24.197 17.568
27.780 24.193 17.410
27.780 24.180 17.250
27.780 24.178 17.094
27.781 24.174 16.933
27.781 24.167 16.777
27.781 24.171 16.624
27.781 24.177 16.465
27.781 24.182 16.301
27.781 24.183 16.154
27.781 24.201 16.004
27.781 24.235 15.838
27.781 24.264 15.670
27.861 24.538 30.732
27.861 24.461 30.659
27.861 24.388 30.572
27.861 24.310 30.472
27.861 24.247 30.383
27.861 24.193 30.296
27.861 24.138 30.130
27.861 24.109 29.964
27.862 24.093 29.806
27.862 24.093 29.650
27.863 24.090 29.484
27.863 24.097 29.330
27.864 24.113 29.179
27.864 24.118 29.015
27.865 24.124 28.859
27.865 24.127 28.702
27.865 24.121 28.536
27.866 24.129 28.389
27.866 24.140 28.222
27.866 24.133 28.069
27.866 24.124 27.905
27.866 24.121 27.744
27.866 24.129 27.596
27.867 24.145 27.432
27.867 24.151 27.279
27.867 24.149 27.119
27.867 24.145 26.964
27.868 24.149 26.800
27.868 24.158 26.644
27.869 24.163 26.485
27.869 24.157 26.324
27.870 24.159 26.174
27.871 24.164 26.005
27.871 24.163 25.855
27.872 24.164 25.697
27.872 24.163 25.534
27.873 24.158 25.374
27.873 24.155 25.229
27.873 24.158 25.051
27.873 24.160 24.904
27.873 24.169 24.755
27.873 24.166 24.583
27.873 24.157 24.432
27.873 24.168 24.269
27.873 24.180 24.120
27.873 24.171 23.946
27.873 24.157 23.797
27.872 24.155 23.641
27.872 24.163 23.476
27.873 24.164 23.327
27.873 24.161 23.159
27.873 24.155 23.005
27.873 24.156 22.847
27.873 24.164 22.688
27.873 24.172 22.537
27.874 24.174 22.375
27.874 24.171 22.216
27.874 24.168 22.057
27.874 24.154 21.899
27.874 24.147 21.744
27.875 24.160 21.580
27.875 24.166 21.425
27.875 24.164 21.270
27.875 24.156 21.112
27.875 24.151 20.949
27.876 24.156 20.800
27.876 24.168 20.643
27.876 24.174 20.476
27.876 24.168 20.323
27.876 24.163 20.161
27.876 24.159 20.007
27.876 24.157 19.847
27.876 24.161 19.693
27.876 24.153 19.527
27.876 24.142 19.381
27.876 24.143 19.219
27.876 24.143 19.053
27.876 24.144 18.899
27.876 24.154 18.745
27.876 24.155 18.591
27.876 24.149 18.423
27.877 24.152 18.281
27.877 24.172 18.106
27.877 24.186 17.963
27.878 24.178 17.804
27.878 24.177 17.643
27.878 24.178 17.490
27.879 24.167 17.332
27.879 24.160 17.164
27.879 24.157 17.010
27.880 24.146 16.857
27.880 24.151 16.698
27.880 24.157 16.542
27.880 24.161 16.390
27.880 24.170 16.223
27.880 24.178 16.068
27.880 24.214 15.913
27.880 24.237 15.766
27.880 24.235 15.597
27.960 24.442 30.653
27.960 24.370 30.563
27.960 24.295 30.474
27.960 24.234 30.383
27.960 24.180 30.298
27.960 24.123 30.125
27.960 24.095 29.966
27.961 24.079 29.801
27.961 24.080 29.646
27.962 24.082 29.486
27.962 24.087 29.328
27.963 24.099 29.170
27.963 24.107 29.015
27.964 24.113 28.859
27.964 24.117 28.698
27.965 24.109 28.538
27.965 24.113 28.382
27.965 24.126 28.218
27.965 24.123 28.069
27.965 24.112 27.905
27.965 24.110 27.748
27.965 24.118 27.588
27.966 24.136 27.435
27.966 24.145 27.282
27.966 24.144 27.111
27.967 24.140 26.951
27.967 24.139 26.801
27.967 24.145 26.640
27.968 24.149 26.488
27.968 24.145 26.329
27.969 24.149 26.166
27.970 24.153 26.016
27.970 24.155 25.845
27.971 24.154 25.700
27.971 24.154 25.526
27.972 24.156 25.373
27.972 24.151 25.223
27.972 24.152 25.065
27.972 24.157 24.900
27.973 24.165 24.737
27.972 24.160 24.587
27.972 24.149 24.426
27.972 24.158 24.270
27.972 24.164 24.112
27.972 24.157 23.958
27.972 24.145 23.790
27.972 24.140 23.637
27.972 24.151 23.481
27.972 24.155 23.317
27.972 24.150 23.163
27.972 24.140 23.007
27.972 24.140 22.840
27.972 24.148 22.684
27.972 24.156 22.539
27.973 24.160 22.378
27.973 24.163 22.211
27.973 24.158 22.055
27.973 24.142 21.906
27.974 24.139 21.736
27.974 24.147 21.582
27.974 24.156 21.421
27.974 24.153 21.267
27.974 24.142 21.119
27.974 24.132 20.940
27.975 24.136 20.790
27.975 24.152 20.642
27.975 24.156 20.478
27.975 24.152 20.319
27.975 24.150 20.163
27.975 24.145 20.005
27.975 24.147 19.849
27.975 24.150 19.686
27.975 24.142 19.531
27.975 24.133 19.370
27.975 24.127 19.218
27.975 24.129 19.055
27.975 24.131 18.901
27.975 24.141 18.749
27.975 24.145 18.577
27.976 24.137 18.432
27.976 24.137 18.268
27.976 24.159 18.116
27.976 24.171 17.962
27.977 24.164 17.795
27.977 24.163 17.643
27.978 24.161 17.488
27.978 24.154 17.324
27.978 24.148 17.172
27.979 24.144 17.012
27.979 24.137 16.851
27.979 24.143 16.694
27.979 24.147 16.541
27.979 24.153 16.383
27.979 24.163 16.231
27.979 24.168 16.061
27.979 24.202 15.913
27.979 24.221 15.763
27.979 24.192 15.616
27.979 24.241 15.448
28.060 24.504 30.729
28.060 24.424 30.652
28.060 24.353 30.562
28.059 24.275 30.465
28.059 24.212 30.376
28.059 24.160 30.287
28.059 24.104 30.129
28.060 24.076 29.961
28.060 24.067 29.803
28.061 24.067 29.646
28.061 24.072 29.488
28.062 24.080 29.326
28.062 24.088 29.169
28.063 24.097 29.010
28.063 24.106 28.858
28.064 24.107 28.695
28.064 24.098 28.543
28.064 24.098 28.379
28.065 24.107 28.218
28.065 24.105 28.060
28.065 24.097 27.902
28.065 24.093 27.750
28.065 24.103 27.584
28.065 24.124 27.436
28.065 24.135 27.273
28.066 24.132 27.117
28.066 24.128 26.954
28.066 24.128 26.795
28.067 24.133 26.645
28.067 24.138 26.481
28.068 24.134 26.323
28.069 24.135 26.168
28.069 24.142 26.003
28.070 24.139 25.850
28.070 24.138 25.693
28.071 24.144 25.538
28.071 24.148 25.374
28.072 24.149 25.215
28.072 24.150 25.061
28.072 24.155 24.904
28.072 24.162 24.744
28.072 24.155 24.592
28.072 24.144 24.422
28.072 24.149 24.270
28.071 24.155 24.109
28.071 24.149 23.953
28.071 24.139 23.795
28.071 24.138 23.629
28.071 24.146 23.481
28.071 24.150 23.320
28.071 24.144 23.158
28.071 24.131 23.002
28.071 24.124 22.845
28.072 24.133 22.687
28.072 24.141 22.528
28.072 24.148 22.373
28.072 24.155 22.215
28.073 24.149 22.056
28.073 24.136 21.896
28.073 24.129 21.735
28.073 24.134 21.587
28.073 24.140 21.424
28.074 24.140 21.266
28.074 24.131 21.105
28.074 24.120 20.954
28.074 24.124 20.784
28.074 24.137 20.635
28.074 24.142 20.483
28.075 24.139 20.320
28.075 24.136 20.160
28.075 24.136 20.004
28.075 24.138 19.848
28.075 24.138 19.686
28.075 24.137 19.531
28.075 24.128 19.374
28.075 24.120 19.213
28.075 24.120 19.056
28.075 24.121 18.896
28.075 24.128 18.744
28.075 24.127 18.585
28.075 24.120 18.430
28.075 24.122 18.266
28.075 24.141 18.114
28.076 24.154 17.952
28.076 24.151 17.801
28.077 24.149 17.647
28.077 24.149 17.480
28.077 24.142 17.331
28.078 24.135 17.166
28.078 24.139 17.011
28.078 24.138 16.851
28.078 24.138 16.702
28.079 24.139 16.538
28.079 24.146 16.380
28.079 24.154 16.224
28.079 24.158 16.071
28.079 24.188 15.909
28.079 24.206 15.760
28.078 24.178 15.600
28.159 24.546 30.853
28.159 24.482 30.723
28.159 24.409 30.646
28.158 24.336 30.558
28.158 24.260 30.472
28.158 24.197 30.380
28.158 24.144 30.289
28.158 24.087 30.124
28.159 24.062 29.959
28.159 24.052 29.799
28.160 24.057 29.637
28.160 24.062 29.483
28.161 24.070 29.331
28.161 24.077 29.165
28.162 24.083 29.014
28.162 24.095 28.852
28.163 24.096 28.695
28.163 24.091 28.536
28.163 24.088 28.380
28.164 24.095 28.223
28.164 24.096 28.058
28.164 24.086 27.900
28.164 24.080 27.745
28.164 24.092 27.581
28.164 24.114 27.427
28.164 24.121 27.274
28.165 24.118 27.111
28.165 24.112 26.957
28.165 24.116 26.802
28.166 24.125 26.636
28.166 24.126 26.483
28.167 24.122 26.315
28.168 24.124 26.169
28.168 24.128 26.007
28.169 24.127 25.842
28.169 24.129 25.692
28.170 24.137 25.534
28.170 24.145 25.386
28.171 24.148 25.213
28.171 24.144 25.062
28.171 24.143 24.898
28.171 24.147 24.743
28.171 24.142 24.582
28.171 24.133 24.427
28.171 24.140 24.263
28.170 24.144 24.111
28.170 24.138 23.950
28.170 24.128 23.793
28.170 24.127 23.637
28.170 24.136 23.467
28.170 24.141 23.328
28.170 24.137 23.156
28.170 24.129 23.006
28.170 24.121 22.842
28.171 24.125 22.687
28.171 24.134 22.527
28.171 24.136 22.368
28.171 24.139 22.219
28.172 24.135 22.051
28.172 24.124 21.895
28.172 24.118 21.738
28.172 24.125 21.584
28.172 24.134 21.418
28.173 24.134 21.266
28.173 24.131 21.108
28.173 24.120 20.951
28.173 24.118 20.791
28.173 24.128 20.631
28.173 24.130 20.475
28.174 24.125 20.320
28.174 24.124 20.160
28.174 24.127 20.003
28.174 24.126 19.846
28.174 24.124 19.691
28.174 24.127 19.527
28.174 24.121 19.373
28.174 24.114 19.213
28.174 24.116 19.058
28.174 24.119 18.894
28.174 24.121 18.744
28.174 24.117 18.587
28.174 24.111 18.421
28.174 24.108 18.263
28.175 24.126 18.118
28.175 24.145 17.960
28.175 24.142 17.795
28.176 24.140 17.643
28.176 24.140 17.482
28.176 24.132 17.324
28.177 24.132 17.171
28.177 24.139 17.012
28.177 24.140 16.862
28.178 24.138 16.689
28.178 24.133 16.538
28.178 24.137 16.379
28.178 24.139 16.224
28.178 24.144 16.079
28.178 24.172 15.905
28.178 24.187 15.764
28.178 24.194 15.594
28.258 24.529 30.851
28.258 24.467 30.716
28.258 24.395 30.639
28.258 24.326 30.557
28.258 24.246 30.468
28.258 24.183 30.379
28.258 24.129 30.288
28.258 24.073 30.119
28.258 24.047 29.957
28.259 24.039 29.797
28.259 24.042 29.644
28.260 24.051 29.484
28.260 24.062 29.319
28.261 24.064 29.173
28.261 24.069 29.004
28.262 24.078 28.852
28.262 24.081 28.690
28.263 24.078 28.538
28.263 24.078 28.373
28.263 24.087 28.221
28.263 24.090 28.061
28.263 24.079 27.903
28.263 24.072 27.739
28.264 24.085 27.585
28.264 24.104 27.429
28.264 24.111 27.267
28.264 24.103 27.120
28.265 24.101 26.947
28.265 24.110 26.802
28.265 24.119 26.635
28.266 24.120 26.483
28.266 24.111 26.325
28.267 24.111 26.156
28.268 24.116 26.008
28.268 24.113 25.845
28.269 24.115 25.690
28.270 24.124 25.531
28.270 24.131 25.372
28.270 24.135 25.217
28.270 24.129 25.058
28.271 24.123 24.898
28.271 24.123 24.739
28.271 24.120 24.579
28.270 24.119 24.427
28.270 24.132 24.265
28.270 24.136 24.106
28.270 24.131 23.950
28.270 24.125 23.797
28.270 24.117 23.640
28.270 24.125 23.467
28.270 24.131 23.324
28.270 24.129 23.157
28.270 24.120 22.998
28.270 24.111 22.836
28.270 24.112 22.694
28.270 24.113 22.521
28.271 24.116 22.374
28.271 24.117 22.202
28.271 24.113 22.061
28.271 24.109 21.890
28.272 24.107 21.741
28.272 24.114 21.580
28.272 24.122 21.418
28.272 24.125 21.269
28.272 24.121 21.096
28.273 24.115 20.953
28.273 24.113 20.786
28.273 24.115 20.637
28.273 24.116 20.471
28.273 24.112 20.321
28.273 24.111 20.162
28.273 24.114 20.001
28.273 24.113 19.849
28.273 24.112 19.680
28.273 24.116 19.526
28.273 24.114 19.374
28.273 24.109 19.212
28.273 24.107 19.058
28.273 24.113 18.900
28.273 24.111 18.737
28.273 24.109 18.586
28.274 24.104 18.424
28.274 24.101 18.271
28.274 24.117 18.107
28.275 24.133 17.957
28.275 24.130 17.797
28.275 24.131 17.642
28.276 24.129 17.482
28.276 24.119 17.322
28.276 24.122 17.178
28.277 24.127 17.000
28.277 24.128 16.854
28.277 24.130 16.695
28.277 24.122 16.544
28.277 24.122 16.380
28.277 24.126 16.226
28.277 24.124 16.063
28.277 24.148 15.915
28.277 24.168 15.750
28.277 24.183 15.671
28.358 24.494 30.843
28.358 24.454 30.723
28.358 24.386 30.651
28.358 24.322 30.558
28.358 24.246 30.462
28.358 24.183 30.375
28.358 24.129 30.289
28.358 24.073 30.120
28.358 24.043 29.958
28.359 24.026 29.794
28.359 24.030 29.639
28.360 24.041 29.481
28.361 24.052 29.323
28.361 24.056 29.165
28.362 24.062 29.008
28.362 24.068 28.853
28.362 24.073 28.693
28.363 24.070 28.531
28.363 24.073 28.372
28.363 24.085 28.225
28.363 24.087 28.060
28.363 24.074 27.900
28.364 24.067 27.745
28.364 24.081 27.584
28.364 24.099 27.424
28.364 24.101 27.268
28.364 24.092 27.111
28.365 24.090 26.953
28.365 24.100 26.794
28.366 24.107 26.646
28.366 24.109 26.474
28.367 24.100 26.320
28.367 24.100 26.162
28.368 24.107 26.002
28.369 24.108 25.848
28.369 24.111 25.684
28.370 24.115 25.538
28.370 24.125 25.362
28.370 24.128 25.219
28.371 24.119 25.059
28.371 24.109 24.896
28.371 24.102 24.739
28.371 24.102 24.579
28.370 24.104 24.426
28.370 24.116 24.263
28.370 24.121 24.103
28.370 24.118 23.951
28.370 24.112 23.793
28.370 24.102 23.626
28.370 24.109 23.478
28.370 24.116 23.313
28.370 24.113 23.163
28.370 24.111 22.994
28.370 24.103 22.846
28.370 24.101 22.681
28.371 24.105 22.525
28.371 24.100 22.371
28.371 24.098 22.205
28.371 24.096 22.050
28.372 24.092 21.897
28.372 24.094 21.732
28.372 24.104 21.577
28.372 24.108 21.425
28.372 24.119 21.265
28.373 24.121 21.104
28.373 24.115 20.948
28.373 24.114 20.794
28.373 24.110 20.633
28.373 24.107 20.471
28.373 24.101 20.319
28.373 24.099 20.155
28.373 24.101 20.000
28.373 24.095 19.843
28.374 24.096 19.687
28.374 24.100 19.529
28.374 24.102 19.372
28.373 24.102 19.212
28.373 24.102 19.052
28.373 24.105 18.900
28.374 24.102 18.740
28.374 24.098 18.584
28.374 24.096 18.432
28.374 24.094 18.265
28.374 24.107 18.105
28.375 24.120 17.950
28.375 24.116 17.805
28.375 24.122 17.635
28.376 24.119 17.485
28.376 24.111 17.322
28.377 24.112 17.168
28.377 24.113 17.012
28.377 24.111 16.855
28.377 24.115 16.692
28.377 24.113 16.533
28.378 24.113 16.376
28.378 24.116 16.235
28.378 24.112 16.054
28.378 24.126 15.908
28.378 24.152 15.759
28.377 24.154 15.598
28.459 24.513 30.849
28.459 24.458 30.722
28.459 24.391 30.645
28.459 24.321 30.556
28.459 24.245 30.464
28.459 24.182 30.373
28.458 24.125 30.285
28.459 24.066 30.119
28.459 24.035 29.959
28.459 24.013 29.792
28.460 24.014 29.636
28.460 24.031 29.480
28.461 24.044 29.321
28.462 24.047 29.166
28.462 24.052 29.007
28.463 24.056 28.845
28.463 24.060 28.695
28.463 24.058 28.532
28.463 24.062 28.372
28.464 24.076 28.217
28.464 24.078 28.061
28.464 24.063 27.896
28.464 24.060 27.743
28.464 24.075 27.584
28.464 24.092 27.425
28.465 24.094 27.267
28.465 24.082 27.110
28.465 24.082 26.955
28.466 24.092 26.789
28.466 24.096 26.641
28.467 24.098 26.478
28.467 24.092 26.319
28.468 24.091 26.159
28.468 24.100 25.996
28.469 24.105 25.856
28.470 24.107 25.683
28.470 24.109 25.528
28.471 24.113 25.374
28.471 24.112 25.219
28.471 24.104 25.049
28.471 24.091 24.889
28.471 24.085 24.743
28.471 24.086 24.579
28.471 24.094 24.418
28.471 24.105 24.262
28.471 24.106 24.108
28.470 24.104 23.947
28.470 24.097 23.787
28.470 24.089 23.629
28.470 24.098 23.474
28.470 24.103 23.323
28.470 24.098 23.158
28.471 24.094 22.993
28.471 24.092 22.842
28.471 24.092 22.682
28.471 24.094 22.519
28.471 24.092 22.371
28.472 24.091 22.204
28.472 24.083 22.048
28.472 24.083 21.894
28.472 24.090 21.734
28.473 24.092 21.582
28.473 24.098 21.415
28.473 24.107 21.264
28.473 24.113 21.106
28.473 24.110 20.946
28.474 24.102 20.792
28.474 24.100 20.631
28.474 24.094 20.477
28.474 24.088 20.313
28.474 24.088 20.154
28.474 24.086 20.000
28.474 24.086 19.845
28.474 24.088 19.682
28.474 24.088 19.529
28.474 24.093 19.368
28.474 24.093 19.213
28.474 24.092 19.056
28.474 24.093 18.899
28.474 24.091 18.737
28.474 24.088 18.577
28.474 24.088 18.426
28.475 24.083 18.264
28.475 24.094 18.112
28.475 24.102 17.953
28.476 24.098 17.797
28.476 24.108 17.637
28.476 24.107 17.478
28.477 24.100 17.330
28.477 24.098 17.159
28.477 24.094 17.007
28.478 24.093 16.850
28.478 24.099 16.696
28.478 24.099 16.540
28.478 24.103 16.380
28.478 24.104 16.225
28.478 24.095 16.058
28.478 24.106 15.912
28.478 24.123 15.744
28.478 24.132 15.603
28.478 24.158 15.455
28.559 24.483 30.842
28.559 24.449 30.718
28.559 24.388 30.644
28.559 24.321 30.560
28.559 24.247 30.468
28.559 24.183 30.372
28.559 24.126 30.285
28.559 24.064 30.115
28.559 24.028 29.952
28.560 24.005 29.794
28.560 24.006 29.633
28.561 24.025 29.480
28.562 24.041 29.318
28.562 24.042 29.164
28.563 24.048 29.004
28.563 24.052 28.851
28.563 24.052 28.688
28.564 24.051 28.530
28.564 24.052 28.378
28.564 24.061 28.210
28.564 24.060 28.061
28.564 24.048 27.896
28.565 24.048 27.734
28.565 24.062 27.579
28.565 24.081 27.429
28.565 24.081 27.264
28.565 24.073 27.108
28.566 24.076 26.950
28.566 24.081 26.794
28.567 24.083 26.625
28.567 24.081 26.481
28.568 24.075 26.320
28.568 24.074 26.159
28.569 24.084 26.003
28.570 24.094 25.841
28.570 24.096 25.687
28.571 24.098 25.528
28.571 24.097 25.375
28.571 24.097 25.210
28.572 24.094 25.050
28.572 24.084 24.891
28.572 24.077 24.735
28.572 24.082 24.577
28.572 24.088 24.412
28.571 24.092 24.265
28.571 24.088 24.107
28.571 24.085 23.942
28.571 24.077 23.787
28.571 24.075 23.626
28.571 24.086 23.472
28.571 24.089 23.313
28.571 24.082 23.155
28.571 24.081 22.996
28.571 24.080 22.837
28.571 24.086 22.679
28.572 24.090 22.528
28.572 24.085 22.363
28.572 24.083 22.215
28.572 24.077 22.046
28.573 24.074 21.888
28.573 24.083 21.738
28.573 24.085 21.574
28.573 24.090 21.415
28.573 24.097 21.262
28.574 24.103 21.107
28.574 24.100 20.944
28.574 24.092 20.789
28.574 24.090 20.630
28.574 24.086 20.473
28.574 24.083 20.314
28.574 24.080 20.155
28.574 24.081 20.000
28.575 24.084 19.838
28.575 24.081 19.688
28.575 24.082 19.525
28.575 24.084 19.376
28.574 24.081 19.206
28.574 24.083 19.055
28.575 24.086 18.890
28.575 24.087 18.742
28.575 24.087 18.584
28.575 24.082 18.418
28.575 24.072 18.271
28.575 24.081 18.105
28.576 24.085 17.957
28.576 24.083 17.790
28.576 24.094 17.636
28.577 24.096 17.479
28.577 24.090 17.322
28.578 24.084 17.163
28.578 24.080 17.011
28.578 24.081 16.846
28.578 24.087 16.693
28.578 24.094 16.540
28.579 24.097 16.382
28.579 24.096 16.224
28.579 24.093 16.062
28.579 24.102 15.911
28.578 24.115 15.748
28.578 24.121 15.596
28.578 24.144 15.447
28.660 24.484 30.839
28.660 24.451 30.725
28.660 24.385 30.644
28.660 24.314 30.556
28.660 24.239 30.463
28.659 24.174 30.370
28.659 24.118 30.284
28.660 24.058 30.123
28.660 24.025 29.953
28.660 24.003 29.792
28.661 24.004 29.630
28.661 24.024 29.475
28.662 24.040 29.328
28.663 24.042 29.166
28.663 24.047 29.002
28.664 24.051 28.849
28.664 24.048 28.687
28.664 24.045 28.531
28.664 24.041 28.374
28.665 24.046 28.210
28.665 24.045 28.051
28.665 24.037 27.892
28.665 24.042 27.744
28.665 24.055 27.581
28.665 24.068 27.426
28.666 24.072 27.262
28.666 24.067 27.107
28.666 24.068 26.947
28.667 24.072 26.795
28.667 24.073 26.634
28.667 24.072 26.470
28.668 24.067 26.323
28.669 24.066 26.147
28.669 24.075 26.003
28.670 24.084 25.839
28.671 24.088 25.685
28.671 24.086 25.520
28.671 24.083 25.375
28.672 24.088 25.208
28.672 24.085 25.055
28.672 24.081 24.894
28.672 24.081 24.732
28.672 24.083 24.582
28.672 24.087 24.419
28.672 24.089 24.258
28.672 24.085 24.103
28.671 24.078 23.942
28.671 24.074 23.793
28.671 24.073 23.624
28.671 24.082 23.472
28.671 24.081 23.311
28.671 24.069 23.151
28.671 24.069 22.996
28.672 24.071 22.839
28.672 24.075 22.676
28.672 24.081 22.526
28.672 24.078 22.364
28.673 24.075 22.205
28.673 24.071 22.045
28.673 24.067 21.895
28.673 24.072 21.734
28.673 24.074 21.578
28.674 24.078 21.418
28.674 24.086 21.254
28.674 24.091 21.108
28.674 24.091 20.946
28.674 24.082 20.783
28.675 24.078 20.631
28.675 24.080 20.466
28.675 24.073 20.317
28.675 24.068 20.161
28.675 24.075 19.995
28.675 24.082 19.840
28.675 24.077 19.684
28.675 24.077 19.529
28.675 24.076 19.363
28.675 24.069 19.213
28.675 24.068 19.047
28.675 24.073 18.899
28.675 24.077 18.741
28.675 24.074 18.579
28.675 24.071 18.425
28.675 24.064 18.261
28.676 24.071 18.110
28.676 24.082 17.948
28.676 24.080 17.793
28.677 24.082 17.637
28.677 24.082 17.481
28.678 24.074 17.317
28.678 24.069 17.162
28.678 24.064 17.007
28.678 24.065 16.853
28.679 24.080 16.693
28.679 24.087 16.533
28.679 24.087 16.376
28.679 24.088 16.221
28.679 24.090 16.071
28.679 24.106 15.899
28.679 24.119 15.756
28.679 24.121 15.600
28.679 24.103 15.454
28.760 24.487 30.849
28.760 24.430 30.722
28.760 24.367 30.636
28.760 24.296 30.550
28.759 24.223 30.465
28.759 24.164 30.379
28.759 24.111 30.285
28.760 24.049 30.114
28.760 24.017 29.950
28.760 23.998 29.792
28.761 24.002 29.632
28.761 24.019 29.482
28.762 24.032 29.316
28.762 24.032 29.161
28.763 24.037 29.009
28.763 24.042 28.846
28.764 24.041 28.688
28.764 24.038 28.528
28.764 24.030 28.369
28.765 24.036 28.213
28.765 24.035 28.047
28.765 24.030 27.895
28.765 24.038 27.735
28.765 24.049 27.583
28.765 24.057 27.419
28.765 24.060 27.273
28.766 24.061 27.099
28.766 24.061 26.953
28.766 24.067 26.791
28.767 24.069 26.629
28.767 24.065 26.472
28.768 24.065 26.313
28.769 24.060 26.154
28.769 24.062 26.002
28.770 24.078 25.841
28.771 24.085 25.692
28.771 24.079 25.525
28.771 24.074 25.365
28.772 24.080 25.204
28.772 24.079 25.059
28.772 24.079 24.887
28.772 24.080 24.738
28.772 24.083 24.572
28.772 24.082 24.422
28.772 24.079 24.263
28.771 24.073 24.097
28.771 24.068 23.943
28.771 24.065 23.786
28.771 24.068 23.625
28.771 24.076 23.474
28.771 24.073 23.310
28.771 24.062 23.153
28.771 24.061 22.996
28.771 24.066 22.833
28.772 24.070 22.684
28.772 24.072 22.523
28.772 24.067 22.361
28.772 24.066 22.208
28.773 24.066 22.044
28.773 24.058 21.896
28.773 24.064 21.730
28.773 24.069 21.578
28.774 24.070 21.412
28.774 24.076 21.257
28.774 24.082 21.104
28.774 24.079 20.940
28.774 24.071 20.795
28.774 24.070 20.623
28.775 24.068 20.472
28.775 24.063 20.316
28.775 24.060 20.154
28.775 24.064 19.992
28.775 24.072 19.845
28.775 24.069 19.681
28.775 24.067 19.524
28.775 24.064 19.368
28.775 24.057 19.207
28.775 24.057 19.051
28.775 24.063 18.894
28.775 24.065 18.738
28.775 24.065 18.581
28.775 24.060 18.424
28.775 24.052 18.258
28.776 24.066 18.113
28.776 24.080 17.952
28.776 24.073 17.789
28.777 24.071 17.637
28.777 24.063 17.482
28.777 24.057 17.320
28.778 24.059 17.166
28.778 24.054 16.998
28.778 24.060 16.850
28.779 24.080 16.694
28.779 24.084 16.541
28.779 24.078 16.373
28.779 24.079 16.217
28.779 24.090 16.067
28.779 24.101 15.903
28.779 24.113 15.757
28.779 24.125 15.589
28.779 24.145 15.460
28.859 24.462 30.842
28.859 24.412 30.718
28.859 24.346 30.637
28.859 24.282 30.550
28.859 24.207 30.462
28.859 24.148 30.374
28.859 24.096 30.286
28.859 24.037 30.115
28.859 24.007 29.946
28.860 23.991 29.796
28.860 23.996 29.631
28.861 24.015 29.472
28.861 24.025 29.325
28.862 24.023 29.157
28.862 24.024 29.000
28.863 24.031 28.844
28.863 24.032 28.694
28.864 24.027 28.526
28.864 24.023 28.367
28.864 24.031 28.209
28.864 24.030 28.059
28.864 24.028 27.893
28.864 24.039 27.737
28.865 24.047 27.574
28.865 24.052 27.421
28.865 24.056 27.265
28.865 24.056 27.106
28.866 24.058 26.951
28.866 24.064 26.782
28.866 24.062 26.634
28.867 24.061 26.477
28.867 24.062 26.313
28.868 24.051 26.160
28.869 24.051 25.994
28.869 24.069 25.841
28.870 24.079 25.683
28.870 24.072 25.520
28.871 24.066 25.366
28.871 24.068 25.212
28.871 24.072 25.046
28.871 24.073 24.889
28.872 24.073 24.739
28.871 24.077 24.575
28.871 24.075 24.420
28.871 24.072 24.260
28.871 24.064 24.105
28.871 24.059 23.941
28.871 24.061 23.781
28.871 24.061 23.624
28.871 24.073 23.473
28.871 24.070 23.313
28.871 24.055 23.151
28.871 24.058 22.996
28.871 24.057 22.835
28.871 24.058 22.678
28.871 24.057 22.520
28.872 24.053 22.361
28.872 24.058 22.203
28.872 24.056 22.050
28.872 24.052 21.886
28.873 24.061 21.732
28.873 24.066 21.574
28.873 24.064 21.419
28.873 24.067 21.262
28.873 24.068 21.094
28.874 24.065 20.950
28.874 24.060 20.780
28.874 24.061 20.631
28.874 24.061 20.469
28.874 24.058 20.313
28.874 24.053 20.153
28.874 24.057 20.002
28.874 24.064 19.833
28.874 24.059 19.683
28.874 24.059 19.523
28.874 24.058 19.371
28.874 24.052 19.205
28.874 24.053 19.056
28.874 24.060 18.896
28.874 24.058 18.733
28.874 24.057 18.576
28.875 24.051 18.422
28.875 24.041 18.262
28.875 24.056 18.107
28.875 24.071 17.948
28.876 24.065 17.802
28.876 24.063 17.631
28.877 24.052 17.471
28.877 24.045 17.324
28.877 24.044 17.164
28.878 24.043 17.000
28.878 24.051 16.843
28.878 24.070 16.697
28.878 24.080 16.537
28.878 24.076 16.384
28.878 24.082 16.220
28.878 24.094 16.058
28.878 24.105 15.906
28.878 24.115 15.752
28.878 24.122 15.610
28.959 24.447 30.838
28.959 24.396 30.715
28.959 24.331 30.635
28.958 24.275 30.548
28.958 24.202 30.454
28.958 24.142 30.368
28.958 24.089 30.282
28.958 24.029 30.117
28.959 23.999 29.946
28.959 23.981 29.787
28.960 23.988 29.630
28.960 24.008 29.481
28.961 24.019 29.316
28.961 24.017 29.162
28.962 24.017 29.004
28.962 24.021 28.841
28.963 24.024 28.686
28.963 24.018 28.524
28.963 24.018 28.368
28.963 24.025 28.211
28.964 24.027 28.049
28.964 24.029 27.896
28.964 24.038 27.735
28.964 24.048 27.584
28.964 24.052 27.420
28.964 24.053 27.263
28.965 24.049 27.100
28.965 24.052 26.954
28.965 24.062 26.790
28.966 24.060 26.625
28.966 24.061 26.479
28.967 24.062 26.307
28.967 24.050 26.156
28.968 24.047 25.996
28.969 24.064 25.840
28.969 24.074 25.687
28.970 24.065 25.532
28.970 24.057 25.360
28.971 24.056 25.205
28.971 24.061 25.051
28.971 24.061 24.887
28.971 24.060 24.734
28.971 24.067 24.576
28.971 24.063 24.413
28.971 24.061 24.260
28.970 24.057 24.099
28.970 24.050 23.944
28.970 24.052 23.783
28.970 24.054 23.625
28.970 24.064 23.466
28.970 24.063 23.315
28.970 24.052 23.146
28.970 24.054 22.993
28.970 24.057 22.842
28.971 24.055 22.681
28.971 24.057 22.513
28.971 24.053 22.366
28.971 24.059 22.205
28.972 24.056 22.048
28.972 24.046 21.889
28.972 24.055 21.725
28.972 24.062 21.573
28.972 24.060 21.418
28.973 24.060 21.258
28.973 24.064 21.104
28.973 24.059 20.941
28.973 24.053 20.786
28.973 24.059 20.632
28.973 24.061 20.468
28.974 24.054 20.305
28.974 24.049 20.155
28.974 24.051 19.997
28.974 24.050 19.842
28.974 24.045 19.680
28.974 24.044 19.524
28.974 24.048 19.368
28.974 24.047 19.205
28.974 24.047 19.049
28.974 24.055 18.893
28.974 24.052 18.736
28.974 24.048 18.580
28.974 24.043 18.421
28.974 24.036 18.260
28.974 24.048 18.106
28.975 24.060 17.951
28.975 24.057 17.795
28.976 24.055 17.632
28.976 24.047 17.474
28.976 24.040 17.319
28.977 24.034 17.168
28.977 24.032 16.998
28.977 24.040 16.846
28.977 24.063 16.694
28.978 24.079 16.532
28.978 24.080 16.380
28.978 24.088 16.221
28.978 24.098 16.069
28.978 24.103 15.906
28.978 24.114 15.747
28.978 24.107 15.668
29.058 24.467 30.843
29.058 24.405 30.723
29.058 24.335 30.631
29.057 24.270 30.542
29.057 24.198 30.460
29.057 24.139 30.374
29.057 24.084 30.284
29.057 24.021 30.110
29.058 23.987 29.951
29.058 23.966 29.786
29.059 23.971 29.630
29.059 23.993 29.473
29.060 24.009 29.315
29.060 24.006 29.163
29.061 24.008 28.995
29.061 24.012 28.839
29.062 24.013 28.687
29.062 24.009 28.526
29.062 24.012 28.366
29.062 24.020 28.206
29.063 24.020 28.051
29.063 24.019 27.896
29.063 24.030 27.732
29.063 24.039 27.579
29.063 24.043 27.424
29.063 24.047 27.264
29.064 24.039 27.104
29.064 24.042 26.941
29.064 24.054 26.790
29.065 24.054 26.626
29.065 24.055 26.471
29.066 24.057 26.316
29.066 24.045 26.154
29.067 24.042 25.997
29.068 24.058 25.846
29.068 24.067 25.674
29.069 24.061 25.523
29.069 24.049 25.366
29.070 24.047 25.207
29.070 24.056 25.052
29.070 24.055 24.891
29.070 24.052 24.732
29.070 24.060 24.571
29.070 24.059 24.416
29.070 24.057 24.261
29.069 24.054 24.096
29.069 24.049 23.943
29.069 24.051 23.784
29.069 24.055 23.627
29.069 24.060 23.468
29.069 24.059 23.315
29.069 24.050 23.149
29.069 24.046 22.993
29.069 24.047 22.830
29.070 24.046 22.677
29.070 24.049 22.523
29.070 24.049 22.361
29.070 24.060 22.206
29.071 24.057 22.049
29.071 24.046 21.888
29.071 24.054 21.731
29.071 24.061 21.576
29.071 24.058 21.415
29.072 24.055 21.255
29.072 24.055 21.103
29.072 24.052 20.945
29.072 24.048 20.779
29.072 24.056 20.631
29.072 24.058 20.465
29.072 24.052 20.314
29.073 24.045 20.160
29.073 24.043 19.992
29.073 24.047 19.838
29.073 24.040 19.682
29.073 24.039 19.516
29.073 24.047 19.369
29.073 24.046 19.209
29.073 24.045 19.049
29.073 24.049 18.893
29.073 24.043 18.735
29.073 24.035 18.587
29.073 24.032 18.413
29.073 24.029 18.260
29.073 24.039 18.108
29.074 24.051 17.949
29.074 24.051 17.793
29.074 24.049 17.631
29.075 24.044 17.483
29.075 24.029 17.306
29.076 24.017 17.158
29.076 24.012 17.007
29.076 24.023 16.850
29.076 24.052 16.696
29.077 24.078 16.530
29.077 24.087 16.378
29.077 24.095 16.218
29.077 24.100 16.071
29.077 24.105 15.905
29.077 24.102 15.747
29.077 24.101 15.670
29.157 24.462 30.840
29.157 24.405 30.721
29.157 24.337 30.636
29.156 24.269 30.547
29.156 24.199 30.456
29.156 24.139 30.369
29.156 24.084 30.280
29.156 24.016 30.108
29.157 23.977 29.952
29.157 23.958 29.788
29.158 23.962 29.628
29.158 23.982 29.468
29.159 24.000 29.316
29.159 24.001 29.158
29.160 24.002 29.003
29.160 24.006 28.839
29.161 24.008 28.684
29.161 24.006 28.533
29.161 24.008 28.360
29.161 24.018 28.209
29.162 24.013 28.055
29.162 24.010 27.885
29.162 24.021 27.736
29.162 24.028 27.577
29.162 24.037 27.418
29.162 24.038 27.262
29.163 24.030 27.096
29.163 24.032 26.946
29.163 24.043 26.792
29.164 24.045 26.629
29.164 24.045 26.473
29.165 24.046 26.318
29.165 24.037 26.155
29.166 24.035 25.989
29.167 24.049 25.832
29.167 24.059 25.691
29.168 24.058 25.515
29.168 24.045 25.366
29.169 24.042 25.207
29.169 24.053 25.046
29.169 24.051 24.887
29.169 24.049 24.737
29.169 24.057 24.576
29.169 24.055 24.408
29.169 24.052 24.261
29.168 24.049 24.105
29.168 24.044 23.935
29.168 24.045 23.782
29.168 24.049 23.628
29.168 24.051 23.466
29.168 24.048 23.313
29.168 24.040 23.145
29.168 24.040 22.998
29.168 24.040 22.829
29.169 24.041 22.680
29.169 24.050 22.518
29.169 24.053 22.363
29.169 24.061 22.204
29.170 24.061 22.049
29.170 24.049 21.887
29.170 24.055 21.735
29.170 24.060 21.570
29.170 24.058 21.413
29.171 24.056 21.267
29.171 24.047 21.097
29.171 24.046 20.941
29.171 24.045 20.784
29.171 24.050 20.622
29.171 24.055 20.474
29.172 24.052 20.314
29.172 24.046 20.154
29.172 24.047 19.997
29.172 24.048 19.830
29.172 24.042 19.680
29.172 24.040 19.524
29.172 24.046 19.366
29.172 24.042 19.209
29.172 24.042 19.051
29.172 24.047 18.892
29.172 24.042 18.736
29.172 24.033 18.578
29.172 24.032 18.417
29.172 24.032 18.266
29.172 24.037 18.104
29.173 24.044 17.948
29.173 24.046 17.793
29.173 24.048 17.636
29.174 24.042 17.476
29.174 24.024 17.316
29.175 24.011 17.152
29.175 24.001 17.006
29.175 24.015 16.845
29.175 24.047 16.689
29.176 24.070 16.535
29.176 24.080 16.389
29.176 24.088 16.215
29.176 24.095 16.069
29.176 24.100 15.897
29.176 24.094 15.762
29.175 24.091 15.590
29.256 24.440 30.838
29.256 24.397 30.720
29.256 24.330 30.630
29.255 24.263 30.544
29.255 24.192 30.457
29.255 24.133 30.366
29.255 24.043 30.198
29.256 23.995 30.025
29.256 23.970 29.865
29.256 23.960 29.711
29.257 23.972 29.549
29.258 23.992 29.390
29.258 24.002 29.236
29.259 24.004 29.079
29.259 24.006 28.924
29.259 24.010 28.765
29.260 24.009 28.596
29.260 24.007 28.448
29.260 24.015 28.289
29.261 24.021 28.129
29.261 24.014 27.968
29.261 24.017 27.811
29.261 24.025 27.660
29.261 24.035 27.500
29.261 24.038 27.342
29.261 24.032 27.182
29.262 24.026 27.017
29.262 24.030 26.863
29.262 24.039 26.712
29.263 24.039 26.550
29.264 24.040 26.385
29.264 24.037 26.235
29.265 24.028 26.073
29.265 24.033 25.912
29.266 24.049 25.758
29.267 24.051 25.603
29.267 24.047 25.441
29.267 24.040 25.288
29.268 24.042 25.121
29.268 24.048 24.972
29.268 24.048 24.810
29.268 24.053 24.652
29.268 24.058 24.496
29.268 24.056 24.331
29.267 24.059 24.182
29.267 24.051 24.022
29.267 24.046 23.862
29.267 24.049 23.700
29.267 24.048 23.551
29.267 24.045 23.380
29.267 24.041 23.231
29.267 24.041 23.069
29.267 24.043 22.921
29.267 24.043 22.747
29.268 24.049 22.597
29.268 24.054 22.449
29.268 24.054 22.275
29.268 24.059 22.126
29.269 24.050 21.970
29.269 24.046 21.811
29.269 24.053 21.651
29.269 24.053 21.495
29.269 24.054 21.331
29.270 24.052 21.186
29.270 24.052 21.020
29.270 24.045 20.867
29.270 24.043 20.701
29.270 24.047 20.546
29.270 24.044 20.390
29.270 24.040 20.229
29.271 24.040 20.073
29.271 24.045 19.920
29.271 24.042 19.757
29.271 24.037 19.597
29.271 24.041 19.450
29.271 24.038 19.283
29.270 24.034 19.129
29.271 24.042 18.968
29.271 24.042 18.817
29.271 24.034 18.661
29.271 24.033 18.492
29.271 24.035 18.340
29.271 24.039 18.186
29.271 24.044 18.026
29.272 24.047 17.874
29.272 24.048 17.713
29.273 24.047 17.548
29.273 24.032 17.400
29.273 24.011 17.235
29.274 23.999 17.079
29.274 23.998 16.930
29.274 24.024 16.761
29.274 24.051 16.611
29.275 24.064 16.458
29.275 24.072 16.300
29.275 24.077 16.139
29.275 24.090 15.983
29.275 24.094 15.829
29.274 24.090 15.675
29.354 24.433 30.832
29.354 24.386 30.717
29.354 24.320 30.633
29.354 24.253 30.545
29.354 24.180 30.457
29.354 24.123 30.365
29.354 24.071 30.279
29.354 24.008 30.110
29.354 23.977 29.946
29.355 23.963 29.786
29.355 23.966 29.627
29.356 23.979 29.467
29.356 23.990 29.318
29.357 23.994 29.158
29.357 23.996 29.001
29.358 24.004 28.839
29.358 24.008 28.683
29.358 24.003 28.519
29.359 24.007 28.368
29.359 24.017 28.208
29.359 24.013 28.053
29.359 24.009 27.897
29.359 24.012 27.725
29.359 24.020 27.573
29.360 24.031 27.428
29.360 24.032 27.255
29.360 24.026 27.107
29.360 24.024 26.938
29.361 24.035 26.784
29.361 24.037 26.629
29.362 24.030 26.471
29.362 24.028 26.306
29.363 24.022 26.154
29.364 24.019 25.993
29.364 24.030 25.837
29.365 24.039 25.679
29.365 24.042 25.520
29.366 24.036 25.360
29.366 24.033 25.200
29.366 24.042 25.054
29.366 24.044 24.890
29.366 24.046 24.726
29.366 24.054 24.571
29.366 24.050 24.422
29.366 24.052 24.252
29.366 24.048 24.103
29.366 24.039 23.935
29.366 24.041 23.784
29.365 24.043 23.627
29.365 24.036 23.466
29.365 24.036 23.303
29.366 24.036 23.152
29.366 24.040 22.990
29.366 24.040 22.834
29.366 24.041 22.681
29.366 24.046 22.516
29.367 24.042 22.362
29.367 24.043 22.204
29.367 24.050 22.045
29.367 24.041 21.886
29.367 24.044 21.729
29.368 24.046 21.573
29.368 24.044 21.415
29.368 24.044 21.257
29.368 24.042 21.098
29.368 24.038 20.939
29.369 24.032 20.783
29.369 24.030 20.627
29.369 24.026 20.465
29.369 24.026 20.307
29.369 24.027 20.154
29.369 24.030 19.993
29.369 24.033 19.838
29.369 24.030 19.681
29.369 24.033 19.519
29.369 24.032 19.366
29.369 24.023 19.209
29.369 24.025 19.053
29.369 24.033 18.881
29.369 24.025 18.733
29.369 24.024 18.582
29.369 24.032 18.417
29.370 24.032 18.269
29.370 24.037 18.102
29.370 24.039 17.949
29.371 24.037 17.783
29.371 24.037 17.639
29.371 24.029 17.470
29.372 24.014 17.313
29.372 23.997 17.163
29.372 23.995 17.002
29.373 24.009 16.845
29.373 24.036 16.693
29.373 24.056 16.535
29.373 24.065 16.367
29.373 24.064 16.228
29.373 24.073 16.064
29.373 24.082 15.904
29.373 24.091 15.748
29.373 24.093 15.601
29.453 24.442 30.836
29.453 24.389 30.717
29.453 24.318 30.631
29.453 24.255 30.544
29.453 24.181 30.450
29.453 24.121 30.360
29.453 24.068 30.274
29.453 24.007 30.115
29.453 23.979 29.948
29.454 23.963 29.785
29.454 23.964 29.630
29.455 23.977 29.470
29.455 23.983 29.313
29.456 23.981 29.155
29.456 23.986 28.995
29.457 23.998 28.837
29.457 24.004 28.686
29.458 24.001 28.530
29.458 24.006 28.363
29.458 24.017 28.201
29.458 24.014 28.054
29.458 24.008 27.890
29.458 24.009 27.734
29.459 24.014 27.575
29.459 24.028 27.416
29.459 24.033 27.256
29.459 24.025 27.108
29.459 24.026 26.939
29.460 24.036 26.790
29.460 24.035 26.626
29.461 24.032 26.465
29.461 24.027 26.315
29.462 24.020 26.151
29.463 24.023 25.990
29.463 24.029 25.840
29.464 24.037 25.677
29.464 24.040 25.519
29.465 24.036 25.369
29.465 24.033 25.197
29.465 24.042 25.046
29.465 24.046 24.891
29.466 24.047 24.729
29.465 24.053 24.577
29.465 24.049 24.412
29.465 24.051 24.259
29.465 24.047 24.100
29.465 24.033 23.939
29.465 24.038 23.780
29.465 24.040 23.625
29.465 24.033 23.467
29.465 24.033 23.304
29.465 24.036 23.149
29.465 24.047 22.995
29.465 24.041 22.836
29.465 24.039 22.675
29.465 24.042 22.519
29.466 24.030 22.356
29.466 24.032 22.209
29.466 24.039 22.042
29.466 24.037 21.885
29.467 24.037 21.726
29.467 24.037 21.576
29.467 24.037 21.412
29.467 24.037 21.253
29.467 24.034 21.102
29.467 24.034 20.941
29.468 24.031 20.783
29.468 24.023 20.621
29.468 24.019 20.465
29.468 24.021 20.311
29.468 24.022 20.152
29.468 24.021 19.989
29.468 24.024 19.840
29.468 24.020 19.677
29.468 24.025 19.523
29.468 24.028 19.364
29.468 24.022 19.204
29.468 24.022 19.051
29.468 24.028 18.890
29.468 24.024 18.731
29.468 24.024 18.579
29.469 24.034 18.416
29.469 24.034 18.264
29.469 24.034 18.108
29.469 24.034 17.942
29.470 24.032 17.791
29.470 24.032 17.633
29.470 24.026 17.479
29.471 24.014 17.312
29.471 23.996 17.160
29.471 23.999 16.998
29.472 24.014 16.847
29.472 24.035 16.689
29.472 24.055 16.533
29.472 24.062 16.376
29.472 24.057 16.226
29.472 24.061 16.062
29.472 24.073 15.901
29.472 24.084 15.762
29.472 24.091 15.593
29.472 24.114 15.462
29.552 24.459 30.841
29.552 24.399 30.716
29.552 24.327 30.629
29.552 24.252 30.547
29.552 24.176 30.460
29.552 24.118 30.365
29.552 24.065 30.277
29.552 24.000 30.113
29.552 23.969 29.939
29.553 23.956 29.787
29.553 23.962 29.628
29.554 23.978 29.467
29.554 23.980 29.315
29.555 23.973 29.156
29.555 23.979 28.990
29.556 23.991 28.846
29.556 23.997 28.680
29.557 23.999 28.520
29.557 24.003 28.366
29.557 24.012 28.206
29.557 24.012 28.058
29.557 24.006 27.881
29.557 24.002 27.736
29.558 24.012 27.579
29.558 24.026 27.413
29.558 24.028 27.258
29.558 24.022 27.102
29.559 24.019 26.946
29.559 24.029 26.784
29.559 24.034 26.620
29.560 24.032 26.468
29.560 24.025 26.318
29.561 24.019 26.150
29.562 24.023 25.996
29.562 24.031 25.838
29.563 24.038 25.676
29.564 24.039 25.520
29.564 24.033 25.358
29.564 24.029 25.209
29.564 24.039 25.045
29.565 24.042 24.887
29.565 24.042 24.730
29.565 24.045 24.571
29.564 24.043 24.414
29.564 24.044 24.259
29.564 24.040 24.104
29.564 24.026 23.931
29.564 24.029 23.782
29.564 24.034 23.626
29.564 24.028 23.462
29.564 24.029 23.311
29.564 24.040 23.149
29.564 24.048 22.993
29.564 24.042 22.830
29.564 24.041 22.679
29.565 24.041 22.516
29.565 24.027 22.361
29.565 24.028 22.201
29.565 24.034 22.045
29.565 24.030 21.890
29.566 24.029 21.729
29.566 24.032 21.568
29.566 24.037 21.415
29.566 24.037 21.255
29.566 24.036 21.096
29.567 24.039 20.942
29.567 24.034 20.787
29.567 24.024 20.620
29.567 24.020 20.469
29.567 24.023 20.306
29.567 24.024 20.156
29.567 24.018 19.991
29.567 24.013 19.835
29.567 24.011 19.673
29.567 24.011 19.526
29.567 24.018 19.359
29.567 24.018 19.205
29.567 24.016 19.050
29.567 24.022 18.891
29.567 24.021 18.740
29.567 24.024 18.563
29.568 24.032 18.423
29.568 24.034 18.264
29.568 24.027 18.100
29.568 24.027 17.950
29.569 24.029 17.788
29.569 24.024 17.636
29.570 24.022 17.473
29.570 24.009 17.314
29.570 23.994 17.158
29.571 23.995 17.002
29.571 24.011 16.844
29.571 24.036 16.697
29.571 24.054 16.529
29.571 24.059 16.374
29.571 24.056 16.218
29.571 24.058 16.060
29.571 24.068 15.913
29.571 24.077 15.747
29.571 24.074 15.601
29.652 24.449 30.845
29.652 24.396 30.718
29.652 24.325 30.635
29.652 24.252 30.545
29.652 24.174 30.451
29.652 24.112 30.368
29.651 24.059 30.282
29.652 24.001 30.109
29.652 23.966 29.943
29.652 23.949 29.779
29.653 23.958 29.630
29.654 23.975 29.470
29.654 23.978 29.313
29.655 23.967 29.153
29.655 23.973 29.000
29.656 23.988 28.839
29.656 23.994 28.681
29.656 23.996 28.517
29.657 24.001 28.363
29.657 24.010 28.210
29.657 24.005 28.055
29.657 23.998 27.888
29.657 23.997 27.732
29.657 24.007 27.571
29.657 24.019 27.416
29.658 24.020 27.259
29.658 24.012 27.099
29.658 24.013 26.945
29.659 24.023 26.781
29.659 24.033 26.632
29.660 24.036 26.468
29.660 24.026 26.314
29.661 24.018 26.149
29.661 24.022 25.988
29.662 24.034 25.839
29.663 24.040 25.681
29.663 24.039 25.519
29.664 24.034 25.359
29.664 24.032 25.208
29.664 24.045 25.044
29.664 24.046 24.888
29.664 24.041 24.732
29.664 24.040 24.571
29.664 24.035 24.413
29.664 24.035 24.258
29.664 24.034 24.094
29.663 24.027 23.940
29.663 24.031 23.784
29.663 24.036 23.623
29.663 24.031 23.461
29.663 24.029 23.314
29.663 24.038 23.149
29.664 24.043 22.991
29.664 24.034 22.833
29.664 24.032 22.681
29.664 24.034 22.515
29.664 24.026 22.357
29.665 24.023 22.202
29.665 24.025 22.042
29.665 24.022 21.886
29.665 24.025 21.727
29.666 24.031 21.573
29.666 24.034 21.409
29.666 24.035 21.258
29.666 24.031 21.097
29.666 24.036 20.940
29.666 24.037 20.788
29.667 24.025 20.625
29.667 24.021 20.459
29.667 24.031 20.315
29.667 24.032 20.148
29.667 24.020 20.000
29.667 24.012 19.831
29.667 24.005 19.677
29.667 24.002 19.515
29.667 24.010 19.368
29.667 24.016 19.199
29.667 24.014 19.052
29.667 24.016 18.890
29.667 24.013 18.732
29.667 24.017 18.576
29.667 24.027 18.423
29.668 24.028 18.258
29.668 24.026 18.103
29.668 24.028 17.952
29.668 24.030 17.786
29.669 24.024 17.636
29.669 24.017 17.470
29.670 23.999 17.316
29.670 23.983 17.159
29.670 23.979 16.996
29.670 23.997 16.845
29.671 24.029 16.691
29.671 24.054 16.534
29.671 24.065 16.383
29.671 24.057 16.212
29.671 24.053 16.071
29.671 24.064 15.891
29.671 24.058 15.749
29.671 24.065 15.669
29.752 24.422 30.833
29.752 24.378 30.718
29.752 24.311 30.629
29.752 24.246 30.546
29.752 24.170 30.454
29.752 24.110 30.366
29.752 24.059 30.278
29.752 24.001 30.105
29.752 23.964 29.947
29.753 23.947 29.786
29.753 23.954 29.627
29.754 23.973 29.476
29.754 23.979 29.305
29.755 23.972 29.156
29.755 23.976 28.995
29.756 23.992 28.836
29.756 23.998 28.683
29.756 23.996 28.528
29.757 24.001 28.359
29.757 24.005 28.207
29.757 23.999 28.049
29.757 23.993 27.888
29.757 23.996 27.729
29.757 24.010 27.574
29.758 24.024 27.423
29.758 24.019 27.255
29.758 24.006 27.100
29.758 24.006 26.943
29.759 24.016 26.782
29.759 24.030 26.623
29.760 24.038 26.476
29.760 24.026 26.307
29.761 24.019 26.150
29.762 24.026 26.005
29.762 24.040 25.830
29.763 24.044 25.682
29.763 24.039 25.517
29.764 24.033 25.365
29.764 24.029 25.203
29.764 24.040 25.047
29.764 24.042 24.889
29.764 24.037 24.731
29.764 24.038 24.571
29.764 24.031 24.416
29.764 24.031 24.262
29.764 24.032 24.091
29.764 24.028 23.937
29.764 24.028 23.781
29.764 24.028 23.619
29.763 24.026 23.467
29.764 24.022 23.304
29.764 24.032 23.154
29.764 24.039 22.990
29.764 24.027 22.837
29.764 24.024 22.665
29.764 24.032 22.524
29.765 24.033 22.359
29.765 24.027 22.205
29.765 24.024 22.043
29.765 24.019 21.881
29.766 24.021 21.732
29.766 24.023 21.572
29.766 24.027 21.420
29.766 24.028 21.247
29.766 24.024 21.097
29.767 24.034 20.942
29.767 24.036 20.784
29.767 24.025 20.624
29.767 24.025 20.466
29.767 24.034 20.312
29.767 24.033 20.151
29.767 24.027 19.988
29.767 24.016 19.840
29.767 24.006 19.674
29.767 24.003 19.524
29.767 24.010 19.360
29.767 24.016 19.210
29.767 24.010 19.045
29.767 24.007 18.894
29.767 24.003 18.727
29.767 24.005 18.580
29.768 24.019 18.414
29.768 24.022 18.261
29.768 24.023 18.110
29.768 24.026 17.940
29.769 24.028 17.795
29.769 24.026 17.630
29.770 24.017 17.473
29.770 24.000 17.318
29.770 23.987 17.157
29.770 23.980 17.001
29.771 23.993 16.847
29.771 24.023 16.687
29.771 24.049 16.527
29.771 24.057 16.375
29.771 24.041 16.216
29.771 24.037 16.063
29.771 24.041 15.905
29.771 24.040 15.749
29.771 24.047 15.590
29.771 24.067 15.525
29.853 24.429 30.838
29.853 24.371 30.722
29.853 24.302 30.631
29.853 24.241 30.542
29.853 24.167 30.454
29.853 24.108 30.362
29.853 24.056 30.273
29.853 24.001 30.114
29.853 23.965 29.944
29.854 23.945 29.785
29.854 23.951 29.624
29.855 23.972 29.468
29.855 23.981 29.314
29.856 23.977 29.157
29.856 23.983 28.998
29.857 23.998 28.839
29.857 24.002 28.681
29.857 23.996 28.523
29.858 24.003 28.370
29.858 24.006 28.204
29.858 23.999 28.045
29.858 23.994 27.900
29.858 23.999 27.723
29.858 24.013 27.578
29.859 24.025 27.417
29.859 24.017 27.255
29.859 24.005 27.097
29.859 24.005 26.948
29.860 24.016 26.784
29.860 24.029 26.625
29.861 24.035 26.473
29.861 24.023 26.304
29.862 24.010 26.153
29.863 24.016 25.989
29.863 24.030 25.840
29.864 24.038 25.678
29.864 24.030 25.520
29.865 24.022 25.360
29.865 24.020 25.202
29.865 24.030 25.046
29.865 24.035 24.885
29.865 24.032 24.731
29.865 24.035 24.573
29.865 24.030 24.411
29.865 24.029 24.256
29.865 24.036 24.096
29.865 24.034 23.941
29.865 24.030 23.783
29.865 24.027 23.623
29.865 24.024 23.465
29.865 24.019 23.306
29.865 24.028 23.154
29.865 24.034 22.986
29.865 24.021 22.834
29.865 24.019 22.674
29.865 24.030 22.512
29.866 24.034 22.366
29.866 24.030 22.203
29.866 24.024 22.042
29.866 24.014 21.886
29.867 24.014 21.724
29.867 24.024 21.569
29.867 24.026 21.418
29.867 24.026 21.251
29.867 24.030 21.105
29.868 24.035 20.935
29.868 24.032 20.783
29.868 24.022 20.623
29.868 24.021 20.470
29.868 24.030 20.309
29.868 24.032 20.152
29.868 24.031 19.994
29.868 24.025 19.835
29.868 24.011 19.680
29.868 24.007 19.522
29.868 24.016 19.367
29.868 24.019 19.204
29.868 24.015 19.043
29.868 24.009 18.888
29.868 24.000 18.735
29.868 24.001 18.574
29.869 24.013 18.419
29.869 24.017 18.257
29.869 24.020 18.110
29.869 24.025 17.943
29.870 24.029 17.795
29.870 24.030 17.630
29.871 24.022 17.474
29.871 24.012 17.314
29.871 23.996 17.160
29.872 23.986 17.002
29.872 23.994 16.849
29.872 24.017 16.681
29.872 24.041 16.539
29.872 24.046 16.375
29.872 24.028 16.215
29.872 24.025 16.061
29.872 24.030 15.896
29.872 24.038 15.749
29.872 24.036 15.595
29.872 24.022 15.529
29.953 24.420 30.841
29.954 24.372 30.716
29.953 24.307 30.633
29.953 24.238 30.545
29.953 24.167 30.452
29.953 24.109 30.369
29.953 24.057 30.280
29.953 24.026 30.178
29.954 23.988 30.032
29.954 23.960 29.868
29.954 23.949 29.703
29.955 23.963 29.550
29.956 23.981 29.392
29.956 23.982 29.236
29.957 23.983 29.083
29.957 23.998 28.912
29.957 24.009 28.759
29.958 24.005 28.608
29.958 24.007 28.444
29.958 24.014 28.286
29.959 24.010 28.135
29.959 24.000 27.967
29.959 23.997 27.809
29.959 24.008 27.651
29.959 24.023 27.497
29.959 24.024 27.345
29.959 24.014 27.180
29.960 24.013 27.020
29.960 24.017 26.866
29.961 24.024 26.700
29.961 24.034 26.549
29.962 24.030 26.390
29.962 24.011 26.229
29.963 24.008 26.078
29.963 24.022 25.907
29.964 24.034 25.756
29.965 24.039 25.602
29.965 24.028 25.445
29.965 24.018 25.275
29.966 24.022 25.124
29.966 24.030 24.973
29.966 24.028 24.802
29.966 24.033 24.650
29.966 24.031 24.495
29.966 24.027 24.334
29.965 24.034 24.177
29.965 24.038 24.020
29.965 24.033 23.864
29.965 24.028 23.693
29.965 24.023 23.543
29.965 24.022 23.396
29.965 24.026 23.221
29.965 24.034 23.071
29.965 24.031 22.915
29.965 24.018 22.747
29.966 24.025 22.602
29.966 24.038 22.435
29.966 24.038 22.285
29.966 24.033 22.117
29.967 24.023 21.968
29.967 24.018 21.810
29.967 24.030 21.648
29.967 24.036 21.493
29.968 24.033 21.343
29.968 24.032 21.165
29.968 24.036 21.023
29.968 24.034 20.857
29.968 24.022 20.708
29.968 24.017 20.547
29.968 24.028 20.387
29.969 24.033 20.230
29.969 24.035 20.076
29.969 24.040 19.919
29.969 24.033 19.757
29.969 24.021 19.592
29.969 24.023 19.447
29.969 24.024 19.289
29.969 24.020 19.120
29.969 24.016 18.972
29.969 24.007 18.813
29.969 24.001 18.647
29.969 24.009 18.502
29.969 24.020 18.342
29.969 24.021 18.184
29.970 24.025 18.026
29.970 24.032 17.860
29.970 24.033 17.720
29.971 24.033 17.555
29.971 24.035 17.396
29.972 24.023 17.238
29.972 24.009 17.079
29.972 24.004 16.918
29.972 24.010 16.775
29.973 24.036 16.607
29.973 24.051 16.455
29.973 24.041 16.293
29.973 24.032 16.136
29.973 24.033 15.978
29.973 24.047 15.823
29.973 24.043 15.674
29.972 24.051 15.539
30.053 24.408 30.835
30.054 24.369 30.710
30.053 24.306 30.629
30.053 24.242 30.544
30.053 24.171 30.450
30.053 24.115 30.363
30.053 24.031 30.202
30.054 23.990 30.024
30.054 23.962 29.866
30.054 23.949 29.699
30.055 23.958 29.547
30.055 23.974 29.394
30.056 23.977 29.233
30.057 23.983 29.071
30.057 24.000 28.926
30.057 24.008 28.757
30.058 24.009 28.605
30.058 24.012 28.445
30.058 24.018 28.293
30.059 24.017 28.127
30.059 24.007 27.965
30.059 24.002 27.813
30.059 24.009 27.656
30.059 24.024 27.492
30.059 24.021 27.344
30.059 24.012 27.175
30.060 24.014 27.013
30.060 24.018 26.864
30.060 24.023 26.705
30.061 24.031 26.553
30.062 24.032 26.388
30.062 24.016 26.227
30.063 24.016 26.078
30.063 24.028 25.914
30.064 24.037 25.762
30.065 24.039 25.590
30.065 24.030 25.444
30.065 24.020 25.280
30.066 24.021 25.126
30.066 24.028 24.963
30.066 24.026 24.811
30.066 24.030 24.649
30.066 24.031 24.487
30.066 24.025 24.331
30.065 24.032 24.177
30.065 24.043 24.018
30.065 24.036 23.864
30.065 24.028 23.703
30.065 24.025 23.541
30.065 24.028 23.387
30.065 24.028 23.222
30.065 24.036 23.075
30.065 24.032 22.917
30.065 24.019 22.752
30.066 24.022 22.589
30.066 24.029 22.445
30.066 24.032 22.277
30.066 24.028 22.127
30.067 24.021 21.961
30.067 24.022 21.807
30.067 24.033 21.649
30.067 24.039 21.493
30.067 24.032 21.333
30.068 24.030 21.178
30.068 24.033 21.019
30.068 24.034 20.859
30.068 24.023 20.707
30.068 24.017 20.542
30.068 24.027 20.388
30.069 24.029 20.230
30.069 24.029 20.071
30.069 24.039 19.917
30.069 24.037 19.762
30.069 24.029 19.600
30.069 24.028 19.439
30.069 24.029 19.287
30.069 24.026 19.133
30.069 24.016 18.964
30.069 24.008 18.812
30.069 24.006 18.649
30.069 24.011 18.494
30.069 24.023 18.340
30.069 24.024 18.189
30.070 24.025 18.023
30.070 24.034 17.869
30.070 24.032 17.713
30.071 24.041 17.553
30.071 24.047 17.395
30.072 24.034 17.246
30.072 24.022 17.083
30.072 24.012 16.920
30.072 24.015 16.765
30.073 24.039 16.606
30.073 24.051 16.454
30.073 24.043 16.302
30.073 24.027 16.133
30.073 24.025 15.984
30.073 24.045 15.824
30.073 24.085 15.671
30.073 24.085 15.532
30.153 24.413 30.838
30.154 24.368 30.715
30.153 24.307 30.630
30.153 24.237 30.548
30.153 24.166 30.458
30.153 24.108 30.360
30.153 24.055 30.273
30.153 23.994 30.110
30.154 23.965 29.944
30.154 23.949 29.787
30.155 23.951 29.623
30.155 23.966 29.468
30.156 23.975 29.312
30.156 23.977 29.152
30.157 23.986 28.992
30.157 24.002 28.848
30.158 24.005 28.679
30.158 24.005 28.522
30.158 24.015 28.369
30.159 24.018 28.209
30.159 24.008 28.046
30.159 24.000 27.891
30.159 23.999 27.737
30.159 24.012 27.571
30.159 24.021 27.419
30.159 24.013 27.258
30.160 24.009 27.103
30.160 24.014 26.940
30.160 24.019 26.784
30.161 24.019 26.623
30.161 24.024 26.468
30.162 24.019 26.314
30.162 24.011 26.143
30.163 24.020 25.997
30.164 24.031 25.831
30.164 24.037 25.685
30.165 24.035 25.516
30.165 24.027 25.363
30.166 24.020 25.199
30.166 24.026 25.052
30.166 24.028 24.879
30.166 24.029 24.730
30.166 24.031 24.578
30.166 24.027 24.411
30.165 24.025 24.250
30.165 24.032 24.097
30.165 24.036 23.944
30.165 24.028 23.777
30.165 24.022 23.623
30.165 24.029 23.461
30.165 24.027 23.311
30.165 24.031 23.153
30.165 24.031 22.989
30.165 24.019 22.829
30.166 24.013 22.680
30.166 24.016 22.510
30.166 24.022 22.362
30.166 24.025 22.197
30.167 24.021 22.044
30.167 24.024 21.886
30.167 24.032 21.731
30.167 24.041 21.571
30.167 24.040 21.408
30.168 24.033 21.258
30.168 24.031 21.099
30.168 24.034 20.942
30.168 24.026 20.779
30.168 24.017 20.628
30.168 24.022 20.466
30.169 24.028 20.303
30.169 24.024 20.158
30.169 24.030 19.993
30.169 24.035 19.835
30.169 24.032 19.679
30.169 24.028 19.524
30.169 24.026 19.364
30.169 24.029 19.206
30.169 24.022 19.049
30.169 24.015 18.892
30.169 24.012 18.734
30.169 24.013 18.573
30.169 24.022 18.419
30.169 24.026 18.263
30.170 24.026 18.102
30.170 24.028 17.946
30.170 24.030 17.794
30.171 24.036 17.630
30.171 24.048 17.480
30.171 24.044 17.313
30.172 24.028 17.161
30.172 24.014 17.003
30.172 24.007 16.841
30.172 24.022 16.692
30.173 24.043 16.530
30.173 24.043 16.377
30.173 24.033 16.222
30.173 24.026 16.055
30.173 24.042 15.909
30.173 24.072 15.742
30.173 24.103 15.599
30.173 24.083 15.534
30.254 24.433 30.840
30.254 24.366 30.718
30.253 24.298 30.630
30.253 24.237 30.538
30.253 24.162 30.452
30.253 24.100 30.369
30.253 24.045 30.273
30.253 23.987 30.106
30.254 23.960 29.946
30.254 23.950 29.784
30.255 23.955 29.628
30.255 23.968 29.472
30.256 23.973 29.309
30.256 23.975 29.162
30.257 23.981 28.988
30.257 24.000 28.846
30.258 24.007 28.679
30.258 24.006 28.523
30.258 24.016 28.363
30.259 24.018 28.209
30.259 24.008 28.053
30.259 24.000 27.888
30.259 23.998 27.731
30.259 24.010 27.576
30.259 24.018 27.417
30.259 24.013 27.258
30.260 24.011 27.099
30.260 24.015 26.940
30.260 24.022 26.789
30.261 24.026 26.626
30.261 24.030 26.466
30.262 24.022 26.315
30.262 24.018 26.148
30.263 24.024 25.993
30.264 24.028 25.831
30.264 24.036 25.678
30.265 24.038 25.522
30.265 24.033 25.367
30.266 24.029 25.202
30.266 24.038 25.047
30.266 24.040 24.889
30.266 24.036 24.730
30.266 24.038 24.571
30.266 24.027 24.410
30.266 24.023 24.259
30.265 24.031 24.097
30.265 24.038 23.939
30.265 24.029 23.782
30.265 24.027 23.623
30.265 24.035 23.465
30.265 24.031 23.305
30.265 24.027 23.146
30.265 24.025 22.993
30.265 24.020 22.827
30.266 24.015 22.681
30.266 24.013 22.514
30.266 24.019 22.359
30.266 24.021 22.203
30.267 24.026 22.042
30.267 24.032 21.889
30.267 24.039 21.728
30.267 24.046 21.571
30.268 24.042 21.421
30.268 24.034 21.247
30.268 24.030 21.105
30.268 24.030 20.933
30.268 24.023 20.787
30.268 24.019 20.626
30.268 24.025 20.461
30.269 24.030 20.309
30.269 24.028 20.151
30.269 24.033 19.991
30.269 24.036 19.839
30.269 24.028 19.681
30.269 24.026 19.522
30.269 24.024 19.364
30.269 24.023 19.205
30.269 24.024 19.048
30.269 24.021 18.890
30.269 24.016 18.734
30.269 24.019 18.579
30.269 24.023 18.418
30.269 24.024 18.260
30.270 24.027 18.102
30.270 24.028 17.949
30.270 24.027 17.790
30.271 24.032 17.639
30.271 24.042 17.475
30.271 24.036 17.317
30.272 24.021 17.151
30.272 24.009 17.004
30.272 24.002 16.845
30.272 24.018 16.693
30.273 24.036 16.530
30.273 24.037 16.376
30.273 24.030 16.216
30.273 24.027 16.060
30.273 24.042 15.898
30.273 24.062 15.749
30.273 24.069 15.681
30.354 24.439 30.843
30.354 24.369 30.719
30.353 24.299 30.631
30.353 24.234 30.539
30.353 24.161 30.447
30.353 24.101 30.365
30.353 24.047 30.273
30.353 23.986 30.110
30.354 23.963 29.939
30.354 23.959 29.788
30.355 23.961 29.626
30.355 23.970 29.475
30.356 23.980 29.314
30.356 23.980 29.152
30.357 23.987 29.000
30.357 24.004 28.840
30.358 24.012 28.681
30.358 24.009 28.527
30.358 24.014 28.368
30.359 24.014 28.205
30.359 24.008 28.046
30.359 24.000 27.895
30.359 24.000 27.729
30.359 24.012 27.575
30.359 24.023 27.422
30.359 24.017 27.255
30.360 24.013 27.100
30.360 24.017 26.949
30.360 24.022 26.778
30.361 24.027 26.625
30.361 24.031 26.466
30.362 24.025 26.313
30.362 24.021 26.153
30.363 24.024 25.991
30.364 24.026 25.842
30.364 24.036 25.679
30.365 24.040 25.518
30.365 24.035 25.360
30.366 24.033 25.207
30.366 24.040 25.039
30.366 24.045 24.899
30.366 24.040 24.725
30.366 24.037 24.573
30.366 24.030 24.412
30.365 24.028 24.252
30.365 24.033 24.100
30.365 24.040 23.935
30.365 24.037 23.787
30.365 24.036 23.619
30.365 24.039 23.468
30.365 24.035 23.305
30.365 24.028 23.153
30.365 24.024 22.991
30.365 24.021 22.829
30.366 24.018 22.673
30.366 24.016 22.518
30.366 24.018 22.355
30.366 24.023 22.207
30.367 24.040 22.044
30.367 24.043 21.886
30.367 24.039 21.727
30.367 24.044 21.576
30.367 24.041 21.412
30.368 24.032 21.256
30.368 24.033 21.099
30.368 24.037 20.937
30.368 24.032 20.783
30.368 24.028 20.626
30.368 24.033 20.468
30.369 24.031 20.309
30.369 24.023 20.148
30.369 24.026 20.000
30.369 24.029 19.837
30.369 24.021 19.677
30.369 24.019 19.513
30.369 24.018 19.365
30.369 24.020 19.210
30.369 24.024 19.045
30.369 24.022 18.893
30.369 24.019 18.735
30.369 24.018 18.571
30.369 24.022 18.420
30.369 24.020 18.264
30.369 24.020 18.107
30.370 24.028 17.941
30.370 24.025 17.791
30.371 24.029 17.631
30.371 24.040 17.481
30.371 24.041 17.316
30.372 24.034 17.163
30.372 24.025 17.002
30.372 24.025 16.848
30.372 24.031 16.688
30.373 24.036 16.528
30.373 24.036 16.378
30.373 24.031 16.216
30.373 24.029 16.063
30.373 24.031 15.905
30.373 24.054 15.742
30.453 24.441 30.845
30.453 24.378 30.714
30.453 24.304 30.625
30.453 24.242 30.546
30.453 24.168 30.453
30.453 24.106 30.362
30.453 24.050 30.275
30.453 23.989 30.109
30.453 23.971 29.951
30.454 23.965 29.786
30.454 23.965 29.622
30.455 23.975 29.475
30.455 23.984 29.312
30.456 23.985 29.159
30.456 23.992 28.993
30.457 24.006 28.841
30.457 24.014 28.692
30.458 24.009 28.519
30.458 24.011 28.365
30.458 24.014 28.209
30.458 24.010 28.053
30.458 24.003 27.884
30.458 24.003 27.734
30.458 24.014 27.573
30.459 24.022 27.421
30.459 24.021 27.257
30.459 24.018 27.099
30.459 24.024 26.944
30.460 24.030 26.787
30.460 24.034 26.626
30.461 24.036 26.472
30.461 24.030 26.311
30.462 24.025 26.148
30.463 24.024 25.995
30.463 24.025 25.838
30.464 24.034 25.677
30.464 24.038 25.522
30.465 24.033 25.362
30.465 24.033 25.205
30.465 24.044 25.040
30.465 24.047 24.890
30.465 24.045 24.734
30.465 24.042 24.566
30.465 24.033 24.417
30.465 24.032 24.260
30.465 24.040 24.090
30.465 24.047 23.947
30.465 24.047 23.778
30.465 24.045 23.626
30.465 24.045 23.468
30.465 24.039 23.312
30.465 24.031 23.144
30.465 24.029 22.993
30.465 24.031 22.835
30.465 24.030 22.675
30.465 24.023 22.516
30.466 24.023 22.360
30.466 24.031 22.207
30.466 24.047 22.041
30.466 24.046 21.884
30.467 24.039 21.730
30.467 24.043 21.572
30.467 24.040 21.420
30.467 24.037 21.255
30.467 24.040 21.099
30.468 24.040 20.939
30.468 24.037 20.784
30.468 24.035 20.619
30.468 24.036 20.474
30.468 24.033 20.309
30.468 24.026 20.147
30.468 24.024 19.999
30.468 24.026 19.838
30.468 24.017 19.672
30.468 24.014 19.524
30.468 24.018 19.361
30.468 24.016 19.214
30.468 24.022 19.045
30.468 24.020 18.886
30.468 24.015 18.733
30.468 24.017 18.581
30.468 24.022 18.416
30.469 24.019 18.261
30.469 24.020 18.101
30.469 24.032 17.955
30.470 24.028 17.787
30.470 24.026 17.634
30.471 24.040 17.475
30.471 24.043 17.316
30.471 24.038 17.165
30.472 24.038 17.011
30.472 24.039 16.843
30.472 24.040 16.680
30.472 24.040 16.543
30.472 24.040 16.377
30.472 24.039 16.216
30.472 24.039 16.059
30.472 24.036 15.911
30.472 24.052 15.745
30.553 24.448 30.845
30.553 24.396 30.715
30.553 24.322 30.631
30.552 24.242 30.546
30.552 24.169 30.454
30.552 24.109 30.359
30.552 24.054 30.275
30.552 23.994 30.111
30.553 23.979 29.948
30.553 23.973 29.786
30.554 23.971 29.630
30.554 23.980 29.474
30.555 23.989 29.309
30.555 23.991 29.159
30.556 23.999 28.991
30.556 24.011 28.849
30.557 24.016 28.683
30.557 24.012 28.527
30.557 24.010 28.364
30.558 24.015 28.209
30.558 24.012 28.053
30.558 24.005 27.892
30.558 24.006 27.729
30.558 24.013 27.575
30.558 24.019 27.418
30.558 24.018 27.258
30.559 24.015 27.101
30.559 24.019 26.943
30.559 24.023 26.783
30.560 24.028 26.627
30.560 24.036 26.471
30.561 24.034 26.317
30.562 24.032 26.150
30.562 24.033 25.990
30.563 24.035 25.845
30.563 24.041 25.674
30.564 24.046 25.523
30.564 24.041 25.361
30.565 24.038 25.204
30.565 24.046 25.052
30.565 24.044 24.882
30.565 24.043 24.731
30.565 24.041 24.581
30.565 24.035 24.408
30.565 24.035 24.250
30.564 24.042 24.103
30.564 24.050 23.943
30.564 24.053 23.781
30.564 24.048 23.629
30.564 24.046 23.467
30.564 24.047 23.310
30.564 24.041 23.150
30.564 24.043 22.996
30.564 24.047 22.827
30.565 24.044 22.677
30.565 24.037 22.517
30.565 24.033 22.366
30.565 24.040 22.201
30.566 24.053 22.047
30.566 24.047 21.895
30.566 24.038 21.728
30.566 24.039 21.568
30.566 24.042 21.412
30.567 24.042 21.258
30.567 24.043 21.097
30.567 24.041 20.945
30.567 24.038 20.783
30.567 24.040 20.627
30.567 24.041 20.467
30.568 24.034 20.315
30.568 24.023 20.145
30.568 24.023 19.994
30.568 24.020 19.836
30.568 24.010 19.677
30.568 24.013 19.522
30.568 24.017 19.363
30.568 24.014 19.203
30.568 24.021 19.048
30.568 24.019 18.893
30.568 24.015 18.736
30.568 24.023 18.572
30.568 24.029 18.421
30.568 24.022 18.269
30.568 24.025 18.097
30.569 24.039 17.946
30.569 24.029 17.792
30.570 24.022 17.632
30.570 24.040 17.479
30.570 24.044 17.316
30.571 24.043 17.171
30.571 24.052 17.003
30.571 24.049 16.851
30.572 24.046 16.693
30.572 24.045 16.524
30.572 24.043 16.377
30.572 24.047 16.230
30.572 24.052 16.129
30.572 24.052 15.984
30.572 24.062 15.818
30.571 24.019 15.669
30.571 24.014 15.588
30.652 24.452 30.842
30.652 24.380 30.719
30.652 24.312 30.631
30.652 24.252 30.543
30.652 24.179 30.454
30.652 24.119 30.364
30.652 24.064 30.277
30.652 24.005 30.106
30.652 23.987 29.952
30.653 23.980 29.787
30.653 23.978 29.633
30.654 23.983 29.471
30.654 23.991 29.314
30.655 23.997 29.163
30.655 24.005 28.993
30.656 24.017 28.842
30.656 24.022 28.682
30.657 24.019 28.528
30.657 24.017 28.372
30.657 24.022 28.208
30.657 24.022 28.048
30.657 24.015 27.896
30.657 24.009 27.734
30.657 24.011 27.581
30.658 24.017 27.411
30.658 24.019 27.253
30.658 24.014 27.104
30.658 24.012 26.940
30.659 24.019 26.783
30.659 24.027 26.631
30.660 24.040 26.466
30.660 24.045 26.313
30.661 24.047 26.156
30.662 24.049 25.994
30.662 24.045 25.835
30.663 24.050 25.688
30.663 24.050 25.520
30.664 24.044 25.363
30.664 24.042 25.202
30.664 24.041 25.050
30.664 24.039 24.889
30.664 24.035 24.733
30.664 24.035 24.563
30.664 24.034 24.419
30.664 24.036 24.266
30.664 24.047 24.090
30.664 24.053 23.943
30.664 24.054 23.782
30.664 24.045 23.623
30.664 24.044 23.469
30.664 24.048 23.308
30.664 24.051 23.149
30.664 24.053 22.995
30.664 24.056 22.840
30.664 24.054 22.681
30.664 24.044 22.520
30.665 24.040 22.352
30.665 24.045 22.209
30.665 24.053 22.044
30.665 24.049 21.883
30.666 24.042 21.734
30.666 24.042 21.575
30.666 24.049 21.413
30.666 24.053 21.256
30.666 24.048 21.105
30.666 24.038 20.936
30.667 24.036 20.783
30.667 24.043 20.632
30.667 24.044 20.460
30.667 24.038 20.317
30.667 24.024 20.154
30.667 24.023 19.988
30.667 24.024 19.837
30.667 24.016 19.686
30.667 24.021 19.520
30.667 24.027 19.362
30.667 24.028 19.206
30.667 24.024 19.046
30.667 24.017 18.893
30.667 24.018 18.731
30.667 24.028 18.583
30.667 24.033 18.416
30.668 24.026 18.261
30.668 24.030 18.106
30.668 24.042 17.947
30.669 24.033 17.793
30.669 24.024 17.632
30.669 24.038 17.474
30.670 24.043 17.327
30.670 24.045 17.160
30.671 24.057 17.005
30.671 24.056 16.852
30.671 24.056 16.686
30.671 24.055 16.537
30.671 24.054 16.372
30.671 24.056 16.230
30.671 24.054 16.055
30.671 24.062 15.894
30.671 24.071 15.751
30.671 24.094 15.603
30.671 24.110 15.430
30.751 24.403 30.835
30.751 24.385 30.714
30.751 24.323 30.636
30.751 24.258 30.546
30.751 24.186 30.455
30.751 24.126 30.371
30.751 24.071 30.285
30.751 24.012 30.104
30.751 23.994 29.950
30.752 23.991 29.788
30.752 23.986 29.633
30.753 23.990 29.471
30.754 23.998 29.317
30.754 24.003 29.160
30.755 24.008 29.002
30.755 24.019 28.845
30.755 24.024 28.675
30.756 24.022 28.529
30.756 24.025 28.367
30.756 24.029 28.217
30.756 24.027 28.047
30.757 24.018 27.895
30.757 24.010 27.727
30.757 24.008 27.574
30.757 24.016 27.424
30.757 24.024 27.260
30.757 24.018 27.091
30.758 24.012 26.947
30.758 24.017 26.783
30.758 24.023 26.626
30.759 24.037 26.468
30.760 24.044 26.316
30.760 24.052 26.149
30.761 24.053 26.008
30.762 24.052 25.834
30.762 24.061 25.681
30.763 24.058 25.519
30.763 24.052 25.367
30.763 24.050 25.203
30.764 24.047 25.049
30.764 24.043 24.887
30.764 24.042 24.736
30.764 24.043 24.570
30.763 24.042 24.415
30.763 24.043 24.252
30.763 24.045 24.102
30.763 24.050 23.943
30.763 24.049 23.780
30.763 24.042 23.627
30.763 24.038 23.467
30.763 24.043 23.305
30.763 24.051 23.145
30.763 24.053 22.998
30.763 24.059 22.834
30.763 24.058 22.680
30.764 24.050 22.520
30.764 24.050 22.362
30.764 24.051 22.197
30.764 24.050 22.053
30.765 24.050 21.892
30.765 24.046 21.727
30.765 24.048 21.575
30.765 24.061 21.410
30.765 24.066 21.263
30.766 24.058 21.096
30.766 24.042 20.943
30.766 24.034 20.779
30.766 24.049 20.627
30.766 24.055 20.469
30.766 24.047 20.318
30.766 24.032 20.153
30.766 24.031 19.992
30.766 24.034 19.835
30.766 24.024 19.677
30.766 24.031 19.522
30.766 24.042 19.367
30.766 24.039 19.209
30.766 24.034 19.045
30.766 24.023 18.892
30.766 24.022 18.731
30.767 24.037 18.582
30.767 24.044 18.421
30.767 24.039 18.259
30.767 24.043 18.106
30.768 24.052 17.944
30.768 24.044 17.800
30.768 24.032 17.631
30.769 24.040 17.473
30.769 24.047 17.316
30.770 24.039 17.156
30.770 24.047 17.008
30.770 24.050 16.843
30.770 24.054 16.688
30.770 24.063 16.542
30.771 24.064 16.372
30.771 24.064 16.222
30.771 24.066 16.065
30.771 24.079 15.912
30.770 24.082 15.746
30.770 24.085 15.607
30.770 24.126 15.432
30.852 24.442 30.840
30.852 24.386 30.716
30.852 24.327 30.632
30.852 24.267 30.552
30.852 24.195 30.460
30.852 24.135 30.364
30.852 24.047 30.198
30.852 24.011 30.029
30.852 24.005 29.869
30.853 24.001 29.711
30.853 23.998 29.563
30.854 24.008 29.392
30.854 24.010 29.234
30.855 24.016 29.079
30.855 24.022 28.926
30.856 24.028 28.767
30.856 24.028 28.606
30.856 24.028 28.450
30.857 24.033 28.284
30.857 24.036 28.136
30.857 24.030 27.975
30.857 24.019 27.814
30.857 24.014 27.659
30.857 24.019 27.490
30.858 24.025 27.342
30.858 24.029 27.176
30.858 24.020 27.023
30.858 24.015 26.863
30.859 24.026 26.702
30.859 24.039 26.550
30.860 24.048 26.391
30.861 24.055 26.234
30.861 24.061 26.080
30.862 24.058 25.917
30.863 24.063 25.761
30.863 24.070 25.605
30.863 24.064 25.445
30.864 24.061 25.293
30.864 24.059 25.121
30.864 24.054 24.969
30.864 24.048 24.805
30.864 24.051 24.658
30.864 24.052 24.489
30.864 24.047 24.344
30.864 24.045 24.171
30.864 24.050 24.022
30.863 24.051 23.870
30.863 24.048 23.695
30.863 24.041 23.544
30.863 24.041 23.392
30.863 24.049 23.230
30.864 24.050 23.065
30.864 24.055 22.921
30.864 24.063 22.754
30.864 24.055 22.601
30.864 24.056 22.440
30.865 24.056 22.290
30.865 24.056 22.117
30.865 24.054 21.966
30.865 24.052 21.812
30.866 24.054 21.651
30.866 24.062 21.495
30.866 24.074 21.337
30.866 24.071 21.181
30.866 24.053 21.025
30.866 24.035 20.862
30.867 24.041 20.703
30.867 24.062 20.549
30.867 24.062 20.390
30.867 24.051 20.232
30.867 24.043 20.078
30.867 24.048 19.918
30.867 24.044 19.753
30.867 24.037 19.601
30.867 24.054 19.442
30.867 24.053 19.294
30.867 24.047 19.128
30.867 24.040 18.972
30.867 24.025 18.815
30.867 24.034 18.653
30.867 24.046 18.498
30.868 24.049 18.337
30.868 24.044 18.192
30.868 24.056 18.026
30.868 24.062 17.869
30.869 24.045 17.710
30.869 24.044 17.561
30.870 24.051 17.394
30.870 24.041 17.246
30.870 24.039 17.071
30.871 24.041 16.930
30.871 24.047 16.768
30.871 24.064 16.618
30.871 24.071 16.462
30.871 24.071 16.281
30.871 24.069 16.145
30.871 24.082 15.982
30.871 24.097 15.834
30.871 24.092 15.678
30.871 24.092 15.524
30.871 24.108 15.442
30.952 24.422 30.837
30.952 24.400 30.720
30.952 24.343 30.637
30.952 24.267 30.551
30.952 24.198 30.464
30.952 24.139 30.367
30.952 24.086 30.277
30.952 24.031 30.111
30.952 24.018 29.957
30.953 24.012 29.794
30.953 24.005 29.630
30.954 24.009 29.478
30.954 24.016 29.320
30.955 24.017 29.159
30.955 24.025 29.006
30.956 24.030 28.837
30.956 24.032 28.691
30.956 24.032 28.526
30.957 24.036 28.377
30.957 24.043 28.203
30.957 24.041 28.057
30.957 24.029 27.893
30.957 24.020 27.732
30.957 24.022 27.576
30.958 24.025 27.420
30.958 24.030 27.263
30.958 24.026 27.099
30.958 24.019 26.941
30.959 24.023 26.786
30.959 24.036 26.628
30.960 24.049 26.473
30.960 24.052 26.308
30.961 24.053 26.160
30.962 24.053 25.999
30.962 24.052 25.839
30.963 24.060 25.678
30.963 24.065 25.526
30.964 24.066 25.361
30.964 24.065 25.216
30.964 24.060 25.047
30.964 24.054 24.890
30.964 24.055 24.729
30.964 24.056 24.576
30.964 24.057 24.415
30.964 24.052 24.262
30.964 24.051 24.096
30.964 24.055 23.939
30.964 24.057 23.785
30.964 24.057 23.621
30.964 24.051 23.471
30.964 24.053 23.310
30.964 24.048 23.155
30.964 24.048 22.991
30.964 24.054 22.839
30.964 24.052 22.677
30.964 24.055 22.525
30.965 24.058 22.359
30.965 24.056 22.204
30.965 24.058 22.046
30.965 24.055 21.892
30.966 24.052 21.730
30.966 24.056 21.576
30.966 24.066 21.413
30.966 24.076 21.259
30.966 24.068 21.102
30.967 24.048 20.942
30.967 24.041 20.783
30.967 24.052 20.627
30.967 24.060 20.471
30.967 24.058 20.308
30.967 24.046 20.155
30.967 24.048 19.996
30.967 24.055 19.840
30.967 24.044 19.679
30.967 24.045 19.525
30.967 24.055 19.367
30.967 24.051 19.209
30.967 24.045 19.048
30.967 24.036 18.888
30.967 24.030 18.740
30.967 24.040 18.574
30.968 24.048 18.423
30.968 24.038 18.262
30.968 24.045 18.106
30.968 24.067 17.948
30.969 24.056 17.799
30.969 24.047 17.629
30.970 24.059 17.480
30.970 24.056 17.318
30.970 24.047 17.160
30.971 24.044 17.003
30.971 24.048 16.852
30.971 24.062 16.688
30.971 24.083 16.540
30.971 24.090 16.380
30.971 24.083 16.220
30.971 24.086 16.058
30.971 24.096 15.918
30.971 24.098 15.749
30.971 24.082 15.593
30.971 24.124 15.452
31.053 24.434 30.840
31.053 24.382 30.718
31.053 24.326 30.632
31.053 24.279 30.545
31.053 24.209 30.458
31.053 24.149 30.366
31.053 24.095 30.281
31.053 24.041 30.119
31.053 24.028 29.953
31.054 24.015 29.799
31.054 24.008 29.627
31.055 24.015 29.474
31.055 24.021 29.328
31.056 24.026 29.159
31.056 24.035 29.003
31.057 24.038 28.848
31.057 24.036 28.686
31.058 24.038 28.532
31.058 24.044 28.370
31.058 24.053 28.212
31.058 24.052 28.055
31.058 24.040 27.894
31.058 24.036 27.735
31.058 24.031 27.579
31.059 24.030 27.417
31.059 24.038 27.264
31.059 24.033 27.101
31.059 24.028 26.943
31.060 24.038 26.788
31.060 24.053 26.630
31.061 24.064 26.476
31.061 24.061 26.309
31.062 24.059 26.159
31.063 24.059 26.000
31.063 24.060 25.833
31.064 24.065 25.684
31.064 24.068 25.527
31.065 24.070 25.367
31.065 24.068 25.207
31.065 24.064 25.046
31.065 24.057 24.894
31.065 24.057 24.736
31.065 24.063 24.575
31.065 24.062 24.409
31.065 24.058 24.260
31.065 24.058 24.107
31.065 24.064 23.934
31.065 24.065 23.792
31.065 24.070 23.629
31.065 24.071 23.470
31.065 24.065 23.307
31.065 24.058 23.150
31.065 24.058 22.994
31.065 24.061 22.841
31.065 24.059 22.679
31.065 24.062 22.519
31.066 24.065 22.359
31.066 24.062 22.216
31.066 24.061 22.037
31.066 24.060 21.892
31.067 24.058 21.733
31.067 24.056 21.571
31.067 24.064 21.419
31.067 24.078 21.257
31.067 24.074 21.106
31.068 24.055 20.940
31.068 24.046 20.784
31.068 24.053 20.628
31.068 24.054 20.472
31.068 24.055 20.307
31.068 24.054 20.156
31.068 24.057 19.995
31.068 24.063 19.841
31.068 24.052 19.681
31.068 24.050 19.523
31.068 24.056 19.364
31.068 24.051 19.212
31.068 24.047 19.052
31.068 24.043 18.886
31.068 24.034 18.736
31.068 24.041 18.582
31.069 24.050 18.421
31.069 24.039 18.260
31.069 24.054 18.110
31.069 24.075 17.947
31.070 24.064 17.796
31.070 24.056 17.629
31.071 24.064 17.486
31.071 24.060 17.315
31.071 24.052 17.170
31.072 24.054 16.993
31.072 24.051 16.849
31.072 24.068 16.697
31.072 24.097 16.533
31.072 24.107 16.382
31.072 24.102 16.226
31.072 24.104 16.068
31.072 24.111 15.898
31.072 24.104 15.753
31.072 24.104 15.600
31.072 24.079 15.468
31.153 24.438 30.842
31.153 24.401 30.726
31.153 24.342 30.638
31.153 24.279 30.550
31.153 24.208 30.462
31.153 24.148 30.368
31.153 24.094 30.277
31.153 24.045 30.117
31.153 24.032 29.953
31.154 24.019 29.794
31.154 24.012 29.634
31.155 24.021 29.481
31.155 24.030 29.319
31.156 24.037 29.161
31.156 24.049 29.006
31.157 24.049 28.852
31.157 24.045 28.683
31.158 24.047 28.533
31.158 24.049 28.371
31.158 24.057 28.213
31.158 24.060 28.056
31.158 24.051 27.903
31.158 24.046 27.738
31.158 24.042 27.578
31.159 24.041 27.417
31.159 24.041 27.265
31.159 24.034 27.099
31.159 24.031 26.943
31.160 24.040 26.787
31.160 24.054 26.634
31.161 24.067 26.479
31.161 24.065 26.308
31.162 24.062 26.156
31.163 24.063 25.999
31.163 24.069 25.845
31.164 24.077 25.685
31.164 24.077 25.520
31.165 24.078 25.373
31.165 24.076 25.207
31.165 24.070 25.050
31.165 24.068 24.893
31.165 24.064 24.733
31.165 24.069 24.574
31.165 24.072 24.415
31.165 24.070 24.260
31.165 24.074 24.106
31.165 24.080 23.942
31.165 24.087 23.783
31.165 24.092 23.635
31.165 24.089 23.472
31.165 24.085 23.310
31.165 24.074 23.160
31.165 24.070 22.988
31.165 24.073 22.837
31.165 24.070 22.680
31.165 24.074 22.522
31.166 24.073 22.367
31.166 24.069 22.206
31.166 24.070 22.052
31.166 24.067 21.885
31.166 24.059 21.740
31.167 24.057 21.572
31.167 24.064 21.417
31.167 24.074 21.257
31.167 24.077 21.105
31.167 24.064 20.940
31.168 24.054 20.785
31.168 24.056 20.628
31.168 24.053 20.469
31.168 24.054 20.309
31.168 24.059 20.157
31.168 24.066 20.000
31.168 24.071 19.836
31.168 24.060 19.684
31.168 24.058 19.519
31.168 24.059 19.369
31.168 24.056 19.211
31.168 24.057 19.054
31.168 24.052 18.897
31.168 24.047 18.729
31.168 24.054 18.580
31.169 24.056 18.421
31.169 24.048 18.268
31.169 24.066 18.103
31.169 24.083 17.953
31.170 24.072 17.790
31.170 24.061 17.634
31.171 24.066 17.476
31.171 24.069 17.323
31.171 24.066 17.172
31.172 24.068 17.001
31.172 24.064 16.848
31.172 24.080 16.697
31.172 24.108 16.539
31.172 24.116 16.381
31.172 24.116 16.230
31.172 24.122 16.064
31.172 24.130 15.904
31.172 24.122 15.740
31.172 24.107 15.604
31.172 24.146 15.465
31.253 24.467 30.844
31.253 24.414 30.724
31.253 24.353 30.640
31.253 24.289 30.548
31.253 24.217 30.465
31.253 24.156 30.380
31.253 24.103 30.282
31.253 24.053 30.119
31.253 24.037 29.952
31.254 24.023 29.792
31.254 24.018 29.642
31.255 24.025 29.477
31.255 24.036 29.323
31.256 24.044 29.163
31.256 24.055 29.004
31.257 24.056 28.849
31.257 24.050 28.690
31.258 24.052 28.531
31.258 24.055 28.371
31.258 24.061 28.214
31.258 24.069 28.064
31.258 24.061 27.894
31.258 24.055 27.736
31.258 24.053 27.587
31.259 24.051 27.417
31.259 24.052 27.264
31.259 24.042 27.104
31.259 24.037 26.951
31.260 24.048 26.786
31.260 24.063 26.630
31.261 24.072 26.472
31.261 24.071 26.318
31.262 24.072 26.159
31.263 24.072 25.998
31.263 24.075 25.843
31.264 24.085 25.682
31.264 24.085 25.529
31.265 24.083 25.368
31.265 24.081 25.212
31.265 24.077 25.048
31.265 24.076 24.889
31.265 24.071 24.738
31.265 24.072 24.582
31.265 24.076 24.422
31.265 24.078 24.257
31.265 24.083 24.099
31.265 24.086 23.951
31.265 24.093 23.782
31.265 24.098 23.636
31.265 24.096 23.470
31.265 24.093 23.312
31.265 24.085 23.150
31.265 24.077 23.006
31.265 24.081 22.835
31.265 24.081 22.684
31.265 24.081 22.523
31.266 24.080 22.362
31.266 24.074 22.205
31.266 24.080 22.048
31.266 24.079 21.896
31.266 24.073 21.732
31.267 24.069 21.577
31.267 24.073 21.414
31.267 24.082 21.262
31.267 24.081 21.098
31.267 24.071 20.949
31.268 24.064 20.785
31.268 24.062 20.626
31.268 24.052 20.465
31.268 24.056 20.318
31.268 24.064 20.156
31.268 24.071 19.997
31.268 24.079 19.843
31.268 24.072 19.681
31.268 24.070 19.527
31.268 24.068 19.367
31.268 24.069 19.209
31.268 24.070 19.052
31.268 24.067 18.891
31.268 24.065 18.738
31.268 24.068 18.581
31.268 24.066 18.422
31.269 24.059 18.269
31.269 24.076 18.105
31.269 24.087 17.956
31.270 24.074 17.789
31.270 24.064 17.640
31.270 24.070 17.475
31.271 24.078 17.319
31.271 24.082 17.166
31.272 24.089 17.007
31.272 24.080 16.855
31.272 24.092 16.691
31.272 24.112 16.547
31.272 24.118 16.374
31.272 24.120 16.231
31.272 24.130 16.058
31.272 24.137 15.912
31.272 24.131 15.756
31.272 24.138 15.594
31.353 24.472 30.847
31.353 24.433 30.726
31.353 24.370 30.642
31.353 24.303 30.547
31.352 24.228 30.459
31.352 24.164 30.375
31.352 24.110 30.287
31.352 24.057 30.118
31.353 24.041 29.959
31.353 24.030 29.793
31.354 24.026 29.638
31.354 24.034 29.478
31.355 24.041 29.325
31.355 24.049 29.166
31.356 24.056 29.006
31.356 24.060 28.848
31.357 24.056 28.693
31.357 24.057 28.530
31.357 24.063 28.372
31.358 24.069 28.217
31.358 24.078 28.063
31.358 24.068 27.898
31.358 24.058 27.736
31.358 24.060 27.577
31.358 24.057 27.433
31.358 24.059 27.262
31.359 24.048 27.104
31.359 24.044 26.944
31.359 24.053 26.789
31.360 24.064 26.626
31.360 24.071 26.483
31.361 24.074 26.311
31.362 24.076 26.160
31.362 24.077 25.996
31.363 24.085 25.847
31.364 24.093 25.687
31.364 24.093 25.528
31.364 24.091 25.368
31.365 24.088 25.207
31.365 24.089 25.060
31.365 24.091 24.892
31.365 24.088 24.738
31.365 24.087 24.575
31.365 24.091 24.421
31.365 24.094 24.264
31.364 24.095 24.104
31.364 24.094 23.941
31.364 24.094 23.791
31.364 24.095 23.630
31.364 24.096 23.473
31.364 24.096 23.313
31.364 24.087 23.156
31.364 24.078 23.003
31.364 24.086 22.831
31.365 24.088 22.683
31.365 24.088 22.523
31.365 24.089 22.374
31.365 24.083 22.196
31.366 24.091 22.057
31.366 24.094 21.887
31.366 24.086 21.740
31.366 24.084 21.576
31.367 24.090 21.423
31.367 24.096 21.265
31.367 24.095 21.097
31.367 24.088 20.946
31.367 24.084 20.786
31.367 24.079 20.631
31.367 24.070 20.474
31.368 24.071 20.309
31.368 24.076 20.158
31.368 24.082 20.001
31.368 24.086 19.837
31.368 24.077 19.689
31.368 24.078 19.528
31.368 24.075 19.364
31.368 24.072 19.211
31.368 24.082 19.052
31.368 24.079 18.897
31.368 24.077 18.743
31.368 24.081 18.580
31.368 24.077 18.420
31.368 24.073 18.265
31.369 24.087 18.108
31.369 24.095 17.957
31.369 24.080 17.795
31.370 24.069 17.631
31.370 24.083 17.478
31.371 24.094 17.329
31.371 24.101 17.169
31.371 24.109 17.008
31.371 24.099 16.846
31.372 24.106 16.689
31.372 24.121 16.540
31.372 24.121 16.382
31.372 24.128 16.224
31.372 24.139 16.075
31.372 24.146 15.918
31.372 24.144 15.755
31.372 24.147 15.679
31.453 24.489 30.847
31.453 24.436 30.726
31.453 24.376 30.638
31.453 24.311 30.554
31.453 24.237 30.463
31.452 24.173 30.374
31.452 24.117 30.285
31.453 24.061 30.119
31.453 24.048 29.954
31.453 24.041 29.803
31.454 24.041 29.641
31.455 24.051 29.480
31.455 24.055 29.323
31.456 24.056 29.170
31.456 24.064 29.008
31.457 24.068 28.847
31.457 24.067 28.696
31.457 24.066 28.530
31.458 24.068 28.369
31.458 24.075 28.214
31.458 24.083 28.062
31.458 24.072 27.900
31.458 24.060 27.749
31.458 24.062 27.577
31.458 24.064 27.420
31.459 24.068 27.263
31.459 24.059 27.109
31.459 24.053 26.950
31.459 24.060 26.788
31.460 24.069 26.632
31.460 24.076 26.478
31.461 24.081 26.320
31.462 24.082 26.155
31.462 24.085 26.002
31.463 24.095 25.841
31.464 24.097 25.689
31.464 24.099 25.524
31.465 24.103 25.378
31.465 24.096 25.217
31.465 24.100 25.044
31.465 24.105 24.902
31.465 24.102 24.734
31.465 24.102 24.582
31.465 24.105 24.421
31.465 24.105 24.262
31.465 24.108 24.105
31.465 24.106 23.946
31.464 24.101 23.793
31.464 24.099 23.631
31.464 24.099 23.474
31.464 24.101 23.317
31.464 24.093 23.153
31.464 24.088 22.996
31.465 24.094 22.843
31.465 24.097 22.683
31.465 24.098 22.528
31.465 24.095 22.361
31.466 24.091 22.219
31.466 24.104 22.049
31.466 24.104 21.902
31.466 24.099 21.726
31.467 24.102 21.577
31.467 24.104 21.418
31.467 24.108 21.267
31.467 24.104 21.104
31.467 24.097 20.948
31.467 24.097 20.789
31.468 24.094 20.629
31.468 24.086 20.471
31.468 24.084 20.319
31.468 24.087 20.150
31.468 24.088 20.002
31.468 24.088 19.845
31.468 24.087 19.683
31.468 24.087 19.526
31.468 24.084 19.368
31.468 24.081 19.214
31.468 24.089 19.054
31.468 24.086 18.899
31.468 24.079 18.740
31.468 24.081 18.582
31.468 24.081 18.420
31.469 24.079 18.266
31.469 24.099 18.111
31.469 24.108 17.952
31.469 24.088 17.792
31.470 24.083 17.641
31.470 24.095 17.479
31.471 24.104 17.324
31.471 24.114 17.180
31.471 24.118 17.002
31.472 24.112 16.850
31.472 24.120 16.690
31.472 24.128 16.540
31.472 24.121 16.384
31.472 24.127 16.229
31.472 24.147 16.067
31.472 24.156 15.911
31.472 24.154 15.758
31.472 24.161 15.683
31.553 24.510 30.851
31.553 24.447 30.732
31.553 24.383 30.642
31.553 24.315 30.557
31.553 24.241 30.466
31.553 24.177 30.373
31.553 24.122 30.283
31.553 24.069 30.119
31.554 24.057 29.956
31.554 24.054 29.805
31.555 24.058 29.635
31.555 24.065 29.492
31.556 24.065 29.317
31.556 24.063 29.168
31.557 24.068 29.008
31.557 24.073 28.852
31.558 24.075 28.692
31.558 24.078 28.532
31.558 24.076 28.380
31.558 24.086 28.216
31.559 24.095 28.058
31.559 24.081 27.906
31.559 24.069 27.738
31.559 24.069 27.583
31.559 24.074 27.424
31.559 24.079 27.272
31.559 24.071 27.099
31.560 24.066 26.947
31.560 24.072 26.797
31.561 24.077 26.630
31.561 24.084 26.479
31.562 24.090 26.318
31.562 24.091 26.161
31.563 24.092 26.000
31.564 24.096 25.847
31.564 24.103 25.685
31.565 24.108 25.531
31.565 24.115 25.366
31.566 24.114 25.218
31.566 24.112 25.054
31.566 24.119 24.891
31.566 24.123 24.748
31.566 24.121 24.581
31.566 24.123 24.422
31.566 24.122 24.265
31.565 24.120 24.110
31.565 24.120 23.941
31.565 24.113 23.793
31.565 24.110 23.636
31.565 24.110 23.469
31.565 24.112 23.319
31.565 24.103 23.157
31.565 24.097 22.998
31.565 24.103 22.842
31.566 24.107 22.680
31.566 24.110 22.523
31.566 24.105 22.367
31.566 24.102 22.211
31.567 24.113 22.048
31.567 24.114 21.903
31.567 24.105 21.730
31.567 24.111 21.586
31.567 24.114 21.416
31.568 24.116 21.265
31.568 24.118 21.107
31.568 24.111 20.944
31.568 24.108 20.794
31.568 24.111 20.633
31.568 24.102 20.479
31.568 24.097 20.314
31.569 24.092 20.160
31.569 24.091 19.994
31.569 24.094 19.846
31.569 24.097 19.680
31.569 24.093 19.528
31.569 24.091 19.371
31.569 24.091 19.210
31.569 24.095 19.055
31.569 24.095 18.897
31.569 24.088 18.737
31.569 24.091 18.576
31.569 24.090 18.431
31.569 24.087 18.266
31.569 24.106 18.112
31.570 24.114 17.949
31.570 24.100 17.799
31.571 24.098 17.640
31.571 24.109 17.474
31.571 24.117 17.324
31.572 24.114 17.170
31.572 24.111 17.010
31.572 24.112 16.850
31.573 24.121 16.695
31.573 24.138 16.546
31.573 24.134 16.383
31.573 24.128 16.221
31.573 24.152 16.078
31.573 24.162 15.902
31.573 24.150 15.759
31.573 24.183 15.604
31.654 24.487 30.848
31.654 24.453 30.729
31.654 24.388 30.647
31.654 24.327 30.558
31.654 24.253 30.464
31.654 24.193 30.371
31.654 24.140 30.286
31.654 24.085 30.124
31.654 24.067 29.959
31.655 24.064 29.802
31.655 24.067 29.645
31.656 24.075 29.483
31.656 24.075 29.329
31.657 24.071 29.167
31.657 24.076 29.006
31.658 24.082 28.859
31.658 24.090 28.689
31.658 24.092 28.538
31.659 24.090 28.379
31.659 24.100 28.219
31.659 24.105 28.058
31.659 24.091 27.907
31.659 24.080 27.739
31.659 24.074 27.591
31.660 24.081 27.419
31.660 24.088 27.268
31.660 24.081 27.113
31.660 24.079 26.950
31.661 24.087 26.787
31.661 24.087 26.635
31.662 24.093 26.477
31.662 24.101 26.318
31.663 24.104 26.167
31.664 24.100 26.003
31.664 24.102 25.844
31.665 24.109 25.688
31.665 24.115 25.532
31.666 24.123 25.368
31.666 24.118 25.220
31.666 24.113 25.057
31.666 24.121 24.896
31.666 24.124 24.741
31.666 24.126 24.584
31.666 24.128 24.422
31.666 24.129 24.265
31.666 24.128 24.108
31.666 24.126 23.954
31.666 24.119 23.785
31.666 24.116 23.638
31.666 24.120 23.471
31.666 24.122 23.322
31.666 24.115 23.154
31.666 24.107 23.007
31.666 24.116 22.840
31.666 24.118 22.690
31.666 24.116 22.519
31.667 24.114 22.367
31.667 24.111 22.210
31.667 24.120 22.060
31.667 24.121 21.890
31.668 24.114 21.733
31.668 24.123 21.581
31.668 24.130 21.423
31.668 24.130 21.274
31.668 24.131 21.104
31.669 24.125 20.950
31.669 24.122 20.787
31.669 24.122 20.635
31.669 24.117 20.477
31.669 24.112 20.311
31.669 24.109 20.157
31.669 24.107 20.006
31.669 24.109 19.845
31.669 24.113 19.686
31.669 24.108 19.528
31.669 24.107 19.365
31.669 24.108 19.217
31.669 24.108 19.063
31.669 24.106 18.888
31.669 24.103 18.740
31.669 24.105 18.587
31.670 24.101 18.422
31.670 24.100 18.264
31.670 24.116 18.114
31.670 24.122 17.955
31.671 24.115 17.798
31.671 24.114 17.646
31.672 24.120 17.476
31.672 24.118 17.319
31.672 24.110 17.160
31.673 24.103 17.016
31.673 24.102 16.856
31.673 24.125 16.708
31.673 24.151 16.538
31.673 24.150 16.377
31.673 24.144 16.230
31.673 24.159 16.070
31.673 24.160 15.912
31.673 24.157 15.759
31.673 24.166 15.681
31.755 24.533 30.856
31.755 24.466 30.728
31.754 24.400 30.641
31.754 24.330 30.557
31.754 24.260 30.466
31.754 24.204 30.379
31.754 24.123 30.206
31.755 24.090 30.053
31.755 24.080 29.876
31.755 24.078 29.730
31.756 24.085 29.556
31.757 24.090 29.415
31.757 24.088 29.240
31.758 24.090 29.106
31.758 24.096 28.921
31.758 24.103 28.780
31.759 24.112 28.619
31.759 24.107 28.461
31.759 24.105 28.295
31.760 24.116 28.150
31.760 24.113 27.978
31.760 24.092 27.829
31.760 24.085 27.660
31.760 24.090 27.507
31.760 24.095 27.353
31.760 24.094 27.185
31.761 24.089 27.027
31.761 24.093 26.878
31.761 24.095 26.713
31.762 24.096 26.556
31.762 24.104 26.397
31.763 24.110 26.253
31.764 24.112 26.081
31.764 24.109 25.921
31.765 24.115 25.763
31.766 24.123 25.613
31.766 24.131 25.453
31.766 24.133 25.290
31.767 24.124 25.145
31.767 24.129 24.971
31.767 24.131 24.818
31.767 24.131 24.664
31.767 24.136 24.508
31.767 24.137 24.344
31.766 24.141 24.191
31.766 24.142 24.028
31.766 24.139 23.879
31.766 24.136 23.705
31.766 24.137 23.559
31.766 24.142 23.394
31.766 24.140 23.248
31.766 24.128 23.082
31.766 24.129 22.914
31.767 24.137 22.765
31.767 24.132 22.612
31.767 24.130 22.453
31.767 24.125 22.289
31.767 24.128 22.126
31.768 24.130 21.978
31.768 24.121 21.816
31.768 24.125 21.665
31.768 24.137 21.502
31.769 24.142 21.338
31.769 24.140 21.189
31.769 24.138 21.031
31.769 24.138 20.872
31.769 24.138 20.718
31.769 24.137 20.551
31.770 24.137 20.396
31.770 24.132 20.249
31.770 24.127 20.075
31.770 24.128 19.917
31.770 24.130 19.771
31.770 24.131 19.614
31.770 24.129 19.453
31.770 24.130 19.290
31.770 24.131 19.139
31.770 24.122 18.982
31.770 24.115 18.817
31.770 24.120 18.661
31.770 24.122 18.503
31.770 24.116 18.349
31.770 24.119 18.195
31.771 24.136 18.027
31.771 24.136 17.881
31.771 24.132 17.714
31.772 24.130 17.571
31.772 24.130 17.407
31.773 24.127 17.246
31.773 24.116 17.079
31.773 24.110 16.928
31.773 24.128 16.780
31.774 24.159 16.610
31.774 24.178 16.480
31.774 24.169 16.310
31.774 24.161 16.158
31.774 24.169 15.992
31.774 24.161 15.834
31.774 24.174 15.678
31.855 24.532 30.854
31.855 24.476 30.726
31.855 24.408 30.646
31.854 24.345 30.565
31.854 24.277 30.475
31.854 24.221 30.379
31.854 24.171 30.290
31.854 24.119 30.127
31.855 24.100 29.963
31.855 24.092 29.801
31.856 24.092 29.654
31.856 24.098 29.482
31.857 24.101 29.339
31.857 24.102 29.164
31.858 24.105 29.025
31.858 24.111 28.845
31.859 24.116 28.701
31.859 24.116 28.544
31.859 24.107 28.378
31.860 24.114 28.221
31.860 24.122 28.068
31.860 24.108 27.902
31.860 24.096 27.750
31.860 24.096 27.583
31.860 24.102 27.426
31.860 24.105 27.272
31.861 24.096 27.111
31.861 24.092 26.953
31.861 24.094 26.793
31.862 24.096 26.634
31.862 24.102 26.484
31.863 24.108 26.318
31.863 24.117 26.164
31.864 24.116 26.003
31.865 24.120 25.850
31.865 24.127 25.688
31.866 24.138 25.530
31.866 24.139 25.380
31.867 24.132 25.214
31.867 24.133 25.054
31.867 24.134 24.904
31.867 24.133 24.741
31.867 24.134 24.578
31.867 24.135 24.428
31.867 24.138 24.265
31.866 24.138 24.107
31.866 24.139 23.948
31.866 24.143 23.802
31.866 24.143 23.635
31.866 24.149 23.471
31.866 24.154 23.324
31.866 24.143 23.160
31.866 24.139 23.004
31.866 24.147 22.850
31.867 24.144 22.683
31.867 24.139 22.531
31.867 24.136 22.372
31.867 24.133 22.217
31.868 24.135 22.054
31.868 24.129 21.898
31.868 24.129 21.736
31.868 24.141 21.582
31.869 24.146 21.426
31.869 24.146 21.265
31.869 24.138 21.110
31.869 24.140 20.950
31.869 24.146 20.796
31.869 24.145 20.636
31.870 24.146 20.474
31.870 24.147 20.316
31.870 24.142 20.167
31.870 24.138 20.010
31.870 24.141 19.840
31.870 24.139 19.687
31.870 24.143 19.532
31.870 24.143 19.370
31.870 24.143 19.222
31.870 24.138 19.055
31.870 24.130 18.898
31.870 24.131 18.741
31.870 24.139 18.590
31.870 24.136 18.434
31.870 24.126 18.262
31.871 24.133 18.118
31.871 24.146 17.951
31.871 24.142 17.805
31.872 24.136 17.634
31.872 24.135 17.481
31.872 24.136 17.327
31.873 24.134 17.166
31.873 24.122 17.012
31.873 24.124 16.856
31.874 24.148 16.697
31.874 24.176 16.552
31.874 24.177 16.385
31.874 24.165 16.231
31.874 24.164 16.069
31.874 24.155 15.912
31.874 24.139 15.769
31.874 24.146 15.690
31.955 24.548 30.855
31.955 24.486 30.731
31.955 24.418 30.645
31.955 24.361 30.558
31.954 24.292 30.470
31.954 24.236 30.380
31.954 24.187 30.293
31.955 24.136 30.134
31.955 24.116 29.966
31.955 24.106 29.811
31.956 24.106 29.643
31.956 24.112 29.493
31.957 24.112 29.333
31.958 24.116 29.176
31.958 24.120 29.015
31.958 24.128 28.859
31.959 24.134 28.702
31.959 24.125 28.539
31.959 24.118 28.381
31.960 24.125 28.222
31.960 24.135 28.070
31.960 24.118 27.910
31.960 24.104 27.744
31.960 24.108 27.591
31.960 24.114 27.426
31.960 24.112 27.278
31.961 24.102 27.104
31.961 24.095 26.956
31.961 24.094 26.794
31.962 24.100 26.636
31.962 24.109 26.478
31.963 24.114 26.322
31.964 24.125 26.165
31.964 24.130 26.011
31.965 24.139 25.840
31.965 24.143 25.699
31.966 24.148 25.529
31.966 24.149 25.379
31.967 24.140 25.217
31.967 24.141 25.062
31.967 24.142 24.895
31.967 24.141 24.745
31.967 24.141 24.583
31.967 24.145 24.426
31.967 24.150 24.269
31.966 24.151 24.118
31.966 24.151 23.945
31.966 24.151 23.794
31.966 24.152 23.641
31.966 24.158 23.479
31.966 24.162 23.323
31.966 24.155 23.163
31.966 24.157 23.002
31.967 24.164 22.857
31.967 24.160 22.682
31.967 24.153 22.529
31.967 24.152 22.371
31.967 24.149 22.218
31.968 24.150 22.057
31.968 24.142 21.894
31.968 24.139 21.744
31.968 24.153 21.584
31.969 24.160 21.426
31.969 24.155 21.265
31.969 24.149 21.116
31.969 24.154 20.946
31.969 24.158 20.792
31.969 24.154 20.636
31.970 24.151 20.482
31.970 24.153 20.323
31.970 24.151 20.158
31.970 24.148 20.007
31.970 24.151 19.845
31.970 24.149 19.690
31.970 24.153 19.533
31.970 24.153 19.374
31.970 24.152 19.219
31.970 24.148 19.059
31.970 24.140 18.903
31.970 24.145 18.747
31.970 24.156 18.587
31.970 24.150 18.426
31.970 24.138 18.272
31.971 24.138 18.111
31.971 24.148 17.958
31.971 24.147 17.800
31.972 24.140 17.640
31.972 24.144 17.484
31.973 24.159 17.330
31.973 24.168 17.170
31.973 24.156 17.015
31.973 24.151 16.850
31.974 24.168 16.703
31.974 24.189 16.549
31.974 24.185 16.395
31.974 24.177 16.219
31.974 24.176 16.072
31.974 24.166 15.911
31.974 24.132 15.768
31.974 24.135 15.694
32.055 24.583 30.863
32.055 24.504 30.733
32.055 24.438 30.654
32.055 24.374 30.569
32.054 24.305 30.478
32.054 24.251 30.388
32.054 24.204 30.294
32.055 24.150 30.131
32.055 24.130 29.971
32.055 24.123 29.812
32.056 24.121 29.652
32.057 24.126 29.491
32.057 24.126 29.329
32.058 24.129 29.180
32.058 24.139 29.019
32.059 24.149 28.864
32.059 24.153 28.697
32.059 24.142 28.548
32.059 24.133 28.385
32.060 24.143 28.229
32.060 24.151 28.066
32.060 24.132 27.911
32.060 24.121 27.744
32.060 24.123 27.593
32.060 24.128 27.430
32.060 24.122 27.272
32.061 24.106 27.120
32.061 24.097 26.950
32.061 24.096 26.794
32.062 24.108 26.637
32.062 24.120 26.482
32.063 24.127 26.321
32.064 24.137 26.167
32.064 24.146 26.010
32.065 24.155 25.856
32.066 24.160 25.694
32.066 24.161 25.535
32.066 24.162 25.379
32.067 24.154 25.212
32.067 24.156 25.063
32.067 24.158 24.903
32.067 24.153 24.747
32.067 24.154 24.584
32.067 24.157 24.425
32.067 24.161 24.273
32.066 24.166 24.111
32.066 24.163 23.953
32.066 24.162 23.794
32.066 24.164 23.647
32.066 24.170 23.476
32.066 24.176 23.317
32.066 24.174 23.168
32.066 24.174 23.005
32.067 24.175 22.851
32.067 24.168 22.691
32.067 24.162 22.535
32.067 24.164 22.371
32.067 24.165 22.219
32.068 24.169 22.056
32.068 24.163 21.906
32.068 24.159 21.737
32.068 24.172 21.583
32.069 24.180 21.431
32.069 24.172 21.268
32.069 24.160 21.107
32.069 24.162 20.955
32.069 24.165 20.799
32.069 24.159 20.638
32.070 24.155 20.474
32.070 24.157 20.324
32.070 24.158 20.163
32.070 24.158 20.005
32.070 24.162 19.849
32.070 24.162 19.696
32.070 24.161 19.531
32.070 24.165 19.378
32.070 24.162 19.212
32.070 24.155 19.064
32.070 24.150 18.899
32.070 24.153 18.745
32.070 24.160 18.590
32.070 24.157 18.429
32.070 24.146 18.272
32.071 24.148 18.119
32.071 24.160 17.951
32.071 24.158 17.800
32.072 24.150 17.640
32.072 24.154 17.488
32.073 24.176 17.330
32.073 24.189 17.172
32.073 24.177 17.011
32.073 24.168 16.861
32.074 24.177 16.709
32.074 24.192 16.540
32.074 24.193 16.390
32.074 24.184 16.235
32.074 24.187 16.065
32.074 24.186 15.918
32.074 24.151 15.755
32.073 24.143 15.605
32.073 24.065 15.543
32.154 24.555 30.858
32.154 24.527 30.726
32.154 24.460 30.654
32.154 24.391 30.570
32.154 24.322 30.477
32.154 24.265 30.396
32.154 24.216 30.302
32.154 24.161 30.138
32.155 24.143 29.967
32.155 24.134 29.816
32.156 24.136 29.645
32.156 24.136 29.500
32.157 24.133 29.338
32.157 24.136 29.179
32.158 24.148 29.015
32.158 24.159 28.866
32.158 24.164 28.704
32.159 24.155 28.548
32.159 24.148 28.383
32.159 24.164 28.228
32.160 24.173 28.076
32.160 24.152 27.907
32.160 24.139 27.758
32.160 24.141 27.583
32.160 24.141 27.437
32.160 24.136 27.277
32.160 24.118 27.109
32.160 24.110 26.957
32.161 24.115 26.798
32.161 24.126 26.638
32.162 24.138 26.482
32.163 24.144 26.321
32.163 24.153 26.171
32.164 24.161 26.013
32.165 24.169 25.854
32.165 24.179 25.693
32.166 24.179 25.539
32.166 24.174 25.383
32.166 24.168 25.220
32.167 24.170 25.058
32.167 24.173 24.904
32.167 24.171 24.747
32.167 24.171 24.591
32.166 24.173 24.423
32.166 24.177 24.276
32.166 24.181 24.119
32.166 24.181 23.955
32.166 24.178 23.798
32.166 24.180 23.635
32.166 24.184 23.486
32.166 24.190 23.331
32.166 24.188 23.163
32.166 24.186 23.007
32.166 24.186 22.850
32.166 24.180 22.692
32.167 24.177 22.534
32.167 24.185 22.374
32.167 24.189 22.220
32.167 24.190 22.059
32.168 24.184 21.902
32.168 24.176 21.745
32.168 24.185 21.587
32.168 24.198 21.426
32.168 24.188 21.283
32.169 24.174 21.106
32.169 24.176 20.950
32.169 24.180 20.797
32.169 24.171 20.637
32.169 24.161 20.479
32.169 24.161 20.317
32.169 24.164 20.170
32.169 24.167 20.007
32.169 24.172 19.852
32.169 24.171 19.689
32.169 24.165 19.535
32.169 24.169 19.379
32.169 24.168 19.216
32.169 24.165 19.059
32.169 24.169 18.898
32.170 24.170 18.753
32.170 24.172 18.588
32.170 24.168 18.428
32.170 24.159 18.276
32.170 24.161 18.112
32.171 24.173 17.962
32.171 24.171 17.798
32.171 24.164 17.644
32.172 24.169 17.483
32.172 24.191 17.340
32.173 24.203 17.184
32.173 24.186 16.999
32.173 24.171 16.856
32.173 24.178 16.695
32.173 24.191 16.551
32.174 24.195 16.394
32.174 24.192 16.232
32.174 24.201 16.066
32.173 24.198 15.922
32.173 24.197 15.755
32.173 24.211 15.612
32.173 24.207 15.550
32.254 24.587 30.860
32.255 24.534 30.735
32.254 24.468 30.655
32.254 24.406 30.568
32.254 24.339 30.476
32.254 24.283 30.394
32.254 24.233 30.303
32.254 24.174 30.137
32.255 24.155 29.976
32.255 24.148 29.808
32.256 24.148 29.655
32.256 24.150 29.501
32.257 24.146 29.335
32.257 24.145 29.176
32.258 24.157 29.018
32.258 24.169 28.863
32.259 24.176 28.712
32.259 24.170 28.549
32.259 24.167 28.393
32.259 24.182 28.230
32.260 24.188 28.070
32.260 24.169 27.915
32.260 24.155 27.748
32.260 24.157 27.598
32.260 24.160 27.434
32.260 24.151 27.275
32.260 24.135 27.118
32.261 24.131 26.961
32.261 24.136 26.796
32.261 24.148 26.646
32.262 24.159 26.489
32.263 24.160 26.324
32.263 24.166 26.170
32.264 24.175 26.009
32.265 24.181 25.854
32.265 24.188 25.699
32.266 24.193 25.540
32.266 24.190 25.379
32.266 24.177 25.223
32.267 24.180 25.061
32.267 24.190 24.908
32.267 24.185 24.755
32.267 24.192 24.583
32.267 24.193 24.433
32.266 24.193 24.269
32.266 24.200 24.120
32.266 24.200 23.954
32.266 24.194 23.811
32.266 24.190 23.635
32.266 24.192 23.480
32.266 24.199 23.324
32.266 24.197 23.169
32.266 24.197 23.007
32.266 24.197 22.850
32.266 24.189 22.694
32.267 24.190 22.534
32.267 24.198 22.374
32.267 24.205 22.224
32.267 24.206 22.058
32.268 24.198 21.903
32.268 24.194 21.750
32.268 24.204 21.586
32.268 24.217 21.434
32.269 24.212 21.272
32.269 24.194 21.112
32.269 24.196 20.956
32.269 24.197 20.799
32.269 24.184 20.639
32.269 24.176 20.479
32.269 24.176 20.326
32.269 24.182 20.163
32.270 24.190 20.011
32.270 24.194 19.849
32.270 24.193 19.694
32.270 24.185 19.533
32.270 24.183 19.371
32.269 24.184 19.220
32.269 24.186 19.067
32.270 24.190 18.907
32.270 24.190 18.749
32.270 24.183 18.589
32.270 24.176 18.428
32.270 24.174 18.273
32.270 24.177 18.115
32.271 24.189 17.958
32.271 24.190 17.802
32.271 24.184 17.646
32.272 24.185 17.488
32.272 24.200 17.326
32.273 24.211 17.188
32.273 24.188 17.008
32.273 24.174 16.850
32.273 24.189 16.706
32.273 24.197 16.546
32.274 24.201 16.391
32.274 24.212 16.229
32.274 24.228 16.065
32.274 24.228 15.914
32.273 24.208 15.777
32.273 24.201 15.703
32.354 24.600 30.858
32.354 24.550 30.740
32.354 24.483 30.662
32.354 24.416 30.569
32.354 24.349 30.481
32.354 24.294 30.393
32.354 24.245 30.303
32.354 24.187 30.134
32.354 24.169 29.981
32.355 24.164 29.818
32.355 24.166 29.653
32.356 24.173 29.499
32.356 24.168 29.342
32.357 24.162 29.182
32.357 24.170 29.028
32.358 24.176 28.864
32.358 24.184 28.706
32.358 24.186 28.544
32.359 24.183 28.392
32.359 24.194 28.233
32.359 24.197 28.077
32.359 24.180 27.914
32.359 24.169 27.755
32.359 24.174 27.599
32.359 24.176 27.436
32.360 24.165 27.282
32.360 24.153 27.114
32.360 24.149 26.958
32.361 24.155 26.802
32.361 24.169 26.646
32.362 24.176 26.487
32.362 24.173 26.328
32.363 24.178 26.168
32.363 24.182 26.015
32.364 24.186 25.856
32.365 24.195 25.701
32.365 24.202 25.540
32.366 24.203 25.379
32.366 24.191 25.220
32.366 24.194 25.071
32.366 24.212 24.909
32.366 24.210 24.747
32.366 24.213 24.597
32.366 24.211 24.430
32.366 24.208 24.282
32.366 24.216 24.112
32.366 24.221 23.957
32.365 24.217 23.806
32.365 24.208 23.644
32.365 24.208 23.480
32.365 24.213 23.333
32.366 24.211 23.168
32.366 24.207 23.012
32.366 24.204 22.848
32.366 24.200 22.696
32.366 24.206 22.537
32.367 24.215 22.374
32.367 24.216 22.221
32.367 24.213 22.068
32.367 24.203 21.903
32.367 24.205 21.743
32.368 24.217 21.591
32.368 24.227 21.438
32.368 24.226 21.268
32.368 24.209 21.114
32.368 24.206 20.954
32.369 24.207 20.803
32.369 24.199 20.641
32.369 24.192 20.484
32.369 24.192 20.326
32.369 24.198 20.161
32.369 24.206 20.012
32.369 24.210 19.848
32.369 24.206 19.695
32.369 24.201 19.540
32.369 24.200 19.377
32.369 24.204 19.222
32.369 24.209 19.067
32.369 24.209 18.908
32.369 24.203 18.744
32.369 24.189 18.585
32.369 24.186 18.440
32.370 24.187 18.267
32.370 24.192 18.120
32.370 24.209 17.966
32.371 24.212 17.800
32.371 24.205 17.646
32.371 24.203 17.494
32.372 24.211 17.326
32.372 24.221 17.170
32.372 24.196 17.023
32.373 24.184 16.852
32.373 24.198 16.695
32.373 24.205 16.549
32.373 24.213 16.392
32.373 24.221 16.233
32.373 24.237 16.070
32.373 24.246 15.916
32.373 24.239 15.770
32.454 24.629 30.867
32.454 24.565 30.743
32.454 24.496 30.662
32.453 24.433 30.572
32.453 24.364 30.482
32.453 24.307 30.394
32.453 24.229 30.223
32.454 24.197 30.057
32.454 24.183 29.903
32.455 24.180 29.736
32.455 24.189 29.585
32.456 24.195 29.432
32.456 24.187 29.262
32.457 24.184 29.102
32.457 24.189 28.941
32.457 24.191 28.793
32.458 24.198 28.631
32.458 24.201 28.469
32.458 24.204 28.312
32.459 24.208 28.156
32.459 24.203 28.000
32.459 24.192 27.838
32.459 24.194 27.678
32.459 24.201 27.519
32.459 24.194 27.361
32.459 24.183 27.199
32.460 24.174 27.048
32.460 24.177 26.889
32.460 24.187 26.718
32.461 24.193 26.568
32.461 24.190 26.413
32.462 24.185 26.256
32.463 24.188 26.084
32.463 24.193 25.941
32.464 24.205 25.778
32.465 24.215 25.622
32.465 24.225 25.460
32.465 24.215 25.313
32.466 24.206 25.143
32.466 24.221 24.986
32.466 24.232 24.836
32.466 24.231 24.668
32.466 24.229 24.520
32.466 24.222 24.352
32.465 24.225 24.205
32.465 24.233 24.037
32.465 24.236 23.883
32.465 24.229 23.723
32.465 24.221 23.571
32.465 24.227 23.402
32.465 24.229 23.249
32.465 24.226 23.095
32.465 24.220 22.931
32.465 24.215 22.774
32.466 24.220 22.618
32.466 24.230 22.460
32.466 24.235 22.302
32.466 24.229 22.140
32.467 24.223 21.989
32.467 24.220 21.829
32.467 24.232 21.672
32.467 24.248 21.511
32.468 24.249 21.353
32.468 24.234 21.193
32.468 24.223 21.043
32.468 24.222 20.874
32.468 24.219 20.730
32.468 24.218 20.561
32.468 24.213 20.405
32.469 24.218 20.248
32.469 24.231 20.092
32.469 24.237 19.931
32.469 24.230 19.778
32.469 24.219 19.611
32.469 24.216 19.458
32.469 24.217 19.308
32.469 24.227 19.141
32.469 24.232 18.985
32.469 24.227 18.833
32.469 24.212 18.675
32.469 24.202 18.509
32.469 24.202 18.351
32.469 24.206 18.200
32.470 24.217 18.044
32.470 24.226 17.883
32.470 24.222 17.725
32.471 24.220 17.563
32.471 24.220 17.416
32.472 24.231 17.260
32.472 24.225 17.090
32.472 24.200 16.931
32.472 24.208 16.786
32.473 24.225 16.614
32.473 24.232 16.473
32.473 24.242 16.313
32.473 24.258 16.153
32.473 24.259 15.996
32.473 24.260 15.851
32.473 24.266 15.772
32.553 24.577 30.745
32.553 24.511 30.660
32.553 24.448 30.576
32.553 24.379 30.480
32.553 24.323 30.393
32.553 24.247 30.229
32.553 24.214 30.057
32.554 24.199 29.901
32.554 24.194 29.741
32.555 24.205 29.584
32.555 24.217 29.433
32.556 24.211 29.264
32.556 24.209 29.107
32.557 24.209 28.948
32.557 24.212 28.796
32.557 24.216 28.633
32.558 24.219 28.474
32.558 24.222 28.325
32.558 24.218 28.154
32.558 24.210 27.994
32.558 24.204 27.841
32.558 24.208 27.678
32.559 24.212 27.523
32.559 24.208 27.365
32.559 24.200 27.199
32.559 24.196 27.049
32.560 24.197 26.879
32.560 24.201 26.734
32.560 24.204 26.571
32.561 24.199 26.409
32.562 24.196 26.253
32.562 24.199 26.094
32.563 24.204 25.942
32.564 24.218 25.775
32.564 24.230 25.624
32.565 24.241 25.464
32.565 24.233 25.309
32.565 24.226 25.149
32.565 24.241 24.994
32.565 24.247 24.833
32.565 24.242 24.676
32.565 24.241 24.517
32.565 24.234 24.352
32.565 24.235 24.200
32.565 24.249 24.051
32.565 24.252 23.882
32.565 24.248 23.726
32.565 24.242 23.564
32.565 24.239 23.411
32.565 24.243 23.253
32.565 24.240 23.088
32.565 24.235 22.941
32.565 24.239 22.780
32.565 24.244 22.613
32.566 24.248 22.463
32.566 24.249 22.308
32.566 24.240 22.141
32.566 24.227 21.984
32.566 24.227 21.828
32.567 24.238 21.669
32.567 24.254 21.519
32.567 24.255 21.351
32.567 24.241 21.200
32.567 24.235 21.039
32.568 24.234 20.878
32.568 24.230 20.730
32.568 24.233 20.565
32.568 24.229 20.401
32.568 24.231 20.253
32.568 24.244 20.088
32.568 24.252 19.935
32.568 24.247 19.782
32.568 24.235 19.618
32.568 24.228 19.464
32.568 24.234 19.299
32.568 24.245 19.153
32.568 24.248 18.981
32.568 24.242 18.827
32.568 24.229 18.675
32.568 24.219 18.515
32.569 24.219 18.354
32.569 24.227 18.197
32.569 24.237 18.039
32.569 24.244 17.891
32.570 24.240 17.730
32.570 24.237 17.564
32.571 24.239 17.420
32.571 24.247 17.249
32.571 24.242 17.100
32.572 24.222 16.939
32.572 24.230 16.775
32.572 24.248 16.627
32.572 24.260 16.468
32.572 24.271 16.306
32.572 24.278 16.161
32.572 24.280 16.001
32.572 24.283 15.851
32.572 24.287 15.689
32.652 24.528 30.673
32.652 24.465 30.586
32.652 24.398 30.483
32.652 24.344 30.391
32.652 24.265 30.227
32.652 24.227 30.063
32.653 24.210 29.905
32.653 24.204 29.746
32.654 24.217 29.584
32.654 24.234 29.426
32.655 24.236 29.272
32.655 24.233 29.111
32.656 24.232 28.953
32.656 24.232 28.796
32.657 24.234 28.632
32.657 24.240 28.478
32.657 24.239 28.319
32.657 24.234 28.166
32.657 24.230 27.997
32.658 24.226 27.841
32.658 24.226 27.682
32.658 24.227 27.531
32.658 24.223 27.364
32.658 24.214 27.208
32.658 24.205 27.045
32.659 24.207 26.893
32.659 24.212 26.730
32.660 24.213 26.570
32.660 24.213 26.405
32.661 24.210 26.253
32.661 24.208 26.102
32.662 24.217 25.937
32.663 24.232 25.781
32.663 24.246 25.632
32.664 24.258 25.466
32.664 24.254 25.304
32.664 24.250 25.155
32.665 24.260 24.995
32.665 24.259 24.836
32.665 24.255 24.674
32.665 24.253 24.514
32.664 24.245 24.370
32.664 24.245 24.193
32.664 24.255 24.040
32.664 24.259 23.889
32.664 24.259 23.731
32.664 24.263 23.575
32.664 24.261 23.411
32.664 24.262 23.257
32.664 24.259 23.085
32.664 24.254 22.944
32.664 24.256 22.773
32.664 24.260 22.620
32.665 24.262 22.468
32.665 24.265 22.302
32.665 24.259 22.147
32.665 24.248 21.987
32.666 24.248 21.829
32.666 24.257 21.677
32.666 24.267 21.503
32.666 24.268 21.361
32.666 24.257 21.199
32.667 24.247 21.044
32.667 24.246 20.886
32.667 24.246 20.723
32.667 24.250 20.560
32.667 24.250 20.415
32.667 24.253 20.249
32.667 24.265 20.095
32.668 24.273 19.938
32.668 24.268 19.777
32.667 24.251 19.618
32.667 24.245 19.468
32.667 24.253 19.300
32.667 24.260 19.147
32.667 24.264 18.996
32.667 24.258 18.831
32.667 24.246 18.672
32.668 24.239 18.512
32.668 24.238 18.362
32.668 24.243 18.201
32.668 24.252 18.045
32.669 24.256 17.880
32.669 24.254 17.735
32.669 24.251 17.572
32.670 24.252 17.407
32.670 24.258 17.252
32.671 24.252 17.103
32.671 24.237 16.951
32.671 24.245 16.782
32.671 24.267 16.616
32.671 24.281 16.470
32.672 24.287 16.311
32.672 24.291 16.160
32.672 24.291 16.001
32.671 24.289 15.833
32.671 24.294 15.687
32.671 24.275 15.551
32.753 24.617 30.744
32.752 24.546 30.668
32.752 24.479 30.585
32.752 24.415 30.495
32.752 24.362 30.399
32.752 24.313 30.311
32.752 24.252 30.148
32.753 24.224 29.986
32.753 24.208 29.820
32.754 24.213 29.668
32.754 24.234 29.510
32.755 24.247 29.352
32.755 24.247 29.197
32.756 24.249 29.037
32.756 24.251 28.869
32.757 24.251 28.723
32.757 24.256 28.562
32.757 24.260 28.395
32.757 24.259 28.238
32.758 24.256 28.086
32.758 24.248 27.931
32.758 24.243 27.765
32.758 24.238 27.604
32.758 24.233 27.443
32.758 24.232 27.294
32.758 24.222 27.122
32.759 24.217 26.968
32.759 24.221 26.807
32.759 24.222 26.654
32.760 24.221 26.498
32.761 24.220 26.339
32.761 24.218 26.176
32.762 24.224 26.012
32.763 24.238 25.869
32.763 24.252 25.701
32.764 24.264 25.550
32.764 24.270 25.392
32.764 24.262 25.230
32.765 24.265 25.074
32.765 24.273 24.916
32.765 24.263 24.760
32.765 24.264 24.599
32.765 24.266 24.438
32.764 24.257 24.280
32.764 24.260 24.124
32.764 24.266 23.969
32.764 24.270 23.808
32.764 24.279 23.647
32.764 24.285 23.490
32.764 24.283 23.337
32.764 24.278 23.181
32.764 24.271 23.013
32.764 24.269 22.867
32.764 24.273 22.698
32.765 24.276 22.543
32.765 24.280 22.386
32.765 24.283 22.227
32.765 24.275 22.070
32.766 24.269 21.911
32.766 24.269 21.751
32.766 24.276 21.601
32.766 24.283 21.440
32.766 24.277 21.283
32.767 24.267 21.114
32.767 24.264 20.962
32.767 24.264 20.803
32.767 24.270 20.650
32.767 24.273 20.489
32.767 24.269 20.334
32.767 24.278 20.170
32.768 24.289 20.016
32.768 24.287 19.861
32.768 24.270 19.706
32.768 24.256 19.537
32.767 24.257 19.382
32.768 24.269 19.228
32.768 24.276 19.074
32.768 24.276 18.908
32.768 24.264 18.751
32.768 24.255 18.605
32.768 24.257 18.429
32.768 24.255 18.279
32.768 24.258 18.128
32.769 24.268 17.965
32.769 24.268 17.805
32.769 24.268 17.650
32.770 24.269 17.497
32.770 24.271 17.330
32.771 24.275 17.178
32.771 24.256 17.022
32.771 24.249 16.858
32.771 24.276 16.708
32.772 24.302 16.561
32.772 24.312 16.394
32.772 24.308 16.229
32.772 24.303 16.078
32.772 24.295 15.915
32.771 24.306 15.765
32.771 24.326 15.610
32.771 24.355 15.546
32.852 24.680 30.870
32.852 24.626 30.753
32.852 24.560 30.674
32.852 24.499 30.579
32.852 24.433 30.497
32.852 24.379 30.407
32.852 24.330 30.318
32.852 24.271 30.151
32.852 24.236 29.984
32.853 24.221 29.821
32.853 24.225 29.669
32.854 24.246 29.512
32.854 24.261 29.353
32.855 24.263 29.196
32.855 24.271 29.037
32.856 24.275 28.880
32.856 24.273 28.719
32.857 24.278 28.563
32.857 24.283 28.407
32.857 24.282 28.250
32.857 24.280 28.082
32.857 24.269 27.924
32.857 24.259 27.768
32.857 24.254 27.610
32.858 24.250 27.449
32.858 24.247 27.286
32.858 24.243 27.135
32.858 24.238 26.969
32.859 24.235 26.813
32.859 24.237 26.655
32.860 24.236 26.497
32.860 24.230 26.337
32.861 24.227 26.173
32.862 24.235 26.021
32.862 24.253 25.865
32.863 24.267 25.710
32.863 24.279 25.546
32.864 24.287 25.395
32.864 24.283 25.230
32.864 24.284 25.083
32.864 24.288 24.916
32.864 24.276 24.757
32.864 24.280 24.601
32.864 24.284 24.449
32.864 24.278 24.278
32.864 24.279 24.126
32.864 24.281 23.965
32.864 24.285 23.811
32.864 24.297 23.651
32.864 24.308 23.505
32.864 24.307 23.332
32.864 24.295 23.182
32.864 24.291 23.013
32.864 24.290 22.863
32.864 24.294 22.704
32.864 24.296 22.551
32.865 24.296 22.384
32.865 24.299 22.229
32.865 24.298 22.075
32.865 24.289 21.908
32.866 24.285 21.754
32.866 24.292 21.596
32.866 24.300 21.442
32.866 24.297 21.281
32.866 24.290 21.125
32.867 24.290 20.961
32.867 24.290 20.807
32.867 24.292 20.656
32.867 24.294 20.488
32.867 24.293 20.331
32.867 24.297 20.179
32.867 24.310 20.026
32.867 24.309 19.856
32.867 24.289 19.703
32.867 24.274 19.542
32.867 24.278 19.388
32.867 24.290 19.227
32.867 24.296 19.069
32.867 24.294 18.923
32.867 24.289 18.748
32.867 24.283 18.601
32.868 24.281 18.439
32.868 24.278 18.280
32.868 24.278 18.130
32.868 24.285 17.965
32.869 24.288 17.808
32.869 24.289 17.653
32.870 24.290 17.496
32.870 24.294 17.331
32.870 24.298 17.180
32.871 24.277 17.025
32.871 24.273 16.867
32.871 24.298 16.705
32.871 24.324 16.557
32.871 24.330 16.402
32.871 24.317 16.228
32.871 24.307 16.073
32.871 24.309 15.911
32.871 24.324 15.773
32.871 24.339 15.697
32.953 24.689 30.875
32.953 24.637 30.746
32.953 24.577 30.669
32.953 24.522 30.582
32.953 24.453 30.494
32.952 24.396 30.406
32.953 24.316 30.239
32.953 24.271 30.071
32.953 24.246 29.910
32.954 24.244 29.746
32.954 24.259 29.590
32.955 24.279 29.432
32.955 24.285 29.281
32.956 24.287 29.117
32.956 24.294 28.966
32.957 24.295 28.812
32.957 24.293 28.637
32.957 24.298 28.479
32.958 24.304 28.333
32.958 24.302 28.170
32.958 24.296 28.011
32.958 24.285 27.851
32.958 24.280 27.684
32.958 24.276 27.530
32.958 24.273 27.382
32.959 24.269 27.208
32.959 24.260 27.057
32.959 24.255 26.896
32.960 24.255 26.727
32.960 24.253 26.584
32.961 24.252 26.417
32.961 24.248 26.257
32.962 24.246 26.099
32.962 24.259 25.946
32.963 24.278 25.785
32.964 24.287 25.622
32.964 24.293 25.479
32.965 24.300 25.318
32.965 24.302 25.155
32.965 24.307 25.001
32.965 24.303 24.842
32.965 24.299 24.684
32.965 24.308 24.518
32.965 24.307 24.367
32.965 24.304 24.209
32.964 24.304 24.052
32.964 24.304 23.887
32.964 24.312 23.729
32.964 24.333 23.575
32.964 24.334 23.419
32.964 24.323 23.264
32.964 24.312 23.103
32.964 24.304 22.941
32.965 24.311 22.782
32.965 24.313 22.623
32.965 24.307 22.474
32.965 24.311 22.310
32.966 24.313 22.149
32.966 24.313 21.996
32.966 24.303 21.845
32.966 24.306 21.664
32.967 24.317 21.519
32.967 24.322 21.361
32.967 24.318 21.205
32.967 24.313 21.049
32.967 24.313 20.887
32.967 24.311 20.731
32.968 24.309 20.569
32.968 24.310 20.417
32.968 24.308 20.258
32.968 24.318 20.094
32.968 24.324 19.945
32.968 24.312 19.780
32.968 24.297 19.629
32.968 24.296 19.464
32.968 24.309 19.306
32.968 24.316 19.152
32.968 24.317 18.993
32.968 24.314 18.841
32.968 24.309 18.676
32.968 24.308 18.523
32.968 24.301 18.364
32.969 24.297 18.201
32.969 24.301 18.046
32.969 24.308 17.890
32.970 24.310 17.738
32.970 24.310 17.570
32.970 24.313 17.417
32.971 24.325 17.278
32.971 24.317 17.088
32.971 24.298 16.948
32.972 24.309 16.777
32.972 24.333 16.631
32.972 24.348 16.474
32.972 24.337 16.343
32.972 24.326 16.241
32.972 24.315 16.071
32.972 24.324 15.920
32.972 24.337 15.759
32.972 24.349 15.681
33.053 24.664 30.749
33.053 24.546 30.588
33.053 24.479 30.496
33.053 24.422 30.413
33.053 24.339 30.240
33.053 24.293 30.071
33.053 24.264 29.913
33.054 24.261 29.749
33.054 24.274 29.588
33.055 24.293 29.445
33.055 24.298 29.280
33.056 24.298 29.121
33.056 24.306 28.958
33.057 24.309 28.806
33.057 24.308 28.649
33.057 24.313 28.490
33.058 24.320 28.329
33.058 24.320 28.172
33.058 24.314 28.012
33.058 24.303 27.858
33.058 24.302 27.689
33.058 24.303 27.535
33.058 24.293 27.375
33.059 24.288 27.216
33.059 24.281 27.052
33.059 24.277 26.898
33.060 24.277 26.745
33.060 24.276 26.572
33.061 24.276 26.421
33.061 24.265 26.260
33.062 24.262 26.107
33.063 24.277 25.949
33.063 24.296 25.788
33.064 24.301 25.639
33.064 24.308 25.470
33.065 24.315 25.306
33.065 24.318 25.166
33.065 24.320 25.000
33.065 24.316 24.841
33.065 24.316 24.684
33.065 24.322 24.524
33.065 24.326 24.369
33.065 24.328 24.209
33.065 24.330 24.057
33.064 24.324 23.894
33.064 24.330 23.731
33.064 24.349 23.587
33.064 24.352 23.414
33.064 24.341 23.265
33.065 24.330 23.102
33.065 24.321 22.945
33.065 24.322 22.786
33.065 24.322 22.627
33.065 24.316 22.466
33.066 24.322 22.309
33.066 24.329 22.155
33.066 24.328 21.993
33.066 24.324 21.837
33.066 24.325 21.682
33.067 24.334 21.522
33.067 24.339 21.367
33.067 24.335 21.199
33.067 24.330 21.050
33.067 24.332 20.895
33.068 24.327 20.729
33.068 24.322 20.571
33.068 24.322 20.415
33.068 24.320 20.258
33.068 24.333 20.101
33.068 24.337 19.946
33.068 24.324 19.778
33.068 24.310 19.634
33.068 24.308 19.464
33.068 24.318 19.303
33.068 24.325 19.162
33.068 24.329 18.992
33.068 24.333 18.837
33.068 24.332 18.676
33.068 24.330 18.520
33.068 24.322 18.370
33.069 24.319 18.204
33.069 24.322 18.052
33.069 24.325 17.887
33.070 24.332 17.735
33.070 24.332 17.576
33.071 24.335 17.426
33.071 24.349 17.270
33.071 24.341 17.098
33.072 24.323 16.942
33.072 24.328 16.788
33.072 24.350 16.633
33.072 24.359 16.486
33.072 24.354 16.385
33.072 24.344 16.232
33.072 24.342 16.080
33.072 24.352 15.926
33.072 24.357 15.766
33.072 24.357 15.696
33.153 24.639 30.684
33.153 24.570 30.597
33.153 24.502 30.504
33.153 24.446 30.412
33.153 24.359 30.237
33.153 24.309 30.083
33.154 24.284 29.908
33.154 24.279 29.757
33.155 24.292 29.600
33.155 24.309 29.436
33.156 24.313 29.278
33.156 24.316 29.131
33.157 24.325 28.969
33.157 24.330 28.802
33.158 24.330 28.650
33.158 24.335 28.493
33.158 24.341 28.337
33.158 24.339 28.175
33.159 24.333 28.008
33.159 24.324 27.855
33.159 24.324 27.698
33.159 24.326 27.535
33.159 24.319 27.375
33.159 24.309 27.227
33.159 24.303 27.055
33.160 24.304 26.903
33.160 24.303 26.740
33.161 24.299 26.594
33.161 24.298 26.419
33.162 24.286 26.259
33.162 24.279 26.104
33.163 24.295 25.949
33.164 24.313 25.786
33.164 24.317 25.637
33.165 24.324 25.480
33.165 24.333 25.317
33.165 24.338 25.165
33.166 24.339 24.999
33.166 24.334 24.850
33.166 24.332 24.683
33.166 24.340 24.526
33.165 24.343 24.372
33.165 24.347 24.209
33.165 24.356 24.057
33.165 24.349 23.899
33.165 24.348 23.739
33.165 24.365 23.575
33.165 24.364 23.430
33.165 24.356 23.256
33.165 24.345 23.109
33.165 24.337 22.942
33.165 24.338 22.790
33.166 24.339 22.629
33.166 24.338 22.473
33.166 24.339 22.310
33.166 24.340 22.155
33.166 24.337 21.994
33.167 24.336 21.837
33.167 24.339 21.680
33.167 24.346 21.526
33.167 24.348 21.364
33.168 24.343 21.209
33.168 24.340 21.050
33.168 24.345 20.891
33.168 24.341 20.735
33.168 24.336 20.572
33.168 24.335 20.413
33.168 24.333 20.263
33.168 24.341 20.100
33.169 24.347 19.945
33.169 24.339 19.789
33.168 24.328 19.620
33.168 24.325 19.466
33.168 24.335 19.318
33.168 24.339 19.149
33.168 24.342 18.991
33.169 24.347 18.847
33.169 24.347 18.684
33.169 24.345 18.523
33.169 24.339 18.359
33.169 24.343 18.211
33.169 24.349 18.059
33.170 24.353 17.887
33.170 24.359 17.739
33.171 24.356 17.574
33.171 24.356 17.419
33.171 24.369 17.270
33.172 24.358 17.100
33.172 24.336 16.950
33.172 24.342 16.787
33.172 24.364 16.629
33.173 24.369 16.484
33.173 24.361 16.321
33.173 24.363 16.153
33.173 24.374 16.006
33.173 24.384 15.855
33.172 24.381 15.678
33.172 24.390 15.539
33.253 24.736 30.759
33.253 24.668 30.679
33.253 24.599 30.595
33.253 24.527 30.506
33.253 24.466 30.421
33.253 24.375 30.251
33.253 24.325 30.072
33.253 24.300 29.924
33.254 24.297 29.747
33.254 24.311 29.603
33.255 24.327 29.443
33.255 24.332 29.285
33.256 24.335 29.123
33.256 24.345 28.970
33.257 24.348 28.816
33.257 24.345 28.655
33.257 24.353 28.486
33.258 24.357 28.336
33.258 24.355 28.176
33.258 24.352 28.020
33.258 24.344 27.859
33.258 24.343 27.702
33.258 24.344 27.544
33.258 24.335 27.375
33.259 24.327 27.222
33.259 24.322 27.056
33.259 24.322 26.906
33.260 24.321 26.742
33.260 24.319 26.586
33.261 24.318 26.425
33.261 24.308 26.277
33.262 24.301 26.107
33.263 24.317 25.949
33.263 24.331 25.800
33.264 24.332 25.630
33.264 24.341 25.479
33.265 24.352 25.326
33.265 24.357 25.157
33.265 24.357 25.005
33.265 24.353 24.846
33.265 24.353 24.688
33.265 24.359 24.530
33.265 24.364 24.379
33.265 24.368 24.214
33.264 24.376 24.053
33.264 24.370 23.902
33.264 24.362 23.739
33.264 24.374 23.586
33.264 24.377 23.418
33.264 24.366 23.270
33.264 24.363 23.107
33.264 24.358 22.951
33.265 24.359 22.784
33.265 24.363 22.629
33.265 24.368 22.475
33.265 24.367 22.316
33.266 24.359 22.161
33.266 24.355 22.002
33.266 24.357 21.835
33.266 24.357 21.686
33.266 24.361 21.527
33.267 24.360 21.366
33.267 24.355 21.206
33.267 24.349 21.047
33.267 24.351 20.892
33.267 24.353 20.735
33.267 24.350 20.571
33.268 24.348 20.426
33.268 24.350 20.254
33.268 24.356 20.106
33.268 24.360 19.946
33.268 24.358 19.782
33.268 24.351 19.630
33.268 24.348 19.469
33.268 24.353 19.313
33.268 24.351 19.157
33.268 24.357 18.998
33.268 24.361 18.837
33.268 24.359 18.686
33.268 24.363 18.529
33.268 24.362 18.365
33.268 24.364 18.206
33.269 24.375 18.058
33.269 24.375 17.895
33.269 24.372 17.735
33.270 24.373 17.582
33.270 24.369 17.418
33.271 24.378 17.271
33.271 24.368 17.092
33.271 24.346 16.953
33.271 24.351 16.796
33.272 24.372 16.627
33.272 24.382 16.475
33.272 24.376 16.323
33.272 24.383 16.176
33.272 24.401 16.002
33.272 24.404 15.840
33.272 24.399 15.691
33.352 24.819 30.895
33.352 24.759 30.770
33.352 24.689 30.692
33.351 24.620 30.600
33.351 24.550 30.509
33.351 24.487 30.420
33.351 24.430 30.333
33.351 24.361 30.164
33.352 24.324 29.993
33.352 24.308 29.839
33.353 24.317 29.681
33.353 24.336 29.522
33.354 24.348 29.367
33.354 24.349 29.213
33.355 24.357 29.046
33.355 24.367 28.894
33.356 24.364 28.733
33.356 24.365 28.576
33.356 24.375 28.420
33.356 24.377 28.260
33.357 24.373 28.102
33.357 24.368 27.941
33.357 24.366 27.780
33.357 24.364 27.618
33.357 24.354 27.467
33.357 24.346 27.301
33.357 24.343 27.144
33.358 24.339 26.981
33.358 24.337 26.830
33.358 24.336 26.666
33.359 24.336 26.509
33.360 24.330 26.347
33.360 24.321 26.188
33.361 24.329 26.031
33.362 24.346 25.884
33.362 24.349 25.717
33.363 24.349 25.558
33.363 24.360 25.398
33.363 24.372 25.251
33.364 24.373 25.083
33.364 24.371 24.929
33.364 24.369 24.765
33.364 24.372 24.615
33.364 24.382 24.453
33.363 24.384 24.294
33.363 24.389 24.139
33.363 24.393 23.979
33.363 24.383 23.819
33.363 24.382 23.663
33.363 24.391 23.507
33.363 24.390 23.346
33.363 24.384 23.191
33.363 24.378 23.026
33.363 24.371 22.877
33.363 24.375 22.713
33.364 24.385 22.547
33.364 24.386 22.400
33.364 24.377 22.238
33.364 24.373 22.075
33.365 24.375 21.928
33.365 24.380 21.760
33.365 24.381 21.602
33.365 24.378 21.449
33.365 24.374 21.297
33.366 24.364 21.128
33.366 24.363 20.965
33.366 24.368 20.817
33.366 24.366 20.656
33.366 24.369 20.496
33.366 24.369 20.346
33.366 24.367 20.179
33.366 24.373 20.022
33.366 24.379 19.874
33.366 24.375 19.709
33.366 24.369 19.549
33.366 24.371 19.392
33.366 24.370 19.235
33.366 24.368 19.078
33.366 24.375 18.923
33.366 24.377 18.757
33.367 24.373 18.611
33.367 24.381 18.446
33.367 24.375 18.289
33.367 24.383 18.130
33.368 24.394 17.971
33.368 24.384 17.820
33.368 24.390 17.660
33.369 24.389 17.499
33.369 24.383 17.341
33.369 24.388 17.192
33.370 24.362 17.028
33.370 24.354 16.873
33.370 24.375 16.711
33.370 24.398 16.557
33.370 24.408 16.399
33.370 24.406 16.247
33.371 24.424 16.083
33.370 24.435 15.928
33.370 24.422 15.779
33.370 24.417 15.619
33.451 24.792 30.768
33.451 24.708 30.688
33.451 24.641 30.600
33.451 24.574 30.520
33.450 24.509 30.426
33.450 24.450 30.336
33.451 24.381 30.166
33.451 24.342 30.002
33.451 24.328 29.842
33.452 24.339 29.678
33.452 24.358 29.538
33.453 24.372 29.366
33.453 24.371 29.208
33.454 24.377 29.052
33.454 24.388 28.898
33.455 24.385 28.737
33.455 24.386 28.580
33.455 24.396 28.420
33.456 24.395 28.260
33.456 24.393 28.103
33.456 24.390 27.941
33.456 24.387 27.780
33.456 24.386 27.631
33.456 24.376 27.466
33.456 24.367 27.305
33.457 24.366 27.149
33.457 24.363 26.987
33.457 24.358 26.829
33.458 24.359 26.665
33.458 24.359 26.518
33.459 24.352 26.352
33.459 24.344 26.189
33.460 24.349 26.035
33.461 24.365 25.873
33.461 24.369 25.727
33.462 24.370 25.564
33.462 24.378 25.397
33.462 24.391 25.251
33.463 24.396 25.090
33.463 24.392 24.931
33.463 24.390 24.772
33.463 24.395 24.612
33.463 24.402 24.457
33.462 24.401 24.305
33.462 24.405 24.136
33.462 24.410 23.980
33.462 24.400 23.825
33.462 24.400 23.669
33.462 24.406 23.502
33.462 24.409 23.351
33.462 24.404 23.187
33.462 24.396 23.036
33.462 24.391 22.870
33.463 24.397 22.716
33.463 24.408 22.555
33.463 24.410 22.402
33.463 24.398 22.237
33.463 24.395 22.085
33.464 24.401 21.919
33.464 24.405 21.770
33.464 24.409 21.608
33.464 24.401 21.450
33.465 24.393 21.286
33.465 24.386 21.135
33.465 24.379 20.979
33.465 24.385 20.812
33.465 24.388 20.663
33.465 24.394 20.495
33.465 24.398 20.344
33.465 24.390 20.184
33.466 24.395 20.027
33.466 24.403 19.868
33.466 24.397 19.713
33.466 24.390 19.554
33.466 24.388 19.401
33.466 24.390 19.235
33.466 24.393 19.082
33.466 24.398 18.918
33.466 24.401 18.767
33.466 24.401 18.606
33.466 24.399 18.447
33.466 24.394 18.298
33.466 24.404 18.131
33.467 24.405 17.982
33.467 24.402 17.815
33.467 24.415 17.659
33.468 24.411 17.504
33.468 24.407 17.337
33.469 24.403 17.193
33.469 24.380 17.034
33.469 24.381 16.872
33.469 24.404 16.717
33.470 24.430 16.561
33.470 24.440 16.412
33.470 24.433 16.241
33.470 24.437 16.078
33.470 24.442 15.927
33.469 24.430 15.773
33.469 24.430 15.696
33.550 24.738 30.698
33.550 24.672 30.612
33.550 24.604 30.520
33.550 24.539 30.433
33.550 24.480 30.343
33.550 24.404 30.172
33.550 24.363 29.998
33.550 24.351 29.851
33.551 24.365 29.687
33.552 24.383 29.530
33.552 24.394 29.375
33.553 24.393 29.211
33.553 24.398 29.060
33.554 24.407 28.896
33.554 24.406 28.741
33.554 24.409 28.579
33.555 24.418 28.427
33.555 24.417 28.266
33.555 24.414 28.104
33.555 24.416 27.944
33.555 24.413 27.787
33.555 24.409 27.633
33.555 24.400 27.470
33.556 24.394 27.307
33.556 24.386 27.147
33.556 24.379 26.988
33.556 24.378 26.834
33.557 24.375 26.676
33.557 24.380 26.513
33.558 24.378 26.358
33.559 24.372 26.193
33.559 24.375 26.041
33.560 24.387 25.884
33.561 24.391 25.720
33.561 24.388 25.564
33.561 24.394 25.407
33.562 24.408 25.251
33.562 24.413 25.089
33.562 24.411 24.936
33.562 24.412 24.772
33.562 24.419 24.621
33.562 24.426 24.454
33.562 24.420 24.300
33.562 24.419 24.143
33.561 24.423 23.982
33.561 24.416 23.827
33.561 24.420 23.665
33.561 24.428 23.511
33.561 24.430 23.347
33.561 24.426 23.195
33.561 24.414 23.028
33.562 24.409 22.876
33.562 24.415 22.712
33.562 24.422 22.564
33.562 24.421 22.403
33.563 24.412 22.245
33.563 24.409 22.081
33.563 24.419 21.926
33.563 24.430 21.769
33.564 24.435 21.605
33.564 24.425 21.454
33.564 24.421 21.297
33.564 24.413 21.136
33.564 24.403 20.978
33.564 24.407 20.820
33.564 24.413 20.656
33.565 24.421 20.506
33.565 24.422 20.347
33.565 24.417 20.183
33.565 24.420 20.035
33.565 24.423 19.870
33.565 24.420 19.711
33.565 24.414 19.557
33.565 24.408 19.397
33.565 24.412 19.236
33.565 24.419 19.086
33.565 24.426 18.925
33.565 24.425 18.766
33.565 24.428 18.612
33.565 24.424 18.445
33.565 24.418 18.293
33.566 24.424 18.141
33.566 24.422 17.979
33.566 24.419 17.814
33.567 24.433 17.665
33.567 24.430 17.508
33.568 24.431 17.354
33.568 24.426 17.180
33.568 24.407 17.030
33.568 24.411 16.869
33.569 24.439 16.722
33.569 24.469 16.555
33.569 24.476 16.411
33.569 24.464 16.248
33.569 24.459 16.090
33.569 24.453 15.937
33.569 24.436 15.769
33.569 24.440 15.619
33.569 24.459 15.558
33.650 24.775 30.700
33.650 24.709 30.608
33.650 24.636 30.519
33.650 24.570 30.436
33.650 24.507 30.348
33.650 24.427 30.172
33.650 24.387 30.008
33.651 24.375 29.849
33.651 24.391 29.691
33.652 24.406 29.535
33.652 24.413 29.379
33.653 24.413 29.219
33.653 24.422 29.056
33.654 24.431 28.903
33.654 24.430 28.745
33.655 24.436 28.583
33.655 24.441 28.429
33.655 24.435 28.266
33.655 24.432 28.110
33.655 24.433 27.956
33.655 24.431 27.787
33.655 24.433 27.630
33.656 24.426 27.471
33.656 24.417 27.314
33.656 24.410 27.155
33.656 24.402 26.991
33.657 24.397 26.832
33.657 24.398 26.678
33.658 24.407 26.513
33.658 24.404 26.363
33.659 24.399 26.201
33.659 24.402 26.040
33.660 24.412 25.877
33.661 24.414 25.724
33.661 24.411 25.572
33.662 24.417 25.409
33.662 24.428 25.248
33.662 24.431 25.100
33.662 24.430 24.933
33.662 24.433 24.780
33.662 24.442 24.614
33.662 24.451 24.465
33.662 24.445 24.312
33.662 24.442 24.138
33.662 24.442 23.987
33.661 24.435 23.823
33.661 24.437 23.669
33.661 24.445 23.511
33.661 24.448 23.354
33.662 24.441 23.197
33.662 24.431 23.033
33.662 24.425 22.877
33.662 24.428 22.722
33.662 24.434 22.562
33.662 24.431 22.394
33.663 24.426 22.240
33.663 24.427 22.087
33.663 24.436 21.927
33.663 24.446 21.773
33.664 24.451 21.614
33.664 24.444 21.452
33.664 24.441 21.296
33.664 24.439 21.132
33.664 24.427 20.983
33.665 24.429 20.822
33.665 24.440 20.658
33.665 24.444 20.511
33.665 24.446 20.352
33.665 24.446 20.187
33.665 24.444 20.031
33.665 24.447 19.878
33.665 24.445 19.714
33.665 24.437 19.556
33.665 24.433 19.400
33.665 24.435 19.245
33.665 24.444 19.081
33.665 24.454 18.921
33.665 24.454 18.770
33.665 24.457 18.617
33.665 24.452 18.461
33.666 24.446 18.286
33.666 24.449 18.139
33.666 24.445 17.983
33.667 24.441 17.824
33.667 24.454 17.665
33.667 24.458 17.507
33.668 24.457 17.351
33.668 24.453 17.198
33.668 24.438 17.031
33.669 24.437 16.871
33.669 24.461 16.721
33.669 24.497 16.561
33.669 24.504 16.412
33.669 24.492 16.247
33.669 24.486 16.088
33.669 24.471 15.931
33.669 24.453 15.764
33.669 24.453 15.616
33.669 24.435 15.557
33.750 24.868 30.834
33.750 24.799 30.705
33.750 24.738 30.621
33.750 24.664 30.529
33.750 24.598 30.435
33.750 24.536 30.350
33.750 24.449 30.181
33.750 24.409 30.007
33.751 24.401 29.848
33.751 24.416 29.700
33.752 24.428 29.527
33.752 24.433 29.385
33.753 24.436 29.224
33.753 24.447 29.065
33.754 24.460 28.904
33.754 24.463 28.747
33.755 24.469 28.589
33.755 24.475 28.430
33.755 24.467 28.274
33.755 24.460 28.111
33.755 24.461 27.955
33.756 24.459 27.794
33.756 24.458 27.631
33.756 24.455 27.474
33.756 24.447 27.321
33.756 24.436 27.151
33.756 24.427 26.998
33.757 24.425 26.835
33.757 24.426 26.678
33.758 24.430 26.521
33.758 24.433 26.361
33.759 24.428 26.205
33.760 24.426 26.041
33.760 24.433 25.890
33.761 24.438 25.727
33.761 24.436 25.568
33.762 24.440 25.415
33.762 24.447 25.255
33.762 24.450 25.092
33.762 24.449 24.937
33.762 24.453 24.778
33.762 24.463 24.626
33.762 24.472 24.465
33.762 24.465 24.300
33.762 24.462 24.153
33.762 24.460 23.985
33.762 24.451 23.829
33.762 24.454 23.666
33.762 24.463 23.518
33.762 24.463 23.356
33.762 24.454 23.192
33.762 24.443 23.038
33.762 24.442 22.872
33.762 24.446 22.722
33.762 24.450 22.562
33.763 24.449 22.404
33.763 24.450 22.242
33.763 24.455 22.090
33.763 24.461 21.933
33.764 24.467 21.766
33.764 24.473 21.622
33.764 24.469 21.456
33.764 24.469 21.301
33.764 24.466 21.136
33.765 24.459 20.977
33.765 24.457 20.827
33.765 24.461 20.666
33.765 24.462 20.510
33.765 24.465 20.342
33.765 24.468 20.190
33.765 24.468 20.041
33.765 24.474 19.867
33.765 24.472 19.724
33.765 24.464 19.559
33.765 24.461 19.398
33.765 24.461 19.248
33.765 24.470 19.086
33.765 24.478 18.926
33.765 24.474 18.776
33.765 24.481 18.610
33.766 24.476 18.460
33.766 24.470 18.298
33.766 24.477 18.136
33.766 24.473 17.979
33.767 24.470 17.830
33.767 24.482 17.666
33.768 24.491 17.505
33.768 24.487 17.347
33.768 24.483 17.195
33.769 24.470 17.028
33.769 24.465 16.879
33.769 24.485 16.722
33.769 24.520 16.571
33.769 24.529 16.407
33.769 24.518 16.243
33.769 24.509 16.093
33.769 24.495 15.942
33.769 24.482 15.778
33.769 24.475 15.698
33.850 24.869 30.832
33.850 24.830 30.707
33.850 24.764 30.618
33.850 24.694 30.533
33.850 24.625 30.448
33.850 24.561 30.347
33.850 24.472 30.184
33.850 24.436 30.017
33.851 24.431 29.856
33.851 24.444 29.704
33.852 24.452 29.533
33.853 24.455 29.384
33.853 24.460 29.223
33.854 24.473 29.066
33.854 24.489 28.913
33.854 24.494 28.751
33.855 24.495 28.592
33.855 24.496 28.432
33.855 24.491 28.281
33.855 24.485 28.116
33.855 24.483 27.951
33.856 24.479 27.803
33.856 24.478 27.641
33.856 24.475 27.474
33.856 24.469 27.319
33.856 24.461 27.157
33.856 24.454 26.999
33.857 24.451 26.840
33.857 24.453 26.682
33.858 24.457 26.528
33.858 24.457 26.363
33.859 24.456 26.208
33.860 24.455 26.045
33.860 24.457 25.893
33.861 24.462 25.733
33.861 24.461 25.570
33.862 24.463 25.414
33.862 24.470 25.255
33.862 24.470 25.097
33.862 24.473 24.946
33.862 24.478 24.777
33.862 24.487 24.627
33.862 24.496 24.469
33.862 24.488 24.308
33.862 24.487 24.145
33.862 24.485 23.996
33.862 24.477 23.826
33.861 24.477 23.676
33.862 24.486 23.516
33.862 24.482 23.361
33.862 24.468 23.193
33.862 24.462 23.039
33.862 24.463 22.877
33.862 24.472 22.728
33.862 24.478 22.560
33.863 24.476 22.408
33.863 24.481 22.247
33.863 24.486 22.088
33.863 24.483 21.934
33.864 24.484 21.775
33.864 24.490 21.617
33.864 24.489 21.458
33.864 24.489 21.294
33.864 24.489 21.149
33.864 24.485 20.982
33.865 24.484 20.825
33.865 24.485 20.670
33.865 24.484 20.510
33.865 24.486 20.352
33.865 24.494 20.193
33.865 24.497 20.036
33.865 24.495 19.885
33.865 24.491 19.715
33.865 24.485 19.560
33.865 24.484 19.407
33.865 24.485 19.250
33.865 24.492 19.075
33.865 24.501 18.933
33.865 24.502 18.777
33.865 24.504 18.615
33.866 24.511 18.457
33.866 24.508 18.303
33.866 24.512 18.137
33.866 24.509 17.992
33.867 24.498 17.818
33.867 24.509 17.671
33.868 24.518 17.511
33.868 24.513 17.356
33.868 24.518 17.199
33.869 24.502 17.037
33.869 24.491 16.878
33.869 24.511 16.722
33.869 24.543 16.564
33.869 24.549 16.412
33.869 24.535 16.246
33.869 24.537 16.094
33.869 24.525 15.932
33.869 24.513 15.782
33.869 24.542 15.622
33.950 24.928 30.844
33.950 24.854 30.708
33.949 24.789 30.625
33.949 24.714 30.542
33.949 24.647 30.454
33.949 24.584 30.360
33.949 24.536 30.263
33.949 24.476 30.102
33.950 24.462 29.934
33.950 24.469 29.784
33.951 24.476 29.629
33.951 24.476 29.466
33.952 24.478 29.307
33.952 24.491 29.148
33.953 24.510 28.995
33.953 24.523 28.835
33.954 24.522 28.672
33.954 24.521 28.519
33.954 24.520 28.360
33.954 24.516 28.196
33.954 24.518 28.044
33.955 24.509 27.880
33.955 24.503 27.717
33.955 24.507 27.565
33.955 24.504 27.410
33.955 24.499 27.234
33.955 24.491 27.089
33.956 24.485 26.927
33.956 24.482 26.763
33.957 24.484 26.606
33.957 24.485 26.451
33.958 24.489 26.288
33.958 24.490 26.135
33.959 24.488 25.973
33.960 24.490 25.808
33.960 24.492 25.659
33.961 24.490 25.498
33.961 24.494 25.350
33.961 24.501 25.170
33.961 24.499 25.022
33.961 24.501 24.860
33.961 24.512 24.706
33.961 24.522 24.551
33.961 24.520 24.388
33.961 24.514 24.239
33.961 24.513 24.069
33.961 24.507 23.918
33.961 24.503 23.750
33.961 24.511 23.603
33.961 24.513 23.436
33.961 24.503 23.285
33.961 24.491 23.116
33.961 24.490 22.963
33.961 24.493 22.802
33.961 24.498 22.645
33.962 24.501 22.488
33.962 24.503 22.337
33.962 24.513 22.169
33.962 24.518 22.012
33.962 24.506 21.859
33.963 24.510 21.699
33.963 24.513 21.537
33.963 24.509 21.385
33.963 24.516 21.219
33.963 24.514 21.066
33.964 24.516 20.910
33.964 24.516 20.746
33.964 24.510 20.589
33.964 24.514 20.435
33.964 24.521 20.276
33.964 24.528 20.114
33.964 24.529 19.965
33.964 24.523 19.801
33.964 24.513 19.636
33.964 24.511 19.491
33.964 24.511 19.327
33.964 24.511 19.170
33.964 24.517 19.009
33.964 24.522 18.849
33.964 24.525 18.704
33.965 24.537 18.536
33.965 24.540 18.387
33.965 24.539 18.217
33.965 24.539 18.068
33.966 24.527 17.910
33.966 24.529 17.743
33.966 24.541 17.601
33.967 24.548 17.432
33.967 24.557 17.280
33.968 24.548 17.121
33.968 24.524 16.964
33.968 24.525 16.800
33.968 24.551 16.644
33.968 24.579 16.497
33.968 24.573 16.330
33.968 24.573 16.163
33.968 24.575 16.021
33.968 24.561 15.857
33.968 24.561 15.708
33.968 24.647 15.549
34.049 25.002 30.859
34.049 24.877 30.713
34.049 24.811 30.623
34.048 24.733 30.534
34.048 24.666 30.450
34.048 24.603 30.363
34.048 24.517 30.187
34.049 24.485 30.025
34.049 24.489 29.865
34.050 24.501 29.707
34.050 24.501 29.542
34.051 24.498 29.387
34.051 24.504 29.234
34.052 24.520 29.076
34.052 24.534 28.912
34.053 24.540 28.762
34.053 24.537 28.603
34.053 24.536 28.434
34.053 24.536 28.288
34.054 24.541 28.123
34.054 24.534 27.959
34.054 24.522 27.805
34.054 24.524 27.642
34.054 24.530 27.487
34.054 24.530 27.333
34.054 24.521 27.164
34.055 24.516 27.007
34.055 24.513 26.845
34.055 24.507 26.695
34.056 24.508 26.525
34.056 24.509 26.375
34.057 24.508 26.211
34.058 24.506 26.054
34.058 24.508 25.896
[truncated: 1,420,189 more chars]
