# Supplementary material for: Viewpoint Planning for Range Sensors Using Feature Cluster Constrained Spaces for Robot Vision Systems
Source: Sensors (Basel). 2023 Sep 18;23(18):7964. doi: 10.3390/s23187964 (PMC10537344; doi:10.3390/s23187964)
Supplement: Supplementary file 1 [file sensors-23-07964-s001.zip › Academic Example CMM/measurements/-y2.xyz]

0.129 0.263 13.614
0.129 0.223 13.472
0.129 0.215 13.314
0.129 0.210 13.239
0.128 0.146 11.430
0.128 0.153 11.275
0.128 0.144 11.194
0.229 0.276 13.619
0.228 0.228 13.483
0.228 0.203 13.316
0.228 0.220 13.179
0.228 0.201 13.005
0.228 0.194 12.844
0.228 0.182 12.689
0.228 0.168 12.531
0.228 0.161 12.379
0.228 0.170 12.212
0.228 0.164 12.064
0.228 0.153 11.900
0.228 0.135 11.748
0.227 0.133 11.582
0.227 0.137 11.502
0.227 0.139 11.348
0.227 0.153 11.120
0.227 0.119 10.959
0.227 0.124 10.885
0.225 0.116 6.859
0.224 0.091 6.710
0.224 0.084 6.633
0.224 0.071 6.473
0.224 0.055 6.315
0.223 0.044 6.160
0.223 0.050 5.923
0.222 0.068 5.766
0.222 0.059 5.609
0.221 0.043 5.449
0.221 0.026 5.370
0.220 0.034 4.978
0.328 0.309 13.749
0.328 0.289 13.639
0.328 0.219 13.472
0.328 0.222 13.327
0.328 0.211 13.162
0.328 0.207 13.008
0.328 0.194 12.848
0.328 0.183 12.688
0.328 0.175 12.531
0.327 0.170 12.371
0.327 0.174 12.223
0.327 0.170 12.058
0.327 0.159 11.904
0.327 0.145 11.742
0.327 0.141 11.592
0.327 0.136 11.434
0.327 0.121 11.276
0.327 0.123 11.106
0.326 0.099 10.957
0.326 0.106 10.800
0.326 0.148 10.718
0.326 0.218 10.502
0.326 0.174 10.400
0.326 0.113 10.314
0.325 0.003 10.165
0.325 -0.054 10.006
0.324 -0.105 9.536
0.324 -0.110 9.298
0.324 0.102 6.786
0.324 0.085 6.632
0.324 0.076 6.468
0.323 0.073 6.321
0.323 0.063 6.163
0.323 0.052 5.992
0.322 0.044 5.843
0.322 0.042 5.688
0.321 0.037 5.531
0.321 0.029 5.381
0.320 0.021 5.211
0.320 0.015 5.050
0.320 0.019 4.908
0.319 0.007 4.742
0.319 -0.016 4.582
0.318 -0.034 4.427
0.318 -0.041 4.352
0.316 0.501 2.454
0.315 0.485 2.296
0.313 0.494 1.279
0.312 0.398 1.118
0.312 0.344 1.037
0.428 0.310 13.752
0.428 0.265 13.630
0.428 0.227 13.484
0.427 0.222 13.316
0.427 0.214 13.169
0.427 0.205 13.001
0.427 0.211 12.855
0.427 0.204 12.684
0.427 0.195 12.537
0.427 0.194 12.378
0.427 0.196 12.216
0.427 0.189 12.065
0.427 0.180 11.896
0.427 0.176 11.749
0.427 0.169 11.590
0.427 0.157 11.428
0.426 0.140 11.271
0.426 0.116 11.119
0.426 0.089 10.957
0.426 0.107 10.804
0.426 0.115 10.635
0.425 0.027 10.317
0.425 -0.004 10.163
0.424 -0.019 10.022
0.424 -0.043 9.849
0.424 -0.063 9.691
0.424 -0.077 9.540
0.424 -0.082 9.373
0.423 -0.087 9.238
0.423 -0.106 9.060
0.423 -0.116 8.905
0.423 -0.113 8.749
0.423 -0.124 8.591
0.423 -0.124 8.434
0.423 -0.132 8.277
0.423 -0.141 8.118
0.423 -0.100 7.963
0.423 -0.125 7.803
0.423 -0.158 7.647
0.424 0.141 6.865
0.424 0.106 6.708
0.423 0.094 6.554
0.423 0.086 6.400
0.423 0.076 6.229
0.422 0.062 6.090
0.422 0.048 5.913
0.421 0.042 5.758
0.421 0.038 5.607
0.421 0.035 5.452
0.420 0.026 5.297
0.420 0.012 5.138
0.419 0.010 4.978
0.419 0.006 4.824
0.419 -0.005 4.671
0.418 -0.017 4.508
0.418 -0.001 4.423
0.412 0.321 1.039
0.412 0.386 0.889
0.412 0.432 0.823
0.527 0.261 13.635
0.527 0.226 13.478
0.527 0.226 13.330
0.527 0.218 13.155
0.527 0.208 13.011
0.527 0.207 12.847
0.527 0.202 12.690
0.527 0.193 12.534
0.526 0.189 12.371
0.526 0.189 12.223
0.526 0.176 12.061
0.526 0.171 11.903
0.526 0.170 11.745
0.526 0.164 11.586
0.526 0.152 11.432
0.526 0.130 11.274
0.525 0.113 11.112
0.525 0.096 10.956
0.525 0.108 10.800
0.525 0.147 10.637
0.524 0.055 10.324
0.524 0.017 10.164
0.524 0.013 10.011
0.524 -0.024 9.852
0.523 -0.046 9.696
0.523 -0.068 9.542
0.523 -0.079 9.375
0.523 -0.087 9.222
0.523 -0.100 9.065
0.522 -0.105 8.908
0.522 -0.103 8.748
0.522 -0.115 8.594
0.522 -0.129 8.437
0.522 -0.137 8.279
0.522 -0.106 8.120
0.522 -0.096 7.970
0.522 -0.097 7.805
0.522 -0.106 7.644
0.522 -0.065 7.490
0.524 0.237 7.108
0.523 0.201 6.946
0.523 0.135 6.789
0.523 0.109 6.634
0.523 0.101 6.476
0.522 0.088 6.317
0.522 0.080 6.153
0.522 0.064 5.999
0.521 0.049 5.849
0.521 0.041 5.688
0.520 0.041 5.523
0.520 0.042 5.373
0.519 0.026 5.217
0.519 0.013 5.052
0.518 0.010 4.905
0.518 0.006 4.736
0.518 0.001 4.584
0.517 -0.008 4.430
0.517 -0.013 4.353
0.517 0.320 3.563
0.517 0.282 3.423
0.517 0.278 3.315
0.516 0.261 3.167
0.516 0.267 3.008
0.515 0.281 2.850
0.515 0.269 2.691
0.514 0.258 2.535
0.514 0.267 2.378
0.513 0.261 2.221
0.512 0.257 2.062
0.512 0.255 1.906
0.512 0.272 1.747
0.511 0.283 1.593
0.511 0.282 1.429
0.511 0.289 1.279
0.511 0.287 1.107
0.511 0.303 0.960
0.511 0.331 0.885
0.626 0.307 13.707
0.626 0.245 13.556
0.626 0.230 13.402
0.626 0.225 13.240
0.626 0.212 13.085
0.626 0.208 12.928
0.626 0.201 12.770
0.626 0.190 12.610
0.626 0.186 12.450
0.626 0.181 12.298
0.625 0.176 12.137
0.625 0.169 11.981
0.625 0.169 11.831
0.625 0.167 11.669
0.625 0.156 11.510
0.625 0.138 11.348
0.625 0.122 11.194
0.624 0.114 11.035
0.624 0.105 10.881
0.624 0.125 10.725
0.624 0.213 10.562
0.623 0.041 10.327
0.623 0.005 10.165
0.623 0.007 10.005
0.623 -0.001 9.857
0.623 -0.018 9.694
0.622 -0.042 9.535
0.622 -0.062 9.380
0.622 -0.064 9.221
0.622 -0.071 9.073
0.622 -0.076 8.910
0.622 -0.074 8.745
0.622 -0.083 8.597
0.621 -0.104 8.440
0.621 -0.119 8.274
0.621 -0.120 8.118
0.621 -0.114 7.968
0.621 -0.112 7.809
0.621 -0.113 7.650
0.622 -0.069 7.486
0.622 0.006 7.408
0.622 0.115 7.332
0.623 0.211 7.262
0.623 0.276 7.184
0.623 0.266 7.039
0.622 0.166 6.874
0.622 0.113 6.714
0.622 0.101 6.548
0.622 0.089 6.397
0.621 0.078 6.229
0.621 0.067 6.082
0.620 0.052 5.915
0.620 0.041 5.771
0.619 0.034 5.606
0.619 0.036 5.450
0.619 0.031 5.298
0.618 0.009 5.137
0.618 0.000 4.977
0.617 -0.004 4.821
0.617 -0.013 4.666
0.617 -0.017 4.501
0.617 -0.020 4.428
0.617 0.394 3.725
0.617 0.333 3.644
0.616 0.309 3.478
0.616 0.278 3.324
0.615 0.269 3.167
0.615 0.272 3.012
0.614 0.280 2.854
0.614 0.271 2.692
0.613 0.262 2.535
0.613 0.254 2.384
0.612 0.253 2.221
0.612 0.255 2.063
0.611 0.267 1.904
0.611 0.270 1.750
0.611 0.290 1.587
0.610 0.309 1.432
0.610 0.293 1.268
0.610 0.294 1.119
0.610 0.304 0.961
0.610 0.321 0.814
0.726 0.312 13.709
0.726 0.246 13.564
0.726 0.231 13.393
0.726 0.227 13.242
0.725 0.217 13.086
0.725 0.205 12.927
0.725 0.195 12.775
0.725 0.188 12.608
0.725 0.180 12.454
0.725 0.177 12.299
0.725 0.177 12.145
0.725 0.178 11.978
0.725 0.178 11.828
0.725 0.170 11.666
0.725 0.153 11.512
0.724 0.132 11.349
0.724 0.118 11.187
0.724 0.113 11.036
0.724 0.110 10.879
0.724 0.116 10.725
0.724 0.119 10.650
0.723 0.039 10.319
0.723 0.002 10.163
0.723 0.004 10.018
0.722 -0.005 9.853
0.722 -0.024 9.698
0.722 -0.050 9.539
0.722 -0.070 9.376
0.722 -0.073 9.221
0.721 -0.076 9.060
0.721 -0.079 8.912
0.721 -0.076 8.750
0.721 -0.089 8.599
0.721 -0.113 8.431
0.721 -0.130 8.275
0.721 -0.133 8.125
0.721 -0.128 7.963
0.721 -0.126 7.877
0.721 -0.122 7.730
0.721 -0.121 7.579
0.721 -0.020 7.414
0.722 0.075 7.336
0.722 0.194 7.258
0.722 0.262 7.106
0.722 0.189 6.955
0.722 0.143 6.866
0.722 0.101 6.704
0.721 0.088 6.554
0.721 0.079 6.390
0.721 0.071 6.246
0.720 0.062 6.076
0.720 0.053 5.925
0.720 0.041 5.761
0.719 0.034 5.618
0.719 0.034 5.451
0.718 0.028 5.290
0.718 0.011 5.135
0.717 -0.001 4.975
0.717 -0.005 4.824
0.717 -0.017 4.662
0.716 -0.023 4.504
0.716 -0.024 4.355
0.716 0.043 4.182
0.716 0.157 4.102
0.717 0.327 4.032
0.717 0.500 3.958
0.717 0.462 3.795
0.716 0.390 3.719
0.716 0.317 3.563
0.716 0.305 3.404
0.715 0.308 3.244
0.715 0.304 3.086
0.714 0.308 2.933
0.714 0.304 2.773
0.713 0.292 2.610
0.713 0.281 2.455
0.712 0.275 2.301
0.712 0.275 2.140
0.711 0.271 1.990
0.711 0.258 1.827
0.710 0.265 1.669
0.710 0.284 1.511
0.710 0.305 1.357
0.710 0.307 1.197
0.710 0.311 1.032
0.710 0.331 0.877
0.710 0.361 0.751
0.710 0.362 0.690
0.825 0.257 13.636
0.825 0.234 13.472
0.825 0.229 13.326
0.825 0.222 13.169
0.825 0.206 13.006
0.825 0.197 12.843
0.825 0.193 12.694
0.825 0.187 12.534
0.825 0.181 12.376
0.825 0.184 12.214
0.824 0.184 12.060
0.824 0.186 11.906
0.824 0.179 11.748
0.824 0.159 11.590
0.824 0.135 11.429
0.824 0.121 11.273
0.824 0.116 11.118
0.823 0.108 10.953
0.823 0.108 10.809
0.823 0.105 10.711
0.823 0.132 10.572
0.823 0.108 10.488
0.822 0.024 10.326
0.822 -0.004 10.171
0.822 0.005 10.007
0.822 -0.007 9.851
0.821 -0.025 9.696
0.821 -0.048 9.542
0.821 -0.072 9.376
0.821 -0.074 9.227
0.821 -0.074 9.070
0.821 -0.077 8.901
0.821 -0.077 8.830
0.821 -0.080 8.674
0.820 -0.095 8.510
0.820 -0.119 8.361
0.820 -0.136 8.196
0.820 -0.138 8.045
0.820 -0.135 7.897
0.820 -0.135 7.714
0.820 -0.130 7.572
0.821 -0.050 7.406
0.821 0.045 7.339
0.821 0.152 7.275
0.822 0.218 7.099
0.821 0.164 6.949
0.821 0.104 6.789
0.821 0.093 6.629
0.821 0.087 6.476
0.820 0.080 6.319
0.820 0.067 6.164
0.820 0.058 5.997
0.819 0.049 5.843
0.819 0.037 5.682
0.818 0.040 5.530
0.818 0.035 5.370
0.817 0.025 5.216
0.817 0.011 5.055
0.816 -0.000 4.900
0.816 -0.007 4.744
0.816 -0.020 4.592
0.815 -0.025 4.430
0.815 -0.014 4.266
0.815 0.064 4.176
0.816 0.176 4.094
0.817 0.466 3.970
0.816 0.446 3.804
0.816 0.382 3.720
0.815 0.312 3.557
0.815 0.306 3.400
0.815 0.307 3.244
0.814 0.302 3.083
0.814 0.300 2.936
0.813 0.298 2.772
0.813 0.284 2.616
0.812 0.271 2.459
0.811 0.265 2.299
0.811 0.263 2.147
0.810 0.263 1.977
0.810 0.253 1.830
0.810 0.254 1.669
0.809 0.270 1.509
0.809 0.291 1.355
0.809 0.305 1.194
0.809 0.312 1.042
0.809 0.338 0.876
0.809 0.382 0.750
0.809 0.367 0.680
0.924 0.257 13.697
0.924 0.234 13.566
0.924 0.228 13.402
0.924 0.224 13.235
0.924 0.210 13.090
0.924 0.200 12.928
0.924 0.196 12.763
0.924 0.188 12.619
0.924 0.185 12.451
0.924 0.181 12.296
0.924 0.179 12.137
0.924 0.186 11.986
0.923 0.184 11.828
0.923 0.162 11.661
0.923 0.133 11.512
0.923 0.116 11.350
0.923 0.110 11.190
0.923 0.112 11.039
0.922 0.110 10.878
0.922 0.115 10.720
0.921 0.016 10.330
0.921 -0.001 10.162
0.921 0.006 10.011
0.921 -0.004 9.859
0.921 -0.025 9.692
0.920 -0.047 9.533
0.920 -0.070 9.388
0.920 -0.075 9.218
0.920 -0.077 9.070
0.920 -0.082 8.907
0.920 -0.081 8.747
0.920 -0.086 8.594
0.920 -0.102 8.437
0.919 -0.122 8.279
0.919 -0.132 8.121
0.919 -0.135 7.968
0.919 -0.136 7.808
0.919 -0.142 7.650
0.919 -0.113 7.486
0.920 0.020 7.335
0.920 0.101 7.266
0.921 0.173 7.195
0.921 0.178 7.019
0.920 0.124 6.862
0.920 0.098 6.713
0.920 0.095 6.559
0.920 0.088 6.396
0.919 0.078 6.229
0.919 0.064 6.084
0.919 0.053 5.922
0.918 0.045 5.767
0.918 0.040 5.607
0.917 0.042 5.449
0.917 0.036 5.299
0.916 0.024 5.135
0.916 0.013 4.976
0.916 0.008 4.831
0.915 -0.005 4.658
0.915 -0.014 4.503
0.914 -0.031 4.350
0.915 0.049 4.207
0.915 0.169 4.105
0.915 0.316 4.007
0.915 0.454 3.876
0.915 0.374 3.726
0.914 0.308 3.562
0.914 0.299 3.403
0.914 0.297 3.242
0.913 0.294 3.089
0.913 0.292 2.938
0.912 0.291 2.767
0.912 0.276 2.613
0.911 0.266 2.461
0.911 0.261 2.301
0.910 0.263 2.133
0.910 0.267 1.992
0.909 0.257 1.826
0.909 0.251 1.671
0.908 0.261 1.513
0.908 0.278 1.356
0.908 0.295 1.191
0.908 0.309 1.037
0.908 0.329 0.883
0.908 0.336 0.803
1.024 0.292 13.833
1.024 0.269 13.703
1.024 0.244 13.560
1.024 0.228 13.397
1.023 0.217 13.247
1.023 0.206 13.080
1.023 0.197 12.931
1.023 0.195 12.774
1.023 0.190 12.609
1.023 0.185 12.458
1.023 0.177 12.292
1.023 0.173 12.142
1.023 0.183 11.985
1.023 0.182 11.820
1.023 0.160 11.666
1.023 0.133 11.509
1.022 0.120 11.356
1.022 0.113 11.188
1.022 0.111 11.037
1.022 0.110 10.880
1.022 0.116 10.722
1.021 0.033 10.328
1.021 0.012 10.167
1.021 0.012 10.020
1.020 -0.004 9.844
1.020 -0.025 9.695
1.020 -0.049 9.541
1.020 -0.069 9.380
1.019 -0.077 9.218
1.019 -0.078 9.071
1.019 -0.081 8.910
1.019 -0.080 8.751
1.019 -0.080 8.593
1.019 -0.093 8.434
1.019 -0.103 8.282
1.019 -0.116 8.120
1.019 -0.124 7.960
1.019 -0.130 7.809
1.019 -0.142 7.646
1.019 -0.116 7.495
1.019 -0.065 7.416
1.019 0.018 7.334
1.020 0.212 7.182
1.020 0.204 7.032
1.020 0.136 6.860
1.020 0.109 6.718
1.019 0.101 6.550
1.019 0.092 6.399
1.019 0.082 6.235
1.018 0.066 6.083
1.018 0.055 5.923
1.018 0.046 5.767
1.017 0.040 5.610
1.017 0.041 5.443
1.016 0.034 5.299
1.016 0.021 5.135
1.015 0.019 4.978
1.015 0.017 4.824
1.015 0.003 4.659
1.014 -0.009 4.514
1.014 -0.028 4.352
1.014 0.046 4.183
1.014 0.134 4.112
1.015 0.292 4.032
1.015 0.400 3.958
1.015 0.411 3.794
1.014 0.329 3.642
1.014 0.286 3.487
1.013 0.281 3.323
1.013 0.279 3.160
1.012 0.283 3.011
1.012 0.286 2.853
1.011 0.277 2.696
1.011 0.264 2.536
1.010 0.255 2.375
1.010 0.252 2.223
1.009 0.260 2.067
1.009 0.264 1.910
1.008 0.254 1.743
1.008 0.252 1.591
1.008 0.262 1.430
1.008 0.273 1.278
1.008 0.295 1.115
1.008 0.307 0.959
1.008 0.310 0.803
1.008 0.338 0.747
1.123 0.291 13.830
1.123 0.286 13.697
1.123 0.258 13.567
1.123 0.233 13.402
1.123 0.215 13.240
1.123 0.199 13.087
1.123 0.195 12.921
1.123 0.195 12.778
1.122 0.192 12.610
1.122 0.190 12.455
1.122 0.181 12.297
1.122 0.175 12.135
1.122 0.181 11.985
1.122 0.179 11.828
1.122 0.156 11.666
1.122 0.134 11.505
1.122 0.125 11.351
1.122 0.118 11.198
1.121 0.113 11.029
1.121 0.109 10.877
1.121 0.105 10.725
1.120 0.022 10.323
1.120 0.005 10.166
1.120 0.005 10.006
1.120 -0.009 9.856
1.119 -0.024 9.696
1.119 -0.042 9.537
1.119 -0.061 9.379
1.119 -0.071 9.228
1.119 -0.072 9.061
1.119 -0.075 8.904
1.118 -0.079 8.753
1.118 -0.076 8.595
1.118 -0.088 8.439
1.118 -0.097 8.281
1.118 -0.106 8.121
1.118 -0.120 7.961
1.118 -0.134 7.812
1.118 -0.143 7.651
1.118 -0.115 7.492
1.118 -0.071 7.410
1.119 0.010 7.331
1.119 0.161 7.250
1.120 0.239 7.110
1.119 0.169 6.960
1.119 0.121 6.787
1.119 0.102 6.628
1.119 0.088 6.472
1.118 0.083 6.317
1.118 0.068 6.164
1.117 0.054 5.995
1.117 0.046 5.847
1.117 0.036 5.683
1.116 0.032 5.532
1.116 0.033 5.371
1.115 0.022 5.218
1.115 0.013 5.055
1.114 0.016 4.897
1.114 0.007 4.744
1.114 -0.010 4.590
1.113 -0.029 4.426
1.113 -0.028 4.269
1.113 0.029 4.185
1.113 0.107 4.107
1.114 0.260 4.029
1.114 0.418 3.891
1.114 0.383 3.723
1.113 0.334 3.631
1.113 0.285 3.478
1.113 0.270 3.329
1.112 0.270 3.160
1.112 0.273 3.012
1.111 0.273 2.852
1.111 0.269 2.688
1.110 0.257 2.540
1.110 0.247 2.381
1.109 0.248 2.225
1.108 0.256 2.057
1.108 0.264 1.903
1.108 0.259 1.754
1.107 0.258 1.589
1.107 0.262 1.435
1.107 0.270 1.273
1.107 0.288 1.122
1.107 0.303 0.955
1.107 0.307 0.798
1.107 0.295 0.736
1.224 0.339 13.834
1.223 0.306 13.709
1.223 0.264 13.562
1.223 0.229 13.396
1.223 0.207 13.242
1.223 0.194 13.085
1.223 0.192 12.924
1.223 0.195 12.772
1.223 0.192 12.614
1.223 0.194 12.452
1.223 0.185 12.299
1.222 0.177 12.140
1.222 0.179 11.981
1.222 0.174 11.825
1.222 0.150 11.663
1.222 0.127 11.508
1.222 0.122 11.351
1.222 0.115 11.192
1.221 0.101 11.038
1.221 0.097 10.877
1.221 0.091 10.722
1.220 0.024 10.325
1.220 -0.001 10.166
1.220 0.001 10.010
1.220 -0.012 9.859
1.219 -0.028 9.696
1.219 -0.041 9.531
1.219 -0.058 9.383
1.219 -0.065 9.226
1.219 -0.072 9.060
1.219 -0.078 8.911
1.219 -0.084 8.749
1.219 -0.085 8.592
1.218 -0.093 8.437
1.218 -0.101 8.281
1.218 -0.106 8.124
1.218 -0.118 7.965
1.218 -0.133 7.807
1.218 -0.141 7.643
1.218 -0.116 7.495
1.219 -0.072 7.409
1.219 0.003 7.326
1.219 0.093 7.256
1.220 0.176 7.190
1.220 0.188 7.036
1.219 0.134 6.868
1.219 0.107 6.707
1.219 0.090 6.551
1.219 0.084 6.399
1.218 0.080 6.228
1.218 0.063 6.081
1.217 0.053 5.925
1.217 0.044 5.764
1.216 0.033 5.604
1.216 0.033 5.450
1.216 0.028 5.297
1.215 0.013 5.137
1.215 0.009 4.971
1.214 0.009 4.830
1.214 -0.005 4.659
1.214 -0.022 4.509
1.213 -0.039 4.344
1.213 0.009 4.192
1.213 0.106 4.101
1.214 0.236 4.027
1.214 0.424 3.872
1.214 0.429 3.795
1.214 0.332 3.649
1.213 0.283 3.483
1.213 0.269 3.324
1.212 0.265 3.170
1.212 0.268 3.005
1.211 0.271 2.853
1.211 0.266 2.694
1.210 0.255 2.539
1.210 0.244 2.374
1.209 0.245 2.219
1.209 0.257 2.071
1.208 0.264 1.900
1.208 0.267 1.747
1.208 0.269 1.591
1.207 0.268 1.438
1.207 0.271 1.271
1.207 0.290 1.120
1.207 0.298 0.959
1.207 0.308 0.802
1.324 0.328 13.831
1.324 0.316 13.715
1.323 0.269 13.562
1.323 0.227 13.401
1.323 0.203 13.240
1.323 0.197 13.088
1.323 0.193 12.926
1.323 0.193 12.772
1.323 0.195 12.607
1.323 0.191 12.453
1.323 0.188 12.297
1.323 0.184 12.142
1.323 0.181 11.984
1.323 0.176 11.830
1.322 0.151 11.657
1.322 0.127 11.513
1.322 0.119 11.349
1.322 0.109 11.190
1.322 0.094 11.033
1.321 0.086 10.879
1.321 0.094 10.721
1.321 0.030 10.324
1.320 0.003 10.169
1.320 -0.001 10.008
1.320 -0.016 9.859
1.320 -0.034 9.690
1.319 -0.042 9.543
1.319 -0.054 9.385
1.319 -0.063 9.220
1.319 -0.070 9.064
1.319 -0.082 8.903
1.319 -0.091 8.751
1.319 -0.093 8.592
1.319 -0.099 8.435
1.319 -0.109 8.283
1.319 -0.113 8.127
1.318 -0.118 7.962
1.318 -0.130 7.806
1.318 -0.135 7.646
1.319 -0.116 7.494
1.319 -0.010 7.329
1.319 0.090 7.251
1.320 0.181 7.104
1.320 0.157 7.023
1.319 0.123 6.878
1.319 0.103 6.708
1.319 0.084 6.554
1.319 0.074 6.390
1.318 0.074 6.244
1.318 0.063 6.077
1.318 0.051 5.926
1.317 0.042 5.769
1.317 0.033 5.689
1.316 0.031 5.526
1.316 0.033 5.370
1.316 0.019 5.214
1.315 0.004 5.058
1.315 0.004 4.896
1.314 0.000 4.744
1.314 -0.021 4.584
1.314 -0.037 4.432
1.313 -0.037 4.267
1.314 0.085 4.109
1.314 0.203 4.042
1.314 0.317 3.959
1.314 0.389 3.873
1.314 0.371 3.711
1.313 0.293 3.558
1.313 0.272 3.407
1.313 0.268 3.248
1.312 0.269 3.091
1.312 0.272 2.929
1.311 0.274 2.774
1.311 0.262 2.607
1.310 0.250 2.463
1.310 0.246 2.303
1.309 0.248 2.138
1.309 0.264 1.982
1.308 0.270 1.830
1.308 0.275 1.664
1.308 0.279 1.515
1.307 0.276 1.362
1.307 0.283 1.193
1.307 0.298 1.036
1.307 0.304 0.882
1.307 0.324 0.726
1.424 0.350 13.839
1.424 0.301 13.714
1.424 0.269 13.560
1.424 0.230 13.400
1.423 0.203 13.240
1.423 0.199 13.086
1.423 0.193 12.928
1.423 0.191 12.771
1.423 0.190 12.610
1.423 0.187 12.455
1.423 0.187 12.295
1.423 0.186 12.138
1.423 0.181 11.985
1.423 0.171 11.826
1.423 0.148 11.659
1.423 0.128 11.514
1.422 0.114 11.351
1.422 0.101 11.195
1.422 0.085 11.036
1.422 0.079 10.873
1.422 0.100 10.719
1.422 0.124 10.563
1.421 0.056 10.328
1.421 0.013 10.168
1.421 -0.001 10.012
1.420 -0.020 9.851
1.420 -0.037 9.693
1.420 -0.050 9.535
1.420 -0.059 9.385
1.420 -0.064 9.224
1.419 -0.073 9.064
1.419 -0.084 8.909
1.419 -0.092 8.755
1.419 -0.094 8.591
1.419 -0.101 8.440
1.419 -0.113 8.266
1.419 -0.120 8.125
1.419 -0.125 7.964
1.419 -0.134 7.814
1.419 -0.133 7.651
1.419 -0.107 7.493
1.420 0.007 7.338
1.420 0.079 7.255
1.420 0.140 7.173
1.420 0.158 7.027
1.420 0.115 6.865
1.420 0.101 6.715
1.419 0.082 6.552
1.419 0.073 6.400
1.419 0.077 6.244
1.419 0.066 6.072
1.418 0.056 5.918
1.418 0.049 5.766
1.417 0.041 5.612
1.417 0.043 5.448
1.416 0.037 5.290
1.416 0.018 5.134
1.415 0.006 4.980
1.415 0.008 4.824
1.415 -0.006 4.666
1.414 -0.023 4.506
1.414 -0.040 4.349
1.414 -0.001 4.186
1.414 0.075 4.105
1.414 0.186 4.031
1.415 0.291 3.959
1.415 0.362 3.882
1.414 0.361 3.727
1.414 0.297 3.554
1.414 0.279 3.405
1.413 0.277 3.247
1.413 0.279 3.091
1.412 0.277 2.923
1.412 0.278 2.777
1.411 0.265 2.611
1.411 0.247 2.454
1.410 0.244 2.305
1.410 0.242 2.139
1.409 0.254 1.985
1.409 0.262 1.833
1.408 0.271 1.668
1.408 0.278 1.511
1.408 0.275 1.350
1.408 0.285 1.193
1.408 0.298 1.038
1.408 0.293 0.892
1.408 0.270 0.729
1.524 0.350 13.839
1.524 0.292 13.707
1.524 0.261 13.564
1.524 0.233 13.403
1.523 0.212 13.240
1.523 0.207 13.083
1.523 0.203 12.923
1.523 0.199 12.769
1.523 0.191 12.611
1.523 0.187 12.459
1.523 0.184 12.293
1.523 0.182 12.141
1.523 0.179 11.982
1.523 0.168 11.825
1.523 0.147 11.669
1.523 0.125 11.505
1.522 0.111 11.351
1.522 0.095 11.192
1.522 0.082 11.036
1.522 0.083 10.881
1.522 0.109 10.713
1.522 0.127 10.641
1.522 0.165 10.489
1.521 0.074 10.322
1.521 0.017 10.175
1.520 -0.002 10.007
1.520 -0.022 9.859
1.520 -0.039 9.691
1.520 -0.058 9.539
1.520 -0.067 9.382
1.520 -0.069 9.214
1.519 -0.078 9.070
1.519 -0.093 8.904
1.519 -0.101 8.755
1.519 -0.100 8.590
1.519 -0.107 8.434
1.519 -0.118 8.278
1.519 -0.128 8.120
1.519 -0.136 7.966
1.519 -0.141 7.808
1.519 -0.133 7.653
1.519 -0.099 7.486
1.520 0.008 7.338
1.520 0.133 7.188
1.520 0.150 7.036
1.520 0.111 6.856
1.520 0.098 6.705
1.519 0.083 6.555
1.519 0.076 6.393
1.519 0.075 6.241
1.518 0.066 6.074
1.518 0.056 5.923
1.518 0.050 5.770
1.517 0.043 5.611
1.517 0.043 5.446
1.516 0.039 5.300
1.516 0.021 5.139
1.515 0.013 4.974
1.515 0.012 4.817
1.515 -0.000 4.666
1.514 -0.009 4.507
1.514 -0.025 4.352
1.514 0.005 4.187
1.514 0.073 4.103
1.514 0.182 4.024
1.515 0.287 3.954
1.515 0.360 3.877
1.514 0.363 3.723
1.514 0.304 3.565
1.514 0.290 3.402
1.513 0.285 3.240
1.513 0.277 3.089
1.512 0.277 2.931
1.512 0.278 2.774
1.511 0.264 2.615
1.511 0.246 2.458
1.510 0.241 2.301
1.509 0.243 2.141
1.509 0.252 1.986
1.509 0.261 1.825
1.508 0.274 1.672
1.508 0.285 1.511
1.508 0.278 1.351
1.508 0.285 1.199
1.508 0.296 1.038
1.508 0.292 0.884
1.508 0.292 0.799
1.624 0.285 13.831
1.624 0.282 13.708
1.624 0.253 13.553
1.624 0.230 13.403
1.624 0.212 13.244
1.623 0.205 13.080
1.623 0.203 12.927
1.623 0.200 12.773
1.623 0.189 12.613
1.623 0.184 12.455
1.623 0.180 12.297
1.623 0.180 12.139
1.623 0.179 11.983
1.623 0.167 11.823
1.623 0.149 11.666
1.623 0.125 11.513
1.622 0.112 11.347
1.622 0.096 11.193
1.622 0.084 11.035
1.622 0.089 10.881
1.622 0.108 10.717
1.622 0.129 10.628
1.621 0.096 10.411
1.621 0.041 10.245
1.621 0.006 10.095
1.620 -0.011 9.930
1.620 -0.031 9.779
1.620 -0.057 9.612
1.620 -0.078 9.455
1.620 -0.078 9.299
1.619 -0.081 9.144
1.619 -0.089 8.996
1.619 -0.101 8.818
1.619 -0.098 8.676
1.619 -0.099 8.520
1.619 -0.108 8.353
1.619 -0.121 8.204
1.619 -0.135 8.039
1.619 -0.142 7.890
1.619 -0.143 7.719
1.619 -0.123 7.584
1.619 -0.056 7.404
1.620 0.075 7.260
1.620 0.152 7.106
1.620 0.127 6.957
1.620 0.106 6.783
1.620 0.099 6.629
1.619 0.083 6.470
1.619 0.078 6.315
1.619 0.068 6.165
1.618 0.055 6.002
1.618 0.051 5.841
1.617 0.038 5.685
1.617 0.032 5.530
1.616 0.033 5.370
1.616 0.021 5.215
1.616 0.010 5.062
1.615 0.012 4.896
1.615 0.003 4.745
1.615 -0.007 4.585
1.614 -0.008 4.431
1.614 -0.009 4.272
1.614 0.085 4.100
1.614 0.190 4.033
1.615 0.296 3.964
1.615 0.370 3.875
1.614 0.369 3.720
1.614 0.309 3.560
1.614 0.292 3.399
1.613 0.284 3.246
1.613 0.276 3.086
1.612 0.279 2.936
1.612 0.280 2.767
1.611 0.265 2.619
1.611 0.243 2.454
1.610 0.239 2.297
1.610 0.240 2.155
1.609 0.245 1.978
1.609 0.257 1.824
1.608 0.274 1.669
1.608 0.284 1.514
1.608 0.282 1.354
1.608 0.288 1.195
1.608 0.296 1.039
1.608 0.291 0.889
1.608 0.300 0.743
1.608 0.302 0.693
1.724 0.302 13.829
1.724 0.277 13.705
1.724 0.246 13.554
1.724 0.227 13.404
1.724 0.214 13.238
1.723 0.206 13.092
1.723 0.205 12.927
1.723 0.200 12.767
1.723 0.189 12.609
1.723 0.180 12.458
1.723 0.177 12.300
1.723 0.181 12.136
1.723 0.182 11.983
1.723 0.171 11.829
1.723 0.150 11.668
1.723 0.128 11.504
1.722 0.114 11.351
1.722 0.102 11.191
1.722 0.095 11.036
1.722 0.099 10.876
1.722 0.107 10.728
1.722 0.099 10.645
1.721 0.080 10.410
1.721 0.035 10.248
1.721 -0.000 10.089
1.720 -0.014 9.931
1.720 -0.029 9.768
1.720 -0.056 9.618
1.720 -0.079 9.463
1.720 -0.080 9.298
1.720 -0.078 9.142
1.719 -0.083 8.986
1.719 -0.094 8.830
1.719 -0.096 8.671
1.719 -0.095 8.517
1.719 -0.107 8.358
1.719 -0.120 8.201
1.719 -0.129 8.040
1.719 -0.143 7.887
1.719 -0.145 7.727
1.719 -0.125 7.570
1.719 -0.057 7.414
1.720 0.010 7.332
1.720 0.136 7.179
1.720 0.151 7.024
1.720 0.118 6.868
1.720 0.110 6.714
1.720 0.097 6.558
1.719 0.085 6.395
1.719 0.075 6.235
1.719 0.058 6.079
1.718 0.053 5.921
1.718 0.043 5.766
1.717 0.030 5.610
1.717 0.025 5.451
1.716 0.024 5.298
1.716 0.016 5.125
1.715 0.012 4.979
1.715 0.008 4.826
1.715 -0.006 4.662
1.714 -0.015 4.509
1.714 -0.014 4.351
1.714 0.028 4.192
1.714 0.092 4.104
1.714 0.193 4.026
1.715 0.299 3.956
1.715 0.376 3.887
1.715 0.379 3.719
1.714 0.310 3.553
1.714 0.290 3.400
1.713 0.279 3.251
1.713 0.270 3.086
1.712 0.269 2.933
1.712 0.273 2.771
1.711 0.258 2.615
1.711 0.240 2.460
1.710 0.240 2.295
1.710 0.245 2.141
1.709 0.249 1.990
1.709 0.258 1.827
1.708 0.272 1.667
1.708 0.284 1.512
1.708 0.284 1.355
1.708 0.293 1.198
1.708 0.299 1.031
1.708 0.286 0.880
1.708 0.280 0.744
1.708 0.281 0.689
1.824 0.337 13.837
1.824 0.283 13.701
1.824 0.246 13.564
1.824 0.220 13.392
1.823 0.206 13.247
1.823 0.203 13.078
1.823 0.201 12.932
1.823 0.202 12.770
1.823 0.195 12.616
1.823 0.183 12.448
1.823 0.178 12.299
1.823 0.184 12.140
1.823 0.187 11.983
1.823 0.173 11.819
1.823 0.148 11.668
1.823 0.125 11.507
1.822 0.113 11.356
1.822 0.100 11.186
1.822 0.095 11.041
1.822 0.099 10.871
1.822 0.101 10.729
1.821 0.064 10.332
1.821 0.004 10.163
1.820 -0.011 10.008
1.820 -0.025 9.862
1.820 -0.042 9.688
1.820 -0.062 9.531
1.820 -0.074 9.383
1.820 -0.069 9.222
1.819 -0.068 9.068
1.819 -0.078 8.905
1.819 -0.092 8.752
1.819 -0.099 8.590
1.819 -0.108 8.437
1.819 -0.116 8.278
1.819 -0.122 8.123
1.819 -0.130 7.966
1.819 -0.142 7.803
1.819 -0.140 7.652
1.819 -0.102 7.487
1.819 0.011 7.328
1.820 0.134 7.192
1.820 0.152 7.021
1.820 0.124 6.872
1.820 0.120 6.713
1.819 0.109 6.550
1.819 0.092 6.394
1.819 0.078 6.237
1.818 0.060 6.083
1.818 0.052 5.919
1.818 0.043 5.766
1.817 0.032 5.606
1.817 0.026 5.451
1.816 0.021 5.293
1.816 0.018 5.134
1.815 0.014 4.980
1.815 0.000 4.822
1.815 -0.013 4.661
1.814 -0.022 4.508
1.814 -0.018 4.347
1.814 0.024 4.191
1.814 0.088 4.109
1.814 0.189 4.035
1.814 0.294 3.955
1.815 0.370 3.873
1.814 0.371 3.718
1.814 0.300 3.558
1.813 0.282 3.406
1.813 0.274 3.250
1.813 0.263 3.083
1.812 0.266 2.931
1.812 0.270 2.772
1.811 0.254 2.615
1.811 0.240 2.457
1.810 0.243 2.300
1.809 0.249 2.142
1.809 0.251 1.982
1.809 0.255 1.831
1.808 0.267 1.672
1.808 0.282 1.508
1.808 0.283 1.353
1.808 0.299 1.192
1.808 0.307 1.046
1.808 0.300 0.880
1.808 0.297 0.800
1.924 0.357 13.836
1.923 0.291 13.708
1.923 0.243 13.558
1.923 0.214 13.398
1.923 0.199 13.245
1.923 0.199 13.084
1.923 0.202 12.926
1.923 0.205 12.767
1.923 0.199 12.612
1.923 0.187 12.455
1.922 0.179 12.296
1.922 0.184 12.142
1.922 0.185 11.982
1.922 0.172 11.832
1.922 0.147 11.661
1.922 0.127 11.505
1.922 0.117 11.352
1.922 0.104 11.201
1.921 0.101 11.028
1.921 0.108 10.880
1.921 0.129 10.727
1.920 0.065 10.332
1.920 0.005 10.168
1.920 -0.023 10.006
1.920 -0.035 9.854
1.919 -0.043 9.694
1.919 -0.055 9.538
1.919 -0.064 9.377
1.919 -0.060 9.226
1.919 -0.056 9.054
1.919 -0.069 8.918
1.918 -0.087 8.751
1.918 -0.100 8.590
1.918 -0.111 8.432
1.918 -0.121 8.284
1.918 -0.124 8.126
1.918 -0.129 7.959
1.918 -0.142 7.809
1.918 -0.142 7.650
1.918 -0.107 7.494
1.919 0.003 7.334
1.919 0.124 7.187
1.919 0.146 7.034
1.919 0.124 6.858
1.919 0.116 6.704
1.919 0.105 6.550
1.918 0.088 6.399
1.918 0.072 6.242
1.918 0.056 6.071
1.917 0.049 5.925
1.917 0.043 5.764
1.916 0.035 5.605
1.916 0.027 5.453
1.915 0.021 5.297
1.915 0.018 5.133
1.915 0.012 4.977
1.914 -0.003 4.824
1.914 -0.020 4.666
1.913 -0.029 4.501
1.913 -0.032 4.349
1.913 0.011 4.190
1.913 0.078 4.112
1.913 0.179 4.029
1.914 0.284 3.955
1.914 0.361 3.878
1.914 0.365 3.714
1.913 0.292 3.566
1.913 0.273 3.409
1.912 0.267 3.242
1.912 0.260 3.089
1.911 0.262 2.929
1.911 0.270 2.774
1.910 0.259 2.611
1.910 0.249 2.462
1.909 0.255 2.303
1.909 0.255 2.137
1.908 0.259 1.986
1.908 0.258 1.823
1.907 0.264 1.668
1.907 0.280 1.512
1.907 0.285 1.357
1.907 0.299 1.196
1.907 0.309 1.039
1.907 0.314 0.876
1.907 0.323 0.738
2.023 0.320 13.836
2.022 0.291 13.707
2.022 0.243 13.561
2.022 0.218 13.398
2.022 0.203 13.241
2.022 0.196 13.083
2.022 0.197 12.928
2.022 0.200 12.771
2.022 0.193 12.608
2.022 0.182 12.458
2.022 0.176 12.295
2.022 0.180 12.140
2.021 0.180 11.981
2.021 0.171 11.829
2.021 0.152 11.662
2.021 0.133 11.508
2.021 0.121 11.350
2.021 0.110 11.197
2.020 0.103 11.034
2.020 0.120 10.884
2.020 0.151 10.711
2.020 0.084 10.330
2.019 0.008 10.168
2.019 -0.027 10.015
2.019 -0.039 9.850
2.018 -0.045 9.690
2.018 -0.057 9.537
2.018 -0.065 9.386
2.018 -0.062 9.218
2.018 -0.063 9.068
2.018 -0.073 8.909
2.018 -0.088 8.751
2.017 -0.103 8.588
2.017 -0.116 8.439
2.017 -0.122 8.273
2.017 -0.127 8.123
2.017 -0.132 7.962
2.017 -0.140 7.810
2.017 -0.139 7.655
2.017 -0.105 7.497
2.018 0.000 7.329
2.018 0.124 7.179
2.018 0.155 7.025
2.018 0.130 6.867
2.018 0.114 6.717
2.018 0.101 6.551
2.018 0.089 6.396
2.017 0.076 6.235
2.017 0.057 6.090
2.016 0.054 5.918
2.016 0.049 5.761
2.016 0.042 5.614
2.015 0.036 5.444
2.015 0.026 5.294
2.014 0.023 5.139
2.014 0.020 4.975
2.013 0.000 4.821
2.013 -0.019 4.665
2.013 -0.030 4.509
2.012 -0.043 4.349
2.012 -0.006 4.189
2.012 0.067 4.105
2.013 0.176 4.030
2.013 0.283 3.960
2.013 0.357 3.885
2.013 0.355 3.720
2.012 0.287 3.553
2.012 0.272 3.403
2.011 0.267 3.242
2.011 0.260 3.096
2.011 0.265 2.925
2.010 0.270 2.773
2.010 0.264 2.617
2.009 0.257 2.455
2.009 0.262 2.301
2.008 0.262 2.142
2.007 0.267 1.979
2.007 0.262 1.830
2.007 0.264 1.667
2.006 0.278 1.518
2.006 0.287 1.354
2.006 0.302 1.193
2.006 0.316 1.040
2.006 0.315 0.884
2.006 0.316 0.808
2.122 0.307 13.830
2.122 0.282 13.710
2.122 0.238 13.557
2.121 0.218 13.399
2.121 0.207 13.240
2.121 0.197 13.080
2.121 0.195 12.933
2.121 0.198 12.771
2.121 0.193 12.613
2.121 0.185 12.450
2.121 0.178 12.294
2.121 0.176 12.144
2.121 0.175 11.980
2.121 0.171 11.823
2.121 0.159 11.668
2.121 0.144 11.513
2.120 0.131 11.347
2.120 0.115 11.197
2.120 0.106 11.031
2.120 0.127 10.881
2.120 0.166 10.716
2.120 0.186 10.564
2.119 0.144 10.413
2.119 0.048 10.252
2.118 -0.015 10.085
2.118 -0.036 9.933
2.118 -0.041 9.775
2.118 -0.049 9.613
2.118 -0.062 9.461
2.118 -0.065 9.306
2.117 -0.067 9.139
2.117 -0.072 8.984
2.117 -0.087 8.830
2.117 -0.098 8.676
2.117 -0.112 8.511
2.117 -0.119 8.360
2.117 -0.128 8.196
2.117 -0.136 8.039
2.117 -0.139 7.893
2.117 -0.147 7.726
2.117 -0.136 7.570
2.117 -0.070 7.415
2.117 -0.008 7.343
2.118 0.058 7.257
2.118 0.144 7.106
2.118 0.138 6.947
2.118 0.111 6.793
2.117 0.097 6.631
2.117 0.086 6.474
2.117 0.077 6.319
2.117 0.067 6.153
2.116 0.057 6.004
2.116 0.054 5.840
2.115 0.049 5.692
2.115 0.045 5.527
2.114 0.036 5.371
2.114 0.024 5.210
2.113 0.024 5.059
2.113 0.012 4.900
2.113 -0.007 4.743
2.112 -0.020 4.584
2.112 -0.032 4.429
2.112 -0.031 4.273
2.112 0.006 4.200
2.112 0.082 4.108
2.112 0.197 4.021
2.112 0.310 3.954
2.113 0.384 3.882
2.112 0.370 3.718
2.112 0.298 3.562
2.111 0.278 3.403
2.111 0.267 3.246
2.110 0.262 3.082
2.110 0.268 2.933
2.110 0.276 2.775
2.109 0.273 2.616
2.109 0.266 2.457
2.108 0.267 2.298
2.107 0.268 2.141
2.107 0.273 1.989
2.106 0.270 1.824
2.106 0.268 1.664
2.106 0.281 1.512
2.106 0.296 1.353
2.106 0.307 1.194
2.106 0.319 1.048
2.105 0.310 0.875
2.106 0.307 0.736
2.106 0.305 0.682
2.221 0.283 13.831
2.221 0.270 13.703
2.221 0.240 13.565
2.221 0.223 13.401
2.220 0.212 13.238
2.220 0.196 13.086
2.220 0.187 12.925
2.220 0.191 12.769
2.220 0.188 12.613
2.220 0.188 12.453
2.220 0.182 12.300
2.220 0.175 12.143
2.220 0.173 11.977
2.220 0.166 11.823
2.220 0.156 11.668
2.220 0.148 11.513
2.219 0.133 11.347
2.219 0.113 11.190
2.219 0.106 11.037
2.219 0.126 10.880
2.219 0.166 10.723
2.219 0.186 10.557
2.218 0.145 10.417
2.218 0.052 10.255
2.218 -0.011 10.085
2.217 -0.024 9.931
2.217 -0.030 9.772
2.217 -0.047 9.621
2.217 -0.058 9.449
2.217 -0.068 9.303
2.216 -0.075 9.147
2.216 -0.078 8.986
2.216 -0.088 8.833
2.216 -0.097 8.672
2.216 -0.104 8.510
2.216 -0.109 8.358
2.216 -0.126 8.202
2.216 -0.137 8.046
2.216 -0.141 7.882
2.216 -0.146 7.731
2.216 -0.135 7.574
2.216 -0.073 7.408
2.216 -0.010 7.329
2.217 0.117 7.184
2.217 0.152 7.032
2.217 0.129 6.863
2.217 0.111 6.712
2.216 0.093 6.551
2.216 0.080 6.397
2.216 0.074 6.241
2.215 0.064 6.079
2.215 0.055 5.920
2.215 0.051 5.768
2.214 0.047 5.609
2.214 0.044 5.452
2.213 0.033 5.297
2.213 0.022 5.127
2.212 0.014 4.979
2.212 0.005 4.826
2.212 -0.007 4.663
2.211 -0.019 4.509
2.211 -0.022 4.349
2.211 0.030 4.192
2.211 0.110 4.100
2.211 0.226 4.015
2.212 0.335 3.951
2.212 0.413 3.803
2.211 0.340 3.644
2.211 0.285 3.483
2.210 0.268 3.323
2.210 0.260 3.169
2.209 0.262 3.012
2.209 0.271 2.842
2.209 0.274 2.697
2.208 0.268 2.541
2.207 0.262 2.376
2.207 0.261 2.218
2.206 0.266 2.062
2.206 0.266 1.910
2.205 0.265 1.749
2.205 0.273 1.589
2.205 0.286 1.434
2.205 0.297 1.275
2.205 0.304 1.115
2.205 0.308 0.963
2.205 0.317 0.793
2.205 0.331 0.685
2.320 0.270 13.834
2.320 0.275 13.706
2.320 0.250 13.562
2.320 0.232 13.399
2.320 0.219 13.245
2.320 0.204 13.086
2.320 0.188 12.924
2.320 0.189 12.773
2.320 0.193 12.607
2.320 0.192 12.454
2.320 0.187 12.299
2.320 0.178 12.135
2.319 0.171 11.985
2.319 0.160 11.825
2.319 0.152 11.669
2.319 0.150 11.507
2.319 0.132 11.353
2.319 0.115 11.201
2.319 0.110 11.027
2.318 0.123 10.881
2.318 0.157 10.718
2.318 0.171 10.559
2.318 0.135 10.415
2.317 0.052 10.245
2.317 -0.003 10.090
2.317 -0.010 9.932
2.317 -0.017 9.776
2.316 -0.039 9.619
2.316 -0.055 9.465
2.316 -0.066 9.298
2.316 -0.077 9.140
2.316 -0.083 8.988
2.316 -0.088 8.821
2.316 -0.094 8.676
2.315 -0.099 8.517
2.315 -0.104 8.357
2.315 -0.123 8.202
2.315 -0.134 8.043
2.315 -0.137 7.892
2.315 -0.140 7.729
2.315 -0.130 7.570
2.316 -0.072 7.408
2.316 -0.008 7.338
2.316 0.064 7.260
2.316 0.126 7.173
2.316 0.158 7.034
2.316 0.133 6.864
2.316 0.114 6.708
2.316 0.091 6.556
2.316 0.079 6.398
2.315 0.074 6.231
2.315 0.063 6.084
2.315 0.054 5.928
2.314 0.048 5.762
2.314 0.045 5.603
2.313 0.046 5.450
2.313 0.035 5.294
2.312 0.015 5.143
2.312 0.004 4.973
2.311 -0.005 4.827
2.311 -0.016 4.655
2.311 -0.022 4.509
2.310 -0.020 4.351
2.310 0.042 4.195
2.311 0.123 4.108
2.311 0.235 4.017
2.311 0.340 3.953
2.311 0.417 3.795
2.311 0.339 3.643
2.310 0.281 3.486
2.310 0.267 3.325
2.309 0.262 3.166
2.309 0.260 3.006
2.308 0.268 2.853
2.308 0.271 2.692
2.307 0.265 2.533
2.307 0.255 2.384
2.306 0.253 2.222
2.306 0.259 2.067
2.305 0.265 1.902
2.305 0.263 1.748
2.305 0.273 1.594
2.304 0.285 1.436
2.304 0.291 1.269
2.304 0.303 1.114
2.304 0.303 0.972
2.304 0.304 0.808
2.304 0.295 0.684
2.420 0.339 13.834
2.419 0.286 13.705
2.419 0.257 13.561
2.419 0.233 13.397
2.419 0.217 13.242
2.419 0.204 13.091
2.419 0.183 12.922
2.419 0.183 12.772
2.419 0.190 12.613
2.419 0.196 12.451
2.419 0.192 12.298
2.419 0.182 12.139
2.418 0.175 11.983
2.418 0.163 11.825
2.418 0.158 11.666
2.418 0.152 11.507
2.418 0.134 11.352
2.418 0.113 11.194
2.417 0.107 11.034
2.417 0.114 10.877
2.417 0.133 10.727
2.417 0.147 10.560
2.417 0.119 10.406
2.416 0.048 10.250
2.416 0.006 10.089
2.416 -0.003 9.930
2.416 -0.016 9.777
2.415 -0.035 9.612
2.415 -0.057 9.462
2.415 -0.071 9.306
2.415 -0.080 9.139
2.415 -0.090 8.988
2.415 -0.091 8.829
2.415 -0.092 8.671
2.414 -0.097 8.512
2.414 -0.104 8.360
2.414 -0.117 8.202
2.414 -0.126 8.041
2.414 -0.131 7.882
2.414 -0.142 7.732
2.414 -0.141 7.570
2.415 -0.079 7.413
2.415 -0.010 7.343
2.415 0.066 7.263
2.415 0.132 7.185
2.415 0.167 7.020
2.415 0.136 6.870
2.415 0.118 6.711
2.415 0.100 6.552
2.415 0.084 6.386
2.414 0.074 6.240
2.414 0.063 6.083
2.413 0.049 5.922
2.413 0.040 5.761
2.413 0.042 5.613
2.412 0.045 5.447
2.412 0.031 5.293
2.411 0.011 5.142
2.411 -0.005 4.970
2.410 -0.017 4.827
2.410 -0.021 4.670
2.410 -0.021 4.503
2.409 -0.022 4.345
2.409 0.035 4.190
2.409 0.117 4.103
2.410 0.228 4.030
2.410 0.331 3.952
2.410 0.401 3.809
2.410 0.327 3.638
2.409 0.278 3.483
2.409 0.267 3.329
2.408 0.263 3.159
2.408 0.263 3.011
2.407 0.267 2.851
2.407 0.268 2.698
2.406 0.262 2.534
2.406 0.250 2.375
2.405 0.245 2.222
2.405 0.251 2.067
2.404 0.260 1.904
2.404 0.256 1.748
2.403 0.264 1.588
2.403 0.273 1.434
2.403 0.276 1.279
2.403 0.291 1.113
2.403 0.296 0.960
2.403 0.299 0.798
2.403 0.279 0.694
2.519 0.319 13.836
2.519 0.290 13.707
2.518 0.252 13.556
2.518 0.227 13.401
2.518 0.210 13.240
2.518 0.195 13.079
2.518 0.181 12.931
2.518 0.180 12.767
2.518 0.186 12.617
2.518 0.194 12.452
2.518 0.189 12.293
2.518 0.179 12.139
2.518 0.171 11.980
2.518 0.165 11.825
2.517 0.159 11.668
2.517 0.147 11.511
2.517 0.128 11.346
2.517 0.107 11.194
2.517 0.098 11.040
2.516 0.101 10.883
2.516 0.113 10.717
2.516 0.077 10.331
2.515 0.019 10.168
2.515 -0.004 10.008
2.515 -0.012 9.845
2.515 -0.027 9.701
2.514 -0.047 9.537
2.514 -0.062 9.378
2.514 -0.069 9.223
2.514 -0.078 9.069
2.514 -0.082 8.900
2.514 -0.083 8.751
2.514 -0.090 8.599
2.514 -0.097 8.432
2.514 -0.106 8.281
2.514 -0.116 8.123
2.513 -0.121 7.963
2.513 -0.134 7.811
2.513 -0.154 7.647
2.514 -0.134 7.486
2.514 -0.013 7.340
2.514 0.071 7.260
2.515 0.142 7.180
2.515 0.170 7.026
2.514 0.135 6.872
2.514 0.120 6.702
2.514 0.104 6.550
2.514 0.086 6.400
2.513 0.073 6.244
2.513 0.058 6.072
2.513 0.045 5.928
2.512 0.035 5.761
2.512 0.033 5.614
2.511 0.037 5.450
2.511 0.027 5.293
2.510 0.005 5.129
2.510 -0.013 4.976
2.509 -0.022 4.822
2.509 -0.024 4.664
2.509 -0.024 4.509
2.509 -0.027 4.348
2.508 0.020 4.189
2.509 0.098 4.110
2.509 0.206 4.032
2.509 0.308 3.951
2.509 0.378 3.800
2.509 0.321 3.644
2.508 0.283 3.475
2.508 0.272 3.325
2.508 0.269 3.173
2.507 0.270 3.005
2.507 0.268 2.855
2.506 0.270 2.693
2.506 0.265 2.535
2.505 0.252 2.376
2.504 0.246 2.222
2.504 0.254 2.059
2.503 0.259 1.902
2.503 0.257 1.757
2.503 0.263 1.592
2.502 0.266 1.424
2.502 0.266 1.280
2.502 0.276 1.117
2.502 0.285 0.960
2.502 0.291 0.799
2.502 0.321 0.687
2.618 0.287 13.836
2.618 0.267 13.702
2.618 0.249 13.561
2.618 0.223 13.396
2.618 0.208 13.245
2.618 0.194 13.085
2.617 0.180 12.928
2.617 0.177 12.764
2.617 0.179 12.609
2.617 0.179 12.455
2.617 0.173 12.298
2.617 0.166 12.141
2.617 0.166 11.980
2.617 0.166 11.824
2.617 0.157 11.668
2.617 0.146 11.515
2.617 0.122 11.343
2.616 0.101 11.193
2.616 0.091 11.036
2.616 0.090 10.874
2.616 0.095 10.797
2.615 0.064 10.331
2.615 0.012 10.164
2.615 -0.014 10.020
2.614 -0.023 9.847
2.614 -0.039 9.691
2.614 -0.059 9.538
2.614 -0.067 9.379
2.614 -0.071 9.218
2.614 -0.079 9.067
2.613 -0.083 8.910
2.613 -0.083 8.751
2.613 -0.089 8.591
2.613 -0.101 8.437
2.613 -0.110 8.279
2.613 -0.117 8.122
2.613 -0.121 7.967
2.613 -0.131 7.802
2.613 -0.145 7.648
2.613 -0.143 7.494
2.613 -0.091 7.415
2.614 -0.004 7.337
2.614 0.092 7.262
2.614 0.168 7.188
2.614 0.184 7.028
2.614 0.146 6.860
2.614 0.127 6.715
2.614 0.109 6.548
2.613 0.088 6.402
2.613 0.074 6.234
2.613 0.056 6.077
2.612 0.043 5.919
2.612 0.031 5.763
2.611 0.026 5.613
2.611 0.033 5.448
2.610 0.028 5.297
2.610 0.009 5.132
2.609 -0.006 4.979
2.609 -0.016 4.823
2.609 -0.021 4.667
2.608 -0.021 4.500
2.608 -0.027 4.350
2.608 0.011 4.196
2.608 0.085 4.109
2.608 0.190 4.028
2.609 0.290 3.954
2.609 0.351 3.871
2.609 0.342 3.721
2.608 0.292 3.564
2.608 0.278 3.405
2.607 0.274 3.242
2.607 0.275 3.086
2.606 0.273 2.932
2.606 0.273 2.772
2.605 0.270 2.615
2.605 0.260 2.458
2.604 0.255 2.298
2.604 0.261 2.148
2.603 0.267 1.980
2.603 0.266 1.825
2.602 0.264 1.669
2.602 0.264 1.514
2.602 0.258 1.353
2.602 0.258 1.193
2.602 0.277 1.041
2.602 0.292 0.887
2.602 0.297 0.800
2.718 0.254 13.825
2.718 0.262 13.707
2.718 0.244 13.560
2.718 0.217 13.402
2.717 0.203 13.240
2.717 0.195 13.086
2.717 0.179 12.925
2.717 0.176 12.767
2.717 0.178 12.619
2.717 0.175 12.447
2.717 0.166 12.293
2.717 0.160 12.137
2.717 0.167 11.988
2.717 0.170 11.826
2.717 0.159 11.666
2.717 0.143 11.508
2.716 0.119 11.347
2.716 0.099 11.195
2.716 0.089 11.036
2.716 0.090 10.878
2.716 0.097 10.792
2.715 0.057 10.335
2.715 0.005 10.165
2.714 -0.024 10.009
2.714 -0.035 9.857
2.714 -0.047 9.690
2.714 -0.064 9.535
2.714 -0.067 9.381
2.714 -0.068 9.218
2.713 -0.076 9.071
2.713 -0.082 8.914
2.713 -0.081 8.746
2.713 -0.086 8.593
2.713 -0.101 8.439
2.713 -0.113 8.273
2.713 -0.121 8.124
2.713 -0.120 7.961
2.713 -0.129 7.807
2.713 -0.143 7.653
2.713 -0.113 7.497
2.713 -0.060 7.408
2.714 0.034 7.325
2.714 0.139 7.255
2.714 0.223 7.189
2.714 0.228 7.040
2.714 0.165 6.950
2.714 0.128 6.780
2.714 0.115 6.634
2.713 0.095 6.474
2.713 0.079 6.312
2.713 0.066 6.161
2.712 0.050 6.003
2.712 0.037 5.846
2.711 0.028 5.685
2.711 0.025 5.525
2.710 0.023 5.371
2.710 0.012 5.212
2.710 -0.004 5.062
2.709 -0.009 4.898
2.709 -0.012 4.747
2.709 -0.016 4.583
2.708 -0.018 4.432
2.708 -0.015 4.261
2.708 0.091 4.105
2.708 0.194 4.031
2.709 0.293 3.961
2.709 0.367 3.803
2.708 0.317 3.632
2.708 0.285 3.485
2.707 0.274 3.323
2.707 0.272 3.168
2.707 0.276 3.006
2.706 0.276 2.856
2.706 0.273 2.688
2.705 0.266 2.544
2.704 0.258 2.379
2.704 0.263 2.216
2.703 0.272 2.063
2.703 0.269 1.907
2.703 0.271 1.750
2.702 0.271 1.588
2.702 0.265 1.431
2.702 0.259 1.279
2.702 0.270 1.117
2.702 0.288 0.964
2.702 0.292 0.800
2.702 0.322 0.718
2.819 0.277 13.708
2.818 0.253 13.563
2.818 0.225 13.405
2.818 0.207 13.237
2.818 0.197 13.087
2.818 0.181 12.925
2.818 0.177 12.767
2.818 0.175 12.613
2.818 0.169 12.452
2.818 0.162 12.297
2.818 0.155 12.138
2.818 0.162 11.983
2.818 0.167 11.826
2.817 0.156 11.664
2.817 0.138 11.505
2.817 0.115 11.355
2.817 0.102 11.191
2.817 0.098 11.042
2.817 0.104 10.871
2.816 0.116 10.725
2.816 0.056 10.321
2.815 -0.001 10.169
2.815 -0.033 10.015
2.815 -0.045 9.848
2.815 -0.057 9.695
2.815 -0.067 9.540
2.814 -0.063 9.378
2.814 -0.064 9.221
2.814 -0.074 9.067
2.814 -0.078 8.908
2.814 -0.078 8.756
2.814 -0.088 8.590
2.814 -0.102 8.432
2.814 -0.120 8.283
2.814 -0.128 8.125
2.814 -0.122 7.960
2.814 -0.132 7.810
2.814 -0.146 7.650
2.814 -0.090 7.496
2.814 -0.035 7.413
2.814 0.062 7.327
2.815 0.167 7.254
2.815 0.242 7.178
2.815 0.223 7.028
2.815 0.159 6.952
2.815 0.125 6.792
2.814 0.114 6.633
2.814 0.096 6.470
2.814 0.083 6.321
2.813 0.068 6.154
2.813 0.050 5.999
2.813 0.038 5.846
2.812 0.033 5.684
2.812 0.023 5.533
2.811 0.017 5.373
2.811 0.009 5.212
2.810 -0.003 5.055
2.810 -0.007 4.899
2.810 -0.010 4.741
2.809 -0.013 4.587
2.809 -0.016 4.425
2.809 -0.015 4.279
2.809 0.022 4.189
2.809 0.092 4.103
2.809 0.196 4.026
2.809 0.293 3.955
2.809 0.369 3.804
2.809 0.320 3.645
2.808 0.285 3.470
2.808 0.270 3.321
2.808 0.269 3.177
2.807 0.276 3.003
2.807 0.277 2.854
2.806 0.273 2.699
2.806 0.266 2.532
2.805 0.258 2.377
2.805 0.269 2.227
2.804 0.278 2.058
2.804 0.272 1.910
2.803 0.275 1.749
2.803 0.275 1.589
2.803 0.271 1.426
2.802 0.271 1.276
2.802 0.278 1.117
2.802 0.288 0.954
2.802 0.301 0.811
2.803 0.326 0.724
2.919 0.313 13.783
2.919 0.282 13.641
2.919 0.244 13.481
2.919 0.220 13.315
2.919 0.206 13.164
2.919 0.195 13.003
2.918 0.185 12.852
2.918 0.183 12.690
2.918 0.182 12.530
2.918 0.174 12.381
2.918 0.163 12.221
2.918 0.161 12.063
2.918 0.166 11.901
2.918 0.162 11.741
2.918 0.146 11.591
2.918 0.128 11.423
2.918 0.115 11.271
2.917 0.111 11.115
2.917 0.115 10.959
2.917 0.127 10.801
2.917 0.127 10.632
2.916 0.058 10.329
2.916 0.000 10.164
2.916 -0.030 10.010
2.915 -0.047 9.856
2.915 -0.055 9.696
2.915 -0.064 9.529
2.915 -0.065 9.385
2.915 -0.062 9.224
2.915 -0.074 9.063
2.915 -0.080 8.910
2.914 -0.078 8.753
2.914 -0.088 8.592
2.914 -0.106 8.437
2.914 -0.123 8.273
2.914 -0.133 8.119
2.914 -0.127 7.974
2.914 -0.128 7.805
2.914 -0.140 7.649
2.914 -0.162 7.489
2.914 -0.086 7.350
2.915 -0.010 7.274
2.915 0.100 7.185
2.915 0.148 7.089
2.915 0.141 6.943
2.915 0.112 6.789
2.915 0.109 6.637
2.915 0.095 6.469
2.914 0.079 6.313
2.914 0.065 6.160
2.914 0.050 6.002
2.913 0.038 5.846
2.913 0.036 5.683
2.912 0.029 5.529
2.912 0.021 5.368
2.911 0.015 5.220
2.911 0.005 5.054
2.910 -0.005 4.902
2.910 -0.015 4.746
2.910 -0.020 4.585
2.909 -0.021 4.423
2.909 -0.025 4.272
2.909 0.084 4.110
2.910 0.188 4.022
2.910 0.287 3.949
2.910 0.360 3.805
2.909 0.310 3.641
2.909 0.278 3.487
2.909 0.268 3.318
2.908 0.265 3.169
2.908 0.273 3.006
2.907 0.275 2.847
2.907 0.268 2.695
2.906 0.258 2.539
2.906 0.255 2.377
2.905 0.267 2.221
2.905 0.272 2.064
2.904 0.271 1.901
2.904 0.274 1.751
2.903 0.276 1.595
2.903 0.279 1.433
2.903 0.286 1.274
2.903 0.295 1.112
2.903 0.301 0.961
2.903 0.307 0.808
3.020 0.300 13.775
3.019 0.272 13.636
3.019 0.246 13.479
3.019 0.221 13.324
3.019 0.208 13.166
3.019 0.193 13.010
3.019 0.187 12.844
3.019 0.185 12.692
3.019 0.186 12.526
3.019 0.185 12.382
3.019 0.169 12.212
3.019 0.162 12.063
3.019 0.165 11.897
3.018 0.161 11.756
3.018 0.148 11.587
3.018 0.135 11.431
3.018 0.129 11.269
3.018 0.122 11.119
3.018 0.122 10.956
3.018 0.136 10.799
3.017 0.138 10.718
3.017 0.064 10.334
3.016 0.006 10.169
3.016 -0.028 10.012
3.016 -0.048 9.852
3.016 -0.057 9.687
3.015 -0.068 9.539
3.015 -0.073 9.382
3.015 -0.068 9.226
3.015 -0.076 9.072
3.015 -0.082 8.900
3.015 -0.080 8.750
3.015 -0.087 8.594
3.015 -0.102 8.431
3.015 -0.121 8.284
3.014 -0.132 8.120
3.014 -0.127 7.965
3.015 -0.124 7.808
3.014 -0.142 7.646
3.014 -0.160 7.491
3.015 -0.064 7.328
3.016 0.208 7.111
3.016 0.145 6.947
3.015 0.101 6.787
3.015 0.103 6.634
3.015 0.090 6.477
3.015 0.080 6.315
3.014 0.065 6.162
3.014 0.045 5.996
3.013 0.035 5.847
3.013 0.035 5.685
3.012 0.030 5.529
3.012 0.020 5.371
3.012 0.014 5.220
3.011 0.010 5.055
3.011 -0.002 4.901
3.010 -0.016 4.740
3.010 -0.023 4.585
3.010 -0.026 4.426
3.009 -0.026 4.271
3.010 0.087 4.112
3.010 0.194 4.030
3.010 0.295 3.962
3.010 0.357 3.882
3.010 0.349 3.715
3.010 0.297 3.556
3.009 0.279 3.409
3.009 0.269 3.243
3.008 0.269 3.085
3.008 0.275 2.930
3.007 0.270 2.775
3.007 0.262 2.616
3.006 0.258 2.457
3.006 0.265 2.299
3.005 0.273 2.143
3.005 0.274 1.988
3.004 0.272 1.821
3.004 0.277 1.670
3.004 0.282 1.516
3.004 0.294 1.355
3.003 0.307 1.196
3.003 0.311 1.037
3.003 0.309 0.879
3.003 0.300 0.739
3.120 0.282 13.713
3.119 0.253 13.555
3.119 0.231 13.399
3.119 0.211 13.246
3.119 0.197 13.081
3.119 0.185 12.928
3.119 0.184 12.766
3.119 0.189 12.617
3.119 0.192 12.451
3.119 0.179 12.297
3.119 0.163 12.140
3.119 0.158 11.979
3.118 0.159 11.824
3.118 0.151 11.661
3.118 0.142 11.520
3.118 0.137 11.343
3.118 0.128 11.197
3.118 0.117 11.038
3.118 0.120 10.873
3.117 0.126 10.800
3.117 0.063 10.318
3.116 0.008 10.168
3.116 -0.024 10.006
3.116 -0.041 9.855
3.116 -0.051 9.695
3.115 -0.067 9.538
3.115 -0.072 9.374
3.115 -0.067 9.223
3.115 -0.074 9.070
3.115 -0.081 8.913
3.115 -0.083 8.745
3.115 -0.091 8.593
3.115 -0.107 8.438
3.115 -0.120 8.281
3.114 -0.130 8.117
3.114 -0.128 7.962
3.114 -0.124 7.810
3.114 -0.137 7.650
3.115 -0.096 7.488
3.115 -0.020 7.406
3.115 0.084 7.323
3.116 0.298 7.118
3.116 0.243 7.036
3.116 0.176 6.953
3.115 0.110 6.786
3.115 0.103 6.634
3.115 0.090 6.472
3.115 0.084 6.316
3.114 0.067 6.163
3.114 0.038 5.997
3.113 0.032 5.840
3.113 0.032 5.690
3.112 0.028 5.528
3.112 0.021 5.377
3.112 0.016 5.206
3.111 0.007 5.065
3.111 -0.004 4.901
3.110 -0.018 4.740
3.110 -0.029 4.582
3.110 -0.034 4.431
3.109 -0.031 4.270
3.110 0.087 4.108
3.110 0.194 4.026
3.110 0.295 3.954
3.110 0.366 3.803
3.110 0.319 3.643
3.109 0.288 3.476
3.109 0.276 3.325
3.109 0.268 3.168
3.108 0.269 3.010
3.108 0.270 2.849
3.107 0.261 2.696
3.107 0.258 2.533
3.106 0.260 2.386
3.105 0.268 2.217
3.105 0.272 2.065
3.104 0.266 1.912
3.104 0.268 1.741
3.104 0.274 1.585
3.104 0.284 1.434
3.103 0.299 1.279
3.103 0.312 1.116
3.103 0.312 0.959
3.103 0.317 0.800
3.220 0.341 13.840
3.219 0.291 13.708
3.219 0.264 13.561
3.219 0.237 13.403
3.219 0.216 13.240
3.219 0.202 13.080
3.219 0.190 12.928
3.219 0.186 12.774
3.219 0.188 12.606
3.219 0.186 12.454
3.219 0.173 12.297
3.219 0.158 12.136
3.218 0.157 11.981
3.218 0.157 11.828
3.218 0.147 11.665
3.218 0.142 11.510
3.218 0.139 11.344
3.218 0.127 11.196
3.218 0.110 11.038
3.217 0.103 10.877
3.217 0.055 10.327
3.216 0.008 10.169
3.216 -0.020 10.012
3.216 -0.035 9.849
3.216 -0.049 9.695
3.215 -0.065 9.537
3.215 -0.072 9.382
3.215 -0.069 9.220
3.215 -0.075 9.059
3.215 -0.084 8.911
3.215 -0.083 8.749
3.215 -0.094 8.595
3.214 -0.111 8.434
3.214 -0.123 8.274
3.214 -0.132 8.134
3.214 -0.132 7.959
3.214 -0.129 7.809
3.214 -0.128 7.647
3.215 -0.066 7.495
3.215 0.020 7.405
3.216 0.159 7.322
3.217 0.426 7.122
3.216 0.304 7.038
3.216 0.216 6.947
3.215 0.120 6.793
3.215 0.104 6.621
3.215 0.093 6.482
3.215 0.089 6.310
3.214 0.068 6.160
3.214 0.039 6.003
3.213 0.031 5.842
3.213 0.032 5.688
3.212 0.030 5.526
3.212 0.024 5.367
3.211 0.018 5.215
3.211 0.011 5.061
3.211 -0.002 4.899
3.210 -0.017 4.749
3.210 -0.028 4.581
3.210 -0.030 4.423
3.209 -0.023 4.272
3.209 0.020 4.194
3.209 0.098 4.105
3.210 0.205 4.026
3.210 0.303 3.950
3.210 0.372 3.801
3.210 0.321 3.647
3.209 0.288 3.488
3.209 0.278 3.318
3.208 0.268 3.166
3.208 0.267 3.009
3.207 0.270 2.849
3.207 0.265 2.693
3.206 0.261 2.540
3.206 0.264 2.374
3.205 0.272 2.221
3.205 0.273 2.063
3.204 0.272 1.902
3.204 0.273 1.751
3.204 0.271 1.588
3.203 0.280 1.435
3.203 0.292 1.278
3.203 0.307 1.121
3.203 0.311 0.958
3.203 0.314 0.797
3.319 0.327 13.706
3.319 0.275 13.561
3.318 0.240 13.400
3.318 0.223 13.240
3.318 0.207 13.091
3.318 0.196 12.922
3.318 0.189 12.771
3.318 0.187 12.611
3.318 0.184 12.459
3.318 0.171 12.291
3.318 0.164 12.142
3.318 0.162 11.980
3.318 0.155 11.823
3.317 0.147 11.665
3.317 0.138 11.511
3.317 0.135 11.350
3.317 0.125 11.187
3.317 0.106 11.038
3.317 0.098 10.882
3.316 0.100 10.802
3.316 0.067 10.335
3.315 0.016 10.177
3.315 -0.008 10.011
3.315 -0.024 9.843
3.315 -0.039 9.700
3.315 -0.059 9.535
3.314 -0.073 9.375
3.314 -0.075 9.224
3.314 -0.083 9.062
3.314 -0.090 8.910
3.314 -0.086 8.747
3.314 -0.096 8.599
3.314 -0.108 8.429
3.314 -0.120 8.279
3.314 -0.130 8.126
3.313 -0.133 7.960
3.314 -0.136 7.815
3.314 -0.132 7.644
3.314 -0.069 7.495
3.314 0.025 7.401
3.315 0.149 7.322
3.315 0.338 7.256
3.316 0.429 7.119
3.315 0.325 7.042
3.315 0.246 6.958
3.315 0.171 6.876
3.314 0.112 6.708
3.314 0.105 6.547
3.314 0.094 6.395
3.314 0.087 6.239
3.313 0.065 6.078
3.313 0.047 5.923
3.312 0.046 5.764
3.312 0.042 5.606
3.311 0.033 5.455
3.311 0.024 5.292
3.310 0.017 5.134
3.310 0.006 4.977
3.310 -0.005 4.818
3.309 -0.020 4.668
3.309 -0.028 4.508
3.309 -0.026 4.353
3.309 0.032 4.185
3.309 0.108 4.102
3.309 0.212 4.031
3.309 0.310 3.956
3.309 0.373 3.875
3.309 0.366 3.718
3.309 0.309 3.559
3.308 0.293 3.414
3.308 0.281 3.246
3.307 0.274 3.083
3.307 0.277 2.929
3.306 0.276 2.771
3.306 0.272 2.614
3.305 0.269 2.457
3.305 0.268 2.303
3.304 0.273 2.136
3.304 0.274 1.989
3.303 0.281 1.825
3.303 0.282 1.672
3.303 0.280 1.508
3.302 0.291 1.351
3.302 0.304 1.193
3.302 0.306 1.044
3.302 0.299 0.881
3.302 0.345 0.741
3.417 0.284 13.640
3.417 0.256 13.474
3.417 0.233 13.324
3.417 0.215 13.165
3.417 0.204 13.003
3.417 0.192 12.845
3.417 0.183 12.686
3.417 0.183 12.542
3.417 0.176 12.374
3.416 0.168 12.216
3.416 0.169 12.065
3.416 0.165 11.900
3.416 0.155 11.749
3.416 0.145 11.584
3.416 0.137 11.429
3.416 0.129 11.275
3.416 0.116 11.112
3.415 0.107 10.955
3.415 0.112 10.799
3.415 0.122 10.718
3.415 0.124 10.412
3.414 0.050 10.248
3.414 0.006 10.090
3.414 -0.011 9.937
3.414 -0.028 9.772
3.413 -0.047 9.611
3.413 -0.067 9.456
3.413 -0.075 9.298
3.413 -0.083 9.152
3.413 -0.094 8.983
3.413 -0.093 8.829
3.413 -0.092 8.672
3.412 -0.105 8.515
3.412 -0.117 8.358
3.412 -0.128 8.201
3.412 -0.135 8.039
3.412 -0.147 7.885
3.412 -0.149 7.732
3.412 -0.134 7.570
3.412 -0.090 7.490
3.413 -0.003 7.405
3.413 0.100 7.333
3.414 0.257 7.275
3.414 0.349 7.186
3.414 0.298 7.029
3.413 0.177 6.871
3.413 0.122 6.711
3.413 0.108 6.552
3.413 0.095 6.396
3.412 0.084 6.235
3.412 0.065 6.080
3.411 0.050 5.924
3.411 0.048 5.765
3.411 0.042 5.610
3.410 0.030 5.448
3.410 0.021 5.297
3.409 0.013 5.129
3.409 0.005 4.982
3.408 -0.006 4.821
3.408 -0.018 4.665
3.408 -0.024 4.502
3.407 -0.025 4.352
3.407 0.029 4.188
3.407 0.104 4.102
3.408 0.208 4.030
3.408 0.303 3.959
3.408 0.376 3.798
3.408 0.328 3.638
3.407 0.296 3.481
3.407 0.281 3.325
3.406 0.272 3.169
3.406 0.271 3.012
3.405 0.276 2.843
3.405 0.277 2.698
3.404 0.272 2.533
3.404 0.266 2.379
3.403 0.268 2.225
3.403 0.275 2.061
3.402 0.284 1.903
3.402 0.289 1.746
3.402 0.285 1.595
3.401 0.286 1.429
3.401 0.294 1.273
3.401 0.302 1.115
3.401 0.298 0.960
3.401 0.291 0.806
3.401 0.284 0.684
3.401 0.307 0.624
3.517 0.270 13.702
3.517 0.260 13.565
3.516 0.236 13.399
3.516 0.217 13.238
3.516 0.207 13.088
3.516 0.195 12.927
3.516 0.183 12.767
3.516 0.176 12.610
3.516 0.176 12.451
3.516 0.169 12.301
3.516 0.167 12.137
3.516 0.172 11.978
3.516 0.163 11.826
3.516 0.149 11.665
3.515 0.135 11.509
3.515 0.129 11.354
3.515 0.119 11.193
3.515 0.109 11.035
3.515 0.116 10.880
3.515 0.149 10.719
3.515 0.174 10.636
3.514 0.190 10.488
3.514 0.117 10.322
3.514 0.044 10.172
3.513 0.013 10.008
3.513 -0.013 9.853
3.513 -0.040 9.701
3.513 -0.062 9.539
3.512 -0.079 9.381
3.512 -0.085 9.215
3.512 -0.093 9.070
3.512 -0.100 8.905
3.512 -0.091 8.756
3.512 -0.095 8.591
3.512 -0.109 8.439
3.512 -0.117 8.274
3.512 -0.125 8.122
3.512 -0.136 7.963
3.512 -0.147 7.801
3.512 -0.149 7.652
3.512 -0.111 7.494
3.512 -0.040 7.408
3.512 0.073 7.334
3.513 0.188 7.270
3.513 0.274 7.187
3.513 0.280 7.030
3.513 0.167 6.869
3.512 0.123 6.705
3.512 0.103 6.560
3.512 0.084 6.387
3.512 0.074 6.242
3.511 0.063 6.079
3.511 0.052 5.925
3.510 0.046 5.766
3.510 0.038 5.607
3.509 0.032 5.449
3.509 0.023 5.295
3.508 0.015 5.137
3.508 0.007 4.973
3.508 -0.009 4.825
3.507 -0.021 4.657
3.507 -0.025 4.510
3.507 -0.028 4.343
3.507 0.020 4.202
3.507 0.091 4.110
3.507 0.192 4.028
3.507 0.287 3.958
3.507 0.348 3.879
3.507 0.348 3.715
3.507 0.301 3.563
3.506 0.281 3.407
3.506 0.270 3.239
3.505 0.265 3.086
3.505 0.273 2.933
3.504 0.282 2.771
3.504 0.278 2.617
3.503 0.270 2.457
3.503 0.269 2.299
3.502 0.276 2.138
3.502 0.286 1.988
3.501 0.290 1.825
3.501 0.292 1.668
3.501 0.291 1.512
3.500 0.287 1.356
3.500 0.293 1.203
3.500 0.298 1.028
3.500 0.296 0.882
3.500 0.286 0.733
3.616 0.386 13.836
3.616 0.343 13.708
3.615 0.263 13.560
3.615 0.228 13.405
3.615 0.214 13.236
3.615 0.210 13.087
3.615 0.200 12.928
3.615 0.185 12.772
3.615 0.174 12.609
3.615 0.176 12.455
3.614 0.170 12.295
3.614 0.163 12.137
3.614 0.168 11.987
3.614 0.160 11.821
3.614 0.144 11.667
3.614 0.132 11.508
3.614 0.129 11.349
3.614 0.123 11.200
3.613 0.109 11.033
3.613 0.120 10.877
3.613 0.156 10.723
3.613 0.210 10.565
3.613 0.177 10.414
3.612 0.079 10.249
3.612 0.023 10.089
3.612 -0.004 9.930
3.611 -0.033 9.767
3.611 -0.058 9.622
3.611 -0.072 9.459
3.611 -0.081 9.301
3.611 -0.086 9.140
3.611 -0.098 8.988
3.611 -0.095 8.828
3.610 -0.089 8.671
3.610 -0.103 8.513
3.610 -0.114 8.362
3.610 -0.121 8.199
3.610 -0.127 8.045
3.610 -0.138 7.887
3.610 -0.146 7.724
3.610 -0.144 7.573
3.611 -0.058 7.408
3.611 0.036 7.329
3.611 0.135 7.255
3.612 0.217 7.182
3.612 0.237 7.044
3.611 0.191 6.954
3.611 0.120 6.789
3.611 0.103 6.624
3.611 0.078 6.478
3.610 0.065 6.314
3.610 0.062 6.158
3.610 0.051 6.007
3.609 0.044 5.844
3.609 0.033 5.679
3.608 0.026 5.533
3.608 0.025 5.370
3.607 0.016 5.217
3.607 0.012 5.058
3.606 -0.002 4.901
3.606 -0.022 4.740
3.606 -0.025 4.586
3.605 -0.022 4.428
3.605 -0.012 4.270
3.605 0.089 4.104
3.605 0.187 4.023
3.606 0.280 3.963
3.606 0.360 3.797
3.605 0.321 3.640
3.605 0.281 3.479
3.605 0.268 3.329
3.604 0.261 3.161
3.604 0.263 3.007
3.603 0.275 2.857
3.603 0.276 2.693
3.602 0.274 2.534
3.602 0.272 2.380
3.601 0.278 2.218
3.601 0.287 2.064
3.600 0.290 1.905
3.600 0.288 1.746
3.599 0.290 1.589
3.599 0.293 1.437
3.599 0.293 1.275
3.599 0.297 1.116
3.599 0.295 0.960
3.599 0.292 0.796
3.715 0.388 13.843
3.715 0.300 13.709
3.714 0.255 13.555
3.714 0.228 13.402
3.714 0.211 13.242
3.714 0.207 13.080
3.714 0.198 12.929
3.714 0.183 12.771
3.714 0.176 12.612
3.714 0.174 12.458
3.714 0.169 12.294
3.714 0.165 12.138
3.714 0.164 11.976
3.713 0.154 11.828
3.713 0.142 11.663
3.713 0.134 11.515
3.713 0.130 11.351
3.713 0.122 11.190
3.713 0.110 11.037
3.712 0.115 10.881
3.712 0.141 10.724
3.712 0.176 10.475
3.712 0.096 10.333
3.711 0.031 10.167
3.711 0.003 10.011
3.711 -0.022 9.854
3.711 -0.047 9.691
3.710 -0.064 9.535
3.710 -0.074 9.385
3.710 -0.075 9.216
3.710 -0.086 9.070
3.710 -0.094 8.906
3.710 -0.086 8.752
3.710 -0.092 8.593
3.710 -0.109 8.435
3.709 -0.118 8.283
3.709 -0.120 8.125
3.709 -0.122 7.956
3.709 -0.131 7.811
3.709 -0.134 7.654
3.710 -0.108 7.495
3.710 -0.063 7.411
3.710 0.018 7.329
3.710 0.108 7.262
3.711 0.185 7.185
3.711 0.209 7.027
3.710 0.142 6.868
3.710 0.112 6.715
3.710 0.095 6.548
3.710 0.074 6.398
3.709 0.067 6.237
3.709 0.062 6.074
3.709 0.051 5.924
3.708 0.037 5.770
3.708 0.024 5.603
3.707 0.024 5.453
3.707 0.023 5.293
3.706 0.018 5.136
3.706 0.006 4.971
3.705 -0.019 4.831
3.705 -0.030 4.665
3.705 -0.025 4.501
3.705 -0.024 4.357
3.704 0.016 4.182
3.705 0.081 4.109
3.705 0.176 4.033
3.705 0.269 3.956
3.705 0.333 3.878
3.705 0.342 3.726
3.704 0.294 3.563
3.704 0.274 3.397
3.704 0.267 3.246
3.703 0.268 3.096
3.703 0.280 2.923
3.702 0.282 2.769
3.702 0.280 2.620
3.701 0.280 2.451
3.701 0.283 2.308
3.700 0.288 2.144
3.700 0.289 1.976
3.699 0.284 1.827
3.699 0.283 1.675
3.699 0.293 1.507
3.698 0.296 1.357
3.698 0.294 1.199
3.698 0.300 1.034
3.698 0.296 0.878
3.698 0.301 0.742
3.814 0.310 13.839
3.814 0.284 13.701
3.814 0.252 13.559
3.814 0.225 13.406
3.814 0.212 13.242
3.814 0.203 13.082
3.813 0.196 12.930
3.813 0.186 12.765
3.813 0.178 12.612
3.813 0.175 12.452
3.813 0.170 12.298
3.813 0.165 12.140
3.813 0.161 11.984
3.813 0.154 11.820
3.813 0.143 11.671
3.813 0.137 11.501
3.813 0.132 11.350
3.812 0.120 11.197
3.812 0.110 11.035
3.812 0.111 10.877
3.812 0.116 10.797
3.811 0.060 10.314
3.811 0.016 10.168
3.811 -0.006 10.011
3.810 -0.024 9.857
3.810 -0.046 9.694
3.810 -0.057 9.538
3.810 -0.065 9.387
3.810 -0.067 9.220
3.810 -0.074 9.065
3.809 -0.089 8.904
3.809 -0.087 8.749
3.809 -0.092 8.595
3.809 -0.107 8.435
3.809 -0.119 8.283
3.809 -0.120 8.121
3.809 -0.116 7.963
3.809 -0.122 7.810
3.809 -0.128 7.650
3.809 -0.102 7.486
3.810 0.009 7.337
3.810 0.088 7.263
3.810 0.157 7.188
3.810 0.190 7.019
3.810 0.138 6.871
3.810 0.113 6.711
3.810 0.101 6.554
3.809 0.085 6.402
3.809 0.077 6.234
3.809 0.069 6.076
3.808 0.053 5.928
3.808 0.036 5.762
3.807 0.024 5.609
3.807 0.024 5.448
3.806 0.020 5.297
3.806 0.016 5.140
3.805 0.002 4.978
3.805 -0.026 4.821
3.805 -0.034 4.661
3.804 -0.026 4.502
3.804 -0.022 4.353
3.804 0.015 4.195
3.804 0.079 4.105
3.804 0.176 4.025
3.805 0.271 3.953
3.805 0.338 3.876
3.804 0.346 3.716
3.804 0.296 3.567
3.804 0.274 3.408
3.803 0.273 3.240
3.803 0.277 3.089
3.802 0.287 2.928
3.802 0.290 2.769
3.801 0.286 2.619
3.801 0.288 2.460
3.800 0.294 2.296
3.800 0.295 2.144
3.799 0.291 1.978
3.799 0.279 1.830
3.798 0.284 1.672
3.798 0.300 1.507
3.798 0.302 1.358
3.798 0.300 1.195
3.798 0.307 1.036
3.798 0.299 0.889
3.798 0.295 0.809
3.914 0.306 13.832
3.914 0.271 13.705
3.914 0.249 13.553
3.914 0.230 13.404
3.914 0.217 13.246
3.913 0.207 13.083
3.913 0.197 12.921
3.913 0.185 12.777
3.913 0.180 12.612
3.913 0.177 12.451
3.913 0.171 12.294
3.913 0.169 12.140
3.913 0.162 11.987
3.913 0.154 11.823
3.913 0.144 11.663
3.913 0.136 11.508
3.913 0.135 11.353
3.912 0.125 11.193
3.912 0.114 11.038
3.912 0.109 10.880
3.912 0.109 10.793
3.911 0.042 10.321
3.911 0.010 10.164
3.911 -0.007 10.011
3.910 -0.021 9.856
3.910 -0.038 9.695
3.910 -0.053 9.536
3.910 -0.062 9.375
3.910 -0.065 9.222
3.910 -0.070 9.065
3.909 -0.086 8.913
3.909 -0.091 8.749
3.909 -0.090 8.597
3.909 -0.102 8.438
3.909 -0.115 8.276
3.909 -0.117 8.119
3.909 -0.111 7.968
3.909 -0.117 7.807
3.909 -0.123 7.650
3.909 -0.100 7.494
3.910 0.014 7.333
3.910 0.093 7.266
3.910 0.158 7.185
3.910 0.183 7.026
3.910 0.140 6.866
3.910 0.112 6.720
3.910 0.100 6.549
3.909 0.086 6.387
3.909 0.078 6.239
3.909 0.067 6.085
3.908 0.049 5.917
3.908 0.033 5.768
3.907 0.022 5.614
3.907 0.024 5.446
3.906 0.023 5.289
3.906 0.020 5.136
3.906 0.005 4.984
3.905 -0.025 4.820
3.905 -0.036 4.668
3.904 -0.031 4.504
3.904 -0.032 4.345
3.904 0.008 4.196
3.904 0.073 4.111
3.904 0.171 4.029
3.905 0.268 3.955
3.905 0.340 3.878
3.905 0.354 3.725
3.904 0.301 3.552
3.904 0.284 3.405
3.903 0.284 3.250
3.903 0.292 3.077
3.903 0.300 2.933
3.902 0.299 2.783
3.902 0.293 2.610
3.901 0.293 2.455
3.900 0.293 2.292
3.900 0.294 2.142
3.899 0.285 1.986
3.899 0.275 1.830
3.899 0.282 1.669
3.898 0.301 1.509
3.898 0.310 1.357
3.898 0.308 1.192
3.898 0.310 1.039
3.898 0.303 0.875
3.898 0.304 0.730
4.015 0.275 13.828
4.015 0.286 13.705
4.015 0.261 13.565
4.015 0.239 13.396
4.015 0.216 13.238
4.014 0.201 13.087
4.014 0.188 12.925
4.014 0.176 12.769
4.014 0.178 12.607
4.014 0.178 12.455
4.014 0.174 12.293
4.014 0.175 12.145
4.014 0.168 11.980
4.014 0.156 11.823
4.014 0.141 11.668
4.014 0.135 11.515
4.013 0.132 11.342
4.013 0.120 11.196
4.013 0.113 11.033
4.013 0.113 10.887
4.013 0.113 10.805
4.012 0.070 10.403
4.012 0.017 10.247
4.012 -0.004 10.091
4.011 -0.013 9.925
4.011 -0.024 9.780
4.011 -0.039 9.614
4.011 -0.053 9.460
4.011 -0.062 9.298
4.011 -0.059 9.144
4.010 -0.073 8.986
4.010 -0.094 8.829
4.010 -0.090 8.668
4.010 -0.094 8.519
4.010 -0.111 8.355
4.010 -0.122 8.204
4.010 -0.115 8.040
4.010 -0.113 7.885
4.010 -0.123 7.731
4.010 -0.117 7.564
4.010 -0.046 7.416
4.011 0.029 7.331
4.011 0.109 7.264
4.011 0.200 7.106
4.011 0.172 6.949
4.011 0.127 6.787
4.011 0.105 6.634
4.010 0.092 6.474
4.010 0.081 6.310
4.010 0.068 6.157
4.009 0.054 6.005
4.009 0.033 5.844
4.008 0.016 5.686
4.008 0.015 5.529
4.007 0.018 5.372
4.007 0.019 5.213
4.007 0.017 5.056
4.006 -0.002 4.900
4.006 -0.027 4.736
4.005 -0.030 4.592
4.005 -0.030 4.427
4.005 -0.028 4.267
4.005 0.075 4.110
4.005 0.176 4.031
4.006 0.277 3.954
4.006 0.352 3.879
4.006 0.366 3.725
4.005 0.313 3.554
4.005 0.291 3.401
4.004 0.287 3.244
4.004 0.292 3.088
4.003 0.296 2.934
4.003 0.298 2.772
4.002 0.288 2.610
4.002 0.281 2.456
4.001 0.281 2.308
4.001 0.281 2.142
4.000 0.276 1.979
4.000 0.271 1.831
3.999 0.280 1.664
3.999 0.299 1.509
3.999 0.308 1.354
3.999 0.311 1.191
3.999 0.315 1.044
3.999 0.318 0.873
3.999 0.309 0.727
3.999 0.341 0.626
4.115 0.337 13.837
4.115 0.290 13.707
4.115 0.270 13.563
4.115 0.247 13.396
4.115 0.220 13.241
4.115 0.202 13.083
4.115 0.185 12.926
4.114 0.176 12.766
4.114 0.175 12.612
4.114 0.174 12.453
4.114 0.175 12.299
4.114 0.176 12.138
4.114 0.170 11.981
4.114 0.153 11.829
4.114 0.138 11.658
4.114 0.133 11.512
4.114 0.130 11.355
4.114 0.120 11.190
4.113 0.114 11.031
4.113 0.120 10.876
4.113 0.121 10.725
4.112 0.046 10.332
4.112 0.013 10.173
4.112 -0.002 10.014
4.112 -0.013 9.846
4.111 -0.029 9.693
4.111 -0.047 9.541
4.111 -0.065 9.378
4.111 -0.064 9.227
4.111 -0.062 9.061
4.111 -0.081 8.910
4.110 -0.090 8.750
4.110 -0.087 8.591
4.110 -0.096 8.440
4.110 -0.114 8.275
4.110 -0.116 8.116
4.110 -0.104 7.967
4.110 -0.109 7.812
4.110 -0.121 7.647
4.110 -0.091 7.493
4.111 -0.042 7.414
4.111 0.036 7.332
4.111 0.115 7.259
4.111 0.178 7.180
4.112 0.196 7.041
4.111 0.142 6.869
4.111 0.112 6.699
4.111 0.097 6.548
4.111 0.082 6.401
4.110 0.074 6.239
4.110 0.063 6.086
4.109 0.041 5.912
4.109 0.021 5.769
4.108 0.011 5.607
4.108 0.017 5.448
4.108 0.022 5.291
4.107 0.025 5.140
4.107 0.019 4.979
4.106 -0.006 4.821
4.106 -0.027 4.662
4.106 -0.032 4.508
4.105 -0.036 4.348
4.105 0.004 4.192
4.105 0.069 4.114
4.106 0.170 4.035
4.106 0.275 3.955
4.106 0.358 3.872
4.106 0.380 3.720
4.105 0.317 3.559
4.105 0.286 3.402
4.105 0.283 3.248
4.104 0.285 3.087
4.104 0.291 2.927
4.103 0.297 2.769
4.103 0.290 2.621
4.102 0.276 2.450
4.102 0.270 2.297
4.101 0.269 2.150
4.100 0.265 1.981
4.100 0.268 1.826
4.100 0.274 1.667
4.099 0.286 1.519
4.099 0.299 1.347
4.099 0.305 1.200
4.099 0.319 1.034
4.099 0.323 0.883
4.099 0.318 0.726
4.216 0.285 13.832
4.216 0.294 13.699
4.216 0.268 13.556
4.216 0.250 13.403
4.216 0.225 13.242
4.216 0.207 13.084
4.216 0.190 12.928
4.215 0.179 12.776
4.215 0.173 12.611
4.215 0.173 12.449
4.215 0.178 12.300
4.215 0.181 12.139
4.215 0.173 11.978
4.215 0.153 11.826
4.215 0.141 11.664
4.215 0.137 11.510
4.215 0.137 11.351
4.215 0.130 11.197
4.214 0.127 11.040
4.214 0.131 10.871
4.214 0.125 10.719
4.213 0.040 10.330
4.213 0.007 10.162
4.213 -0.007 10.009
4.213 -0.014 9.853
4.212 -0.026 9.695
4.212 -0.044 9.541
4.212 -0.062 9.377
4.212 -0.061 9.225
4.212 -0.058 9.063
4.212 -0.079 8.909
4.211 -0.088 8.754
4.211 -0.083 8.588
4.211 -0.092 8.435
4.211 -0.110 8.279
4.211 -0.115 8.126
4.211 -0.101 7.959
4.211 -0.109 7.809
4.211 -0.127 7.654
4.211 -0.094 7.495
4.212 -0.044 7.418
4.212 0.034 7.331
4.212 0.112 7.253
4.213 0.198 7.105
4.212 0.164 6.944
4.212 0.111 6.789
4.212 0.089 6.633
4.212 0.079 6.474
4.211 0.069 6.318
4.211 0.066 6.156
4.211 0.049 6.002
4.210 0.022 5.844
4.210 0.006 5.684
4.209 0.009 5.529
4.209 0.021 5.373
4.208 0.027 5.210
4.208 0.027 5.063
4.208 0.014 4.900
4.207 -0.013 4.742
4.207 -0.030 4.587
4.206 -0.036 4.425
4.206 -0.033 4.266
4.206 0.056 4.109
4.206 0.152 4.035
4.207 0.256 3.960
4.207 0.342 3.879
4.207 0.375 3.718
4.206 0.312 3.559
4.206 0.281 3.403
4.205 0.280 3.243
4.205 0.280 3.086
4.205 0.288 2.941
4.204 0.293 2.762
4.204 0.285 2.610
4.203 0.268 2.462
4.202 0.261 2.298
4.202 0.261 2.146
4.201 0.260 1.992
4.201 0.266 1.818
4.201 0.270 1.676
4.200 0.277 1.502
4.200 0.288 1.361
4.200 0.300 1.192
4.200 0.315 1.035
4.200 0.318 0.887
4.200 0.321 0.803
4.316 0.238 13.835
4.316 0.285 13.703
4.316 0.278 13.560
4.316 0.252 13.403
4.316 0.226 13.245
4.316 0.207 13.078
4.316 0.186 12.928
4.316 0.175 12.769
4.316 0.170 12.613
4.315 0.167 12.451
4.315 0.177 12.295
4.315 0.187 12.140
4.315 0.175 11.983
4.315 0.155 11.823
4.315 0.142 11.671
4.315 0.138 11.505
4.315 0.139 11.351
4.315 0.140 11.193
4.315 0.139 11.036
4.314 0.135 10.885
4.314 0.125 10.718
4.314 0.114 10.637
4.314 0.077 10.488
4.313 0.035 10.326
4.313 -0.000 10.167
4.313 -0.009 10.013
4.313 -0.011 9.846
4.312 -0.017 9.701
4.312 -0.037 9.528
4.312 -0.057 9.388
4.312 -0.056 9.227
4.312 -0.058 9.061
4.312 -0.075 8.907
4.312 -0.081 8.753
4.311 -0.079 8.595
4.311 -0.089 8.439
4.311 -0.107 8.272
4.311 -0.117 8.122
4.311 -0.103 7.968
4.311 -0.112 7.806
4.311 -0.132 7.654
4.311 -0.105 7.492
4.312 -0.056 7.400
4.312 0.022 7.333
4.312 0.103 7.265
4.312 0.167 7.174
4.312 0.184 7.028
4.312 0.133 6.867
4.312 0.097 6.715
4.312 0.081 6.553
4.311 0.076 6.395
4.311 0.078 6.240
4.311 0.070 6.079
4.310 0.045 5.930
4.310 0.022 5.756
4.309 0.013 5.610
4.309 0.025 5.451
4.309 0.034 5.299
4.308 0.032 5.131
4.308 0.020 4.977
4.307 -0.001 4.822
4.307 -0.021 4.664
4.307 -0.032 4.510
4.306 -0.044 4.350
4.306 -0.024 4.191
4.306 0.032 4.103
4.306 0.133 4.024
4.307 0.236 3.955
4.307 0.326 3.880
4.307 0.359 3.723
4.306 0.306 3.563
4.306 0.285 3.401
4.305 0.281 3.242
4.305 0.278 3.088
4.305 0.287 2.930
4.304 0.291 2.775
4.304 0.283 2.617
4.303 0.267 2.455
4.302 0.256 2.297
4.302 0.260 2.139
4.301 0.259 1.989
4.301 0.260 1.827
4.301 0.268 1.675
4.300 0.274 1.503
4.300 0.282 1.358
4.300 0.290 1.201
4.300 0.308 1.029
4.300 0.308 0.881
4.300 0.316 0.742
4.415 0.294 13.838
4.415 0.293 13.701
4.415 0.269 13.556
4.415 0.242 13.409
4.415 0.220 13.240
4.415 0.203 13.085
4.414 0.186 12.930
4.414 0.174 12.763
4.414 0.166 12.607
4.414 0.164 12.460
4.414 0.174 12.297
4.414 0.182 12.133
4.414 0.174 11.986
4.414 0.159 11.823
4.414 0.145 11.663
4.414 0.141 11.512
4.414 0.143 11.348
4.414 0.141 11.199
4.413 0.141 11.037
4.413 0.135 10.878
4.413 0.126 10.726
4.413 0.117 10.643
4.412 0.041 10.325
4.412 0.002 10.167
4.412 -0.011 10.008
4.411 -0.013 9.854
4.411 -0.016 9.697
4.411 -0.031 9.539
4.411 -0.051 9.379
4.411 -0.059 9.221
4.411 -0.062 9.064
4.410 -0.077 8.913
4.410 -0.084 8.748
4.410 -0.079 8.596
4.410 -0.088 8.430
4.410 -0.111 8.283
4.410 -0.121 8.122
4.410 -0.111 7.966
4.410 -0.116 7.802
4.410 -0.138 7.649
4.410 -0.116 7.498
4.410 -0.068 7.411
4.411 0.009 7.329
4.411 0.090 7.263
4.411 0.183 7.108
4.411 0.156 6.947
4.411 0.114 6.788
4.411 0.092 6.635
4.410 0.081 6.472
4.410 0.082 6.318
4.410 0.084 6.155
4.409 0.067 5.999
4.409 0.041 5.846
4.408 0.022 5.692
4.408 0.024 5.524
4.408 0.033 5.371
4.407 0.025 5.217
4.407 0.013 5.057
4.406 -0.005 4.898
4.406 -0.021 4.743
4.406 -0.025 4.586
4.405 -0.035 4.426
4.405 -0.055 4.274
4.405 0.006 4.107
4.405 0.091 4.031
4.405 0.207 3.956
4.406 0.302 3.880
4.405 0.339 3.715
4.405 0.292 3.562
4.405 0.278 3.402
4.404 0.276 3.240
4.404 0.272 3.099
4.403 0.279 2.927
4.403 0.291 2.777
4.402 0.283 2.609
4.402 0.271 2.454
4.401 0.265 2.304
4.401 0.265 2.143
4.400 0.261 1.990
4.400 0.256 1.823
4.399 0.262 1.666
4.399 0.267 1.513
4.399 0.271 1.354
4.399 0.277 1.191
4.399 0.293 1.047
4.399 0.298 0.874
4.399 0.307 0.732
4.399 0.340 0.625
4.514 0.329 13.835
4.514 0.286 13.705
4.514 0.267 13.554
4.514 0.242 13.403
4.514 0.218 13.239
4.514 0.206 13.089
4.513 0.190 12.927
4.513 0.177 12.772
4.513 0.169 12.608
4.513 0.167 12.453
4.513 0.171 12.295
4.513 0.177 12.142
4.513 0.172 11.981
4.513 0.159 11.827
4.513 0.149 11.665
4.513 0.149 11.508
4.513 0.149 11.349
4.512 0.148 11.197
4.512 0.143 11.037
4.512 0.135 10.880
4.512 0.124 10.717
4.511 0.057 10.337
4.511 0.016 10.174
4.511 -0.004 10.013
4.510 -0.014 9.846
4.510 -0.022 9.698
4.510 -0.035 9.537
4.510 -0.059 9.381
4.510 -0.069 9.225
4.509 -0.071 9.063
4.509 -0.081 8.903
4.509 -0.084 8.753
4.509 -0.080 8.597
4.509 -0.088 8.439
4.509 -0.110 8.277
4.509 -0.123 8.119
4.509 -0.115 7.967
4.509 -0.117 7.804
4.509 -0.137 7.648
4.509 -0.121 7.493
4.510 0.005 7.339
4.510 0.088 7.265
4.510 0.154 7.189
4.510 0.178 7.028
4.510 0.138 6.860
4.510 0.108 6.710
4.509 0.087 6.558
4.509 0.082 6.392
4.509 0.085 6.241
4.509 0.077 6.081
4.508 0.058 5.919
4.508 0.037 5.767
4.507 0.027 5.610
4.507 0.038 5.443
4.506 0.035 5.299
4.506 0.014 5.130
4.505 -0.002 4.984
4.505 -0.017 4.825
4.505 -0.023 4.657
4.504 -0.023 4.506
4.504 -0.047 4.350
4.504 -0.028 4.201
4.504 0.002 4.110
4.504 0.106 4.026
4.504 0.227 3.952
4.504 0.303 3.881
4.504 0.310 3.720
4.504 0.281 3.559
4.503 0.271 3.400
4.503 0.268 3.245
4.503 0.268 3.085
4.502 0.277 2.937
4.502 0.290 2.767
4.501 0.289 2.615
4.501 0.276 2.458
4.500 0.275 2.302
4.500 0.272 2.141
4.499 0.259 1.977
4.499 0.257 1.836
4.498 0.258 1.664
4.498 0.264 1.516
4.498 0.276 1.353
4.498 0.275 1.195
4.498 0.279 1.040
4.498 0.289 0.883
4.498 0.306 0.730
4.498 0.351 0.627
4.613 0.259 13.828
4.613 0.281 13.701
4.613 0.263 13.563
4.612 0.240 13.399
4.612 0.219 13.243
4.612 0.207 13.084
4.612 0.194 12.927
4.612 0.178 12.774
4.612 0.175 12.608
4.612 0.172 12.453
4.612 0.168 12.297
4.612 0.169 12.141
4.612 0.166 11.983
4.612 0.157 11.824
4.611 0.149 11.665
4.611 0.147 11.503
4.611 0.144 11.359
4.611 0.141 11.192
4.611 0.134 11.035
4.611 0.121 10.880
4.610 0.116 10.718
4.610 0.065 10.328
4.609 0.024 10.158
4.609 -0.001 10.017
4.609 -0.016 9.851
4.609 -0.023 9.693
4.609 -0.035 9.543
4.608 -0.058 9.378
4.608 -0.069 9.221
4.608 -0.070 9.068
4.608 -0.080 8.913
4.608 -0.083 8.749
4.608 -0.078 8.585
4.608 -0.088 8.445
4.608 -0.110 8.277
4.608 -0.122 8.120
4.608 -0.118 7.965
4.608 -0.121 7.811
4.608 -0.141 7.652
4.608 -0.125 7.488
4.608 0.001 7.340
4.608 0.085 7.256
4.609 0.178 7.100
4.609 0.152 6.951
4.608 0.115 6.783
4.608 0.092 6.635
4.608 0.079 6.478
4.608 0.080 6.312
4.607 0.079 6.160
4.607 0.065 6.000
4.606 0.046 5.844
4.606 0.029 5.687
4.606 0.031 5.530
4.605 0.034 5.365
4.605 0.017 5.217
4.604 -0.003 5.061
4.604 -0.013 4.901
4.603 -0.019 4.738
4.603 -0.022 4.582
4.603 -0.026 4.431
4.602 -0.038 4.272
4.603 0.052 4.116
4.603 0.165 4.029
4.603 0.385 3.805
4.603 0.317 3.641
4.602 0.268 3.481
4.602 0.257 3.324
4.601 0.258 3.166
4.601 0.263 3.005
4.601 0.280 2.853
4.600 0.291 2.692
4.600 0.281 2.538
4.599 0.273 2.382
4.598 0.277 2.220
4.598 0.268 2.065
4.597 0.258 1.903
4.597 0.260 1.747
4.597 0.263 1.592
4.597 0.274 1.436
4.596 0.284 1.271
4.596 0.278 1.122
4.596 0.277 0.957
4.596 0.286 0.799
4.597 0.351 0.677
4.597 0.352 0.623
4.712 0.283 13.835
4.712 0.272 13.697
4.712 0.257 13.557
4.712 0.242 13.399
4.712 0.226 13.245
4.711 0.207 13.088
4.711 0.191 12.925
4.711 0.182 12.767
4.711 0.179 12.610
4.711 0.174 12.454
4.711 0.168 12.296
4.711 0.162 12.140
4.711 0.155 11.978
4.711 0.152 11.824
4.711 0.149 11.672
4.711 0.142 11.503
4.711 0.136 11.352
4.710 0.134 11.193
4.710 0.129 11.035
4.710 0.111 10.879
4.710 0.116 10.801
4.709 0.081 10.324
4.709 0.019 10.174
4.709 -0.003 10.015
4.708 -0.018 9.850
4.708 -0.029 9.698
4.708 -0.037 9.532
4.708 -0.056 9.382
4.708 -0.066 9.220
4.708 -0.068 9.068
4.707 -0.078 8.904
4.707 -0.078 8.755
4.707 -0.076 8.597
4.707 -0.086 8.433
4.707 -0.106 8.280
4.707 -0.123 8.124
4.707 -0.124 7.957
4.707 -0.123 7.812
4.707 -0.138 7.639
4.707 -0.127 7.500
4.707 -0.078 7.412
4.708 0.008 7.336
4.708 0.094 7.252
4.708 0.160 7.175
4.708 0.175 7.025
4.708 0.127 6.874
4.708 0.106 6.713
4.708 0.094 6.547
4.707 0.080 6.389
4.707 0.081 6.242
4.707 0.070 6.083
4.706 0.047 5.925
4.706 0.036 5.762
4.705 0.030 5.607
4.705 0.031 5.453
4.704 0.023 5.292
4.704 0.002 5.130
4.703 -0.009 4.979
4.703 -0.016 4.823
4.703 -0.020 4.666
4.702 -0.021 4.507
4.702 -0.023 4.349
4.702 0.025 4.194
4.702 0.110 4.104
4.703 0.505 3.805
4.703 0.393 3.714
4.702 0.299 3.563
4.702 0.262 3.406
4.701 0.257 3.246
4.701 0.259 3.087
4.700 0.277 2.933
4.700 0.295 2.774
4.699 0.292 2.615
4.699 0.282 2.454
4.698 0.280 2.300
4.698 0.277 2.141
4.697 0.265 1.988
4.697 0.262 1.819
4.696 0.265 1.677
4.696 0.274 1.507
4.696 0.290 1.352
4.696 0.294 1.192
4.696 0.286 1.039
4.696 0.292 0.881
4.696 0.314 0.722
4.696 0.313 0.630
4.812 0.303 13.836
4.812 0.294 13.705
4.812 0.257 13.560
4.812 0.239 13.405
4.812 0.228 13.237
4.812 0.210 13.081
4.812 0.193 12.931
4.812 0.189 12.767
4.812 0.184 12.613
4.812 0.179 12.451
4.811 0.170 12.294
4.811 0.153 12.144
4.811 0.146 11.975
4.811 0.151 11.827
4.811 0.148 11.660
4.811 0.140 11.513
4.811 0.136 11.354
4.811 0.135 11.186
4.811 0.130 11.038
4.810 0.120 10.876
4.810 0.127 10.806
4.809 0.053 10.322
4.809 0.022 10.166
4.809 -0.004 10.014
4.809 -0.022 9.857
4.808 -0.032 9.690
4.808 -0.039 9.536
4.808 -0.052 9.382
4.808 -0.056 9.224
4.808 -0.059 9.064
4.808 -0.070 8.906
4.808 -0.073 8.749
4.808 -0.072 8.593
4.807 -0.082 8.435
4.807 -0.101 8.282
4.807 -0.120 8.124
4.807 -0.122 7.962
4.807 -0.124 7.805
4.807 -0.135 7.652
4.807 -0.116 7.489
4.808 -0.062 7.403
4.808 0.030 7.333
4.808 0.122 7.262
4.809 0.187 7.185
4.809 0.183 7.026
4.808 0.124 6.883
4.808 0.102 6.704
4.808 0.089 6.552
4.808 0.077 6.391
4.807 0.071 6.238
4.807 0.059 6.079
4.806 0.041 5.919
4.806 0.031 5.765
4.806 0.027 5.611
4.805 0.027 5.453
4.805 0.020 5.293
4.804 0.003 5.139
4.804 -0.007 4.978
4.803 -0.015 4.814
4.803 -0.021 4.661
4.803 -0.024 4.512
4.802 -0.024 4.352
4.802 0.050 4.190
4.803 0.155 4.097
4.803 0.387 4.005
4.804 0.567 3.943
4.804 0.557 3.815
4.803 0.426 3.726
4.803 0.349 3.640
4.802 0.277 3.483
4.802 0.261 3.320
4.801 0.255 3.178
4.801 0.271 3.003
4.801 0.292 2.851
4.800 0.291 2.693
4.799 0.283 2.534
4.799 0.278 2.384
4.798 0.274 2.218
4.798 0.270 2.060
4.797 0.267 1.913
4.797 0.273 1.739
4.797 0.278 1.594
4.796 0.290 1.429
4.796 0.301 1.280
4.796 0.296 1.114
4.796 0.290 0.955
4.796 0.301 0.807
4.796 0.356 0.673
4.796 0.357 0.625
4.913 0.333 13.834
4.913 0.293 13.704
4.913 0.274 13.565
4.912 0.239 13.400
4.912 0.218 13.242
4.912 0.200 13.086
4.912 0.185 12.927
4.912 0.181 12.767
4.912 0.182 12.609
4.912 0.180 12.452
4.912 0.168 12.298
4.912 0.152 12.142
4.912 0.144 11.982
4.912 0.147 11.819
4.912 0.143 11.670
4.911 0.130 11.508
4.911 0.126 11.346
4.911 0.129 11.202
4.911 0.125 11.034
4.911 0.121 10.876
4.911 0.162 10.718
4.911 0.210 10.638
4.910 0.130 10.333
4.910 0.061 10.253
4.909 0.002 10.093
4.909 -0.009 9.921
4.909 -0.025 9.777
4.909 -0.034 9.618
4.909 -0.042 9.455
4.909 -0.049 9.306
4.908 -0.054 9.139
4.908 -0.066 8.986
4.908 -0.072 8.833
4.908 -0.074 8.674
4.908 -0.075 8.513
4.908 -0.089 8.356
4.908 -0.110 8.200
4.908 -0.119 8.042
4.908 -0.118 7.886
4.908 -0.121 7.730
4.908 -0.122 7.573
4.908 -0.041 7.410
4.909 0.063 7.329
4.909 0.164 7.256
4.909 0.237 7.107
4.909 0.174 6.952
4.909 0.113 6.794
4.908 0.092 6.629
4.908 0.074 6.472
4.908 0.066 6.316
4.908 0.059 6.160
4.907 0.043 5.996
4.907 0.033 5.852
4.906 0.027 5.682
4.906 0.022 5.524
4.905 0.019 5.375
4.905 0.010 5.213
4.904 -0.004 5.057
4.904 -0.015 4.899
4.904 -0.025 4.745
4.903 -0.031 4.583
4.903 -0.037 4.428
4.903 -0.015 4.270
4.903 0.045 4.187
4.903 0.171 4.102
4.904 0.313 4.021
4.904 0.470 3.947
4.904 0.510 3.812
4.904 0.429 3.727
4.903 0.360 3.642
4.903 0.299 3.561
4.902 0.263 3.398
4.902 0.256 3.242
4.902 0.260 3.096
4.901 0.282 2.925
4.901 0.287 2.775
4.900 0.277 2.609
4.900 0.275 2.459
4.899 0.273 2.300
4.898 0.271 2.152
4.898 0.276 1.982
4.898 0.282 1.826
4.897 0.282 1.667
4.897 0.288 1.513
4.897 0.299 1.348
4.897 0.296 1.198
4.896 0.292 1.041
4.896 0.289 0.883
4.897 0.306 0.729
4.897 0.292 0.617
5.013 0.366 13.842
5.013 0.318 13.714
5.013 0.271 13.568
5.012 0.230 13.392
5.012 0.206 13.240
5.012 0.190 13.082
5.012 0.179 12.929
5.012 0.179 12.770
5.012 0.176 12.616
5.012 0.180 12.451
5.012 0.173 12.292
5.012 0.152 12.144
5.012 0.146 11.976
5.012 0.147 11.824
5.011 0.141 11.669
5.011 0.124 11.506
5.011 0.112 11.350
5.011 0.116 11.188
5.011 0.116 11.041
5.011 0.115 10.881
5.011 0.176 10.711
5.010 0.090 10.251
5.009 0.012 10.087
5.009 -0.003 9.931
5.009 -0.020 9.774
5.009 -0.033 9.614
5.009 -0.041 9.463
5.008 -0.053 9.303
5.008 -0.060 9.144
5.008 -0.073 8.987
5.008 -0.084 8.823
5.008 -0.085 8.678
5.008 -0.080 8.515
5.008 -0.093 8.354
5.008 -0.106 8.201
5.008 -0.113 8.043
5.008 -0.115 7.889
5.008 -0.111 7.732
5.008 -0.105 7.572
5.008 -0.003 7.410
5.009 0.113 7.331
5.009 0.213 7.254
5.009 0.288 7.116
5.009 0.203 6.946
5.008 0.128 6.786
5.008 0.092 6.632
5.008 0.074 6.472
5.008 0.069 6.319
5.007 0.060 6.159
5.007 0.046 5.999
5.006 0.039 5.845
5.006 0.031 5.682
5.006 0.023 5.536
5.005 0.022 5.372
5.005 0.010 5.210
5.004 -0.001 5.055
5.004 -0.011 4.904
5.003 -0.021 4.744
5.003 -0.028 4.585
5.003 -0.035 4.426
5.002 -0.022 4.272
5.003 0.024 4.184
5.003 0.126 4.101
5.003 0.258 4.023
5.004 0.405 3.953
5.004 0.465 3.800
5.003 0.392 3.725
5.003 0.287 3.566
5.002 0.259 3.403
5.002 0.253 3.240
5.001 0.259 3.084
5.001 0.271 2.936
5.000 0.274 2.774
5.000 0.268 2.620
4.999 0.268 2.451
4.999 0.272 2.295
4.998 0.271 2.141
4.998 0.280 1.989
4.997 0.286 1.825
4.997 0.280 1.676
4.997 0.279 1.507
4.996 0.287 1.351
4.996 0.283 1.201
4.996 0.283 1.035
4.996 0.286 0.872
4.996 0.293 0.741
4.996 0.289 0.625
5.112 0.369 13.842
5.112 0.320 13.711
5.112 0.270 13.556
5.112 0.227 13.401
5.112 0.201 13.245
5.111 0.185 13.082
5.111 0.177 12.924
5.111 0.179 12.770
5.111 0.179 12.610
5.111 0.181 12.456
5.111 0.175 12.299
5.111 0.157 12.137
5.111 0.152 11.979
5.111 0.150 11.824
5.111 0.144 11.665
5.111 0.122 11.509
5.110 0.105 11.355
5.110 0.113 11.189
5.110 0.116 11.037
5.110 0.120 10.883
5.110 0.184 10.720
5.110 0.247 10.634
5.110 0.308 10.487
5.110 0.198 10.345
5.109 0.105 10.252
5.109 0.019 10.097
5.109 0.003 9.928
5.108 -0.018 9.777
5.108 -0.035 9.611
5.108 -0.052 9.461
5.108 -0.063 9.293
5.108 -0.068 9.149
5.107 -0.082 8.984
5.107 -0.088 8.834
5.107 -0.084 8.670
5.107 -0.086 8.517
5.107 -0.096 8.360
5.107 -0.104 8.201
5.107 -0.112 8.041
5.107 -0.112 7.889
5.107 -0.108 7.726
5.107 -0.102 7.572
5.108 -0.005 7.408
5.108 0.136 7.332
5.108 0.224 7.263
5.109 0.312 7.116
5.108 0.208 6.954
5.108 0.139 6.784
5.108 0.098 6.631
5.107 0.080 6.470
5.107 0.081 6.320
5.107 0.070 6.161
5.106 0.051 5.992
5.106 0.044 5.847
5.105 0.037 5.686
5.105 0.028 5.532
5.105 0.028 5.375
5.104 0.019 5.209
5.104 0.002 5.061
5.103 -0.008 4.898
5.103 -0.018 4.745
5.102 -0.026 4.580
5.102 -0.033 4.430
5.102 -0.028 4.278
5.102 0.033 4.194
5.102 0.138 4.100
5.103 0.261 4.017
5.103 0.412 3.952
5.103 0.441 3.796
5.103 0.374 3.716
5.102 0.283 3.561
5.102 0.263 3.414
5.101 0.256 3.246
5.101 0.258 3.086
5.100 0.265 2.928
5.100 0.268 2.774
5.099 0.264 2.614
5.099 0.269 2.458
5.098 0.273 2.298
5.098 0.272 2.141
5.097 0.280 1.983
5.097 0.284 1.835
5.096 0.276 1.661
5.096 0.275 1.518
5.096 0.283 1.347
5.096 0.284 1.201
5.096 0.283 1.033
5.096 0.288 0.890
5.096 0.302 0.719
5.096 0.332 0.620
5.212 0.309 13.843
5.212 0.315 13.715
5.211 0.264 13.561
5.211 0.226 13.399
5.211 0.202 13.238
5.211 0.188 13.085
5.211 0.184 12.926
5.211 0.183 12.772
5.211 0.183 12.608
5.211 0.185 12.457
5.211 0.176 12.297
5.211 0.165 12.139
5.210 0.156 11.988
5.210 0.156 11.815
5.210 0.149 11.672
5.210 0.122 11.505
5.210 0.104 11.349
5.210 0.111 11.198
5.210 0.115 11.033
5.209 0.114 10.879
5.209 0.165 10.725
5.210 0.232 10.638
5.209 0.258 10.420
5.209 0.164 10.345
5.209 0.090 10.255
5.208 0.014 10.088
5.208 -0.001 9.932
5.208 -0.018 9.777
5.207 -0.042 9.613
5.207 -0.059 9.459
5.207 -0.068 9.302
5.207 -0.072 9.140
5.207 -0.084 8.985
5.207 -0.091 8.833
5.207 -0.087 8.673
5.207 -0.089 8.512
5.207 -0.098 8.360
5.206 -0.103 8.201
5.206 -0.105 8.042
5.206 -0.105 7.886
5.206 -0.103 7.725
5.206 -0.107 7.575
5.207 -0.055 7.405
5.207 0.055 7.328
5.208 0.163 7.262
5.208 0.234 7.186
5.208 0.213 7.030
5.207 0.156 6.877
5.207 0.118 6.702
5.207 0.094 6.556
5.207 0.085 6.394
5.206 0.087 6.241
5.206 0.066 6.081
5.206 0.049 5.925
5.205 0.041 5.761
5.205 0.032 5.610
5.204 0.038 5.449
5.204 0.038 5.299
5.203 0.022 5.130
5.203 0.006 4.976
5.202 -0.006 4.825
5.202 -0.018 4.666
5.202 -0.030 4.504
5.201 -0.038 4.348
5.201 0.026 4.196
5.202 0.128 4.100
5.202 0.258 4.022
5.202 0.418 3.956
5.203 0.483 3.878
5.202 0.370 3.719
5.201 0.280 3.559
5.201 0.264 3.406
5.201 0.261 3.248
5.200 0.261 3.089
5.200 0.267 2.932
5.199 0.270 2.776
5.199 0.264 2.612
5.198 0.271 2.456
5.198 0.276 2.298
5.197 0.276 2.146
5.197 0.282 1.978
5.196 0.284 1.831
5.196 0.277 1.666
5.195 0.275 1.516
5.195 0.283 1.354
5.195 0.289 1.200
5.195 0.291 1.033
5.195 0.300 0.891
5.195 0.321 0.722
5.195 0.329 0.623
5.311 0.335 13.839
5.311 0.280 13.705
5.310 0.260 13.558
5.310 0.228 13.406
5.310 0.204 13.242
5.310 0.188 13.088
5.310 0.183 12.926
5.310 0.182 12.765
5.310 0.184 12.614
5.310 0.185 12.453
5.310 0.179 12.301
5.310 0.170 12.138
5.310 0.158 11.981
5.310 0.156 11.829
5.309 0.150 11.661
5.309 0.125 11.511
5.309 0.103 11.348
5.309 0.112 11.191
5.309 0.118 11.038
5.309 0.109 10.876
5.309 0.181 10.728
5.309 0.238 10.639
5.309 0.284 10.562
5.308 0.243 10.417
5.308 0.163 10.338
5.308 0.082 10.248
5.307 0.006 10.091
5.307 -0.001 9.936
5.307 -0.017 9.767
5.307 -0.045 9.620
5.306 -0.060 9.460
5.306 -0.068 9.300
5.306 -0.070 9.144
5.306 -0.081 8.987
5.306 -0.087 8.829
5.306 -0.083 8.669
5.306 -0.089 8.515
5.306 -0.099 8.361
5.306 -0.102 8.199
5.306 -0.106 8.041
5.306 -0.110 7.892
5.306 -0.107 7.731
5.306 -0.121 7.559
5.306 -0.095 7.414
5.306 0.031 7.266
5.306 0.097 7.180
5.307 0.137 7.023
5.307 0.136 6.871
5.306 0.118 6.710
5.306 0.102 6.556
5.306 0.095 6.395
5.306 0.090 6.241
5.305 0.066 6.074
5.305 0.047 5.932
5.304 0.039 5.759
5.304 0.029 5.606
5.303 0.036 5.452
5.303 0.040 5.297
5.302 0.023 5.137
5.302 0.007 4.975
5.302 -0.008 4.823
5.301 -0.019 4.667
5.301 -0.025 4.507
5.301 -0.032 4.352
5.300 0.028 4.177
5.301 0.127 4.096
5.301 0.265 4.030
5.301 0.388 3.960
5.301 0.439 3.805
5.301 0.390 3.724
5.301 0.316 3.643
5.300 0.271 3.481
5.300 0.274 3.317
5.300 0.270 3.167
5.299 0.269 3.014
5.299 0.273 2.849
5.298 0.271 2.695
5.298 0.268 2.533
5.297 0.279 2.383
5.296 0.279 2.216
5.296 0.280 2.068
5.296 0.284 1.904
5.295 0.273 1.748
5.295 0.268 1.588
5.295 0.275 1.436
5.294 0.285 1.271
5.294 0.292 1.121
5.294 0.296 0.965
5.294 0.312 0.801
5.295 0.349 0.669
5.295 0.350 0.619
5.410 0.243 13.834
5.410 0.278 13.714
5.410 0.263 13.556
5.410 0.229 13.401
5.410 0.206 13.244
5.410 0.193 13.087
5.410 0.186 12.925
5.409 0.183 12.766
5.409 0.181 12.611
5.409 0.179 12.456
5.409 0.173 12.296
5.409 0.163 12.143
5.409 0.151 11.981
5.409 0.156 11.823
5.409 0.150 11.664
5.409 0.127 11.511
5.409 0.111 11.353
5.408 0.115 11.191
5.408 0.119 11.039
5.408 0.118 10.870
5.408 0.172 10.729
5.408 0.214 10.636
5.408 0.242 10.490
5.408 0.131 10.339
5.407 0.066 10.252
5.407 -0.001 10.090
5.407 -0.005 9.926
5.406 -0.024 9.772
5.406 -0.049 9.626
5.406 -0.062 9.450
5.406 -0.067 9.299
5.406 -0.068 9.147
5.406 -0.074 8.987
5.405 -0.078 8.833
5.405 -0.083 8.667
5.405 -0.089 8.519
5.405 -0.103 8.354
5.405 -0.107 8.203
5.405 -0.109 8.042
5.405 -0.117 7.884
5.405 -0.119 7.734
5.405 -0.133 7.571
5.405 -0.105 7.410
5.406 -0.028 7.258
5.406 0.062 7.100
5.406 0.107 6.951
5.406 0.113 6.790
5.406 0.108 6.626
5.406 0.099 6.473
5.405 0.092 6.321
5.405 0.066 6.160
5.404 0.044 5.995
5.404 0.036 5.846
5.404 0.029 5.688
5.403 0.026 5.529
5.403 0.033 5.368
5.402 0.027 5.215
5.402 0.008 5.065
5.401 -0.008 4.896
5.401 -0.021 4.744
5.401 -0.026 4.582
5.400 -0.030 4.435
5.400 -0.022 4.263
5.400 0.031 4.195
5.400 0.130 4.111
5.401 0.267 4.020
5.401 0.389 3.949
5.401 0.435 3.806
5.400 0.325 3.644
5.400 0.285 3.479
5.400 0.286 3.324
5.399 0.280 3.168
5.399 0.276 3.005
5.398 0.276 2.856
5.398 0.273 2.691
5.397 0.275 2.535
5.397 0.277 2.383
5.396 0.274 2.221
5.396 0.280 2.060
5.395 0.286 1.902
5.395 0.275 1.751
5.394 0.274 1.592
5.394 0.286 1.434
5.394 0.295 1.274
5.394 0.301 1.112
5.394 0.305 0.951
5.394 0.305 0.810
5.394 0.321 0.676
5.394 0.322 0.621
5.510 0.295 13.837
5.510 0.290 13.709
5.510 0.265 13.553
5.510 0.228 13.401
5.509 0.201 13.241
5.509 0.189 13.087
5.509 0.183 12.923
5.509 0.180 12.774
5.509 0.179 12.607
5.509 0.174 12.454
5.509 0.168 12.301
5.509 0.161 12.132
5.509 0.148 11.985
5.509 0.148 11.820
5.509 0.146 11.668
5.509 0.129 11.508
5.508 0.119 11.350
5.508 0.121 11.192
5.508 0.119 11.036
5.508 0.113 10.879
5.508 0.154 10.718
5.508 0.198 10.566
5.508 0.150 10.411
5.507 0.048 10.251
5.507 -0.004 10.090
5.506 -0.010 9.924
5.506 -0.028 9.781
5.506 -0.056 9.612
5.506 -0.070 9.456
5.506 -0.071 9.300
5.506 -0.070 9.145
5.505 -0.071 8.987
5.505 -0.071 8.829
5.505 -0.076 8.669
5.505 -0.085 8.518
5.505 -0.099 8.356
5.505 -0.105 8.199
5.505 -0.105 8.045
5.505 -0.112 7.887
5.505 -0.113 7.727
5.505 -0.121 7.576
5.505 -0.107 7.413
5.505 -0.038 7.253
5.506 0.050 7.097
5.506 0.097 6.950
5.506 0.112 6.787
5.506 0.110 6.635
5.505 0.103 6.472
5.505 0.093 6.310
5.505 0.060 6.166
5.504 0.038 6.000
5.504 0.032 5.845
5.503 0.027 5.682
5.503 0.023 5.531
5.503 0.027 5.380
5.502 0.026 5.208
5.502 0.012 5.059
5.501 -0.006 4.900
5.501 -0.018 4.739
5.500 -0.023 4.582
5.500 -0.030 4.430
5.500 -0.022 4.268
5.500 0.032 4.193
5.500 0.131 4.107
5.501 0.264 4.017
5.501 0.381 3.952
5.501 0.433 3.804
5.500 0.326 3.636
5.500 0.283 3.482
5.499 0.284 3.332
5.499 0.277 3.165
5.499 0.273 3.002
5.498 0.269 2.855
5.498 0.268 2.695
5.497 0.272 2.533
5.497 0.268 2.378
5.496 0.264 2.217
5.495 0.274 2.069
5.495 0.281 1.900
5.495 0.272 1.754
5.494 0.275 1.591
5.494 0.288 1.429
5.494 0.294 1.278
5.494 0.297 1.117
5.494 0.304 0.955
5.494 0.307 0.800
5.494 0.318 0.679
5.494 0.319 0.627
5.611 0.288 13.706
5.610 0.265 13.560
5.610 0.228 13.403
5.610 0.202 13.243
5.610 0.190 13.083
5.610 0.185 12.925
5.610 0.183 12.770
5.610 0.178 12.613
5.610 0.173 12.448
5.610 0.168 12.296
5.610 0.164 12.140
5.610 0.156 11.980
5.610 0.147 11.824
5.609 0.140 11.666
5.609 0.130 11.506
5.609 0.120 11.350
5.609 0.119 11.192
5.609 0.110 11.038
5.609 0.098 10.884
5.608 0.128 10.716
5.608 0.154 10.640
5.608 0.072 10.332
5.607 0.015 10.168
5.607 -0.001 10.016
5.607 -0.016 9.852
5.607 -0.037 9.697
5.607 -0.057 9.532
5.606 -0.068 9.383
5.606 -0.070 9.215
5.606 -0.071 9.068
5.606 -0.075 8.909
5.606 -0.072 8.749
5.606 -0.076 8.597
5.606 -0.089 8.430
5.606 -0.098 8.281
5.606 -0.100 8.122
5.606 -0.105 7.964
5.606 -0.111 7.808
5.606 -0.113 7.650
5.606 -0.113 7.488
5.606 -0.074 7.340
5.606 0.008 7.186
5.607 0.083 7.027
5.607 0.115 6.862
5.606 0.119 6.709
5.606 0.111 6.557
5.606 0.103 6.387
5.606 0.076 6.237
5.605 0.045 6.082
5.605 0.040 5.924
5.604 0.035 5.770
5.604 0.030 5.598
5.603 0.032 5.448
5.603 0.032 5.296
5.603 0.021 5.135
5.602 0.008 4.981
5.602 -0.008 4.822
5.601 -0.017 4.664
5.601 -0.024 4.503
5.601 -0.035 4.353
5.601 0.030 4.187
5.601 0.125 4.104
5.601 0.251 4.023
5.602 0.368 3.951
5.602 0.431 3.805
5.601 0.330 3.646
5.600 0.286 3.480
5.600 0.279 3.319
5.600 0.270 3.170
5.599 0.268 3.012
5.599 0.263 2.854
5.598 0.266 2.688
5.598 0.273 2.532
5.597 0.267 2.381
5.597 0.262 2.219
5.596 0.270 2.063
5.596 0.274 1.912
5.595 0.269 1.746
5.595 0.269 1.589
5.595 0.275 1.433
5.595 0.280 1.272
5.594 0.288 1.120
5.594 0.305 0.961
5.595 0.319 0.802
5.595 0.352 0.666
5.595 0.353 0.620
5.711 0.269 13.770
5.711 0.282 13.639
5.711 0.250 13.479
5.711 0.215 13.320
5.711 0.197 13.161
5.711 0.193 13.005
5.710 0.189 12.850
5.710 0.180 12.691
5.710 0.174 12.538
5.710 0.170 12.366
5.710 0.167 12.225
5.710 0.169 12.056
5.710 0.157 11.908
5.710 0.143 11.734
5.710 0.133 11.594
5.710 0.127 11.430
5.710 0.120 11.276
5.709 0.110 11.108
5.709 0.098 10.953
5.709 0.108 10.798
5.709 0.123 10.729
5.708 0.062 10.330
5.708 0.010 10.158
5.708 -0.005 10.010
5.708 -0.016 9.853
5.707 -0.032 9.696
5.707 -0.052 9.538
5.707 -0.061 9.383
5.707 -0.066 9.217
5.707 -0.076 9.071
5.707 -0.078 8.909
5.706 -0.073 8.750
5.706 -0.077 8.589
5.706 -0.087 8.433
5.706 -0.096 8.282
5.706 -0.102 8.121
5.706 -0.104 7.966
5.706 -0.111 7.810
5.706 -0.115 7.644
5.706 -0.113 7.492
5.706 -0.073 7.338
5.707 0.012 7.182
5.707 0.092 7.025
5.707 0.122 6.866
5.707 0.126 6.709
5.707 0.123 6.555
5.707 0.108 6.394
5.706 0.078 6.240
5.706 0.049 6.077
5.705 0.043 5.924
5.705 0.037 5.764
5.704 0.030 5.611
5.704 0.029 5.449
5.703 0.027 5.293
5.703 0.013 5.137
5.703 -0.000 4.974
5.702 -0.012 4.828
5.702 -0.022 4.658
5.702 -0.033 4.503
5.701 -0.039 4.352
5.701 0.017 4.187
5.701 0.106 4.108
5.702 0.229 4.028
5.702 0.344 3.955
5.702 0.414 3.882
5.702 0.381 3.724
5.701 0.305 3.561
5.701 0.287 3.400
5.700 0.273 3.242
5.700 0.266 3.089
5.700 0.267 2.933
5.699 0.268 2.772
5.699 0.274 2.615
5.698 0.278 2.454
5.697 0.265 2.302
5.697 0.268 2.142
5.696 0.274 1.984
5.696 0.273 1.829
5.696 0.270 1.665
5.695 0.269 1.514
5.695 0.271 1.353
5.695 0.279 1.192
5.695 0.293 1.045
5.695 0.316 0.877
5.695 0.341 0.733
5.695 0.342 0.621
5.812 0.283 13.900
5.812 0.291 13.767
5.812 0.274 13.639
5.811 0.252 13.483
5.811 0.217 13.325
5.811 0.200 13.163
5.811 0.197 13.001
5.811 0.187 12.849
5.811 0.170 12.691
5.811 0.166 12.527
5.811 0.165 12.383
5.811 0.167 12.211
5.811 0.169 12.060
5.811 0.160 11.909
5.811 0.146 11.742
5.810 0.135 11.584
5.810 0.133 11.432
5.810 0.125 11.272
5.810 0.106 11.119
5.810 0.094 10.954
5.810 0.112 10.796
5.810 0.146 10.642
5.809 0.102 10.404
5.809 0.037 10.254
5.808 -0.002 10.087
5.808 -0.019 9.939
5.808 -0.031 9.770
5.808 -0.050 9.612
5.808 -0.059 9.456
5.807 -0.064 9.308
5.807 -0.075 9.138
5.807 -0.084 8.990
5.807 -0.079 8.827
5.807 -0.076 8.676
5.807 -0.080 8.516
5.807 -0.090 8.355
5.807 -0.099 8.202
5.807 -0.101 8.042
5.807 -0.106 7.887
5.807 -0.113 7.726
5.807 -0.120 7.572
5.807 -0.103 7.415
5.807 -0.033 7.262
5.808 0.058 7.097
5.808 0.111 6.951
5.808 0.121 6.786
5.807 0.121 6.627
5.807 0.114 6.473
5.807 0.091 6.318
5.806 0.061 6.166
5.806 0.047 5.994
5.806 0.041 5.846
5.805 0.032 5.690
5.805 0.031 5.527
5.804 0.034 5.370
5.804 0.021 5.213
5.803 0.007 5.063
5.803 -0.005 4.895
5.803 -0.021 4.743
5.802 -0.035 4.587
5.802 -0.050 4.429
5.802 -0.047 4.272
5.802 -0.006 4.190
5.802 0.074 4.102
5.802 0.190 4.023
5.802 0.303 3.954
5.803 0.378 3.882
5.802 0.369 3.721
5.802 0.307 3.563
5.801 0.284 3.404
5.801 0.270 3.243
5.801 0.266 3.084
5.800 0.270 2.934
5.800 0.271 2.770
5.799 0.277 2.618
5.799 0.277 2.458
5.798 0.266 2.298
5.797 0.267 2.143
5.797 0.275 1.979
5.797 0.272 1.828
5.796 0.270 1.674
5.796 0.266 1.507
5.796 0.266 1.356
5.795 0.272 1.195
5.795 0.285 1.038
5.796 0.312 0.880
5.796 0.327 0.729
5.912 0.270 13.893
5.912 0.291 13.777
5.912 0.283 13.638
5.912 0.253 13.482
5.912 0.224 13.323
5.912 0.208 13.160
5.912 0.202 13.012
5.912 0.186 12.839
5.911 0.168 12.695
5.911 0.160 12.531
5.911 0.160 12.376
5.911 0.165 12.217
5.911 0.166 12.057
5.911 0.161 11.903
5.911 0.149 11.753
5.911 0.138 11.584
5.911 0.135 11.430
5.911 0.124 11.271
5.910 0.103 11.115
5.910 0.090 10.958
5.910 0.113 10.796
5.910 0.156 10.642
5.910 0.144 10.482
5.909 0.079 10.330
5.909 0.021 10.174
5.909 -0.007 10.004
5.909 -0.022 9.855
5.908 -0.038 9.698
5.908 -0.053 9.542
5.908 -0.059 9.374
5.908 -0.067 9.221
5.908 -0.082 9.065
5.908 -0.082 8.908
5.908 -0.076 8.750
5.907 -0.075 8.599
5.907 -0.077 8.433
5.907 -0.093 8.279
5.907 -0.098 8.125
5.907 -0.096 7.959
5.907 -0.103 7.812
5.907 -0.110 7.647
5.907 -0.111 7.497
5.908 -0.071 7.337
5.908 0.020 7.181
5.908 0.092 7.019
5.908 0.115 6.869
5.908 0.115 6.711
5.908 0.110 6.556
5.908 0.100 6.392
5.907 0.081 6.236
5.907 0.062 6.083
5.906 0.050 5.923
5.906 0.037 5.764
5.905 0.031 5.607
5.905 0.032 5.455
5.905 0.027 5.289
5.904 0.016 5.137
5.904 0.003 4.974
5.903 -0.012 4.823
5.903 -0.028 4.664
5.903 -0.047 4.508
5.902 -0.060 4.347
5.902 -0.025 4.189
5.902 0.049 4.105
5.903 0.159 4.031
5.903 0.270 3.959
5.903 0.343 3.884
5.903 0.346 3.717
5.902 0.300 3.560
5.902 0.276 3.402
5.901 0.261 3.249
5.901 0.267 3.083
5.901 0.269 2.938
5.900 0.268 2.771
5.900 0.275 2.611
5.899 0.275 2.462
5.899 0.272 2.298
5.898 0.275 2.140
5.898 0.280 1.989
5.897 0.274 1.826
5.897 0.266 1.667
5.896 0.260 1.513
5.896 0.266 1.350
5.896 0.269 1.196
5.896 0.278 1.039
5.896 0.303 0.888
5.896 0.314 0.814
6.013 0.294 13.779
6.013 0.275 13.635
6.013 0.259 13.479
6.012 0.235 13.323
6.012 0.224 13.164
6.012 0.214 13.004
6.012 0.193 12.857
6.012 0.168 12.685
6.012 0.156 12.531
6.012 0.156 12.376
6.012 0.159 12.221
6.012 0.158 12.058
6.012 0.160 11.896
6.012 0.151 11.749
6.011 0.138 11.586
6.011 0.134 11.440
6.011 0.123 11.273
6.011 0.101 11.106
6.011 0.094 10.955
6.011 0.125 10.806
6.011 0.169 10.643
6.010 0.159 10.486
6.010 0.087 10.325
6.010 0.023 10.170
6.009 -0.005 10.006
6.009 -0.016 9.857
6.009 -0.034 9.699
6.009 -0.053 9.534
6.009 -0.059 9.379
6.008 -0.065 9.225
6.008 -0.079 9.070
6.008 -0.078 8.903
6.008 -0.072 8.748
6.008 -0.074 8.594
6.008 -0.075 8.436
6.008 -0.092 8.276
6.008 -0.103 8.126
6.008 -0.100 7.961
6.008 -0.106 7.818
6.008 -0.121 7.649
6.008 -0.115 7.490
6.008 -0.072 7.334
6.008 0.018 7.181
6.009 0.090 7.028
6.009 0.107 6.868
6.009 0.104 6.710
6.008 0.097 6.555
6.008 0.087 6.394
6.008 0.078 6.232
6.007 0.067 6.085
6.007 0.051 5.921
6.006 0.037 5.761
6.006 0.031 5.611
6.006 0.029 5.447
6.005 0.023 5.298
6.005 0.013 5.129
6.004 -0.002 4.984
6.004 -0.017 4.822
6.003 -0.037 4.665
6.003 -0.054 4.507
6.003 -0.062 4.347
6.003 -0.020 4.200
6.003 0.049 4.116
6.003 0.153 4.023
6.003 0.257 3.951
6.003 0.332 3.880
6.003 0.343 3.714
6.003 0.298 3.565
6.002 0.273 3.399
6.002 0.257 3.240
6.002 0.266 3.097
6.001 0.268 2.927
6.001 0.256 2.773
6.000 0.262 2.612
6.000 0.264 2.455
5.999 0.263 2.302
5.999 0.274 2.146
5.998 0.277 1.980
5.998 0.273 1.830
5.997 0.266 1.672
5.997 0.266 1.515
5.997 0.274 1.350
5.997 0.276 1.198
5.997 0.286 1.038
5.997 0.305 0.881
5.997 0.301 0.736
5.997 0.258 0.681
6.113 0.280 13.714
6.113 0.259 13.564
6.113 0.238 13.399
6.113 0.225 13.236
6.113 0.219 13.092
6.113 0.208 12.923
6.113 0.183 12.774
6.112 0.162 12.614
6.112 0.155 12.448
6.112 0.153 12.298
6.112 0.146 12.137
6.112 0.147 11.985
6.112 0.148 11.821
6.112 0.138 11.667
6.112 0.132 11.502
6.112 0.129 11.350
6.112 0.112 11.198
6.111 0.099 11.031
6.111 0.112 10.883
6.111 0.158 10.724
6.111 0.184 10.562
6.111 0.132 10.417
6.110 0.052 10.247
6.110 0.009 10.088
6.110 -0.006 9.930
6.110 -0.023 9.774
6.109 -0.050 9.617
6.109 -0.067 9.458
6.109 -0.069 9.302
6.109 -0.074 9.142
6.109 -0.078 8.986
6.109 -0.071 8.828
6.109 -0.071 8.676
6.109 -0.076 8.513
6.108 -0.084 8.357
6.108 -0.103 8.205
6.108 -0.104 8.040
6.108 -0.103 7.886
6.108 -0.115 7.730
6.108 -0.124 7.573
6.108 -0.103 7.414
6.109 -0.029 7.257
6.109 0.055 7.103
6.109 0.094 6.946
6.109 0.097 6.789
6.109 0.087 6.631
6.109 0.079 6.476
6.108 0.081 6.317
6.108 0.071 6.154
6.108 0.059 5.998
6.107 0.044 5.851
6.107 0.027 5.683
6.106 0.024 5.527
6.106 0.018 5.371
6.105 0.011 5.221
6.105 0.007 5.056
6.105 -0.007 4.897
6.104 -0.026 4.740
6.104 -0.048 4.581
6.103 -0.059 4.430
6.103 -0.046 4.269
6.103 0.055 4.117
6.104 0.153 4.035
6.104 0.252 3.953
6.104 0.329 3.878
6.104 0.350 3.720
6.103 0.303 3.558
6.103 0.277 3.400
6.103 0.260 3.249
6.102 0.265 3.090
6.102 0.262 2.925
6.101 0.248 2.780
6.101 0.247 2.616
6.100 0.248 2.453
6.100 0.250 2.302
6.099 0.263 2.138
6.099 0.267 1.983
6.098 0.266 1.833
6.098 0.265 1.663
6.097 0.272 1.513
6.097 0.286 1.351
6.097 0.287 1.199
6.097 0.291 1.046
6.097 0.312 0.878
6.097 0.318 0.796
6.214 0.279 13.834
6.214 0.272 13.707
6.214 0.251 13.560
6.214 0.233 13.403
6.213 0.223 13.239
6.213 0.219 13.089
6.213 0.211 12.926
6.213 0.191 12.771
6.213 0.169 12.610
6.213 0.164 12.451
6.213 0.157 12.295
6.213 0.145 12.139
6.213 0.146 11.976
6.213 0.146 11.826
6.213 0.137 11.668
6.212 0.130 11.510
6.212 0.126 11.348
6.212 0.114 11.192
6.212 0.105 11.040
6.212 0.118 10.875
6.212 0.154 10.715
6.212 0.177 10.568
6.211 0.125 10.404
6.211 0.041 10.249
6.211 0.001 10.096
6.210 -0.003 9.934
6.210 -0.021 9.771
6.210 -0.052 9.619
6.210 -0.066 9.454
6.210 -0.065 9.300
6.209 -0.070 9.143
6.209 -0.072 8.988
6.209 -0.065 8.826
6.209 -0.070 8.677
6.209 -0.078 8.510
6.209 -0.091 8.357
6.209 -0.108 8.203
6.209 -0.109 8.039
6.209 -0.107 7.889
6.209 -0.117 7.725
6.209 -0.129 7.572
6.209 -0.102 7.410
6.209 -0.027 7.266
6.210 0.053 7.094
6.210 0.092 6.947
6.210 0.092 6.789
6.209 0.080 6.633
6.209 0.072 6.468
6.209 0.076 6.316
6.209 0.071 6.163
6.208 0.058 6.003
6.208 0.045 5.841
6.207 0.029 5.690
6.207 0.023 5.528
6.206 0.018 5.364
6.206 0.010 5.217
6.206 0.007 5.061
6.205 -0.004 4.899
6.205 -0.028 4.739
6.204 -0.051 4.589
6.204 -0.058 4.423
6.204 -0.046 4.270
6.204 0.065 4.106
6.204 0.163 4.022
6.204 0.262 3.953
6.205 0.338 3.880
6.204 0.344 3.720
6.204 0.301 3.561
6.203 0.278 3.410
6.203 0.263 3.250
6.203 0.265 3.084
6.202 0.262 2.926
6.202 0.251 2.766
6.201 0.246 2.622
6.201 0.245 2.457
6.200 0.249 2.299
6.200 0.262 2.142
6.199 0.261 1.990
6.199 0.257 1.825
6.198 0.259 1.667
6.198 0.269 1.510
6.198 0.282 1.361
6.198 0.289 1.189
6.198 0.296 1.041
6.198 0.314 0.881
6.198 0.348 0.730
6.314 0.298 13.836
6.314 0.274 13.711
6.314 0.243 13.558
6.314 0.224 13.402
6.314 0.212 13.243
6.314 0.209 13.086
6.314 0.205 12.927
6.314 0.193 12.761
6.314 0.172 12.612
6.314 0.167 12.455
6.314 0.159 12.296
6.313 0.146 12.140
6.313 0.144 11.982
6.313 0.147 11.821
6.313 0.139 11.667
6.313 0.129 11.508
6.313 0.124 11.354
6.313 0.110 11.192
6.313 0.103 11.039
6.312 0.109 10.875
6.312 0.142 10.724
6.312 0.166 10.560
6.312 0.119 10.403
6.311 0.034 10.247
6.311 -0.005 10.091
6.311 -0.003 9.926
6.311 -0.021 9.776
6.310 -0.050 9.618
6.310 -0.062 9.462
6.310 -0.058 9.298
6.310 -0.066 9.145
6.310 -0.072 8.988
6.310 -0.065 8.828
6.310 -0.071 8.666
6.310 -0.083 8.519
6.309 -0.097 8.359
6.309 -0.114 8.200
6.309 -0.113 8.045
6.309 -0.113 7.888
6.309 -0.123 7.724
6.309 -0.127 7.580
6.310 -0.098 7.403
6.310 -0.020 7.261
6.310 0.061 7.100
6.310 0.101 6.943
6.310 0.100 6.789
6.310 0.082 6.634
6.310 0.071 6.473
6.310 0.076 6.315
6.309 0.072 6.159
6.309 0.055 6.003
6.308 0.042 5.842
6.308 0.030 5.683
6.307 0.017 5.528
6.307 0.011 5.378
6.306 0.007 5.212
6.306 0.004 5.059
6.306 -0.003 4.900
6.305 -0.024 4.740
6.305 -0.043 4.586
6.305 -0.044 4.427
6.304 -0.032 4.268
6.304 0.035 4.109
6.305 0.132 4.034
6.305 0.232 3.963
6.305 0.310 3.885
6.305 0.356 3.711
6.304 0.309 3.555
6.304 0.283 3.406
6.304 0.268 3.241
6.303 0.259 3.086
6.303 0.259 2.939
6.302 0.256 2.774
6.302 0.248 2.614
6.301 0.249 2.456
6.301 0.254 2.299
6.300 0.262 2.138
6.300 0.263 1.991
6.299 0.261 1.828
6.299 0.262 1.666
6.299 0.275 1.514
6.298 0.292 1.351
6.298 0.296 1.193
6.298 0.297 1.044
6.298 0.306 0.879
6.298 0.298 0.722
6.298 0.281 0.627
6.415 0.299 13.839
6.415 0.276 13.710
6.415 0.251 13.560
6.414 0.227 13.395
6.414 0.209 13.245
6.414 0.199 13.080
6.414 0.196 12.931
6.414 0.186 12.767
6.414 0.173 12.613
6.414 0.164 12.455
6.414 0.153 12.295
6.414 0.143 12.134
6.414 0.144 11.979
6.414 0.152 11.825
6.414 0.149 11.667
6.413 0.139 11.507
6.413 0.131 11.353
6.413 0.115 11.195
6.413 0.106 11.031
6.413 0.106 10.885
6.413 0.137 10.721
6.413 0.173 10.557
6.412 0.128 10.409
6.412 0.036 10.249
6.411 -0.002 10.095
6.411 -0.003 9.927
6.411 -0.025 9.771
6.411 -0.055 9.620
6.411 -0.062 9.456
6.411 -0.059 9.301
6.410 -0.068 9.143
6.410 -0.075 8.989
6.410 -0.067 8.825
6.410 -0.072 8.674
6.410 -0.081 8.515
6.410 -0.096 8.358
6.410 -0.113 8.201
6.410 -0.116 8.042
6.410 -0.122 7.883
6.410 -0.130 7.727
6.410 -0.131 7.575
6.410 -0.100 7.411
6.410 -0.023 7.259
6.411 0.059 7.108
6.411 0.105 6.938
6.411 0.108 6.791
6.410 0.089 6.628
6.410 0.079 6.477
6.410 0.083 6.315
6.410 0.078 6.160
6.409 0.058 6.001
6.409 0.042 5.851
6.408 0.034 5.685
6.408 0.024 5.523
6.407 0.014 5.372
6.407 0.010 5.216
6.406 0.011 5.055
6.406 -0.000 4.901
6.406 -0.018 4.745
6.405 -0.030 4.581
6.405 -0.034 4.430
6.405 -0.019 4.265
6.405 0.059 4.111
6.405 0.150 4.035
6.405 0.246 3.965
6.405 0.320 3.883
6.405 0.363 3.716
6.405 0.313 3.561
6.404 0.283 3.409
6.404 0.266 3.237
6.404 0.257 3.092
6.403 0.262 2.923
6.403 0.264 2.775
6.402 0.258 2.617
6.402 0.258 2.459
6.401 0.260 2.296
6.400 0.263 2.140
6.400 0.267 1.985
6.399 0.262 1.827
6.399 0.264 1.667
6.399 0.273 1.514
6.399 0.288 1.358
6.399 0.293 1.195
6.399 0.294 1.042
6.399 0.314 0.884
6.399 0.307 0.727
6.515 0.306 13.834
6.515 0.289 13.714
6.514 0.255 13.559
6.514 0.233 13.396
6.514 0.211 13.238
6.514 0.194 13.096
6.514 0.190 12.921
6.514 0.185 12.771
6.514 0.177 12.612
6.514 0.168 12.453
6.514 0.157 12.293
6.514 0.145 12.143
6.514 0.151 11.974
6.514 0.159 11.829
6.513 0.158 11.665
6.513 0.149 11.508
6.513 0.136 11.346
6.513 0.121 11.196
6.513 0.110 11.039
6.513 0.104 10.874
6.512 0.134 10.716
6.512 0.177 10.499
6.512 0.139 10.406
6.512 0.037 10.253
6.511 0.000 10.088
6.511 -0.000 9.930
6.511 -0.027 9.777
6.511 -0.058 9.613
6.510 -0.063 9.454
6.510 -0.063 9.303
6.510 -0.074 9.147
6.510 -0.079 8.984
6.510 -0.072 8.831
6.510 -0.076 8.674
6.510 -0.086 8.515
6.510 -0.097 8.355
6.510 -0.113 8.198
6.510 -0.115 8.045
6.510 -0.113 7.887
6.510 -0.120 7.724
6.510 -0.120 7.570
6.510 -0.092 7.420
6.510 -0.025 7.258
6.510 0.059 7.103
6.510 0.103 6.947
6.510 0.107 6.785
6.510 0.091 6.631
6.510 0.080 6.481
6.510 0.082 6.314
6.509 0.078 6.157
6.509 0.058 5.999
6.508 0.041 5.842
6.508 0.030 5.691
6.507 0.020 5.530
6.507 0.012 5.364
6.507 0.008 5.222
6.506 0.004 5.056
6.506 -0.003 4.898
6.505 -0.012 4.738
6.505 -0.025 4.585
6.505 -0.025 4.428
6.505 -0.018 4.279
6.505 0.022 4.194
6.505 0.119 4.106
6.505 0.221 4.013
6.505 0.319 3.946
6.505 0.373 3.809
6.505 0.322 3.642
6.504 0.284 3.478
6.504 0.259 3.319
6.503 0.245 3.167
6.503 0.249 3.018
6.503 0.258 2.843
6.502 0.257 2.698
6.502 0.250 2.536
6.501 0.255 2.377
6.500 0.262 2.224
6.500 0.264 2.064
6.499 0.263 1.905
6.499 0.257 1.752
6.499 0.258 1.586
6.499 0.270 1.430
6.498 0.286 1.275
6.498 0.296 1.113
6.498 0.312 0.968
6.498 0.310 0.801
6.614 0.341 13.840
6.614 0.286 13.705
6.614 0.263 13.562
6.614 0.246 13.404
6.614 0.219 13.238
6.614 0.195 13.085
6.613 0.188 12.924
6.613 0.181 12.768
6.613 0.177 12.611
6.613 0.169 12.456
6.613 0.160 12.295
6.613 0.153 12.141
6.613 0.155 11.982
6.613 0.165 11.823
6.613 0.161 11.668
6.613 0.147 11.508
6.613 0.134 11.354
6.612 0.120 11.190
6.612 0.105 11.038
6.612 0.103 10.874
6.612 0.145 10.720
6.612 0.193 10.568
6.612 0.152 10.412
6.611 0.102 10.321
6.611 0.013 10.171
6.611 -0.002 10.011
6.610 -0.010 9.849
6.610 -0.046 9.694
6.610 -0.063 9.536
6.610 -0.061 9.380
6.610 -0.065 9.223
6.610 -0.068 9.067
6.609 -0.067 8.908
6.609 -0.062 8.750
6.609 -0.073 8.592
6.609 -0.091 8.443
6.609 -0.102 8.285
6.609 -0.111 8.112
6.609 -0.111 7.964
6.609 -0.113 7.811
6.609 -0.122 7.646
6.609 -0.111 7.490
6.609 -0.067 7.338
6.610 0.012 7.179
6.610 0.087 7.029
6.610 0.115 6.866
6.610 0.102 6.711
6.610 0.083 6.553
6.609 0.081 6.394
6.609 0.080 6.239
6.609 0.065 6.071
6.608 0.052 5.926
6.608 0.038 5.764
6.607 0.024 5.610
6.607 0.022 5.450
6.606 0.019 5.292
6.606 0.010 5.134
6.605 -0.001 4.978
6.605 -0.011 4.822
6.605 -0.023 4.669
6.604 -0.030 4.508
6.604 -0.027 4.345
6.604 0.011 4.192
6.604 0.072 4.106
6.604 0.175 4.026
6.605 0.276 3.945
6.605 0.349 3.804
6.604 0.307 3.645
6.604 0.271 3.481
6.603 0.250 3.328
6.603 0.234 3.165
6.602 0.240 3.009
6.602 0.249 2.852
6.602 0.245 2.694
6.601 0.239 2.537
6.600 0.245 2.378
6.600 0.257 2.222
6.599 0.263 2.058
6.599 0.262 1.908
6.599 0.256 1.753
6.598 0.255 1.591
6.598 0.264 1.436
6.598 0.276 1.270
6.598 0.294 1.119
6.598 0.316 0.953
6.598 0.338 0.799
6.598 0.338 0.737
6.714 0.277 13.831
6.714 0.291 13.707
6.714 0.266 13.563
6.714 0.250 13.404
6.713 0.226 13.241
6.713 0.200 13.084
6.713 0.189 12.931
6.713 0.184 12.768
6.713 0.177 12.605
6.713 0.173 12.459
6.713 0.168 12.297
6.713 0.159 12.143
6.713 0.161 11.983
6.713 0.167 11.821
6.713 0.158 11.663
6.712 0.143 11.510
6.712 0.133 11.353
6.712 0.117 11.194
6.712 0.109 11.029
6.712 0.114 10.883
6.712 0.162 10.732
6.712 0.200 10.640
6.712 0.216 10.484
6.711 0.118 10.331
6.711 0.059 10.242
6.710 -0.001 10.093
6.710 -0.005 9.934
6.710 -0.032 9.775
6.710 -0.060 9.615
6.710 -0.066 9.458
6.709 -0.065 9.299
6.709 -0.069 9.142
6.709 -0.069 8.991
6.709 -0.060 8.834
6.709 -0.061 8.671
6.709 -0.078 8.512
6.709 -0.094 8.357
6.709 -0.101 8.205
6.709 -0.101 8.046
6.709 -0.107 7.883
6.709 -0.119 7.731
6.709 -0.127 7.566
6.709 -0.107 7.412
6.709 -0.040 7.260
6.709 0.045 7.102
6.710 0.103 6.954
6.710 0.110 6.785
6.709 0.089 6.630
6.709 0.075 6.470
6.709 0.079 6.326
6.709 0.068 6.162
6.708 0.055 5.998
6.708 0.048 5.838
6.707 0.026 5.682
6.707 0.019 5.533
6.706 0.024 5.372
6.706 0.016 5.217
6.705 0.001 5.056
6.705 -0.015 4.903
6.705 -0.023 4.739
6.704 -0.037 4.585
6.704 -0.040 4.430
6.704 -0.031 4.265
6.704 0.038 4.115
6.704 0.123 4.032
6.704 0.213 3.949
6.704 0.281 3.874
6.704 0.317 3.719
6.704 0.274 3.562
6.703 0.256 3.399
6.703 0.243 3.253
6.702 0.235 3.088
6.702 0.244 2.929
6.702 0.248 2.776
6.701 0.235 2.613
6.700 0.235 2.462
6.700 0.243 2.297
6.699 0.253 2.140
6.699 0.258 1.986
6.698 0.257 1.823
6.698 0.254 1.673
6.698 0.258 1.512
6.698 0.266 1.357
6.698 0.281 1.201
6.698 0.304 1.041
6.698 0.314 0.875
6.698 0.333 0.728
6.698 0.391 0.622
6.814 0.287 13.713
6.814 0.268 13.561
6.814 0.247 13.399
6.813 0.226 13.244
6.813 0.207 13.084
6.813 0.193 12.927
6.813 0.188 12.771
6.813 0.181 12.612
6.813 0.180 12.452
6.813 0.177 12.297
6.813 0.167 12.140
6.813 0.162 11.981
6.813 0.164 11.820
6.813 0.153 11.672
6.813 0.140 11.505
6.812 0.130 11.356
6.812 0.120 11.194
6.812 0.117 11.034
6.812 0.121 10.878
6.812 0.172 10.720
6.812 0.232 10.565
6.812 0.184 10.414
6.811 0.124 10.335
6.811 0.063 10.249
6.811 -0.000 10.092
6.810 -0.006 9.932
6.810 -0.031 9.769
6.810 -0.056 9.621
6.810 -0.062 9.455
6.810 -0.059 9.306
6.809 -0.064 9.137
6.809 -0.066 8.990
6.809 -0.052 8.831
6.809 -0.055 8.674
6.809 -0.078 8.515
6.809 -0.094 8.357
6.809 -0.100 8.197
6.809 -0.099 8.046
6.809 -0.104 7.889
6.809 -0.120 7.727
6.809 -0.128 7.580
6.809 -0.104 7.404
6.809 -0.039 7.262
6.810 0.050 7.102
6.810 0.105 6.939
6.810 0.108 6.795
6.809 0.092 6.629
6.809 0.074 6.477
6.809 0.072 6.309
6.809 0.065 6.161
6.808 0.055 6.005
6.808 0.045 5.842
6.807 0.026 5.689
6.807 0.018 5.523
6.806 0.026 5.374
6.806 0.024 5.217
6.805 0.005 5.058
6.805 -0.013 4.900
6.805 -0.025 4.745
6.804 -0.041 4.577
6.804 -0.048 4.429
6.804 -0.048 4.273
6.804 0.029 4.114
6.804 0.114 4.034
6.804 0.201 3.953
6.804 0.270 3.875
6.804 0.296 3.723
6.804 0.265 3.563
6.803 0.253 3.401
6.803 0.245 3.240
6.803 0.240 3.091
6.802 0.249 2.923
6.802 0.251 2.778
6.801 0.235 2.613
6.801 0.234 2.458
6.800 0.243 2.301
6.799 0.249 2.143
6.799 0.254 1.987
6.799 0.253 1.825
6.798 0.249 1.669
6.798 0.254 1.513
6.798 0.259 1.354
6.798 0.273 1.197
6.798 0.299 1.036
6.798 0.311 0.897
6.798 0.318 0.724
6.798 0.288 0.626
6.914 0.316 13.780
6.914 0.279 13.636
6.914 0.246 13.478
6.914 0.230 13.324
6.914 0.212 13.168
6.913 0.200 13.004
6.913 0.193 12.846
6.913 0.181 12.689
6.913 0.179 12.531
6.913 0.182 12.381
6.913 0.172 12.214
6.913 0.165 12.055
6.913 0.160 11.902
6.913 0.155 11.743
6.913 0.144 11.596
6.913 0.135 11.423
6.912 0.123 11.269
6.912 0.119 11.113
6.912 0.114 10.963
6.912 0.135 10.793
6.912 0.205 10.637
6.911 0.121 10.338
6.911 0.062 10.257
6.911 -0.003 10.096
6.910 -0.013 9.922
6.910 -0.031 9.773
6.910 -0.051 9.619
6.910 -0.054 9.457
6.910 -0.056 9.300
6.910 -0.061 9.145
6.910 -0.065 8.988
6.909 -0.058 8.831
6.909 -0.057 8.670
6.909 -0.076 8.515
6.909 -0.092 8.360
6.909 -0.096 8.202
6.909 -0.094 8.044
6.909 -0.108 7.885
6.909 -0.126 7.724
6.909 -0.135 7.569
6.909 -0.111 7.419
6.909 -0.037 7.254
6.910 0.059 7.106
6.910 0.107 6.944
6.910 0.109 6.785
6.910 0.094 6.633
6.909 0.075 6.472
6.909 0.069 6.312
6.909 0.066 6.159
6.908 0.057 6.000
6.908 0.046 5.844
6.907 0.027 5.687
6.907 0.016 5.530
6.907 0.025 5.367
6.906 0.028 5.214
6.906 0.012 5.064
6.905 -0.005 4.898
6.905 -0.018 4.739
6.905 -0.035 4.587
6.904 -0.042 4.427
6.904 -0.041 4.270
6.904 0.030 4.109
6.904 0.113 4.029
6.904 0.200 3.955
6.904 0.268 3.878
6.904 0.299 3.717
6.904 0.271 3.558
6.904 0.258 3.412
6.903 0.251 3.239
6.903 0.245 3.090
6.902 0.256 2.934
6.902 0.260 2.773
6.901 0.240 2.611
6.901 0.238 2.459
6.900 0.247 2.299
6.900 0.245 2.144
6.899 0.251 1.980
6.899 0.252 1.832
6.898 0.250 1.665
6.898 0.259 1.518
6.898 0.266 1.348
6.898 0.278 1.196
6.898 0.295 1.033
6.898 0.307 0.888
6.898 0.302 0.739
6.898 0.340 0.620
7.014 0.276 13.714
7.014 0.245 13.555
7.014 0.227 13.394
7.014 0.212 13.241
7.014 0.203 13.087
7.014 0.201 12.926
7.014 0.183 12.766
7.014 0.175 12.611
7.014 0.177 12.459
7.014 0.171 12.294
7.014 0.163 12.140
7.013 0.155 11.979
7.013 0.154 11.828
7.013 0.153 11.662
7.013 0.143 11.515
7.013 0.133 11.346
7.013 0.124 11.196
7.013 0.118 11.038
7.012 0.112 10.882
7.012 0.152 10.716
7.012 0.211 10.557
7.012 0.117 10.334
7.012 0.062 10.249
7.011 0.001 10.091
7.011 -0.012 9.936
7.011 -0.025 9.769
7.011 -0.043 9.613
7.010 -0.044 9.463
7.010 -0.049 9.299
7.010 -0.062 9.147
7.010 -0.069 8.987
7.010 -0.065 8.824
7.010 -0.061 8.676
7.010 -0.071 8.512
7.010 -0.087 8.362
7.010 -0.092 8.201
7.010 -0.097 8.041
7.009 -0.110 7.886
7.009 -0.126 7.730
7.009 -0.135 7.572
7.010 -0.107 7.410
7.010 -0.027 7.257
7.010 0.065 7.102
7.010 0.107 6.947
7.010 0.109 6.792
7.010 0.100 6.627
7.010 0.081 6.471
7.010 0.074 6.321
7.009 0.070 6.152
7.009 0.061 6.001
7.008 0.050 5.846
7.008 0.030 5.687
7.007 0.018 5.528
7.007 0.023 5.375
7.007 0.028 5.213
7.006 0.015 5.056
7.006 -0.003 4.901
7.005 -0.020 4.745
7.005 -0.036 4.584
7.005 -0.044 4.429
7.004 -0.038 4.269
7.004 0.039 4.102
7.005 0.124 4.028
7.005 0.214 3.958
7.005 0.286 3.887
7.005 0.318 3.719
7.004 0.286 3.560
7.004 0.269 3.402
7.004 0.260 3.244
7.003 0.251 3.090
7.003 0.265 2.929
7.002 0.267 2.769
7.002 0.249 2.615
7.001 0.244 2.459
7.001 0.247 2.297
7.000 0.251 2.148
7.000 0.254 1.984
6.999 0.255 1.823
6.999 0.259 1.673
6.999 0.266 1.510
6.998 0.273 1.361
6.998 0.284 1.187
6.998 0.291 1.039
6.998 0.292 0.883
6.998 0.319 0.737
6.999 0.374 0.618
7.114 0.244 13.772
7.114 0.241 13.636
7.114 0.230 13.482
7.114 0.218 13.317
7.114 0.209 13.166
7.114 0.208 12.998
7.114 0.199 12.855
7.114 0.184 12.689
7.114 0.181 12.534
7.114 0.181 12.373
7.113 0.173 12.214
7.113 0.161 12.061
7.113 0.156 11.912
7.113 0.158 11.743
7.113 0.152 11.581
7.113 0.142 11.436
7.113 0.136 11.266
7.113 0.134 11.114
7.112 0.121 10.955
7.112 0.122 10.802
7.112 0.173 10.653
7.112 0.190 10.486
7.112 0.108 10.328
7.111 0.025 10.167
7.111 -0.001 10.015
7.111 -0.007 9.844
7.111 -0.020 9.700
7.110 -0.031 9.538
7.110 -0.040 9.380
7.110 -0.056 9.223
7.110 -0.075 9.061
7.110 -0.077 8.906
7.110 -0.068 8.750
7.110 -0.068 8.594
7.109 -0.077 8.442
7.109 -0.088 8.275
7.109 -0.097 8.121
7.109 -0.104 7.973
7.109 -0.116 7.801
7.109 -0.131 7.649
7.109 -0.118 7.492
7.110 -0.063 7.335
7.110 0.031 7.185
7.110 0.099 7.025
7.110 0.114 6.868
7.110 0.111 6.704
7.110 0.095 6.554
7.110 0.081 6.393
7.109 0.075 6.239
7.109 0.066 6.082
7.108 0.059 5.926
7.108 0.047 5.762
7.107 0.026 5.609
7.107 0.020 5.447
7.107 0.028 5.299
7.106 0.025 5.135
7.106 0.008 4.970
7.105 -0.006 4.824
7.105 -0.024 4.664
7.105 -0.034 4.507
7.104 -0.041 4.348
7.104 -0.016 4.199
7.104 0.039 4.112
7.104 0.128 4.025
7.105 0.222 3.950
7.105 0.296 3.876
7.105 0.327 3.723
7.104 0.292 3.562
7.104 0.276 3.397
7.103 0.261 3.244
7.103 0.250 3.088
7.103 0.260 2.931
7.102 0.265 2.767
7.102 0.251 2.619
7.101 0.243 2.457
7.100 0.244 2.304
7.100 0.249 2.138
7.099 0.254 1.986
7.099 0.258 1.825
7.099 0.260 1.666
7.098 0.271 1.517
7.098 0.284 1.355
7.098 0.291 1.193
7.098 0.303 1.049
7.098 0.303 0.864
7.098 0.312 0.751
7.098 0.322 0.621
7.214 0.279 13.776
7.213 0.245 13.637
7.213 0.233 13.478
7.213 0.217 13.323
7.213 0.206 13.169
7.213 0.205 13.006
7.213 0.196 12.847
7.213 0.182 12.687
7.213 0.177 12.536
7.213 0.178 12.374
7.213 0.173 12.221
7.213 0.162 12.055
7.213 0.161 11.898
7.212 0.160 11.752
7.212 0.151 11.591
7.212 0.139 11.431
7.212 0.136 11.273
7.212 0.136 11.113
7.212 0.123 10.958
7.211 0.122 10.797
7.211 0.162 10.646
7.211 0.168 10.482
7.211 0.099 10.327
7.210 0.024 10.169
7.210 -0.003 10.012
7.210 -0.010 9.853
7.210 -0.019 9.690
7.210 -0.032 9.544
7.209 -0.044 9.379
7.209 -0.058 9.221
7.209 -0.073 9.068
7.209 -0.075 8.901
7.209 -0.068 8.758
7.209 -0.070 8.595
7.209 -0.081 8.426
7.209 -0.095 8.284
7.208 -0.102 8.120
7.208 -0.105 7.964
7.208 -0.115 7.819
7.208 -0.121 7.643
7.209 -0.112 7.490
7.209 -0.054 7.339
7.209 0.041 7.187
7.209 0.102 7.019
7.209 0.117 6.861
7.209 0.112 6.716
7.209 0.095 6.548
7.209 0.077 6.399
7.208 0.073 6.240
7.208 0.064 6.080
7.208 0.055 5.923
7.207 0.048 5.761
7.207 0.030 5.611
7.206 0.021 5.444
7.206 0.028 5.292
7.205 0.029 5.138
7.205 0.007 4.988
7.204 -0.011 4.814
7.204 -0.023 4.660
7.204 -0.035 4.513
7.203 -0.044 4.348
7.203 -0.019 4.193
7.203 0.037 4.111
7.204 0.129 4.031
7.204 0.226 3.952
7.204 0.301 3.874
7.204 0.328 3.719
7.203 0.291 3.559
7.203 0.276 3.409
7.203 0.260 3.244
7.202 0.245 3.085
7.202 0.251 2.931
7.201 0.257 2.775
7.201 0.246 2.616
7.200 0.241 2.458
7.199 0.246 2.295
7.199 0.252 2.145
7.198 0.262 1.985
7.198 0.265 1.830
7.198 0.266 1.670
7.197 0.278 1.507
7.197 0.290 1.349
7.197 0.294 1.205
7.197 0.304 1.043
7.197 0.303 0.875
7.197 0.314 0.730
7.197 0.319 0.625
7.312 0.263 13.712
7.312 0.238 13.559
7.312 0.222 13.401
7.312 0.211 13.239
7.312 0.206 13.087
7.311 0.198 12.930
7.311 0.191 12.771
7.311 0.180 12.606
7.311 0.180 12.454
7.311 0.181 12.299
7.311 0.170 12.136
7.311 0.166 11.989
7.311 0.162 11.820
7.311 0.148 11.664
7.311 0.137 11.507
7.311 0.132 11.355
7.310 0.137 11.194
7.310 0.140 11.034
7.310 0.129 10.882
7.310 0.147 10.722
7.310 0.174 10.563
7.310 0.134 10.412
7.309 0.054 10.244
7.309 0.005 10.091
7.309 -0.009 9.929
7.308 -0.017 9.779
7.308 -0.029 9.621
7.308 -0.043 9.449
7.308 -0.055 9.304
7.308 -0.069 9.142
7.307 -0.076 8.991
7.307 -0.070 8.832
7.307 -0.067 8.667
7.307 -0.074 8.518
7.307 -0.083 8.360
7.307 -0.097 8.195
7.307 -0.102 8.045
7.307 -0.108 7.888
7.307 -0.117 7.736
7.307 -0.120 7.567
7.307 -0.091 7.408
7.308 -0.007 7.263
7.308 0.044 7.176
7.308 0.105 7.030
7.308 0.112 6.864
7.308 0.107 6.710
7.308 0.090 6.556
7.307 0.073 6.386
7.307 0.071 6.240
7.307 0.062 6.074
7.306 0.050 5.925
7.306 0.047 5.769
7.305 0.033 5.609
7.305 0.026 5.451
7.304 0.034 5.292
7.304 0.031 5.132
7.303 0.006 4.983
7.303 -0.017 4.825
7.303 -0.027 4.659
7.302 -0.035 4.508
7.302 -0.041 4.347
7.302 -0.015 4.187
7.302 0.045 4.116
7.302 0.142 4.041
7.302 0.243 3.963
7.303 0.317 3.878
7.302 0.333 3.717
7.302 0.291 3.549
7.302 0.271 3.413
7.301 0.253 3.247
7.301 0.236 3.090
7.300 0.237 2.928
7.300 0.244 2.771
7.299 0.238 2.613
7.299 0.236 2.464
7.298 0.243 2.297
7.298 0.250 2.144
7.297 0.263 1.983
7.297 0.269 1.825
7.296 0.266 1.670
7.296 0.274 1.515
7.296 0.282 1.346
7.296 0.281 1.198
7.296 0.288 1.039
7.296 0.290 0.882
7.296 0.328 0.731
7.296 0.361 0.621
7.411 0.315 13.843
7.411 0.267 13.713
7.411 0.248 13.559
7.411 0.230 13.401
7.411 0.216 13.234
7.411 0.208 13.087
7.411 0.200 12.929
7.411 0.192 12.773
7.411 0.183 12.608
7.411 0.184 12.453
7.411 0.184 12.300
7.410 0.176 12.136
7.410 0.170 11.986
7.410 0.162 11.823
7.410 0.148 11.664
7.410 0.133 11.507
7.410 0.126 11.354
7.410 0.138 11.191
7.410 0.145 11.036
7.409 0.134 10.883
7.409 0.156 10.720
7.409 0.178 10.569
7.409 0.134 10.411
7.408 0.060 10.248
7.408 0.011 10.086
7.408 -0.006 9.932
7.408 -0.017 9.774
7.407 -0.034 9.617
7.407 -0.052 9.456
7.407 -0.065 9.301
7.407 -0.070 9.146
7.407 -0.071 8.989
7.407 -0.067 8.828
7.407 -0.063 8.673
7.407 -0.068 8.515
7.406 -0.082 8.360
7.406 -0.101 8.200
7.406 -0.108 8.042
7.406 -0.110 7.888
7.406 -0.116 7.731
7.406 -0.118 7.572
7.406 -0.088 7.414
7.407 -0.002 7.256
7.407 0.085 7.100
7.407 0.106 6.949
7.407 0.099 6.790
7.407 0.086 6.631
7.407 0.065 6.473
7.406 0.068 6.313
7.406 0.070 6.162
7.406 0.049 6.001
7.405 0.039 5.841
7.405 0.036 5.688
7.404 0.027 5.525
7.404 0.033 5.373
7.403 0.039 5.214
7.403 0.021 5.055
7.402 -0.006 4.904
7.402 -0.023 4.743
7.402 -0.031 4.588
7.401 -0.036 4.424
7.401 -0.038 4.276
7.401 0.057 4.104
7.401 0.160 4.026
7.402 0.263 3.961
7.402 0.336 3.885
7.402 0.342 3.714
7.401 0.291 3.568
7.401 0.269 3.393
7.400 0.246 3.246
7.400 0.231 3.091
7.399 0.231 2.936
7.399 0.238 2.771
7.398 0.237 2.612
7.398 0.238 2.457
7.397 0.246 2.304
7.397 0.250 2.148
7.396 0.267 1.983
7.396 0.273 1.829
7.396 0.266 1.661
7.395 0.272 1.528
7.395 0.276 1.343
7.395 0.276 1.203
7.395 0.276 1.029
7.395 0.283 0.881
7.395 0.318 0.733
7.395 0.401 0.672
7.396 0.402 0.618
7.511 0.274 13.711
7.511 0.248 13.558
7.511 0.235 13.405
7.511 0.220 13.246
7.510 0.206 13.081
7.510 0.201 12.932
7.510 0.189 12.765
7.510 0.178 12.614
7.510 0.181 12.453
7.510 0.175 12.294
7.510 0.167 12.147
7.510 0.164 11.978
7.510 0.156 11.821
7.510 0.145 11.669
7.510 0.128 11.505
7.510 0.124 11.353
7.509 0.133 11.194
7.509 0.139 11.039
7.509 0.138 10.878
7.509 0.155 10.724
7.509 0.167 10.564
7.509 0.125 10.411
7.508 0.054 10.247
7.508 0.005 10.086
7.507 -0.011 9.933
7.507 -0.018 9.771
7.507 -0.034 9.617
7.507 -0.051 9.462
7.507 -0.061 9.301
7.507 -0.066 9.149
7.507 -0.062 8.987
7.506 -0.063 8.829
7.506 -0.062 8.674
7.506 -0.062 8.513
7.506 -0.076 8.359
7.506 -0.094 8.199
7.506 -0.103 8.045
7.506 -0.106 7.887
7.506 -0.115 7.726
7.506 -0.122 7.570
7.506 -0.092 7.417
7.507 0.000 7.255
7.507 0.087 7.098
7.507 0.106 6.950
7.507 0.097 6.790
7.507 0.079 6.631
7.506 0.063 6.474
7.506 0.079 6.316
7.506 0.083 6.161
7.505 0.057 5.999
7.505 0.042 5.851
7.504 0.039 5.681
7.504 0.033 5.530
7.504 0.038 5.375
7.503 0.041 5.213
7.503 0.026 5.058
7.502 -0.001 4.898
7.502 -0.021 4.741
7.501 -0.028 4.588
7.501 -0.034 4.424
7.501 -0.033 4.272
7.501 0.067 4.103
7.501 0.174 4.029
7.502 0.281 3.958
7.502 0.354 3.881
7.502 0.352 3.723
7.501 0.289 3.564
7.501 0.266 3.401
7.500 0.247 3.249
7.500 0.230 3.084
7.499 0.231 2.930
7.499 0.236 2.770
7.498 0.237 2.617
7.498 0.238 2.459
7.497 0.243 2.297
7.497 0.248 2.149
7.496 0.264 1.987
7.496 0.272 1.827
7.495 0.266 1.660
7.495 0.269 1.506
7.495 0.280 1.357
7.495 0.280 1.195
7.495 0.274 1.040
7.495 0.272 0.889
7.495 0.298 0.745
7.495 0.305 0.617
7.611 0.298 13.778
7.611 0.265 13.637
7.611 0.241 13.483
7.611 0.226 13.323
7.611 0.215 13.161
7.611 0.205 13.003
7.611 0.196 12.850
7.611 0.186 12.685
7.611 0.185 12.540
7.610 0.181 12.378
7.610 0.169 12.217
7.610 0.163 12.059
7.610 0.157 11.909
7.610 0.154 11.738
7.610 0.138 11.591
7.610 0.125 11.430
7.610 0.129 11.273
7.610 0.131 11.113
7.609 0.132 10.960
7.609 0.138 10.803
7.609 0.154 10.636
7.609 0.152 10.565
7.608 0.079 10.323
7.608 0.021 10.175
7.608 -0.005 10.010
7.608 -0.014 9.856
7.607 -0.026 9.690
7.607 -0.044 9.533
7.607 -0.055 9.384
7.607 -0.061 9.216
7.607 -0.061 9.065
7.607 -0.057 8.916
7.607 -0.056 8.749
7.607 -0.058 8.593
7.607 -0.064 8.441
7.606 -0.080 8.276
7.606 -0.097 8.122
7.606 -0.096 7.960
7.606 -0.104 7.808
7.606 -0.112 7.653
7.606 -0.102 7.493
7.607 -0.039 7.337
7.607 0.063 7.185
7.607 0.113 7.020
7.607 0.108 6.870
7.607 0.089 6.709
7.607 0.067 6.552
7.607 0.071 6.398
7.606 0.091 6.235
7.606 0.077 6.088
7.605 0.051 5.913
7.605 0.044 5.772
7.605 0.043 5.606
7.604 0.040 5.445
7.604 0.045 5.300
7.603 0.038 5.136
7.603 0.015 4.975
7.602 -0.011 4.820
7.602 -0.028 4.663
7.602 -0.036 4.507
7.601 -0.041 4.349
7.601 -0.004 4.193
7.601 0.068 4.101
7.602 0.181 4.025
7.602 0.294 3.953
7.602 0.372 3.877
7.602 0.364 3.723
7.601 0.290 3.565
7.601 0.267 3.400
7.600 0.253 3.244
7.600 0.239 3.087
7.600 0.237 2.931
7.599 0.237 2.780
7.599 0.239 2.613
7.598 0.239 2.455
7.597 0.240 2.303
7.597 0.252 2.137
7.596 0.262 1.983
7.596 0.275 1.831
7.596 0.269 1.671
7.595 0.267 1.510
7.595 0.280 1.355
7.595 0.277 1.199
7.595 0.271 1.041
7.595 0.276 0.881
7.595 0.305 0.739
7.712 0.310 13.778
7.711 0.265 13.637
7.711 0.242 13.480
7.711 0.226 13.315
7.711 0.219 13.170
7.711 0.207 13.005
7.711 0.195 12.848
7.711 0.188 12.690
7.711 0.191 12.533
7.711 0.186 12.378
7.711 0.170 12.213
7.711 0.162 12.058
7.711 0.162 11.902
7.710 0.154 11.750
7.710 0.138 11.584
7.710 0.128 11.435
7.710 0.126 11.269
7.710 0.125 11.113
7.710 0.124 10.954
7.710 0.131 10.810
7.709 0.145 10.652
7.709 0.073 10.331
7.708 0.023 10.163
7.708 -0.002 10.015
7.708 -0.008 9.846
7.708 -0.022 9.694
7.708 -0.042 9.544
7.707 -0.053 9.380
7.707 -0.059 9.225
7.707 -0.063 9.063
7.707 -0.056 8.903
7.707 -0.052 8.754
7.707 -0.057 8.595
7.707 -0.057 8.437
7.707 -0.074 8.276
7.707 -0.095 8.123
7.707 -0.094 7.967
7.707 -0.102 7.810
7.707 -0.109 7.648
7.707 -0.095 7.487
7.707 -0.029 7.344
7.707 0.076 7.178
7.708 0.126 7.030
7.707 0.119 6.869
7.707 0.092 6.703
7.707 0.069 6.557
7.707 0.078 6.392
7.707 0.098 6.240
7.706 0.081 6.084
7.706 0.051 5.920
7.705 0.045 5.763
7.705 0.046 5.602
7.704 0.044 5.451
7.704 0.046 5.291
7.703 0.042 5.139
7.703 0.021 4.978
7.703 -0.003 4.822
7.702 -0.022 4.664
7.702 -0.034 4.503
7.702 -0.046 4.352
7.701 -0.008 4.198
7.702 0.068 4.112
7.702 0.186 4.016
7.702 0.303 3.946
7.702 0.380 3.878
7.702 0.371 3.722
7.701 0.290 3.560
7.701 0.267 3.396
7.701 0.257 3.255
7.700 0.247 3.087
7.700 0.241 2.930
7.699 0.238 2.774
7.699 0.239 2.612
7.698 0.238 2.458
7.698 0.241 2.298
7.697 0.248 2.146
7.697 0.262 1.980
7.696 0.276 1.825
7.696 0.270 1.675
7.696 0.271 1.516
7.695 0.281 1.353
7.695 0.280 1.203
7.695 0.276 1.029
7.695 0.277 0.881
7.695 0.276 0.804
7.811 0.279 13.716
7.811 0.246 13.557
7.811 0.227 13.403
7.811 0.219 13.238
7.810 0.211 13.087
7.810 0.193 12.927
7.810 0.185 12.771
7.810 0.189 12.611
7.810 0.188 12.453
7.810 0.173 12.295
7.810 0.165 12.143
7.810 0.166 11.976
7.810 0.162 11.825
7.810 0.149 11.668
7.810 0.133 11.505
7.810 0.129 11.350
7.809 0.125 11.195
7.809 0.114 11.037
7.809 0.116 10.878
7.809 0.136 10.720
7.808 0.076 10.327
7.808 0.027 10.170
7.808 -0.001 10.010
7.807 -0.009 9.851
7.807 -0.027 9.693
7.807 -0.049 9.546
7.807 -0.057 9.380
7.807 -0.063 9.222
7.807 -0.062 9.065
7.806 -0.054 8.907
7.806 -0.049 8.750
7.806 -0.055 8.599
7.806 -0.058 8.437
7.806 -0.072 8.272
7.806 -0.089 8.131
7.806 -0.089 7.962
7.806 -0.094 7.811
7.806 -0.101 7.648
7.806 -0.092 7.492
7.806 -0.025 7.337
7.807 0.080 7.182
7.807 0.131 7.029
7.807 0.128 6.859
7.807 0.101 6.714
7.806 0.079 6.554
7.806 0.082 6.392
7.806 0.098 6.233
7.806 0.083 6.074
7.805 0.051 5.927
7.805 0.048 5.763
7.804 0.047 5.617
7.804 0.042 5.444
7.803 0.036 5.298
7.803 0.035 5.136
7.802 0.020 4.978
7.802 0.001 4.817
7.802 -0.013 4.662
7.801 -0.031 4.511
7.801 -0.047 4.347
7.801 -0.008 4.195
7.801 0.071 4.112
7.801 0.189 4.029
7.802 0.305 3.947
7.802 0.381 3.876
7.801 0.363 3.723
7.801 0.282 3.557
7.800 0.264 3.408
7.800 0.260 3.241
7.800 0.255 3.088
7.799 0.245 2.927
7.799 0.239 2.776
7.798 0.241 2.614
7.798 0.242 2.461
7.797 0.248 2.292
7.797 0.257 2.149
7.796 0.273 1.985
7.796 0.283 1.827
7.795 0.279 1.667
7.795 0.280 1.507
7.795 0.284 1.349
7.795 0.288 1.199
7.795 0.287 1.039
7.795 0.267 0.877
7.795 0.268 0.743
7.795 0.300 0.683
7.910 0.300 13.782
7.910 0.260 13.635
7.910 0.230 13.482
7.910 0.219 13.318
7.910 0.213 13.160
7.910 0.195 13.004
7.909 0.183 12.852
7.909 0.184 12.694
7.909 0.192 12.533
7.909 0.192 12.376
7.909 0.179 12.215
7.909 0.178 12.066
7.909 0.178 11.903
7.909 0.163 11.746
7.909 0.143 11.584
7.909 0.132 11.429
7.909 0.133 11.277
7.908 0.126 11.106
7.908 0.117 10.962
7.908 0.127 10.798
7.908 0.135 10.643
7.907 0.064 10.327
7.907 0.016 10.160
7.907 -0.007 10.017
7.906 -0.012 9.851
7.906 -0.030 9.692
7.906 -0.051 9.533
7.906 -0.056 9.382
7.906 -0.061 9.225
7.906 -0.061 9.067
7.906 -0.054 8.908
7.905 -0.049 8.752
7.905 -0.058 8.590
7.905 -0.060 8.437
7.905 -0.069 8.282
7.905 -0.087 8.120
7.905 -0.085 7.967
7.905 -0.090 7.805
7.905 -0.103 7.653
7.905 -0.090 7.494
7.905 -0.023 7.335
7.906 0.080 7.183
7.906 0.132 7.032
7.906 0.131 6.863
7.906 0.109 6.704
7.905 0.084 6.550
7.905 0.080 6.397
7.905 0.087 6.241
7.905 0.071 6.080
7.904 0.046 5.929
7.904 0.044 5.763
7.903 0.042 5.603
7.903 0.035 5.453
7.902 0.028 5.292
7.902 0.027 5.133
7.901 0.018 4.983
7.901 0.001 4.822
7.901 -0.012 4.665
7.900 -0.027 4.507
7.900 -0.038 4.345
7.900 0.010 4.189
7.900 0.092 4.109
7.900 0.210 4.028
7.901 0.326 3.951
7.901 0.400 3.880
7.901 0.371 3.726
7.900 0.284 3.559
7.899 0.264 3.401
7.899 0.263 3.243
7.899 0.258 3.094
7.898 0.245 2.927
7.898 0.237 2.773
7.897 0.242 2.613
7.897 0.245 2.459
7.896 0.253 2.299
7.896 0.264 2.141
7.895 0.279 1.986
7.895 0.294 1.825
7.894 0.287 1.677
7.894 0.283 1.509
7.894 0.284 1.351
7.894 0.287 1.189
7.894 0.292 1.042
7.894 0.286 0.880
7.894 0.285 0.799
8.008 0.293 13.783
8.008 0.260 13.643
8.008 0.234 13.477
8.008 0.221 13.326
8.008 0.209 13.160
8.008 0.187 13.009
8.008 0.175 12.845
8.008 0.175 12.696
8.008 0.186 12.529
8.008 0.192 12.375
8.008 0.186 12.215
8.008 0.185 12.058
8.007 0.182 11.909
8.007 0.170 11.745
8.007 0.150 11.585
8.007 0.132 11.437
8.007 0.134 11.265
8.007 0.126 11.121
8.006 0.112 10.959
8.006 0.120 10.796
8.006 0.122 10.646
8.005 0.048 10.325
8.005 0.003 10.164
8.005 -0.014 10.009
8.005 -0.019 9.852
8.005 -0.038 9.695
8.004 -0.056 9.532
8.004 -0.061 9.380
8.004 -0.066 9.229
8.004 -0.067 9.068
8.004 -0.056 8.905
8.004 -0.056 8.749
8.004 -0.065 8.593
8.004 -0.069 8.435
8.004 -0.078 8.283
8.003 -0.089 8.121
8.003 -0.086 7.969
8.003 -0.093 7.806
8.003 -0.103 7.644
8.004 -0.089 7.491
8.004 -0.023 7.337
8.004 0.079 7.183
8.004 0.128 7.025
8.004 0.125 6.869
8.004 0.104 6.716
8.004 0.079 6.553
8.004 0.072 6.390
8.003 0.073 6.235
8.003 0.061 6.083
8.002 0.042 5.921
8.002 0.039 5.765
8.002 0.037 5.613
8.001 0.025 5.449
8.001 0.021 5.292
8.000 0.023 5.129
8.000 0.013 4.985
7.999 0.004 4.821
7.999 -0.007 4.664
7.999 -0.025 4.503
7.998 -0.032 4.351
7.998 0.020 4.190
7.998 0.104 4.104
7.999 0.222 4.023
7.999 0.333 3.952
7.999 0.404 3.880
7.999 0.372 3.725
7.998 0.278 3.561
7.998 0.255 3.408
7.997 0.259 3.237
7.997 0.254 3.088
7.997 0.243 2.937
7.996 0.241 2.768
7.996 0.249 2.615
7.995 0.252 2.458
7.995 0.256 2.299
7.994 0.268 2.144
7.994 0.286 1.993
7.993 0.297 1.823
7.993 0.297 1.663
7.992 0.290 1.514
7.992 0.281 1.360
7.992 0.285 1.189
7.992 0.292 1.040
7.992 0.317 0.877
7.992 0.328 0.731
8.108 0.289 13.710
8.108 0.252 13.559
8.108 0.227 13.397
8.108 0.214 13.248
8.108 0.196 13.080
8.108 0.175 12.926
8.108 0.169 12.766
8.108 0.174 12.615
8.108 0.184 12.451
8.108 0.184 12.296
8.108 0.180 12.143
8.107 0.178 11.981
8.107 0.171 11.825
8.107 0.159 11.662
8.107 0.140 11.506
8.107 0.134 11.357
8.107 0.128 11.190
8.107 0.109 11.035
8.106 0.102 10.881
8.106 0.107 10.722
8.105 0.034 10.323
8.105 -0.007 10.167
8.105 -0.015 10.003
8.105 -0.018 9.857
8.105 -0.037 9.694
8.104 -0.052 9.537
8.104 -0.055 9.382
8.104 -0.065 9.223
8.104 -0.070 9.058
8.104 -0.060 8.915
8.104 -0.061 8.745
8.104 -0.072 8.598
8.104 -0.074 8.437
8.104 -0.080 8.279
8.103 -0.091 8.121
8.103 -0.089 7.970
8.103 -0.099 7.809
8.103 -0.105 7.644
8.104 -0.091 7.496
8.104 -0.025 7.335
8.104 0.078 7.178
8.104 0.127 7.031
8.104 0.122 6.865
8.104 0.101 6.708
8.104 0.075 6.551
8.104 0.064 6.392
8.103 0.064 6.247
8.103 0.055 6.075
8.103 0.041 5.925
8.102 0.036 5.761
8.102 0.030 5.607
8.101 0.022 5.453
8.101 0.021 5.294
8.100 0.021 5.139
8.100 0.014 4.971
8.099 0.006 4.827
8.099 -0.003 4.658
8.099 -0.022 4.510
8.098 -0.031 4.352
8.098 0.024 4.187
8.099 0.107 4.102
8.099 0.224 4.027
8.099 0.331 3.959
8.099 0.400 3.882
8.099 0.371 3.720
8.098 0.280 3.562
8.098 0.253 3.399
8.098 0.257 3.240
8.097 0.251 3.096
8.097 0.241 2.929
8.096 0.244 2.774
8.096 0.254 2.614
8.095 0.256 2.456
8.095 0.253 2.302
8.094 0.267 2.136
8.094 0.278 1.984
8.093 0.285 1.831
8.093 0.294 1.668
8.093 0.286 1.517
8.092 0.280 1.354
8.092 0.285 1.201
8.092 0.300 1.041
8.092 0.311 0.872
8.092 0.314 0.714
8.092 0.311 0.628
8.209 0.314 13.779
8.209 0.281 13.637
8.209 0.244 13.482
8.209 0.221 13.315
8.209 0.211 13.163
8.209 0.194 13.002
8.208 0.179 12.848
8.208 0.177 12.686
8.208 0.178 12.535
8.208 0.179 12.382
8.208 0.176 12.211
8.208 0.172 12.062
8.208 0.165 11.908
8.208 0.167 11.742
8.208 0.157 11.591
8.208 0.141 11.423
8.208 0.135 11.271
8.207 0.120 11.111
8.207 0.101 10.959
8.207 0.098 10.799
8.206 0.009 10.244
8.206 -0.014 10.088
8.206 -0.007 9.930
8.205 -0.019 9.780
8.205 -0.043 9.619
8.205 -0.049 9.453
8.205 -0.059 9.308
8.205 -0.073 9.141
8.205 -0.074 8.978
8.205 -0.067 8.837
8.204 -0.073 8.671
8.204 -0.084 8.515
8.204 -0.082 8.358
8.204 -0.093 8.198
8.204 -0.096 8.042
8.204 -0.095 7.888
8.204 -0.101 7.729
8.204 -0.097 7.573
8.205 -0.061 7.413
8.205 0.028 7.257
8.205 0.109 7.099
8.205 0.121 6.948
8.205 0.108 6.785
8.205 0.082 6.634
8.204 0.055 6.474
8.204 0.053 6.317
8.204 0.053 6.155
8.204 0.043 6.000
8.203 0.038 5.848
8.203 0.033 5.691
8.202 0.029 5.525
8.202 0.029 5.370
8.201 0.027 5.215
8.201 0.017 5.059
8.200 0.009 4.892
8.200 0.004 4.741
8.200 -0.014 4.587
8.199 -0.034 4.425
8.199 -0.029 4.274
8.199 0.011 4.197
8.199 0.089 4.103
8.200 0.201 4.020
8.200 0.306 3.951
8.200 0.382 3.802
8.199 0.305 3.638
8.199 0.252 3.485
8.199 0.254 3.323
8.198 0.252 3.165
8.198 0.242 3.008
8.197 0.242 2.848
8.197 0.254 2.698
8.196 0.259 2.532
8.196 0.250 2.380
8.195 0.252 2.224
8.195 0.259 2.070
8.194 0.260 1.901
8.194 0.266 1.746
8.194 0.270 1.598
8.193 0.262 1.425
8.193 0.263 1.272
8.193 0.282 1.119
8.193 0.299 0.956
8.193 0.303 0.807
8.193 0.284 0.672
8.193 0.285 0.620
8.310 0.283 13.719
8.310 0.258 13.559
8.310 0.229 13.402
8.310 0.217 13.239
8.310 0.210 13.085
8.310 0.196 12.929
8.310 0.186 12.766
8.310 0.177 12.611
8.310 0.171 12.449
8.310 0.165 12.300
8.309 0.160 12.135
8.309 0.151 11.983
8.309 0.153 11.822
8.309 0.158 11.667
8.309 0.145 11.515
8.309 0.134 11.345
8.309 0.124 11.195
8.309 0.106 11.034
8.308 0.098 10.883
8.308 0.112 10.716
8.308 0.056 10.326
8.307 0.013 10.167
8.307 0.005 10.015
8.307 -0.000 9.847
8.307 -0.023 9.695
8.306 -0.037 9.544
8.306 -0.043 9.374
8.306 -0.061 9.226
8.306 -0.074 9.070
8.306 -0.070 8.903
8.306 -0.069 8.746
8.306 -0.080 8.592
8.306 -0.078 8.441
8.306 -0.082 8.278
8.306 -0.098 8.125
8.306 -0.096 7.959
8.306 -0.101 7.810
8.306 -0.103 7.649
8.306 -0.082 7.494
8.306 -0.019 7.329
8.306 0.077 7.188
8.306 0.123 7.021
8.306 0.117 6.872
8.306 0.097 6.707
8.306 0.070 6.556
8.306 0.057 6.391
8.305 0.067 6.239
8.305 0.064 6.090
8.305 0.055 5.916
8.304 0.047 5.763
8.304 0.039 5.606
8.303 0.040 5.451
8.303 0.040 5.292
8.302 0.029 5.133
8.302 0.016 4.978
8.302 0.012 4.822
8.301 -0.001 4.671
8.301 -0.025 4.503
8.301 -0.042 4.352
8.300 0.006 4.188
8.301 0.078 4.112
8.301 0.181 4.033
8.301 0.279 3.953
8.301 0.344 3.872
8.301 0.339 3.728
8.301 0.300 3.630
8.300 0.257 3.479
8.300 0.256 3.329
8.299 0.251 3.164
8.299 0.240 3.012
8.299 0.237 2.853
8.298 0.247 2.694
8.298 0.251 2.534
8.297 0.242 2.384
8.296 0.243 2.211
8.296 0.248 2.066
8.295 0.248 1.904
8.295 0.248 1.754
8.295 0.256 1.586
8.294 0.252 1.434
8.294 0.251 1.275
8.294 0.270 1.116
8.294 0.286 0.958
8.294 0.296 0.805
8.295 0.315 0.676
8.295 0.316 0.626
8.412 0.281 13.832
8.412 0.274 13.713
8.411 0.251 13.558
8.411 0.221 13.402
8.411 0.214 13.237
8.411 0.211 13.089
8.411 0.200 12.928
8.411 0.191 12.766
8.411 0.177 12.613
8.411 0.165 12.454
8.411 0.159 12.294
8.411 0.152 12.136
8.411 0.138 11.980
8.410 0.139 11.828
8.410 0.150 11.662
8.410 0.140 11.510
8.410 0.130 11.353
8.410 0.122 11.201
8.410 0.106 11.027
8.410 0.107 10.874
8.409 0.132 10.722
8.409 0.146 10.634
8.409 0.087 10.337
8.408 0.029 10.172
8.408 0.008 10.017
8.408 -0.005 9.846
8.408 -0.029 9.698
8.408 -0.041 9.530
8.407 -0.051 9.381
8.407 -0.068 9.215
8.407 -0.078 9.069
8.407 -0.077 8.914
8.407 -0.072 8.751
8.407 -0.079 8.591
8.407 -0.080 8.440
8.407 -0.085 8.278
8.407 -0.104 8.123
8.407 -0.105 7.961
8.407 -0.110 7.808
8.407 -0.112 7.649
8.407 -0.092 7.496
8.407 -0.032 7.335
8.407 0.064 7.178
8.408 0.115 7.028
8.407 0.115 6.867
8.407 0.101 6.709
8.407 0.078 6.550
8.407 0.070 6.392
8.407 0.086 6.239
8.406 0.085 6.082
8.406 0.069 5.923
8.405 0.055 5.763
8.405 0.045 5.603
8.404 0.046 5.457
8.404 0.044 5.295
8.403 0.032 5.132
8.403 0.018 4.983
8.403 0.014 4.824
8.402 0.000 4.659
8.402 -0.023 4.507
8.402 -0.038 4.348
8.401 0.003 4.183
8.402 0.066 4.111
8.402 0.160 4.031
8.402 0.252 3.953
8.402 0.317 3.876
8.402 0.321 3.726
8.401 0.264 3.557
8.401 0.251 3.412
8.401 0.255 3.241
8.400 0.245 3.087
8.400 0.234 2.930
8.399 0.238 2.777
8.399 0.245 2.612
8.398 0.241 2.454
8.398 0.241 2.314
8.397 0.248 2.138
8.397 0.247 1.976
8.396 0.246 1.821
8.396 0.252 1.670
8.396 0.253 1.509
8.395 0.249 1.355
8.395 0.261 1.202
8.395 0.280 1.042
8.395 0.286 0.878
8.395 0.297 0.730
8.396 0.301 0.623
8.511 0.291 13.838
8.511 0.275 13.713
8.511 0.248 13.558
8.511 0.219 13.400
8.511 0.205 13.239
8.511 0.198 13.088
8.511 0.193 12.925
8.510 0.185 12.770
8.510 0.169 12.614
8.510 0.160 12.451
8.510 0.156 12.294
8.510 0.145 12.143
8.510 0.132 11.974
8.510 0.130 11.826
8.510 0.138 11.666
8.510 0.132 11.503
8.510 0.121 11.353
8.509 0.117 11.192
8.509 0.109 11.039
8.509 0.112 10.875
8.509 0.147 10.725
8.509 0.181 10.558
8.509 0.147 10.410
8.508 0.068 10.252
8.508 0.014 10.090
8.508 -0.005 9.926
8.507 -0.025 9.777
8.507 -0.044 9.623
8.507 -0.046 9.454
8.507 -0.059 9.301
8.507 -0.074 9.148
8.507 -0.075 8.980
8.506 -0.073 8.829
8.506 -0.079 8.673
8.506 -0.084 8.514
8.506 -0.084 8.357
8.506 -0.102 8.202
8.506 -0.116 8.047
8.506 -0.113 7.884
8.506 -0.120 7.727
8.506 -0.114 7.569
8.506 -0.081 7.419
8.507 0.005 7.255
8.507 0.089 7.099
8.507 0.112 6.946
8.507 0.105 6.794
8.507 0.088 6.628
8.506 0.074 6.477
8.506 0.085 6.319
8.506 0.096 6.155
8.506 0.081 5.996
8.505 0.060 5.851
8.505 0.043 5.683
8.504 0.039 5.525
8.504 0.041 5.374
8.503 0.033 5.213
8.503 0.021 5.058
8.502 0.010 4.898
8.502 0.003 4.743
8.502 -0.016 4.583
8.501 -0.037 4.426
8.501 -0.034 4.276
8.501 0.063 4.110
8.501 0.153 4.037
8.502 0.240 3.959
8.502 0.305 3.873
8.501 0.317 3.718
8.501 0.261 3.557
8.501 0.248 3.401
8.500 0.255 3.251
8.500 0.246 3.086
8.499 0.235 2.931
8.499 0.240 2.771
8.498 0.246 2.616
8.498 0.249 2.461
8.497 0.254 2.294
8.497 0.260 2.142
8.496 0.259 1.986
8.496 0.254 1.825
8.495 0.257 1.666
8.495 0.260 1.513
8.495 0.257 1.356
8.495 0.270 1.193
8.495 0.285 1.041
8.495 0.289 0.895
8.495 0.292 0.712
8.495 0.271 0.626
8.610 0.278 13.714
8.610 0.247 13.558
8.610 0.220 13.401
8.609 0.200 13.246
8.609 0.185 13.079
8.609 0.178 12.927
8.609 0.178 12.775
8.609 0.168 12.603
8.609 0.157 12.458
8.609 0.156 12.296
8.609 0.149 12.136
8.609 0.132 11.980
8.609 0.126 11.822
8.609 0.128 11.664
8.609 0.122 11.507
8.608 0.115 11.353
8.608 0.116 11.192
8.608 0.116 11.039
8.608 0.120 10.878
8.608 0.159 10.725
8.608 0.197 10.560
8.608 0.156 10.408
8.607 0.064 10.249
8.607 0.003 10.086
8.606 -0.017 9.935
8.606 -0.037 9.774
8.606 -0.050 9.614
8.606 -0.048 9.462
8.606 -0.056 9.303
8.605 -0.071 9.143
8.605 -0.075 8.983
8.605 -0.080 8.833
8.605 -0.090 8.670
8.605 -0.092 8.514
8.605 -0.097 8.355
8.605 -0.112 8.201
8.605 -0.119 8.044
8.605 -0.118 7.884
8.605 -0.123 7.731
8.605 -0.117 7.573
8.605 -0.084 7.412
8.605 0.001 7.266
8.606 0.090 7.098
8.606 0.119 6.947
8.606 0.111 6.786
8.605 0.091 6.634
8.605 0.076 6.473
8.605 0.085 6.311
8.605 0.090 6.164
8.604 0.078 6.002
8.604 0.058 5.841
8.603 0.042 5.687
8.603 0.038 5.526
8.602 0.041 5.377
8.602 0.034 5.216
8.601 0.020 5.053
8.601 0.014 4.898
8.601 0.009 4.741
8.600 -0.014 4.587
8.600 -0.031 4.430
8.600 -0.024 4.268
8.600 0.072 4.108
8.600 0.164 4.035
8.600 0.249 3.962
8.600 0.329 3.791
8.600 0.286 3.642
8.599 0.242 3.479
8.599 0.242 3.323
8.599 0.246 3.170
8.598 0.235 3.011
8.598 0.234 2.851
8.597 0.239 2.691
8.597 0.246 2.539
8.596 0.250 2.375
8.596 0.259 2.220
8.595 0.268 2.070
8.595 0.258 1.904
8.594 0.261 1.747
8.594 0.269 1.594
8.594 0.264 1.431
8.594 0.268 1.276
8.593 0.278 1.113
8.593 0.279 0.957
8.594 0.296 0.814
8.594 0.320 0.663
8.594 0.321 0.622
8.709 0.303 13.783
8.708 0.264 13.636
8.708 0.234 13.477
8.708 0.204 13.322
8.708 0.181 13.164
8.708 0.167 13.009
8.708 0.170 12.839
8.708 0.170 12.698
8.708 0.165 12.529
8.708 0.161 12.375
8.708 0.156 12.222
8.707 0.149 12.053
8.707 0.135 11.902
8.707 0.130 11.741
8.707 0.126 11.601
8.707 0.120 11.417
8.707 0.118 11.269
8.707 0.122 11.116
8.707 0.123 10.954
8.706 0.138 10.805
8.706 0.187 10.649
8.706 0.198 10.487
8.706 0.115 10.323
8.705 0.029 10.170
8.705 -0.005 10.008
8.705 -0.030 9.853
8.704 -0.047 9.691
8.704 -0.052 9.539
8.704 -0.053 9.375
8.704 -0.061 9.231
8.704 -0.073 9.064
8.704 -0.084 8.909
8.704 -0.091 8.753
8.704 -0.099 8.589
8.703 -0.100 8.438
8.703 -0.108 8.277
8.703 -0.120 8.125
8.703 -0.117 7.963
8.703 -0.121 7.805
8.703 -0.127 7.650
8.703 -0.114 7.491
8.704 -0.051 7.335
8.704 0.051 7.184
8.704 0.116 7.025
8.704 0.123 6.874
8.704 0.110 6.702
8.704 0.085 6.555
8.704 0.078 6.395
8.703 0.085 6.238
8.703 0.080 6.080
8.702 0.062 5.919
8.702 0.046 5.765
8.702 0.038 5.609
8.701 0.047 5.455
8.701 0.045 5.297
8.700 0.032 5.132
8.700 0.026 4.978
8.699 0.024 4.821
8.699 0.004 4.665
8.699 -0.021 4.506
8.698 -0.028 4.347
8.698 0.015 4.183
8.698 0.078 4.112
8.699 0.175 4.044
8.699 0.263 3.964
8.699 0.324 3.876
8.699 0.325 3.719
8.698 0.267 3.557
8.698 0.242 3.405
8.697 0.244 3.240
8.697 0.240 3.092
8.696 0.236 2.933
8.696 0.239 2.772
8.696 0.242 2.611
8.695 0.252 2.458
8.694 0.261 2.301
8.694 0.271 2.142
8.693 0.269 1.979
8.693 0.265 1.836
8.693 0.273 1.663
8.692 0.272 1.513
8.692 0.273 1.352
8.692 0.284 1.197
8.692 0.285 1.037
8.692 0.293 0.878
8.692 0.321 0.732
8.692 0.365 0.617
8.808 0.297 13.898
8.808 0.277 13.787
8.807 0.259 13.635
8.807 0.234 13.480
8.807 0.204 13.325
8.807 0.184 13.153
8.807 0.168 13.006
8.807 0.168 12.850
8.807 0.169 12.686
8.807 0.168 12.538
8.807 0.164 12.372
8.807 0.157 12.214
8.807 0.155 12.061
8.806 0.145 11.902
8.806 0.134 11.746
8.806 0.126 11.583
8.806 0.118 11.430
8.806 0.119 11.276
8.806 0.125 11.118
8.806 0.123 10.956
8.805 0.132 10.796
8.805 0.178 10.653
8.805 0.197 10.484
8.805 0.115 10.321
8.804 0.030 10.173
8.804 0.003 10.013
8.804 -0.023 9.851
8.804 -0.038 9.693
8.803 -0.046 9.537
8.803 -0.048 9.383
8.803 -0.054 9.220
8.803 -0.070 9.063
8.803 -0.087 8.906
8.803 -0.095 8.752
8.803 -0.106 8.598
8.803 -0.107 8.434
8.803 -0.112 8.281
8.802 -0.124 8.119
8.802 -0.118 7.965
8.802 -0.119 7.807
8.803 -0.125 7.651
8.803 -0.109 7.490
8.803 -0.048 7.341
8.803 0.055 7.178
8.804 0.121 7.025
8.803 0.125 6.869
8.803 0.110 6.716
8.803 0.083 6.547
8.803 0.072 6.393
8.802 0.076 6.246
8.802 0.066 6.074
8.802 0.052 5.923
8.801 0.042 5.772
8.801 0.045 5.602
8.800 0.057 5.449
8.800 0.054 5.295
8.799 0.038 5.141
8.799 0.032 4.981
8.799 0.026 4.820
8.798 0.004 4.659
8.798 -0.015 4.504
8.798 -0.023 4.355
8.798 0.026 4.186
8.798 0.094 4.098
8.798 0.194 4.022
8.798 0.284 3.958
8.798 0.356 3.801
8.798 0.300 3.638
8.797 0.251 3.482
8.797 0.242 3.327
8.796 0.241 3.166
8.796 0.241 3.008
8.796 0.243 2.852
8.795 0.239 2.696
8.795 0.247 2.539
8.794 0.258 2.375
8.793 0.266 2.223
8.793 0.264 2.068
8.792 0.258 1.898
8.792 0.258 1.749
8.792 0.262 1.592
8.791 0.263 1.431
8.791 0.269 1.276
8.791 0.283 1.124
8.791 0.292 0.963
8.791 0.300 0.793
8.791 0.318 0.669
8.792 0.319 0.623
8.908 0.288 13.786
8.908 0.258 13.632
8.908 0.232 13.481
8.908 0.209 13.322
8.908 0.193 13.163
8.908 0.175 13.006
8.908 0.170 12.848
8.907 0.168 12.692
8.907 0.167 12.526
8.907 0.163 12.372
8.907 0.160 12.221
8.907 0.158 12.059
8.907 0.148 11.904
8.907 0.138 11.747
8.907 0.125 11.584
8.907 0.116 11.430
8.907 0.120 11.268
8.907 0.124 11.114
8.906 0.120 10.962
8.906 0.129 10.805
8.906 0.185 10.642
8.906 0.208 10.561
8.906 0.171 10.416
8.906 0.119 10.334
8.905 0.069 10.243
8.905 0.016 10.092
8.905 -0.014 9.934
8.905 -0.028 9.771
8.904 -0.035 9.610
8.904 -0.043 9.459
8.904 -0.050 9.306
8.904 -0.062 9.147
8.904 -0.083 8.984
8.904 -0.096 8.831
8.903 -0.100 8.670
8.903 -0.104 8.512
8.903 -0.101 8.360
8.903 -0.114 8.198
8.903 -0.120 8.047
8.903 -0.118 7.883
8.903 -0.131 7.735
8.903 -0.125 7.566
8.903 -0.089 7.409
8.904 -0.003 7.262
8.904 0.098 7.103
8.904 0.133 6.947
8.904 0.118 6.789
8.904 0.095 6.629
8.904 0.076 6.475
8.903 0.070 6.315
8.903 0.064 6.161
8.903 0.053 6.003
8.902 0.042 5.840
8.902 0.040 5.689
8.901 0.056 5.531
8.901 0.063 5.372
8.900 0.049 5.214
8.900 0.037 5.057
8.900 0.029 4.903
8.899 0.008 4.749
8.899 -0.011 4.573
8.899 -0.026 4.429
8.898 -0.011 4.265
8.898 0.111 4.113
8.899 0.213 4.034
8.899 0.305 3.953
8.899 0.376 3.795
8.898 0.312 3.639
8.898 0.259 3.483
8.898 0.243 3.324
8.897 0.241 3.167
8.897 0.240 3.010
8.896 0.236 2.856
8.896 0.234 2.689
8.895 0.240 2.542
8.895 0.250 2.376
8.894 0.257 2.216
8.894 0.255 2.071
8.893 0.250 1.902
8.893 0.252 1.751
8.893 0.256 1.592
8.892 0.259 1.425
8.892 0.262 1.282
8.892 0.272 1.109
8.892 0.285 0.962
8.892 0.308 0.805
8.892 0.317 0.673
8.892 0.318 0.628
9.009 0.264 13.720
9.009 0.242 13.552
9.009 0.222 13.404
9.008 0.206 13.241
9.008 0.189 13.082
9.008 0.170 12.925
9.008 0.164 12.771
9.008 0.160 12.614
9.008 0.159 12.445
9.008 0.155 12.298
9.008 0.155 12.139
9.008 0.151 11.982
9.008 0.141 11.819
9.008 0.131 11.667
9.008 0.119 11.510
9.007 0.113 11.350
9.007 0.116 11.188
9.007 0.113 11.038
9.007 0.105 10.874
9.007 0.138 10.720
9.007 0.209 10.571
9.007 0.170 10.403
9.006 0.059 10.251
9.006 0.005 10.093
9.005 -0.016 9.928
9.005 -0.028 9.777
9.005 -0.036 9.617
9.005 -0.044 9.457
9.005 -0.055 9.296
9.005 -0.070 9.144
9.004 -0.088 8.983
9.004 -0.097 8.834
9.004 -0.099 8.670
9.004 -0.101 8.518
9.004 -0.099 8.356
9.004 -0.114 8.201
9.004 -0.124 8.037
9.004 -0.127 7.892
9.004 -0.140 7.725
9.004 -0.136 7.569
9.004 -0.099 7.413
9.005 -0.006 7.259
9.005 0.092 7.107
9.005 0.131 6.946
9.005 0.112 6.786
9.005 0.088 6.630
9.004 0.074 6.471
9.004 0.070 6.318
9.004 0.067 6.158
9.003 0.056 6.005
9.003 0.044 5.837
9.002 0.042 5.687
9.002 0.059 5.534
9.002 0.063 5.375
9.001 0.051 5.208
9.001 0.039 5.050
9.000 0.024 4.899
9.000 0.005 4.743
9.000 -0.010 4.583
8.999 -0.022 4.431
8.999 -0.003 4.266
8.999 0.047 4.185
8.999 0.123 4.107
9.000 0.226 4.035
9.000 0.315 3.957
9.000 0.380 3.799
8.999 0.309 3.642
8.999 0.255 3.489
8.998 0.242 3.321
8.998 0.238 3.166
8.997 0.231 3.008
8.997 0.227 2.847
8.997 0.222 2.699
8.996 0.227 2.529
8.995 0.238 2.381
8.995 0.247 2.225
8.994 0.243 2.061
8.994 0.240 1.906
8.994 0.250 1.747
8.993 0.252 1.589
8.993 0.255 1.435
8.993 0.263 1.277
8.993 0.273 1.118
8.993 0.282 0.955
8.993 0.303 0.797
8.993 0.330 0.672
8.993 0.331 0.620
9.110 0.283 13.782
9.110 0.255 13.637
9.109 0.236 13.480
9.109 0.219 13.322
9.109 0.206 13.158
9.109 0.189 13.011
9.109 0.173 12.848
9.109 0.164 12.684
9.109 0.161 12.534
9.109 0.157 12.374
9.109 0.152 12.214
9.109 0.151 12.058
9.109 0.148 11.904
9.109 0.144 11.745
9.108 0.134 11.582
9.108 0.122 11.432
9.108 0.118 11.276
9.108 0.112 11.112
9.108 0.102 10.957
9.108 0.105 10.798
9.108 0.192 10.641
9.108 0.231 10.490
9.107 0.121 10.333
9.107 0.062 10.242
9.106 0.003 10.095
9.106 -0.016 9.924
9.106 -0.028 9.778
9.106 -0.036 9.618
9.106 -0.045 9.457
9.105 -0.060 9.298
9.105 -0.075 9.146
9.105 -0.091 8.987
9.105 -0.097 8.829
9.105 -0.100 8.670
9.105 -0.101 8.514
9.105 -0.098 8.357
9.105 -0.115 8.201
9.105 -0.127 8.037
9.105 -0.135 7.888
9.105 -0.147 7.729
9.105 -0.142 7.574
9.105 -0.103 7.412
9.105 -0.006 7.264
9.106 0.093 7.097
9.106 0.128 6.945
9.106 0.105 6.788
9.105 0.078 6.631
9.105 0.069 6.473
9.105 0.065 6.316
9.105 0.064 6.162
9.104 0.059 5.999
9.104 0.041 5.842
9.103 0.032 5.685
9.103 0.050 5.527
9.102 0.055 5.369
9.102 0.045 5.220
9.102 0.039 5.058
9.101 0.022 4.899
9.101 0.007 4.742
9.100 -0.008 4.583
9.100 -0.022 4.429
9.100 -0.012 4.277
9.100 0.036 4.193
9.100 0.115 4.103
9.100 0.219 4.032
9.100 0.308 3.958
9.100 0.362 3.797
9.100 0.299 3.639
9.099 0.254 3.479
9.099 0.241 3.323
9.099 0.237 3.170
9.098 0.234 3.011
9.098 0.228 2.853
9.097 0.223 2.698
9.097 0.232 2.528
9.096 0.241 2.379
9.096 0.247 2.220
9.095 0.248 2.063
9.095 0.246 1.910
9.094 0.254 1.748
9.094 0.258 1.587
9.094 0.259 1.430
9.094 0.261 1.278
9.093 0.270 1.120
9.093 0.274 0.970
9.093 0.289 0.794
9.094 0.280 0.675
9.094 0.282 0.625
9.210 0.288 13.897
9.210 0.278 13.785
9.210 0.256 13.638
9.210 0.235 13.474
9.209 0.217 13.319
9.209 0.205 13.173
9.209 0.186 12.995
9.209 0.169 12.843
9.209 0.162 12.695
9.209 0.157 12.525
9.209 0.150 12.386
9.209 0.144 12.208
9.209 0.139 12.065
9.209 0.142 11.899
9.209 0.144 11.745
9.209 0.133 11.586
9.208 0.123 11.428
9.208 0.116 11.267
9.208 0.109 11.122
9.208 0.100 10.948
9.208 0.112 10.803
9.208 0.213 10.638
9.208 0.260 10.498
9.208 0.208 10.419
9.207 0.135 10.334
9.207 0.065 10.249
9.206 0.002 10.087
9.206 -0.014 9.936
9.206 -0.026 9.766
9.206 -0.037 9.616
9.206 -0.052 9.458
9.206 -0.067 9.305
9.205 -0.080 9.144
9.205 -0.092 8.985
9.205 -0.095 8.825
9.205 -0.098 8.671
9.205 -0.100 8.516
9.205 -0.100 8.356
9.205 -0.119 8.197
9.205 -0.128 8.045
9.205 -0.137 7.890
9.205 -0.148 7.723
9.205 -0.142 7.571
9.205 -0.100 7.415
9.205 -0.007 7.256
9.206 0.092 7.108
9.206 0.127 6.949
9.206 0.103 6.782
9.205 0.076 6.632
9.205 0.069 6.474
9.205 0.069 6.316
9.205 0.066 6.160
9.204 0.068 6.004
9.204 0.050 5.844
9.203 0.031 5.679
9.203 0.042 5.529
9.202 0.049 5.371
9.202 0.040 5.210
9.202 0.034 5.055
9.201 0.026 4.906
9.201 0.013 4.751
9.200 -0.001 4.587
9.200 -0.011 4.419
9.200 -0.004 4.269
9.200 0.038 4.185
9.200 0.113 4.104
9.200 0.218 4.031
9.201 0.310 3.960
9.200 0.362 3.795
9.200 0.293 3.641
9.200 0.254 3.484
9.199 0.242 3.323
9.199 0.235 3.166
9.198 0.233 3.010
9.198 0.229 2.853
9.197 0.221 2.692
9.197 0.225 2.542
9.196 0.236 2.377
9.196 0.243 2.216
9.195 0.241 2.065
9.195 0.240 1.907
9.194 0.250 1.749
9.194 0.253 1.596
9.194 0.258 1.432
9.194 0.261 1.273
9.194 0.264 1.118
9.193 0.269 0.959
9.194 0.266 0.806
9.194 0.303 0.658
9.194 0.304 0.618
9.310 0.284 13.894
9.310 0.286 13.786
9.310 0.266 13.633
9.310 0.241 13.485
9.310 0.213 13.323
9.310 0.202 13.156
9.310 0.186 13.016
9.310 0.170 12.840
9.309 0.162 12.692
9.309 0.158 12.530
9.309 0.148 12.369
9.309 0.139 12.221
9.309 0.135 12.056
9.309 0.137 11.900
9.309 0.145 11.744
9.309 0.137 11.590
9.309 0.124 11.432
9.309 0.115 11.263
9.309 0.110 11.117
9.308 0.106 10.960
9.308 0.136 10.797
9.308 0.242 10.638
9.308 0.291 10.488
9.308 0.160 10.341
9.307 0.082 10.254
9.307 0.008 10.083
9.307 -0.012 9.933
9.307 -0.025 9.779
9.306 -0.041 9.619
9.306 -0.060 9.457
9.306 -0.072 9.298
9.306 -0.080 9.144
9.306 -0.089 8.986
9.306 -0.089 8.830
9.306 -0.088 8.671
9.305 -0.096 8.512
9.305 -0.102 8.362
9.305 -0.117 8.199
9.305 -0.124 8.043
9.305 -0.134 7.886
9.305 -0.139 7.729
9.305 -0.129 7.570
9.305 -0.089 7.419
9.306 0.006 7.253
9.306 0.102 7.103
9.306 0.129 6.947
9.306 0.102 6.788
9.306 0.076 6.629
9.306 0.074 6.476
9.305 0.071 6.317
9.305 0.072 6.158
9.305 0.079 6.006
9.304 0.061 5.841
9.304 0.038 5.685
9.303 0.041 5.525
9.303 0.043 5.372
9.302 0.034 5.214
9.302 0.031 5.060
9.302 0.025 4.896
9.301 0.016 4.741
9.301 0.008 4.589
9.301 -0.002 4.432
9.300 0.000 4.268
9.300 0.041 4.182
9.300 0.116 4.104
9.301 0.222 4.030
9.301 0.312 3.956
9.301 0.360 3.801
9.300 0.289 3.638
9.300 0.248 3.483
9.300 0.239 3.322
9.299 0.235 3.169
9.299 0.233 3.004
9.298 0.233 2.856
9.298 0.225 2.693
9.297 0.224 2.534
9.297 0.232 2.379
9.296 0.237 2.223
9.296 0.235 2.067
9.295 0.239 1.910
9.295 0.246 1.743
9.294 0.248 1.587
9.294 0.254 1.436
9.294 0.257 1.276
9.294 0.263 1.114
9.294 0.265 0.959
9.294 0.268 0.806
9.294 0.288 0.662
9.294 0.289 0.618
9.410 0.315 13.899
9.410 0.289 13.783
9.410 0.270 13.635
9.410 0.241 13.479
9.410 0.213 13.322
9.410 0.200 13.165
9.410 0.187 13.008
9.409 0.174 12.848
9.409 0.167 12.694
9.409 0.159 12.524
9.409 0.149 12.375
9.409 0.140 12.212
9.409 0.133 12.062
9.409 0.133 11.900
9.409 0.137 11.745
9.409 0.129 11.589
9.409 0.115 11.430
9.408 0.106 11.271
9.408 0.107 11.114
9.408 0.106 10.957
9.408 0.139 10.798
9.408 0.247 10.643
9.408 0.292 10.492
9.408 0.239 10.417
9.408 0.162 10.331
9.407 0.088 10.251
9.407 0.019 10.087
9.407 -0.003 9.933
9.406 -0.020 9.770
9.406 -0.040 9.615
9.406 -0.061 9.460
9.406 -0.072 9.303
9.406 -0.077 9.141
9.406 -0.084 8.991
9.405 -0.079 8.829
9.405 -0.081 8.669
9.405 -0.093 8.516
9.405 -0.100 8.357
9.405 -0.117 8.205
9.405 -0.126 8.043
9.405 -0.131 7.880
9.405 -0.131 7.726
9.405 -0.120 7.569
9.405 -0.078 7.418
9.406 0.017 7.259
9.406 0.108 7.101
9.406 0.130 6.947
9.406 0.101 6.795
9.406 0.080 6.631
9.405 0.079 6.465
9.405 0.073 6.318
9.405 0.074 6.163
9.405 0.085 5.995
9.404 0.068 5.855
9.404 0.044 5.681
9.403 0.039 5.538
9.403 0.036 5.367
9.402 0.027 5.209
9.402 0.022 5.057
9.401 0.019 4.896
9.401 0.014 4.746
9.401 0.019 4.580
9.400 0.010 4.431
9.400 0.015 4.264
9.400 0.063 4.182
9.400 0.144 4.105
9.401 0.252 4.030
9.401 0.340 3.962
9.401 0.382 3.802
9.400 0.296 3.641
9.400 0.247 3.483
9.399 0.236 3.318
9.399 0.232 3.174
9.399 0.234 3.009
9.398 0.236 2.848
9.398 0.234 2.698
9.397 0.231 2.532
9.396 0.235 2.382
9.396 0.239 2.221
9.395 0.235 2.065
9.395 0.237 1.900
9.395 0.241 1.752
9.394 0.244 1.595
9.394 0.252 1.430
9.394 0.262 1.273
9.394 0.273 1.124
9.394 0.278 0.955
9.394 0.268 0.802
9.394 0.300 0.669
9.394 0.301 0.624
9.510 0.306 13.898
9.510 0.294 13.789
9.510 0.264 13.637
9.509 0.234 13.477
9.509 0.206 13.319
9.509 0.194 13.169
9.509 0.183 12.999
9.509 0.173 12.846
9.509 0.165 12.689
9.509 0.153 12.532
9.509 0.144 12.372
9.509 0.139 12.216
9.509 0.128 12.058
9.509 0.125 11.900
9.509 0.132 11.746
9.508 0.123 11.583
9.508 0.112 11.429
9.508 0.105 11.270
9.508 0.106 11.116
9.508 0.107 10.954
9.508 0.137 10.806
9.508 0.238 10.637
9.508 0.276 10.487
9.507 0.150 10.343
9.507 0.082 10.249
9.506 0.023 10.090
9.506 0.001 9.931
9.506 -0.019 9.778
9.506 -0.037 9.616
9.506 -0.056 9.459
9.505 -0.069 9.301
9.505 -0.077 9.142
9.505 -0.085 8.984
9.505 -0.078 8.831
9.505 -0.074 8.672
9.505 -0.084 8.513
9.505 -0.090 8.357
9.505 -0.106 8.205
9.505 -0.121 8.042
9.505 -0.123 7.888
9.505 -0.122 7.728
9.505 -0.112 7.565
9.505 -0.066 7.419
9.505 0.030 7.256
9.506 0.114 7.105
9.506 0.134 6.946
9.506 0.107 6.792
9.505 0.088 6.630
9.505 0.086 6.475
9.505 0.079 6.314
9.505 0.074 6.164
9.504 0.084 5.999
9.504 0.073 5.845
9.503 0.050 5.683
9.503 0.042 5.531
9.502 0.038 5.365
9.502 0.030 5.217
9.501 0.022 5.062
9.501 0.015 4.899
9.501 0.015 4.743
9.500 0.015 4.586
9.500 0.004 4.425
9.500 0.024 4.266
9.500 0.079 4.184
9.500 0.165 4.106
9.500 0.277 4.030
9.501 0.372 3.951
9.501 0.417 3.808
9.500 0.310 3.641
9.499 0.242 3.481
9.499 0.226 3.328
9.499 0.223 3.161
9.498 0.228 3.010
9.498 0.233 2.854
9.497 0.235 2.693
9.497 0.232 2.539
9.496 0.233 2.378
9.496 0.237 2.217
9.495 0.232 2.074
9.495 0.238 1.904
9.494 0.244 1.747
9.494 0.243 1.589
9.494 0.251 1.431
9.493 0.260 1.277
9.493 0.273 1.115
9.493 0.282 0.965
9.493 0.289 0.802
9.494 0.287 0.664
9.494 0.288 0.622
9.610 0.279 13.898
9.610 0.273 13.785
9.610 0.264 13.638
9.610 0.234 13.483
9.609 0.208 13.316
9.609 0.197 13.165
9.609 0.184 13.010
9.609 0.172 12.844
9.609 0.162 12.685
9.609 0.148 12.537
9.609 0.142 12.376
9.609 0.137 12.208
9.609 0.126 12.064
9.609 0.121 11.898
9.609 0.123 11.746
9.608 0.118 11.581
9.608 0.105 11.433
9.608 0.100 11.268
9.608 0.102 11.119
9.608 0.105 10.957
9.608 0.124 10.800
9.608 0.202 10.639
9.608 0.230 10.489
9.607 0.119 10.332
9.607 0.059 10.250
9.607 0.013 10.095
9.606 0.002 9.923
9.606 -0.017 9.779
9.606 -0.030 9.620
9.606 -0.046 9.453
9.606 -0.061 9.302
9.605 -0.076 9.142
9.605 -0.084 8.991
9.605 -0.077 8.830
9.605 -0.074 8.672
9.605 -0.083 8.517
9.605 -0.090 8.362
9.605 -0.107 8.199
9.605 -0.120 8.039
9.605 -0.124 7.888
9.605 -0.125 7.725
9.605 -0.113 7.571
9.605 -0.065 7.413
9.606 0.038 7.256
9.606 0.116 7.106
9.606 0.129 6.945
9.606 0.109 6.793
9.605 0.089 6.627
9.605 0.083 6.477
9.605 0.079 6.315
9.605 0.075 6.157
9.604 0.081 6.004
9.604 0.074 5.845
9.603 0.053 5.685
9.603 0.047 5.526
9.602 0.042 5.376
9.602 0.030 5.213
9.601 0.022 5.054
9.601 0.013 4.902
9.601 0.009 4.746
9.600 0.004 4.582
9.600 -0.003 4.427
9.600 0.021 4.269
9.600 0.076 4.181
9.600 0.164 4.103
9.600 0.279 4.025
9.601 0.379 3.954
9.601 0.431 3.802
9.600 0.321 3.645
9.599 0.243 3.478
9.599 0.223 3.329
9.599 0.220 3.163
9.598 0.221 3.013
9.598 0.229 2.849
9.597 0.229 2.694
9.597 0.227 2.535
9.596 0.233 2.381
9.596 0.237 2.222
9.595 0.235 2.061
9.595 0.243 1.908
9.594 0.248 1.750
9.594 0.248 1.589
9.594 0.255 1.434
9.594 0.264 1.273
9.594 0.277 1.117
9.593 0.285 0.959
9.594 0.292 0.808
9.594 0.295 0.658
9.594 0.296 0.617
9.710 0.280 13.897
9.710 0.269 13.782
9.710 0.252 13.634
9.710 0.231 13.479
9.709 0.207 13.321
9.709 0.200 13.159
9.709 0.191 13.009
9.709 0.178 12.849
9.709 0.162 12.686
9.709 0.147 12.531
9.709 0.143 12.375
9.709 0.140 12.217
9.709 0.126 12.058
9.709 0.123 11.900
9.709 0.126 11.751
9.708 0.117 11.584
9.708 0.108 11.426
9.708 0.103 11.274
9.708 0.103 11.113
9.708 0.106 10.957
9.708 0.115 10.791
9.708 0.172 10.643
9.708 0.185 10.483
9.707 0.092 10.333
9.707 0.018 10.168
9.706 0.001 10.015
9.706 -0.006 9.847
9.706 -0.016 9.701
9.706 -0.031 9.537
9.706 -0.049 9.382
9.706 -0.064 9.222
9.705 -0.083 9.059
9.705 -0.088 8.910
9.705 -0.077 8.750
9.705 -0.084 8.593
9.705 -0.094 8.435
9.705 -0.102 8.279
9.705 -0.114 8.118
9.705 -0.116 7.968
9.705 -0.122 7.807
9.705 -0.118 7.650
9.705 -0.095 7.491
9.705 -0.012 7.334
9.706 0.093 7.182
9.706 0.133 7.024
9.706 0.122 6.866
9.706 0.100 6.708
9.705 0.082 6.555
9.705 0.072 6.397
9.705 0.063 6.232
9.704 0.066 6.079
9.704 0.074 5.922
9.704 0.063 5.762
9.703 0.053 5.615
9.703 0.052 5.452
9.702 0.044 5.292
9.702 0.038 5.135
9.701 0.028 4.980
9.701 0.019 4.814
9.701 0.014 4.666
9.700 -0.002 4.503
9.700 -0.012 4.351
9.700 0.050 4.189
9.700 0.133 4.100
9.700 0.246 4.027
9.701 0.347 3.951
9.701 0.405 3.805
9.700 0.312 3.639
9.699 0.242 3.476
9.699 0.222 3.328
9.699 0.225 3.170
9.698 0.225 3.012
9.698 0.227 2.846
9.697 0.224 2.698
9.697 0.227 2.534
9.696 0.236 2.373
9.696 0.240 2.228
9.695 0.247 2.058
9.695 0.255 1.914
9.694 0.255 1.746
9.694 0.256 1.582
9.694 0.265 1.441
9.694 0.269 1.271
9.694 0.274 1.118
9.694 0.283 0.955
9.694 0.287 0.808
9.694 0.295 0.658
9.694 0.296 0.613
9.809 0.265 13.791
9.809 0.253 13.633
9.809 0.230 13.479
9.809 0.207 13.320
9.809 0.193 13.162
9.809 0.183 13.001
9.809 0.173 12.857
9.809 0.156 12.685
9.809 0.145 12.528
9.809 0.145 12.376
9.809 0.144 12.212
9.808 0.129 12.065
9.808 0.124 11.896
9.808 0.125 11.741
9.808 0.118 11.585
9.808 0.111 11.432
9.808 0.108 11.268
9.808 0.106 11.114
9.808 0.104 10.961
9.807 0.113 10.798
9.807 0.149 10.644
9.807 0.155 10.488
9.807 0.082 10.320
9.806 0.016 10.172
9.806 0.005 10.020
9.806 0.001 9.844
9.806 -0.012 9.699
9.805 -0.031 9.534
9.805 -0.049 9.382
9.805 -0.065 9.214
9.805 -0.080 9.077
9.805 -0.081 8.900
9.805 -0.075 8.757
9.805 -0.084 8.588
9.805 -0.097 8.435
9.804 -0.107 8.283
9.804 -0.112 8.122
9.804 -0.110 7.960
9.804 -0.113 7.808
9.804 -0.116 7.652
9.805 -0.097 7.489
9.805 -0.018 7.337
9.805 0.086 7.187
9.805 0.131 7.023
9.805 0.119 6.869
9.805 0.097 6.705
9.805 0.079 6.552
9.805 0.066 6.400
9.804 0.056 6.237
9.804 0.059 6.075
9.804 0.071 5.922
9.803 0.067 5.765
9.803 0.061 5.610
9.802 0.057 5.451
9.802 0.049 5.294
9.801 0.040 5.138
9.801 0.028 4.973
9.800 0.019 4.822
9.800 0.014 4.663
9.800 -0.006 4.501
9.799 -0.029 4.346
9.799 0.016 4.192
9.799 0.090 4.105
9.800 0.193 4.030
9.800 0.291 3.959
9.800 0.357 3.881
9.800 0.341 3.726
9.799 0.261 3.561
9.799 0.232 3.401
9.798 0.231 3.247
9.798 0.230 3.084
9.798 0.227 2.931
9.797 0.228 2.768
9.797 0.225 2.618
9.796 0.233 2.459
9.795 0.242 2.303
9.795 0.244 2.138
9.794 0.253 1.980
9.794 0.257 1.831
9.794 0.253 1.667
9.793 0.263 1.511
9.793 0.273 1.355
9.793 0.271 1.197
9.793 0.275 1.034
9.793 0.277 0.887
9.793 0.268 0.724
9.793 0.255 0.624
9.908 0.265 13.712
9.908 0.249 13.559
9.908 0.225 13.404
9.907 0.202 13.240
9.907 0.188 13.083
9.907 0.183 12.924
9.907 0.170 12.772
9.907 0.153 12.612
9.907 0.149 12.451
9.907 0.145 12.290
9.907 0.135 12.139
9.907 0.126 11.981
9.907 0.124 11.821
9.907 0.120 11.668
9.906 0.113 11.505
9.906 0.107 11.350
9.906 0.103 11.197
9.906 0.100 11.037
9.906 0.104 10.872
9.906 0.128 10.724
9.906 0.155 10.561
9.905 0.124 10.410
9.905 0.049 10.246
9.905 0.010 10.089
9.904 0.000 9.932
9.904 -0.005 9.772
9.904 -0.025 9.619
9.904 -0.049 9.453
9.904 -0.060 9.310
9.903 -0.069 9.142
9.903 -0.077 8.986
9.903 -0.071 8.826
9.903 -0.074 8.671
9.903 -0.094 8.514
9.903 -0.105 8.358
9.903 -0.113 8.198
9.903 -0.116 8.052
9.903 -0.109 7.883
9.903 -0.110 7.726
9.903 -0.110 7.573
9.903 -0.070 7.413
9.903 0.034 7.256
9.904 0.116 7.101
9.904 0.125 6.951
9.904 0.105 6.782
9.903 0.084 6.636
9.903 0.067 6.472
9.903 0.053 6.317
9.902 0.055 6.157
9.902 0.060 5.997
9.902 0.061 5.850
9.901 0.060 5.686
9.901 0.055 5.523
9.900 0.049 5.374
9.900 0.044 5.213
9.899 0.035 5.064
9.899 0.019 4.902
9.899 0.016 4.743
9.898 0.004 4.576
9.898 -0.025 4.429
9.898 -0.038 4.276
9.898 0.061 4.109
9.898 0.157 4.025
9.898 0.250 3.951
9.898 0.332 3.796
9.898 0.279 3.635
9.897 0.232 3.489
9.897 0.225 3.318
9.897 0.231 3.167
9.896 0.228 3.010
9.896 0.228 2.861
9.895 0.227 2.691
9.895 0.224 2.534
9.894 0.228 2.377
9.893 0.235 2.221
9.893 0.241 2.072
9.893 0.252 1.902
9.892 0.248 1.744
9.892 0.251 1.592
9.892 0.263 1.433
9.891 0.262 1.275
9.891 0.256 1.124
9.891 0.263 0.953
9.891 0.268 0.802
9.891 0.243 0.677
9.891 0.244 0.629
10.007 0.267 13.788
10.006 0.253 13.640
10.006 0.238 13.478
10.006 0.215 13.322
10.006 0.198 13.159
10.006 0.191 13.012
10.006 0.185 12.839
10.006 0.167 12.690
10.006 0.155 12.534
10.006 0.153 12.380
10.006 0.147 12.212
10.005 0.138 12.059
10.005 0.135 11.897
10.005 0.128 11.747
10.005 0.116 11.585
10.005 0.108 11.426
10.005 0.104 11.274
10.005 0.103 11.109
10.005 0.098 10.958
10.004 0.109 10.804
10.004 0.141 10.645
10.004 0.148 10.489
10.004 0.094 10.328
10.003 0.035 10.163
10.003 0.012 10.015
10.003 0.007 9.846
10.003 -0.011 9.695
10.002 -0.040 9.544
10.002 -0.059 9.379
10.002 -0.066 9.221
10.002 -0.069 9.068
10.002 -0.069 8.904
10.002 -0.064 8.755
10.002 -0.078 8.594
10.002 -0.093 8.435
10.002 -0.101 8.279
10.001 -0.111 8.116
10.001 -0.109 7.964
10.002 -0.101 7.808
10.001 -0.114 7.653
10.002 -0.110 7.495
10.002 -0.033 7.335
10.002 0.075 7.187
10.002 0.128 7.017
10.002 0.117 6.868
10.002 0.101 6.709
10.002 0.080 6.553
10.002 0.059 6.393
10.001 0.058 6.243
10.001 0.062 6.083
10.001 0.059 5.913
10.000 0.060 5.764
10.000 0.056 5.611
9.999 0.048 5.451
9.999 0.045 5.289
9.998 0.042 5.135
9.998 0.030 4.978
9.998 0.022 4.821
9.997 0.016 4.669
9.997 -0.000 4.506
9.996 -0.028 4.350
9.996 -0.003 4.192
9.996 0.057 4.112
9.997 0.145 4.030
9.997 0.236 3.952
9.997 0.303 3.878
9.997 0.312 3.719
9.996 0.252 3.561
9.996 0.235 3.401
9.995 0.234 3.247
9.995 0.231 3.085
9.995 0.229 2.929
9.994 0.230 2.773
9.994 0.227 2.619
9.993 0.223 2.460
9.992 0.229 2.296
9.992 0.234 2.140
9.991 0.244 1.987
9.991 0.243 1.828
9.991 0.243 1.667
9.990 0.257 1.518
9.990 0.270 1.345
9.990 0.267 1.194
9.990 0.267 1.041
9.990 0.270 0.889
9.990 0.276 0.723
9.990 0.290 0.622
10.106 0.240 13.894
10.106 0.258 13.787
10.106 0.248 13.634
10.105 0.232 13.479
10.105 0.210 13.316
10.105 0.196 13.163
10.105 0.196 13.011
10.105 0.189 12.850
10.105 0.170 12.683
10.105 0.156 12.529
10.105 0.150 12.372
10.105 0.146 12.223
10.105 0.143 12.058
10.105 0.145 11.904
10.105 0.141 11.738
10.104 0.125 11.588
10.104 0.113 11.438
10.104 0.107 11.265
10.104 0.100 11.115
10.104 0.090 10.959
10.104 0.103 10.794
10.104 0.135 10.645
10.103 0.150 10.487
10.103 0.108 10.328
10.103 0.041 10.168
10.102 0.012 10.005
10.102 0.005 9.859
10.102 -0.014 9.698
10.102 -0.042 9.529
10.102 -0.061 9.384
10.101 -0.066 9.217
10.101 -0.066 9.070
10.101 -0.065 8.913
10.101 -0.065 8.743
10.101 -0.074 8.599
10.101 -0.087 8.433
10.101 -0.093 8.282
10.101 -0.103 8.117
10.101 -0.103 7.962
10.101 -0.101 7.813
10.101 -0.119 7.651
10.101 -0.115 7.494
10.101 -0.042 7.334
10.102 0.074 7.184
10.102 0.134 7.027
10.102 0.125 6.868
10.101 0.108 6.702
10.101 0.083 6.559
10.101 0.064 6.386
10.101 0.062 6.243
10.100 0.063 6.080
10.100 0.058 5.918
10.099 0.053 5.770
10.099 0.049 5.606
10.098 0.044 5.449
10.098 0.043 5.296
10.098 0.044 5.135
10.097 0.036 4.982
10.097 0.030 4.816
10.097 0.023 4.665
10.096 0.007 4.505
10.096 -0.012 4.354
10.096 0.013 4.191
10.096 0.071 4.100
10.096 0.160 4.016
10.096 0.250 3.947
10.096 0.338 3.807
10.096 0.291 3.641
10.095 0.242 3.480
10.095 0.231 3.321
10.095 0.223 3.172
10.094 0.221 3.014
10.094 0.230 2.848
10.093 0.232 2.690
10.093 0.225 2.543
10.092 0.226 2.380
10.091 0.228 2.221
10.091 0.239 2.062
10.091 0.246 1.906
10.090 0.237 1.747
10.090 0.245 1.590
10.090 0.264 1.435
10.089 0.268 1.278
10.089 0.268 1.116
10.089 0.274 0.957
10.089 0.284 0.807
10.090 0.321 0.661
10.090 0.322 0.622
10.205 0.232 13.893
10.205 0.255 13.785
10.205 0.239 13.631
10.205 0.229 13.479
10.205 0.210 13.322
10.205 0.200 13.165
10.205 0.199 13.000
10.205 0.195 12.851
10.205 0.176 12.697
10.205 0.160 12.531
10.205 0.152 12.375
10.205 0.153 12.214
10.205 0.158 12.059
10.204 0.159 11.904
10.204 0.154 11.748
10.204 0.135 11.583
10.204 0.117 11.429
10.204 0.107 11.270
10.204 0.100 11.116
10.204 0.110 10.959
10.203 0.101 10.798
10.203 0.101 10.714
10.203 0.120 10.413
10.203 0.057 10.247
10.202 0.002 10.094
10.202 -0.004 9.927
10.202 -0.010 9.776
10.202 -0.034 9.616
10.201 -0.058 9.462
10.201 -0.061 9.297
10.201 -0.061 9.143
10.201 -0.061 8.986
10.201 -0.061 8.830
10.201 -0.064 8.673
10.201 -0.077 8.512
10.201 -0.087 8.361
10.201 -0.099 8.203
10.200 -0.110 8.041
10.200 -0.113 7.886
10.200 -0.121 7.727
10.200 -0.133 7.573
10.201 -0.105 7.409
10.201 0.008 7.264
10.201 0.073 7.187
10.202 0.135 7.026
10.201 0.128 6.858
10.201 0.114 6.715
10.201 0.092 6.552
10.201 0.073 6.396
10.200 0.076 6.242
10.200 0.074 6.072
10.200 0.063 5.926
10.199 0.051 5.762
10.199 0.044 5.613
10.198 0.043 5.447
10.198 0.042 5.293
10.197 0.044 5.136
10.197 0.041 4.981
10.197 0.036 4.821
10.196 0.031 4.665
10.196 0.016 4.503
10.196 -0.001 4.353
10.195 0.027 4.188
10.196 0.085 4.106
10.196 0.174 4.028
10.196 0.263 3.955
10.196 0.332 3.880
10.196 0.339 3.715
10.195 0.277 3.564
10.195 0.243 3.406
10.194 0.228 3.239
10.194 0.220 3.095
10.194 0.225 2.933
10.193 0.236 2.773
10.193 0.234 2.613
10.192 0.229 2.456
10.192 0.230 2.303
10.191 0.239 2.141
10.191 0.248 1.985
10.190 0.245 1.829
10.190 0.242 1.673
10.189 0.254 1.507
10.189 0.266 1.352
10.189 0.272 1.201
10.189 0.271 1.038
10.189 0.277 0.884
10.189 0.295 0.726
10.190 0.329 0.618
10.306 0.320 13.900
10.306 0.290 13.790
10.305 0.239 13.635
10.305 0.230 13.483
10.305 0.215 13.323
10.305 0.206 13.163
10.305 0.206 13.000
10.305 0.203 12.850
10.305 0.185 12.691
10.305 0.169 12.531
10.305 0.160 12.378
10.305 0.161 12.215
10.305 0.168 12.065
10.305 0.175 11.903
10.305 0.168 11.745
10.304 0.142 11.587
10.304 0.123 11.427
10.304 0.110 11.272
10.304 0.104 11.115
10.304 0.101 10.949
10.303 0.094 10.801
10.303 0.094 10.722
10.303 0.086 10.325
10.302 0.019 10.172
10.302 -0.010 10.014
10.302 -0.012 9.853
10.302 -0.023 9.694
10.302 -0.047 9.535
10.301 -0.056 9.379
10.301 -0.054 9.227
10.301 -0.058 9.064
10.301 -0.060 8.912
10.301 -0.059 8.749
10.301 -0.067 8.594
10.301 -0.078 8.436
10.301 -0.088 8.276
10.301 -0.104 8.127
10.301 -0.114 7.961
10.301 -0.119 7.812
10.301 -0.127 7.643
10.301 -0.127 7.493
10.301 -0.055 7.339
10.301 0.009 7.258
10.301 0.075 7.180
10.302 0.138 7.034
10.302 0.132 6.868
10.301 0.117 6.705
10.301 0.101 6.553
10.301 0.084 6.388
10.301 0.085 6.241
10.300 0.081 6.086
10.300 0.066 5.921
10.299 0.054 5.761
10.299 0.051 5.611
10.298 0.045 5.455
10.298 0.050 5.290
10.298 0.056 5.141
10.297 0.044 4.973
10.297 0.042 4.818
10.296 0.043 4.662
10.296 0.023 4.509
10.296 0.008 4.344
10.296 0.036 4.189
10.296 0.094 4.112
10.296 0.183 4.036
10.296 0.273 3.951
10.296 0.355 3.800
10.296 0.314 3.650
10.295 0.265 3.476
10.295 0.237 3.322
10.294 0.222 3.164
10.294 0.220 3.008
10.294 0.227 2.857
10.293 0.232 2.693
10.293 0.230 2.540
10.292 0.229 2.376
10.291 0.238 2.221
10.291 0.246 2.067
10.290 0.248 1.906
10.290 0.244 1.750
10.290 0.246 1.588
10.289 0.257 1.432
10.289 0.268 1.277
10.289 0.267 1.115
10.289 0.266 0.957
10.289 0.274 0.811
10.289 0.311 0.663
10.290 0.312 0.619
10.406 0.283 13.789
10.405 0.260 13.634
10.405 0.232 13.477
10.405 0.220 13.322
10.405 0.207 13.167
10.405 0.203 13.004
10.405 0.200 12.846
10.405 0.188 12.696
10.405 0.179 12.530
10.405 0.171 12.375
10.405 0.169 12.219
10.405 0.179 12.062
10.405 0.182 11.897
10.405 0.170 11.749
10.404 0.147 11.584
10.404 0.123 11.428
10.404 0.112 11.274
10.404 0.107 11.115
10.404 0.100 10.957
10.404 0.106 10.876
10.403 0.103 10.326
10.402 0.016 10.166
10.402 -0.012 10.012
10.402 -0.016 9.854
10.402 -0.029 9.691
10.402 -0.045 9.539
10.401 -0.050 9.384
10.401 -0.055 9.219
10.401 -0.058 9.070
10.401 -0.059 8.906
10.401 -0.057 8.746
10.401 -0.067 8.598
10.401 -0.080 8.432
10.401 -0.094 8.286
10.401 -0.112 8.116
10.401 -0.121 7.972
10.401 -0.122 7.803
10.401 -0.132 7.652
10.401 -0.125 7.490
10.401 -0.050 7.336
10.401 0.077 7.188
10.402 0.143 7.022
10.402 0.137 6.866
10.401 0.121 6.711
10.401 0.111 6.558
10.401 0.099 6.390
10.401 0.100 6.237
10.400 0.091 6.082
10.400 0.075 5.920
10.399 0.065 5.770
10.399 0.059 5.600
10.398 0.055 5.453
10.398 0.051 5.291
10.398 0.048 5.141
10.397 0.037 4.972
10.397 0.034 4.827
10.396 0.039 4.665
10.396 0.027 4.511
10.396 0.012 4.346
10.396 0.034 4.192
10.396 0.088 4.112
10.396 0.174 4.033
10.396 0.262 3.941
10.396 0.347 3.802
10.396 0.308 3.641
10.395 0.266 3.478
10.395 0.240 3.326
10.394 0.222 3.171
10.394 0.216 3.013
10.394 0.224 2.846
10.393 0.227 2.694
10.393 0.224 2.537
10.392 0.228 2.374
10.391 0.238 2.222
10.391 0.242 2.063
10.390 0.243 1.907
10.390 0.243 1.749
10.390 0.247 1.596
10.390 0.255 1.430
10.389 0.264 1.274
10.389 0.265 1.123
10.389 0.255 0.961
10.389 0.261 0.792
10.389 0.278 0.679
10.389 0.280 0.623
10.505 0.272 13.716
10.505 0.256 13.558
10.505 0.234 13.399
10.505 0.216 13.239
10.505 0.203 13.087
10.505 0.195 12.927
10.505 0.189 12.768
10.505 0.182 12.609
10.505 0.171 12.450
10.505 0.161 12.300
10.505 0.163 12.135
10.505 0.172 11.979
10.504 0.167 11.823
10.504 0.150 11.670
10.504 0.130 11.511
10.504 0.113 11.347
10.504 0.104 11.196
10.504 0.103 11.034
10.503 0.098 10.877
10.503 0.085 10.805
10.503 0.050 10.251
10.502 -0.004 10.083
10.502 -0.020 9.933
10.502 -0.024 9.774
10.502 -0.039 9.621
10.501 -0.049 9.458
10.501 -0.056 9.301
10.501 -0.064 9.137
10.501 -0.067 8.992
10.501 -0.065 8.826
10.501 -0.066 8.673
10.501 -0.083 8.516
10.501 -0.099 8.354
10.500 -0.116 8.203
10.500 -0.130 8.040
10.500 -0.127 7.885
10.500 -0.130 7.729
10.500 -0.132 7.572
10.501 -0.092 7.413
10.501 0.022 7.251
10.502 0.125 7.107
10.502 0.140 6.945
10.501 0.122 6.793
10.501 0.114 6.628
10.501 0.105 6.479
10.501 0.098 6.313
10.500 0.096 6.161
10.500 0.077 5.999
10.499 0.064 5.841
10.499 0.056 5.693
10.498 0.053 5.524
10.498 0.052 5.375
10.498 0.041 5.210
10.497 0.034 5.056
10.497 0.022 4.900
10.496 0.025 4.743
10.496 0.023 4.586
10.496 0.012 4.427
10.495 0.000 4.268
10.496 0.084 4.108
10.496 0.169 4.040
10.496 0.255 3.960
10.496 0.320 3.877
10.496 0.320 3.716
10.495 0.273 3.562
10.495 0.248 3.393
10.495 0.228 3.252
10.494 0.220 3.082
10.494 0.223 2.932
10.493 0.227 2.772
10.493 0.222 2.617
10.492 0.219 2.458
10.492 0.230 2.306
10.491 0.236 2.132
10.491 0.238 1.993
10.490 0.242 1.822
10.490 0.245 1.670
10.489 0.246 1.512
10.489 0.251 1.353
10.489 0.254 1.199
10.489 0.249 1.042
10.489 0.250 0.882
10.489 0.268 0.720
10.489 0.305 0.623
10.605 0.288 13.781
10.605 0.271 13.638
10.605 0.252 13.480
10.605 0.228 13.321
10.604 0.208 13.163
10.604 0.191 13.010
10.604 0.186 12.846
10.604 0.182 12.691
10.604 0.174 12.538
10.604 0.162 12.362
10.604 0.158 12.222
10.604 0.165 12.057
10.604 0.163 11.904
10.604 0.151 11.743
10.604 0.134 11.584
10.604 0.119 11.432
10.603 0.107 11.271
10.603 0.102 11.113
10.603 0.103 10.959
10.603 0.096 10.800
10.602 0.055 10.343
10.602 0.031 10.166
10.601 -0.010 10.006
10.601 -0.014 9.843
10.601 -0.031 9.694
10.601 -0.047 9.537
10.601 -0.055 9.382
10.601 -0.071 9.228
10.600 -0.077 9.059
10.600 -0.077 8.910
10.600 -0.069 8.750
10.600 -0.073 8.594
10.600 -0.089 8.443
10.600 -0.104 8.270
10.600 -0.121 8.128
10.600 -0.124 7.965
10.600 -0.122 7.806
10.600 -0.125 7.643
10.600 -0.111 7.493
10.600 -0.031 7.338
10.601 0.030 7.249
10.601 0.132 7.105
10.601 0.139 6.953
10.601 0.113 6.789
10.601 0.105 6.631
10.600 0.100 6.472
10.600 0.095 6.320
10.600 0.090 6.162
10.599 0.071 6.000
10.599 0.057 5.841
10.598 0.050 5.681
10.598 0.046 5.532
10.598 0.047 5.374
10.597 0.037 5.211
10.597 0.032 5.058
10.596 0.020 4.900
10.596 0.016 4.733
10.596 0.015 4.585
10.595 0.003 4.431
10.595 -0.007 4.273
10.595 0.064 4.108
10.595 0.170 4.021
10.595 0.260 3.954
10.595 0.316 3.799
10.595 0.293 3.640
10.595 0.256 3.486
10.594 0.239 3.324
10.594 0.225 3.166
10.593 0.225 3.008
10.593 0.229 2.849
10.592 0.222 2.695
10.592 0.210 2.536
10.591 0.217 2.384
10.591 0.223 2.224
10.590 0.220 2.060
10.590 0.224 1.904
10.589 0.231 1.748
10.589 0.238 1.594
10.589 0.239 1.434
10.589 0.247 1.275
10.589 0.248 1.114
10.588 0.248 0.960
10.589 0.257 0.809
10.589 0.282 0.656
10.589 0.283 0.615
10.705 0.273 13.895
10.704 0.265 13.775
10.704 0.275 13.639
10.704 0.252 13.481
10.704 0.227 13.323
10.704 0.202 13.160
10.704 0.185 13.001
10.704 0.177 12.844
10.704 0.172 12.690
10.704 0.164 12.533
10.704 0.150 12.380
10.704 0.147 12.213
10.704 0.151 12.062
10.703 0.148 11.900
10.703 0.134 11.748
10.703 0.121 11.583
10.703 0.114 11.431
10.703 0.106 11.268
10.703 0.102 11.115
10.703 0.102 10.954
10.702 0.128 10.799
10.702 0.129 10.724
10.702 0.060 10.319
10.701 0.005 10.171
10.701 -0.008 10.008
10.701 -0.017 9.854
10.701 -0.033 9.704
10.700 -0.047 9.532
10.700 -0.055 9.376
10.700 -0.072 9.227
10.700 -0.082 9.062
10.700 -0.079 8.907
10.700 -0.071 8.751
10.700 -0.072 8.597
10.700 -0.084 8.435
10.700 -0.097 8.278
10.699 -0.108 8.121
10.699 -0.111 7.964
10.699 -0.112 7.809
10.700 -0.113 7.650
10.700 -0.096 7.491
10.700 -0.021 7.341
10.700 0.040 7.261
10.700 0.106 7.179
10.701 0.157 7.023
10.700 0.124 6.868
10.700 0.099 6.713
10.700 0.088 6.543
10.700 0.086 6.391
10.699 0.083 6.242
10.699 0.067 6.085
10.699 0.051 5.916
10.698 0.044 5.767
10.698 0.041 5.605
10.697 0.043 5.453
10.697 0.045 5.293
10.696 0.042 5.137
10.696 0.035 4.981
10.696 0.025 4.819
10.695 0.018 4.669
10.695 0.010 4.508
10.695 -0.005 4.343
10.694 0.025 4.191
10.694 0.072 4.110
10.695 0.155 4.030
10.695 0.254 3.958
10.695 0.319 3.874
10.695 0.331 3.720
10.694 0.265 3.562
10.694 0.239 3.406
10.693 0.225 3.241
10.693 0.224 3.085
10.693 0.230 2.937
10.692 0.230 2.770
10.692 0.218 2.621
10.691 0.216 2.453
10.691 0.224 2.297
10.690 0.222 2.145
10.689 0.221 1.991
10.689 0.227 1.824
10.689 0.238 1.666
10.688 0.247 1.514
10.688 0.251 1.352
10.688 0.251 1.202
10.688 0.250 1.038
10.688 0.253 0.880
10.688 0.267 0.727
10.688 0.299 0.616
10.804 0.256 13.778
10.804 0.279 13.635
10.804 0.244 13.475
10.804 0.220 13.319
10.804 0.194 13.167
10.804 0.176 13.004
10.804 0.169 12.845
10.804 0.162 12.690
10.804 0.157 12.528
10.804 0.144 12.375
10.803 0.142 12.216
10.803 0.146 12.067
10.803 0.141 11.897
10.803 0.128 11.750
10.803 0.119 11.581
10.803 0.118 11.426
10.803 0.113 11.279
10.803 0.108 11.110
10.803 0.104 10.961
10.802 0.117 10.805
10.802 0.124 10.721
10.802 0.093 10.317
10.801 0.031 10.167
10.801 -0.009 10.014
10.801 -0.019 9.848
10.801 -0.028 9.699
10.800 -0.042 9.537
10.800 -0.055 9.381
10.800 -0.069 9.221
10.800 -0.081 9.064
10.800 -0.079 8.904
10.800 -0.070 8.753
10.800 -0.073 8.594
10.800 -0.087 8.439
10.800 -0.096 8.279
10.800 -0.104 8.125
10.800 -0.106 7.959
10.800 -0.108 7.810
10.800 -0.106 7.648
10.800 -0.094 7.493
10.800 -0.022 7.336
10.800 0.041 7.257
10.801 0.147 7.115
10.801 0.142 6.936
10.800 0.103 6.786
10.800 0.085 6.630
10.800 0.075 6.480
10.800 0.079 6.312
10.799 0.073 6.157
10.799 0.051 6.004
10.798 0.044 5.844
10.798 0.041 5.688
10.798 0.040 5.533
10.797 0.041 5.365
10.797 0.043 5.215
10.796 0.040 5.057
10.796 0.029 4.903
10.795 0.020 4.741
10.795 0.018 4.579
10.795 0.009 4.434
10.795 0.002 4.264
10.795 0.090 4.108
10.795 0.224 4.027
10.795 0.327 3.953
10.795 0.367 3.806
10.795 0.299 3.640
10.794 0.243 3.481
10.794 0.219 3.323
10.793 0.212 3.169
10.793 0.217 3.013
10.793 0.223 2.852
10.792 0.219 2.692
10.791 0.214 2.537
10.791 0.220 2.384
10.790 0.224 2.219
10.790 0.217 2.059
10.789 0.217 1.909
10.789 0.228 1.747
10.789 0.241 1.595
10.788 0.248 1.428
10.788 0.253 1.278
10.788 0.257 1.118
10.788 0.260 0.957
10.788 0.261 0.800
10.788 0.238 0.663
10.788 0.239 0.620
10.906 0.280 13.711
10.905 0.250 13.558
10.905 0.222 13.401
10.905 0.201 13.241
10.905 0.183 13.081
10.905 0.171 12.932
10.905 0.162 12.763
10.905 0.155 12.609
10.905 0.145 12.457
10.905 0.135 12.299
10.905 0.137 12.131
10.904 0.140 11.982
10.904 0.130 11.822
10.904 0.120 11.663
10.904 0.120 11.509
10.904 0.122 11.346
10.904 0.115 11.198
10.904 0.106 11.034
10.904 0.120 10.879
10.903 0.147 10.723
10.903 0.159 10.642
10.903 0.117 10.331
10.902 0.037 10.161
10.902 -0.005 10.008
10.902 -0.017 9.851
10.902 -0.027 9.697
10.902 -0.041 9.537
10.901 -0.054 9.386
10.901 -0.069 9.216
10.901 -0.078 9.065
10.901 -0.074 8.913
10.901 -0.067 8.747
10.901 -0.072 8.592
10.901 -0.084 8.437
10.901 -0.093 8.278
10.901 -0.098 8.122
10.901 -0.098 7.964
10.901 -0.103 7.810
10.901 -0.105 7.649
10.901 -0.093 7.498
10.901 -0.022 7.330
10.902 0.109 7.180
10.902 0.160 7.028
10.902 0.129 6.871
10.901 0.100 6.707
10.901 0.083 6.550
10.901 0.084 6.392
10.901 0.089 6.243
10.900 0.075 6.075
10.900 0.059 5.929
10.899 0.055 5.762
10.899 0.051 5.603
10.898 0.046 5.455
10.898 0.045 5.299
10.898 0.046 5.129
10.897 0.038 4.986
10.897 0.022 4.824
10.896 0.018 4.668
10.896 0.013 4.501
10.896 -0.005 4.353
10.896 0.022 4.183
10.896 0.102 4.102
10.896 0.227 4.023
10.896 0.324 3.948
10.896 0.377 3.803
10.896 0.299 3.642
10.895 0.241 3.480
10.895 0.214 3.329
10.894 0.209 3.167
10.894 0.215 3.007
10.894 0.222 2.853
10.893 0.224 2.693
10.893 0.221 2.539
10.892 0.226 2.376
10.891 0.228 2.217
10.891 0.218 2.069
10.890 0.219 1.908
10.890 0.233 1.751
10.890 0.247 1.589
10.890 0.252 1.430
10.889 0.255 1.278
10.889 0.263 1.119
10.889 0.269 0.957
10.889 0.279 0.801
10.889 0.282 0.668
10.889 0.284 0.619
11.006 0.274 13.710
11.006 0.245 13.553
11.006 0.212 13.405
11.005 0.196 13.240
11.005 0.186 13.083
11.005 0.175 12.923
11.005 0.161 12.768
11.005 0.150 12.618
11.005 0.139 12.446
11.005 0.128 12.291
11.005 0.130 12.141
11.005 0.137 11.980
11.005 0.128 11.825
11.005 0.121 11.664
11.005 0.124 11.512
11.004 0.126 11.349
11.004 0.116 11.193
11.004 0.103 11.036
11.004 0.113 10.881
11.004 0.148 10.719
11.004 0.164 10.644
11.004 0.149 10.409
11.003 0.077 10.251
11.003 0.011 10.089
11.002 -0.010 9.934
11.002 -0.021 9.781
11.002 -0.033 9.614
11.002 -0.043 9.458
11.002 -0.058 9.301
11.002 -0.069 9.141
11.001 -0.070 8.986
11.001 -0.064 8.834
11.001 -0.066 8.669
11.001 -0.081 8.515
11.001 -0.090 8.362
11.001 -0.097 8.199
11.001 -0.102 8.046
11.001 -0.104 7.883
11.001 -0.109 7.728
11.001 -0.109 7.574
11.001 -0.073 7.410
11.002 0.037 7.261
11.002 0.102 7.184
11.002 0.156 7.028
11.002 0.129 6.865
11.002 0.098 6.714
11.002 0.088 6.558
11.001 0.091 6.388
11.001 0.097 6.249
11.001 0.090 6.076
11.000 0.075 5.918
11.000 0.065 5.771
10.999 0.054 5.607
10.999 0.051 5.441
10.998 0.043 5.301
10.998 0.041 5.137
10.998 0.035 4.973
10.997 0.014 4.821
10.997 0.008 4.668
10.996 0.007 4.508
10.996 -0.009 4.350
10.996 0.024 4.189
10.996 0.076 4.106
10.996 0.177 4.033
10.997 0.275 3.957
10.997 0.336 3.874
10.996 0.341 3.716
10.996 0.267 3.563
10.995 0.231 3.407
10.995 0.215 3.241
10.995 0.215 3.086
10.994 0.220 2.930
10.994 0.224 2.776
10.993 0.224 2.613
10.993 0.227 2.466
10.992 0.231 2.299
10.992 0.227 2.137
10.991 0.220 1.988
10.991 0.230 1.826
10.990 0.246 1.668
10.990 0.255 1.514
10.990 0.254 1.357
10.990 0.259 1.197
10.990 0.271 1.040
10.990 0.276 0.885
10.990 0.295 0.717
10.990 0.307 0.619
11.106 0.310 13.776
11.106 0.256 13.651
11.106 0.226 13.478
11.106 0.200 13.322
11.106 0.196 13.163
11.106 0.188 12.999
11.106 0.175 12.851
11.105 0.161 12.680
11.105 0.146 12.536
11.105 0.133 12.377
11.105 0.128 12.216
11.105 0.135 12.055
11.105 0.137 11.898
11.105 0.130 11.750
11.105 0.128 11.587
11.105 0.130 11.428
11.105 0.123 11.274
11.104 0.106 11.117
11.104 0.100 10.954
11.104 0.131 10.801
11.104 0.150 10.719
11.104 0.138 10.412
11.103 0.069 10.248
11.103 0.012 10.093
11.103 -0.007 9.930
11.103 -0.014 9.776
11.102 -0.025 9.613
11.102 -0.039 9.458
11.102 -0.057 9.300
11.102 -0.067 9.145
11.102 -0.069 8.985
11.102 -0.065 8.835
11.102 -0.071 8.675
11.101 -0.088 8.517
11.101 -0.096 8.354
11.101 -0.106 8.198
11.101 -0.109 8.042
11.101 -0.110 7.888
11.101 -0.115 7.730
11.101 -0.108 7.577
11.101 -0.073 7.407
11.102 0.039 7.259
11.102 0.140 7.108
11.102 0.141 6.953
11.102 0.106 6.785
11.102 0.083 6.623
11.102 0.080 6.475
11.101 0.085 6.316
11.101 0.089 6.154
11.101 0.080 6.004
11.100 0.070 5.848
11.100 0.059 5.685
11.099 0.053 5.534
11.099 0.050 5.367
11.098 0.041 5.215
11.098 0.036 5.065
11.098 0.017 4.898
11.097 -0.002 4.735
11.097 -0.001 4.584
11.096 -0.006 4.423
11.096 -0.014 4.277
11.096 0.082 4.109
11.097 0.180 4.029
11.097 0.275 3.955
11.097 0.349 3.800
11.096 0.289 3.643
11.096 0.240 3.482
11.095 0.222 3.322
11.095 0.217 3.169
11.095 0.218 3.012
11.094 0.221 2.853
11.094 0.222 2.695
11.093 0.220 2.533
11.093 0.225 2.381
11.092 0.225 2.224
11.091 0.220 2.062
11.091 0.221 1.903
11.091 0.231 1.749
11.090 0.243 1.596
11.090 0.249 1.429
11.090 0.250 1.276
11.090 0.261 1.117
11.090 0.283 0.962
11.090 0.294 0.807
11.090 0.287 0.659
11.090 0.288 0.614
11.205 0.280 13.786
11.205 0.258 13.641
11.205 0.229 13.478
11.205 0.204 13.323
11.205 0.198 13.161
11.205 0.190 13.013
11.205 0.178 12.842
11.205 0.163 12.691
11.205 0.151 12.534
11.204 0.138 12.368
11.204 0.131 12.222
11.204 0.137 12.057
11.204 0.140 11.904
11.204 0.137 11.742
11.204 0.134 11.582
11.204 0.134 11.431
11.204 0.122 11.271
11.204 0.102 11.117
11.203 0.096 10.959
11.203 0.127 10.804
11.203 0.144 10.730
11.203 0.094 10.319
11.202 0.032 10.173
11.202 0.005 10.003
11.202 -0.007 9.848
11.202 -0.021 9.698
11.201 -0.034 9.540
11.201 -0.053 9.379
11.201 -0.068 9.227
11.201 -0.068 9.067
11.201 -0.066 8.900
11.201 -0.065 8.753
11.201 -0.075 8.593
11.200 -0.089 8.440
11.200 -0.102 8.279
11.200 -0.111 8.126
11.200 -0.110 7.962
11.200 -0.117 7.814
11.200 -0.114 7.650
11.200 -0.099 7.484
11.201 -0.024 7.341
11.201 0.037 7.250
11.201 0.137 7.105
11.201 0.134 6.948
11.201 0.101 6.783
11.201 0.083 6.642
11.201 0.079 6.471
11.200 0.085 6.316
11.200 0.090 6.153
11.200 0.083 6.002
11.199 0.067 5.847
11.199 0.054 5.692
11.198 0.050 5.526
11.198 0.047 5.369
11.197 0.039 5.216
11.197 0.035 5.056
11.197 0.014 4.901
11.196 -0.006 4.740
11.196 -0.011 4.582
11.196 -0.016 4.431
11.195 -0.019 4.277
11.195 0.079 4.103
11.196 0.176 4.024
11.196 0.270 3.955
11.196 0.343 3.804
11.195 0.290 3.638
11.195 0.242 3.483
11.194 0.225 3.325
11.194 0.226 3.161
11.194 0.224 3.016
11.193 0.229 2.851
11.193 0.227 2.695
11.192 0.220 2.532
11.192 0.224 2.382
11.191 0.223 2.220
11.190 0.219 2.066
11.190 0.218 1.913
11.190 0.225 1.747
11.189 0.238 1.591
11.189 0.245 1.430
11.189 0.246 1.281
11.189 0.256 1.113
11.189 0.277 0.958
11.189 0.298 0.807
11.189 0.351 0.670
11.189 0.352 0.617
11.304 0.275 13.708
11.304 0.245 13.564
11.304 0.221 13.402
11.303 0.201 13.240
11.303 0.194 13.080
11.303 0.184 12.930
11.303 0.165 12.770
11.303 0.155 12.612
11.303 0.143 12.454
11.303 0.130 12.289
11.303 0.131 12.140
11.303 0.136 11.979
11.303 0.135 11.828
11.303 0.126 11.664
11.303 0.125 11.503
11.302 0.122 11.357
11.302 0.102 11.186
11.302 0.087 11.035
11.302 0.096 10.876
11.302 0.134 10.796
11.302 0.146 10.638
11.301 0.065 10.323
11.301 0.003 10.168
11.301 -0.002 10.017
11.300 -0.017 9.848
11.300 -0.031 9.697
11.300 -0.039 9.540
11.300 -0.053 9.380
11.300 -0.066 9.219
11.299 -0.067 9.068
11.299 -0.065 8.913
11.299 -0.065 8.748
11.299 -0.069 8.591
11.299 -0.083 8.440
11.299 -0.099 8.284
11.299 -0.107 8.117
11.299 -0.107 7.959
11.299 -0.116 7.808
11.299 -0.119 7.652
11.299 -0.099 7.498
11.299 -0.025 7.328
11.300 0.098 7.178
11.300 0.145 7.024
11.300 0.112 6.879
11.300 0.092 6.705
11.299 0.078 6.555
11.299 0.075 6.394
11.299 0.084 6.237
11.299 0.082 6.089
11.298 0.067 5.921
11.298 0.052 5.761
11.297 0.048 5.610
11.297 0.051 5.452
11.296 0.049 5.298
11.296 0.045 5.129
11.295 0.034 4.972
11.295 0.011 4.821
11.295 -0.008 4.667
11.294 -0.011 4.508
11.294 -0.014 4.346
11.294 0.026 4.187
11.294 0.092 4.112
11.294 0.187 4.045
11.294 0.278 3.963
11.295 0.338 3.873
11.294 0.327 3.718
11.294 0.263 3.555
11.293 0.232 3.408
11.293 0.230 3.250
11.292 0.234 3.086
11.292 0.232 2.931
11.292 0.232 2.771
11.291 0.227 2.618
11.290 0.224 2.458
11.290 0.224 2.304
11.289 0.226 2.146
11.289 0.225 1.975
11.288 0.222 1.829
11.288 0.231 1.668
11.288 0.242 1.515
11.288 0.245 1.360
11.287 0.247 1.196
11.287 0.258 1.036
11.287 0.267 0.879
11.288 0.285 0.731
11.288 0.325 0.615
11.403 0.276 13.833
11.403 0.271 13.718
11.403 0.244 13.556
11.403 0.223 13.405
11.402 0.200 13.241
11.402 0.191 13.079
11.402 0.183 12.929
11.402 0.165 12.770
11.402 0.158 12.607
11.402 0.145 12.451
11.402 0.135 12.293
11.402 0.136 12.139
11.402 0.136 11.982
11.402 0.133 11.823
11.402 0.126 11.664
11.402 0.121 11.510
11.401 0.117 11.347
11.401 0.099 11.196
11.401 0.091 11.035
11.401 0.102 10.880
11.401 0.106 10.719
11.400 0.054 10.325
11.400 0.002 10.165
11.399 -0.008 10.013
11.399 -0.021 9.858
11.399 -0.028 9.697
11.399 -0.036 9.530
11.399 -0.049 9.383
11.399 -0.056 9.224
11.398 -0.064 9.062
11.398 -0.068 8.911
11.398 -0.068 8.748
11.398 -0.071 8.594
11.398 -0.085 8.440
11.398 -0.100 8.277
11.398 -0.107 8.123
11.398 -0.107 7.964
11.398 -0.112 7.810
11.398 -0.119 7.642
11.398 -0.108 7.492
11.398 -0.030 7.339
11.399 0.093 7.184
11.399 0.139 7.022
11.399 0.112 6.867
11.399 0.096 6.714
11.398 0.083 6.547
11.398 0.073 6.395
11.398 0.077 6.238
11.397 0.079 6.078
11.397 0.063 5.924
11.397 0.047 5.762
11.396 0.045 5.611
11.396 0.050 5.449
11.395 0.050 5.295
11.395 0.047 5.128
11.394 0.035 4.978
11.394 0.013 4.826
11.394 -0.005 4.666
11.393 -0.009 4.508
11.393 -0.012 4.345
11.393 0.031 4.184
11.393 0.199 4.037
11.393 0.289 3.968
11.393 0.344 3.884
11.393 0.325 3.717
11.393 0.261 3.558
11.392 0.228 3.405
11.392 0.223 3.244
11.391 0.229 3.087
11.391 0.226 2.930
11.390 0.225 2.775
11.390 0.222 2.614
11.389 0.219 2.458
11.389 0.224 2.296
11.388 0.228 2.147
11.388 0.225 1.981
11.387 0.223 1.828
11.387 0.232 1.667
11.387 0.239 1.515
11.387 0.247 1.355
11.386 0.250 1.197
11.386 0.254 1.039
11.386 0.257 0.878
11.386 0.260 0.728
11.386 0.229 0.619
11.502 0.259 13.714
11.502 0.236 13.558
11.501 0.211 13.404
11.501 0.193 13.232
11.501 0.191 13.087
11.501 0.184 12.931
11.501 0.170 12.761
11.501 0.164 12.611
11.501 0.151 12.451
11.501 0.139 12.295
11.501 0.138 12.140
11.501 0.140 11.981
11.501 0.138 11.824
11.501 0.129 11.663
11.500 0.119 11.509
11.500 0.114 11.347
11.500 0.103 11.197
11.500 0.094 11.031
11.500 0.109 10.882
11.500 0.118 10.804
11.499 0.069 10.328
11.499 0.015 10.163
11.498 -0.010 10.007
11.498 -0.022 9.851
11.498 -0.033 9.697
11.498 -0.043 9.546
11.498 -0.050 9.375
11.497 -0.059 9.215
11.497 -0.065 9.072
11.497 -0.066 8.907
11.497 -0.070 8.752
11.497 -0.073 8.591
11.497 -0.086 8.443
11.497 -0.102 8.274
11.497 -0.109 8.121
11.497 -0.103 7.963
11.497 -0.107 7.813
11.497 -0.123 7.645
11.497 -0.117 7.496
11.497 -0.039 7.329
11.498 0.088 7.183
11.498 0.141 7.028
11.498 0.118 6.867
11.498 0.103 6.716
11.497 0.087 6.550
11.497 0.074 6.390
11.497 0.074 6.242
11.496 0.078 6.077
11.496 0.064 5.921
11.496 0.050 5.766
11.495 0.045 5.610
11.495 0.042 5.450
11.494 0.039 5.286
11.494 0.037 5.148
11.493 0.031 4.973
11.493 0.017 4.823
11.493 -0.000 4.667
11.492 -0.008 4.504
11.492 -0.013 4.355
11.492 0.028 4.201
11.492 0.100 4.098
11.492 0.203 4.014
11.492 0.295 3.954
11.492 0.354 3.800
11.492 0.289 3.639
11.491 0.236 3.481
11.491 0.220 3.327
11.491 0.221 3.166
11.490 0.224 3.013
11.490 0.219 2.851
11.489 0.218 2.691
11.489 0.217 2.535
11.488 0.215 2.379
11.488 0.224 2.217
11.487 0.224 2.070
11.487 0.221 1.902
11.486 0.227 1.752
11.486 0.238 1.588
11.486 0.251 1.432
11.486 0.255 1.278
11.485 0.253 1.118
11.485 0.255 0.962
11.485 0.248 0.796
11.485 0.250 0.664
11.486 0.251 0.615
11.602 0.282 13.785
11.602 0.234 13.636
11.602 0.222 13.474
11.602 0.199 13.328
11.602 0.196 13.157
11.602 0.195 13.002
11.601 0.183 12.857
11.601 0.171 12.688
11.601 0.160 12.530
11.601 0.145 12.376
11.601 0.138 12.212
11.601 0.139 12.061
11.601 0.145 11.899
11.601 0.137 11.745
11.601 0.126 11.584
11.601 0.114 11.438
11.601 0.108 11.269
11.600 0.100 11.115
11.600 0.097 10.950
11.600 0.133 10.797
11.600 0.220 10.719
11.600 0.266 10.635
11.600 0.317 10.425
11.600 0.189 10.341
11.599 0.079 10.247
11.599 0.010 10.092
11.599 -0.010 9.934
11.598 -0.022 9.773
11.598 -0.036 9.612
11.598 -0.045 9.459
11.598 -0.057 9.300
11.598 -0.066 9.145
11.598 -0.069 8.985
11.598 -0.074 8.832
11.597 -0.075 8.677
11.597 -0.084 8.511
11.597 -0.099 8.361
11.597 -0.113 8.193
11.597 -0.109 8.044
11.597 -0.105 7.889
11.597 -0.121 7.729
11.597 -0.137 7.571
11.597 -0.104 7.410
11.598 0.019 7.261
11.598 0.087 7.185
11.598 0.139 7.027
11.598 0.121 6.872
11.598 0.104 6.704
11.598 0.087 6.549
11.597 0.070 6.395
11.597 0.064 6.234
11.597 0.072 6.085
11.596 0.062 5.921
11.596 0.049 5.768
11.595 0.046 5.608
11.595 0.038 5.452
11.594 0.031 5.292
11.594 0.032 5.137
11.594 0.031 4.973
11.593 0.022 4.824
11.593 0.007 4.661
11.593 -0.001 4.508
11.592 -0.005 4.350
11.592 0.040 4.199
11.592 0.114 4.107
11.593 0.220 4.017
11.593 0.317 3.954
11.593 0.375 3.804
11.592 0.296 3.642
11.592 0.242 3.477
11.591 0.224 3.328
11.591 0.226 3.164
11.591 0.224 3.009
11.590 0.219 2.851
11.590 0.218 2.697
11.589 0.217 2.534
11.589 0.220 2.382
11.588 0.224 2.221
11.587 0.226 2.064
11.587 0.221 1.908
11.587 0.226 1.752
11.586 0.237 1.591
11.586 0.249 1.436
11.586 0.251 1.269
11.586 0.251 1.120
11.586 0.256 0.955
11.586 0.289 0.809
11.586 0.314 0.653
11.586 0.315 0.617
11.703 0.272 13.894
11.703 0.278 13.781
11.702 0.250 13.632
11.702 0.220 13.483
11.702 0.197 13.321
11.702 0.194 13.161
11.702 0.193 13.007
11.702 0.187 12.847
11.702 0.177 12.691
11.702 0.165 12.531
11.702 0.149 12.375
11.702 0.140 12.215
11.702 0.141 12.059
11.702 0.147 11.904
11.701 0.140 11.744
11.701 0.126 11.581
11.701 0.113 11.429
11.701 0.106 11.267
11.701 0.103 11.118
11.701 0.102 10.964
11.701 0.141 10.803
11.701 0.227 10.719
11.701 0.282 10.629
11.701 0.333 10.485
11.700 0.218 10.348
11.700 0.114 10.259
11.700 0.060 10.170
11.699 0.006 10.012
11.699 -0.006 9.857
11.699 -0.019 9.695
11.699 -0.034 9.532
11.698 -0.045 9.385
11.698 -0.061 9.222
11.698 -0.072 9.068
11.698 -0.078 8.903
11.698 -0.083 8.745
11.698 -0.085 8.600
11.698 -0.094 8.438
11.698 -0.111 8.284
11.698 -0.114 8.116
11.698 -0.102 7.967
11.698 -0.111 7.806
11.698 -0.134 7.652
11.698 -0.133 7.487
11.698 -0.051 7.334
11.698 0.021 7.256
11.699 0.130 7.108
11.699 0.131 6.948
11.698 0.110 6.786
11.698 0.092 6.634
11.698 0.070 6.476
11.698 0.051 6.311
11.697 0.055 6.158
11.697 0.064 6.003
11.697 0.053 5.844
11.696 0.049 5.682
11.696 0.045 5.527
11.695 0.030 5.374
11.695 0.029 5.210
11.694 0.030 5.066
11.694 0.025 4.898
11.694 0.013 4.747
11.693 0.001 4.587
11.693 -0.002 4.423
11.693 -0.001 4.268
11.693 0.042 4.192
11.693 0.123 4.109
11.693 0.236 4.027
11.693 0.335 3.953
11.693 0.386 3.802
11.693 0.302 3.639
11.692 0.244 3.479
11.692 0.229 3.327
11.691 0.231 3.169
11.691 0.224 3.006
11.691 0.221 2.851
11.690 0.220 2.698
11.690 0.218 2.532
11.689 0.223 2.381
11.688 0.219 2.226
11.688 0.220 2.061
11.687 0.222 1.910
11.687 0.225 1.747
11.687 0.235 1.593
11.687 0.250 1.432
11.686 0.252 1.274
11.686 0.251 1.121
11.686 0.261 0.958
11.686 0.278 0.809
11.687 0.367 0.649
11.687 0.368 0.613
11.803 0.317 13.899
11.803 0.293 13.791
11.802 0.258 13.638
11.802 0.225 13.475
11.802 0.200 13.319
11.802 0.193 13.165
11.802 0.191 13.011
11.802 0.186 12.845
11.802 0.177 12.687
11.802 0.167 12.529
11.802 0.150 12.380
11.801 0.139 12.220
11.801 0.142 12.056
11.801 0.148 11.903
11.801 0.142 11.738
11.801 0.128 11.597
11.801 0.117 11.427
11.801 0.111 11.274
11.801 0.107 11.111
11.800 0.105 10.950
11.800 0.131 10.801
11.801 0.232 10.652
11.801 0.280 10.561
11.800 0.257 10.415
11.800 0.184 10.335
11.800 0.104 10.257
11.799 0.024 10.089
11.799 0.006 9.927
11.799 -0.013 9.778
11.799 -0.035 9.617
11.798 -0.047 9.456
11.798 -0.061 9.303
11.798 -0.078 9.141
11.798 -0.083 8.989
11.798 -0.090 8.827
11.798 -0.090 8.674
11.798 -0.096 8.520
11.797 -0.112 8.347
11.797 -0.124 8.202
11.797 -0.116 8.043
11.797 -0.112 7.894
11.797 -0.129 7.723
11.797 -0.146 7.578
11.798 -0.107 7.410
11.798 0.024 7.263
11.798 0.094 7.181
11.798 0.145 7.021
11.798 0.120 6.872
11.798 0.108 6.704
11.798 0.090 6.553
11.798 0.064 6.397
11.797 0.052 6.239
11.797 0.060 6.078
11.797 0.062 5.928
11.796 0.052 5.762
11.796 0.049 5.600
11.795 0.039 5.452
11.795 0.029 5.298
11.794 0.033 5.132
11.794 0.024 4.984
11.794 0.014 4.822
11.793 0.002 4.667
11.793 -0.006 4.512
11.792 -0.017 4.346
11.792 0.038 4.178
11.793 0.124 4.107
11.793 0.241 4.033
11.793 0.342 3.958
11.793 0.390 3.799
11.793 0.304 3.641
11.792 0.248 3.487
11.792 0.234 3.319
11.791 0.233 3.167
11.791 0.225 3.010
11.790 0.224 2.850
11.790 0.222 2.695
11.789 0.224 2.541
11.789 0.228 2.373
11.788 0.222 2.225
11.788 0.220 2.066
11.787 0.223 1.900
11.787 0.226 1.752
11.786 0.237 1.588
11.786 0.252 1.430
11.786 0.251 1.280
11.786 0.247 1.119
11.786 0.249 0.961
11.786 0.260 0.802
11.786 0.271 0.669
11.786 0.272 0.624
11.902 0.296 13.895
11.902 0.306 13.791
11.901 0.264 13.639
11.901 0.232 13.475
11.901 0.207 13.322
11.901 0.196 13.164
11.901 0.191 13.007
11.901 0.185 12.848
11.901 0.177 12.688
11.901 0.170 12.534
11.901 0.152 12.368
11.901 0.138 12.217
11.900 0.139 12.061
11.900 0.145 11.903
11.900 0.141 11.744
11.900 0.124 11.587
11.900 0.113 11.425
11.900 0.109 11.276
11.900 0.101 11.116
11.899 0.098 10.956
11.899 0.115 10.800
11.899 0.144 10.725
11.899 0.126 10.338
11.899 0.067 10.254
11.898 0.006 10.084
11.898 0.003 9.938
11.898 -0.013 9.769
11.898 -0.036 9.619
11.897 -0.052 9.461
11.897 -0.059 9.299
11.897 -0.080 9.142
11.897 -0.091 8.988
11.897 -0.089 8.829
11.897 -0.091 8.670
11.897 -0.096 8.516
11.896 -0.111 8.359
11.896 -0.124 8.205
11.896 -0.122 8.043
11.896 -0.120 7.882
11.896 -0.133 7.727
11.896 -0.146 7.570
11.897 -0.101 7.412
11.897 -0.038 7.329
11.897 0.038 7.259
11.897 0.110 7.183
11.898 0.159 7.026
11.897 0.127 6.869
11.897 0.111 6.708
11.897 0.099 6.552
11.897 0.071 6.397
11.896 0.060 6.232
11.896 0.061 6.083
11.896 0.059 5.921
11.895 0.057 5.773
11.895 0.050 5.605
11.894 0.040 5.449
11.894 0.037 5.292
11.893 0.033 5.137
11.893 0.020 4.983
11.892 0.006 4.816
11.892 -0.007 4.655
11.892 -0.011 4.509
11.891 -0.023 4.357
11.891 0.033 4.190
11.892 0.123 4.112
11.892 0.243 4.031
11.892 0.347 3.951
11.892 0.394 3.801
11.891 0.304 3.641
11.891 0.251 3.482
11.891 0.235 3.322
11.890 0.233 3.167
11.890 0.233 3.009
11.889 0.227 2.855
11.889 0.228 2.691
11.888 0.232 2.538
11.888 0.234 2.379
11.887 0.228 2.217
11.887 0.220 2.064
11.886 0.218 1.912
11.886 0.222 1.749
11.885 0.229 1.594
11.885 0.246 1.431
11.885 0.253 1.271
11.885 0.246 1.118
11.885 0.244 0.959
11.885 0.242 0.815
11.885 0.290 0.663
11.885 0.292 0.618
12.000 0.324 13.898
11.999 0.288 13.787
11.999 0.271 13.642
11.999 0.237 13.482
11.999 0.215 13.316
11.999 0.200 13.162
11.999 0.191 13.003
11.999 0.181 12.847
11.999 0.174 12.689
11.999 0.167 12.533
11.998 0.151 12.374
11.998 0.137 12.219
11.998 0.136 12.055
11.998 0.141 11.903
11.998 0.138 11.748
11.998 0.123 11.582
11.998 0.112 11.432
11.998 0.110 11.270
11.998 0.104 11.110
11.997 0.095 10.961
11.997 0.099 10.799
11.997 0.129 10.637
11.997 0.066 10.334
11.996 0.011 10.161
11.996 0.001 10.003
11.996 -0.006 9.860
11.995 -0.024 9.691
11.995 -0.042 9.536
11.995 -0.044 9.381
11.995 -0.055 9.223
11.995 -0.075 9.062
11.995 -0.079 8.910
11.995 -0.081 8.751
11.994 -0.088 8.592
11.994 -0.095 8.433
11.994 -0.108 8.280
11.994 -0.118 8.124
11.994 -0.115 7.960
11.994 -0.119 7.808
11.994 -0.134 7.652
11.994 -0.130 7.489
11.995 -0.030 7.336
11.995 0.048 7.258
11.995 0.121 7.187
11.995 0.168 7.026
11.995 0.128 6.863
11.995 0.109 6.711
11.995 0.098 6.548
11.994 0.072 6.400
11.994 0.059 6.236
11.994 0.062 6.078
11.993 0.058 5.924
11.993 0.058 5.754
11.993 0.054 5.616
11.992 0.043 5.451
11.992 0.043 5.286
11.991 0.037 5.137
11.991 0.020 4.973
11.990 0.002 4.827
11.990 -0.011 4.664
11.990 -0.018 4.502
11.989 -0.028 4.348
11.989 0.029 4.193
11.989 0.119 4.104
11.990 0.242 4.024
11.990 0.347 3.951
11.990 0.393 3.806
11.989 0.296 3.639
11.989 0.241 3.481
11.988 0.229 3.328
11.988 0.226 3.165
11.988 0.226 3.008
11.987 0.231 2.850
11.987 0.232 2.695
11.986 0.233 2.536
11.986 0.234 2.380
11.985 0.226 2.220
11.984 0.214 2.069
11.984 0.212 1.902
11.983 0.215 1.748
11.983 0.220 1.595
11.983 0.240 1.429
11.983 0.253 1.274
11.983 0.249 1.119
11.983 0.244 0.965
11.983 0.254 0.799
11.983 0.295 0.671
11.983 0.296 0.624
12.098 0.289 13.780
12.098 0.268 13.633
12.097 0.235 13.484
12.097 0.219 13.324
12.097 0.205 13.160
12.097 0.194 13.003
12.097 0.185 12.853
12.097 0.175 12.684
12.097 0.166 12.533
12.097 0.152 12.375
12.097 0.134 12.216
12.097 0.129 12.057
12.097 0.138 11.899
12.096 0.136 11.745
12.096 0.123 11.585
12.096 0.114 11.429
12.096 0.111 11.268
12.096 0.106 11.115
12.096 0.100 10.959
12.096 0.109 10.800
12.095 0.121 10.646
12.095 0.031 10.242
12.094 -0.005 10.094
12.094 -0.007 9.924
12.094 -0.025 9.775
12.094 -0.045 9.617
12.094 -0.045 9.457
12.093 -0.047 9.298
12.093 -0.063 9.149
12.093 -0.071 8.984
12.093 -0.077 8.827
12.093 -0.085 8.672
12.093 -0.092 8.515
12.093 -0.099 8.357
12.093 -0.113 8.201
12.093 -0.119 8.044
12.093 -0.116 7.886
12.093 -0.126 7.725
12.093 -0.131 7.576
12.093 -0.084 7.408
12.093 -0.020 7.331
12.093 0.058 7.259
12.094 0.133 7.188
12.094 0.178 7.032
12.094 0.131 6.866
12.093 0.105 6.708
12.093 0.093 6.553
12.093 0.073 6.395
12.092 0.061 6.232
12.092 0.062 6.075
12.092 0.055 5.928
12.091 0.052 5.766
12.091 0.050 5.602
12.090 0.041 5.453
12.090 0.043 5.297
12.090 0.039 5.135
12.089 0.023 4.980
12.089 0.008 4.820
12.088 -0.010 4.656
12.088 -0.020 4.515
12.088 -0.026 4.341
12.088 0.038 4.185
12.088 0.129 4.102
12.088 0.250 4.034
12.088 0.353 3.960
12.088 0.403 3.797
12.088 0.299 3.645
12.087 0.232 3.485
12.087 0.220 3.324
12.086 0.216 3.167
12.086 0.218 3.008
12.086 0.228 2.853
12.085 0.229 2.694
12.084 0.228 2.531
12.084 0.227 2.377
12.083 0.216 2.226
12.083 0.208 2.066
12.082 0.207 1.907
12.082 0.209 1.743
12.082 0.220 1.590
12.081 0.243 1.439
12.081 0.255 1.274
12.081 0.258 1.115
12.081 0.254 0.960
12.081 0.262 0.797
12.081 0.317 0.670
12.082 0.318 0.619
12.197 0.277 13.722
12.197 0.244 13.555
12.197 0.223 13.397
12.197 0.211 13.238
12.196 0.198 13.088
12.196 0.186 12.926
12.196 0.173 12.770
12.196 0.162 12.611
12.196 0.150 12.450
12.196 0.136 12.297
12.196 0.123 12.135
12.196 0.127 11.982
12.196 0.132 11.826
12.196 0.127 11.666
12.196 0.118 11.500
12.195 0.109 11.356
12.195 0.106 11.191
12.195 0.099 11.033
12.195 0.107 10.883
12.195 0.136 10.715
12.194 0.073 10.333
12.194 0.024 10.171
12.194 0.001 10.021
12.193 -0.007 9.848
12.193 -0.027 9.696
12.193 -0.038 9.536
12.193 -0.038 9.385
12.193 -0.052 9.221
12.192 -0.067 9.065
12.192 -0.072 8.906
12.192 -0.076 8.748
12.192 -0.081 8.598
12.192 -0.085 8.438
12.192 -0.093 8.275
12.192 -0.107 8.118
12.192 -0.109 7.963
12.192 -0.113 7.815
12.192 -0.119 7.646
12.192 -0.109 7.489
12.192 -0.014 7.337
12.193 0.065 7.256
12.193 0.142 7.179
12.193 0.179 7.028
12.193 0.130 6.867
12.193 0.100 6.709
12.192 0.085 6.557
12.192 0.072 6.397
12.192 0.062 6.241
12.191 0.061 6.079
12.191 0.060 5.916
12.191 0.058 5.768
12.190 0.054 5.607
12.190 0.046 5.448
12.189 0.044 5.296
12.189 0.039 5.133
12.188 0.029 4.977
12.188 0.013 4.825
12.188 -0.006 4.667
12.187 -0.016 4.503
12.187 -0.022 4.349
12.187 0.045 4.192
12.187 0.135 4.099
12.187 0.251 4.025
12.188 0.351 3.956
12.188 0.399 3.798
12.187 0.301 3.649
12.187 0.258 3.551
12.186 0.218 3.405
12.186 0.211 3.243
12.185 0.212 3.089
12.185 0.220 2.929
12.185 0.229 2.778
12.184 0.226 2.620
12.184 0.226 2.456
12.183 0.224 2.295
12.182 0.213 2.146
12.182 0.209 1.982
12.181 0.206 1.829
12.181 0.208 1.671
12.181 0.225 1.510
12.181 0.241 1.356
12.181 0.251 1.203
12.180 0.253 1.040
12.180 0.248 0.874
12.181 0.274 0.722
12.181 0.315 0.622
12.297 0.279 13.784
12.297 0.250 13.637
12.297 0.228 13.473
12.296 0.214 13.323
12.296 0.200 13.165
12.296 0.191 13.006
12.296 0.178 12.848
12.296 0.163 12.689
12.296 0.154 12.535
12.296 0.142 12.367
12.296 0.126 12.222
12.296 0.119 12.052
12.296 0.125 11.902
12.296 0.125 11.746
12.296 0.123 11.590
12.295 0.114 11.422
12.295 0.109 11.273
12.295 0.106 11.112
12.295 0.105 10.960
12.295 0.128 10.805
12.295 0.142 10.726
12.295 0.202 10.485
12.294 0.110 10.336
12.294 0.062 10.245
12.294 0.013 10.090
12.293 0.001 9.935
12.293 -0.007 9.778
12.293 -0.022 9.614
12.293 -0.032 9.462
12.293 -0.038 9.296
12.292 -0.053 9.146
12.292 -0.068 8.990
12.292 -0.070 8.830
12.292 -0.072 8.665
12.292 -0.080 8.522
12.292 -0.083 8.353
12.292 -0.097 8.201
12.292 -0.108 8.047
12.292 -0.108 7.882
12.292 -0.112 7.730
12.292 -0.118 7.576
12.292 -0.072 7.408
12.292 -0.007 7.338
12.293 0.070 7.259
12.293 0.144 7.180
12.293 0.181 7.024
12.293 0.128 6.869
12.293 0.092 6.709
12.292 0.074 6.555
12.292 0.068 6.394
12.292 0.064 6.235
12.291 0.063 6.081
12.291 0.065 5.929
12.291 0.066 5.758
12.290 0.057 5.607
12.290 0.050 5.449
12.289 0.043 5.297
12.289 0.040 5.137
12.288 0.032 4.976
12.288 0.019 4.817
12.288 -0.004 4.669
12.287 -0.016 4.505
12.287 -0.023 4.350
12.287 0.037 4.189
12.287 0.124 4.102
12.287 0.237 4.025
12.288 0.333 3.952
12.288 0.382 3.802
12.287 0.299 3.641
12.286 0.231 3.482
12.286 0.216 3.328
12.286 0.216 3.169
12.285 0.220 3.006
12.285 0.231 2.850
12.284 0.224 2.697
12.284 0.219 2.538
12.283 0.220 2.377
12.283 0.216 2.219
12.282 0.210 2.066
12.282 0.207 1.907
12.281 0.208 1.755
12.281 0.215 1.586
12.281 0.229 1.433
12.281 0.240 1.278
12.280 0.245 1.113
12.280 0.241 0.966
12.280 0.240 0.802
12.281 0.254 0.667
12.281 0.256 0.621
12.397 0.255 13.892
12.397 0.267 13.778
12.397 0.241 13.642
12.397 0.222 13.479
12.397 0.209 13.319
12.397 0.198 13.161
12.397 0.187 13.009
12.397 0.173 12.847
12.397 0.158 12.687
12.397 0.154 12.530
12.397 0.145 12.374
12.396 0.128 12.218
12.396 0.123 12.055
12.396 0.125 11.901
12.396 0.124 11.743
12.396 0.118 11.586
12.396 0.112 11.428
12.396 0.110 11.276
12.396 0.103 11.113
12.396 0.104 10.955
12.395 0.128 10.801
12.395 0.148 10.644
12.395 0.128 10.410
12.395 0.064 10.247
12.394 0.016 10.097
12.394 0.003 9.923
12.394 -0.010 9.776
12.394 -0.021 9.613
12.393 -0.035 9.454
12.393 -0.041 9.308
12.393 -0.053 9.141
12.393 -0.072 8.988
12.393 -0.068 8.826
12.393 -0.070 8.677
12.393 -0.082 8.512
12.393 -0.085 8.360
12.393 -0.099 8.204
12.393 -0.109 8.045
12.393 -0.112 7.884
12.393 -0.113 7.723
12.393 -0.112 7.572
12.393 -0.068 7.415
12.393 -0.005 7.331
12.393 0.073 7.257
12.394 0.149 7.188
12.394 0.190 7.029
12.393 0.132 6.859
12.393 0.095 6.719
12.393 0.083 6.550
12.393 0.078 6.387
12.392 0.073 6.243
12.392 0.069 6.084
12.392 0.069 5.915
12.391 0.068 5.771
12.391 0.060 5.609
12.390 0.053 5.450
12.390 0.046 5.289
12.389 0.043 5.139
12.389 0.039 4.981
12.389 0.024 4.814
12.388 0.002 4.664
12.388 -0.011 4.510
12.388 -0.013 4.343
12.388 0.027 4.183
12.388 0.103 4.113
12.388 0.208 4.047
12.388 0.302 3.963
12.388 0.356 3.874
12.388 0.341 3.713
12.387 0.257 3.564
12.387 0.228 3.405
12.387 0.224 3.244
12.386 0.226 3.084
12.386 0.234 2.935
12.385 0.230 2.777
12.385 0.222 2.615
12.384 0.220 2.455
12.384 0.223 2.304
12.383 0.223 2.138
12.383 0.215 1.987
12.382 0.215 1.827
12.382 0.222 1.671
12.382 0.231 1.508
12.381 0.241 1.355
12.381 0.246 1.196
12.381 0.245 1.037
12.381 0.240 0.886
12.381 0.257 0.725
12.381 0.288 0.621
12.498 0.282 13.894
12.498 0.252 13.779
12.498 0.234 13.638
12.497 0.213 13.482
12.497 0.201 13.321
12.497 0.190 13.163
12.497 0.179 13.003
12.497 0.172 12.847
12.497 0.162 12.687
12.497 0.165 12.537
12.497 0.162 12.371
12.497 0.145 12.214
12.497 0.137 12.062
12.497 0.134 11.908
12.497 0.126 11.741
12.496 0.116 11.582
12.496 0.110 11.433
12.496 0.106 11.267
12.496 0.096 11.110
12.496 0.093 10.961
12.496 0.110 10.801
12.496 0.119 10.714
12.495 0.074 10.330
12.495 0.031 10.166
12.494 0.010 10.012
12.494 0.003 9.853
12.494 -0.006 9.701
12.494 -0.027 9.538
12.494 -0.039 9.376
12.493 -0.047 9.220
12.493 -0.071 9.066
12.493 -0.073 8.915
12.493 -0.065 8.748
12.493 -0.075 8.592
12.493 -0.085 8.437
12.493 -0.093 8.277
12.493 -0.109 8.124
12.493 -0.118 7.959
12.493 -0.121 7.811
12.493 -0.116 7.650
12.493 -0.096 7.494
12.493 0.007 7.330
12.494 0.088 7.258
12.494 0.166 7.192
12.494 0.209 7.024
12.494 0.146 6.867
12.493 0.105 6.708
12.493 0.094 6.556
12.493 0.086 6.394
12.493 0.080 6.239
12.492 0.076 6.085
12.492 0.069 5.920
12.491 0.064 5.762
12.491 0.056 5.605
12.491 0.053 5.450
12.490 0.046 5.296
12.490 0.038 5.134
12.489 0.038 4.978
12.489 0.021 4.825
12.488 -0.003 4.670
12.488 -0.012 4.505
12.488 -0.014 4.345
12.488 0.035 4.191
12.488 0.088 4.106
12.488 0.176 4.027
12.488 0.265 3.953
12.488 0.335 3.882
12.488 0.319 3.721
12.488 0.252 3.565
12.487 0.233 3.394
12.487 0.232 3.243
12.486 0.236 3.099
12.486 0.237 2.927
12.485 0.235 2.768
12.485 0.228 2.622
12.484 0.221 2.451
12.484 0.226 2.304
12.483 0.230 2.141
12.483 0.222 1.988
12.482 0.217 1.827
12.482 0.225 1.665
12.482 0.234 1.526
12.481 0.247 1.344
12.481 0.252 1.200
12.481 0.255 1.044
12.481 0.256 0.875
12.481 0.279 0.719
12.482 0.312 0.622
12.597 0.264 13.896
12.597 0.266 13.781
12.597 0.242 13.634
12.597 0.217 13.481
12.596 0.205 13.315
12.596 0.190 13.163
12.596 0.179 13.006
12.596 0.168 12.844
12.596 0.163 12.694
12.596 0.168 12.534
12.596 0.170 12.369
12.596 0.161 12.218
12.596 0.154 12.058
12.596 0.149 11.907
12.596 0.137 11.749
12.596 0.122 11.578
12.595 0.115 11.433
12.595 0.108 11.272
12.595 0.095 11.117
12.595 0.090 10.950
12.595 0.102 10.799
12.595 0.110 10.725
12.594 0.080 10.326
12.594 0.032 10.165
12.593 0.007 10.015
12.593 0.001 9.855
12.593 -0.013 9.693
12.593 -0.032 9.533
12.593 -0.043 9.386
12.593 -0.053 9.223
12.592 -0.067 9.069
12.592 -0.071 8.902
12.592 -0.064 8.754
12.592 -0.070 8.592
12.592 -0.084 8.436
12.592 -0.096 8.284
12.592 -0.112 8.118
12.592 -0.118 7.965
12.592 -0.122 7.808
12.592 -0.123 7.648
12.592 -0.097 7.498
12.592 0.010 7.330
12.593 0.091 7.256
12.593 0.169 7.181
12.593 0.212 7.036
12.593 0.151 6.869
12.593 0.112 6.710
12.592 0.099 6.547
12.592 0.090 6.393
12.592 0.081 6.231
12.591 0.076 6.081
12.591 0.066 5.932
12.591 0.055 5.760
12.590 0.052 5.604
12.590 0.051 5.452
12.589 0.043 5.297
12.589 0.038 5.141
12.588 0.030 4.972
12.588 0.019 4.823
12.587 0.003 4.660
12.587 -0.009 4.513
12.587 -0.014 4.347
12.587 0.025 4.196
12.587 0.103 4.113
12.587 0.190 4.022
12.587 0.278 3.946
12.587 0.324 3.798
12.587 0.274 3.641
12.586 0.234 3.479
12.586 0.234 3.333
12.586 0.234 3.162
12.585 0.230 3.014
12.585 0.237 2.851
12.584 0.235 2.690
12.584 0.223 2.541
12.583 0.223 2.378
12.583 0.228 2.222
12.582 0.222 2.065
12.581 0.211 1.901
12.581 0.213 1.753
12.581 0.223 1.590
12.581 0.235 1.433
12.580 0.248 1.281
12.580 0.258 1.112
12.580 0.260 0.960
12.580 0.285 0.800
12.581 0.362 0.663
12.581 0.363 0.614
12.696 0.321 13.901
12.696 0.269 13.780
12.695 0.249 13.643
12.695 0.223 13.474
12.695 0.212 13.320
12.695 0.198 13.163
12.695 0.182 13.011
12.695 0.168 12.845
12.695 0.162 12.692
12.695 0.170 12.523
12.695 0.173 12.382
12.695 0.164 12.219
12.695 0.157 12.052
12.695 0.150 11.900
12.694 0.134 11.749
12.694 0.122 11.585
12.694 0.117 11.426
12.694 0.109 11.270
12.694 0.097 11.113
12.694 0.089 10.964
12.693 0.103 10.797
12.693 0.111 10.728
12.693 0.098 10.410
12.693 0.056 10.243
12.692 0.014 10.080
12.692 0.002 9.933
12.692 -0.008 9.775
12.692 -0.029 9.617
12.691 -0.041 9.465
12.691 -0.049 9.293
12.691 -0.062 9.147
12.691 -0.075 8.986
12.691 -0.075 8.824
12.691 -0.074 8.675
12.691 -0.087 8.517
12.691 -0.102 8.353
12.691 -0.119 8.202
12.690 -0.126 8.041
12.690 -0.130 7.886
12.690 -0.135 7.733
12.691 -0.125 7.562
12.691 -0.067 7.409
12.691 0.003 7.335
12.691 0.087 7.266
12.692 0.165 7.186
12.692 0.203 7.030
12.692 0.144 6.871
12.691 0.109 6.703
12.691 0.098 6.554
12.691 0.089 6.395
12.690 0.081 6.232
12.690 0.069 6.076
12.690 0.055 5.925
12.689 0.046 5.764
12.689 0.041 5.615
12.688 0.041 5.442
12.688 0.039 5.294
12.687 0.031 5.135
12.687 0.025 4.978
12.687 0.017 4.826
12.686 0.005 4.657
12.686 -0.004 4.510
12.686 -0.016 4.349
12.685 0.009 4.181
12.686 0.126 4.044
12.686 0.209 3.963
12.686 0.301 3.881
12.686 0.301 3.713
12.685 0.248 3.569
12.685 0.236 3.398
12.685 0.237 3.248
12.684 0.238 3.081
12.684 0.242 2.929
12.683 0.241 2.775
12.683 0.232 2.612
12.682 0.223 2.463
12.682 0.226 2.298
12.681 0.227 2.141
12.681 0.217 1.989
12.680 0.211 1.825
12.680 0.217 1.678
12.679 0.229 1.508
12.679 0.244 1.348
12.679 0.255 1.200
12.679 0.264 1.036
12.679 0.275 0.886
12.679 0.310 0.715
12.680 0.360 0.619
12.795 0.266 13.900
12.795 0.268 13.778
12.795 0.249 13.631
12.795 0.230 13.475
12.795 0.219 13.329
12.795 0.209 13.164
12.795 0.188 13.003
12.794 0.166 12.842
12.794 0.158 12.692
12.794 0.165 12.527
12.794 0.170 12.378
12.794 0.162 12.213
12.794 0.153 12.068
12.794 0.144 11.897
12.794 0.125 11.742
12.794 0.113 11.591
12.794 0.111 11.426
12.794 0.109 11.273
12.793 0.095 11.108
12.793 0.083 10.964
12.793 0.095 10.787
12.793 0.108 10.645
12.792 0.073 10.324
12.792 0.033 10.162
12.792 0.012 10.015
12.792 0.006 9.851
12.791 -0.011 9.698
12.791 -0.028 9.537
12.791 -0.040 9.378
12.791 -0.052 9.227
12.791 -0.068 9.059
12.791 -0.080 8.914
12.791 -0.074 8.750
12.790 -0.081 8.594
12.790 -0.093 8.434
12.790 -0.108 8.278
12.790 -0.123 8.128
12.790 -0.122 7.958
12.790 -0.128 7.801
12.790 -0.133 7.651
12.790 -0.111 7.495
12.790 -0.072 7.412
12.791 0.001 7.328
12.791 0.084 7.258
12.791 0.160 7.190
12.791 0.193 7.021
12.791 0.136 6.873
12.791 0.104 6.709
12.791 0.091 6.549
12.790 0.087 6.393
12.790 0.080 6.244
12.790 0.066 6.084
12.789 0.060 5.919
12.789 0.049 5.767
12.788 0.040 5.597
12.788 0.037 5.453
12.788 0.032 5.295
12.787 0.019 5.132
12.787 0.015 4.982
12.786 0.009 4.818
12.786 -0.001 4.664
12.786 -0.004 4.505
12.785 -0.018 4.346
12.785 -0.006 4.202
12.785 0.059 4.096
12.785 0.145 4.017
12.786 0.234 3.955
12.786 0.324 3.805
12.785 0.276 3.637
12.785 0.241 3.482
12.784 0.238 3.321
12.784 0.238 3.167
12.784 0.240 3.011
12.783 0.241 2.855
12.783 0.235 2.694
12.782 0.224 2.533
12.782 0.218 2.380
12.781 0.227 2.221
12.780 0.219 2.065
12.780 0.211 1.906
12.780 0.213 1.748
12.779 0.219 1.590
12.779 0.230 1.437
12.779 0.243 1.270
12.779 0.255 1.125
12.779 0.268 0.956
12.779 0.280 0.802
12.779 0.294 0.662
12.779 0.295 0.623
12.895 0.208 13.893
12.895 0.259 13.776
12.895 0.250 13.647
12.895 0.232 13.475
12.895 0.223 13.319
12.895 0.209 13.164
12.894 0.189 13.007
12.894 0.165 12.848
12.894 0.154 12.683
12.894 0.162 12.535
12.894 0.166 12.376
12.894 0.158 12.215
12.894 0.147 12.057
12.894 0.134 11.907
12.894 0.119 11.735
12.894 0.110 11.590
12.894 0.110 11.432
12.893 0.108 11.272
12.893 0.093 11.113
12.893 0.080 10.952
12.893 0.085 10.801
12.893 0.093 10.717
12.892 0.047 10.246
12.892 0.021 10.093
12.892 0.009 9.929
12.891 -0.006 9.779
12.891 -0.023 9.611
12.891 -0.039 9.460
12.891 -0.049 9.302
12.891 -0.062 9.148
12.890 -0.082 8.981
12.890 -0.082 8.830
12.890 -0.082 8.672
12.890 -0.098 8.512
12.890 -0.110 8.355
12.890 -0.123 8.200
12.890 -0.126 8.047
12.890 -0.125 7.884
12.890 -0.129 7.728
12.890 -0.127 7.570
12.890 -0.068 7.416
12.891 0.004 7.342
12.891 0.086 7.262
12.891 0.161 7.176
12.891 0.191 7.027
12.891 0.133 6.867
12.891 0.101 6.718
12.891 0.088 6.547
12.890 0.084 6.397
12.890 0.078 6.236
12.890 0.070 6.079
12.889 0.067 5.922
12.889 0.060 5.767
12.888 0.048 5.615
12.888 0.044 5.443
12.887 0.033 5.292
12.887 0.016 5.133
12.887 0.010 4.983
12.886 0.012 4.819
12.886 0.005 4.667
12.886 0.004 4.508
12.885 -0.001 4.344
12.885 0.029 4.201
12.885 0.093 4.106
12.885 0.189 4.010
12.886 0.281 3.953
12.886 0.350 3.797
12.885 0.284 3.642
12.885 0.244 3.483
12.884 0.242 3.326
12.884 0.242 3.167
12.884 0.245 3.008
12.883 0.245 2.850
12.883 0.234 2.694
12.882 0.220 2.537
12.881 0.215 2.382
12.881 0.222 2.218
12.880 0.219 2.066
12.880 0.213 1.905
12.879 0.216 1.753
12.879 0.218 1.588
12.879 0.225 1.432
12.879 0.237 1.279
12.879 0.245 1.115
12.879 0.253 0.961
12.879 0.270 0.804
12.879 0.285 0.660
12.879 0.286 0.622
12.996 0.267 13.780
12.996 0.248 13.633
12.995 0.228 13.479
12.995 0.217 13.318
12.995 0.208 13.167
12.995 0.184 13.004
12.995 0.162 12.855
12.995 0.151 12.688
12.995 0.160 12.527
12.995 0.168 12.378
12.995 0.158 12.218
12.995 0.146 12.055
12.995 0.131 11.898
12.994 0.119 11.745
12.994 0.110 11.585
12.994 0.111 11.430
12.994 0.113 11.276
12.994 0.098 11.113
12.994 0.087 10.951
12.994 0.090 10.801
12.993 0.094 10.724
12.993 0.039 10.245
12.992 0.020 10.089
12.992 0.009 9.935
12.992 -0.011 9.776
12.992 -0.029 9.615
12.992 -0.044 9.454
12.991 -0.052 9.300
12.991 -0.071 9.150
12.991 -0.085 8.982
12.991 -0.085 8.826
12.991 -0.088 8.672
12.991 -0.104 8.514
12.991 -0.116 8.359
12.991 -0.127 8.202
12.991 -0.131 8.040
12.991 -0.124 7.888
12.991 -0.130 7.728
12.991 -0.123 7.570
12.991 -0.064 7.416
12.991 0.006 7.339
12.992 0.087 7.258
12.992 0.163 7.185
12.992 0.194 7.026
12.992 0.132 6.864
12.991 0.102 6.712
12.991 0.093 6.546
12.991 0.084 6.403
12.991 0.078 6.236
12.990 0.073 6.090
12.990 0.069 5.920
12.989 0.065 5.759
12.989 0.054 5.614
12.989 0.045 5.452
12.988 0.033 5.287
12.988 0.017 5.132
12.987 0.011 4.978
12.987 0.011 4.827
12.987 0.010 4.665
12.986 0.014 4.498
12.986 0.016 4.362
12.986 0.048 4.191
12.986 0.137 4.106
12.986 0.225 4.011
12.986 0.304 3.948
12.986 0.350 3.807
12.986 0.293 3.640
12.985 0.246 3.477
12.985 0.239 3.325
12.985 0.241 3.168
12.984 0.248 3.008
12.984 0.244 2.848
12.983 0.232 2.694
12.983 0.216 2.537
12.982 0.211 2.379
12.982 0.219 2.225
12.981 0.218 2.068
12.981 0.215 1.907
12.980 0.220 1.742
12.980 0.222 1.597
12.980 0.224 1.428
12.979 0.229 1.280
12.979 0.235 1.118
12.979 0.241 0.961
12.979 0.260 0.807
12.979 0.257 0.656
12.980 0.258 0.615
13.096 0.269 13.707
13.096 0.237 13.558
13.096 0.214 13.400
13.096 0.202 13.245
13.095 0.184 13.084
13.095 0.164 12.922
13.095 0.154 12.768
13.095 0.158 12.611
13.095 0.171 12.452
13.095 0.174 12.292
13.095 0.159 12.143
13.095 0.138 11.980
13.095 0.123 11.829
13.095 0.114 11.663
13.095 0.108 11.505
13.095 0.112 11.348
13.094 0.109 11.191
13.094 0.093 11.043
13.094 0.088 10.874
13.094 0.096 10.729
13.094 0.095 10.634
13.093 0.055 10.326
13.093 0.033 10.164
13.093 0.021 10.012
13.093 0.004 9.852
13.092 -0.021 9.695
13.092 -0.042 9.542
13.092 -0.049 9.374
13.092 -0.066 9.218
13.092 -0.083 9.072
13.091 -0.087 8.910
13.091 -0.086 8.755
13.091 -0.093 8.586
13.091 -0.109 8.440
13.091 -0.119 8.274
13.091 -0.130 8.124
13.091 -0.124 7.965
13.091 -0.119 7.814
13.091 -0.124 7.643
13.091 -0.098 7.486
13.092 0.018 7.338
13.092 0.098 7.257
13.092 0.170 7.181
13.092 0.196 7.031
13.092 0.134 6.872
13.092 0.103 6.707
13.092 0.090 6.553
13.091 0.083 6.387
13.091 0.078 6.246
13.091 0.072 6.082
13.090 0.068 5.920
13.090 0.066 5.759
13.089 0.056 5.605
13.089 0.046 5.454
13.088 0.035 5.296
13.088 0.022 5.141
13.088 0.013 4.980
13.087 0.007 4.817
13.087 0.008 4.662
13.087 0.013 4.502
13.086 0.013 4.352
13.086 0.049 4.187
13.086 0.125 4.117
13.087 0.205 4.033
13.087 0.283 3.953
13.087 0.341 3.799
13.086 0.278 3.638
13.086 0.243 3.483
13.085 0.232 3.327
13.085 0.237 3.163
13.085 0.241 3.011
13.084 0.240 2.849
13.084 0.229 2.699
13.083 0.210 2.535
13.082 0.210 2.380
13.082 0.219 2.222
13.081 0.219 2.064
13.081 0.218 1.908
13.081 0.227 1.751
13.080 0.231 1.589
13.080 0.229 1.433
13.080 0.232 1.271
13.080 0.235 1.120
13.080 0.240 0.955
13.080 0.238 0.806
13.080 0.196 0.664
13.080 0.197 0.619
13.196 0.280 13.783
13.196 0.256 13.640
13.196 0.221 13.481
13.196 0.203 13.318
13.196 0.190 13.161
13.195 0.168 13.007
13.195 0.158 12.843
13.195 0.163 12.695
13.195 0.173 12.530
13.195 0.183 12.381
13.195 0.178 12.213
13.195 0.160 12.056
13.195 0.143 11.904
13.195 0.131 11.746
13.195 0.122 11.586
13.195 0.117 11.427
13.194 0.114 11.271
13.194 0.105 11.116
13.194 0.094 10.962
13.194 0.102 10.796
13.194 0.105 10.653
13.193 0.063 10.322
13.193 0.039 10.172
13.193 0.021 10.007
13.193 0.001 9.851
13.192 -0.028 9.689
13.192 -0.049 9.540
13.192 -0.053 9.383
13.192 -0.069 9.222
13.192 -0.083 9.066
13.191 -0.088 8.909
13.191 -0.084 8.750
13.191 -0.087 8.599
13.191 -0.103 8.437
13.191 -0.114 8.275
13.191 -0.124 8.123
13.191 -0.116 7.956
13.191 -0.112 7.809
13.191 -0.121 7.657
13.191 -0.095 7.487
13.192 0.021 7.330
13.192 0.101 7.260
13.192 0.171 7.184
13.192 0.192 7.030
13.192 0.131 6.871
13.192 0.103 6.712
13.192 0.091 6.554
13.191 0.084 6.393
13.191 0.078 6.231
13.191 0.067 6.080
13.190 0.062 5.929
13.190 0.060 5.760
13.189 0.052 5.617
13.189 0.043 5.444
13.188 0.039 5.293
13.188 0.031 5.129
13.188 0.017 4.980
13.187 0.008 4.822
13.187 0.007 4.667
13.187 0.013 4.507
13.186 0.011 4.347
13.186 0.015 4.182
13.186 0.139 4.045
13.186 0.226 3.957
13.186 0.287 3.799
13.186 0.272 3.634
13.186 0.246 3.485
13.185 0.235 3.325
13.185 0.230 3.169
13.185 0.234 3.006
13.184 0.237 2.856
13.184 0.227 2.694
13.183 0.210 2.537
13.182 0.211 2.377
13.182 0.214 2.222
13.181 0.208 2.068
13.181 0.212 1.900
13.180 0.224 1.757
13.180 0.228 1.582
13.180 0.227 1.436
13.180 0.230 1.278
13.180 0.228 1.121
13.180 0.235 0.956
13.180 0.234 0.807
13.180 0.230 0.669
13.180 0.232 0.618
13.296 0.260 13.714
13.295 0.231 13.558
13.295 0.210 13.399
13.295 0.199 13.248
13.295 0.174 13.080
13.295 0.159 12.923
13.295 0.160 12.769
13.295 0.162 12.611
13.295 0.175 12.451
13.295 0.181 12.297
13.295 0.166 12.144
13.295 0.148 11.981
13.295 0.135 11.823
13.294 0.127 11.663
13.294 0.119 11.508
13.294 0.116 11.349
13.294 0.110 11.192
13.294 0.104 11.036
13.294 0.100 10.874
13.293 0.106 10.725
13.293 0.053 10.330
13.293 0.028 10.167
13.292 0.013 10.010
13.292 -0.005 9.857
13.292 -0.033 9.694
13.292 -0.046 9.532
13.292 -0.048 9.385
13.291 -0.063 9.222
13.291 -0.079 9.067
13.291 -0.086 8.905
13.291 -0.079 8.748
13.291 -0.081 8.595
13.291 -0.096 8.434
13.291 -0.109 8.283
13.291 -0.116 8.120
13.291 -0.116 7.965
13.291 -0.115 7.805
13.291 -0.117 7.651
13.291 -0.098 7.498
13.291 -0.055 7.413
13.291 0.021 7.332
13.292 0.104 7.260
13.292 0.174 7.181
13.292 0.185 7.030
13.292 0.124 6.865
13.291 0.102 6.710
13.291 0.094 6.554
13.291 0.089 6.393
13.291 0.081 6.245
13.290 0.065 6.073
13.290 0.055 5.922
13.289 0.055 5.767
13.289 0.048 5.608
13.288 0.040 5.449
13.288 0.045 5.299
13.287 0.037 5.134
13.287 0.026 4.976
13.287 0.013 4.823
13.286 0.004 4.663
13.286 0.011 4.509
13.286 0.001 4.351
13.285 0.002 4.187
13.286 0.080 4.028
13.286 0.155 3.958
13.286 0.272 3.799
13.286 0.268 3.647
13.285 0.255 3.477
13.285 0.244 3.320
13.284 0.234 3.168
13.284 0.238 3.008
13.284 0.233 2.858
13.283 0.226 2.694
13.282 0.212 2.539
13.282 0.205 2.381
13.281 0.206 2.217
13.281 0.201 2.065
13.280 0.206 1.906
13.280 0.218 1.755
13.280 0.221 1.587
13.279 0.222 1.434
13.279 0.223 1.280
13.279 0.223 1.110
13.279 0.236 0.969
13.279 0.246 0.803
13.279 0.225 0.673
13.279 0.226 0.627
13.394 0.268 13.781
13.394 0.253 13.639
13.394 0.234 13.475
13.394 0.222 13.322
13.394 0.200 13.167
13.394 0.176 12.999
13.393 0.167 12.850
13.393 0.161 12.687
13.393 0.164 12.539
13.393 0.176 12.374
13.393 0.176 12.213
13.393 0.158 12.062
13.393 0.143 11.897
13.393 0.137 11.746
13.393 0.122 11.588
13.393 0.114 11.431
13.393 0.113 11.272
13.392 0.108 11.110
13.392 0.101 10.958
13.392 0.105 10.804
13.391 0.045 10.319
13.391 0.020 10.169
13.391 0.008 10.014
13.391 -0.005 9.851
13.390 -0.029 9.700
13.390 -0.039 9.536
13.390 -0.041 9.379
13.390 -0.057 9.222
13.390 -0.073 9.063
13.390 -0.079 8.911
13.389 -0.075 8.750
13.389 -0.079 8.594
13.389 -0.091 8.434
13.389 -0.101 8.284
13.389 -0.110 8.121
13.389 -0.113 7.962
13.389 -0.114 7.805
13.389 -0.120 7.651
13.389 -0.097 7.491
13.390 0.024 7.337
13.390 0.107 7.258
13.390 0.176 7.183
13.390 0.190 7.029
13.390 0.125 6.865
13.390 0.097 6.712
13.390 0.091 6.555
13.389 0.088 6.390
13.389 0.077 6.237
13.389 0.061 6.082
13.388 0.057 5.928
13.388 0.055 5.770
13.387 0.049 5.601
13.387 0.046 5.450
13.386 0.047 5.289
13.386 0.041 5.136
13.386 0.030 4.980
13.385 0.013 4.824
13.385 0.001 4.658
13.385 0.008 4.508
13.384 -0.011 4.347
13.384 -0.002 4.199
13.384 0.037 4.107
13.384 0.113 4.021
13.384 0.196 3.950
13.384 0.295 3.799
13.384 0.278 3.644
13.384 0.263 3.477
13.383 0.250 3.335
13.383 0.238 3.160
13.383 0.237 3.014
13.382 0.231 2.846
13.382 0.228 2.695
13.381 0.214 2.538
13.380 0.204 2.381
13.380 0.202 2.221
13.379 0.195 2.063
13.379 0.201 1.908
13.378 0.215 1.752
13.378 0.217 1.592
13.378 0.218 1.427
13.378 0.222 1.281
13.378 0.229 1.116
13.378 0.238 0.965
13.378 0.246 0.803
13.378 0.226 0.671
13.378 0.227 0.623
13.493 0.272 13.897
13.493 0.271 13.784
13.493 0.264 13.640
13.493 0.246 13.479
13.493 0.231 13.319
13.493 0.207 13.165
13.493 0.184 13.001
13.493 0.170 12.844
13.492 0.161 12.691
13.492 0.161 12.531
13.492 0.172 12.372
13.492 0.173 12.218
13.492 0.159 12.059
13.492 0.145 11.905
13.492 0.140 11.745
13.492 0.125 11.583
13.492 0.113 11.430
13.492 0.111 11.271
13.491 0.104 11.113
13.491 0.097 10.957
13.491 0.110 10.797
13.491 0.110 10.720
13.490 0.041 10.325
13.490 0.011 10.165
13.490 0.004 10.012
13.490 -0.009 9.853
13.489 -0.026 9.694
13.489 -0.038 9.535
13.489 -0.038 9.383
13.489 -0.051 9.229
13.489 -0.070 9.061
13.489 -0.073 8.906
13.489 -0.072 8.748
13.488 -0.077 8.591
13.488 -0.089 8.442
13.488 -0.099 8.281
13.488 -0.109 8.118
13.488 -0.115 7.963
13.488 -0.118 7.816
13.488 -0.123 7.641
13.488 -0.100 7.495
13.489 -0.056 7.410
13.489 0.021 7.331
13.489 0.104 7.260
13.489 0.175 7.185
13.489 0.196 7.029
13.489 0.134 6.871
13.489 0.105 6.705
13.489 0.101 6.554
13.489 0.090 6.396
13.488 0.073 6.231
13.488 0.061 6.086
13.487 0.056 5.917
13.487 0.058 5.769
13.486 0.058 5.605
13.486 0.057 5.451
13.486 0.053 5.290
13.485 0.048 5.136
13.485 0.035 4.980
13.484 0.017 4.822
13.484 0.006 4.663
13.484 0.016 4.507
13.483 -0.000 4.350
13.483 0.013 4.186
13.483 0.070 4.112
13.483 0.160 4.036
13.484 0.248 3.953
13.484 0.311 3.875
13.484 0.320 3.715
13.483 0.272 3.558
13.483 0.254 3.406
13.482 0.237 3.251
13.482 0.229 3.082
13.481 0.229 2.930
13.481 0.230 2.775
13.480 0.223 2.612
13.480 0.211 2.458
13.479 0.204 2.300
13.479 0.197 2.142
13.478 0.195 1.985
13.478 0.204 1.827
13.477 0.212 1.671
13.477 0.214 1.517
13.477 0.219 1.349
13.477 0.228 1.199
13.477 0.233 1.037
13.477 0.237 0.881
13.477 0.237 0.724
13.477 0.213 0.619
13.593 0.318 13.896
13.593 0.294 13.792
13.592 0.281 13.633
13.592 0.247 13.483
13.592 0.226 13.323
13.592 0.206 13.162
13.592 0.187 13.000
13.592 0.173 12.845
13.592 0.162 12.695
13.592 0.155 12.530
13.592 0.164 12.373
13.592 0.168 12.218
13.592 0.160 12.056
13.591 0.152 11.902
13.591 0.147 11.747
13.591 0.134 11.590
13.591 0.114 11.423
13.591 0.110 11.272
13.591 0.106 11.120
13.590 0.096 10.956
13.590 0.115 10.803
13.590 0.052 10.334
13.589 0.018 10.168
13.589 0.003 10.011
13.589 -0.007 9.851
13.589 -0.025 9.696
13.588 -0.037 9.535
13.588 -0.037 9.383
13.588 -0.046 9.221
13.588 -0.061 9.065
13.588 -0.066 8.917
13.588 -0.069 8.748
13.588 -0.075 8.585
13.588 -0.089 8.438
13.587 -0.099 8.280
13.587 -0.114 8.121
13.587 -0.121 7.962
13.587 -0.126 7.811
13.587 -0.133 7.646
13.588 -0.108 7.493
13.588 -0.066 7.412
13.588 0.010 7.331
13.588 0.093 7.257
13.589 0.167 7.185
13.589 0.195 7.026
13.588 0.139 6.871
13.588 0.113 6.712
13.588 0.108 6.551
13.588 0.094 6.394
13.587 0.077 6.239
13.587 0.068 6.078
13.587 0.059 5.924
13.586 0.059 5.765
13.586 0.063 5.612
13.585 0.058 5.442
13.585 0.057 5.296
13.584 0.055 5.131
13.584 0.039 4.981
13.584 0.018 4.823
13.583 0.007 4.664
13.583 0.014 4.505
13.583 0.008 4.354
13.582 0.040 4.185
13.583 0.109 4.103
13.583 0.212 4.021
13.583 0.308 3.949
13.583 0.375 3.809
13.583 0.305 3.645
13.582 0.254 3.480
13.582 0.235 3.321
13.581 0.220 3.164
13.581 0.216 3.007
13.580 0.220 2.856
13.580 0.219 2.692
13.579 0.208 2.542
13.579 0.202 2.375
13.578 0.202 2.228
13.578 0.200 2.062
13.577 0.203 1.904
13.577 0.210 1.752
13.576 0.210 1.587
13.576 0.211 1.441
13.576 0.218 1.273
13.576 0.228 1.121
13.576 0.235 0.959
13.576 0.236 0.803
13.576 0.214 0.660
13.576 0.215 0.621
13.692 0.298 13.783
13.692 0.270 13.644
13.692 0.246 13.477
13.692 0.225 13.319
13.692 0.208 13.164
13.692 0.191 13.005
13.691 0.177 12.851
13.691 0.162 12.687
13.691 0.154 12.532
13.691 0.163 12.375
13.691 0.170 12.209
13.691 0.159 12.065
13.691 0.153 11.903
13.691 0.152 11.743
13.691 0.140 11.583
13.691 0.118 11.435
13.691 0.110 11.271
13.690 0.106 11.113
13.690 0.095 10.951
13.690 0.090 10.803
13.690 0.106 10.727
13.689 0.050 10.249
13.689 0.012 10.096
13.689 0.000 9.925
13.688 -0.013 9.770
13.688 -0.032 9.617
13.688 -0.041 9.458
13.688 -0.042 9.299
13.688 -0.053 9.150
13.688 -0.059 8.982
13.688 -0.065 8.830
13.687 -0.069 8.674
13.687 -0.082 8.513
13.687 -0.100 8.357
13.687 -0.113 8.203
13.687 -0.125 8.044
13.687 -0.131 7.887
13.687 -0.136 7.726
13.687 -0.136 7.568
13.687 -0.074 7.416
13.688 0.001 7.344
13.688 0.084 7.264
13.688 0.156 7.184
13.688 0.188 7.022
13.688 0.140 6.868
13.688 0.119 6.712
13.688 0.111 6.549
13.688 0.099 6.397
13.687 0.088 6.235
13.687 0.079 6.078
13.686 0.067 5.924
13.686 0.058 5.768
13.685 0.059 5.603
13.685 0.055 5.455
13.685 0.052 5.298
13.684 0.051 5.133
13.684 0.038 4.973
13.683 0.012 4.823
13.683 0.002 4.668
13.683 0.009 4.502
13.682 0.010 4.360
13.682 0.058 4.185
13.682 0.133 4.097
13.683 0.243 4.017
13.683 0.343 3.946
13.683 0.398 3.805
13.682 0.305 3.637
13.682 0.242 3.489
13.681 0.220 3.319
13.681 0.208 3.173
13.681 0.203 3.007
13.680 0.213 2.855
13.680 0.214 2.690
13.679 0.206 2.535
13.678 0.204 2.382
13.678 0.208 2.224
13.677 0.207 2.059
13.677 0.209 1.905
13.677 0.214 1.748
13.676 0.212 1.593
13.676 0.212 1.433
13.676 0.220 1.280
13.676 0.227 1.120
13.676 0.236 0.962
13.676 0.242 0.800
13.676 0.263 0.671
13.676 0.265 0.618
13.950 38.811 17.604
13.949 38.775 17.503
13.949 38.773 17.309
13.949 38.828 17.215
13.949 38.854 17.127
13.950 38.934 17.043
13.950 38.971 16.945
13.792 0.267 13.711
13.792 0.246 13.557
13.792 0.220 13.400
13.792 0.208 13.245
13.792 0.193 13.086
13.791 0.179 12.922
13.791 0.165 12.768
13.791 0.151 12.609
13.791 0.152 12.457
13.791 0.162 12.296
13.791 0.161 12.143
13.791 0.153 11.973
13.791 0.156 11.822
13.791 0.155 11.669
13.791 0.137 11.506
13.791 0.120 11.349
13.790 0.110 11.193
13.790 0.097 11.040
13.790 0.086 10.877
13.790 0.093 10.800
13.789 0.092 10.330
13.789 0.034 10.169
13.789 0.010 10.008
13.789 -0.006 9.859
13.788 -0.027 9.694
13.788 -0.041 9.535
13.788 -0.043 9.383
13.788 -0.051 9.217
13.788 -0.057 9.068
13.788 -0.057 8.910
13.787 -0.063 8.746
13.787 -0.074 8.602
13.787 -0.087 8.437
13.787 -0.105 8.276
13.787 -0.116 8.118
13.787 -0.122 7.969
13.787 -0.130 7.808
13.787 -0.133 7.647
13.787 -0.113 7.496
13.788 -0.002 7.332
13.788 0.078 7.256
13.788 0.148 7.181
13.788 0.182 7.034
13.788 0.139 6.866
13.788 0.116 6.705
13.788 0.105 6.552
13.787 0.094 6.394
13.787 0.088 6.245
13.787 0.077 6.078
13.786 0.062 5.916
13.786 0.052 5.767
13.785 0.052 5.607
13.785 0.051 5.452
13.784 0.051 5.290
13.784 0.047 5.142
13.784 0.033 4.983
13.783 0.008 4.815
13.783 -0.003 4.658
13.783 0.006 4.509
13.782 0.018 4.348
13.782 0.078 4.188
13.782 0.156 4.106
13.783 0.264 4.031
13.783 0.363 3.957
13.783 0.412 3.799
13.782 0.309 3.635
13.782 0.242 3.487
13.781 0.218 3.323
13.781 0.207 3.171
13.780 0.202 3.007
13.780 0.207 2.851
13.780 0.209 2.694
13.779 0.204 2.539
13.778 0.203 2.375
13.778 0.207 2.224
13.777 0.206 2.074
13.777 0.210 1.898
13.776 0.216 1.750
13.776 0.215 1.595
13.776 0.217 1.426
13.776 0.224 1.276
13.776 0.229 1.121
13.776 0.238 0.961
13.776 0.243 0.803
13.776 0.281 0.667
13.776 0.282 0.622
14.047 38.513 29.715
14.047 38.521 29.616
14.047 38.534 29.428
14.047 38.556 29.140
14.047 38.540 29.035
14.047 38.535 28.841
14.047 38.543 28.745
14.047 38.573 28.552
14.047 38.570 28.358
14.047 38.549 28.258
14.047 38.571 28.065
14.047 38.554 27.965
14.047 38.575 27.868
14.047 38.558 27.680
14.047 38.573 27.482
14.047 38.572 27.285
14.047 38.551 27.096
14.047 38.576 26.902
14.047 38.587 26.706
14.047 38.572 26.511
14.047 38.549 26.406
14.047 38.527 26.218
14.047 38.545 26.116
14.047 38.606 25.932
14.047 38.629 25.738
14.047 38.611 25.548
14.047 38.655 25.063
14.047 38.640 24.865
14.047 38.614 24.671
14.048 38.631 24.572
14.048 38.625 24.472
14.048 38.651 24.378
14.048 38.652 23.996
14.048 38.630 23.894
14.048 38.624 23.797
14.047 38.592 23.696
14.047 38.599 23.506
14.048 38.641 23.406
14.048 38.680 23.216
14.047 38.720 22.444
14.047 38.691 22.346
14.047 38.661 22.150
14.047 38.665 22.049
14.047 38.715 21.866
14.047 38.726 21.674
14.047 38.706 21.573
14.047 38.689 21.376
14.047 38.698 21.276
14.047 38.710 21.086
14.047 38.715 20.893
14.047 38.684 20.792
14.047 38.666 20.697
14.047 38.634 20.598
14.047 38.628 20.403
14.047 38.636 20.209
14.048 38.675 20.016
14.048 38.715 19.919
14.048 38.750 19.737
14.048 38.737 19.632
14.048 38.727 19.443
14.048 38.716 19.345
14.048 38.680 19.244
14.048 38.652 19.145
14.048 38.580 18.945
14.048 38.559 18.846
14.048 38.554 18.652
14.048 38.542 18.556
14.048 38.501 18.456
14.048 38.476 18.355
14.048 38.443 18.256
14.048 38.433 18.065
14.048 38.431 17.871
14.048 38.460 17.679
14.048 38.446 17.485
14.047 38.434 17.385
14.047 38.478 17.199
14.048 38.531 17.104
14.048 38.595 17.015
14.048 38.655 16.920
14.048 38.728 16.833
13.891 0.253 13.634
13.891 0.225 13.480
13.891 0.207 13.319
13.891 0.201 13.167
13.891 0.187 13.009
13.891 0.174 12.843
13.891 0.155 12.691
13.891 0.148 12.527
13.891 0.157 12.375
13.891 0.162 12.214
13.891 0.155 12.065
13.891 0.152 11.904
13.891 0.155 11.744
13.890 0.147 11.592
13.890 0.131 11.429
13.890 0.121 11.273
13.890 0.112 11.114
13.890 0.098 10.953
13.889 0.112 10.801
13.889 0.104 10.722
13.889 0.110 10.329
13.888 0.038 10.171
13.888 0.004 10.015
13.888 -0.010 9.850
13.888 -0.028 9.695
13.888 -0.040 9.536
13.887 -0.045 9.384
13.887 -0.057 9.219
13.887 -0.063 9.071
13.887 -0.062 8.906
13.887 -0.066 8.750
13.887 -0.077 8.595
13.887 -0.086 8.436
13.887 -0.101 8.279
13.887 -0.112 8.122
13.887 -0.117 7.964
13.887 -0.123 7.807
13.887 -0.125 7.650
13.887 -0.108 7.489
13.887 0.002 7.336
13.887 0.082 7.258
13.888 0.150 7.182
13.888 0.182 7.030
13.888 0.140 6.866
13.887 0.116 6.709
13.887 0.100 6.553
13.887 0.091 6.396
13.887 0.087 6.238
13.886 0.076 6.085
13.886 0.061 5.918
13.885 0.048 5.766
13.885 0.047 5.603
13.884 0.047 5.452
13.884 0.050 5.289
13.884 0.045 5.137
13.883 0.032 4.979
13.883 0.008 4.825
13.882 -0.007 4.666
13.882 0.002 4.508
13.882 0.013 4.346
13.882 0.069 4.196
13.882 0.144 4.114
13.882 0.248 4.034
13.882 0.340 3.950
13.882 0.388 3.794
13.882 0.297 3.640
13.881 0.236 3.478
13.881 0.218 3.328
13.880 0.211 3.168
13.880 0.206 3.013
13.879 0.204 2.848
13.879 0.208 2.698
13.878 0.204 2.535
13.878 0.204 2.377
13.877 0.210 2.220
13.877 0.213 2.066
13.876 0.216 1.912
13.876 0.220 1.745
13.876 0.220 1.590
13.875 0.218 1.436
13.875 0.219 1.276
13.875 0.227 1.119
13.875 0.236 0.957
13.875 0.239 0.803
13.875 0.241 0.664
13.875 0.242 0.620
13.991 0.258 13.638
13.991 0.225 13.477
13.991 0.209 13.319
13.991 0.205 13.166
13.990 0.190 13.000
13.990 0.173 12.847
13.990 0.158 12.692
13.990 0.154 12.534
13.990 0.155 12.373
13.990 0.163 12.217
13.990 0.159 12.056
13.990 0.154 11.898
13.990 0.154 11.754
13.990 0.146 11.587
13.990 0.132 11.426
13.989 0.123 11.273
13.989 0.115 11.117
13.989 0.102 10.956
13.989 0.118 10.796
13.989 0.152 10.722
13.988 0.105 10.323
13.988 0.034 10.163
13.988 0.006 10.013
13.987 -0.013 9.852
13.987 -0.029 9.697
13.987 -0.041 9.537
13.987 -0.048 9.383
13.987 -0.059 9.218
13.987 -0.068 9.068
13.986 -0.067 8.908
13.986 -0.075 8.749
13.986 -0.089 8.594
13.986 -0.092 8.434
13.986 -0.103 8.282
13.986 -0.109 8.119
13.986 -0.107 7.969
13.986 -0.112 7.809
13.986 -0.118 7.646
13.986 -0.097 7.500
13.986 -0.056 7.417
13.987 0.015 7.335
13.987 0.092 7.260
13.987 0.157 7.177
13.987 0.180 7.025
13.987 0.133 6.866
13.987 0.104 6.721
13.986 0.091 6.549
13.986 0.082 6.390
13.986 0.078 6.232
13.986 0.073 6.082
13.985 0.061 5.930
13.985 0.051 5.769
13.984 0.049 5.604
13.984 0.052 5.447
13.983 0.047 5.298
13.983 0.040 5.131
13.982 0.029 4.975
13.982 0.006 4.830
13.982 -0.006 4.660
13.981 -0.001 4.511
13.981 0.000 4.345
13.981 0.046 4.184
13.981 0.115 4.108
13.981 0.211 4.033
13.982 0.298 3.956
13.982 0.356 3.795
13.981 0.285 3.647
13.981 0.234 3.487
13.980 0.224 3.320
13.980 0.216 3.160
13.979 0.205 3.013
13.979 0.204 2.856
13.978 0.204 2.692
13.978 0.199 2.540
13.977 0.202 2.379
13.977 0.210 2.218
13.976 0.213 2.067
13.976 0.216 1.906
13.975 0.220 1.749
13.975 0.220 1.593
13.975 0.215 1.431
13.974 0.214 1.277
13.974 0.225 1.117
13.974 0.234 0.969
13.974 0.236 0.802
13.975 0.241 0.661
13.975 0.242 0.617
14.090 0.259 13.644
14.090 0.232 13.480
14.090 0.211 13.323
14.090 0.204 13.159
14.090 0.191 13.002
14.089 0.174 12.850
14.089 0.166 12.690
14.089 0.162 12.529
14.089 0.163 12.371
14.089 0.167 12.218
14.089 0.165 12.069
14.089 0.155 11.903
14.089 0.147 11.739
14.089 0.139 11.589
14.089 0.128 11.432
14.089 0.120 11.271
14.088 0.114 11.106
14.088 0.105 10.966
14.088 0.124 10.802
14.088 0.157 10.636
14.087 0.104 10.336
14.087 0.041 10.170
14.087 0.010 10.012
14.086 -0.012 9.848
14.086 -0.028 9.694
14.086 -0.038 9.540
14.086 -0.049 9.380
14.086 -0.060 9.222
14.086 -0.069 9.061
14.086 -0.072 8.913
14.085 -0.080 8.755
14.085 -0.090 8.593
14.085 -0.094 8.440
14.085 -0.103 8.274
14.085 -0.106 8.121
14.085 -0.100 7.964
14.085 -0.103 7.810
14.085 -0.111 7.656
14.085 -0.087 7.483
14.086 0.028 7.338
14.086 0.104 7.266
14.086 0.191 7.105
14.086 0.156 6.942
14.086 0.112 6.786
14.086 0.097 6.631
14.085 0.083 6.481
14.085 0.071 6.317
14.085 0.066 6.154
14.084 0.060 6.002
14.084 0.053 5.842
14.084 0.051 5.685
14.083 0.056 5.533
14.083 0.050 5.371
14.082 0.038 5.216
14.082 0.028 5.057
14.081 0.015 4.897
14.081 0.003 4.746
14.081 -0.002 4.580
14.080 0.006 4.429
14.080 0.003 4.266
14.080 0.091 4.111
14.080 0.180 4.034
14.081 0.265 3.956
14.081 0.331 3.799
14.080 0.271 3.642
14.080 0.225 3.484
14.079 0.222 3.324
14.079 0.217 3.168
14.078 0.210 3.005
14.078 0.208 2.855
14.077 0.203 2.693
14.077 0.199 2.539
14.076 0.198 2.380
14.076 0.205 2.220
14.075 0.211 2.070
14.075 0.212 1.902
14.074 0.219 1.749
14.074 0.221 1.590
14.074 0.217 1.436
14.074 0.216 1.281
14.074 0.226 1.113
14.074 0.240 0.961
14.074 0.252 0.804
14.074 0.280 0.663
14.074 0.282 0.616
14.190 0.279 13.718
14.190 0.244 13.555
14.189 0.214 13.401
14.189 0.195 13.238
14.189 0.189 13.085
14.189 0.178 12.923
14.189 0.173 12.769
14.189 0.174 12.616
14.189 0.168 12.453
14.189 0.169 12.290
14.189 0.172 12.145
14.189 0.166 11.980
14.189 0.155 11.823
14.189 0.147 11.661
14.189 0.136 11.508
14.188 0.128 11.352
14.188 0.123 11.194
14.188 0.111 11.034
14.188 0.104 10.878
14.188 0.137 10.728
14.188 0.171 10.639
14.187 0.165 10.411
14.187 0.067 10.253
14.187 0.029 10.083
14.186 0.004 9.939
14.186 -0.017 9.771
14.186 -0.028 9.615
14.186 -0.039 9.461
14.186 -0.055 9.302
14.185 -0.065 9.142
14.185 -0.071 8.986
14.185 -0.075 8.828
14.185 -0.088 8.673
14.185 -0.093 8.514
14.185 -0.096 8.355
14.185 -0.101 8.202
14.185 -0.100 8.043
14.185 -0.095 7.879
14.185 -0.102 7.736
14.185 -0.102 7.575
14.185 -0.033 7.406
14.186 0.040 7.324
14.186 0.117 7.253
14.186 0.202 7.109
14.186 0.162 6.951
14.186 0.115 6.790
14.185 0.099 6.628
14.185 0.085 6.475
14.185 0.075 6.320
14.185 0.064 6.156
14.184 0.058 5.993
14.184 0.056 5.854
14.183 0.054 5.679
14.183 0.057 5.530
14.182 0.054 5.367
14.182 0.042 5.219
14.182 0.027 5.056
14.181 0.018 4.900
14.181 0.011 4.738
14.180 0.002 4.579
14.180 0.004 4.435
14.180 0.003 4.263
14.180 0.084 4.108
14.180 0.174 4.036
14.180 0.260 3.961
14.180 0.327 3.800
14.180 0.269 3.640
14.179 0.226 3.480
14.179 0.219 3.321
14.179 0.217 3.166
14.178 0.213 3.013
14.178 0.211 2.854
14.177 0.204 2.697
14.177 0.200 2.532
14.176 0.201 2.379
14.176 0.209 2.218
14.175 0.216 2.068
14.175 0.222 1.902
14.174 0.227 1.755
14.174 0.225 1.585
14.174 0.222 1.435
14.173 0.218 1.278
14.173 0.228 1.122
14.173 0.253 0.954
14.173 0.262 0.804
14.174 0.286 0.659
14.174 0.287 0.620
14.436 36.320 29.925
14.436 36.300 29.829
14.436 36.282 25.015
14.436 36.276 24.817
14.436 36.256 20.118
14.436 36.259 19.926
14.436 36.274 19.746
14.436 36.258 19.645
14.437 36.261 19.448
14.437 36.273 19.262
14.437 36.339 18.886
14.436 36.510 16.128
14.290 0.280 13.717
14.290 0.241 13.555
14.290 0.212 13.398
14.290 0.194 13.242
14.290 0.184 13.081
14.290 0.179 12.926
14.289 0.179 12.773
14.289 0.178 12.609
14.289 0.174 12.453
14.289 0.173 12.291
14.289 0.174 12.141
14.289 0.167 11.980
14.289 0.156 11.828
14.289 0.143 11.671
14.289 0.135 11.502
14.289 0.131 11.347
14.289 0.127 11.202
14.288 0.115 11.027
14.288 0.109 10.874
14.288 0.130 10.725
14.287 0.078 10.329
14.287 0.056 10.164
14.287 0.023 10.015
14.287 -0.000 9.858
14.286 -0.018 9.692
14.286 -0.026 9.531
14.286 -0.043 9.382
14.286 -0.061 9.223
14.286 -0.069 9.064
14.286 -0.072 8.909
14.286 -0.085 8.752
14.285 -0.094 8.593
14.285 -0.094 8.433
14.285 -0.095 8.286
14.285 -0.093 8.115
14.285 -0.088 7.968
14.285 -0.090 7.806
14.285 -0.104 7.654
14.285 -0.080 7.491
14.286 -0.031 7.413
14.286 0.046 7.328
14.286 0.125 7.256
14.287 0.214 7.111
14.286 0.172 6.947
14.286 0.120 6.785
14.286 0.102 6.632
14.286 0.090 6.477
14.285 0.082 6.314
14.285 0.067 6.155
14.285 0.059 6.007
14.284 0.054 5.833
14.284 0.047 5.692
14.283 0.047 5.534
14.283 0.047 5.364
14.282 0.039 5.218
14.282 0.024 5.058
14.282 0.016 4.896
14.281 0.011 4.743
14.281 0.004 4.588
14.281 -0.002 4.427
14.280 0.002 4.279
14.280 0.033 4.192
14.280 0.094 4.102
14.281 0.185 4.029
14.281 0.274 3.954
14.281 0.339 3.799
14.280 0.279 3.642
14.280 0.230 3.475
14.280 0.219 3.328
14.279 0.221 3.165
14.279 0.219 3.010
14.278 0.214 2.856
14.278 0.209 2.690
14.277 0.202 2.535
14.277 0.199 2.382
14.276 0.206 2.226
14.276 0.214 2.058
14.275 0.222 1.908
14.275 0.223 1.747
14.274 0.222 1.594
14.274 0.220 1.436
14.274 0.217 1.271
14.274 0.231 1.120
14.274 0.258 0.960
14.274 0.275 0.806
14.274 0.301 0.660
14.274 0.302 0.617
14.536 35.918 29.782
14.536 35.902 29.681
14.536 35.888 29.579
14.536 35.886 29.389
14.536 35.889 29.201
14.535 35.885 29.004
14.535 35.885 28.811
14.535 35.886 28.624
14.535 35.890 28.524
14.535 35.892 28.331
14.535 35.894 28.142
14.535 35.900 27.949
14.535 35.904 27.763
14.535 35.901 27.661
14.535 35.894 27.468
14.535 35.884 27.275
14.535 35.890 27.091
14.535 35.896 26.991
14.535 35.892 26.890
14.535 35.892 26.790
14.535 35.884 26.610
14.535 35.881 26.504
14.535 35.890 26.319
14.535 35.903 26.127
14.535 35.906 25.935
14.535 35.903 25.742
14.535 35.912 25.554
14.535 35.920 25.358
14.535 35.915 25.171
14.535 35.918 25.074
14.536 35.922 24.885
14.536 35.916 24.781
14.536 35.911 24.597
14.536 35.918 24.497
14.536 35.918 24.396
14.536 35.924 24.213
14.536 35.924 24.024
14.536 35.922 23.916
14.536 35.922 23.733
14.536 35.920 23.540
14.536 35.908 23.345
14.536 35.903 23.158
14.536 35.910 22.963
14.535 35.914 22.774
14.535 35.906 22.582
14.535 35.907 22.392
14.535 35.899 22.291
14.535 35.892 22.104
14.535 35.887 21.912
14.535 35.875 21.713
14.535 35.889 21.527
14.535 35.884 21.336
14.535 35.876 21.141
14.535 35.878 20.956
14.535 35.883 20.766
14.535 35.887 20.662
14.535 35.879 20.471
14.535 35.891 20.285
14.536 35.913 20.104
14.536 35.916 19.999
14.536 35.913 19.805
14.536 35.904 19.620
14.536 35.912 19.518
14.536 35.927 19.333
14.537 35.933 19.146
14.537 35.938 19.044
14.537 35.951 18.943
14.537 35.967 18.766
14.537 35.970 17.808
14.537 35.957 17.612
14.537 35.950 17.421
14.537 35.943 17.240
14.537 35.941 17.136
14.537 35.955 17.037
14.536 35.991 16.858
14.536 36.036 16.664
14.536 36.056 16.568
14.391 0.249 13.638
14.391 0.219 13.482
14.391 0.197 13.316
14.391 0.179 13.169
14.391 0.172 13.001
14.391 0.173 12.845
14.391 0.174 12.688
14.391 0.172 12.528
14.391 0.167 12.376
14.391 0.167 12.215
14.390 0.163 12.063
14.390 0.157 11.897
14.390 0.151 11.750
14.390 0.142 11.587
14.390 0.137 11.437
14.390 0.138 11.264
14.390 0.125 11.115
14.389 0.108 10.962
14.389 0.119 10.799
14.389 0.131 10.637
14.389 0.118 10.482
14.389 0.089 10.333
14.388 0.049 10.170
14.388 0.024 10.014
14.388 0.001 9.850
14.388 -0.021 9.697
14.387 -0.032 9.537
14.387 -0.048 9.379
14.387 -0.064 9.220
14.387 -0.069 9.064
14.387 -0.069 8.913
14.387 -0.079 8.750
14.387 -0.091 8.596
14.387 -0.088 8.436
14.387 -0.089 8.272
14.387 -0.089 8.129
14.387 -0.082 7.960
14.387 -0.089 7.807
14.386 -0.108 7.651
14.387 -0.087 7.494
14.387 -0.037 7.411
14.387 0.042 7.332
14.387 0.126 7.256
14.388 0.216 7.111
14.388 0.169 6.950
14.387 0.117 6.785
14.387 0.101 6.633
14.387 0.093 6.471
14.387 0.081 6.315
14.386 0.064 6.172
14.386 0.054 6.000
14.385 0.049 5.830
14.385 0.043 5.688
14.384 0.043 5.532
14.384 0.050 5.369
14.384 0.043 5.211
14.383 0.022 5.059
14.383 0.015 4.900
14.382 0.012 4.741
14.382 0.007 4.589
14.382 -0.003 4.425
14.382 0.009 4.274
14.382 0.107 4.101
14.382 0.200 4.027
14.382 0.291 3.954
14.382 0.357 3.806
14.382 0.287 3.640
14.381 0.234 3.478
14.381 0.220 3.324
14.380 0.219 3.171
14.380 0.219 3.007
14.379 0.214 2.852
14.379 0.210 2.700
14.378 0.200 2.538
14.378 0.197 2.375
14.377 0.201 2.227
14.377 0.211 2.065
14.376 0.222 1.904
14.376 0.219 1.753
14.376 0.224 1.586
14.375 0.224 1.437
14.375 0.219 1.270
14.375 0.235 1.120
14.375 0.256 0.962
14.375 0.266 0.801
14.375 0.306 0.672
14.375 0.307 0.628
14.635 35.629 30.033
14.635 35.609 29.936
14.635 35.587 29.835
14.635 35.564 29.731
14.635 35.543 29.536
14.635 35.539 29.345
14.635 35.538 29.155
14.635 35.533 28.964
14.635 35.531 28.770
14.635 35.526 28.583
14.635 35.529 28.383
14.634 35.534 28.195
14.634 35.540 28.094
14.634 35.547 27.908
14.634 35.553 27.718
14.634 35.547 27.525
14.634 35.539 27.333
14.634 35.540 27.145
14.634 35.547 26.951
14.634 35.547 26.762
14.634 35.541 26.659
14.634 35.536 26.476
14.634 35.546 26.280
14.634 35.556 26.092
14.635 35.559 25.991
14.635 35.558 25.803
14.635 35.559 25.613
14.635 35.561 25.416
14.635 35.564 25.232
14.635 35.560 25.037
14.635 35.560 24.848
14.635 35.555 24.751
14.635 35.557 24.647
14.635 35.563 24.466
14.635 35.568 24.273
14.635 35.565 24.173
14.635 35.561 23.993
14.635 35.561 23.895
14.635 35.557 23.789
14.635 35.562 23.601
14.635 35.552 23.410
14.635 35.540 23.219
14.635 35.543 23.027
14.635 35.552 22.834
14.635 35.548 22.643
14.635 35.543 22.455
14.635 35.540 22.266
14.634 35.543 22.162
14.634 35.544 21.977
14.634 35.532 21.788
14.634 35.526 21.594
14.634 35.528 21.488
14.634 35.535 21.312
14.634 35.537 21.212
14.634 35.532 21.110
14.634 35.541 20.925
14.634 35.548 20.740
14.635 35.549 20.635
14.635 35.543 20.457
14.635 35.544 20.354
14.635 35.558 20.161
14.635 35.561 19.977
14.635 35.565 19.876
14.636 35.569 19.681
14.636 35.582 19.498
14.636 35.595 19.312
14.636 35.602 19.113
14.636 35.605 18.932
14.636 35.605 18.738
14.636 35.607 18.541
14.636 35.601 18.357
14.636 35.598 18.255
14.637 35.608 18.069
14.637 35.609 17.878
14.636 35.596 17.688
14.636 35.589 17.498
14.636 35.587 17.306
14.636 35.589 17.116
14.636 35.626 16.925
14.636 35.668 16.745
14.636 35.700 16.550
14.636 35.719 16.364
14.635 35.737 16.177
14.492 0.235 13.635
14.492 0.219 13.482
14.492 0.198 13.318
14.492 0.180 13.167
14.492 0.170 13.002
14.492 0.172 12.850
14.492 0.173 12.686
14.491 0.168 12.535
14.491 0.164 12.375
14.491 0.166 12.218
14.491 0.159 12.064
14.491 0.148 11.904
14.491 0.144 11.738
14.491 0.135 11.585
14.491 0.126 11.433
14.491 0.126 11.267
14.491 0.120 11.119
14.490 0.101 10.952
14.490 0.103 10.800
14.490 0.136 10.652
14.490 0.122 10.479
14.489 0.075 10.329
14.489 0.046 10.166
14.489 0.023 10.006
14.489 0.001 9.853
14.489 -0.019 9.699
14.488 -0.029 9.540
14.488 -0.046 9.378
14.488 -0.066 9.224
14.488 -0.072 9.065
14.488 -0.074 8.907
14.488 -0.078 8.752
14.487 -0.089 8.589
14.487 -0.088 8.438
14.487 -0.082 8.282
14.487 -0.084 8.124
14.487 -0.079 7.965
14.487 -0.086 7.808
14.487 -0.110 7.644
14.487 -0.097 7.489
14.488 0.042 7.347
14.488 0.131 7.262
14.489 0.196 7.177
14.489 0.200 7.030
14.488 0.136 6.873
14.488 0.109 6.701
14.488 0.101 6.554
14.488 0.094 6.392
14.487 0.077 6.243
14.487 0.062 6.079
14.486 0.052 5.926
14.486 0.044 5.759
14.486 0.043 5.607
14.485 0.050 5.449
14.485 0.055 5.298
14.484 0.037 5.131
14.484 0.021 4.985
14.483 0.017 4.818
14.483 0.012 4.662
14.483 -0.000 4.505
14.482 -0.005 4.349
14.482 0.043 4.190
14.482 0.112 4.106
14.483 0.209 4.028
14.483 0.300 3.956
14.483 0.364 3.795
14.482 0.290 3.649
14.482 0.233 3.484
14.482 0.222 3.323
14.481 0.220 3.165
14.481 0.218 3.010
14.480 0.216 2.853
14.480 0.214 2.690
14.479 0.206 2.536
14.479 0.202 2.384
14.478 0.204 2.215
14.478 0.213 2.067
14.477 0.220 1.904
14.477 0.218 1.753
14.476 0.224 1.590
14.476 0.226 1.432
14.476 0.220 1.281
14.476 0.236 1.120
14.476 0.254 0.957
14.476 0.248 0.801
14.476 0.238 0.678
14.476 0.239 0.624
14.734 35.275 29.989
14.734 35.243 29.887
14.734 35.222 29.693
14.734 35.210 29.497
14.734 35.206 29.310
14.734 35.211 29.209
14.734 35.215 29.026
14.734 35.212 28.923
14.734 35.214 28.822
14.734 35.208 28.634
14.734 35.213 28.448
14.733 35.215 28.253
14.733 35.219 28.060
14.733 35.225 27.879
14.733 35.221 27.776
14.733 35.225 27.675
14.733 35.218 27.493
14.733 35.209 27.393
14.733 35.208 27.208
14.733 35.216 27.108
14.733 35.219 27.005
14.733 35.228 26.903
14.733 35.232 26.732
14.733 35.226 26.630
14.733 35.216 26.438
14.733 35.224 26.248
14.733 35.234 26.148
14.733 35.235 25.960
14.733 35.231 25.858
14.734 35.232 25.679
14.734 35.230 25.482
14.734 35.224 25.287
14.734 35.216 25.100
14.734 35.218 24.904
14.734 35.219 24.722
14.734 35.219 24.525
14.734 35.232 24.331
14.734 35.230 24.144
14.734 35.226 23.952
14.734 35.228 23.766
14.734 35.229 23.568
14.734 35.217 23.380
14.734 35.209 23.187
14.734 35.207 22.999
14.734 35.208 22.806
14.734 35.206 22.616
14.734 35.205 22.424
14.733 35.208 22.232
14.733 35.210 22.046
14.733 35.211 21.851
14.733 35.209 21.662
14.733 35.213 21.474
14.733 35.219 21.279
14.733 35.221 21.095
14.733 35.227 20.993
14.733 35.231 20.799
14.733 35.226 20.623
14.734 35.216 20.522
14.734 35.214 20.323
14.734 35.223 20.139
14.734 35.220 19.943
14.734 35.222 19.760
14.735 35.236 19.568
14.735 35.255 19.379
14.735 35.263 19.189
14.735 35.264 18.994
14.735 35.256 18.810
14.735 35.256 18.615
14.735 35.253 18.427
14.735 35.253 18.238
14.735 35.266 18.051
14.735 35.263 17.857
14.735 35.253 17.663
14.735 35.247 17.476
14.735 35.246 17.279
14.735 35.260 17.098
14.735 35.298 16.908
14.735 35.323 16.806
14.735 35.358 16.631
14.735 35.377 16.443
14.734 35.379 16.258
14.734 35.388 16.153
14.734 35.407 16.064
14.592 0.255 13.710
14.592 0.227 13.559
14.592 0.209 13.402
14.592 0.186 13.233
14.592 0.173 13.084
14.592 0.171 12.927
14.592 0.168 12.765
14.592 0.171 12.616
14.592 0.165 12.452
14.592 0.165 12.299
14.592 0.164 12.136
14.591 0.147 11.980
14.591 0.141 11.822
14.591 0.135 11.670
14.591 0.126 11.502
14.591 0.120 11.356
14.591 0.115 11.194
14.591 0.105 11.037
14.590 0.085 10.874
14.590 0.092 10.719
14.590 0.140 10.571
14.590 0.112 10.399
14.589 0.050 10.248
14.589 0.028 10.091
14.589 0.003 9.933
14.589 -0.021 9.774
14.589 -0.029 9.614
14.588 -0.035 9.457
14.588 -0.058 9.304
14.588 -0.071 9.147
14.588 -0.074 8.983
14.588 -0.078 8.827
14.588 -0.089 8.674
14.588 -0.097 8.515
14.588 -0.092 8.358
14.588 -0.088 8.201
14.588 -0.086 8.046
14.588 -0.088 7.885
14.588 -0.105 7.733
14.587 -0.120 7.563
14.588 -0.044 7.416
14.588 0.044 7.342
14.589 0.134 7.257
14.589 0.203 7.184
14.589 0.201 7.021
14.588 0.128 6.868
14.588 0.104 6.717
14.588 0.102 6.545
14.588 0.095 6.400
14.587 0.082 6.231
14.587 0.067 6.082
14.587 0.056 5.919
14.586 0.049 5.771
14.586 0.046 5.609
14.585 0.059 5.449
14.585 0.060 5.293
14.584 0.044 5.143
14.584 0.028 4.975
14.584 0.017 4.828
14.583 0.011 4.655
14.583 -0.006 4.515
14.583 -0.014 4.338
14.582 0.034 4.185
14.583 0.106 4.116
14.583 0.209 4.038
14.583 0.305 3.958
14.583 0.367 3.797
14.583 0.286 3.637
14.582 0.239 3.480
14.582 0.226 3.331
14.581 0.217 3.166
14.581 0.214 3.007
14.580 0.214 2.854
14.580 0.209 2.696
14.579 0.202 2.533
14.579 0.198 2.377
14.578 0.198 2.228
14.578 0.204 2.062
14.577 0.206 1.907
14.577 0.211 1.754
14.576 0.217 1.591
14.576 0.216 1.432
14.576 0.216 1.276
14.576 0.233 1.116
14.576 0.249 0.961
14.576 0.240 0.801
14.576 0.234 0.666
14.576 0.235 0.624
14.832 34.989 30.053
14.832 34.949 29.954
14.832 34.928 29.847
14.832 34.923 29.742
14.832 34.915 29.561
14.832 34.906 29.460
14.832 34.906 29.271
14.832 34.913 29.171
14.832 34.916 28.985
14.832 34.915 28.791
14.832 34.912 28.599
14.832 34.914 28.415
14.832 34.915 28.222
14.831 34.920 28.026
14.831 34.929 27.839
14.831 34.924 27.648
14.831 34.916 27.458
14.831 34.909 27.356
14.831 34.908 27.168
14.831 34.921 26.980
14.831 34.937 26.788
14.831 34.943 26.682
14.831 34.933 26.512
14.831 34.924 26.402
14.831 34.929 26.216
14.831 34.930 26.023
14.832 34.925 25.830
14.832 34.930 25.730
14.832 34.928 25.549
14.832 34.920 25.361
14.832 34.909 25.254
14.832 34.896 25.069
14.832 34.899 24.876
14.832 34.901 24.681
14.832 34.907 24.495
14.832 34.919 24.307
14.832 34.922 24.115
14.832 34.921 23.928
14.832 34.924 23.732
14.832 34.922 23.545
14.832 34.910 23.348
14.832 34.900 23.161
14.832 34.893 22.964
14.832 34.899 22.780
14.832 34.898 22.587
14.832 34.897 22.395
14.831 34.907 22.205
14.831 34.911 22.026
14.831 34.919 21.926
14.831 34.918 21.826
14.831 34.917 21.636
14.831 34.922 21.446
14.831 34.931 21.258
14.831 34.935 21.072
14.831 34.941 20.970
14.831 34.939 20.779
14.832 34.926 20.596
14.832 34.914 20.499
14.832 34.914 20.396
14.832 34.908 20.212
14.832 34.903 20.110
14.832 34.897 19.923
14.832 34.894 19.733
14.833 34.909 19.547
14.833 34.926 19.447
14.833 34.942 19.256
14.833 34.940 19.070
14.833 34.936 18.880
14.833 34.933 18.694
14.833 34.931 18.602
14.833 34.933 18.494
14.833 34.926 18.309
14.833 34.935 18.125
14.833 34.937 18.024
14.833 34.934 17.833
14.833 34.928 17.648
14.833 34.931 17.547
14.833 34.928 17.362
14.833 34.943 17.166
14.833 34.973 16.984
14.833 35.006 16.801
14.833 35.024 16.702
14.833 35.044 16.602
14.833 35.060 16.428
14.832 35.059 16.237
14.832 35.075 16.059
14.692 0.312 13.837
14.692 0.261 13.718
14.692 0.235 13.555
14.691 0.217 13.401
14.691 0.195 13.242
14.691 0.179 13.086
14.691 0.174 12.921
14.691 0.169 12.772
14.691 0.169 12.611
14.691 0.169 12.451
14.691 0.171 12.299
14.691 0.166 12.138
14.691 0.148 11.983
14.691 0.143 11.820
14.691 0.140 11.667
14.690 0.127 11.507
14.690 0.119 11.350
14.690 0.112 11.196
14.690 0.102 11.032
14.690 0.087 10.878
14.689 0.085 10.725
14.689 0.156 10.488
14.689 0.091 10.329
14.689 0.031 10.168
14.688 0.012 10.013
14.688 -0.010 9.852
14.688 -0.030 9.697
14.688 -0.027 9.534
14.688 -0.041 9.382
14.687 -0.066 9.220
14.687 -0.071 9.069
14.687 -0.075 8.905
14.687 -0.082 8.749
14.687 -0.091 8.601
14.687 -0.096 8.433
14.687 -0.094 8.280
14.687 -0.089 8.118
14.687 -0.087 7.971
14.687 -0.100 7.806
14.687 -0.121 7.656
14.687 -0.090 7.484
14.687 -0.033 7.410
14.687 0.056 7.336
14.688 0.147 7.258
14.688 0.215 7.181
14.688 0.215 7.028
14.688 0.137 6.865
14.687 0.110 6.721
14.687 0.106 6.548
14.687 0.101 6.396
14.687 0.085 6.243
14.686 0.067 6.081
14.686 0.062 5.915
14.685 0.055 5.762
14.685 0.053 5.610
14.685 0.063 5.449
14.684 0.059 5.296
14.684 0.045 5.138
14.683 0.026 4.969
14.683 0.018 4.826
14.682 0.009 4.664
14.682 -0.005 4.503
14.682 -0.019 4.347
14.682 0.029 4.190
14.682 0.104 4.108
14.682 0.208 4.037
14.682 0.302 3.958
14.682 0.360 3.800
14.682 0.279 3.640
14.681 0.234 3.483
14.681 0.225 3.330
14.680 0.218 3.162
14.680 0.216 3.010
14.680 0.214 2.851
14.679 0.205 2.694
14.679 0.199 2.543
14.678 0.193 2.377
14.677 0.193 2.216
14.677 0.199 2.069
14.676 0.200 1.902
14.676 0.211 1.749
14.676 0.217 1.594
14.675 0.217 1.437
14.675 0.218 1.274
14.675 0.232 1.123
14.675 0.251 0.955
14.675 0.261 0.799
14.675 0.277 0.661
14.675 0.278 0.615
14.930 34.692 30.010
14.930 34.657 29.910
14.930 34.650 29.718
14.930 34.639 29.520
14.930 34.630 29.336
14.930 34.630 29.236
14.930 34.634 29.048
14.930 34.634 28.858
14.930 34.644 28.664
14.930 34.644 28.476
14.929 34.642 28.288
14.929 34.644 28.092
14.929 34.647 27.894
14.929 34.649 27.715
14.929 34.649 27.621
14.929 34.639 27.515
14.929 34.622 27.329
14.929 34.623 27.131
14.929 34.634 26.951
14.929 34.645 26.754
14.929 34.648 26.563
14.929 34.644 26.380
14.929 34.647 26.181
14.929 34.649 25.992
14.929 34.646 25.809
14.929 34.644 25.615
14.929 34.647 25.512
14.929 34.639 25.412
14.929 34.624 25.233
14.930 34.623 25.131
14.930 34.625 24.944
14.930 34.627 24.757
14.930 34.631 24.564
14.930 34.639 24.372
14.930 34.640 24.188
14.930 34.636 24.087
14.930 34.634 23.897
14.930 34.637 23.703
14.930 34.632 23.514
14.930 34.622 23.324
14.930 34.622 23.138
14.930 34.619 22.942
14.930 34.626 22.760
14.930 34.634 22.659
14.930 34.634 22.470
14.929 34.636 22.280
14.929 34.642 22.088
14.929 34.649 21.902
14.929 34.650 21.712
14.929 34.653 21.519
14.929 34.662 21.331
14.929 34.665 21.140
14.929 34.674 20.947
14.929 34.663 20.761
14.929 34.644 20.569
14.929 34.634 20.384
14.930 34.623 20.276
14.930 34.610 20.098
14.930 34.610 19.997
14.930 34.604 19.893
14.930 34.597 19.715
14.930 34.609 19.523
14.931 34.628 19.334
14.931 34.634 19.233
14.931 34.633 19.059
14.931 34.625 18.957
14.931 34.625 18.850
14.931 34.626 18.669
14.931 34.628 18.480
14.931 34.618 18.289
14.931 34.623 18.102
14.931 34.626 17.911
14.931 34.620 17.719
14.931 34.615 17.533
14.931 34.620 17.336
14.931 34.647 17.152
14.931 34.678 16.967
14.931 34.714 16.780
14.930 34.746 16.584
14.930 34.765 16.410
14.930 34.763 16.227
14.930 34.780 16.139
14.791 0.265 13.838
14.791 0.264 13.726
14.790 0.234 13.550
14.790 0.218 13.404
14.790 0.196 13.242
14.790 0.178 13.080
14.790 0.168 12.930
14.790 0.163 12.769
14.790 0.162 12.608
14.790 0.166 12.451
14.790 0.176 12.301
14.790 0.172 12.133
14.790 0.154 11.982
14.790 0.152 11.831
14.790 0.148 11.664
14.789 0.134 11.508
14.789 0.122 11.349
14.789 0.112 11.195
14.789 0.102 11.034
14.789 0.097 10.878
14.789 0.108 10.728
14.788 0.026 10.322
14.788 0.024 10.171
14.787 0.014 10.013
14.787 -0.006 9.848
14.787 -0.027 9.697
14.787 -0.027 9.536
14.787 -0.041 9.382
14.786 -0.067 9.220
14.786 -0.078 9.066
14.786 -0.078 8.912
14.786 -0.078 8.748
14.786 -0.086 8.594
14.786 -0.092 8.433
14.786 -0.093 8.279
14.786 -0.096 8.122
14.786 -0.095 7.965
14.786 -0.105 7.810
14.786 -0.124 7.652
14.786 -0.089 7.489
14.786 -0.029 7.407
14.786 0.063 7.335
14.787 0.156 7.265
14.787 0.224 7.186
14.787 0.217 7.030
14.787 0.139 6.867
14.786 0.112 6.708
14.786 0.106 6.559
14.786 0.099 6.393
14.786 0.083 6.231
14.785 0.065 6.077
14.785 0.061 5.925
14.784 0.057 5.769
14.784 0.056 5.607
14.784 0.062 5.453
14.783 0.059 5.296
14.783 0.048 5.130
14.782 0.028 4.985
14.782 0.015 4.813
14.781 0.005 4.668
14.781 -0.006 4.512
14.781 -0.015 4.345
14.781 0.030 4.199
14.781 0.108 4.104
14.781 0.220 4.026
14.781 0.318 3.953
14.781 0.363 3.800
14.781 0.272 3.644
14.780 0.223 3.477
14.780 0.215 3.324
14.779 0.211 3.172
14.779 0.208 3.001
14.779 0.210 2.861
14.778 0.208 2.695
14.777 0.200 2.534
14.777 0.196 2.384
14.776 0.197 2.219
14.776 0.200 2.060
14.775 0.207 1.911
14.775 0.214 1.746
14.775 0.222 1.595
14.774 0.227 1.426
14.774 0.225 1.282
14.774 0.237 1.116
14.774 0.256 0.960
14.774 0.265 0.814
14.774 0.293 0.663
14.775 0.294 0.620
15.028 34.487 30.081
15.028 34.422 29.971
15.028 34.398 29.872
15.028 34.388 29.690
15.028 34.380 29.585
15.028 34.374 29.398
15.028 34.369 29.205
15.028 34.370 29.016
15.028 34.375 28.822
15.028 34.384 28.641
15.028 34.387 28.442
15.027 34.389 28.340
15.027 34.383 28.161
15.027 34.381 27.966
15.027 34.384 27.773
15.027 34.379 27.589
15.027 34.371 27.491
15.027 34.368 27.388
15.027 34.360 27.210
15.027 34.357 27.110
15.027 34.365 27.006
15.027 34.379 26.820
15.027 34.384 26.633
15.027 34.379 26.441
15.027 34.381 26.257
15.027 34.379 26.156
15.027 34.382 25.960
15.027 34.380 25.774
15.027 34.379 25.588
15.027 34.370 25.395
15.027 34.355 25.204
15.027 34.348 25.007
15.028 34.351 24.829
15.028 34.354 24.729
15.028 34.350 24.627
15.028 34.361 24.436
15.028 34.370 24.252
15.028 34.365 24.065
15.028 34.362 23.869
15.028 34.365 23.684
15.028 34.362 23.490
15.028 34.355 23.296
15.028 34.358 23.110
15.028 34.367 22.921
15.028 34.372 22.729
15.028 34.377 22.548
15.028 34.382 22.446
15.027 34.382 22.262
15.027 34.386 22.067
15.027 34.390 21.872
15.027 34.392 21.694
15.027 34.389 21.593
15.027 34.397 21.405
15.027 34.402 21.302
15.027 34.399 21.123
15.027 34.398 21.023
15.027 34.402 20.837
15.027 34.385 20.643
15.027 34.369 20.452
15.028 34.366 20.265
15.028 34.365 20.163
15.028 34.353 19.975
15.028 34.342 19.785
15.028 34.338 19.597
15.028 34.354 19.405
15.029 34.358 19.223
15.029 34.353 19.118
15.029 34.343 18.936
15.029 34.335 18.749
15.029 34.336 18.554
15.029 34.327 18.360
15.029 34.320 18.178
15.029 34.329 18.077
15.029 34.337 17.892
15.029 34.330 17.704
15.029 34.324 17.508
15.029 34.338 17.326
15.029 34.374 17.134
15.029 34.408 16.951
15.028 34.442 16.760
15.028 34.483 16.571
15.028 34.509 16.395
15.028 34.502 16.210
15.028 34.526 16.025
14.890 0.326 13.846
14.890 0.246 13.709
14.890 0.227 13.557
14.889 0.216 13.401
14.889 0.198 13.241
14.889 0.178 13.086
14.889 0.167 12.927
14.889 0.159 12.766
14.889 0.152 12.606
14.889 0.157 12.458
14.889 0.169 12.292
14.889 0.168 12.141
14.889 0.152 11.982
14.889 0.149 11.824
14.889 0.146 11.660
14.888 0.129 11.511
14.888 0.115 11.355
14.888 0.108 11.194
14.888 0.104 11.037
14.888 0.099 10.881
14.888 0.100 10.792
14.887 0.047 10.308
14.887 0.026 10.166
14.886 0.011 10.009
14.886 -0.006 9.858
14.886 -0.025 9.694
14.886 -0.027 9.536
14.886 -0.039 9.383
14.885 -0.068 9.219
14.885 -0.084 9.067
14.885 -0.079 8.912
14.885 -0.074 8.750
14.885 -0.080 8.597
14.885 -0.089 8.438
14.885 -0.095 8.273
14.885 -0.100 8.123
14.885 -0.097 7.958
14.885 -0.109 7.812
14.885 -0.126 7.649
14.885 -0.091 7.491
14.885 -0.032 7.411
14.885 0.060 7.338
14.886 0.155 7.261
14.886 0.226 7.183
14.886 0.221 7.032
14.886 0.136 6.873
14.885 0.109 6.700
14.885 0.100 6.550
14.885 0.089 6.399
14.885 0.080 6.240
14.884 0.065 6.082
14.884 0.060 5.924
14.883 0.057 5.764
14.883 0.052 5.603
14.883 0.054 5.453
14.882 0.050 5.292
14.882 0.041 5.130
14.881 0.026 4.982
14.881 0.014 4.822
14.880 0.007 4.666
14.880 -0.002 4.507
14.880 -0.009 4.360
14.880 0.046 4.181
14.880 0.125 4.103
14.880 0.236 4.030
14.880 0.335 3.952
14.880 0.381 3.799
14.880 0.275 3.645
14.879 0.217 3.482
14.879 0.214 3.322
14.878 0.213 3.164
14.878 0.208 3.007
14.878 0.210 2.854
14.877 0.211 2.696
14.877 0.200 2.541
14.876 0.194 2.373
14.875 0.196 2.225
14.875 0.197 2.064
14.874 0.201 1.912
14.874 0.207 1.746
14.874 0.224 1.590
14.873 0.226 1.438
14.873 0.224 1.275
14.873 0.241 1.116
14.873 0.258 0.955
14.873 0.263 0.803
14.873 0.270 0.665
14.873 0.271 0.619
15.126 34.191 30.048
15.126 34.146 29.941
15.126 34.133 29.743
15.126 34.133 29.642
15.126 34.125 29.465
15.126 34.124 29.271
15.126 34.119 29.170
15.126 34.114 28.979
15.126 34.121 28.791
15.126 34.135 28.599
15.126 34.140 28.422
15.126 34.141 28.324
15.125 34.131 28.221
15.125 34.122 28.027
15.125 34.122 27.844
15.125 34.118 27.648
15.125 34.114 27.467
15.125 34.115 27.371
15.125 34.109 27.261
15.125 34.108 27.081
15.125 34.120 26.890
15.125 34.131 26.699
15.125 34.123 26.506
15.125 34.111 26.323
15.125 34.117 26.127
15.125 34.121 25.935
15.125 34.119 25.748
15.125 34.122 25.559
15.125 34.116 25.372
15.126 34.109 25.173
15.126 34.103 24.989
15.126 34.104 24.888
15.126 34.102 24.696
15.126 34.110 24.516
15.126 34.128 24.320
15.126 34.133 24.132
15.126 34.130 23.946
15.126 34.127 23.749
15.126 34.125 23.572
15.126 34.120 23.461
15.126 34.118 23.279
15.126 34.125 23.093
15.126 34.137 22.901
15.126 34.145 22.713
15.126 34.146 22.514
15.126 34.143 22.326
15.126 34.144 22.150
15.125 34.148 22.052
15.125 34.144 21.949
15.125 34.142 21.754
15.125 34.143 21.581
15.125 34.148 21.476
15.125 34.145 21.292
15.125 34.137 21.187
15.125 34.141 21.006
15.125 34.146 20.817
15.125 34.133 20.627
15.126 34.132 20.528
15.126 34.125 20.424
15.126 34.125 20.246
15.126 34.117 20.054
15.126 34.099 19.864
15.126 34.089 19.671
15.126 34.092 19.487
15.127 34.096 19.289
15.127 34.088 19.106
15.127 34.077 18.920
15.127 34.074 18.823
15.127 34.065 18.716
15.127 34.062 18.539
15.127 34.058 18.344
15.127 34.055 18.158
15.127 34.065 17.966
15.127 34.059 17.776
15.127 34.047 17.589
15.127 34.049 17.403
15.127 34.082 17.216
15.127 34.123 17.021
15.127 34.160 16.840
15.127 34.205 16.655
15.127 34.240 16.465
15.126 34.238 16.279
15.126 34.256 16.104
15.126 34.315 15.928
15.126 34.316 15.864
14.989 0.239 13.831
14.989 0.246 13.711
14.989 0.221 13.560
14.989 0.210 13.400
14.989 0.196 13.243
14.988 0.177 13.086
14.988 0.160 12.923
14.988 0.147 12.764
14.988 0.141 12.608
14.988 0.140 12.453
14.988 0.153 12.287
14.988 0.158 12.148
14.988 0.148 11.976
14.988 0.150 11.824
14.988 0.149 11.668
14.988 0.131 11.506
14.988 0.117 11.346
14.987 0.107 11.197
14.987 0.100 11.034
14.987 0.093 10.876
14.987 0.120 10.722
14.986 0.060 10.401
14.986 0.037 10.249
14.986 0.010 10.087
14.986 -0.001 9.928
14.985 -0.019 9.777
14.985 -0.029 9.619
14.985 -0.034 9.454
14.985 -0.058 9.302
14.985 -0.083 9.145
14.984 -0.083 8.985
14.984 -0.070 8.825
14.984 -0.068 8.677
14.984 -0.085 8.515
14.984 -0.098 8.359
14.984 -0.107 8.199
14.984 -0.105 8.045
14.984 -0.103 7.885
14.984 -0.117 7.722
14.984 -0.123 7.575
14.984 -0.045 7.410
14.985 0.044 7.335
14.985 0.141 7.268
14.985 0.215 7.190
14.985 0.214 7.024
14.985 0.138 6.864
14.985 0.111 6.711
14.985 0.096 6.561
14.984 0.084 6.387
14.984 0.078 6.239
14.984 0.068 6.077
14.983 0.062 5.924
14.983 0.058 5.762
14.982 0.052 5.604
14.982 0.050 5.453
14.981 0.049 5.289
14.981 0.038 5.139
14.981 0.028 4.983
14.980 0.017 4.816
14.980 0.013 4.665
14.980 0.005 4.507
14.979 -0.002 4.345
14.979 0.052 4.189
14.979 0.129 4.102
14.980 0.240 4.031
14.980 0.341 3.955
14.980 0.390 3.803
14.979 0.275 3.640
14.979 0.214 3.480
14.978 0.209 3.329
14.978 0.207 3.169
14.977 0.198 3.008
14.977 0.199 2.849
14.976 0.208 2.696
14.976 0.197 2.535
14.975 0.194 2.384
14.975 0.197 2.220
14.974 0.197 2.064
14.974 0.201 1.909
14.973 0.205 1.747
14.973 0.220 1.589
14.973 0.223 1.435
14.973 0.221 1.276
14.973 0.235 1.115
14.973 0.248 0.962
14.973 0.258 0.800
14.973 0.279 0.665
14.973 0.280 0.617
15.225 34.003 30.115
15.225 33.924 30.013
15.225 33.893 29.911
15.225 33.888 29.716
15.225 33.884 29.524
15.225 33.880 29.340
15.225 33.884 29.144
15.225 33.882 28.953
15.225 33.890 28.764
15.225 33.899 28.581
15.225 33.909 28.480
15.225 33.908 28.293
15.224 33.889 28.098
15.224 33.878 27.998
15.224 33.877 27.812
15.224 33.875 27.624
15.224 33.872 27.435
15.224 33.866 27.246
15.224 33.870 27.047
15.224 33.880 26.856
15.224 33.884 26.676
15.224 33.876 26.480
15.224 33.868 26.291
15.224 33.874 26.103
15.224 33.875 25.916
15.224 33.872 25.726
15.225 33.874 25.531
15.225 33.864 25.338
15.225 33.863 25.148
15.225 33.862 24.958
15.225 33.854 24.776
15.225 33.863 24.585
15.225 33.882 24.403
15.225 33.896 24.300
15.225 33.904 24.111
15.225 33.898 24.011
15.225 33.894 23.833
15.225 33.895 23.737
15.225 33.891 23.633
15.225 33.890 23.447
15.225 33.889 23.257
15.225 33.900 23.070
15.225 33.915 22.878
15.225 33.924 22.688
15.225 33.917 22.504
15.225 33.918 22.310
15.225 33.923 22.209
15.225 33.918 22.029
15.225 33.911 21.849
15.224 33.905 21.740
15.224 33.909 21.639
15.224 33.908 21.460
15.224 33.904 21.265
15.224 33.902 21.080
15.225 33.912 20.886
15.225 33.907 20.706
15.225 33.893 20.511
15.225 33.893 20.317
15.225 33.891 20.129
15.225 33.879 19.940
15.225 33.863 19.756
15.225 33.854 19.655
15.226 33.856 19.555
15.226 33.856 19.382
15.226 33.850 19.274
15.226 33.838 19.085
15.226 33.822 18.897
15.226 33.811 18.705
15.226 33.809 18.515
15.226 33.806 18.334
15.226 33.808 18.137
15.226 33.814 17.953
15.226 33.808 17.768
15.226 33.793 17.571
15.226 33.798 17.378
15.226 33.833 17.205
15.226 33.873 17.012
15.226 33.913 16.820
15.226 33.956 16.640
15.226 33.986 16.448
15.225 33.990 16.273
15.225 33.982 16.092
15.225 34.000 16.011
15.089 0.299 13.838
15.089 0.244 13.716
15.089 0.225 13.557
15.089 0.212 13.402
15.089 0.199 13.241
15.089 0.176 13.076
15.088 0.156 12.924
15.088 0.142 12.772
15.088 0.133 12.611
15.088 0.126 12.447
15.088 0.139 12.299
15.088 0.154 12.135
15.088 0.151 11.979
15.088 0.154 11.824
15.088 0.149 11.664
15.088 0.131 11.514
15.088 0.118 11.352
15.088 0.107 11.187
15.087 0.099 11.034
15.087 0.093 10.878
15.087 0.102 10.719
15.087 0.125 10.569
15.087 0.090 10.409
15.086 0.021 10.246
15.086 0.009 10.087
15.086 -0.004 9.935
15.086 -0.018 9.770
15.085 -0.027 9.612
15.085 -0.031 9.458
15.085 -0.054 9.302
15.085 -0.081 9.145
15.085 -0.081 8.988
15.085 -0.070 8.829
15.085 -0.067 8.670
15.084 -0.083 8.521
15.084 -0.099 8.356
15.084 -0.107 8.196
15.084 -0.104 8.043
15.084 -0.100 7.888
15.084 -0.108 7.729
15.084 -0.120 7.571
15.085 -0.053 7.410
15.085 0.036 7.326
15.085 0.132 7.254
15.086 0.204 7.183
15.086 0.205 7.032
15.085 0.134 6.863
15.085 0.108 6.710
15.085 0.092 6.562
15.084 0.084 6.387
15.084 0.080 6.242
15.084 0.076 6.077
15.083 0.071 5.924
15.083 0.064 5.763
15.083 0.055 5.610
15.082 0.048 5.450
15.082 0.048 5.290
15.081 0.037 5.137
15.081 0.024 4.981
15.080 0.014 4.823
15.080 0.009 4.661
15.080 0.003 4.501
15.079 -0.005 4.353
15.079 0.048 4.185
15.079 0.127 4.106
15.080 0.240 4.033
15.080 0.344 3.957
15.080 0.392 3.805
15.080 0.344 3.714
15.079 0.280 3.633
15.079 0.216 3.481
15.078 0.210 3.324
15.078 0.205 3.167
15.078 0.193 3.012
15.077 0.195 2.851
15.077 0.205 2.693
15.076 0.196 2.535
15.075 0.190 2.381
15.075 0.197 2.220
15.074 0.199 2.065
15.074 0.196 1.906
15.074 0.204 1.751
15.073 0.217 1.593
15.073 0.225 1.430
15.073 0.227 1.285
15.073 0.234 1.113
15.073 0.240 0.957
15.073 0.248 0.807
15.073 0.252 0.660
15.073 0.253 0.619
15.324 33.829 30.189
15.324 33.726 30.082
15.324 33.671 29.978
15.324 33.651 29.876
15.324 33.653 29.691
15.324 33.647 29.498
15.324 33.642 29.301
15.324 33.645 29.120
15.324 33.652 28.928
15.324 33.658 28.739
15.324 33.667 28.638
15.324 33.675 28.454
15.324 33.674 28.263
15.323 33.658 28.078
15.323 33.645 27.977
15.323 33.641 27.789
15.323 33.634 27.598
15.323 33.634 27.403
15.323 33.632 27.213
15.323 33.636 27.027
15.323 33.648 26.842
15.323 33.650 26.648
15.323 33.645 26.462
15.323 33.643 26.358
15.323 33.640 26.174
15.323 33.637 26.071
15.323 33.639 25.892
15.323 33.642 25.696
15.324 33.642 25.508
15.324 33.636 25.320
15.324 33.633 25.128
15.324 33.629 24.936
15.324 33.628 24.752
15.324 33.637 24.556
15.324 33.663 24.375
15.324 33.679 24.188
15.324 33.676 24.000
15.324 33.675 23.900
15.324 33.668 23.719
15.324 33.667 23.617
15.324 33.672 23.510
15.324 33.664 23.333
15.324 33.667 23.145
15.324 33.684 22.956
15.324 33.690 22.760
15.324 33.694 22.576
15.324 33.689 22.388
15.324 33.695 22.197
15.324 33.694 22.006
15.324 33.685 21.827
15.323 33.678 21.732
15.323 33.681 21.625
15.323 33.680 21.435
15.323 33.676 21.250
15.323 33.668 21.061
15.323 33.676 20.869
15.324 33.668 20.686
15.324 33.651 20.585
15.324 33.644 20.400
15.324 33.650 20.212
15.324 33.643 20.013
15.324 33.630 19.828
15.324 33.623 19.637
15.325 33.620 19.447
15.325 33.616 19.261
15.325 33.602 19.074
15.325 33.587 18.882
15.325 33.574 18.688
15.325 33.572 18.505
15.325 33.572 18.313
15.325 33.578 18.124
15.325 33.583 17.938
15.325 33.583 17.837
15.325 33.569 17.650
15.325 33.565 17.468
15.325 33.584 17.274
15.325 33.626 17.097
15.325 33.643 16.998
15.325 33.679 16.811
15.325 33.718 16.634
15.325 33.750 16.439
15.324 33.761 16.334
15.324 33.746 16.168
15.324 33.746 16.072
15.189 0.284 13.834
15.189 0.261 13.716
15.189 0.220 13.557
15.189 0.207 13.401
15.189 0.193 13.239
15.188 0.171 13.088
15.188 0.158 12.917
15.188 0.147 12.768
15.188 0.134 12.614
15.188 0.123 12.450
15.188 0.136 12.292
15.188 0.151 12.142
15.188 0.156 11.979
15.188 0.162 11.825
15.188 0.153 11.664
15.188 0.136 11.513
15.188 0.124 11.346
15.187 0.114 11.193
15.187 0.107 11.035
15.187 0.093 10.882
15.187 0.092 10.712
15.187 0.124 10.644
15.186 0.055 10.410
15.186 0.024 10.241
15.186 0.003 10.091
15.186 -0.008 9.932
15.185 -0.017 9.773
15.185 -0.024 9.618
15.185 -0.029 9.459
15.185 -0.049 9.300
15.185 -0.072 9.142
15.185 -0.076 8.992
15.184 -0.065 8.827
15.184 -0.063 8.672
15.184 -0.078 8.516
15.184 -0.096 8.352
15.184 -0.104 8.201
15.184 -0.099 8.046
15.184 -0.099 7.887
15.184 -0.112 7.729
15.184 -0.120 7.571
15.184 -0.049 7.413
15.185 0.042 7.324
15.185 0.140 7.258
15.185 0.214 7.188
15.185 0.214 7.033
15.185 0.137 6.863
15.185 0.104 6.707
15.185 0.087 6.555
15.184 0.078 6.393
15.184 0.077 6.245
15.184 0.076 6.073
15.183 0.070 5.925
15.183 0.063 5.760
15.182 0.052 5.607
15.182 0.049 5.453
15.181 0.045 5.293
15.181 0.036 5.132
15.181 0.021 4.982
15.180 0.004 4.826
15.180 0.001 4.659
15.180 -0.002 4.510
15.179 -0.014 4.343
15.179 0.032 4.182
15.179 0.108 4.102
15.180 0.218 4.034
15.180 0.324 3.960
15.180 0.386 3.876
15.180 0.335 3.727
15.179 0.274 3.637
15.179 0.220 3.484
15.178 0.210 3.323
15.178 0.199 3.168
15.177 0.186 3.008
15.177 0.190 2.851
15.176 0.198 2.698
15.176 0.193 2.534
15.175 0.191 2.382
15.175 0.200 2.226
15.174 0.201 2.062
15.174 0.194 1.906
15.173 0.201 1.750
15.173 0.214 1.589
15.173 0.220 1.434
15.173 0.227 1.278
15.173 0.233 1.123
15.173 0.229 0.960
15.173 0.219 0.801
15.173 0.199 0.671
15.173 0.201 0.624
15.423 33.565 30.159
15.422 33.471 30.045
15.422 33.438 29.945
15.422 33.436 29.760
15.422 33.435 29.566
15.423 33.431 29.375
15.423 33.430 29.185
15.422 33.434 28.996
15.422 33.439 28.812
15.422 33.436 28.717
15.422 33.442 28.612
15.422 33.445 28.431
15.422 33.445 28.239
15.422 33.435 28.049
15.422 33.423 27.854
15.422 33.418 27.660
15.422 33.413 27.478
15.422 33.413 27.287
15.421 33.412 27.093
15.422 33.418 26.912
15.422 33.428 26.718
15.422 33.427 26.529
15.422 33.426 26.338
15.422 33.422 26.151
15.422 33.420 25.958
15.422 33.421 25.768
15.422 33.427 25.583
15.422 33.422 25.397
15.422 33.415 25.293
15.422 33.415 25.109
15.422 33.411 24.922
15.422 33.415 24.821
15.422 33.413 24.720
15.422 33.428 24.540
15.423 33.454 24.356
15.423 33.470 24.255
15.423 33.474 24.072
15.423 33.465 23.970
15.423 33.456 23.782
15.423 33.451 23.600
15.423 33.457 23.500
15.423 33.449 23.310
15.423 33.444 23.117
15.423 33.459 22.937
15.423 33.465 22.742
15.423 33.469 22.558
15.423 33.467 22.456
15.422 33.471 22.279
15.422 33.478 22.178
15.422 33.477 21.991
15.422 33.468 21.887
15.422 33.457 21.705
15.422 33.449 21.519
15.422 33.446 21.327
15.422 33.439 21.134
15.422 33.442 20.950
15.422 33.443 20.754
15.422 33.425 20.568
15.422 33.416 20.376
15.422 33.420 20.196
15.423 33.415 19.998
15.423 33.405 19.813
15.423 33.401 19.625
15.423 33.397 19.436
15.423 33.386 19.238
15.423 33.375 19.055
15.423 33.366 18.865
15.423 33.355 18.676
15.423 33.357 18.486
15.424 33.358 18.302
15.424 33.361 18.110
15.424 33.369 18.011
15.424 33.356 17.831
15.423 33.343 17.637
15.423 33.348 17.454
15.423 33.367 17.258
15.423 33.406 17.075
15.423 33.447 16.895
15.423 33.482 16.700
15.423 33.522 16.525
15.423 33.533 16.330
15.423 33.525 16.152
15.423 33.536 15.988
15.422 33.533 15.897
15.289 0.280 13.837
15.288 0.251 13.717
15.288 0.217 13.556
15.288 0.204 13.399
15.288 0.190 13.240
15.288 0.168 13.084
15.288 0.159 12.931
15.288 0.153 12.762
15.288 0.136 12.608
15.288 0.123 12.454
15.288 0.134 12.294
15.288 0.150 12.133
15.288 0.161 11.985
15.288 0.171 11.825
15.287 0.159 11.670
15.287 0.136 11.506
15.287 0.125 11.353
15.287 0.118 11.191
15.287 0.107 11.034
15.287 0.099 10.884
15.286 0.075 10.711
15.286 0.068 10.405
15.286 0.027 10.243
15.285 0.003 10.092
15.285 0.000 9.928
15.285 -0.010 9.780
15.285 -0.022 9.616
15.285 -0.025 9.459
15.284 -0.044 9.301
15.284 -0.062 9.147
15.284 -0.066 8.985
15.284 -0.062 8.822
15.284 -0.060 8.681
15.284 -0.075 8.512
15.284 -0.091 8.360
15.284 -0.098 8.200
15.284 -0.093 8.040
15.284 -0.094 7.888
15.284 -0.112 7.731
15.284 -0.115 7.566
15.284 -0.029 7.416
15.284 0.068 7.332
15.285 0.168 7.257
15.285 0.244 7.186
15.285 0.242 7.027
15.285 0.154 6.871
15.284 0.114 6.716
15.284 0.094 6.549
15.284 0.084 6.395
15.284 0.083 6.239
15.283 0.080 6.088
15.283 0.074 5.918
15.282 0.061 5.765
15.282 0.053 5.608
15.281 0.046 5.448
15.281 0.039 5.300
15.280 0.032 5.132
15.280 0.014 4.977
15.280 0.003 4.814
15.279 0.001 4.665
15.279 -0.001 4.508
15.279 -0.014 4.350
15.278 0.018 4.189
15.279 0.087 4.100
15.279 0.194 4.023
15.279 0.296 3.955
15.279 0.362 3.800
15.279 0.274 3.641
15.278 0.223 3.483
15.278 0.215 3.326
15.277 0.201 3.168
15.277 0.182 3.009
15.276 0.184 2.855
15.276 0.192 2.694
15.275 0.186 2.533
15.275 0.188 2.380
15.274 0.198 2.223
15.274 0.198 2.066
15.273 0.193 1.905
15.273 0.200 1.751
15.273 0.211 1.589
15.272 0.221 1.442
15.272 0.224 1.266
15.272 0.229 1.120
15.272 0.228 0.959
15.272 0.211 0.800
15.272 0.169 0.673
15.272 0.170 0.625
15.522 33.438 30.236
15.521 33.315 30.130
15.521 33.241 30.021
15.521 33.224 29.921
15.521 33.230 29.726
15.521 33.224 29.541
15.521 33.219 29.351
15.521 33.216 29.156
15.521 33.220 28.969
15.521 33.222 28.781
15.521 33.222 28.599
15.521 33.226 28.401
15.521 33.227 28.212
15.521 33.219 28.019
15.520 33.211 27.831
15.520 33.205 27.646
15.520 33.198 27.543
15.520 33.198 27.359
15.520 33.197 27.168
15.520 33.193 26.980
15.520 33.193 26.788
15.520 33.196 26.598
15.520 33.202 26.405
15.520 33.202 26.224
15.520 33.198 26.029
15.520 33.203 25.846
15.521 33.211 25.652
15.521 33.212 25.463
15.521 33.216 25.277
15.521 33.221 25.089
15.521 33.220 24.902
15.521 33.227 24.799
15.521 33.240 24.625
15.521 33.244 24.523
15.521 33.263 24.337
15.521 33.266 24.141
15.521 33.259 23.951
15.521 33.250 23.770
15.521 33.248 23.669
15.521 33.242 23.484
15.521 33.236 23.292
15.521 33.235 23.104
15.521 33.248 22.914
15.521 33.251 22.730
15.521 33.254 22.538
15.521 33.267 22.345
15.521 33.268 22.168
15.521 33.263 22.063
15.521 33.258 21.878
15.521 33.243 21.685
15.521 33.234 21.496
15.521 33.225 21.307
15.520 33.215 21.120
15.521 33.224 20.926
15.521 33.224 20.744
15.521 33.204 20.552
15.521 33.198 20.357
15.521 33.199 20.173
15.521 33.196 19.988
15.521 33.192 19.795
15.522 33.190 19.610
15.522 33.181 19.423
15.522 33.179 19.329
15.522 33.168 19.223
15.522 33.162 19.040
15.522 33.157 18.848
15.522 33.145 18.662
15.522 33.147 18.477
15.522 33.148 18.287
15.522 33.149 18.093
15.522 33.144 17.910
15.522 33.127 17.717
15.522 33.128 17.527
15.522 33.147 17.350
15.522 33.176 17.156
15.522 33.213 16.972
15.522 33.249 16.787
15.522 33.271 16.688
15.522 33.285 16.588
15.522 33.311 16.424
15.521 33.307 16.228
15.521 33.324 16.048
15.388 0.235 13.713
15.388 0.215 13.551
15.388 0.194 13.402
15.388 0.180 13.237
15.387 0.168 13.088
15.387 0.159 12.925
15.387 0.155 12.767
15.387 0.145 12.607
15.387 0.131 12.454
15.387 0.137 12.297
15.387 0.154 12.140
15.387 0.167 11.983
15.387 0.174 11.824
15.387 0.157 11.664
15.387 0.131 11.509
15.387 0.120 11.351
15.386 0.115 11.191
15.386 0.112 11.033
15.386 0.104 10.884
15.386 0.102 10.723
15.386 0.119 10.564
15.385 0.084 10.401
15.385 0.046 10.253
15.385 0.016 10.084
15.385 0.007 9.929
15.384 -0.005 9.778
15.384 -0.020 9.615
15.384 -0.028 9.460
15.384 -0.042 9.304
15.384 -0.058 9.143
15.384 -0.062 8.987
15.384 -0.058 8.826
15.383 -0.059 8.677
15.383 -0.071 8.512
15.383 -0.084 8.353
15.383 -0.092 8.206
15.383 -0.091 8.039
15.383 -0.089 7.885
15.383 -0.105 7.731
15.383 -0.102 7.576
15.384 -0.004 7.402
15.384 0.095 7.338
15.384 0.199 7.266
15.385 0.275 7.186
15.385 0.262 7.029
15.384 0.205 6.944
15.384 0.129 6.788
15.384 0.107 6.633
15.384 0.091 6.473
15.383 0.086 6.315
15.383 0.085 6.157
15.383 0.073 6.003
15.382 0.067 5.844
15.382 0.057 5.688
15.381 0.048 5.527
15.381 0.044 5.368
15.380 0.030 5.215
15.380 0.018 5.054
15.379 0.005 4.906
15.379 -0.005 4.743
15.379 -0.004 4.584
15.378 -0.007 4.430
15.378 -0.018 4.268
15.378 0.073 4.115
15.378 0.177 4.027
15.379 0.277 3.949
15.379 0.349 3.795
15.378 0.274 3.646
15.378 0.225 3.486
15.377 0.213 3.320
15.377 0.201 3.164
15.376 0.182 3.014
15.376 0.181 2.854
15.375 0.193 2.695
15.375 0.189 2.539
15.374 0.191 2.377
15.374 0.204 2.218
15.373 0.201 2.069
15.373 0.198 1.906
15.372 0.200 1.750
15.372 0.213 1.591
15.372 0.223 1.432
15.372 0.226 1.277
15.372 0.231 1.120
15.372 0.228 0.961
15.372 0.220 0.799
15.372 0.232 0.670
15.372 0.234 0.622
15.621 33.332 30.318
15.620 33.186 30.207
15.620 33.080 30.094
15.620 33.021 29.990
15.620 33.014 29.798
15.620 33.010 29.613
15.620 33.007 29.511
15.620 33.003 29.323
15.620 32.999 29.223
15.620 32.998 29.043
15.620 33.007 28.849
15.620 33.004 28.659
15.620 33.002 28.471
15.619 33.008 28.281
15.619 33.002 28.097
15.619 33.002 27.992
15.619 33.001 27.809
15.619 32.998 27.621
15.619 32.996 27.429
15.619 32.997 27.235
15.619 32.995 27.051
15.619 32.988 26.864
15.619 32.983 26.667
15.619 32.989 26.488
15.619 32.995 26.290
15.619 32.992 26.105
15.619 32.997 25.918
15.619 33.012 25.724
15.619 33.025 25.543
15.620 33.030 25.350
15.620 33.030 25.161
15.620 33.030 24.972
15.620 33.027 24.791
15.620 33.029 24.689
15.620 33.046 24.500
15.620 33.057 24.316
15.620 33.052 24.125
15.620 33.044 23.935
15.620 33.035 23.751
15.620 33.023 23.556
15.620 33.022 23.362
15.620 33.023 23.178
15.620 33.031 22.990
15.620 33.040 22.802
15.620 33.037 22.613
15.620 33.044 22.425
15.620 33.047 22.235
15.620 33.049 22.055
15.620 33.055 21.958
15.619 33.047 21.849
15.619 33.035 21.673
15.619 33.029 21.481
15.619 33.017 21.288
15.619 33.005 21.102
15.619 33.011 20.913
15.619 33.009 20.727
15.619 32.996 20.534
15.620 32.990 20.350
15.620 32.990 20.153
15.620 32.992 19.969
15.620 32.989 19.781
15.620 32.986 19.593
15.621 32.983 19.404
15.621 32.972 19.215
15.621 32.964 19.025
15.621 32.958 18.835
15.621 32.947 18.653
15.621 32.943 18.466
15.621 32.949 18.363
15.621 32.952 18.182
15.621 32.949 18.082
15.621 32.943 17.892
15.621 32.924 17.705
15.621 32.926 17.523
15.621 32.947 17.331
15.621 32.971 17.144
15.621 33.004 16.960
15.621 33.037 16.773
15.621 33.074 16.586
15.621 33.098 16.488
15.620 33.115 16.312
15.620 33.113 16.131
15.620 33.115 16.044
15.488 0.263 13.781
15.487 0.228 13.637
15.487 0.196 13.479
15.487 0.179 13.321
15.487 0.168 13.160
15.487 0.164 13.005
15.487 0.163 12.851
15.487 0.160 12.684
15.487 0.151 12.528
15.487 0.143 12.382
15.487 0.152 12.219
15.487 0.163 12.056
15.487 0.172 11.904
15.487 0.165 11.740
15.486 0.138 11.592
15.486 0.119 11.427
15.486 0.111 11.275
15.486 0.112 11.111
15.486 0.115 10.951
15.486 0.127 10.797
15.485 0.125 10.641
15.485 0.144 10.490
15.485 0.101 10.334
15.485 0.041 10.177
15.484 0.017 10.012
15.484 0.007 9.845
15.484 -0.013 9.697
15.484 -0.028 9.539
15.484 -0.033 9.377
15.483 -0.049 9.227
15.483 -0.060 9.061
15.483 -0.058 8.914
15.483 -0.053 8.748
15.483 -0.056 8.598
15.483 -0.067 8.437
15.483 -0.078 8.278
15.483 -0.084 8.125
15.483 -0.083 7.971
15.483 -0.092 7.800
15.483 -0.102 7.648
15.483 -0.051 7.493
15.483 0.017 7.414
15.484 0.118 7.333
15.484 0.220 7.259
15.484 0.294 7.190
15.484 0.272 7.031
15.484 0.210 6.950
15.484 0.126 6.782
15.483 0.107 6.634
15.483 0.095 6.475
15.483 0.090 6.322
15.482 0.082 6.151
15.482 0.062 6.005
15.482 0.057 5.846
15.481 0.051 5.682
15.481 0.046 5.532
15.480 0.044 5.368
15.480 0.029 5.215
15.479 0.018 5.055
15.479 0.008 4.899
15.479 -0.001 4.744
15.478 -0.002 4.589
15.478 -0.006 4.429
15.478 -0.016 4.270
15.478 0.067 4.114
15.478 0.163 4.022
15.478 0.260 3.951
15.478 0.339 3.800
15.478 0.274 3.634
15.477 0.229 3.481
15.477 0.214 3.327
15.476 0.204 3.166
15.476 0.193 3.013
15.475 0.192 2.851
15.475 0.200 2.692
15.474 0.195 2.539
15.474 0.195 2.374
15.473 0.207 2.228
15.473 0.206 2.060
15.472 0.199 1.908
15.472 0.198 1.754
15.472 0.213 1.589
15.471 0.222 1.435
15.471 0.226 1.275
15.471 0.234 1.120
15.471 0.236 0.968
15.471 0.234 0.796
15.471 0.251 0.663
15.471 0.252 0.623
15.720 33.253 30.400
15.719 33.088 30.290
15.719 32.947 30.174
15.718 32.858 30.064
15.718 32.815 29.965
15.718 32.812 29.773
15.718 32.807 29.584
15.718 32.796 29.394
15.718 32.794 29.201
15.718 32.799 29.011
15.718 32.803 28.829
15.718 32.802 28.643
15.718 32.808 28.542
15.718 32.804 28.442
15.718 32.809 28.259
15.718 32.797 28.073
15.718 32.794 27.874
15.718 32.802 27.775
15.718 32.798 27.602
15.718 32.792 27.501
15.718 32.796 27.310
15.718 32.794 27.126
15.717 32.789 26.938
15.717 32.787 26.833
15.717 32.780 26.645
15.718 32.787 26.462
15.718 32.795 26.274
15.718 32.791 26.170
15.718 32.793 25.988
15.718 32.805 25.808
15.718 32.822 25.613
15.718 32.842 25.426
15.718 32.846 25.244
15.718 32.848 25.142
15.719 32.843 24.951
15.719 32.837 24.767
15.719 32.847 24.572
15.719 32.860 24.390
15.719 32.854 24.209
15.719 32.845 24.111
15.719 32.848 24.008
15.719 32.843 23.818
15.719 32.833 23.634
15.719 32.828 23.445
15.719 32.829 23.251
15.719 32.837 23.071
15.719 32.847 22.880
15.719 32.843 22.689
15.719 32.841 22.498
15.719 32.843 22.317
15.718 32.844 22.124
15.718 32.848 21.936
15.718 32.848 21.751
15.718 32.838 21.554
15.718 32.831 21.452
15.718 32.818 21.282
15.718 32.810 21.181
15.718 32.806 20.988
15.718 32.816 20.805
15.718 32.810 20.612
15.718 32.801 20.511
15.718 32.799 20.335
15.718 32.804 20.234
15.719 32.796 20.053
15.719 32.790 19.951
15.719 32.788 19.769
15.719 32.784 19.582
15.719 32.780 19.383
15.719 32.773 19.201
15.720 32.768 19.017
15.720 32.759 18.820
15.720 32.744 18.633
15.720 32.740 18.449
15.720 32.748 18.255
15.720 32.753 18.079
15.720 32.757 17.979
15.720 32.746 17.878
15.720 32.727 17.694
15.720 32.725 17.509
15.719 32.749 17.315
15.719 32.771 17.132
15.719 32.799 16.945
15.719 32.840 16.765
15.719 32.877 16.576
15.719 32.896 16.472
15.719 32.913 16.296
15.719 32.919 16.123
15.719 32.917 15.942
15.718 32.910 15.849
15.587 0.259 13.715
15.587 0.210 13.551
15.587 0.183 13.400
15.587 0.174 13.237
15.587 0.168 13.084
15.587 0.168 12.928
15.587 0.166 12.771
15.587 0.162 12.609
15.586 0.154 12.452
15.586 0.149 12.298
15.586 0.153 12.136
15.586 0.159 11.979
15.586 0.162 11.828
15.586 0.145 11.666
15.586 0.123 11.505
15.586 0.115 11.350
15.586 0.109 11.199
15.585 0.114 11.035
15.585 0.128 10.880
15.585 0.176 10.721
15.585 0.213 10.640
15.585 0.162 10.408
15.584 0.069 10.250
15.584 0.025 10.092
15.584 0.008 9.933
15.584 -0.007 9.775
15.583 -0.025 9.615
15.583 -0.033 9.459
15.583 -0.043 9.298
15.583 -0.056 9.151
15.583 -0.061 8.981
15.583 -0.058 8.835
15.583 -0.050 8.669
15.583 -0.059 8.513
15.583 -0.070 8.360
15.582 -0.079 8.201
15.582 -0.083 8.043
15.582 -0.085 7.890
15.582 -0.095 7.728
15.582 -0.084 7.581
15.583 -0.044 7.486
15.583 0.025 7.404
15.583 0.126 7.336
15.584 0.226 7.263
15.584 0.295 7.186
15.584 0.269 7.029
15.583 0.158 6.871
15.583 0.108 6.706
15.583 0.099 6.558
15.583 0.096 6.393
15.582 0.086 6.237
15.582 0.071 6.078
15.581 0.057 5.919
15.581 0.052 5.772
15.581 0.054 5.604
15.580 0.053 5.449
15.580 0.048 5.296
15.579 0.038 5.134
15.579 0.030 4.981
15.578 0.021 4.823
15.578 0.015 4.665
15.578 0.009 4.512
15.577 -0.009 4.339
15.577 0.004 4.186
15.577 0.059 4.115
15.578 0.150 4.038
15.578 0.246 3.953
15.578 0.316 3.876
15.578 0.312 3.722
15.577 0.246 3.557
15.577 0.218 3.403
15.576 0.205 3.248
15.576 0.202 3.091
15.575 0.196 2.930
15.575 0.202 2.774
15.574 0.206 2.615
15.574 0.198 2.460
15.573 0.204 2.299
15.573 0.206 2.145
15.572 0.202 1.987
15.572 0.198 1.821
15.571 0.199 1.670
15.571 0.210 1.515
15.571 0.219 1.354
15.571 0.222 1.203
15.571 0.229 1.038
15.571 0.235 0.883
15.571 0.245 0.721
15.571 0.259 0.614
15.820 33.171 30.477
15.819 32.998 30.372
15.818 32.852 30.261
15.818 32.725 30.147
15.818 32.659 30.036
15.818 32.627 29.940
15.818 32.625 29.751
15.818 32.626 29.650
15.818 32.611 29.472
15.818 32.601 29.370
15.818 32.604 29.267
15.818 32.611 29.094
15.818 32.610 28.992
15.818 32.612 28.798
15.818 32.617 28.622
15.818 32.621 28.425
15.818 32.618 28.234
15.817 32.603 28.049
15.817 32.601 27.859
15.817 32.610 27.757
15.817 32.611 27.572
15.817 32.613 27.390
15.817 32.617 27.198
15.817 32.610 27.008
15.817 32.600 26.816
15.817 32.591 26.629
15.817 32.597 26.441
15.817 32.610 26.256
15.817 32.611 26.152
15.817 32.619 25.970
15.817 32.627 25.784
15.818 32.641 25.600
15.818 32.661 25.409
15.818 32.669 25.220
15.818 32.669 25.119
15.818 32.656 24.936
15.818 32.654 24.751
15.818 32.662 24.561
15.818 32.667 24.367
15.818 32.661 24.180
15.818 32.655 23.999
15.818 32.650 23.803
15.818 32.638 23.607
15.818 32.631 23.427
15.818 32.633 23.241
15.818 32.647 23.057
15.818 32.658 22.861
15.818 32.653 22.672
15.818 32.645 22.481
15.818 32.645 22.302
15.818 32.642 22.200
15.818 32.645 22.012
15.818 32.649 21.832
15.818 32.656 21.731
15.818 32.656 21.550
15.817 32.650 21.446
15.817 32.636 21.263
15.817 32.631 21.162
15.817 32.627 20.982
15.818 32.632 20.782
15.818 32.628 20.606
15.818 32.619 20.502
15.818 32.613 20.319
15.818 32.608 20.129
15.818 32.600 19.941
15.818 32.599 19.748
15.819 32.598 19.560
15.819 32.589 19.381
15.819 32.590 19.279
15.819 32.584 19.098
15.819 32.575 18.912
15.819 32.555 18.713
15.819 32.545 18.524
15.819 32.554 18.344
15.819 32.557 18.238
15.819 32.561 18.061
15.819 32.550 17.867
15.819 32.531 17.681
15.819 32.525 17.494
15.819 32.552 17.311
15.819 32.578 17.116
15.819 32.607 16.938
15.819 32.649 16.746
15.819 32.679 16.568
15.819 32.698 16.376
15.818 32.711 16.196
15.818 32.728 16.019
15.688 0.266 13.843
15.687 0.258 13.717
15.687 0.217 13.559
15.687 0.188 13.400
15.687 0.179 13.241
15.687 0.172 13.086
15.687 0.171 12.922
15.687 0.170 12.771
15.687 0.168 12.610
15.687 0.168 12.446
15.687 0.160 12.303
15.687 0.152 12.133
15.687 0.151 11.981
15.686 0.149 11.827
15.686 0.138 11.662
15.686 0.125 11.508
15.686 0.119 11.353
15.686 0.111 11.193
15.686 0.111 11.039
15.686 0.134 10.871
15.686 0.159 10.729
15.685 0.127 10.331
15.684 0.038 10.167
15.684 0.011 10.012
15.684 -0.003 9.851
15.684 -0.020 9.694
15.684 -0.031 9.538
15.683 -0.035 9.384
15.683 -0.046 9.220
15.683 -0.060 9.070
15.683 -0.064 8.902
15.683 -0.055 8.753
15.683 -0.052 8.596
15.683 -0.059 8.438
15.683 -0.065 8.275
15.683 -0.070 8.127
15.683 -0.069 7.959
15.683 -0.077 7.815
15.683 -0.087 7.645
15.683 -0.048 7.494
15.683 0.014 7.406
15.684 0.108 7.335
15.684 0.199 7.263
15.684 0.263 7.186
15.684 0.245 7.024
15.684 0.146 6.871
15.683 0.102 6.715
15.683 0.092 6.547
15.683 0.092 6.396
15.683 0.084 6.239
15.682 0.070 6.076
15.682 0.056 5.926
15.681 0.050 5.775
15.681 0.054 5.599
15.680 0.052 5.450
15.680 0.052 5.296
15.680 0.046 5.141
15.679 0.041 4.974
15.679 0.030 4.823
15.678 0.020 4.656
15.678 0.006 4.512
15.678 -0.016 4.357
15.678 0.005 4.188
15.678 0.064 4.108
15.678 0.157 4.020
15.678 0.253 3.954
15.678 0.338 3.805
15.678 0.278 3.638
15.677 0.223 3.486
15.677 0.204 3.326
15.676 0.200 3.165
15.676 0.202 3.006
15.676 0.202 2.858
15.675 0.203 2.684
15.674 0.195 2.544
15.674 0.189 2.382
15.673 0.197 2.222
15.673 0.200 2.065
15.672 0.198 1.904
15.672 0.200 1.751
15.672 0.204 1.591
15.671 0.213 1.432
15.671 0.217 1.273
15.671 0.224 1.122
15.671 0.232 0.959
15.671 0.234 0.816
15.671 0.252 0.654
15.671 0.253 0.616
15.919 33.068 30.547
15.919 32.919 30.449
15.918 32.759 30.341
15.918 32.627 30.231
15.917 32.526 30.123
15.917 32.476 30.020
15.917 32.453 29.917
15.917 32.449 29.729
15.917 32.433 29.530
15.917 32.417 29.348
15.917 32.418 29.162
15.917 32.422 28.969
15.917 32.427 28.869
15.917 32.430 28.688
15.917 32.442 28.505
15.917 32.441 28.401
15.917 32.436 28.216
15.917 32.423 28.020
15.917 32.417 27.836
15.917 32.423 27.648
15.917 32.425 27.459
15.917 32.426 27.273
15.917 32.430 27.085
15.917 32.433 26.993
15.916 32.423 26.885
15.916 32.412 26.706
15.917 32.416 26.515
15.917 32.432 26.327
15.917 32.440 26.142
15.917 32.453 25.953
15.917 32.456 25.767
15.917 32.465 25.577
15.917 32.485 25.387
15.918 32.494 25.207
15.918 32.494 25.108
15.918 32.480 25.006
15.918 32.467 24.822
15.918 32.468 24.635
15.918 32.466 24.450
15.918 32.466 24.255
15.918 32.462 24.065
15.918 32.462 23.888
15.918 32.465 23.789
15.918 32.456 23.687
15.918 32.446 23.504
15.918 32.446 23.313
15.918 32.456 23.122
15.918 32.474 22.943
15.918 32.471 22.753
15.918 32.469 22.653
15.918 32.461 22.464
15.918 32.461 22.273
15.917 32.461 22.098
15.917 32.465 21.902
15.917 32.470 21.724
15.917 32.475 21.530
15.917 32.465 21.334
15.917 32.447 21.150
15.917 32.445 20.961
15.917 32.448 20.773
15.917 32.447 20.591
15.917 32.442 20.396
15.918 32.433 20.204
15.918 32.425 20.023
15.918 32.425 19.839
15.918 32.424 19.642
15.918 32.419 19.459
15.918 32.413 19.267
15.919 32.405 19.078
15.919 32.395 18.891
15.919 32.370 18.705
15.919 32.363 18.512
15.919 32.376 18.329
15.919 32.386 18.135
15.919 32.386 17.955
15.919 32.367 17.771
15.919 32.351 17.668
15.918 32.342 17.483
15.918 32.367 17.285
15.918 32.395 17.115
15.918 32.415 17.017
15.918 32.457 16.824
15.918 32.490 16.649
15.918 32.511 16.475
15.918 32.516 16.364
15.918 32.529 16.264
15.918 32.535 16.100
15.918 32.534 16.007
15.788 0.249 13.713
15.788 0.222 13.559
15.787 0.195 13.398
15.787 0.185 13.237
15.787 0.180 13.082
15.787 0.178 12.926
15.787 0.177 12.769
15.787 0.180 12.617
15.787 0.187 12.453
15.787 0.178 12.296
15.787 0.160 12.137
15.787 0.148 11.982
15.787 0.145 11.815
15.787 0.143 11.671
15.787 0.136 11.511
15.786 0.130 11.345
15.786 0.115 11.192
15.786 0.108 11.040
15.786 0.122 10.876
15.786 0.136 10.798
15.785 0.152 10.332
15.785 0.071 10.248
15.785 0.018 10.092
15.784 -0.000 9.936
15.784 -0.017 9.773
15.784 -0.026 9.615
15.784 -0.031 9.458
15.784 -0.041 9.305
15.783 -0.055 9.138
15.783 -0.065 8.992
15.783 -0.061 8.827
15.783 -0.051 8.668
15.783 -0.050 8.517
15.783 -0.055 8.362
15.783 -0.062 8.201
15.783 -0.066 8.044
15.783 -0.071 7.885
15.783 -0.085 7.731
15.783 -0.088 7.569
15.783 -0.007 7.406
15.784 0.078 7.323
15.784 0.162 7.259
15.784 0.242 7.111
15.784 0.177 6.949
15.784 0.109 6.790
15.783 0.089 6.626
15.783 0.083 6.478
15.783 0.079 6.319
15.783 0.069 6.163
15.782 0.055 6.006
15.782 0.045 5.835
15.781 0.045 5.686
15.781 0.042 5.526
15.780 0.047 5.372
15.780 0.048 5.217
15.780 0.052 5.057
15.779 0.049 4.907
15.779 0.033 4.740
15.778 0.015 4.574
15.778 -0.009 4.425
15.778 -0.024 4.272
15.778 0.065 4.107
15.778 0.163 4.026
15.778 0.263 3.954
15.778 0.344 3.803
15.778 0.275 3.642
15.777 0.220 3.480
15.777 0.202 3.320
15.777 0.203 3.168
15.776 0.207 3.012
15.776 0.206 2.853
15.775 0.207 2.698
15.775 0.200 2.535
15.774 0.196 2.379
15.774 0.200 2.218
15.773 0.202 2.067
15.773 0.203 1.907
15.772 0.203 1.750
15.772 0.206 1.589
15.772 0.211 1.436
15.771 0.216 1.274
15.771 0.223 1.117
15.771 0.228 0.958
15.771 0.245 0.803
15.771 0.245 0.665
15.772 0.246 0.621
16.018 32.836 30.526
16.017 32.680 30.421
16.017 32.534 30.308
16.016 32.415 30.202
16.016 32.329 30.099
16.016 32.293 29.993
16.016 32.275 29.893
16.016 32.274 29.711
16.016 32.272 29.612
16.016 32.259 29.509
16.016 32.244 29.326
16.016 32.244 29.137
16.016 32.251 29.037
16.016 32.254 28.858
16.016 32.257 28.662
16.016 32.268 28.482
16.016 32.273 28.290
16.016 32.261 28.103
16.016 32.250 27.904
16.015 32.254 27.729
16.015 32.258 27.536
16.015 32.255 27.343
16.015 32.259 27.157
16.015 32.257 26.971
16.015 32.239 26.777
16.015 32.240 26.595
16.015 32.259 26.399
16.015 32.278 26.223
16.015 32.278 26.118
16.016 32.285 25.943
16.016 32.287 25.747
16.016 32.289 25.644
16.016 32.294 25.469
16.016 32.296 25.368
16.016 32.304 25.185
16.016 32.299 24.998
16.016 32.299 24.896
16.016 32.291 24.714
16.016 32.294 24.524
16.016 32.290 24.334
16.016 32.286 24.146
16.016 32.285 23.955
16.016 32.288 23.767
16.016 32.284 23.586
16.016 32.276 23.394
16.016 32.282 23.200
16.016 32.297 23.018
16.016 32.304 22.837
16.016 32.296 22.737
16.016 32.279 22.548
16.016 32.276 22.359
16.016 32.276 22.166
16.016 32.270 21.981
16.016 32.275 21.796
16.016 32.282 21.605
16.016 32.279 21.423
16.016 32.277 21.323
16.016 32.264 21.137
16.016 32.268 20.955
16.016 32.265 20.850
16.016 32.264 20.662
16.016 32.264 20.482
16.016 32.247 20.294
16.016 32.243 20.193
16.016 32.235 20.093
16.016 32.240 19.916
16.017 32.241 19.726
16.017 32.241 19.537
16.017 32.235 19.350
16.017 32.225 19.159
16.017 32.218 18.973
16.017 32.216 18.873
16.017 32.200 18.692
16.017 32.196 18.507
16.017 32.214 18.319
16.017 32.225 18.129
16.017 32.224 17.939
16.017 32.200 17.760
16.017 32.183 17.658
16.017 32.171 17.471
16.017 32.192 17.286
16.017 32.219 17.103
16.017 32.259 16.913
16.017 32.287 16.813
16.017 32.314 16.648
16.017 32.315 16.538
16.017 32.331 16.360
16.016 32.334 16.171
16.016 32.341 15.990
16.016 32.346 15.910
15.887 0.242 13.638
15.887 0.214 13.480
15.887 0.197 13.329
15.887 0.192 13.153
15.887 0.188 13.006
15.886 0.178 12.844
15.886 0.175 12.690
15.886 0.182 12.532
15.886 0.188 12.374
15.886 0.177 12.222
15.886 0.160 12.059
15.886 0.152 11.906
15.886 0.152 11.743
15.886 0.147 11.588
15.886 0.141 11.428
15.886 0.125 11.279
15.885 0.100 11.105
15.885 0.099 10.956
15.885 0.126 10.804
15.885 0.140 10.720
15.884 0.096 10.331
15.884 0.038 10.171
15.884 0.012 10.008
15.884 -0.000 9.848
15.883 -0.018 9.698
15.883 -0.022 9.540
15.883 -0.028 9.379
15.883 -0.046 9.223
15.883 -0.056 9.070
15.883 -0.056 8.905
15.883 -0.048 8.752
15.882 -0.042 8.593
15.882 -0.045 8.431
15.882 -0.052 8.283
15.882 -0.058 8.117
15.882 -0.061 7.969
15.882 -0.073 7.805
15.882 -0.093 7.657
15.882 -0.073 7.494
15.883 -0.031 7.414
15.883 0.042 7.328
15.883 0.121 7.253
15.883 0.210 7.110
15.883 0.160 6.953
15.883 0.105 6.788
15.883 0.088 6.625
15.882 0.079 6.476
15.882 0.075 6.315
15.882 0.072 6.161
15.881 0.063 5.998
15.881 0.048 5.843
15.881 0.045 5.684
15.880 0.040 5.538
15.880 0.042 5.366
15.879 0.050 5.215
15.879 0.057 5.053
15.879 0.059 4.901
15.878 0.042 4.747
15.878 0.018 4.580
15.877 -0.003 4.425
15.877 -0.012 4.276
15.877 0.084 4.113
15.877 0.187 4.023
15.878 0.289 3.947
15.878 0.356 3.871
15.877 0.331 3.725
15.877 0.249 3.556
15.876 0.215 3.407
15.876 0.206 3.247
15.876 0.207 3.087
15.875 0.206 2.926
15.875 0.204 2.773
15.874 0.201 2.617
15.874 0.197 2.458
15.873 0.196 2.305
15.872 0.197 2.143
15.872 0.201 1.984
15.872 0.203 1.826
15.871 0.205 1.674
15.871 0.210 1.509
15.871 0.216 1.355
15.871 0.218 1.200
15.871 0.220 1.038
15.871 0.226 0.883
15.871 0.262 0.718
15.871 0.296 0.618
16.116 32.721 30.593
16.116 32.607 30.507
16.115 32.452 30.400
16.115 32.320 30.284
16.114 32.214 30.169
16.114 32.139 30.071
16.114 32.113 29.978
16.114 32.104 29.873
16.114 32.105 29.682
16.114 32.086 29.498
16.114 32.078 29.307
16.114 32.078 29.115
16.114 32.079 28.929
16.114 32.078 28.737
16.114 32.082 28.553
16.114 32.092 28.369
16.114 32.097 28.276
16.114 32.089 28.165
16.114 32.077 27.988
16.114 32.075 27.799
16.114 32.080 27.608
16.114 32.078 27.418
16.114 32.079 27.233
16.114 32.087 27.132
16.113 32.086 26.954
16.113 32.070 26.765
16.113 32.065 26.664
16.114 32.080 26.476
16.114 32.103 26.292
16.114 32.110 26.108
16.114 32.117 25.919
16.114 32.121 25.819
16.114 32.111 25.637
16.114 32.105 25.536
16.114 32.113 25.356
16.114 32.123 25.256
16.114 32.128 25.064
16.115 32.123 24.887
16.115 32.118 24.699
16.115 32.117 24.593
16.115 32.117 24.416
16.115 32.111 24.223
16.115 32.110 24.035
16.115 32.116 23.850
16.115 32.121 23.662
16.115 32.112 23.468
16.115 32.112 23.285
16.115 32.116 23.098
16.115 32.125 22.997
16.115 32.127 22.816
16.115 32.114 22.626
16.115 32.111 22.438
16.115 32.115 22.250
16.114 32.109 22.056
16.114 32.108 21.878
16.114 32.108 21.687
16.114 32.105 21.497
16.114 32.097 21.319
16.114 32.088 21.213
16.114 32.086 21.109
16.114 32.088 20.941
16.114 32.095 20.743
16.114 32.088 20.561
16.114 32.077 20.364
16.114 32.061 20.189
16.114 32.053 20.087
16.115 32.066 19.905
16.115 32.073 19.708
16.115 32.066 19.522
16.115 32.056 19.337
16.115 32.048 19.152
16.116 32.042 18.962
16.116 32.036 18.777
16.116 32.029 18.586
16.116 32.042 18.396
16.116 32.058 18.214
16.116 32.057 18.023
16.116 32.047 17.835
16.116 32.021 17.650
16.116 32.016 17.549
16.116 32.020 17.375
16.115 32.044 17.185
16.115 32.080 16.992
16.116 32.125 16.814
16.115 32.137 16.714
16.115 32.152 16.532
16.115 32.155 16.347
16.115 32.157 16.167
16.115 32.145 15.985
16.114 32.148 15.903
15.986 0.251 13.718
15.986 0.232 13.557
15.986 0.208 13.395
15.986 0.192 13.237
15.986 0.190 13.089
15.986 0.184 12.924
15.986 0.170 12.767
15.986 0.170 12.612
15.986 0.177 12.454
15.985 0.176 12.296
15.985 0.168 12.138
15.985 0.156 11.976
15.985 0.153 11.828
15.985 0.152 11.668
15.985 0.141 11.504
15.985 0.130 11.353
15.985 0.109 11.192
15.984 0.094 11.036
15.984 0.095 10.881
15.984 0.123 10.714
15.983 0.066 10.252
15.983 0.029 10.089
15.983 0.007 9.931
15.983 -0.010 9.769
15.982 -0.017 9.617
15.982 -0.023 9.460
15.982 -0.040 9.298
15.982 -0.056 9.143
15.982 -0.058 8.990
15.982 -0.050 8.829
15.982 -0.044 8.676
15.982 -0.043 8.516
15.982 -0.048 8.356
15.981 -0.056 8.202
15.981 -0.062 8.045
15.981 -0.068 7.887
15.981 -0.086 7.730
15.981 -0.096 7.575
15.982 -0.044 7.404
15.982 0.097 7.269
15.982 0.164 7.190
15.982 0.184 7.029
15.982 0.131 6.856
15.982 0.109 6.719
15.982 0.093 6.544
15.981 0.082 6.395
15.981 0.080 6.232
15.981 0.077 6.084
15.980 0.069 5.921
15.980 0.063 5.766
15.979 0.049 5.607
15.979 0.043 5.454
15.979 0.050 5.291
15.978 0.052 5.138
15.978 0.062 4.977
15.978 0.061 4.822
15.977 0.034 4.665
15.977 0.010 4.509
15.976 -0.004 4.343
15.976 0.035 4.191
15.976 0.107 4.110
15.977 0.212 4.025
15.977 0.312 3.952
15.977 0.378 3.801
15.976 0.295 3.640
15.976 0.231 3.477
15.975 0.211 3.332
15.975 0.207 3.166
15.975 0.208 3.007
15.974 0.203 2.853
15.974 0.203 2.697
15.973 0.204 2.533
15.973 0.200 2.385
15.972 0.201 2.219
15.971 0.203 2.064
15.971 0.203 1.908
15.971 0.202 1.748
15.970 0.207 1.596
15.970 0.212 1.433
15.970 0.217 1.274
15.970 0.219 1.121
15.970 0.223 0.959
15.970 0.237 0.805
15.970 0.275 0.662
15.970 0.276 0.616
16.215 32.645 30.730
16.215 32.552 30.577
16.214 32.391 30.482
16.214 32.238 30.364
16.213 32.113 30.258
16.213 32.018 30.158
16.213 31.956 30.044
16.213 31.937 29.944
16.213 31.936 29.755
16.213 31.931 29.576
16.213 31.920 29.377
16.213 31.924 29.195
16.213 31.924 29.003
16.213 31.923 28.816
16.213 31.920 28.630
16.213 31.917 28.437
16.213 31.922 28.248
16.213 31.914 28.061
16.213 31.908 27.872
16.213 31.912 27.684
16.212 31.907 27.503
16.212 31.899 27.397
16.212 31.904 27.207
16.212 31.910 27.030
16.212 31.914 26.927
16.212 31.908 26.739
16.212 31.914 26.563
16.212 31.934 26.377
16.213 31.943 26.183
16.213 31.947 25.984
16.213 31.950 25.815
16.213 31.940 25.707
16.213 31.929 25.514
16.213 31.941 25.340
16.213 31.941 25.152
16.213 31.937 24.958
16.213 31.932 24.769
16.213 31.932 24.583
16.213 31.933 24.387
16.213 31.932 24.213
16.213 31.938 24.111
16.214 31.942 23.929
16.214 31.949 23.738
16.214 31.946 23.553
16.214 31.943 23.362
16.214 31.945 23.170
16.214 31.948 22.989
16.214 31.949 22.796
16.213 31.947 22.611
16.213 31.948 22.428
16.213 31.947 22.239
16.213 31.945 22.046
16.213 31.942 21.863
16.213 31.934 21.675
16.213 31.932 21.478
16.213 31.930 21.298
16.213 31.918 21.105
16.213 31.916 20.919
16.213 31.921 20.733
16.213 31.911 20.549
16.213 31.897 20.351
16.213 31.886 20.170
16.213 31.896 19.978
16.214 31.916 19.800
16.214 31.910 19.609
16.214 31.896 19.419
16.214 31.888 19.228
16.214 31.881 19.045
16.214 31.877 18.863
16.214 31.874 18.667
16.215 31.881 18.476
16.215 31.898 18.300
16.215 31.900 18.198
16.215 31.895 18.023
16.215 31.880 17.828
16.214 31.858 17.645
16.214 31.847 17.448
16.214 31.861 17.261
16.214 31.891 17.076
16.214 31.914 16.978
16.214 31.954 16.806
16.214 31.966 16.705
16.214 31.981 16.536
16.214 31.986 16.425
16.214 31.994 16.244
16.214 31.998 16.077
16.213 31.988 15.986
16.086 0.256 13.841
16.086 0.256 13.710
16.086 0.233 13.562
16.085 0.210 13.396
16.085 0.191 13.239
16.085 0.184 13.087
16.085 0.178 12.926
16.085 0.164 12.766
16.085 0.159 12.613
16.085 0.165 12.460
16.085 0.171 12.286
16.085 0.167 12.142
16.085 0.161 11.979
16.085 0.161 11.829
16.085 0.152 11.658
16.084 0.134 11.516
16.084 0.119 11.347
16.084 0.103 11.192
16.084 0.089 11.031
16.084 0.103 10.885
16.084 0.136 10.713
16.084 0.176 10.634
16.084 0.200 10.490
16.083 0.113 10.332
16.083 0.053 10.163
16.082 0.021 10.018
16.082 0.002 9.861
16.082 -0.011 9.694
16.082 -0.016 9.533
16.082 -0.029 9.386
16.081 -0.052 9.218
16.081 -0.065 9.066
16.081 -0.060 8.903
16.081 -0.048 8.751
16.081 -0.045 8.604
16.081 -0.047 8.440
16.081 -0.048 8.276
16.081 -0.054 8.120
16.081 -0.064 7.963
16.081 -0.081 7.803
16.081 -0.098 7.656
16.081 -0.086 7.498
16.081 0.017 7.328
16.082 0.091 7.257
16.082 0.187 7.104
16.082 0.166 6.949
16.082 0.130 6.793
16.081 0.112 6.632
16.081 0.091 6.468
16.081 0.079 6.322
16.080 0.074 6.159
16.080 0.070 5.999
16.080 0.067 5.845
16.079 0.059 5.689
16.079 0.044 5.524
16.078 0.045 5.377
16.078 0.049 5.209
16.077 0.052 5.066
16.077 0.060 4.895
16.077 0.047 4.741
16.076 0.016 4.580
16.076 0.001 4.433
16.076 0.005 4.274
16.076 0.045 4.191
16.076 0.121 4.102
16.076 0.229 4.024
16.076 0.325 3.955
16.076 0.376 3.806
16.076 0.287 3.634
16.075 0.228 3.484
16.075 0.212 3.323
16.074 0.210 3.166
16.074 0.212 3.011
16.074 0.208 2.852
16.073 0.205 2.690
16.073 0.206 2.542
16.072 0.204 2.376
16.071 0.202 2.225
16.071 0.206 2.067
16.070 0.209 1.899
16.070 0.211 1.754
16.070 0.213 1.588
16.069 0.215 1.437
16.069 0.224 1.272
16.069 0.225 1.121
16.069 0.225 0.963
16.069 0.226 0.809
16.069 0.304 0.660
16.070 0.305 0.619
16.313 32.335 30.557
16.313 32.183 30.456
16.312 32.045 30.346
16.312 31.914 30.229
16.311 31.833 30.123
16.311 31.781 30.028
16.311 31.769 29.928
16.311 31.762 29.824
16.311 31.762 29.646
16.312 31.758 29.461
16.312 31.759 29.263
16.312 31.762 29.078
16.312 31.762 28.892
16.312 31.754 28.705
16.312 31.754 28.595
16.311 31.750 28.424
16.311 31.746 28.323
16.311 31.746 28.136
16.311 31.744 27.953
16.311 31.746 27.851
16.311 31.745 27.660
16.311 31.738 27.486
16.311 31.734 27.286
16.311 31.740 27.093
16.311 31.745 26.918
16.311 31.748 26.732
16.311 31.761 26.539
16.311 31.782 26.350
16.311 31.780 26.159
16.311 31.782 25.984
16.311 31.785 25.788
16.311 31.776 25.602
16.311 31.782 25.407
16.311 31.789 25.221
16.312 31.776 25.045
16.312 31.766 24.850
16.312 31.759 24.749
16.312 31.757 24.566
16.312 31.759 24.372
16.312 31.763 24.196
16.312 31.766 24.004
16.312 31.772 23.813
16.312 31.777 23.632
16.312 31.779 23.530
16.312 31.777 23.341
16.312 31.777 23.164
16.312 31.779 22.978
16.312 31.778 22.877
16.312 31.782 22.777
16.312 31.781 22.603
16.312 31.780 22.406
16.312 31.783 22.219
16.312 31.783 22.040
16.311 31.776 21.845
16.311 31.775 21.655
16.311 31.772 21.468
16.311 31.772 21.289
16.311 31.762 21.096
16.311 31.755 20.909
16.311 31.756 20.721
16.311 31.749 20.531
16.311 31.735 20.345
16.312 31.728 20.154
16.312 31.742 19.974
16.312 31.757 19.779
16.312 31.751 19.593
16.312 31.729 19.411
16.313 31.718 19.226
16.313 31.716 19.029
16.313 31.715 18.845
16.313 31.715 18.660
16.313 31.721 18.468
16.313 31.734 18.286
16.313 31.739 18.092
16.313 31.728 17.918
16.313 31.718 17.822
16.313 31.716 17.717
16.313 31.701 17.538
16.313 31.704 17.353
16.313 31.709 17.252
16.313 31.737 17.073
16.313 31.758 16.974
16.313 31.797 16.799
16.313 31.827 16.603
16.312 31.833 16.432
16.312 31.829 16.324
16.312 31.840 16.222
16.312 31.839 16.065
16.312 31.840 15.974
16.185 0.323 13.842
16.185 0.261 13.710
16.185 0.234 13.559
16.184 0.209 13.396
16.184 0.191 13.243
16.184 0.185 13.085
16.184 0.178 12.921
16.184 0.162 12.773
16.184 0.154 12.609
16.184 0.158 12.455
16.184 0.164 12.294
16.184 0.162 12.138
16.184 0.160 11.982
16.184 0.158 11.827
16.184 0.146 11.665
16.183 0.122 11.506
16.183 0.110 11.348
16.183 0.102 11.200
16.183 0.092 11.030
16.183 0.101 10.876
16.183 0.138 10.720
16.182 0.161 10.413
16.182 0.095 10.324
16.182 0.046 10.177
16.181 0.024 10.003
16.181 0.006 9.854
16.181 -0.006 9.694
16.181 -0.009 9.544
16.181 -0.020 9.380
16.181 -0.044 9.223
16.180 -0.060 9.066
16.180 -0.061 8.908
16.180 -0.049 8.747
16.180 -0.050 8.595
16.180 -0.055 8.437
16.180 -0.057 8.284
16.180 -0.063 8.125
16.180 -0.069 7.964
16.180 -0.089 7.812
16.180 -0.101 7.646
16.180 -0.077 7.488
16.180 0.020 7.339
16.181 0.090 7.260
16.181 0.153 7.181
16.181 0.188 7.023
16.181 0.148 6.871
16.181 0.123 6.719
16.180 0.102 6.549
16.180 0.088 6.388
16.180 0.078 6.239
16.179 0.074 6.082
16.179 0.072 5.924
16.179 0.073 5.774
16.178 0.063 5.606
16.178 0.049 5.444
16.177 0.050 5.291
16.177 0.048 5.130
16.176 0.050 4.977
16.176 0.053 4.822
16.176 0.032 4.676
16.175 0.005 4.501
16.175 -0.001 4.353
16.175 0.058 4.187
16.175 0.136 4.100
16.175 0.240 4.025
16.176 0.334 3.958
16.175 0.379 3.795
16.175 0.283 3.644
16.174 0.220 3.484
16.174 0.208 3.325
16.174 0.205 3.165
16.173 0.206 3.008
16.173 0.205 2.862
16.172 0.203 2.691
16.172 0.205 2.532
16.171 0.201 2.379
16.170 0.197 2.224
16.170 0.201 2.066
16.170 0.208 1.904
16.169 0.210 1.750
16.169 0.210 1.594
16.169 0.212 1.432
16.168 0.222 1.277
16.168 0.222 1.120
16.168 0.214 0.956
16.168 0.241 0.806
16.169 0.294 0.654
16.169 0.295 0.616
16.412 32.278 30.637
16.412 32.133 30.538
16.411 31.979 30.427
16.411 31.854 30.319
16.410 31.735 30.207
16.410 31.663 30.103
16.410 31.621 30.007
16.410 31.604 29.817
16.410 31.601 29.622
16.410 31.599 29.434
16.410 31.600 29.244
16.411 31.604 29.055
16.411 31.607 28.877
16.411 31.608 28.773
16.410 31.594 28.588
16.410 31.585 28.488
16.410 31.582 28.312
16.410 31.583 28.115
16.410 31.584 27.931
16.410 31.580 27.741
16.410 31.580 27.553
16.410 31.575 27.363
16.409 31.568 27.175
16.409 31.573 26.989
16.409 31.581 26.799
16.410 31.592 26.616
16.410 31.612 26.433
16.410 31.613 26.240
16.410 31.607 26.052
16.410 31.613 25.863
16.410 31.616 25.675
16.410 31.620 25.497
16.410 31.632 25.310
16.410 31.637 25.207
16.410 31.621 25.023
16.410 31.607 24.922
16.411 31.601 24.739
16.411 31.603 24.548
16.411 31.606 24.369
16.411 31.613 24.263
16.411 31.613 24.085
16.411 31.609 23.887
16.411 31.611 23.708
16.411 31.613 23.527
16.411 31.609 23.430
16.411 31.611 23.327
16.411 31.616 23.145
16.411 31.621 22.962
16.411 31.620 22.774
16.411 31.623 22.580
16.411 31.622 22.395
16.411 31.622 22.209
16.410 31.622 22.019
16.410 31.618 21.837
16.410 31.617 21.647
16.410 31.620 21.451
16.410 31.621 21.275
16.410 31.615 21.086
16.410 31.604 20.893
16.410 31.599 20.703
16.410 31.596 20.527
16.410 31.582 20.337
16.411 31.579 20.142
16.411 31.593 19.960
16.411 31.602 19.778
16.411 31.593 19.580
16.411 31.571 19.395
16.412 31.558 19.206
16.412 31.555 19.018
16.412 31.555 18.837
16.412 31.553 18.649
16.412 31.556 18.462
16.412 31.565 18.268
16.412 31.571 18.097
16.412 31.567 17.989
16.412 31.557 17.800
16.412 31.544 17.621
16.412 31.536 17.432
16.412 31.549 17.245
16.412 31.580 17.064
16.412 31.613 16.881
16.412 31.635 16.788
16.412 31.647 16.682
16.411 31.664 16.502
16.411 31.665 16.337
16.411 31.674 16.238
16.411 31.674 16.125
16.411 31.690 15.964
16.411 31.684 15.880
16.284 0.261 13.833
16.284 0.256 13.719
16.284 0.229 13.560
16.284 0.201 13.401
16.284 0.183 13.237
16.284 0.178 13.081
16.284 0.167 12.931
16.284 0.158 12.761
16.284 0.152 12.612
16.284 0.152 12.446
16.284 0.160 12.296
16.284 0.161 12.142
16.283 0.159 11.983
16.283 0.155 11.822
16.283 0.142 11.675
16.283 0.115 11.502
16.283 0.106 11.351
16.283 0.104 11.192
16.283 0.092 11.035
16.282 0.096 10.880
16.282 0.091 10.724
16.282 0.053 10.322
16.281 0.039 10.157
16.281 0.023 10.024
16.281 0.007 9.849
16.281 -0.007 9.695
16.281 -0.008 9.537
16.280 -0.016 9.383
16.280 -0.036 9.221
16.280 -0.052 9.067
16.280 -0.056 8.911
16.280 -0.049 8.753
16.280 -0.056 8.592
16.280 -0.063 8.436
16.280 -0.068 8.275
16.280 -0.071 8.118
16.280 -0.078 7.970
16.279 -0.095 7.818
16.279 -0.100 7.649
16.280 -0.075 7.493
16.280 0.017 7.326
16.281 0.141 7.179
16.281 0.177 7.040
16.280 0.140 6.863
16.280 0.117 6.709
16.280 0.099 6.553
16.280 0.090 6.392
16.279 0.082 6.244
16.279 0.074 6.088
16.279 0.071 5.915
16.278 0.071 5.757
16.278 0.061 5.617
16.277 0.045 5.452
16.277 0.043 5.281
16.276 0.033 5.148
16.276 0.033 4.974
16.276 0.038 4.822
16.275 0.022 4.662
16.275 -0.001 4.512
16.275 -0.000 4.348
16.275 0.064 4.189
16.275 0.143 4.100
16.275 0.250 4.022
16.275 0.345 3.954
16.275 0.384 3.796
16.274 0.281 3.643
16.274 0.220 3.488
16.274 0.203 3.325
16.273 0.194 3.166
16.273 0.195 3.011
16.272 0.197 2.850
16.272 0.195 2.699
16.271 0.197 2.535
16.271 0.193 2.382
16.270 0.193 2.220
16.270 0.203 2.067
16.269 0.210 1.902
16.269 0.209 1.750
16.268 0.208 1.592
16.268 0.215 1.439
16.268 0.227 1.271
16.268 0.228 1.122
16.268 0.219 0.960
16.268 0.231 0.798
16.268 0.284 0.667
16.268 0.285 0.615
16.511 32.085 30.614
16.510 31.939 30.511
16.510 31.790 30.403
16.510 31.662 30.298
16.509 31.552 30.187
16.509 31.493 30.077
16.509 31.462 29.978
16.509 31.453 29.801
16.509 31.454 29.701
16.509 31.449 29.510
16.509 31.450 29.330
16.509 31.445 29.135
16.509 31.445 28.944
16.509 31.446 28.753
16.509 31.434 28.577
16.509 31.428 28.379
16.509 31.430 28.193
16.509 31.438 28.008
16.509 31.438 27.816
16.509 31.433 27.633
16.509 31.431 27.439
16.508 31.421 27.254
16.508 31.411 27.067
16.508 31.422 26.880
16.508 31.435 26.688
16.509 31.457 26.509
16.509 31.471 26.316
16.509 31.461 26.128
16.509 31.455 25.950
16.509 31.453 25.847
16.509 31.459 25.658
16.509 31.465 25.478
16.509 31.474 25.287
16.509 31.468 25.100
16.509 31.453 24.918
16.509 31.451 24.813
16.510 31.446 24.627
16.510 31.446 24.441
16.510 31.453 24.262
16.510 31.451 24.158
16.510 31.449 23.967
16.510 31.446 23.787
16.510 31.450 23.596
16.510 31.455 23.417
16.510 31.455 23.222
16.510 31.458 23.035
16.510 31.463 22.848
16.510 31.464 22.664
16.510 31.464 22.481
16.510 31.467 22.377
16.510 31.467 22.197
16.509 31.468 22.008
16.509 31.463 21.822
16.509 31.460 21.632
16.509 31.462 21.455
16.509 31.459 21.354
16.509 31.463 21.252
16.509 31.455 21.064
16.509 31.445 20.890
16.509 31.440 20.696
16.509 31.442 20.507
16.509 31.436 20.329
16.510 31.428 20.229
16.510 31.433 20.128
16.510 31.446 19.947
16.510 31.455 19.762
16.510 31.445 19.571
16.510 31.419 19.389
16.510 31.408 19.282
16.511 31.403 19.105
16.511 31.405 18.919
16.511 31.407 18.817
16.511 31.402 18.639
16.511 31.400 18.450
16.511 31.405 18.262
16.511 31.410 18.077
16.511 31.409 17.894
16.511 31.397 17.704
16.511 31.393 17.516
16.511 31.393 17.328
16.511 31.411 17.148
16.511 31.442 16.957
16.511 31.479 16.776
16.511 31.502 16.589
16.510 31.508 16.399
16.510 31.509 16.231
16.510 31.517 16.051
16.510 31.515 15.942
16.509 31.487 15.760
16.509 31.463 15.695
16.384 0.261 13.833
16.384 0.238 13.718
16.384 0.222 13.553
16.384 0.198 13.401
16.384 0.178 13.240
16.383 0.171 13.079
16.383 0.162 12.932
16.383 0.155 12.768
16.383 0.153 12.612
16.383 0.154 12.452
16.383 0.159 12.296
16.383 0.160 12.132
16.383 0.154 11.988
16.383 0.150 11.819
16.383 0.137 11.667
16.383 0.113 11.509
16.383 0.109 11.351
16.382 0.112 11.189
16.382 0.102 11.032
16.382 0.088 10.879
16.382 0.084 10.718
16.381 0.073 10.328
16.381 0.039 10.168
16.381 0.024 10.013
16.381 0.010 9.853
16.380 -0.004 9.703
16.380 -0.008 9.531
16.380 -0.017 9.377
16.380 -0.034 9.227
16.380 -0.047 9.067
16.380 -0.052 8.909
16.379 -0.053 8.752
16.379 -0.061 8.595
16.379 -0.072 8.438
16.379 -0.076 8.281
16.379 -0.079 8.117
16.379 -0.088 7.961
16.379 -0.104 7.813
16.379 -0.110 7.656
16.379 -0.080 7.492
16.380 0.005 7.323
16.380 0.120 7.180
16.380 0.160 7.035
16.380 0.133 6.868
16.380 0.110 6.711
16.380 0.097 6.546
16.379 0.089 6.399
16.379 0.084 6.233
16.379 0.078 6.081
16.378 0.066 5.924
16.378 0.065 5.769
16.377 0.056 5.609
16.377 0.042 5.445
16.376 0.038 5.303
16.376 0.027 5.128
16.376 0.027 4.989
16.375 0.036 4.821
16.375 0.020 4.661
16.375 0.001 4.507
16.374 -0.001 4.346
16.374 0.059 4.189
16.374 0.137 4.105
16.375 0.245 4.025
16.375 0.339 3.955
16.375 0.375 3.804
16.374 0.271 3.642
16.374 0.215 3.476
16.373 0.197 3.326
16.373 0.185 3.163
16.372 0.190 3.016
16.372 0.195 2.853
16.371 0.195 2.692
16.371 0.195 2.539
16.370 0.195 2.379
16.370 0.198 2.218
16.369 0.207 2.069
16.369 0.212 1.906
16.368 0.207 1.748
16.368 0.203 1.590
16.368 0.211 1.438
16.368 0.229 1.275
16.368 0.234 1.115
16.368 0.224 0.962
16.368 0.223 0.807
16.368 0.243 0.663
16.368 0.244 0.619
16.610 31.878 30.592
16.610 31.739 30.494
16.609 31.600 30.380
16.609 31.480 30.275
16.608 31.380 30.166
16.608 31.329 30.061
16.608 31.301 29.962
16.608 31.296 29.776
16.609 31.297 29.581
16.609 31.294 29.395
16.609 31.291 29.215
16.609 31.285 29.017
16.609 31.283 28.836
16.609 31.281 28.644
16.609 31.275 28.457
16.609 31.277 28.272
16.608 31.286 28.079
16.608 31.287 27.892
16.608 31.281 27.707
16.608 31.279 27.520
16.608 31.275 27.333
16.608 31.262 27.137
16.608 31.256 26.953
16.608 31.266 26.770
16.608 31.287 26.581
16.608 31.308 26.398
16.608 31.317 26.292
16.608 31.312 26.120
16.608 31.304 25.926
16.608 31.308 25.743
16.608 31.309 25.548
16.609 31.310 25.369
16.609 31.318 25.171
16.609 31.314 24.995
16.609 31.304 24.810
16.609 31.298 24.615
16.609 31.301 24.421
16.609 31.308 24.238
16.609 31.307 24.059
16.609 31.301 23.863
16.609 31.300 23.674
16.609 31.304 23.487
16.609 31.304 23.312
16.609 31.300 23.209
16.609 31.305 23.025
16.609 31.312 22.836
16.609 31.313 22.649
16.609 31.313 22.462
16.609 31.305 22.278
16.609 31.300 22.081
16.609 31.299 21.908
16.609 31.300 21.807
16.609 31.294 21.706
16.608 31.296 21.527
16.608 31.303 21.343
16.608 31.304 21.149
16.608 31.294 20.967
16.608 31.293 20.863
16.609 31.291 20.690
16.609 31.297 20.497
16.609 31.289 20.304
16.609 31.279 20.123
16.609 31.287 19.940
16.609 31.293 19.740
16.610 31.284 19.564
16.610 31.270 19.377
16.610 31.259 19.274
16.610 31.255 19.096
16.610 31.257 18.913
16.610 31.258 18.812
16.610 31.253 18.627
16.610 31.246 18.441
16.610 31.250 18.253
16.610 31.258 18.071
16.610 31.257 17.971
16.610 31.259 17.870
16.610 31.251 17.699
16.610 31.252 17.508
16.610 31.253 17.313
16.610 31.262 17.137
16.610 31.287 16.956
16.610 31.300 16.851
16.610 31.332 16.671
16.610 31.347 16.489
16.610 31.343 16.299
16.609 31.340 16.116
16.609 31.344 15.935
16.609 31.345 15.846
16.484 0.238 13.834
16.484 0.240 13.714
16.484 0.226 13.559
16.484 0.203 13.397
16.483 0.180 13.238
16.483 0.167 13.084
16.483 0.154 12.930
16.483 0.146 12.765
16.483 0.144 12.607
16.483 0.144 12.449
16.483 0.151 12.298
16.483 0.156 12.137
16.483 0.153 11.985
16.483 0.151 11.823
16.483 0.140 11.660
16.483 0.121 11.513
16.483 0.118 11.349
16.482 0.115 11.190
16.482 0.105 11.041
16.482 0.108 10.874
16.482 0.095 10.724
16.482 0.134 10.635
16.481 0.053 10.334
16.481 0.043 10.167
16.481 0.024 10.011
16.481 0.011 9.854
16.480 -0.004 9.691
16.480 -0.016 9.535
16.480 -0.026 9.387
16.480 -0.036 9.221
16.480 -0.044 9.065
16.480 -0.046 8.908
16.479 -0.047 8.754
16.479 -0.059 8.590
16.479 -0.080 8.433
16.479 -0.085 8.280
16.479 -0.081 8.123
16.479 -0.094 7.966
16.479 -0.113 7.806
16.479 -0.113 7.651
16.479 -0.090 7.496
16.479 -0.027 7.331
16.480 0.072 7.170
16.480 0.117 7.032
16.480 0.111 6.873
16.480 0.097 6.709
16.480 0.089 6.557
16.479 0.089 6.394
16.479 0.085 6.234
16.479 0.077 6.080
16.478 0.062 5.932
16.478 0.058 5.761
16.477 0.053 5.602
16.477 0.043 5.450
16.476 0.044 5.297
16.476 0.031 5.140
16.476 0.023 4.975
16.475 0.034 4.818
16.475 0.015 4.659
16.474 -0.003 4.500
16.474 0.005 4.351
16.474 0.065 4.196
16.474 0.142 4.107
16.475 0.251 4.028
16.475 0.347 3.958
16.475 0.380 3.800
16.474 0.271 3.640
16.474 0.216 3.484
16.473 0.195 3.326
16.473 0.178 3.168
16.472 0.182 3.004
16.472 0.186 2.851
16.471 0.185 2.694
16.471 0.191 2.541
16.470 0.191 2.378
16.470 0.193 2.223
16.469 0.204 2.066
16.469 0.207 1.903
16.468 0.197 1.747
16.468 0.194 1.592
16.468 0.208 1.433
16.468 0.225 1.278
16.468 0.231 1.119
16.467 0.223 0.963
16.467 0.221 0.801
16.468 0.268 0.663
16.468 0.269 0.621
16.709 31.697 30.576
16.708 31.552 30.472
16.708 31.419 30.361
16.707 31.306 30.244
16.707 31.219 30.137
16.707 31.178 30.037
16.707 31.154 29.861
16.707 31.153 29.756
16.707 31.158 29.571
16.708 31.152 29.381
16.708 31.147 29.191
16.708 31.137 29.004
16.708 31.133 28.816
16.708 31.133 28.630
16.707 31.131 28.432
16.707 31.137 28.255
16.707 31.144 28.067
16.707 31.142 27.875
16.707 31.137 27.696
16.707 31.134 27.503
16.707 31.134 27.306
16.707 31.126 27.132
16.707 31.116 26.934
16.707 31.123 26.752
16.707 31.143 26.569
16.707 31.157 26.470
16.707 31.167 26.295
16.707 31.162 26.096
16.707 31.159 25.910
16.707 31.160 25.720
16.707 31.155 25.539
16.707 31.162 25.348
16.707 31.168 25.169
16.708 31.164 25.069
16.708 31.168 24.969
16.708 31.164 24.789
16.708 31.159 24.607
16.708 31.157 24.505
16.708 31.160 24.314
16.708 31.161 24.130
16.708 31.157 23.954
16.708 31.158 23.852
16.708 31.160 23.663
16.708 31.161 23.477
16.708 31.163 23.292
16.708 31.166 23.105
16.708 31.166 22.917
16.708 31.166 22.737
16.708 31.167 22.541
16.708 31.165 22.353
16.708 31.149 22.176
16.708 31.141 22.074
16.707 31.146 21.968
16.707 31.147 21.798
16.707 31.141 21.610
16.707 31.137 21.507
16.707 31.149 21.327
16.707 31.153 21.138
16.707 31.152 21.036
16.707 31.140 20.864
16.707 31.144 20.669
16.707 31.147 20.488
16.708 31.138 20.301
16.708 31.129 20.111
16.708 31.129 19.923
16.708 31.134 19.737
16.708 31.132 19.559
16.708 31.124 19.452
16.709 31.113 19.274
16.709 31.115 19.080
16.709 31.119 18.978
16.709 31.112 18.809
16.709 31.100 18.618
16.709 31.095 18.427
16.709 31.096 18.241
16.709 31.100 18.056
16.709 31.102 17.870
16.709 31.099 17.682
16.709 31.101 17.504
16.709 31.106 17.314
16.709 31.106 17.220
16.709 31.116 17.114
16.709 31.138 16.940
16.709 31.165 16.757
16.709 31.199 16.580
16.709 31.204 16.477
16.708 31.196 16.289
16.708 31.194 16.114
16.708 31.200 15.926
16.583 0.256 13.844
16.583 0.270 13.709
16.583 0.232 13.559
16.583 0.202 13.403
16.583 0.178 13.239
16.583 0.162 13.082
16.583 0.147 12.925
16.583 0.137 12.767
16.583 0.139 12.607
16.582 0.138 12.449
16.582 0.142 12.294
16.582 0.149 12.143
16.582 0.150 11.975
16.582 0.149 11.824
16.582 0.144 11.669
16.582 0.132 11.509
16.582 0.127 11.348
16.582 0.123 11.196
16.582 0.110 11.038
16.581 0.113 10.874
16.581 0.140 10.719
16.581 0.135 10.637
16.581 0.078 10.405
16.580 0.046 10.251
16.580 0.019 10.091
16.580 0.007 9.931
16.580 -0.009 9.773
16.580 -0.019 9.621
16.579 -0.030 9.454
16.579 -0.043 9.302
16.579 -0.046 9.144
16.579 -0.044 8.986
16.579 -0.042 8.826
16.579 -0.047 8.676
16.579 -0.066 8.517
16.579 -0.084 8.358
16.578 -0.082 8.201
16.578 -0.081 8.042
16.578 -0.101 7.885
16.578 -0.114 7.726
16.578 -0.106 7.568
16.579 -0.087 7.416
16.579 -0.026 7.263
16.579 0.049 7.100
16.579 0.087 6.953
16.579 0.094 6.783
16.579 0.087 6.630
16.579 0.088 6.475
16.579 0.093 6.319
16.578 0.088 6.154
16.578 0.071 6.004
16.577 0.063 5.839
16.577 0.055 5.687
16.576 0.044 5.525
16.576 0.050 5.379
16.575 0.043 5.215
16.575 0.025 5.055
16.575 0.030 4.895
16.574 0.032 4.741
16.574 0.013 4.587
16.574 0.006 4.435
16.573 0.027 4.268
16.573 0.074 4.185
16.574 0.153 4.105
16.574 0.258 4.027
16.574 0.350 3.951
16.574 0.381 3.803
16.573 0.276 3.639
16.573 0.220 3.481
16.572 0.201 3.325
16.572 0.185 3.171
16.572 0.188 3.012
16.571 0.191 2.852
16.571 0.194 2.693
16.570 0.200 2.532
16.570 0.195 2.380
16.569 0.197 2.228
16.568 0.206 2.059
16.568 0.200 1.912
16.568 0.188 1.746
16.567 0.187 1.595
16.567 0.204 1.427
16.567 0.226 1.278
16.567 0.230 1.118
16.567 0.223 0.969
16.567 0.236 0.806
16.567 0.252 0.654
16.567 0.253 0.621
16.807 31.643 30.647
16.807 31.518 30.555
16.807 31.375 30.448
16.806 31.241 30.336
16.806 31.134 30.221
16.806 31.060 30.116
16.806 31.011 29.932
16.806 31.005 29.741
16.806 31.013 29.549
16.806 31.015 29.362
16.806 31.008 29.178
16.806 30.997 28.984
16.806 30.997 28.882
16.806 31.000 28.717
16.806 30.999 28.518
16.806 30.998 28.323
16.806 31.005 28.148
16.806 31.006 27.954
16.806 31.002 27.773
16.805 30.994 27.672
16.805 30.992 27.485
16.805 30.994 27.302
16.805 30.988 27.109
16.805 30.975 26.925
16.805 30.975 26.732
16.805 30.994 26.547
16.805 31.009 26.368
16.805 31.015 26.183
16.805 31.016 26.080
16.806 31.013 25.898
16.806 31.015 25.705
16.806 31.011 25.525
16.806 31.016 25.334
16.806 31.021 25.151
16.806 31.019 24.960
16.806 31.020 24.775
16.806 31.018 24.586
16.806 31.015 24.395
16.806 31.018 24.219
16.807 31.026 24.025
16.807 31.015 23.843
16.807 31.014 23.654
16.807 31.017 23.459
16.807 31.014 23.277
16.807 31.015 23.093
16.807 31.016 22.902
16.806 31.013 22.802
16.806 31.015 22.631
16.806 31.022 22.438
16.806 31.010 22.246
16.806 30.999 22.068
16.806 31.006 21.872
16.806 31.002 21.687
16.806 30.999 21.505
16.806 31.008 21.308
16.806 31.008 21.134
16.806 30.990 20.945
16.806 30.983 20.751
16.806 30.991 20.563
16.806 30.993 20.380
16.806 30.982 20.193
16.806 30.972 20.010
16.807 30.977 19.908
16.807 30.982 19.735
16.807 30.977 19.630
16.807 30.971 19.446
16.807 30.970 19.262
16.807 30.973 19.073
16.807 30.970 18.886
16.808 30.953 18.698
16.808 30.946 18.513
16.808 30.943 18.330
16.808 30.948 18.230
16.808 30.952 18.047
16.808 30.946 17.863
16.808 30.943 17.681
16.807 30.941 17.574
16.807 30.948 17.403
16.807 30.960 17.211
16.807 30.972 17.111
16.807 30.990 16.942
16.807 30.998 16.843
16.807 31.017 16.741
16.807 31.049 16.560
16.807 31.059 16.384
16.807 31.056 16.189
16.807 31.056 16.018
16.806 31.061 15.928
16.683 0.337 13.851
16.683 0.281 13.714
16.682 0.243 13.556
16.682 0.211 13.401
16.682 0.187 13.239
16.682 0.168 13.086
16.682 0.151 12.922
16.682 0.142 12.769
16.682 0.140 12.609
16.682 0.136 12.453
16.682 0.138 12.291
16.682 0.145 12.143
16.682 0.148 11.979
16.682 0.148 11.820
16.681 0.146 11.666
16.681 0.140 11.511
16.681 0.134 11.348
16.681 0.124 11.193
16.681 0.110 11.036
16.681 0.104 10.884
16.680 0.103 10.721
16.680 0.101 10.325
16.680 0.044 10.241
16.679 0.012 10.095
16.679 0.001 9.927
16.679 -0.013 9.772
16.679 -0.022 9.618
16.679 -0.031 9.460
16.678 -0.043 9.301
16.678 -0.047 9.145
16.678 -0.049 8.984
16.678 -0.045 8.828
16.678 -0.051 8.676
16.678 -0.070 8.513
16.678 -0.079 8.360
16.678 -0.078 8.204
16.678 -0.074 8.048
16.678 -0.089 7.886
16.678 -0.104 7.722
16.678 -0.103 7.567
16.678 -0.104 7.417
16.678 -0.065 7.250
16.678 0.010 7.106
16.678 0.071 6.954
16.678 0.089 6.784
16.678 0.087 6.637
16.678 0.087 6.464
16.678 0.086 6.323
16.677 0.080 6.154
16.677 0.071 6.003
16.677 0.063 5.845
16.676 0.054 5.682
16.676 0.051 5.532
16.675 0.057 5.372
16.675 0.052 5.217
16.674 0.040 5.055
16.674 0.039 4.898
16.674 0.041 4.741
16.673 0.027 4.581
16.673 0.017 4.428
16.673 0.025 4.270
16.673 0.141 4.107
16.673 0.246 4.029
16.673 0.339 3.952
16.673 0.368 3.802
16.673 0.263 3.639
16.672 0.217 3.483
16.672 0.204 3.324
16.671 0.192 3.170
16.671 0.195 3.006
16.671 0.198 2.856
16.670 0.197 2.695
16.669 0.195 2.535
16.669 0.191 2.385
16.668 0.190 2.218
16.668 0.197 2.069
16.667 0.195 1.903
16.667 0.183 1.750
16.667 0.182 1.595
16.666 0.201 1.436
16.666 0.224 1.274
16.666 0.229 1.121
16.666 0.226 0.959
16.666 0.224 0.809
16.666 0.239 0.661
16.666 0.240 0.610
16.907 31.464 30.631
16.906 31.341 30.532
16.906 31.201 30.424
16.906 31.072 30.315
16.905 30.972 30.207
16.905 30.902 30.103
16.905 30.874 30.004
16.905 30.858 29.903
16.905 30.853 29.719
16.905 30.857 29.533
16.906 30.859 29.338
16.906 30.853 29.160
16.906 30.845 28.972
16.906 30.843 28.774
16.906 30.849 28.600
16.906 30.853 28.411
16.905 30.862 28.213
16.905 30.867 28.039
16.905 30.866 27.845
16.905 30.856 27.663
16.905 30.854 27.466
16.905 30.859 27.284
16.905 30.850 27.099
16.905 30.841 26.902
16.905 30.841 26.725
16.905 30.849 26.530
16.905 30.863 26.353
16.905 30.873 26.252
16.905 30.870 26.076
16.905 30.864 25.969
16.905 30.864 25.791
16.905 30.871 25.607
16.905 30.879 25.504
16.905 30.883 25.324
16.906 30.886 25.134
16.906 30.883 24.957
16.906 30.876 24.849
16.906 30.873 24.666
16.906 30.871 24.482
16.906 30.868 24.291
16.906 30.878 24.105
16.906 30.884 23.913
16.906 30.872 23.732
16.906 30.867 23.546
16.906 30.868 23.359
16.906 30.869 23.171
16.906 30.870 22.988
16.906 30.871 22.793
16.906 30.878 22.616
16.906 30.878 22.423
16.906 30.866 22.233
16.906 30.856 22.050
16.906 30.860 21.864
16.905 30.867 21.678
16.905 30.868 21.490
16.905 30.874 21.306
16.905 30.873 21.113
16.905 30.852 20.928
16.905 30.839 20.744
16.906 30.850 20.560
16.906 30.851 20.372
16.906 30.835 20.184
16.906 30.826 19.990
16.906 30.824 19.805
16.906 30.824 19.625
16.907 30.824 19.433
16.907 30.828 19.254
16.907 30.832 19.063
16.907 30.823 18.874
16.907 30.808 18.693
16.907 30.802 18.498
16.907 30.803 18.323
16.907 30.806 18.126
16.907 30.803 17.948
16.907 30.802 17.847
16.907 30.799 17.671
16.907 30.808 17.475
16.907 30.828 17.292
16.907 30.843 17.109
16.907 30.857 16.918
16.907 30.875 16.741
16.907 30.896 16.560
16.907 30.902 16.375
16.906 30.887 16.186
16.906 30.872 16.008
16.906 30.902 15.913
16.783 0.305 13.850
16.783 0.272 13.716
16.783 0.243 13.555
16.782 0.213 13.401
16.782 0.191 13.237
16.782 0.174 13.087
16.782 0.158 12.921
16.782 0.151 12.768
16.782 0.148 12.607
16.782 0.135 12.454
16.782 0.136 12.293
16.782 0.137 12.139
16.782 0.141 11.984
16.782 0.145 11.819
16.782 0.145 11.667
16.782 0.142 11.512
16.781 0.136 11.352
16.781 0.127 11.188
16.781 0.114 11.034
16.781 0.106 10.881
16.781 0.137 10.724
16.781 0.210 10.639
16.781 0.202 10.415
16.780 0.109 10.337
16.780 0.057 10.249
16.780 0.018 10.093
16.779 -0.002 9.933
16.779 -0.009 9.775
16.779 -0.016 9.610
16.779 -0.022 9.463
16.779 -0.035 9.298
16.778 -0.044 9.148
16.778 -0.048 8.986
16.778 -0.049 8.833
16.778 -0.058 8.669
16.778 -0.075 8.516
16.778 -0.084 8.357
16.778 -0.082 8.202
16.778 -0.072 8.040
16.778 -0.079 7.893
16.778 -0.093 7.726
16.778 -0.098 7.576
16.778 -0.112 7.411
16.778 -0.096 7.257
16.778 -0.022 7.096
16.779 0.053 6.950
16.779 0.083 6.786
16.778 0.080 6.639
16.778 0.080 6.471
16.778 0.077 6.316
16.778 0.067 6.154
16.777 0.065 6.004
16.777 0.059 5.843
16.776 0.048 5.682
16.776 0.048 5.532
16.775 0.055 5.367
16.775 0.052 5.208
16.775 0.042 5.067
16.774 0.037 4.896
16.774 0.036 4.747
16.773 0.021 4.588
16.773 0.012 4.426
16.773 0.021 4.272
16.773 0.130 4.112
16.773 0.234 4.029
16.774 0.330 3.945
16.773 0.369 3.793
16.773 0.266 3.644
16.772 0.215 3.485
16.772 0.204 3.330
16.772 0.197 3.165
16.771 0.198 3.011
16.771 0.198 2.852
16.770 0.192 2.691
16.770 0.188 2.536
16.769 0.182 2.379
16.768 0.179 2.222
16.768 0.188 2.071
16.767 0.188 1.902
16.767 0.182 1.755
16.767 0.187 1.589
16.767 0.201 1.432
16.766 0.212 1.274
16.766 0.218 1.121
16.766 0.219 0.957
16.766 0.232 0.805
16.766 0.210 0.671
16.766 0.212 0.621
17.006 31.281 30.611
17.006 31.152 30.509
17.005 31.027 30.405
17.005 30.901 30.294
17.005 30.812 30.188
17.005 30.750 30.088
17.005 30.730 29.986
17.005 30.716 29.884
17.005 30.711 29.703
17.005 30.707 29.512
17.005 30.708 29.332
17.005 30.710 29.135
17.005 30.706 28.954
17.005 30.705 28.762
17.005 30.713 28.662
17.005 30.722 28.491
17.005 30.731 28.296
17.005 30.736 28.110
17.005 30.732 27.929
17.005 30.723 27.735
17.005 30.717 27.550
17.004 30.720 27.358
17.004 30.721 27.179
17.004 30.712 26.983
17.004 30.703 26.805
17.004 30.696 26.704
17.004 30.697 26.518
17.004 30.707 26.417
17.004 30.713 26.234
17.004 30.713 26.057
17.005 30.714 25.867
17.005 30.728 25.682
17.005 30.745 25.497
17.005 30.752 25.307
17.005 30.753 25.124
17.005 30.746 24.938
17.005 30.741 24.742
17.005 30.737 24.558
17.005 30.731 24.370
17.006 30.734 24.190
17.006 30.743 23.999
17.006 30.735 23.814
17.006 30.723 23.711
17.006 30.714 23.534
17.006 30.715 23.345
17.006 30.720 23.153
17.006 30.729 22.973
17.006 30.733 22.784
17.006 30.739 22.602
17.006 30.738 22.416
17.005 30.723 22.220
17.005 30.713 22.036
17.005 30.721 21.858
17.005 30.731 21.751
17.005 30.738 21.571
17.005 30.745 21.384
17.005 30.744 21.203
17.005 30.730 21.016
17.005 30.710 20.826
17.005 30.709 20.638
17.005 30.716 20.448
17.005 30.706 20.267
17.005 30.694 20.165
17.006 30.683 19.988
17.006 30.679 19.794
17.006 30.683 19.610
17.006 30.685 19.429
17.006 30.686 19.244
17.007 30.690 19.053
17.007 30.679 18.869
17.007 30.657 18.677
17.007 30.656 18.486
17.007 30.667 18.313
17.007 30.670 18.128
17.007 30.665 17.935
17.007 30.658 17.738
17.007 30.656 17.569
17.007 30.675 17.376
17.007 30.692 17.192
17.007 30.702 17.011
17.006 30.714 16.819
17.006 30.725 16.636
17.006 30.740 16.450
17.006 30.726 16.271
17.006 30.693 16.080
17.005 30.671 15.904
17.005 30.677 15.824
16.883 0.245 13.707
16.883 0.237 13.560
16.883 0.212 13.400
16.883 0.192 13.244
16.882 0.177 13.083
16.882 0.159 12.922
16.882 0.152 12.770
16.882 0.146 12.612
16.882 0.134 12.454
16.882 0.131 12.292
16.882 0.129 12.139
16.882 0.132 11.974
16.882 0.137 11.831
16.882 0.138 11.660
16.882 0.136 11.513
16.882 0.133 11.342
16.881 0.124 11.202
16.881 0.112 11.036
16.881 0.117 10.880
16.881 0.197 10.711
16.881 0.282 10.632
16.881 0.132 10.340
16.880 0.075 10.255
16.880 0.021 10.089
16.880 -0.002 9.931
16.879 -0.009 9.775
16.879 -0.013 9.615
16.879 -0.015 9.465
16.879 -0.029 9.297
16.879 -0.039 9.140
16.879 -0.050 8.988
16.879 -0.050 8.832
16.879 -0.054 8.676
16.878 -0.072 8.517
16.878 -0.080 8.353
16.878 -0.078 8.203
16.878 -0.069 8.044
16.878 -0.072 7.893
16.878 -0.079 7.726
16.878 -0.090 7.571
16.878 -0.109 7.409
16.878 -0.101 7.268
16.879 -0.032 7.100
16.879 0.051 6.937
16.879 0.082 6.791
16.879 0.078 6.628
16.879 0.079 6.472
16.878 0.075 6.318
16.878 0.061 6.165
16.878 0.060 5.999
16.877 0.057 5.843
16.877 0.043 5.687
16.876 0.036 5.523
16.876 0.040 5.371
16.875 0.040 5.215
16.875 0.026 5.067
16.874 0.020 4.895
16.874 0.017 4.751
16.874 0.004 4.585
16.873 -0.003 4.423
16.873 0.006 4.268
16.873 0.041 4.185
16.873 0.112 4.098
16.874 0.218 4.030
16.874 0.317 3.961
16.874 0.373 3.877
16.874 0.321 3.725
16.873 0.232 3.559
16.873 0.207 3.406
16.872 0.199 3.245
16.872 0.198 3.087
16.871 0.199 2.929
16.871 0.194 2.778
16.870 0.186 2.616
16.870 0.184 2.461
16.869 0.179 2.299
16.869 0.179 2.141
16.868 0.181 1.989
16.868 0.182 1.827
16.867 0.184 1.669
16.867 0.195 1.523
16.867 0.207 1.351
16.867 0.213 1.197
16.867 0.217 1.047
16.867 0.223 0.877
16.867 0.238 0.720
16.867 0.263 0.621
17.106 31.106 30.592
17.106 30.973 30.490
17.106 30.856 30.375
17.105 30.735 30.268
17.105 30.657 30.163
17.105 30.603 30.057
17.105 30.579 29.877
17.105 30.582 29.775
17.105 30.577 29.598
17.105 30.571 29.491
17.106 30.570 29.311
17.106 30.576 29.127
17.106 30.582 29.022
17.106 30.573 28.844
17.106 30.572 28.655
17.106 30.572 28.555
17.106 30.587 28.381
17.106 30.591 28.189
17.105 30.584 28.004
17.105 30.582 27.813
17.105 30.572 27.630
17.105 30.571 27.435
17.105 30.578 27.250
17.105 30.570 27.066
17.105 30.560 26.882
17.105 30.562 26.781
17.105 30.555 26.681
17.105 30.551 26.506
17.105 30.559 26.317
17.105 30.561 26.124
17.105 30.559 25.944
17.105 30.573 25.763
17.105 30.593 25.575
17.106 30.606 25.384
17.106 30.605 25.196
17.106 30.597 25.015
17.106 30.593 24.826
17.106 30.592 24.638
17.106 30.589 24.458
17.106 30.587 24.268
17.106 30.593 24.072
17.106 30.598 23.969
17.106 30.588 23.798
17.106 30.571 23.614
17.106 30.568 23.421
17.106 30.572 23.240
17.106 30.577 23.054
17.106 30.586 22.860
17.106 30.593 22.677
17.106 30.601 22.501
17.106 30.593 22.315
17.106 30.582 22.212
17.106 30.577 22.020
17.106 30.586 21.840
17.106 30.590 21.652
17.106 30.596 21.477
17.106 30.603 21.375
17.106 30.598 21.273
17.106 30.590 21.096
17.106 30.577 20.907
17.106 30.568 20.725
17.106 30.574 20.532
17.106 30.575 20.349
17.106 30.555 20.157
17.106 30.540 19.978
17.106 30.538 19.789
17.107 30.541 19.600
17.107 30.540 19.414
17.107 30.541 19.231
17.107 30.548 19.038
17.107 30.537 18.860
17.107 30.520 18.670
17.107 30.525 18.483
17.107 30.542 18.300
17.107 30.540 18.109
17.107 30.527 17.933
17.107 30.516 17.746
17.107 30.518 17.643
17.107 30.530 17.461
17.107 30.547 17.272
17.107 30.560 17.096
17.107 30.561 16.996
17.107 30.570 16.816
17.107 30.579 16.634
17.107 30.590 16.519
17.107 30.589 16.344
17.106 30.557 16.165
17.106 30.526 15.975
16.984 0.244 13.635
16.984 0.222 13.485
16.984 0.202 13.316
16.984 0.189 13.161
16.984 0.172 13.005
16.983 0.158 12.854
16.983 0.153 12.684
16.983 0.145 12.530
16.983 0.138 12.377
16.983 0.133 12.212
16.983 0.129 12.056
16.983 0.131 11.897
16.983 0.127 11.750
16.983 0.121 11.588
16.983 0.120 11.432
16.983 0.122 11.271
16.983 0.121 11.117
16.982 0.121 10.956
16.982 0.134 10.803
16.982 0.147 10.718
16.982 0.096 10.340
16.981 0.049 10.166
16.981 0.016 10.010
16.981 0.001 9.846
16.981 -0.007 9.700
16.980 -0.007 9.538
16.980 -0.014 9.388
16.980 -0.030 9.214
16.980 -0.046 9.072
16.980 -0.056 8.906
16.980 -0.058 8.750
16.980 -0.065 8.595
16.979 -0.078 8.440
16.979 -0.083 8.278
16.979 -0.074 8.121
16.979 -0.069 7.958
16.979 -0.077 7.815
16.979 -0.084 7.649
16.979 -0.095 7.491
16.980 -0.102 7.338
16.980 -0.058 7.183
16.980 0.032 7.015
16.980 0.086 6.871
16.980 0.083 6.707
16.980 0.080 6.553
16.980 0.083 6.392
16.979 0.072 6.245
16.979 0.064 6.071
16.979 0.065 5.926
16.978 0.055 5.764
16.978 0.038 5.606
16.977 0.034 5.456
16.977 0.035 5.291
16.976 0.026 5.136
16.976 0.012 4.980
16.975 0.006 4.820
16.975 -0.007 4.658
16.975 -0.015 4.504
16.974 -0.017 4.349
16.974 0.022 4.193
16.974 0.091 4.104
16.975 0.195 4.031
16.975 0.295 3.959
16.975 0.357 3.800
16.974 0.262 3.642
16.974 0.206 3.483
16.973 0.192 3.325
16.973 0.190 3.164
16.973 0.195 3.010
16.972 0.195 2.853
16.972 0.187 2.698
16.971 0.187 2.537
16.971 0.183 2.379
16.970 0.178 2.221
16.969 0.179 2.064
16.969 0.180 1.912
16.969 0.185 1.749
16.968 0.194 1.588
16.968 0.206 1.434
16.968 0.216 1.276
16.968 0.216 1.113
16.968 0.220 0.963
16.968 0.234 0.816
16.968 0.229 0.661
16.968 0.230 0.623
17.207 31.062 30.671
17.207 30.944 30.574
17.206 30.809 30.465
17.206 30.688 30.354
17.206 30.578 30.246
17.205 30.510 30.151
17.205 30.461 30.045
17.205 30.449 29.941
17.206 30.447 29.769
17.206 30.449 29.578
17.206 30.447 29.387
17.206 30.447 29.195
17.206 30.451 29.019
17.206 30.440 28.831
17.206 30.429 28.721
17.206 30.430 28.548
17.206 30.451 28.357
17.206 30.459 28.179
17.206 30.461 28.070
17.206 30.449 27.892
17.205 30.441 27.704
17.205 30.434 27.519
17.205 30.432 27.332
17.205 30.435 27.149
17.205 30.424 26.958
17.205 30.413 26.858
17.205 30.410 26.668
17.205 30.408 26.489
17.205 30.407 26.296
17.205 30.404 26.112
17.205 30.404 25.930
17.205 30.416 25.739
17.206 30.441 25.563
17.206 30.459 25.375
17.206 30.461 25.182
17.206 30.456 24.993
17.206 30.450 24.815
17.206 30.447 24.626
17.206 30.443 24.438
17.206 30.441 24.244
17.206 30.446 24.074
17.206 30.448 23.877
17.206 30.440 23.690
17.206 30.426 23.506
17.206 30.422 23.313
17.206 30.426 23.130
17.206 30.434 22.949
17.206 30.442 22.760
17.206 30.451 22.572
17.206 30.457 22.383
17.206 30.443 22.202
17.206 30.434 22.019
17.206 30.438 21.827
17.206 30.442 21.637
17.206 30.445 21.457
17.206 30.447 21.273
17.206 30.445 21.087
17.206 30.436 20.893
17.206 30.429 20.709
17.206 30.438 20.530
17.206 30.447 20.429
17.206 30.437 20.245
17.206 30.417 20.058
17.207 30.414 19.872
17.207 30.415 19.687
17.207 30.409 19.580
17.207 30.403 19.408
17.207 30.403 19.220
17.207 30.403 19.037
17.208 30.395 18.846
17.208 30.383 18.656
17.208 30.390 18.478
17.208 30.403 18.379
17.208 30.409 18.205
17.208 30.401 18.105
17.208 30.398 18.000
17.208 30.388 17.827
17.208 30.388 17.644
17.208 30.394 17.454
17.208 30.411 17.268
17.207 30.426 17.086
17.207 30.434 16.892
17.207 30.442 16.712
17.207 30.451 16.534
17.207 30.450 16.432
17.207 30.435 16.239
17.206 30.403 16.061
17.206 30.384 15.867
17.085 0.280 13.786
17.085 0.254 13.642
17.085 0.222 13.473
17.085 0.202 13.321
17.084 0.187 13.160
17.084 0.170 13.002
17.084 0.155 12.847
17.084 0.143 12.691
17.084 0.138 12.527
17.084 0.137 12.375
17.084 0.130 12.221
17.084 0.126 12.056
17.084 0.126 11.905
17.084 0.120 11.735
17.084 0.108 11.586
17.084 0.106 11.433
17.083 0.115 11.272
17.083 0.123 11.112
17.083 0.116 10.952
17.083 0.102 10.805
17.082 0.059 10.254
17.082 0.024 10.093
17.082 0.005 9.934
17.081 -0.013 9.773
17.081 -0.022 9.622
17.081 -0.022 9.449
17.081 -0.030 9.307
17.081 -0.049 9.145
17.081 -0.061 8.985
17.080 -0.066 8.830
17.080 -0.066 8.673
17.080 -0.073 8.513
17.080 -0.084 8.362
17.080 -0.085 8.202
17.080 -0.076 8.042
17.080 -0.084 7.884
17.080 -0.089 7.723
17.080 -0.092 7.577
17.080 -0.098 7.416
17.080 -0.074 7.254
17.081 0.001 7.098
17.081 0.078 6.947
17.081 0.087 6.794
17.081 0.069 6.629
17.080 0.073 6.475
17.080 0.068 6.312
17.080 0.055 6.171
17.079 0.056 5.994
17.079 0.063 5.842
17.079 0.048 5.685
17.078 0.035 5.529
17.078 0.036 5.374
17.077 0.029 5.212
17.077 0.010 5.053
17.076 -0.005 4.901
17.076 -0.018 4.741
17.076 -0.031 4.588
17.075 -0.028 4.431
17.075 -0.018 4.268
17.075 0.075 4.107
17.075 0.177 4.026
17.076 0.279 3.955
17.076 0.351 3.803
17.075 0.267 3.639
17.075 0.210 3.487
17.074 0.193 3.320
17.074 0.192 3.171
17.073 0.198 3.010
17.073 0.194 2.853
17.072 0.185 2.689
17.072 0.187 2.536
17.071 0.182 2.383
17.071 0.181 2.223
17.070 0.183 2.067
17.070 0.188 1.902
17.069 0.193 1.758
17.069 0.201 1.587
17.069 0.214 1.433
17.069 0.221 1.276
17.069 0.216 1.120
17.068 0.221 0.959
17.069 0.229 0.799
17.069 0.248 0.662
17.069 0.250 0.617
17.306 30.895 30.658
17.306 30.780 30.559
17.305 30.645 30.446
17.305 30.530 30.344
17.305 30.424 30.228
17.305 30.361 30.120
17.305 30.318 30.026
17.305 30.306 29.836
17.305 30.314 29.654
17.305 30.316 29.469
17.305 30.321 29.278
17.305 30.328 29.175
17.305 30.328 28.997
17.305 30.309 28.817
17.305 30.297 28.623
17.305 30.311 28.434
17.305 30.329 28.251
17.305 30.331 28.067
17.305 30.318 27.877
17.305 30.312 27.691
17.305 30.304 27.495
17.304 30.298 27.320
17.304 30.296 27.218
17.304 30.293 27.038
17.304 30.283 26.848
17.304 30.278 26.654
17.304 30.277 26.474
17.304 30.267 26.281
17.304 30.256 26.100
17.304 30.254 25.908
17.305 30.265 25.729
17.305 30.290 25.540
17.305 30.313 25.352
17.305 30.320 25.174
17.305 30.322 24.986
17.305 30.323 24.801
17.305 30.318 24.614
17.306 30.315 24.424
17.306 30.315 24.233
17.306 30.318 24.052
17.306 30.326 23.866
17.306 30.318 23.681
17.306 30.303 23.495
17.306 30.302 23.393
17.306 30.302 23.210
17.306 30.309 23.024
17.306 30.311 22.848
17.306 30.312 22.745
17.306 30.324 22.565
17.306 30.324 22.375
17.306 30.309 22.193
17.305 30.296 21.998
17.305 30.292 21.817
17.305 30.295 21.627
17.305 30.296 21.440
17.305 30.303 21.261
17.305 30.312 21.160
17.305 30.309 20.980
17.305 30.303 20.797
17.305 30.300 20.695
17.305 30.309 20.521
17.305 30.318 20.425
17.305 30.312 20.321
17.306 30.293 20.151
17.306 30.288 20.049
17.306 30.278 19.946
17.306 30.282 19.764
17.306 30.286 19.585
17.306 30.276 19.396
17.307 30.272 19.207
17.307 30.270 19.029
17.307 30.258 18.840
17.307 30.246 18.647
17.307 30.251 18.468
17.307 30.264 18.278
17.307 30.257 18.097
17.307 30.248 17.905
17.307 30.248 17.718
17.307 30.254 17.540
17.307 30.262 17.350
17.307 30.278 17.171
17.307 30.295 16.986
17.307 30.309 16.798
17.306 30.319 16.611
17.306 30.322 16.435
17.306 30.310 16.242
17.306 30.307 16.140
17.306 30.299 15.967
17.306 30.332 15.868
17.305 30.343 15.763
17.305 30.362 15.615
17.185 0.278 13.787
17.185 0.247 13.630
17.184 0.217 13.478
17.184 0.196 13.319
17.184 0.179 13.165
17.184 0.161 13.008
17.184 0.145 12.839
17.184 0.133 12.691
17.184 0.131 12.536
17.184 0.136 12.370
17.184 0.135 12.213
17.184 0.128 12.057
17.184 0.125 11.903
17.184 0.118 11.743
17.183 0.104 11.588
17.183 0.102 11.427
17.183 0.116 11.265
17.183 0.129 11.117
17.183 0.119 10.956
17.183 0.127 10.807
17.183 0.141 10.642
17.182 0.089 10.417
17.182 0.057 10.240
17.182 0.026 10.082
17.181 0.005 9.936
17.181 -0.015 9.775
17.181 -0.024 9.615
17.181 -0.025 9.458
17.181 -0.033 9.303
17.180 -0.048 9.145
17.180 -0.061 8.987
17.180 -0.064 8.826
17.180 -0.065 8.673
17.180 -0.068 8.513
17.180 -0.074 8.358
17.180 -0.081 8.201
17.180 -0.075 8.045
17.180 -0.073 7.888
17.180 -0.082 7.726
17.180 -0.084 7.574
17.180 -0.082 7.413
17.180 -0.053 7.260
17.180 0.021 7.109
17.181 0.091 6.941
17.181 0.091 6.784
17.180 0.073 6.629
17.180 0.072 6.478
17.180 0.066 6.314
17.180 0.059 6.157
17.179 0.061 6.003
17.179 0.070 5.839
17.178 0.053 5.692
17.178 0.038 5.529
17.177 0.036 5.366
17.177 0.024 5.215
17.176 0.009 5.051
17.176 -0.014 4.904
17.176 -0.032 4.742
17.175 -0.035 4.584
17.175 -0.030 4.434
17.175 -0.022 4.263
17.175 0.063 4.111
17.175 0.158 4.023
17.175 0.256 3.948
17.175 0.338 3.803
17.175 0.268 3.641
17.174 0.214 3.484
17.174 0.195 3.320
17.173 0.196 3.168
17.173 0.203 3.007
17.173 0.200 2.857
17.172 0.193 2.695
17.172 0.191 2.534
17.171 0.189 2.379
17.170 0.186 2.225
17.170 0.188 2.064
17.169 0.193 1.906
17.169 0.200 1.745
17.169 0.206 1.597
17.169 0.216 1.431
17.168 0.223 1.278
17.168 0.219 1.117
17.168 0.222 0.960
17.168 0.239 0.803
17.168 0.241 0.666
17.168 0.242 0.623
17.405 30.872 30.791
17.405 30.742 30.641
17.404 30.616 30.531
17.404 30.490 30.417
17.404 30.383 30.319
17.404 30.280 30.215
17.403 30.220 30.113
17.403 30.183 30.011
17.404 30.172 29.825
17.404 30.183 29.633
17.404 30.190 29.446
17.404 30.194 29.266
17.404 30.198 29.078
17.404 30.192 28.885
17.404 30.170 28.696
17.404 30.170 28.516
17.404 30.190 28.330
17.404 30.197 28.147
17.404 30.198 28.044
17.404 30.188 27.868
17.404 30.185 27.670
17.403 30.176 27.491
17.403 30.172 27.303
17.403 30.163 27.112
17.403 30.156 26.928
17.403 30.150 26.742
17.403 30.145 26.548
17.403 30.140 26.359
17.403 30.129 26.181
17.403 30.117 25.987
17.403 30.118 25.800
17.403 30.138 25.618
17.404 30.163 25.435
17.404 30.180 25.254
17.404 30.197 25.064
17.404 30.205 24.884
17.404 30.201 24.693
17.404 30.196 24.503
17.404 30.193 24.322
17.404 30.193 24.135
17.404 30.191 24.032
17.405 30.197 23.858
17.405 30.202 23.756
17.405 30.192 23.578
17.405 30.180 23.390
17.405 30.178 23.204
17.405 30.180 23.011
17.405 30.179 22.827
17.405 30.191 22.645
17.404 30.201 22.456
17.404 30.194 22.271
17.404 30.181 22.085
17.404 30.175 21.901
17.404 30.169 21.710
17.404 30.165 21.530
17.404 30.168 21.339
17.404 30.174 21.149
17.404 30.173 20.972
17.404 30.167 20.784
17.404 30.176 20.590
17.404 30.192 20.419
17.404 30.186 20.221
17.404 30.168 20.040
17.405 30.164 19.862
17.405 30.163 19.754
17.405 30.163 19.580
17.405 30.149 19.391
17.405 30.152 19.289
17.405 30.146 19.189
17.405 30.136 19.018
17.405 30.125 18.821
17.406 30.119 18.650
17.406 30.121 18.547
17.406 30.128 18.365
17.406 30.137 18.177
17.406 30.128 17.994
17.406 30.123 17.807
17.406 30.130 17.619
17.406 30.134 17.442
17.405 30.145 17.247
17.405 30.167 17.078
17.405 30.178 16.978
17.405 30.195 16.876
17.405 30.208 16.693
17.405 30.208 16.525
17.405 30.200 16.425
17.405 30.199 16.322
17.405 30.187 16.143
17.404 30.189 15.971
17.404 30.213 15.872
17.404 30.236 15.782
17.284 0.230 13.783
17.284 0.239 13.633
17.284 0.220 13.482
17.284 0.198 13.321
17.283 0.180 13.168
17.283 0.162 13.002
17.283 0.148 12.839
17.283 0.137 12.687
17.283 0.135 12.531
17.283 0.143 12.373
17.283 0.140 12.213
17.283 0.131 12.065
17.283 0.127 11.904
17.283 0.121 11.738
17.283 0.112 11.582
17.283 0.109 11.431
17.282 0.123 11.276
17.282 0.134 11.113
17.282 0.130 10.957
17.282 0.132 10.797
17.282 0.127 10.725
17.281 0.108 10.325
17.281 0.050 10.169
17.281 0.023 10.016
17.280 0.003 9.851
17.280 -0.015 9.696
17.280 -0.022 9.538
17.280 -0.027 9.376
17.280 -0.038 9.224
17.280 -0.056 9.066
17.279 -0.065 8.912
17.279 -0.058 8.749
17.279 -0.061 8.590
17.279 -0.064 8.444
17.279 -0.072 8.274
17.279 -0.072 8.122
17.279 -0.064 7.967
17.279 -0.070 7.808
17.279 -0.075 7.654
17.279 -0.073 7.494
17.279 -0.061 7.342
17.279 -0.007 7.180
17.280 0.072 7.017
17.280 0.107 6.861
17.280 0.091 6.712
17.279 0.077 6.555
17.279 0.074 6.389
17.279 0.067 6.237
17.278 0.061 6.081
17.278 0.072 5.927
17.278 0.069 5.762
17.277 0.051 5.602
17.277 0.046 5.459
17.276 0.037 5.287
17.276 0.023 5.143
17.275 0.003 4.981
17.275 -0.018 4.816
17.274 -0.032 4.661
17.274 -0.034 4.504
17.274 -0.029 4.350
17.274 -0.014 4.192
17.274 0.036 4.105
17.274 0.124 4.027
17.274 0.222 3.958
17.274 0.294 3.880
17.274 0.295 3.722
17.274 0.230 3.558
17.273 0.201 3.405
17.273 0.193 3.243
17.272 0.201 3.093
17.272 0.203 2.926
17.271 0.198 2.778
17.271 0.197 2.616
17.270 0.199 2.455
17.270 0.193 2.300
17.269 0.193 2.142
17.269 0.197 1.985
17.268 0.198 1.831
17.268 0.202 1.669
17.268 0.211 1.512
17.268 0.222 1.357
17.267 0.227 1.192
17.267 0.231 1.041
17.267 0.237 0.887
17.267 0.251 0.721
17.268 0.271 0.626
17.503 30.586 30.624
17.502 30.465 30.514
17.502 30.343 30.400
17.502 30.233 30.299
17.501 30.141 30.195
17.501 30.089 30.088
17.501 30.052 29.985
17.501 30.039 29.806
17.502 30.048 29.706
17.502 30.057 29.536
17.502 30.054 29.431
17.502 30.055 29.251
17.502 30.056 29.064
17.502 30.061 28.964
17.502 30.054 28.863
17.502 30.039 28.687
17.502 30.038 28.504
17.502 30.059 28.311
17.502 30.065 28.129
17.502 30.056 27.936
17.502 30.052 27.754
17.501 30.050 27.571
17.501 30.041 27.380
17.501 30.031 27.189
17.501 30.025 26.998
17.501 30.019 26.819
17.501 30.011 26.637
17.501 30.006 26.439
17.501 29.996 26.257
17.501 29.981 26.070
17.501 29.970 25.877
17.501 29.975 25.692
17.501 29.999 25.515
17.502 30.022 25.326
17.502 30.046 25.153
17.502 30.068 24.956
17.502 30.078 24.773
17.502 30.071 24.586
17.502 30.070 24.402
17.502 30.074 24.210
17.502 30.067 24.027
17.503 30.069 23.847
17.503 30.066 23.659
17.503 30.054 23.464
17.503 30.053 23.288
17.503 30.063 23.097
17.503 30.065 22.913
17.503 30.061 22.725
17.503 30.069 22.538
17.502 30.068 22.350
17.502 30.056 22.169
17.502 30.050 21.981
17.502 30.044 21.789
17.502 30.037 21.610
17.502 30.034 21.422
17.502 30.039 21.239
17.502 30.042 21.051
17.502 30.037 20.857
17.502 30.036 20.682
17.502 30.054 20.492
17.502 30.062 20.315
17.502 30.049 20.120
17.503 30.038 19.938
17.503 30.039 19.752
17.503 30.047 19.651
17.503 30.042 19.467
17.503 30.032 19.289
17.503 30.026 19.100
17.504 30.015 18.916
17.504 30.009 18.725
17.504 30.006 18.542
17.504 30.009 18.355
17.504 30.014 18.169
17.504 30.006 17.983
17.504 30.005 17.799
17.504 30.012 17.617
17.504 30.018 17.431
17.504 30.028 17.243
17.504 30.055 17.067
17.504 30.085 16.881
17.503 30.089 16.694
17.503 30.081 16.594
17.503 30.071 16.405
17.503 30.068 16.307
17.502 30.050 15.954
17.502 30.047 15.867
17.383 0.283 13.796
17.382 0.243 13.637
17.382 0.226 13.479
17.382 0.202 13.316
17.382 0.182 13.161
17.382 0.162 13.002
17.382 0.148 12.849
17.382 0.139 12.686
17.382 0.134 12.532
17.382 0.142 12.382
17.382 0.138 12.213
17.382 0.127 12.053
17.381 0.132 11.902
17.381 0.128 11.750
17.381 0.122 11.577
17.381 0.120 11.434
17.381 0.134 11.278
17.381 0.143 11.112
17.381 0.128 10.957
17.380 0.099 10.872
17.380 0.095 10.325
17.379 0.047 10.171
17.379 0.027 10.017
17.379 0.013 9.845
17.379 -0.006 9.697
17.379 -0.018 9.540
17.378 -0.024 9.382
17.378 -0.037 9.222
17.378 -0.055 9.063
17.378 -0.062 8.909
17.378 -0.056 8.752
17.378 -0.052 8.595
17.378 -0.056 8.433
17.378 -0.062 8.281
17.378 -0.059 8.125
17.378 -0.057 7.964
17.378 -0.065 7.806
17.378 -0.073 7.654
17.378 -0.075 7.491
17.378 -0.061 7.330
17.378 -0.013 7.182
17.378 0.064 7.028
17.378 0.107 6.869
17.378 0.098 6.708
17.378 0.079 6.548
17.378 0.077 6.394
17.377 0.070 6.241
17.377 0.057 6.077
17.377 0.066 5.921
17.376 0.066 5.771
17.376 0.049 5.602
17.375 0.047 5.454
17.375 0.041 5.291
17.374 0.022 5.136
17.374 0.000 4.978
17.373 -0.018 4.825
17.373 -0.033 4.661
17.373 -0.039 4.510
17.372 -0.035 4.346
17.372 -0.021 4.192
17.372 0.024 4.110
17.372 0.107 4.019
17.373 0.201 3.944
17.373 0.298 3.806
17.372 0.251 3.645
17.372 0.201 3.480
17.372 0.184 3.327
17.371 0.188 3.164
17.371 0.195 3.010
17.370 0.192 2.847
17.370 0.191 2.701
17.369 0.193 2.538
17.369 0.188 2.378
17.368 0.186 2.224
17.368 0.196 2.062
17.367 0.195 1.904
17.367 0.194 1.752
17.366 0.198 1.593
17.366 0.207 1.434
17.366 0.219 1.275
17.366 0.224 1.119
17.366 0.233 0.957
17.366 0.244 0.805
17.366 0.263 0.662
17.366 0.264 0.612
17.601 30.441 30.601
17.601 30.311 30.501
17.600 30.195 30.386
17.600 30.090 30.277
17.600 30.005 30.182
17.600 29.958 30.085
17.600 29.925 29.972
17.600 29.913 29.792
17.600 29.922 29.602
17.600 29.923 29.420
17.601 29.923 29.226
17.601 29.929 29.043
17.601 29.926 28.857
17.601 29.916 28.673
17.601 29.919 28.482
17.601 29.935 28.299
17.601 29.932 28.119
17.601 29.929 28.026
17.600 29.919 27.914
17.600 29.920 27.745
17.600 29.926 27.645
17.600 29.920 27.459
17.600 29.911 27.269
17.600 29.907 27.088
17.600 29.903 26.896
17.600 29.893 26.710
17.600 29.883 26.528
17.600 29.873 26.428
17.600 29.864 26.248
17.600 29.846 26.051
17.600 29.832 25.869
17.600 29.836 25.677
17.600 29.854 25.493
17.600 29.877 25.314
17.600 29.904 25.126
17.601 29.933 24.948
17.601 29.947 24.766
17.601 29.943 24.576
17.601 29.946 24.387
17.601 29.948 24.201
17.601 29.943 24.013
17.601 29.938 23.835
17.601 29.929 23.642
17.601 29.922 23.455
17.601 29.922 23.274
17.601 29.930 23.080
17.601 29.936 22.901
17.601 29.931 22.713
17.601 29.934 22.530
17.601 29.936 22.348
17.601 29.928 22.155
17.601 29.928 21.974
17.601 29.921 21.775
17.601 29.908 21.603
17.601 29.910 21.500
17.600 29.914 21.312
17.600 29.921 21.137
17.601 29.923 20.951
17.601 29.921 20.764
17.601 29.925 20.578
17.601 29.939 20.387
17.601 29.938 20.211
17.601 29.924 20.018
17.601 29.917 19.833
17.602 29.923 19.655
17.602 29.924 19.459
17.602 29.907 19.281
17.602 29.897 19.181
17.602 29.895 18.999
17.602 29.885 18.810
17.602 29.881 18.623
17.602 29.882 18.441
17.602 29.883 18.256
17.602 29.884 18.071
17.602 29.884 17.892
17.602 29.887 17.790
17.602 29.892 17.609
17.602 29.898 17.419
17.602 29.906 17.237
17.602 29.912 17.135
17.602 29.945 16.964
17.602 29.972 16.783
17.602 29.972 16.590
17.602 29.966 16.407
17.601 29.946 16.224
17.601 29.936 16.117
17.601 29.924 15.934
17.601 29.913 15.764
17.482 0.280 13.785
17.482 0.263 13.635
17.482 0.230 13.479
17.481 0.204 13.319
17.481 0.186 13.159
17.481 0.163 13.007
17.481 0.151 12.848
17.481 0.142 12.687
17.481 0.134 12.526
17.481 0.138 12.370
17.481 0.132 12.224
17.481 0.124 12.059
17.481 0.132 11.898
17.481 0.131 11.748
17.480 0.124 11.587
17.480 0.124 11.436
17.480 0.135 11.265
17.480 0.142 11.114
17.480 0.108 10.958
17.480 0.085 10.797
17.479 0.061 10.335
17.479 0.039 10.164
17.478 0.020 10.011
17.478 0.015 9.856
17.478 -0.004 9.699
17.478 -0.016 9.524
17.478 -0.023 9.388
17.478 -0.037 9.222
17.477 -0.053 9.065
17.477 -0.055 8.909
17.477 -0.045 8.751
17.477 -0.040 8.593
17.477 -0.044 8.444
17.477 -0.044 8.278
17.477 -0.047 8.124
17.477 -0.051 7.969
17.477 -0.061 7.808
17.477 -0.073 7.648
17.477 -0.080 7.488
17.477 -0.067 7.335
17.477 -0.022 7.183
17.478 0.057 7.020
17.478 0.104 6.872
17.478 0.104 6.710
17.477 0.091 6.557
17.477 0.087 6.385
17.477 0.082 6.240
17.476 0.067 6.088
17.476 0.067 5.914
17.476 0.064 5.764
17.475 0.046 5.610
17.475 0.041 5.449
17.474 0.037 5.295
17.474 0.016 5.136
17.473 -0.006 4.975
17.473 -0.019 4.820
17.472 -0.033 4.666
17.472 -0.038 4.507
17.472 -0.038 4.350
17.472 -0.028 4.195
17.472 0.017 4.112
17.472 0.102 4.020
17.472 0.198 3.946
17.472 0.274 3.879
17.472 0.282 3.729
17.471 0.218 3.557
17.471 0.188 3.407
17.471 0.181 3.248
17.470 0.189 3.088
17.470 0.192 2.928
17.469 0.191 2.775
17.469 0.192 2.612
17.468 0.189 2.461
17.468 0.184 2.299
17.467 0.190 2.148
17.467 0.192 1.980
17.466 0.186 1.829
17.466 0.184 1.670
17.466 0.190 1.513
17.465 0.208 1.359
17.465 0.216 1.190
17.465 0.230 1.041
17.465 0.248 0.880
17.465 0.247 0.728
17.465 0.245 0.624
17.700 30.288 30.580
17.700 30.164 30.479
17.700 30.049 30.372
17.699 29.954 30.260
17.699 29.881 30.152
17.699 29.812 29.967
17.699 29.802 29.778
17.700 29.809 29.587
17.700 29.811 29.400
17.700 29.807 29.215
17.700 29.808 29.030
17.700 29.808 28.844
17.700 29.801 28.659
17.700 29.802 28.468
17.700 29.811 28.284
17.700 29.806 28.094
17.700 29.797 27.913
17.699 29.805 27.729
17.699 29.804 27.537
17.699 29.794 27.348
17.699 29.785 27.163
17.699 29.774 26.981
17.699 29.766 26.789
17.699 29.755 26.601
17.699 29.743 26.414
17.699 29.734 26.231
17.699 29.730 26.123
17.699 29.709 25.955
17.699 29.704 25.758
17.699 29.713 25.580
17.699 29.715 25.477
17.699 29.732 25.297
17.700 29.759 25.113
17.700 29.788 24.939
17.700 29.809 24.750
17.700 29.819 24.563
17.700 29.834 24.371
17.700 29.840 24.197
17.700 29.824 24.006
17.700 29.812 23.815
17.700 29.801 23.630
17.700 29.788 23.442
17.700 29.790 23.267
17.700 29.802 23.082
17.700 29.810 22.977
17.700 29.805 22.801
17.700 29.796 22.700
17.700 29.803 22.515
17.700 29.807 22.333
17.700 29.804 22.148
17.700 29.812 21.957
17.700 29.803 21.770
17.700 29.789 21.590
17.700 29.781 21.402
17.700 29.787 21.213
17.700 29.801 21.031
17.700 29.808 20.931
17.700 29.805 20.757
17.700 29.800 20.657
17.700 29.808 20.475
17.700 29.815 20.292
17.700 29.812 20.191
17.700 29.795 20.012
17.701 29.789 19.831
17.701 29.788 19.726
17.701 29.793 19.548
17.701 29.781 19.362
17.701 29.778 19.173
17.701 29.772 18.986
17.702 29.767 18.802
17.702 29.772 18.621
17.702 29.769 18.433
17.702 29.767 18.252
17.702 29.765 18.059
17.702 29.764 17.876
17.702 29.765 17.688
17.702 29.773 17.506
17.702 29.774 17.324
17.702 29.792 17.137
17.702 29.826 16.959
17.701 29.852 16.765
17.701 29.861 16.590
17.701 29.865 16.408
17.701 29.849 16.223
17.701 29.836 16.128
17.701 29.815 16.022
17.700 29.805 15.914
17.700 29.794 15.740
17.582 0.297 13.775
17.582 0.251 13.638
17.581 0.222 13.479
17.581 0.199 13.322
17.581 0.180 13.161
17.581 0.160 13.003
17.581 0.152 12.844
17.581 0.142 12.688
17.581 0.131 12.531
17.581 0.131 12.376
17.581 0.127 12.208
17.581 0.120 12.061
17.581 0.128 11.904
17.580 0.128 11.740
17.580 0.122 11.590
17.580 0.122 11.430
17.580 0.129 11.276
17.580 0.139 11.110
17.580 0.153 10.959
17.580 0.128 10.804
17.579 0.112 10.721
17.579 0.068 10.336
17.578 0.021 10.162
17.578 0.017 10.006
17.578 0.014 9.852
17.578 -0.001 9.700
17.578 -0.014 9.535
17.578 -0.022 9.385
17.577 -0.035 9.222
17.577 -0.046 9.067
17.577 -0.048 8.906
17.577 -0.044 8.754
17.577 -0.041 8.595
17.577 -0.041 8.440
17.577 -0.045 8.277
17.577 -0.046 8.122
17.577 -0.047 7.970
17.577 -0.060 7.803
17.577 -0.073 7.659
17.577 -0.083 7.489
17.577 -0.073 7.328
17.577 -0.032 7.178
17.577 0.049 7.025
17.578 0.100 6.868
17.577 0.103 6.709
17.577 0.095 6.556
17.577 0.089 6.401
17.577 0.084 6.235
17.576 0.072 6.071
17.576 0.066 5.927
17.575 0.057 5.771
17.575 0.042 5.603
17.574 0.038 5.452
17.574 0.031 5.295
17.574 0.008 5.134
17.573 -0.012 4.982
17.573 -0.023 4.817
17.572 -0.036 4.664
17.572 -0.043 4.505
17.572 -0.041 4.350
17.572 -0.024 4.193
17.572 0.025 4.115
17.572 0.115 4.027
17.572 0.216 3.943
17.572 0.295 3.875
17.572 0.301 3.719
17.571 0.226 3.563
17.571 0.190 3.403
17.571 0.182 3.250
17.570 0.190 3.089
17.570 0.192 2.929
17.569 0.193 2.772
17.569 0.195 2.618
17.568 0.192 2.459
17.568 0.188 2.296
17.567 0.195 2.145
17.567 0.191 1.994
17.566 0.183 1.822
17.566 0.185 1.670
17.566 0.195 1.507
17.565 0.209 1.359
17.565 0.218 1.202
17.565 0.234 1.038
17.565 0.249 0.877
17.565 0.250 0.724
17.565 0.244 0.618
17.801 30.270 30.664
17.800 30.147 30.570
17.800 30.021 30.462
17.800 29.901 30.343
17.799 29.813 30.239
17.799 29.750 30.144
17.799 29.723 30.042
17.799 29.703 29.857
17.800 29.710 29.671
17.800 29.707 29.487
17.800 29.702 29.290
17.800 29.695 29.109
17.800 29.694 28.927
17.800 29.693 28.735
17.800 29.691 28.546
17.800 29.691 28.368
17.800 29.689 28.181
17.800 29.690 27.985
17.800 29.687 27.804
17.800 29.692 27.618
17.799 29.691 27.433
17.799 29.672 27.245
17.799 29.657 27.054
17.799 29.645 26.880
17.799 29.636 26.778
17.799 29.635 26.674
17.799 29.624 26.497
17.799 29.618 26.314
17.799 29.602 26.115
17.799 29.587 26.016
17.799 29.569 25.842
17.799 29.567 25.651
17.799 29.577 25.472
17.799 29.587 25.370
17.800 29.600 25.197
17.800 29.631 25.004
17.800 29.660 24.821
17.800 29.678 24.648
17.800 29.704 24.464
17.801 29.720 24.268
17.801 29.711 24.086
17.801 29.697 23.903
17.801 29.688 23.713
17.801 29.680 23.523
17.801 29.677 23.341
17.801 29.685 23.158
17.801 29.689 22.973
17.801 29.681 22.782
17.801 29.680 22.603
17.800 29.686 22.415
17.800 29.686 22.222
17.800 29.697 22.047
17.800 29.701 21.856
17.800 29.687 21.669
17.800 29.670 21.483
17.800 29.663 21.300
17.800 29.678 21.117
17.800 29.690 20.924
17.800 29.681 20.750
17.800 29.675 20.646
17.800 29.679 20.467
17.800 29.681 20.278
17.800 29.674 20.101
17.801 29.666 19.905
17.801 29.672 19.721
17.801 29.675 19.539
17.801 29.667 19.347
17.802 29.668 19.171
17.802 29.658 18.980
17.802 29.653 18.794
17.802 29.657 18.610
17.802 29.652 18.426
17.802 29.643 18.241
17.802 29.641 18.056
17.802 29.639 17.868
17.802 29.635 17.686
17.802 29.645 17.498
17.802 29.653 17.315
17.802 29.671 17.125
17.802 29.705 16.958
17.802 29.724 16.863
17.802 29.728 16.757
17.802 29.740 16.586
17.801 29.750 16.396
17.801 29.740 16.216
17.801 29.727 16.111
17.801 29.699 16.005
17.800 29.692 15.829
17.800 29.685 15.738
17.682 0.266 13.777
17.682 0.233 13.640
17.682 0.210 13.479
17.682 0.186 13.317
17.682 0.168 13.163
17.682 0.154 13.003
17.682 0.151 12.840
17.681 0.138 12.693
17.681 0.127 12.534
17.681 0.127 12.369
17.681 0.120 12.217
17.681 0.111 12.053
17.681 0.116 11.906
17.681 0.117 11.741
17.681 0.109 11.585
17.681 0.108 11.429
17.681 0.122 11.272
17.681 0.134 11.114
17.680 0.135 10.960
17.680 0.125 10.799
17.680 0.149 10.721
17.680 0.088 10.333
17.679 0.026 10.170
17.679 0.015 10.013
17.679 0.008 9.854
17.679 -0.010 9.698
17.678 -0.021 9.532
17.678 -0.025 9.384
17.678 -0.036 9.223
17.678 -0.041 9.070
17.678 -0.040 8.905
17.678 -0.036 8.751
17.678 -0.035 8.597
17.678 -0.038 8.436
17.678 -0.042 8.279
17.678 -0.049 8.128
17.678 -0.057 7.959
17.678 -0.070 7.807
17.677 -0.082 7.649
17.678 -0.090 7.498
17.678 -0.079 7.335
17.678 -0.032 7.175
17.678 0.044 7.024
17.678 0.096 6.871
17.678 0.098 6.713
17.678 0.090 6.551
17.678 0.084 6.393
17.677 0.077 6.238
17.677 0.065 6.080
17.677 0.057 5.920
17.676 0.047 5.766
17.676 0.034 5.611
17.675 0.033 5.451
17.675 0.024 5.290
17.674 0.002 5.137
17.674 -0.016 4.976
17.673 -0.022 4.831
17.673 -0.030 4.666
17.673 -0.037 4.503
17.672 -0.034 4.343
17.672 -0.012 4.195
17.672 0.040 4.114
17.673 0.131 4.030
17.673 0.232 3.948
17.673 0.312 3.874
17.673 0.313 3.716
17.672 0.232 3.563
17.672 0.196 3.402
17.671 0.192 3.249
17.671 0.198 3.088
17.670 0.192 2.938
17.670 0.191 2.769
17.669 0.193 2.614
17.669 0.190 2.464
17.668 0.195 2.299
17.668 0.202 2.141
17.667 0.195 1.983
17.667 0.189 1.831
17.667 0.192 1.671
17.666 0.204 1.511
17.666 0.212 1.354
17.666 0.220 1.198
17.666 0.235 1.043
17.666 0.246 0.880
17.666 0.257 0.728
17.666 0.245 0.618
17.900 30.113 30.645
17.900 29.996 30.546
17.900 29.881 30.438
17.899 29.763 30.335
17.899 29.681 30.234
17.899 29.621 30.125
17.899 29.599 30.027
17.899 29.593 29.846
17.900 29.594 29.743
17.900 29.587 29.558
17.900 29.578 29.379
17.900 29.575 29.191
17.900 29.570 28.999
17.900 29.571 28.812
17.900 29.574 28.628
17.900 29.570 28.441
17.900 29.565 28.256
17.900 29.570 28.076
17.900 29.578 27.972
17.900 29.576 27.792
17.899 29.573 27.598
17.899 29.572 27.425
17.899 29.556 27.230
17.899 29.532 27.040
17.899 29.522 26.852
17.899 29.516 26.673
17.899 29.507 26.571
17.899 29.503 26.394
17.899 29.494 26.203
17.899 29.470 26.013
17.899 29.450 25.826
17.899 29.444 25.634
17.899 29.444 25.463
17.899 29.450 25.359
17.899 29.462 25.181
17.900 29.488 24.989
17.900 29.515 24.810
17.900 29.545 24.626
17.900 29.581 24.449
17.900 29.603 24.273
17.900 29.598 24.166
17.901 29.587 23.982
17.901 29.584 23.798
17.901 29.576 23.609
17.901 29.569 23.427
17.901 29.572 23.236
17.901 29.579 23.049
17.901 29.573 22.872
17.900 29.563 22.685
17.900 29.569 22.494
17.900 29.566 22.311
17.900 29.566 22.122
17.900 29.583 21.939
17.900 29.582 21.763
17.900 29.577 21.660
17.900 29.564 21.560
17.900 29.551 21.381
17.900 29.551 21.199
17.900 29.569 21.014
17.900 29.569 20.827
17.900 29.559 20.645
17.900 29.555 20.455
17.900 29.556 20.263
17.900 29.556 20.082
17.901 29.547 19.902
17.901 29.555 19.717
17.901 29.566 19.617
17.901 29.559 19.446
17.901 29.552 19.343
17.901 29.553 19.153
17.902 29.546 18.977
17.902 29.545 18.875
17.902 29.541 18.693
17.902 29.540 18.515
17.902 29.532 18.319
17.902 29.522 18.142
17.902 29.517 18.042
17.902 29.515 17.860
17.902 29.508 17.683
17.902 29.518 17.486
17.902 29.532 17.312
17.902 29.547 17.118
17.902 29.578 16.937
17.902 29.603 16.762
17.901 29.616 16.662
17.901 29.634 16.486
17.901 29.633 16.386
17.901 29.626 16.205
17.901 29.619 16.104
17.901 29.580 15.926
17.900 29.540 15.825
17.900 29.568 15.638
17.900 29.598 15.561
17.783 0.253 13.780
17.782 0.224 13.639
17.782 0.202 13.472
17.782 0.175 13.321
17.782 0.158 13.166
17.782 0.146 13.001
17.782 0.141 12.848
17.782 0.135 12.688
17.782 0.125 12.528
17.782 0.129 12.373
17.782 0.121 12.210
17.782 0.111 12.060
17.782 0.116 11.902
17.781 0.110 11.744
17.781 0.100 11.589
17.781 0.100 11.427
17.781 0.114 11.267
17.781 0.132 11.113
17.781 0.127 10.961
17.781 0.114 10.802
17.780 0.097 10.723
17.780 0.104 10.330
17.780 0.037 10.168
17.779 0.018 10.009
17.779 0.002 9.857
17.779 -0.016 9.693
17.779 -0.025 9.538
17.779 -0.031 9.384
17.778 -0.035 9.219
17.778 -0.032 9.070
17.778 -0.033 8.909
17.778 -0.028 8.753
17.778 -0.034 8.591
17.778 -0.041 8.442
17.778 -0.046 8.279
17.778 -0.058 8.123
17.778 -0.066 7.963
17.778 -0.076 7.812
17.778 -0.087 7.644
17.778 -0.088 7.498
17.778 -0.077 7.330
17.778 -0.031 7.177
17.778 0.043 7.029
17.779 0.092 6.861
17.778 0.097 6.716
17.778 0.086 6.551
17.778 0.077 6.400
17.778 0.073 6.234
17.777 0.061 6.078
17.777 0.049 5.925
17.776 0.039 5.767
17.776 0.028 5.599
17.775 0.026 5.454
17.775 0.016 5.297
17.774 -0.004 5.135
17.774 -0.021 4.981
17.774 -0.025 4.814
17.773 -0.028 4.666
17.773 -0.035 4.510
17.773 -0.035 4.345
17.773 -0.010 4.195
17.773 0.044 4.114
17.773 0.137 4.024
17.773 0.238 3.949
17.773 0.318 3.882
17.773 0.318 3.717
17.772 0.236 3.565
17.772 0.203 3.406
17.772 0.200 3.237
17.771 0.200 3.092
17.771 0.192 2.929
17.770 0.189 2.783
17.770 0.193 2.614
17.769 0.193 2.452
17.769 0.197 2.300
17.768 0.202 2.136
17.768 0.196 1.989
17.767 0.187 1.835
17.767 0.196 1.664
17.767 0.211 1.518
17.766 0.214 1.354
17.766 0.218 1.201
17.766 0.230 1.037
17.766 0.238 0.885
17.766 0.252 0.721
17.767 0.255 0.621
18.000 29.979 30.634
17.999 29.855 30.532
17.999 29.742 30.419
17.999 29.625 30.311
17.999 29.547 30.211
17.998 29.495 30.112
17.999 29.471 29.920
17.999 29.477 29.729
17.999 29.469 29.548
17.999 29.468 29.445
17.999 29.461 29.266
17.999 29.456 29.088
17.999 29.452 28.987
17.999 29.460 28.798
18.000 29.466 28.617
17.999 29.458 28.432
17.999 29.455 28.242
17.999 29.462 28.052
17.999 29.462 27.873
17.999 29.455 27.687
17.999 29.452 27.496
17.999 29.448 27.313
17.998 29.423 27.126
17.998 29.399 26.935
17.998 29.396 26.746
17.998 29.390 26.566
17.998 29.390 26.376
17.998 29.388 26.189
17.998 29.370 26.001
17.998 29.348 25.819
17.998 29.339 25.627
17.999 29.342 25.524
17.999 29.331 25.355
17.999 29.325 25.251
17.999 29.339 25.077
17.999 29.362 24.888
17.999 29.392 24.706
18.000 29.433 24.522
18.000 29.470 24.341
18.000 29.482 24.163
18.000 29.481 24.063
18.000 29.478 23.876
18.000 29.480 23.688
18.000 29.474 23.518
18.000 29.469 23.323
18.000 29.471 23.136
18.000 29.472 22.941
18.000 29.460 22.773
18.000 29.452 22.666
18.000 29.455 22.490
18.000 29.456 22.293
18.000 29.455 22.118
18.000 29.470 21.931
18.000 29.474 21.750
17.999 29.456 21.557
17.999 29.447 21.372
17.999 29.448 21.183
17.999 29.457 21.004
17.999 29.460 20.819
17.999 29.444 20.634
17.999 29.439 20.441
18.000 29.443 20.267
18.000 29.438 20.075
18.000 29.431 19.883
18.000 29.438 19.707
18.001 29.444 19.522
18.001 29.440 19.339
18.001 29.437 19.143
18.001 29.426 18.968
18.001 29.419 18.778
18.001 29.424 18.592
18.001 29.422 18.414
18.001 29.415 18.219
18.001 29.410 18.042
18.001 29.399 17.849
18.001 29.389 17.669
18.001 29.398 17.485
18.001 29.410 17.295
18.001 29.428 17.120
18.001 29.447 17.021
18.001 29.477 16.838
18.001 29.493 16.658
18.001 29.513 16.474
18.001 29.512 16.293
18.000 29.493 16.099
18.000 29.475 16.000
18.000 29.449 15.819
18.000 29.484 15.646
17.883 0.283 13.780
17.882 0.249 13.636
17.882 0.210 13.481
17.882 0.177 13.317
17.882 0.160 13.164
17.882 0.148 12.995
17.882 0.144 12.849
17.882 0.141 12.683
17.882 0.134 12.537
17.882 0.141 12.373
17.882 0.130 12.212
17.881 0.116 12.060
17.881 0.117 11.896
17.881 0.108 11.745
17.881 0.095 11.585
17.881 0.096 11.429
17.881 0.111 11.274
17.881 0.128 11.115
17.881 0.124 10.958
17.880 0.112 10.791
17.880 0.090 10.638
17.880 0.094 10.334
17.879 0.049 10.174
17.879 0.018 10.004
17.879 0.002 9.854
17.879 -0.019 9.691
17.879 -0.032 9.540
17.878 -0.035 9.386
17.878 -0.035 9.217
17.878 -0.033 9.069
17.878 -0.027 8.903
17.878 -0.021 8.759
17.878 -0.027 8.594
17.878 -0.039 8.434
17.878 -0.048 8.285
17.878 -0.062 8.111
17.878 -0.073 7.975
17.878 -0.083 7.803
17.878 -0.086 7.647
17.878 -0.087 7.493
17.878 -0.075 7.337
17.878 -0.026 7.184
17.878 0.049 7.017
17.878 0.097 6.871
17.878 0.101 6.707
17.878 0.082 6.554
17.878 0.071 6.390
17.877 0.068 6.239
17.877 0.056 6.083
17.877 0.047 5.918
17.876 0.035 5.767
17.876 0.023 5.609
17.875 0.024 5.445
17.875 0.015 5.299
17.874 -0.006 5.134
17.874 -0.023 4.977
17.873 -0.027 4.824
17.873 -0.029 4.662
17.873 -0.040 4.507
17.873 -0.041 4.350
17.872 -0.012 4.189
17.872 0.042 4.108
17.873 0.135 4.025
17.873 0.236 3.948
17.873 0.316 3.877
17.873 0.319 3.726
17.873 0.275 3.635
17.872 0.213 3.483
17.872 0.200 3.332
17.871 0.198 3.162
17.871 0.189 3.012
17.870 0.182 2.848
17.870 0.185 2.698
17.869 0.194 2.538
17.869 0.195 2.374
17.868 0.198 2.230
17.868 0.199 2.057
17.867 0.180 1.903
17.867 0.179 1.754
17.866 0.196 1.592
17.866 0.207 1.438
17.866 0.210 1.272
17.866 0.210 1.118
17.866 0.223 0.958
17.866 0.231 0.811
17.866 0.266 0.658
17.866 0.268 0.616
18.099 29.976 30.712
18.099 29.846 30.618
18.098 29.717 30.514
18.098 29.604 30.408
18.098 29.487 30.296
18.097 29.412 30.193
18.097 29.368 30.093
18.098 29.360 29.908
18.098 29.367 29.719
18.098 29.358 29.528
18.098 29.347 29.345
18.098 29.335 29.154
18.098 29.334 28.977
18.098 29.344 28.782
18.099 29.352 28.608
18.098 29.347 28.420
18.098 29.350 28.320
18.098 29.352 28.139
18.098 29.355 27.950
18.098 29.347 27.771
18.098 29.336 27.666
18.098 29.329 27.487
18.098 29.326 27.295
18.097 29.302 27.109
18.097 29.280 26.933
18.097 29.280 26.836
18.097 29.277 26.728
18.097 29.278 26.555
18.097 29.284 26.454
18.097 29.286 26.270
18.097 29.276 26.092
18.097 29.264 25.994
18.097 29.258 25.890
18.097 29.238 25.719
18.098 29.229 25.527
18.098 29.220 25.419
18.098 29.208 25.249
18.098 29.213 25.143
18.098 29.231 24.973
18.098 29.253 24.782
18.098 29.294 24.609
18.099 29.335 24.418
18.099 29.365 24.235
18.099 29.366 24.054
18.099 29.370 23.869
18.099 29.376 23.684
18.099 29.368 23.501
18.099 29.369 23.309
18.099 29.369 23.131
18.099 29.369 22.940
18.099 29.363 22.754
18.099 29.360 22.569
18.099 29.362 22.396
18.099 29.355 22.291
18.099 29.356 22.187
18.099 29.360 22.016
18.099 29.370 21.827
18.099 29.361 21.646
18.098 29.352 21.458
18.098 29.346 21.271
18.098 29.345 21.092
18.098 29.355 20.898
18.098 29.349 20.722
18.098 29.335 20.620
18.098 29.328 20.440
18.099 29.335 20.255
18.099 29.325 20.064
18.099 29.316 19.880
18.099 29.319 19.701
18.099 29.330 19.602
18.100 29.338 19.416
18.100 29.330 19.245
18.100 29.322 19.145
18.100 29.313 18.957
18.100 29.302 18.767
18.100 29.309 18.588
18.100 29.320 18.488
18.100 29.319 18.319
18.100 29.311 18.221
18.100 29.314 18.114
18.100 29.307 17.945
18.100 29.295 17.850
18.100 29.288 17.746
18.100 29.283 17.566
18.100 29.299 17.388
18.100 29.313 17.199
18.100 29.336 17.016
18.100 29.359 16.835
18.100 29.376 16.654
18.100 29.385 16.550
18.100 29.396 16.375
18.099 29.383 16.193
18.099 29.375 16.008
18.099 29.382 15.821
18.099 29.414 15.640
18.099 29.523 15.573
17.982 0.294 13.788
17.982 0.275 13.635
17.982 0.231 13.478
17.982 0.194 13.321
17.981 0.171 13.157
17.981 0.153 13.004
17.981 0.148 12.846
17.981 0.147 12.692
17.981 0.144 12.529
17.981 0.150 12.372
17.981 0.136 12.221
17.981 0.120 12.057
17.981 0.120 11.899
17.981 0.109 11.739
17.981 0.092 11.588
17.980 0.095 11.429
17.980 0.112 11.273
17.980 0.126 11.111
17.980 0.122 10.962
17.980 0.116 10.800
17.980 0.124 10.632
17.980 0.133 10.487
17.979 0.089 10.335
17.979 0.041 10.163
17.979 0.012 10.012
17.978 -0.002 9.858
17.978 -0.022 9.688
17.978 -0.033 9.533
17.978 -0.037 9.388
17.978 -0.041 9.222
17.978 -0.037 9.063
17.978 -0.027 8.917
17.978 -0.018 8.745
17.977 -0.022 8.596
17.977 -0.039 8.432
17.977 -0.054 8.277
17.977 -0.070 8.116
17.977 -0.080 7.969
17.977 -0.085 7.812
17.977 -0.086 7.659
17.977 -0.083 7.493
17.977 -0.071 7.334
17.978 -0.023 7.177
17.978 0.050 7.019
17.978 0.098 6.870
17.978 0.100 6.714
17.977 0.077 6.553
17.977 0.064 6.386
17.977 0.062 6.248
17.977 0.053 6.075
17.976 0.047 5.920
17.976 0.035 5.761
17.975 0.024 5.611
17.975 0.025 5.447
17.974 0.020 5.294
17.974 -0.001 5.139
17.973 -0.020 4.977
17.973 -0.025 4.820
17.973 -0.029 4.662
17.972 -0.038 4.510
17.972 -0.041 4.349
17.972 -0.014 4.186
17.972 0.039 4.106
17.972 0.133 4.028
17.972 0.234 3.956
17.973 0.312 3.879
17.972 0.310 3.719
17.972 0.228 3.565
17.971 0.199 3.400
17.971 0.194 3.249
17.970 0.188 3.089
17.970 0.182 2.932
17.970 0.184 2.773
17.969 0.187 2.611
17.969 0.192 2.457
17.968 0.193 2.303
17.967 0.197 2.142
17.967 0.187 1.993
17.966 0.173 1.823
17.966 0.181 1.668
17.966 0.196 1.510
17.966 0.207 1.358
17.965 0.205 1.194
17.965 0.207 1.041
17.965 0.218 0.881
17.966 0.225 0.727
17.966 0.252 0.616
18.198 29.881 30.851
18.198 29.810 30.695
18.198 29.725 30.603
18.197 29.597 30.499
18.197 29.469 30.390
18.197 29.357 30.280
18.196 29.288 30.181
18.196 29.251 30.072
18.197 29.247 29.894
18.197 29.256 29.701
18.197 29.249 29.521
18.197 29.234 29.331
18.197 29.223 29.148
18.197 29.228 28.955
18.198 29.240 28.783
18.198 29.254 28.682
18.198 29.258 28.493
18.198 29.250 28.313
18.197 29.249 28.124
18.197 29.251 27.945
18.197 29.238 27.755
18.197 29.222 27.559
18.197 29.218 27.379
18.197 29.208 27.192
18.196 29.184 27.001
18.196 29.175 26.818
18.196 29.180 26.637
18.196 29.177 26.528
18.196 29.178 26.360
18.196 29.179 26.165
18.196 29.163 25.979
18.196 29.138 25.791
18.197 29.123 25.609
18.197 29.106 25.422
18.197 29.100 25.319
18.197 29.092 25.137
18.197 29.105 24.956
18.197 29.125 24.774
18.197 29.135 24.673
18.197 29.180 24.499
18.198 29.220 24.322
18.198 29.237 24.135
18.198 29.248 23.958
18.198 29.261 23.764
18.198 29.255 23.570
18.198 29.251 23.396
18.198 29.255 23.209
18.198 29.256 23.024
18.198 29.254 22.838
18.198 29.251 22.656
18.198 29.252 22.468
18.198 29.245 22.279
18.198 29.240 22.101
18.198 29.246 21.913
18.198 29.242 21.722
18.198 29.243 21.539
18.197 29.243 21.363
18.197 29.243 21.266
18.197 29.237 21.163
18.197 29.248 20.990
18.198 29.251 20.797
18.198 29.234 20.616
18.198 29.230 20.432
18.198 29.236 20.244
18.198 29.224 20.062
18.198 29.211 19.874
18.198 29.212 19.772
18.198 29.217 19.599
18.199 29.225 19.411
18.199 29.219 19.228
18.199 29.211 19.040
18.199 29.196 18.857
18.199 29.190 18.671
18.199 29.200 18.490
18.199 29.206 18.300
18.199 29.203 18.114
18.199 29.200 17.932
18.199 29.184 17.748
18.199 29.180 17.558
18.199 29.197 17.383
18.199 29.213 17.195
18.199 29.235 17.010
18.199 29.258 16.830
18.199 29.278 16.649
18.199 29.295 16.455
18.199 29.292 16.281
18.198 29.285 16.095
18.198 29.289 15.907
18.198 29.324 15.740
18.082 0.312 13.783
18.082 0.285 13.637
18.081 0.243 13.476
18.081 0.205 13.326
18.081 0.180 13.158
18.081 0.161 13.004
18.081 0.155 12.843
18.081 0.151 12.690
18.081 0.151 12.525
18.081 0.156 12.378
18.081 0.143 12.213
18.081 0.125 12.060
18.080 0.123 11.904
18.080 0.109 11.744
18.080 0.093 11.583
18.080 0.097 11.427
18.080 0.112 11.271
18.080 0.128 11.111
18.080 0.127 10.964
18.079 0.116 10.793
18.079 0.129 10.658
18.079 0.102 10.477
18.079 0.064 10.322
18.078 0.024 10.173
18.078 0.009 10.009
18.078 -0.004 9.850
18.078 -0.020 9.698
18.078 -0.029 9.542
18.077 -0.036 9.381
18.077 -0.042 9.215
18.077 -0.040 9.072
18.077 -0.028 8.907
18.077 -0.015 8.750
18.077 -0.018 8.599
18.077 -0.034 8.434
18.077 -0.052 8.278
18.077 -0.067 8.129
18.077 -0.072 7.966
18.077 -0.079 7.801
18.077 -0.082 7.659
18.077 -0.075 7.490
18.077 -0.063 7.330
18.077 -0.020 7.183
18.077 0.052 7.024
18.077 0.096 6.868
18.077 0.094 6.705
18.077 0.074 6.555
18.077 0.060 6.395
18.076 0.059 6.232
18.076 0.058 6.083
18.076 0.049 5.925
18.075 0.031 5.766
18.075 0.023 5.604
18.074 0.026 5.447
18.074 0.023 5.294
18.073 0.005 5.136
18.073 -0.014 4.980
18.072 -0.022 4.818
18.072 -0.030 4.665
18.072 -0.042 4.509
18.072 -0.042 4.345
18.071 -0.016 4.192
18.071 0.036 4.117
18.072 0.131 4.026
18.072 0.232 3.945
18.072 0.309 3.880
18.072 0.305 3.722
18.071 0.220 3.563
18.071 0.191 3.403
18.070 0.182 3.244
18.070 0.176 3.087
18.070 0.175 2.931
18.069 0.182 2.777
18.069 0.186 2.619
18.068 0.187 2.458
18.067 0.190 2.298
18.067 0.193 2.149
18.066 0.183 1.978
18.066 0.170 1.832
18.066 0.174 1.672
18.065 0.190 1.511
18.065 0.203 1.359
18.065 0.201 1.196
18.065 0.205 1.042
18.065 0.210 0.883
18.065 0.228 0.714
18.065 0.246 0.616
18.297 29.679 30.688
18.297 29.579 30.581
18.296 29.458 30.471
18.296 29.335 30.370
18.296 29.230 30.262
18.296 29.168 30.164
18.296 29.134 30.066
18.296 29.133 29.963
18.296 29.147 29.792
18.296 29.147 29.691
18.296 29.140 29.512
18.296 29.143 29.408
18.297 29.132 29.232
18.297 29.125 29.039
18.297 29.135 28.846
18.297 29.150 28.675
18.297 29.152 28.490
18.297 29.141 28.302
18.297 29.144 28.106
18.297 29.148 27.924
18.296 29.133 27.739
18.296 29.114 27.560
18.296 29.111 27.366
18.296 29.098 27.185
18.296 29.071 26.988
18.296 29.068 26.802
18.296 29.074 26.621
18.296 29.071 26.436
18.296 29.076 26.249
18.296 29.073 26.065
18.296 29.052 25.877
18.296 29.030 25.686
18.296 29.013 25.502
18.296 28.994 25.311
18.296 28.983 25.131
18.296 28.992 24.949
18.296 29.011 24.756
18.297 29.043 24.583
18.297 29.085 24.389
18.297 29.119 24.220
18.297 29.134 24.024
18.297 29.150 23.854
18.297 29.153 23.659
18.297 29.141 23.483
18.297 29.138 23.291
18.297 29.148 23.104
18.297 29.153 22.918
18.297 29.148 22.744
18.297 29.154 22.556
18.297 29.156 22.359
18.297 29.148 22.184
18.297 29.140 22.084
18.297 29.138 21.902
18.297 29.133 21.719
18.297 29.134 21.535
18.297 29.137 21.346
18.297 29.132 21.159
18.297 29.139 20.977
18.297 29.137 20.793
18.297 29.121 20.606
18.297 29.121 20.421
18.297 29.127 20.235
18.297 29.119 20.052
18.297 29.105 19.865
18.298 29.103 19.683
18.298 29.106 19.497
18.298 29.104 19.310
18.298 29.101 19.129
18.298 29.099 19.029
18.298 29.084 18.852
18.298 29.081 18.656
18.299 29.087 18.477
18.299 29.093 18.298
18.299 29.087 18.116
18.299 29.081 18.014
18.299 29.077 17.829
18.299 29.071 17.649
18.298 29.083 17.462
18.298 29.099 17.280
18.298 29.123 17.096
18.298 29.154 16.920
18.298 29.172 16.811
18.298 29.186 16.642
18.298 29.192 16.464
18.298 29.185 16.268
18.298 29.176 16.092
18.297 29.166 15.896
18.297 29.174 15.738
18.181 0.303 13.793
18.181 0.272 13.632
18.181 0.237 13.478
18.181 0.205 13.321
18.181 0.180 13.163
18.181 0.159 13.003
18.181 0.152 12.845
18.181 0.143 12.692
18.180 0.140 12.527
18.180 0.144 12.371
18.180 0.132 12.219
18.180 0.116 12.056
18.180 0.115 11.902
18.180 0.103 11.750
18.180 0.088 11.578
18.180 0.092 11.431
18.180 0.107 11.267
18.180 0.119 11.118
18.179 0.124 10.957
18.179 0.100 10.799
18.179 0.104 10.718
18.179 0.096 10.328
18.178 0.032 10.171
18.178 0.008 10.012
18.178 -0.005 9.850
18.178 -0.012 9.697
18.177 -0.020 9.533
18.177 -0.031 9.380
18.177 -0.042 9.225
18.177 -0.042 9.072
18.177 -0.027 8.900
18.177 -0.014 8.760
18.177 -0.015 8.599
18.177 -0.027 8.442
18.177 -0.045 8.269
18.177 -0.057 8.129
18.177 -0.056 7.961
18.177 -0.070 7.809
18.177 -0.078 7.648
18.177 -0.072 7.495
18.177 -0.056 7.337
18.177 -0.014 7.180
18.177 0.056 7.031
18.177 0.099 6.861
18.177 0.093 6.710
18.177 0.070 6.547
18.177 0.051 6.400
18.176 0.055 6.231
18.176 0.061 6.082
18.176 0.048 5.925
18.175 0.027 5.762
18.175 0.022 5.608
18.174 0.026 5.446
18.174 0.023 5.294
18.173 0.010 5.141
18.173 -0.009 4.978
18.172 -0.022 4.820
18.172 -0.036 4.665
18.172 -0.050 4.504
18.171 -0.048 4.349
18.171 -0.015 4.187
18.171 0.041 4.108
18.172 0.136 4.029
18.172 0.237 3.952
18.172 0.314 3.876
18.172 0.309 3.724
18.171 0.222 3.559
18.171 0.187 3.404
18.170 0.177 3.248
18.170 0.177 3.094
18.169 0.180 2.925
18.169 0.187 2.773
18.169 0.192 2.619
18.168 0.188 2.453
18.167 0.189 2.299
18.167 0.192 2.147
18.166 0.184 1.986
18.166 0.174 1.823
18.166 0.177 1.674
18.165 0.192 1.514
18.165 0.204 1.352
18.165 0.205 1.199
18.165 0.204 1.044
18.165 0.208 0.882
18.165 0.228 0.720
18.165 0.259 0.616
18.397 29.539 30.658
18.397 29.435 30.561
18.396 29.326 30.470
18.396 29.211 30.361
18.396 29.113 30.244
18.396 29.057 30.141
18.396 29.026 30.045
18.396 29.031 29.864
18.396 29.042 29.681
18.396 29.040 29.491
18.397 29.037 29.309
18.397 29.030 29.121
18.397 29.029 28.934
18.397 29.042 28.747
18.397 29.047 28.567
18.397 29.041 28.382
18.397 29.030 28.197
18.397 29.032 28.003
18.397 29.028 27.818
18.396 29.006 27.634
18.396 29.005 27.533
18.396 29.005 27.356
18.396 28.989 27.165
18.396 28.966 26.983
18.396 28.966 26.789
18.396 28.968 26.614
18.396 28.962 26.418
18.396 28.971 26.243
18.396 28.974 26.052
18.396 28.957 25.865
18.396 28.937 25.675
18.396 28.919 25.496
18.396 28.898 25.306
18.396 28.882 25.110
18.396 28.881 24.937
18.396 28.898 24.750
18.397 28.928 24.564
18.397 28.964 24.387
18.397 28.995 24.198
18.397 29.015 24.023
18.397 29.034 23.842
18.397 29.039 23.658
18.397 29.031 23.463
18.398 29.034 23.283
18.398 29.045 23.090
18.398 29.047 22.920
18.398 29.041 22.818
18.397 29.042 22.717
18.397 29.045 22.545
18.397 29.052 22.363
18.397 29.046 22.256
18.397 29.039 22.077
18.397 29.033 21.893
18.397 29.024 21.707
18.397 29.026 21.524
18.397 29.030 21.344
18.397 29.025 21.158
18.397 29.031 20.960
18.397 29.027 20.788
18.397 29.012 20.595
18.397 29.016 20.412
18.397 29.021 20.235
18.397 29.026 20.131
18.397 29.012 19.949
18.398 29.000 19.770
18.398 29.001 19.580
18.398 29.004 19.392
18.398 29.007 19.214
18.398 29.002 19.037
18.399 28.992 18.843
18.399 28.984 18.742
18.399 28.982 18.558
18.399 28.985 18.376
18.399 28.979 18.193
18.399 28.972 18.014
18.399 28.971 17.825
18.399 28.970 17.648
18.399 28.977 17.549
18.399 28.980 17.447
18.399 28.996 17.275
18.399 29.012 17.176
18.399 29.044 17.011
18.399 29.055 16.909
18.398 29.073 16.720
18.398 29.073 16.541
18.398 29.062 16.355
18.398 29.050 16.171
18.398 29.034 15.998
18.397 29.015 15.801
18.397 29.013 15.696
18.397 29.010 15.538
18.282 0.274 13.783
18.282 0.247 13.635
18.282 0.223 13.479
18.281 0.197 13.321
18.281 0.179 13.162
18.281 0.161 13.003
18.281 0.152 12.848
18.281 0.142 12.688
18.281 0.138 12.534
18.281 0.138 12.371
18.281 0.123 12.218
18.281 0.106 12.055
18.281 0.103 11.901
18.281 0.092 11.739
18.280 0.077 11.583
18.280 0.084 11.433
18.280 0.102 11.267
18.280 0.108 11.115
18.280 0.112 10.958
18.280 0.133 10.799
18.280 0.131 10.720
18.279 0.137 10.330
18.279 0.068 10.252
18.279 0.020 10.086
18.278 0.000 9.934
18.278 -0.007 9.774
18.278 -0.012 9.620
18.278 -0.018 9.461
18.278 -0.030 9.302
18.278 -0.042 9.143
18.277 -0.037 8.987
18.277 -0.024 8.830
18.277 -0.017 8.670
18.277 -0.026 8.518
18.277 -0.033 8.365
18.277 -0.044 8.191
18.277 -0.049 8.051
18.277 -0.057 7.887
18.277 -0.076 7.724
18.277 -0.078 7.573
18.277 -0.069 7.410
18.277 -0.036 7.259
18.278 0.029 7.104
18.278 0.083 6.949
18.278 0.100 6.786
18.277 0.082 6.634
18.277 0.057 6.470
18.277 0.053 6.316
18.277 0.061 6.162
18.276 0.057 5.998
18.276 0.033 5.841
18.275 0.018 5.692
18.275 0.024 5.532
18.274 0.026 5.366
18.274 0.021 5.211
18.274 0.005 5.059
18.273 -0.017 4.902
18.273 -0.028 4.740
18.272 -0.044 4.588
18.272 -0.052 4.428
18.272 -0.037 4.274
18.272 0.049 4.107
18.272 0.143 4.029
18.272 0.245 3.948
18.273 0.324 3.874
18.272 0.311 3.722
18.272 0.215 3.561
18.271 0.185 3.404
18.271 0.176 3.251
18.270 0.176 3.086
18.270 0.182 2.930
18.269 0.192 2.770
18.269 0.196 2.617
18.268 0.192 2.460
18.268 0.193 2.300
18.267 0.198 2.141
18.267 0.191 1.992
18.266 0.181 1.828
18.266 0.183 1.671
18.266 0.196 1.515
18.266 0.202 1.350
18.265 0.202 1.200
18.265 0.200 1.041
18.265 0.204 0.880
18.265 0.223 0.729
18.266 0.256 0.609
18.496 29.428 30.654
18.496 29.323 30.554
18.496 29.203 30.443
18.495 29.093 30.334
18.495 29.002 30.232
18.495 28.953 30.134
18.495 28.925 30.036
18.495 28.919 29.848
18.496 28.929 29.673
18.496 28.935 29.571
18.496 28.932 29.385
18.496 28.930 29.205
18.496 28.924 29.103
18.496 28.922 28.927
18.496 28.933 28.739
18.496 28.933 28.546
18.496 28.923 28.362
18.496 28.920 28.177
18.496 28.920 28.001
18.496 28.915 27.809
18.496 28.913 27.707
18.496 28.899 27.532
18.496 28.893 27.337
18.495 28.880 27.158
18.495 28.861 26.969
18.495 28.863 26.784
18.495 28.864 26.593
18.495 28.854 26.411
18.495 28.851 26.311
18.495 28.861 26.138
18.495 28.861 25.951
18.495 28.840 25.765
18.495 28.833 25.664
18.496 28.822 25.481
18.496 28.802 25.295
18.496 28.780 25.109
18.496 28.772 24.921
18.496 28.787 24.738
18.496 28.816 24.550
18.496 28.849 24.380
18.497 28.883 24.192
18.497 28.908 24.011
18.497 28.927 23.817
18.497 28.933 23.647
18.497 28.929 23.459
18.497 28.932 23.275
18.497 28.942 23.084
18.497 28.943 22.903
18.497 28.933 22.720
18.497 28.935 22.524
18.497 28.942 22.351
18.497 28.941 22.166
18.497 28.938 21.979
18.497 28.932 21.795
18.496 28.929 21.602
18.496 28.934 21.420
18.496 28.932 21.234
18.496 28.924 21.059
18.496 28.922 20.867
18.496 28.912 20.680
18.496 28.904 20.500
18.497 28.915 20.319
18.497 28.916 20.220
18.497 28.923 20.119
18.497 28.911 19.949
18.497 28.897 19.756
18.497 28.895 19.572
18.498 28.900 19.386
18.498 28.903 19.207
18.498 28.901 19.018
18.498 28.895 18.835
18.498 28.890 18.652
18.498 28.885 18.457
18.498 28.882 18.287
18.498 28.874 18.091
18.498 28.870 17.914
18.498 28.870 17.728
18.498 28.874 17.541
18.498 28.886 17.362
18.498 28.903 17.174
18.498 28.940 16.985
18.498 28.960 16.824
18.498 28.954 16.725
18.498 28.958 16.612
18.498 28.947 16.442
18.497 28.933 16.342
18.497 28.924 16.161
18.497 28.920 15.990
18.497 28.921 15.900
18.497 28.914 15.783
18.496 28.879 15.681
18.496 28.847 15.537
18.382 0.258 13.783
18.382 0.231 13.636
18.381 0.218 13.477
18.381 0.195 13.316
18.381 0.176 13.168
18.381 0.160 13.003
18.381 0.147 12.840
18.381 0.137 12.694
18.381 0.134 12.530
18.381 0.133 12.373
18.381 0.119 12.213
18.381 0.104 12.059
18.381 0.102 11.899
18.380 0.090 11.743
18.380 0.076 11.586
18.380 0.083 11.426
18.380 0.091 11.273
18.380 0.098 11.114
18.380 0.103 10.955
18.380 0.121 10.800
18.379 0.103 10.330
18.379 0.045 10.172
18.378 0.006 10.008
18.378 -0.010 9.848
18.378 -0.018 9.695
18.378 -0.023 9.543
18.378 -0.028 9.378
18.377 -0.038 9.223
18.377 -0.043 9.067
18.377 -0.036 8.912
18.377 -0.028 8.754
18.377 -0.030 8.590
18.377 -0.034 8.434
18.377 -0.038 8.289
18.377 -0.045 8.123
18.377 -0.052 7.970
18.377 -0.071 7.799
18.377 -0.083 7.650
18.377 -0.080 7.504
18.377 -0.061 7.328
18.377 -0.004 7.181
18.377 0.060 7.025
18.378 0.093 6.870
18.377 0.097 6.704
18.377 0.075 6.553
18.377 0.058 6.395
18.377 0.062 6.243
18.376 0.066 6.080
18.376 0.046 5.919
18.375 0.026 5.762
18.375 0.028 5.610
18.374 0.035 5.448
18.374 0.027 5.298
18.374 0.015 5.132
18.373 -0.008 4.981
18.373 -0.025 4.820
18.372 -0.036 4.662
18.372 -0.046 4.510
18.372 -0.044 4.350
18.372 -0.003 4.185
18.372 0.058 4.100
18.372 0.155 4.028
18.372 0.257 3.960
18.372 0.332 3.879
18.372 0.314 3.728
18.372 0.259 3.639
18.371 0.191 3.483
18.371 0.181 3.321
18.370 0.173 3.165
18.370 0.175 3.015
18.370 0.186 2.854
18.369 0.192 2.693
18.369 0.191 2.538
18.368 0.189 2.379
18.367 0.193 2.218
18.367 0.191 2.071
18.366 0.183 1.908
18.366 0.182 1.744
18.366 0.188 1.597
18.365 0.195 1.431
18.365 0.197 1.280
18.365 0.191 1.115
18.365 0.193 0.967
18.365 0.200 0.806
18.365 0.214 0.658
18.365 0.240 0.606
18.596 29.440 30.735
18.595 29.326 30.646
18.595 29.211 30.540
18.595 29.080 30.427
18.594 28.973 30.321
18.594 28.887 30.229
18.594 28.843 30.130
18.594 28.816 30.024
18.595 28.812 29.828
18.595 28.820 29.650
18.595 28.824 29.467
18.595 28.824 29.282
18.595 28.823 29.093
18.596 28.826 28.912
18.596 28.832 28.812
18.596 28.832 28.635
18.596 28.823 28.450
18.596 28.822 28.259
18.595 28.826 28.070
18.595 28.822 27.893
18.595 28.816 27.702
18.595 28.802 27.511
18.595 28.792 27.333
18.595 28.779 27.147
18.594 28.761 26.959
18.594 28.762 26.769
18.594 28.754 26.582
18.594 28.740 26.410
18.594 28.737 26.308
18.594 28.746 26.204
18.594 28.760 26.034
18.595 28.755 25.844
18.595 28.739 25.661
18.595 28.734 25.472
18.595 28.722 25.372
18.595 28.696 25.192
18.595 28.672 25.003
18.595 28.670 24.816
18.595 28.692 24.640
18.595 28.718 24.455
18.596 28.751 24.262
18.596 28.787 24.101
18.596 28.811 23.912
18.596 28.821 23.717
18.596 28.823 23.542
18.596 28.823 23.353
18.596 28.824 23.168
18.596 28.827 22.983
18.596 28.817 22.795
18.596 28.814 22.619
18.596 28.822 22.425
18.596 28.827 22.254
18.596 28.832 22.058
18.596 28.828 21.877
18.596 28.825 21.692
18.596 28.829 21.508
18.596 28.830 21.317
18.596 28.824 21.139
18.596 28.824 21.037
18.596 28.818 20.867
18.596 28.811 20.766
18.596 28.800 20.583
18.596 28.802 20.479
18.596 28.811 20.311
18.596 28.815 20.126
18.596 28.807 19.931
18.596 28.796 19.749
18.597 28.789 19.566
18.597 28.797 19.381
18.597 28.803 19.199
18.597 28.800 19.012
18.597 28.798 18.827
18.597 28.797 18.643
18.597 28.788 18.457
18.598 28.781 18.280
18.597 28.773 18.177
18.597 28.763 17.993
18.597 28.761 17.809
18.597 28.762 17.629
18.597 28.767 17.443
18.597 28.774 17.253
18.597 28.805 17.085
18.597 28.829 16.985
18.597 28.844 16.807
18.597 28.837 16.608
18.597 28.823 16.436
18.597 28.807 16.249
18.596 28.804 16.068
18.596 28.801 15.970
18.596 28.812 15.866
18.596 28.823 15.701
18.596 28.831 15.618
18.481 0.277 13.784
18.481 0.242 13.642
18.481 0.220 13.484
18.481 0.197 13.316
18.481 0.175 13.166
18.481 0.155 13.001
18.481 0.141 12.841
18.481 0.130 12.682
18.481 0.125 12.534
18.480 0.123 12.377
18.480 0.113 12.209
18.480 0.105 12.056
18.480 0.104 11.906
18.480 0.094 11.740
18.480 0.081 11.588
18.480 0.088 11.431
18.480 0.091 11.265
18.480 0.092 11.115
18.479 0.090 10.955
18.479 0.113 10.795
18.479 0.122 10.724
18.479 0.086 10.326
18.478 0.026 10.165
18.478 0.002 10.011
18.478 -0.007 9.857
18.478 -0.019 9.693
18.478 -0.029 9.531
18.477 -0.031 9.382
18.477 -0.039 9.225
18.477 -0.047 9.067
18.477 -0.041 8.907
18.477 -0.035 8.757
18.477 -0.040 8.585
18.477 -0.040 8.445
18.477 -0.041 8.276
18.477 -0.049 8.127
18.477 -0.065 7.957
18.477 -0.091 7.812
18.477 -0.106 7.641
18.477 -0.108 7.502
18.477 -0.070 7.342
18.477 0.000 7.176
18.477 0.065 7.020
18.477 0.095 6.874
18.477 0.103 6.709
18.477 0.087 6.549
18.477 0.067 6.396
18.476 0.065 6.235
18.476 0.066 6.079
18.476 0.049 5.928
18.475 0.033 5.765
18.475 0.039 5.603
18.474 0.043 5.452
18.474 0.032 5.292
18.473 0.015 5.131
18.473 -0.008 4.979
18.472 -0.025 4.822
18.472 -0.036 4.668
18.472 -0.046 4.506
18.472 -0.044 4.347
18.471 0.000 4.188
18.472 0.063 4.110
18.472 0.161 4.028
18.472 0.264 3.954
18.472 0.340 3.881
18.472 0.325 3.721
18.471 0.226 3.558
18.471 0.190 3.408
18.470 0.183 3.241
18.470 0.175 3.089
18.470 0.180 2.937
18.469 0.192 2.770
18.469 0.192 2.615
18.468 0.190 2.462
18.467 0.187 2.299
18.467 0.187 2.144
18.466 0.181 1.985
18.466 0.177 1.831
18.466 0.180 1.668
18.465 0.179 1.518
18.465 0.187 1.352
18.465 0.184 1.197
18.465 0.187 1.042
18.465 0.199 0.885
18.465 0.197 0.730
18.465 0.182 0.616
18.696 29.302 30.726
18.696 29.202 30.630
18.695 29.081 30.523
18.695 28.958 30.413
18.695 28.857 30.303
18.694 28.778 30.196
18.694 28.738 30.101
18.695 28.717 29.924
18.695 28.715 29.823
18.695 28.722 29.639
18.695 28.726 29.461
18.695 28.732 29.358
18.696 28.732 29.178
18.696 28.729 28.990
18.696 28.724 28.800
18.696 28.715 28.625
18.696 28.704 28.524
18.696 28.703 28.334
18.696 28.713 28.161
18.696 28.716 27.967
18.695 28.716 27.790
18.695 28.707 27.597
18.695 28.688 27.410
18.695 28.677 27.226
18.695 28.657 27.034
18.695 28.645 26.850
18.695 28.643 26.671
18.694 28.629 26.474
18.694 28.622 26.295
18.695 28.635 26.110
18.695 28.648 25.921
18.695 28.643 25.741
18.695 28.639 25.554
18.695 28.632 25.371
18.695 28.609 25.181
18.695 28.578 24.993
18.695 28.569 24.806
18.695 28.586 24.627
18.696 28.608 24.445
18.696 28.638 24.267
18.696 28.660 24.164
18.696 28.696 23.983
18.696 28.721 23.806
18.696 28.726 23.625
18.696 28.728 23.436
18.697 28.729 23.255
18.697 28.727 23.066
18.696 28.719 22.965
18.696 28.707 22.789
18.696 28.704 22.612
18.696 28.710 22.420
18.696 28.720 22.320
18.696 28.729 22.143
18.696 28.731 21.964
18.696 28.726 21.771
18.696 28.727 21.591
18.696 28.726 21.399
18.696 28.719 21.231
18.696 28.712 21.129
18.696 28.715 21.029
18.696 28.711 20.852
18.696 28.705 20.659
18.696 28.704 20.488
18.696 28.713 20.291
18.696 28.709 20.111
18.696 28.701 19.932
18.697 28.692 19.737
18.697 28.684 19.637
18.697 28.685 19.470
18.697 28.694 19.370
18.697 28.697 19.194
18.697 28.694 19.092
18.698 28.690 18.916
18.698 28.689 18.727
18.698 28.684 18.545
18.698 28.679 18.355
18.698 28.671 18.175
18.698 28.661 17.987
18.698 28.661 17.804
18.698 28.664 17.624
18.698 28.664 17.429
18.698 28.672 17.255
18.698 28.699 17.069
18.698 28.728 16.890
18.698 28.740 16.790
18.697 28.736 16.608
18.697 28.714 16.424
18.697 28.695 16.240
18.697 28.692 16.065
18.696 28.702 15.888
18.696 28.731 15.795
18.696 28.751 15.691
18.697 28.848 15.603
18.697 28.866 15.537
18.582 0.295 13.782
18.582 0.251 13.637
18.582 0.226 13.478
18.582 0.202 13.322
18.582 0.177 13.157
18.582 0.153 13.007
18.581 0.137 12.847
18.581 0.126 12.683
18.581 0.122 12.527
18.581 0.115 12.374
18.581 0.103 12.217
18.581 0.100 12.056
18.581 0.106 11.901
18.581 0.096 11.739
18.581 0.084 11.583
18.581 0.089 11.435
18.581 0.088 11.264
18.580 0.083 11.117
18.580 0.097 10.958
18.580 0.095 10.794
18.579 0.060 10.319
18.579 0.018 10.165
18.579 -0.001 10.011
18.579 -0.009 9.853
18.578 -0.020 9.691
18.578 -0.031 9.541
18.578 -0.039 9.382
18.578 -0.047 9.221
18.578 -0.053 9.063
18.578 -0.051 8.912
18.578 -0.047 8.747
18.578 -0.049 8.596
18.578 -0.049 8.440
18.578 -0.056 8.280
18.577 -0.068 8.115
18.577 -0.085 7.970
18.577 -0.108 7.810
18.577 -0.119 7.645
18.577 -0.117 7.486
18.578 -0.104 7.344
18.578 -0.046 7.263
18.578 0.021 7.180
18.578 0.079 7.017
18.578 0.104 6.868
18.578 0.105 6.711
18.578 0.091 6.553
18.578 0.071 6.394
18.577 0.061 6.246
18.577 0.064 6.073
18.576 0.052 5.918
18.576 0.040 5.770
18.576 0.049 5.608
18.575 0.047 5.445
18.575 0.030 5.299
18.574 0.012 5.130
18.574 -0.007 4.984
18.573 -0.023 4.814
18.573 -0.032 4.663
18.573 -0.044 4.507
18.572 -0.048 4.346
18.572 -0.006 4.195
18.572 0.056 4.102
18.573 0.153 4.021
18.573 0.256 3.955
18.573 0.333 3.882
18.573 0.329 3.724
18.572 0.236 3.560
18.572 0.198 3.405
18.571 0.186 3.241
18.571 0.176 3.089
18.570 0.178 2.936
18.570 0.188 2.771
18.569 0.185 2.614
18.569 0.178 2.457
18.568 0.177 2.304
18.568 0.177 2.140
18.567 0.174 1.981
18.567 0.171 1.834
18.566 0.170 1.669
18.566 0.167 1.511
18.566 0.170 1.364
18.566 0.175 1.197
18.566 0.187 1.037
18.566 0.195 0.889
18.566 0.203 0.721
18.566 0.179 0.613
18.796 29.152 30.703
18.796 29.051 30.602
18.796 28.939 30.497
18.795 28.833 30.398
18.795 28.736 30.290
18.795 28.665 30.183
18.795 28.617 30.005
18.795 28.615 29.814
18.796 28.616 29.619
18.796 28.621 29.442
18.796 28.625 29.257
18.796 28.627 29.068
18.796 28.622 28.889
18.796 28.625 28.789
18.796 28.613 28.602
18.796 28.606 28.429
18.796 28.604 28.328
18.796 28.617 28.229
18.796 28.628 28.062
18.796 28.625 27.956
18.796 28.625 27.772
18.796 28.617 27.594
18.796 28.601 27.397
18.796 28.585 27.214
18.795 28.560 27.027
18.795 28.544 26.829
18.795 28.540 26.656
18.795 28.528 26.472
18.795 28.526 26.371
18.795 28.534 26.192
18.795 28.553 26.006
18.796 28.559 25.829
18.796 28.552 25.729
18.796 28.552 25.544
18.796 28.545 25.366
18.796 28.521 25.172
18.796 28.489 24.985
18.796 28.471 24.796
18.796 28.482 24.615
18.796 28.502 24.436
18.796 28.519 24.336
18.797 28.548 24.166
18.797 28.591 23.979
18.797 28.622 23.807
18.797 28.622 23.698
18.797 28.628 23.596
18.797 28.628 23.431
18.797 28.630 23.245
18.797 28.624 23.058
18.797 28.614 22.878
18.797 28.607 22.682
18.797 28.606 22.499
18.797 28.615 22.322
18.797 28.623 22.133
18.797 28.626 21.952
18.797 28.628 21.767
18.797 28.630 21.586
18.797 28.624 21.394
18.797 28.617 21.293
18.797 28.612 21.124
18.797 28.610 20.937
18.797 28.605 20.751
18.797 28.605 20.562
18.797 28.609 20.376
18.797 28.607 20.196
18.797 28.602 20.011
18.797 28.594 19.829
18.797 28.588 19.644
18.798 28.589 19.458
18.798 28.594 19.271
18.798 28.593 19.093
18.798 28.586 18.903
18.798 28.585 18.717
18.798 28.576 18.533
18.798 28.567 18.350
18.798 28.565 18.171
18.798 28.557 17.981
18.798 28.561 17.800
18.798 28.566 17.613
18.798 28.563 17.428
18.798 28.567 17.250
18.798 28.592 17.059
18.798 28.620 16.888
18.798 28.632 16.699
18.798 28.613 16.514
18.798 28.601 16.410
18.797 28.582 16.228
18.797 28.577 16.043
18.797 28.579 15.875
18.797 28.594 15.706
18.683 0.236 13.786
18.683 0.249 13.629
18.683 0.229 13.483
18.683 0.206 13.318
18.683 0.177 13.160
18.683 0.153 13.003
18.682 0.135 12.852
18.682 0.126 12.684
18.682 0.122 12.527
18.682 0.109 12.374
18.682 0.096 12.215
18.682 0.095 12.059
18.682 0.103 11.898
18.682 0.095 11.749
18.682 0.087 11.580
18.682 0.092 11.424
18.682 0.091 11.274
18.681 0.086 11.111
18.681 0.084 10.962
18.681 0.094 10.795
18.681 0.100 10.713
18.680 0.034 10.320
18.680 0.023 10.167
18.680 -0.001 10.020
18.680 -0.008 9.848
18.680 -0.020 9.694
18.679 -0.036 9.544
18.679 -0.043 9.376
18.679 -0.050 9.217
18.679 -0.059 9.070
18.679 -0.058 8.905
18.679 -0.053 8.747
18.679 -0.053 8.605
18.679 -0.054 8.433
18.679 -0.061 8.269
18.679 -0.076 8.124
18.678 -0.093 7.968
18.678 -0.109 7.810
18.678 -0.118 7.653
18.678 -0.115 7.492
18.679 -0.082 7.335
18.679 0.006 7.252
18.679 0.089 7.189
18.679 0.126 7.017
18.679 0.113 6.865
18.679 0.102 6.710
18.679 0.090 6.553
18.679 0.069 6.389
18.678 0.057 6.240
18.678 0.060 6.080
18.678 0.050 5.919
18.677 0.043 5.764
18.677 0.052 5.608
18.676 0.047 5.459
18.676 0.029 5.289
18.675 0.013 5.135
18.675 -0.008 4.974
18.674 -0.023 4.826
18.674 -0.027 4.660
18.674 -0.044 4.512
18.673 -0.054 4.346
18.673 -0.021 4.193
18.673 0.032 4.111
18.674 0.121 4.021
18.674 0.216 3.946
18.674 0.294 3.878
18.674 0.311 3.725
18.673 0.232 3.557
18.673 0.195 3.407
18.672 0.179 3.244
18.672 0.169 3.092
18.671 0.170 2.930
18.671 0.181 2.771
18.671 0.179 2.616
18.670 0.166 2.463
18.669 0.170 2.301
18.669 0.174 2.138
18.668 0.169 1.988
18.668 0.172 1.824
18.668 0.171 1.681
18.667 0.168 1.505
18.667 0.172 1.354
18.667 0.177 1.203
18.667 0.192 1.040
18.667 0.206 0.882
18.667 0.211 0.730
18.667 0.213 0.615
18.897 29.037 30.687
18.896 28.932 30.592
18.896 28.829 30.484
18.896 28.709 30.379
18.896 28.618 30.282
18.895 28.554 30.183
18.896 28.529 30.075
18.896 28.516 29.889
18.896 28.518 29.709
18.896 28.522 29.524
18.897 28.527 29.334
18.897 28.525 29.233
18.897 28.529 29.066
18.897 28.526 28.877
18.897 28.516 28.683
18.897 28.507 28.495
18.897 28.511 28.322
18.897 28.518 28.132
18.897 28.526 27.947
18.897 28.535 27.762
18.896 28.524 27.584
18.896 28.519 27.496
18.896 28.507 27.381
18.896 28.493 27.204
18.896 28.466 27.015
18.896 28.447 26.830
18.896 28.439 26.650
18.896 28.436 26.552
18.896 28.426 26.448
18.896 28.427 26.272
18.896 28.445 26.095
18.896 28.463 25.901
18.896 28.471 25.729
18.896 28.469 25.533
18.896 28.467 25.351
18.896 28.444 25.166
18.896 28.401 24.972
18.896 28.381 24.790
18.897 28.387 24.602
18.897 28.396 24.425
18.897 28.418 24.242
18.897 28.459 24.056
18.897 28.504 23.877
18.898 28.523 23.699
18.898 28.526 23.509
18.898 28.528 23.324
18.898 28.523 23.142
18.898 28.519 22.956
18.898 28.513 22.776
18.898 28.514 22.674
18.897 28.513 22.495
18.897 28.517 22.316
18.897 28.517 22.212
18.897 28.521 22.033
18.897 28.527 21.853
18.897 28.535 21.665
18.897 28.537 21.562
18.897 28.524 21.394
18.897 28.517 21.294
18.897 28.510 21.107
18.897 28.504 20.929
18.897 28.502 20.744
18.897 28.505 20.555
18.897 28.507 20.379
18.897 28.503 20.191
18.897 28.498 19.998
18.898 28.492 19.816
18.898 28.486 19.634
18.898 28.486 19.451
18.898 28.490 19.262
18.899 28.489 19.086
18.899 28.483 18.897
18.899 28.479 18.713
18.899 28.471 18.527
18.899 28.468 18.425
18.899 28.462 18.257
18.899 28.459 18.066
18.899 28.455 17.886
18.899 28.460 17.696
18.899 28.465 17.515
18.899 28.463 17.338
18.899 28.464 17.234
18.899 28.494 17.059
18.899 28.524 16.875
18.899 28.535 16.689
18.898 28.517 16.514
18.898 28.503 16.417
18.898 28.481 16.313
18.898 28.463 16.133
18.897 28.453 15.943
18.784 0.231 13.785
18.784 0.234 13.639
18.784 0.223 13.478
18.784 0.201 13.322
18.784 0.175 13.163
18.783 0.146 13.001
18.783 0.129 12.840
18.783 0.123 12.690
18.783 0.118 12.535
18.783 0.101 12.368
18.783 0.089 12.208
18.783 0.093 12.060
18.783 0.099 11.894
18.783 0.095 11.739
18.783 0.086 11.591
18.783 0.087 11.427
18.782 0.087 11.276
18.782 0.081 11.114
18.782 0.083 10.953
18.782 0.093 10.804
18.782 0.110 10.722
18.781 0.105 10.337
18.781 0.020 10.164
18.781 0.002 10.003
18.781 -0.004 9.852
18.780 -0.013 9.694
18.780 -0.035 9.532
18.780 -0.044 9.380
18.780 -0.052 9.227
18.780 -0.064 9.063
18.780 -0.060 8.907
18.780 -0.055 8.757
18.779 -0.053 8.589
18.779 -0.057 8.440
18.779 -0.068 8.275
18.779 -0.084 8.120
18.779 -0.101 7.965
18.779 -0.117 7.812
18.779 -0.126 7.650
18.779 -0.118 7.488
18.779 -0.084 7.415
18.780 0.022 7.339
18.780 0.086 7.255
18.780 0.185 7.110
18.780 0.148 6.943
18.780 0.109 6.787
18.780 0.095 6.635
18.780 0.075 6.482
18.779 0.059 6.310
18.779 0.060 6.158
18.779 0.060 6.004
18.778 0.051 5.842
18.778 0.047 5.685
18.777 0.049 5.520
18.777 0.035 5.378
18.776 0.021 5.210
18.776 0.006 5.060
18.775 -0.015 4.902
18.775 -0.025 4.746
18.775 -0.032 4.582
18.774 -0.048 4.428
18.774 -0.055 4.264
18.774 0.001 4.110
18.774 0.076 4.028
18.774 0.166 3.953
18.774 0.245 3.885
18.774 0.277 3.717
18.774 0.219 3.564
18.773 0.191 3.405
18.773 0.173 3.245
18.773 0.165 3.087
18.772 0.167 2.934
18.772 0.174 2.768
18.771 0.170 2.613
18.771 0.158 2.458
18.770 0.164 2.303
18.769 0.175 2.143
18.769 0.172 1.990
18.769 0.173 1.827
18.768 0.174 1.668
18.768 0.173 1.519
18.768 0.176 1.355
18.768 0.184 1.201
18.768 0.195 1.043
18.768 0.207 0.878
18.768 0.216 0.721
18.768 0.197 0.621
18.996 29.030 30.822
18.996 28.939 30.684
18.996 28.833 30.583
18.996 28.722 30.476
18.995 28.604 30.368
18.995 28.518 30.265
18.995 28.457 30.161
18.995 28.434 30.061
18.995 28.419 29.884
18.996 28.420 29.689
18.996 28.431 29.506
18.996 28.431 29.332
18.996 28.426 29.229
18.996 28.434 29.047
18.997 28.431 28.865
18.997 28.421 28.674
18.997 28.416 28.487
18.997 28.419 28.300
18.997 28.427 28.129
18.996 28.428 27.931
18.996 28.432 27.757
18.996 28.425 27.560
18.996 28.406 27.385
18.996 28.395 27.189
18.995 28.372 27.004
18.995 28.364 26.904
18.995 28.349 26.725
18.995 28.341 26.540
18.995 28.334 26.356
18.995 28.349 26.167
18.996 28.373 25.993
18.996 28.390 25.802
18.996 28.398 25.631
18.996 28.395 25.532
18.996 28.399 25.430
18.996 28.381 25.250
18.996 28.345 25.062
18.996 28.303 24.879
18.996 28.288 24.779
18.996 28.293 24.601
18.996 28.301 24.404
18.996 28.315 24.231
18.997 28.337 24.132
18.997 28.390 23.965
18.997 28.422 23.778
18.997 28.429 23.589
18.997 28.434 23.413
18.997 28.429 23.225
18.997 28.419 23.048
18.997 28.414 22.943
18.997 28.412 22.765
18.997 28.409 22.575
18.997 28.413 22.385
18.997 28.419 22.212
18.997 28.425 22.030
18.997 28.433 21.842
18.997 28.438 21.663
18.997 28.435 21.468
18.997 28.422 21.291
18.997 28.413 21.099
18.997 28.407 20.918
18.997 28.404 20.730
18.997 28.412 20.554
18.997 28.413 20.363
18.997 28.403 20.179
18.997 28.398 19.999
18.997 28.390 19.814
18.998 28.383 19.626
18.998 28.383 19.446
18.998 28.389 19.255
18.998 28.391 19.073
18.998 28.388 18.891
18.998 28.387 18.706
18.998 28.378 18.528
18.998 28.362 18.333
18.998 28.360 18.152
18.998 28.357 17.967
18.998 28.358 17.785
18.998 28.364 17.606
18.998 28.370 17.505
18.998 28.369 17.333
18.998 28.368 17.236
18.998 28.384 17.131
18.998 28.416 16.965
18.998 28.433 16.787
18.998 28.430 16.693
18.998 28.432 16.582
18.998 28.410 16.410
18.997 28.381 16.229
18.997 28.368 16.121
18.997 28.359 15.958
18.997 28.362 15.849
18.997 28.363 15.741
18.884 0.251 13.782
18.884 0.235 13.635
18.884 0.214 13.483
18.884 0.194 13.310
18.884 0.171 13.166
18.883 0.149 13.005
18.883 0.136 12.843
18.883 0.132 12.689
18.883 0.128 12.536
18.883 0.109 12.369
18.883 0.098 12.212
18.883 0.097 12.053
18.883 0.097 11.900
18.883 0.093 11.742
18.883 0.082 11.590
18.883 0.083 11.426
18.882 0.083 11.272
18.882 0.080 11.105
18.882 0.086 10.959
18.882 0.088 10.796
18.882 0.115 10.646
18.881 0.041 10.242
18.881 0.004 10.091
18.881 -0.003 9.930
18.881 -0.009 9.779
18.880 -0.026 9.617
18.880 -0.040 9.457
18.880 -0.050 9.305
18.880 -0.059 9.145
18.880 -0.061 8.984
18.880 -0.059 8.830
18.880 -0.054 8.670
18.879 -0.063 8.515
18.879 -0.076 8.362
18.879 -0.084 8.198
18.879 -0.098 8.044
18.879 -0.114 7.890
18.879 -0.125 7.724
18.879 -0.128 7.569
18.879 -0.071 7.412
18.880 0.015 7.333
18.880 0.095 7.250
18.880 0.172 7.177
18.881 0.203 7.032
18.880 0.130 6.875
18.880 0.099 6.708
18.880 0.083 6.544
18.879 0.067 6.398
18.879 0.063 6.235
18.879 0.069 6.081
18.878 0.063 5.925
18.878 0.048 5.770
18.877 0.044 5.607
18.877 0.039 5.448
18.877 0.029 5.292
18.876 0.021 5.135
18.876 0.001 4.981
18.875 -0.019 4.816
18.875 -0.025 4.660
18.875 -0.036 4.507
18.874 -0.049 4.359
18.874 -0.040 4.187
18.874 0.047 4.026
18.874 0.128 3.948
18.874 0.209 3.881
18.874 0.258 3.725
18.874 0.210 3.558
18.873 0.187 3.401
18.873 0.168 3.248
18.873 0.160 3.089
18.872 0.163 2.927
18.872 0.169 2.776
18.871 0.165 2.619
18.871 0.153 2.463
18.870 0.162 2.304
18.870 0.176 2.145
18.869 0.175 1.981
18.869 0.175 1.829
18.868 0.179 1.663
18.868 0.181 1.517
18.868 0.185 1.358
18.868 0.190 1.199
18.868 0.198 1.038
18.868 0.212 0.882
18.868 0.207 0.728
18.868 0.234 0.620
19.096 28.840 30.670
19.096 28.734 30.571
19.096 28.623 30.465
19.095 28.509 30.352
19.095 28.427 30.250
19.095 28.367 30.151
19.095 28.342 30.055
19.095 28.324 29.953
19.096 28.315 29.775
19.096 28.325 29.590
19.096 28.333 29.487
19.096 28.333 29.316
19.096 28.337 29.128
19.097 28.340 28.942
19.097 28.336 28.764
19.097 28.327 28.663
19.097 28.322 28.478
19.097 28.325 28.297
19.097 28.332 28.106
19.096 28.329 27.927
19.096 28.333 27.741
19.096 28.328 27.551
19.096 28.314 27.373
19.096 28.307 27.178
19.096 28.289 26.997
19.095 28.266 26.803
19.095 28.249 26.628
19.095 28.242 26.435
19.095 28.247 26.251
19.096 28.267 26.075
19.096 28.293 25.882
19.096 28.311 25.704
19.096 28.315 25.527
19.096 28.301 25.330
19.096 28.266 25.148
19.096 28.220 24.963
19.096 28.197 24.766
19.096 28.201 24.583
19.096 28.210 24.404
19.097 28.230 24.222
19.097 28.269 24.037
19.097 28.316 23.865
19.097 28.335 23.675
19.097 28.338 23.496
19.097 28.340 23.312
19.097 28.341 23.208
19.097 28.328 23.031
19.097 28.322 22.850
19.097 28.319 22.749
19.097 28.322 22.576
19.097 28.321 22.383
19.097 28.328 22.202
19.097 28.335 22.012
19.097 28.335 21.835
19.097 28.345 21.652
19.097 28.344 21.465
19.097 28.329 21.282
19.097 28.320 21.095
19.097 28.310 20.907
19.097 28.305 20.722
19.097 28.317 20.548
19.097 28.317 20.358
19.097 28.309 20.172
19.097 28.301 19.986
19.097 28.288 19.809
19.098 28.281 19.613
19.098 28.280 19.432
19.098 28.286 19.258
19.098 28.288 19.069
19.098 28.287 18.883
19.099 28.290 18.696
19.099 28.280 18.520
19.099 28.266 18.328
19.099 28.267 18.145
19.099 28.267 17.964
19.099 28.268 17.775
19.099 28.273 17.597
19.098 28.275 17.405
19.098 28.279 17.237
19.098 28.306 17.043
19.098 28.331 16.865
19.098 28.330 16.682
19.098 28.315 16.489
19.098 28.305 16.389
19.098 28.282 16.230
19.097 28.287 16.035
19.097 28.291 15.847
19.097 28.311 15.676
18.985 0.268 13.783
18.984 0.233 13.633
18.984 0.208 13.475
18.984 0.193 13.321
18.984 0.173 13.169
18.984 0.151 13.003
18.984 0.140 12.844
18.984 0.141 12.683
18.984 0.140 12.526
18.984 0.125 12.377
18.984 0.116 12.222
18.984 0.110 12.057
18.983 0.104 11.900
18.983 0.095 11.743
18.983 0.084 11.587
18.983 0.082 11.423
18.983 0.080 11.270
18.983 0.080 11.115
18.983 0.083 10.955
18.982 0.099 10.794
18.982 0.123 10.648
18.982 0.025 10.329
18.981 0.022 10.169
18.981 0.003 10.013
18.981 -0.007 9.855
18.981 -0.021 9.692
18.981 -0.036 9.538
18.980 -0.044 9.378
18.980 -0.054 9.223
18.980 -0.056 9.070
18.980 -0.053 8.907
18.980 -0.055 8.749
18.980 -0.058 8.596
18.980 -0.072 8.432
18.980 -0.083 8.281
18.980 -0.085 8.122
18.980 -0.096 7.963
18.980 -0.111 7.811
18.980 -0.122 7.651
18.980 -0.107 7.485
18.980 -0.073 7.406
18.981 0.124 7.263
18.981 0.212 7.187
18.981 0.215 7.030
18.981 0.129 6.869
18.980 0.096 6.708
18.980 0.082 6.556
18.980 0.068 6.392
18.980 0.064 6.242
18.979 0.074 6.077
18.979 0.069 5.924
18.978 0.053 5.757
18.978 0.047 5.613
18.977 0.038 5.450
18.977 0.027 5.298
18.976 0.021 5.131
18.976 0.002 4.975
18.976 -0.019 4.826
18.975 -0.025 4.665
18.975 -0.027 4.501
18.975 -0.038 4.348
18.974 -0.043 4.199
18.974 0.026 4.031
18.975 0.099 3.946
18.975 0.176 3.868
18.975 0.237 3.720
18.974 0.203 3.558
18.974 0.180 3.410
18.973 0.165 3.243
18.973 0.157 3.094
18.973 0.160 2.933
18.972 0.168 2.773
18.972 0.165 2.616
18.971 0.158 2.453
18.971 0.170 2.300
18.970 0.181 2.145
18.970 0.180 1.988
18.969 0.178 1.825
18.969 0.177 1.679
18.968 0.182 1.512
18.968 0.190 1.354
18.968 0.190 1.196
18.968 0.195 1.043
18.968 0.203 0.882
18.968 0.211 0.721
18.968 0.183 0.618
19.196 28.734 30.658
19.195 28.631 30.553
19.195 28.526 30.448
19.195 28.415 30.342
19.195 28.332 30.236
19.195 28.270 30.141
19.195 28.243 30.044
19.195 28.224 29.944
19.195 28.224 29.765
19.195 28.235 29.581
19.196 28.241 29.393
19.196 28.240 29.206
19.196 28.240 29.027
19.196 28.237 28.828
19.196 28.231 28.652
19.196 28.233 28.473
19.196 28.241 28.370
19.196 28.246 28.196
19.196 28.240 28.095
19.196 28.235 27.916
19.196 28.232 27.724
19.196 28.228 27.548
19.196 28.226 27.436
19.195 28.217 27.270
19.195 28.214 27.082
19.195 28.192 26.897
19.195 28.174 26.705
19.195 28.157 26.512
19.195 28.154 26.342
19.195 28.169 26.148
19.195 28.189 25.968
19.195 28.206 25.785
19.196 28.219 25.605
19.196 28.206 25.423
19.196 28.174 25.226
19.196 28.135 25.038
19.196 28.107 24.853
19.196 28.110 24.671
19.196 28.125 24.491
19.196 28.141 24.304
19.196 28.166 24.124
19.197 28.212 23.940
19.197 28.242 23.766
19.197 28.245 23.569
19.197 28.249 23.389
19.197 28.245 23.213
19.197 28.235 23.113
19.197 28.227 22.926
19.197 28.230 22.752
19.197 28.233 22.559
19.197 28.233 22.373
19.197 28.236 22.195
19.197 28.236 22.011
19.196 28.236 21.829
19.196 28.250 21.640
19.196 28.255 21.461
19.196 28.247 21.272
19.196 28.240 21.088
19.196 28.231 20.904
19.196 28.223 20.722
19.196 28.230 20.621
19.196 28.235 20.444
19.197 28.233 20.262
19.197 28.221 20.076
19.197 28.207 19.886
[truncated: 3,342,722 more chars]
