# Supplementary material for: Viewpoint Planning for Range Sensors Using Feature Cluster Constrained Spaces for Robot Vision Systems
Source: Sensors (Basel). 2023 Sep 18;23(18):7964. doi: 10.3390/s23187964 (PMC10537344; doi:10.3390/s23187964)
Supplement: Supplementary file 1 [file sensors-23-07964-s001.zip › Academic Example CMM/measurements/-y3.xyz]

0.080 0.162 11.477
0.079 0.169 11.322
0.192 0.523 13.658
0.191 0.314 13.593
0.191 0.253 13.527
0.190 0.210 13.379
0.189 0.194 13.224
0.188 0.182 13.069
0.187 0.195 12.908
0.186 0.204 12.745
0.185 0.199 12.581
0.184 0.190 12.427
0.179 0.140 11.562
0.178 0.114 11.407
0.176 0.096 11.017
0.175 0.089 10.855
0.153 0.140 6.865
0.152 0.095 6.710
0.151 0.099 6.560
0.151 0.100 6.393
0.144 0.045 5.120
0.143 0.048 4.969
0.143 0.063 4.802
0.142 0.082 4.642
0.141 0.086 4.485
0.140 0.058 4.335
0.292 0.696 13.723
0.291 0.447 13.668
0.290 0.295 13.608
0.289 0.240 13.455
0.288 0.224 13.292
0.287 0.201 13.144
0.286 0.189 12.984
0.286 0.187 12.827
0.285 0.182 12.671
0.284 0.180 12.509
0.283 0.185 12.368
0.282 0.182 12.189
0.281 0.171 12.041
0.280 0.163 11.875
0.279 0.162 11.706
0.278 0.148 11.556
0.277 0.131 11.411
0.276 0.108 11.248
0.275 0.091 11.085
0.274 0.085 10.936
0.274 0.101 10.775
0.260 -0.056 8.331
0.259 -0.018 8.165
0.259 0.002 7.999
0.258 0.013 7.847
0.257 -0.001 7.692
0.256 -0.018 7.536
0.254 0.255 7.168
0.253 0.138 7.025
0.252 0.106 6.864
0.251 0.072 6.722
0.250 0.086 6.554
0.250 0.070 6.396
0.249 0.061 6.239
0.248 0.039 6.086
0.248 0.035 6.003
0.244 0.002 5.211
0.243 0.008 4.976
0.241 0.009 4.656
0.240 -0.000 4.496
0.239 -0.025 4.276
0.238 -0.026 4.200
0.391 0.658 13.725
0.390 0.433 13.670
0.390 0.314 13.605
0.389 0.235 13.456
0.388 0.224 13.305
0.387 0.211 13.141
0.386 0.199 12.984
0.385 0.195 12.822
0.384 0.188 12.669
0.383 0.182 12.505
0.382 0.184 12.356
0.381 0.182 12.191
0.380 0.175 12.032
0.380 0.174 11.876
0.379 0.173 11.719
0.378 0.159 11.559
0.377 0.146 11.399
0.376 0.124 11.246
0.375 0.102 11.094
0.374 0.091 10.930
0.373 0.110 10.773
0.370 0.102 10.298
0.369 0.020 10.223
0.369 -0.018 10.149
0.366 -0.085 9.687
0.365 -0.090 9.529
0.365 -0.103 9.373
0.364 -0.096 9.213
0.363 -0.098 9.047
0.362 -0.116 8.819
0.361 -0.110 8.654
0.358 -0.133 8.182
0.357 -0.128 7.867
0.356 -0.136 7.709
0.355 -0.159 7.561
0.354 -0.147 7.479
0.354 -0.018 7.366
0.354 0.146 7.258
0.354 0.206 7.173
0.353 0.192 7.017
0.352 0.128 6.870
0.351 0.102 6.705
0.350 0.086 6.551
0.349 0.082 6.400
0.348 0.068 6.239
0.347 0.062 6.081
0.347 0.063 5.923
0.346 0.038 5.761
0.345 0.008 5.613
0.344 -0.003 5.456
0.343 -0.005 5.301
0.343 0.049 5.125
0.342 0.063 4.969
0.341 0.055 4.801
0.340 0.007 4.653
0.339 -0.020 4.506
0.338 -0.030 4.327
0.338 -0.034 4.254
0.491 0.698 13.727
0.490 0.427 13.679
0.489 0.280 13.609
0.488 0.230 13.458
0.487 0.231 13.298
0.486 0.218 13.142
0.485 0.205 12.983
0.484 0.196 12.825
0.483 0.186 12.671
0.482 0.182 12.506
0.482 0.182 12.346
0.481 0.183 12.195
0.480 0.177 12.036
0.479 0.182 11.872
0.478 0.179 11.713
0.477 0.167 11.559
0.476 0.156 11.405
0.475 0.135 11.245
0.474 0.114 11.088
0.473 0.091 10.930
0.472 0.117 10.758
0.468 0.004 10.159
0.467 -0.018 9.991
0.466 -0.038 9.836
0.466 -0.050 9.683
0.465 -0.060 9.513
0.464 -0.078 9.375
0.463 -0.082 9.208
0.463 -0.079 9.055
0.462 -0.078 8.878
0.461 -0.090 8.739
0.460 -0.099 8.576
0.459 -0.106 8.417
0.458 -0.117 8.256
0.457 -0.130 8.115
0.456 -0.139 7.933
0.455 -0.145 7.780
0.455 -0.155 7.631
0.454 -0.076 7.466
0.454 0.036 7.362
0.453 0.160 7.262
0.453 0.236 7.173
0.452 0.168 7.021
0.451 0.141 6.865
0.450 0.109 6.716
0.449 0.093 6.551
0.448 0.089 6.401
0.447 0.078 6.236
0.447 0.078 6.077
0.446 0.074 5.917
0.445 0.061 5.755
0.444 0.039 5.603
0.444 0.026 5.453
0.443 0.023 5.296
0.442 0.022 5.132
0.441 0.021 4.967
0.440 0.017 4.813
0.440 0.006 4.659
0.439 -0.016 4.500
0.438 -0.037 4.333
0.437 -0.031 4.253
0.436 0.540 3.762
0.435 0.411 3.628
0.434 0.304 3.485
0.433 0.267 3.323
0.590 0.641 13.734
0.589 0.382 13.679
0.588 0.297 13.609
0.587 0.236 13.453
0.587 0.234 13.293
0.586 0.225 13.142
0.585 0.214 12.984
0.584 0.207 12.826
0.583 0.192 12.664
0.582 0.187 12.505
0.581 0.188 12.349
0.580 0.185 12.196
0.579 0.178 12.030
0.579 0.182 11.876
0.578 0.177 11.720
0.577 0.166 11.557
0.576 0.157 11.405
0.575 0.140 11.239
0.574 0.119 11.091
0.573 0.088 10.930
0.572 0.108 10.782
0.571 0.165 10.675
0.572 0.476 10.539
0.571 0.552 10.466
0.571 0.480 10.407
0.570 0.291 10.363
0.569 0.142 10.291
0.568 0.052 10.224
0.567 -0.022 10.074
0.567 -0.030 9.916
0.566 -0.043 9.756
0.565 -0.057 9.611
0.564 -0.071 9.436
0.563 -0.083 9.288
0.562 -0.086 9.132
0.562 -0.081 8.975
0.561 -0.083 8.811
0.560 -0.095 8.655
0.559 -0.105 8.495
0.558 -0.116 8.338
0.557 -0.129 8.180
0.556 -0.140 8.025
0.556 -0.149 7.864
0.555 -0.157 7.713
0.554 -0.132 7.545
0.553 -0.043 7.449
0.553 0.061 7.350
0.553 0.211 7.252
0.552 0.261 7.097
0.551 0.174 6.946
0.550 0.127 6.774
0.549 0.104 6.645
0.548 0.087 6.466
0.548 0.086 6.324
0.547 0.078 6.149
0.546 0.065 6.003
0.545 0.059 5.848
0.544 0.052 5.677
0.544 0.039 5.525
0.543 0.029 5.367
0.542 0.029 5.207
0.541 0.026 5.057
0.540 0.012 4.893
0.539 -0.005 4.731
0.539 -0.010 4.577
0.538 -0.020 4.419
0.537 -0.013 4.255
0.536 0.016 4.178
0.536 0.125 4.069
0.536 0.281 3.959
0.536 0.427 3.861
0.535 0.336 3.720
0.534 0.284 3.563
0.533 0.282 3.405
0.532 0.278 3.248
0.531 0.277 3.086
0.690 0.615 13.732
0.689 0.407 13.681
0.688 0.296 13.614
0.687 0.245 13.452
0.686 0.229 13.297
0.685 0.222 13.140
0.684 0.215 12.978
0.683 0.207 12.826
0.683 0.193 12.668
0.682 0.186 12.517
0.681 0.189 12.346
0.680 0.188 12.185
0.679 0.178 12.035
0.678 0.179 11.873
0.677 0.169 11.718
0.676 0.158 11.555
0.675 0.152 11.401
0.674 0.133 11.247
0.673 0.116 11.091
0.672 0.087 10.931
0.671 0.118 10.771
0.671 0.183 10.678
0.671 0.402 10.560
0.671 0.474 10.481
0.670 0.412 10.416
0.669 0.266 10.362
0.669 0.121 10.300
0.668 0.030 10.223
0.667 -0.013 10.075
0.666 -0.024 9.919
0.665 -0.041 9.753
0.664 -0.054 9.604
0.664 -0.070 9.445
0.663 -0.082 9.286
0.662 -0.081 9.135
0.661 -0.083 8.970
0.660 -0.085 8.807
0.660 -0.090 8.657
0.659 -0.102 8.496
0.658 -0.110 8.340
0.657 -0.118 8.178
0.656 -0.126 8.027
0.655 -0.132 7.862
0.654 -0.138 7.709
0.653 -0.147 7.546
0.653 -0.092 7.456
0.652 -0.013 7.358
0.652 0.130 7.259
0.652 0.219 7.177
0.651 0.210 7.021
0.650 0.140 6.869
0.649 0.113 6.704
0.648 0.091 6.553
0.647 0.084 6.395
0.647 0.077 6.236
0.646 0.065 6.081
0.645 0.056 5.920
0.644 0.052 5.768
0.644 0.046 5.606
0.643 0.029 5.453
0.642 0.020 5.287
0.641 0.019 5.132
0.640 0.007 4.964
0.639 -0.010 4.819
0.639 -0.025 4.660
0.638 -0.031 4.506
0.637 -0.031 4.340
0.636 -0.011 4.252
0.636 0.086 4.153
0.636 0.217 4.044
0.636 0.343 3.954
0.636 0.429 3.871
0.634 0.389 3.710
0.633 0.298 3.568
0.632 0.280 3.401
0.631 0.279 3.251
0.630 0.290 3.090
0.789 0.587 13.736
0.788 0.401 13.679
0.787 0.287 13.605
0.786 0.223 13.454
0.786 0.232 13.306
0.785 0.228 13.139
0.784 0.219 12.981
0.783 0.207 12.830
0.782 0.194 12.659
0.781 0.183 12.508
0.780 0.186 12.350
0.779 0.184 12.190
0.779 0.173 12.039
0.778 0.172 11.876
0.777 0.164 11.719
0.776 0.149 11.565
0.775 0.143 11.397
0.774 0.127 11.245
0.773 0.114 11.089
0.772 0.097 10.936
0.771 0.150 10.775
0.771 0.229 10.654
0.770 0.354 10.553
0.770 0.383 10.425
0.769 0.265 10.365
0.768 0.125 10.295
0.767 0.035 10.224
0.767 -0.009 10.078
0.766 -0.025 9.910
0.765 -0.040 9.765
0.764 -0.052 9.596
0.763 -0.071 9.448
0.762 -0.079 9.286
0.761 -0.081 9.123
0.761 -0.084 8.978
0.760 -0.086 8.813
0.759 -0.094 8.650
0.758 -0.102 8.494
0.757 -0.112 8.344
0.756 -0.119 8.180
0.756 -0.127 8.022
0.755 -0.134 7.865
0.754 -0.134 7.702
0.753 -0.139 7.554
0.752 -0.097 7.458
0.752 -0.029 7.360
0.752 0.130 7.260
0.752 0.220 7.172
0.751 0.188 7.027
0.750 0.128 6.866
0.749 0.104 6.704
0.748 0.098 6.625
0.747 0.086 6.478
0.747 0.079 6.324
0.746 0.071 6.167
0.745 0.061 5.996
0.744 0.053 5.839
0.743 0.051 5.685
0.743 0.039 5.525
0.742 0.028 5.363
0.741 0.024 5.216
0.740 0.016 5.054
0.739 -0.001 4.897
0.739 -0.015 4.735
0.738 -0.027 4.584
0.737 -0.031 4.417
0.736 -0.013 4.268
0.736 0.054 4.166
0.735 0.155 4.062
0.735 0.318 3.958
0.735 0.418 3.858
0.734 0.386 3.704
0.733 0.313 3.568
0.732 0.284 3.403
0.731 0.284 3.247
0.730 0.277 3.090
0.889 0.536 13.739
0.888 0.334 13.686
0.887 0.250 13.535
0.886 0.229 13.376
0.885 0.225 13.218
0.884 0.224 13.069
0.883 0.215 12.897
0.882 0.202 12.745
0.881 0.189 12.586
0.881 0.183 12.434
0.880 0.184 12.275
0.879 0.175 12.113
0.878 0.167 11.954
0.877 0.167 11.793
0.876 0.153 11.643
0.875 0.138 11.479
0.874 0.130 11.330
0.873 0.118 11.164
0.872 0.112 11.004
0.871 0.116 10.846
0.871 0.150 10.772
0.870 0.238 10.665
0.870 0.372 10.559
0.869 0.269 10.368
0.868 0.135 10.302
0.867 0.035 10.228
0.866 -0.010 10.071
0.865 -0.019 9.913
0.865 -0.033 9.764
0.864 -0.043 9.598
0.863 -0.057 9.443
0.862 -0.065 9.286
0.861 -0.071 9.128
0.861 -0.082 8.971
0.860 -0.090 8.813
0.859 -0.100 8.647
0.858 -0.106 8.504
0.857 -0.108 8.340
0.856 -0.114 8.176
0.855 -0.121 8.022
0.855 -0.126 7.869
0.854 -0.127 7.702
0.853 -0.140 7.550
0.852 -0.110 7.460
0.852 -0.032 7.363
0.852 0.076 7.273
0.851 0.164 7.185
0.851 0.181 7.023
0.849 0.119 6.870
0.849 0.100 6.716
0.848 0.084 6.549
0.847 0.079 6.395
0.846 0.072 6.239
0.845 0.066 6.082
0.844 0.057 5.923
0.844 0.049 5.760
0.843 0.040 5.606
0.842 0.027 5.455
0.841 0.023 5.289
0.841 0.018 5.126
0.840 0.005 4.981
0.839 -0.008 4.815
0.838 -0.020 4.655
0.837 -0.026 4.502
0.836 -0.030 4.338
0.836 0.052 4.168
0.835 0.156 4.065
0.835 0.271 3.969
0.835 0.360 3.888
0.834 0.365 3.713
0.833 0.307 3.555
0.832 0.294 3.402
0.831 0.289 3.247
0.830 0.289 3.084
0.989 0.563 13.735
0.988 0.385 13.677
0.988 0.296 13.612
0.987 0.237 13.466
0.986 0.232 13.293
0.985 0.226 13.132
0.984 0.225 12.981
0.983 0.218 12.821
0.982 0.206 12.668
0.981 0.196 12.506
0.981 0.192 12.354
0.980 0.182 12.189
0.979 0.168 12.033
0.978 0.168 11.879
0.977 0.160 11.717
0.976 0.139 11.563
0.975 0.132 11.405
0.974 0.124 11.246
0.973 0.116 11.096
0.972 0.107 10.928
0.971 0.159 10.754
0.971 0.261 10.657
0.971 0.388 10.563
0.970 0.411 10.418
0.969 0.257 10.367
0.968 0.124 10.305
0.968 0.043 10.231
0.967 -0.012 10.073
0.966 -0.014 9.917
0.965 -0.028 9.758
0.964 -0.043 9.600
0.963 -0.055 9.441
0.963 -0.057 9.282
0.962 -0.063 9.124
0.961 -0.082 8.972
0.960 -0.094 8.815
0.959 -0.100 8.668
0.959 -0.100 8.485
0.958 -0.101 8.344
0.957 -0.106 8.169
0.956 -0.114 8.021
0.955 -0.119 7.863
0.954 -0.123 7.704
0.953 -0.134 7.544
0.952 -0.043 7.373
0.952 0.055 7.286
0.952 0.136 7.194
0.951 0.180 7.098
0.950 0.155 6.931
0.950 0.131 6.861
0.949 0.113 6.719
0.948 0.095 6.563
0.947 0.084 6.387
0.946 0.077 6.238
0.946 0.072 6.082
0.945 0.058 5.922
0.944 0.047 5.761
0.943 0.037 5.606
0.943 0.021 5.456
0.942 0.021 5.289
0.941 0.021 5.127
0.940 0.007 4.973
0.939 0.002 4.822
0.938 -0.010 4.651
0.938 -0.024 4.504
0.937 -0.035 4.344
0.936 0.036 4.158
0.936 0.139 4.063
0.935 0.251 3.975
0.935 0.341 3.875
0.934 0.356 3.716
0.933 0.306 3.568
0.932 0.293 3.402
0.931 0.289 3.251
0.930 0.289 3.079
1.090 0.589 13.737
1.089 0.357 13.677
1.088 0.276 13.526
1.087 0.234 13.380
1.086 0.223 13.223
1.085 0.219 13.058
1.084 0.217 12.905
1.083 0.206 12.746
1.082 0.196 12.587
1.081 0.187 12.432
1.080 0.180 12.276
1.079 0.168 12.108
1.079 0.163 11.955
1.078 0.159 11.800
1.077 0.143 11.642
1.076 0.128 11.478
1.075 0.118 11.329
1.074 0.114 11.165
1.073 0.112 11.012
1.072 0.114 10.857
1.071 0.146 10.768
1.071 0.217 10.663
1.071 0.330 10.569
1.071 0.436 10.481
1.070 0.402 10.422
1.069 0.259 10.364
1.069 0.126 10.291
1.068 0.043 10.224
1.067 -0.017 10.077
1.066 -0.019 9.915
1.065 -0.029 9.758
1.064 -0.044 9.597
1.064 -0.049 9.451
1.063 -0.045 9.279
1.062 -0.058 9.127
1.061 -0.080 8.972
1.060 -0.092 8.814
1.060 -0.100 8.653
1.059 -0.098 8.490
1.058 -0.099 8.340
1.057 -0.103 8.178
1.056 -0.107 8.018
1.055 -0.116 7.864
1.054 -0.123 7.702
1.053 -0.137 7.548
1.052 -0.054 7.368
1.052 0.040 7.282
1.052 0.119 7.197
1.052 0.162 7.105
1.051 0.146 6.941
1.050 0.129 6.789
1.049 0.117 6.626
1.048 0.094 6.483
1.047 0.083 6.317
1.046 0.076 6.158
1.045 0.061 5.998
1.045 0.047 5.848
1.044 0.037 5.683
1.043 0.025 5.534
1.042 0.024 5.369
1.042 0.027 5.205
1.041 0.015 5.054
1.040 0.010 4.890
1.039 0.007 4.734
1.038 -0.006 4.582
1.037 -0.012 4.417
1.036 -0.007 4.258
1.036 0.039 4.164
1.036 0.134 4.063
1.036 0.240 3.979
1.036 0.328 3.899
1.035 0.356 3.796
1.034 0.317 3.640
1.033 0.286 3.479
1.032 0.278 3.329
1.031 0.279 3.170
1.030 0.284 3.087
1.190 0.537 13.739
1.189 0.389 13.680
1.188 0.305 13.611
1.187 0.243 13.449
1.186 0.228 13.300
1.186 0.222 13.136
1.185 0.219 12.985
1.184 0.216 12.827
1.183 0.210 12.667
1.182 0.199 12.506
1.181 0.188 12.351
1.180 0.179 12.194
1.179 0.170 12.031
1.178 0.168 11.875
1.177 0.158 11.719
1.177 0.139 11.564
1.176 0.123 11.407
1.175 0.118 11.250
1.174 0.114 11.082
1.173 0.092 10.936
1.172 0.138 10.769
1.171 0.199 10.677
1.171 0.395 10.546
1.171 0.471 10.467
1.171 0.415 10.420
1.170 0.263 10.375
1.169 0.131 10.309
1.168 0.036 10.225
1.167 -0.023 10.069
1.166 -0.028 9.920
1.166 -0.036 9.752
1.165 -0.049 9.603
1.164 -0.053 9.445
1.163 -0.052 9.285
1.162 -0.064 9.127
1.162 -0.084 8.967
1.161 -0.094 8.819
1.160 -0.097 8.659
1.159 -0.097 8.493
1.158 -0.100 8.335
1.157 -0.104 8.177
1.157 -0.108 8.023
1.156 -0.119 7.858
1.155 -0.124 7.708
1.154 -0.130 7.548
1.153 -0.106 7.457
1.153 -0.053 7.360
1.153 0.036 7.271
1.152 0.114 7.192
1.152 0.157 7.035
1.151 0.119 6.873
1.150 0.112 6.701
1.149 0.097 6.547
1.148 0.081 6.400
1.147 0.073 6.240
1.146 0.062 6.081
1.145 0.049 5.922
1.145 0.038 5.765
1.144 0.026 5.614
1.143 0.020 5.443
1.142 0.027 5.289
1.142 0.020 5.134
1.141 0.006 4.981
1.140 0.003 4.813
1.139 -0.002 4.647
1.138 -0.012 4.504
1.137 -0.017 4.340
1.136 0.036 4.169
1.136 0.125 4.060
1.136 0.228 3.968
1.136 0.318 3.892
1.135 0.342 3.719
1.134 0.294 3.563
1.133 0.278 3.403
1.132 0.277 3.246
1.131 0.281 3.087
1.130 0.278 3.015
1.290 0.599 13.742
1.289 0.384 13.683
1.289 0.310 13.610
1.288 0.238 13.447
1.287 0.222 13.301
1.286 0.217 13.140
1.285 0.214 12.982
1.284 0.213 12.820
1.283 0.211 12.661
1.282 0.199 12.521
1.281 0.187 12.340
1.281 0.178 12.202
1.280 0.169 12.036
1.279 0.166 11.873
1.278 0.156 11.723
1.277 0.134 11.558
1.276 0.115 11.403
1.275 0.111 11.250
1.274 0.107 11.088
1.273 0.087 10.927
1.272 0.122 10.780
1.272 0.224 10.663
1.271 0.371 10.555
1.271 0.403 10.418
1.270 0.268 10.364
1.269 0.135 10.302
1.269 0.047 10.226
1.268 -0.016 10.076
1.267 -0.031 9.919
1.266 -0.045 9.765
1.265 -0.053 9.601
1.264 -0.058 9.441
1.263 -0.062 9.283
1.263 -0.073 9.131
1.262 -0.088 8.969
1.261 -0.096 8.809
1.260 -0.098 8.654
1.259 -0.101 8.498
1.259 -0.103 8.339
1.258 -0.105 8.178
1.257 -0.109 8.031
1.256 -0.117 7.846
1.255 -0.123 7.707
1.254 -0.126 7.550
1.253 -0.099 7.465
1.253 -0.046 7.362
1.253 0.041 7.259
1.252 0.113 7.183
1.252 0.153 7.039
1.251 0.118 6.871
1.250 0.103 6.703
1.249 0.092 6.557
1.248 0.084 6.401
1.247 0.073 6.236
1.246 0.065 6.079
1.246 0.054 5.918
1.245 0.040 5.773
1.244 0.028 5.609
1.243 0.021 5.445
1.243 0.023 5.290
1.242 0.016 5.127
1.241 0.001 4.975
1.240 -0.002 4.816
1.239 -0.002 4.661
1.238 -0.012 4.491
1.238 -0.018 4.344
1.237 0.033 4.169
1.236 0.118 4.062
1.236 0.219 3.963
1.236 0.310 3.884
1.235 0.339 3.716
1.234 0.289 3.562
1.233 0.273 3.414
1.232 0.272 3.251
1.231 0.279 3.085
1.390 0.557 13.736
1.389 0.381 13.673
1.388 0.270 13.538
1.387 0.237 13.377
1.386 0.224 13.216
1.385 0.220 13.063
1.384 0.212 12.904
1.383 0.211 12.747
1.382 0.204 12.578
1.382 0.189 12.435
1.381 0.180 12.269
1.380 0.174 12.116
1.379 0.168 11.953
1.378 0.163 11.797
1.377 0.148 11.644
1.376 0.123 11.484
1.375 0.112 11.326
1.374 0.111 11.166
1.373 0.098 11.016
1.372 0.094 10.848
1.371 0.175 10.679
1.371 0.396 10.556
1.370 0.393 10.418
1.370 0.273 10.360
1.369 0.142 10.298
1.368 0.057 10.229
1.367 -0.010 10.074
1.366 -0.028 9.915
1.365 -0.045 9.759
1.365 -0.057 9.607
1.364 -0.063 9.443
1.363 -0.069 9.293
1.362 -0.078 9.120
1.362 -0.087 8.978
1.361 -0.091 8.807
1.360 -0.096 8.654
1.359 -0.100 8.496
1.358 -0.103 8.336
1.357 -0.109 8.179
1.356 -0.114 8.019
1.355 -0.123 7.866
1.354 -0.127 7.704
1.354 -0.125 7.548
1.353 -0.043 7.369
1.352 0.041 7.271
1.352 0.112 7.183
1.351 0.145 7.019
1.350 0.104 6.798
1.349 0.090 6.641
1.348 0.086 6.470
1.347 0.082 6.318
1.346 0.069 6.162
1.346 0.061 6.007
1.345 0.051 5.838
1.344 0.040 5.686
1.343 0.033 5.530
1.343 0.029 5.368
1.342 0.026 5.212
1.341 0.013 5.055
1.340 -0.004 4.892
1.339 -0.003 4.732
1.339 -0.007 4.582
1.338 -0.012 4.420
1.337 -0.005 4.253
1.336 0.034 4.172
1.336 0.116 4.064
1.336 0.218 3.966
1.336 0.311 3.889
1.335 0.345 3.721
1.333 0.285 3.561
1.333 0.269 3.417
1.331 0.268 3.242
1.330 0.272 3.086
1.489 0.630 13.734
1.488 0.442 13.675
1.487 0.329 13.610
1.486 0.249 13.457
1.485 0.236 13.291
1.484 0.228 13.145
1.483 0.222 12.981
1.483 0.218 12.825
1.482 0.217 12.661
1.481 0.207 12.507
1.480 0.193 12.344
1.479 0.186 12.191
1.478 0.177 12.038
1.477 0.170 11.871
1.476 0.161 11.714
1.475 0.139 11.559
1.474 0.116 11.412
1.473 0.110 11.251
1.472 0.103 11.089
1.471 0.088 10.936
1.470 0.122 10.769
1.470 0.224 10.662
1.470 0.388 10.553
1.467 0.059 10.219
1.466 -0.012 10.072
1.465 -0.025 9.914
1.464 -0.042 9.757
1.463 -0.055 9.599
1.463 -0.063 9.449
1.462 -0.070 9.286
1.461 -0.079 9.129
1.460 -0.086 8.969
1.460 -0.090 8.818
1.459 -0.096 8.648
1.458 -0.102 8.501
1.457 -0.103 8.340
1.456 -0.108 8.174
1.455 -0.116 8.019
1.454 -0.122 7.870
1.453 -0.130 7.709
1.452 -0.128 7.540
1.451 -0.044 7.369
1.451 0.035 7.289
1.451 0.102 7.202
1.451 0.143 7.107
1.450 0.124 6.939
1.449 0.093 6.792
1.448 0.082 6.648
1.447 0.081 6.472
1.446 0.081 6.318
1.445 0.069 6.153
1.444 0.059 6.003
1.444 0.051 5.848
1.443 0.043 5.684
1.442 0.033 5.525
1.441 0.029 5.365
1.441 0.029 5.212
1.440 0.017 5.055
1.439 -0.002 4.896
1.438 -0.005 4.737
1.437 -0.008 4.571
1.436 -0.013 4.425
1.435 -0.013 4.251
1.435 0.030 4.168
1.435 0.117 4.070
1.434 0.223 3.969
1.434 0.318 3.881
1.433 0.350 3.721
1.432 0.293 3.568
1.431 0.277 3.401
1.430 0.275 3.255
1.429 0.275 3.089
1.587 0.594 13.744
1.586 0.406 13.684
1.586 0.323 13.603
1.585 0.242 13.456
1.584 0.231 13.303
1.583 0.223 13.133
1.582 0.218 12.976
1.581 0.220 12.822
1.580 0.224 12.663
1.579 0.215 12.509
1.578 0.201 12.351
1.577 0.190 12.185
1.577 0.178 12.034
1.576 0.169 11.877
1.575 0.161 11.724
1.574 0.140 11.558
1.573 0.119 11.402
1.572 0.105 11.256
1.571 0.099 11.095
1.570 0.081 10.923
1.569 0.121 10.775
1.568 0.175 10.672
1.568 0.377 10.558
1.568 0.371 10.424
1.567 0.263 10.363
1.566 0.145 10.293
1.566 0.049 10.231
1.565 -0.009 10.071
1.564 -0.025 9.918
1.563 -0.043 9.757
1.562 -0.057 9.598
1.561 -0.059 9.512
1.561 -0.067 9.377
1.560 -0.075 9.209
1.559 -0.082 9.043
1.558 -0.084 8.895
1.558 -0.090 8.738
1.557 -0.097 8.573
1.556 -0.097 8.410
1.555 -0.101 8.257
1.554 -0.109 8.109
1.553 -0.116 7.935
1.552 -0.124 7.788
1.551 -0.136 7.622
1.550 -0.105 7.456
1.550 -0.049 7.363
1.550 0.030 7.284
1.549 0.096 7.200
1.549 0.135 7.037
1.548 0.104 6.869
1.547 0.084 6.706
1.546 0.076 6.558
1.545 0.082 6.398
1.544 0.075 6.235
1.543 0.060 6.079
1.543 0.055 5.925
1.542 0.046 5.766
1.541 0.032 5.616
1.540 0.024 5.443
1.540 0.026 5.298
1.539 0.023 5.120
1.538 0.004 4.974
1.537 -0.008 4.818
1.536 -0.011 4.664
1.535 -0.017 4.495
1.534 -0.026 4.340
1.533 0.027 4.166
1.533 0.120 4.063
1.533 0.232 3.978
1.533 0.329 3.895
1.532 0.365 3.790
1.531 0.330 3.641
1.530 0.291 3.488
1.529 0.286 3.319
1.528 0.279 3.166
1.528 0.278 3.086
1.685 0.378 13.674
1.684 0.293 13.609
1.683 0.226 13.457
1.682 0.221 13.292
1.682 0.214 13.144
1.681 0.211 12.985
1.680 0.214 12.819
1.679 0.220 12.667
1.678 0.215 12.503
1.677 0.203 12.352
1.676 0.188 12.194
1.675 0.174 12.027
1.675 0.160 11.884
1.673 0.151 11.716
1.673 0.136 11.573
1.672 0.115 11.397
1.671 0.102 11.249
1.670 0.099 11.089
1.669 0.083 10.938
1.668 0.107 10.772
1.667 0.195 10.664
1.667 0.365 10.422
1.666 0.218 10.364
1.665 0.102 10.300
1.664 0.027 10.230
1.663 -0.007 10.075
1.663 -0.021 9.917
1.662 -0.037 9.755
1.661 -0.054 9.614
1.660 -0.060 9.431
1.659 -0.068 9.286
1.658 -0.078 9.138
1.658 -0.079 8.960
1.657 -0.082 8.815
1.656 -0.094 8.657
1.655 -0.097 8.496
1.654 -0.094 8.336
1.653 -0.101 8.171
1.653 -0.113 8.025
1.652 -0.122 7.859
1.651 -0.129 7.711
1.650 -0.139 7.554
1.649 -0.110 7.458
1.649 -0.054 7.366
1.649 0.030 7.283
1.648 0.101 7.187
1.648 0.143 7.095
1.647 0.136 6.958
1.646 0.110 6.789
1.645 0.095 6.632
1.644 0.092 6.470
1.643 0.089 6.319
1.643 0.073 6.163
1.642 0.061 5.999
1.641 0.053 5.835
1.640 0.040 5.688
1.640 0.028 5.531
1.639 0.026 5.365
1.638 0.029 5.219
1.637 0.022 5.050
1.636 0.002 4.892
1.635 -0.006 4.735
1.635 -0.009 4.583
1.634 -0.013 4.416
1.633 -0.010 4.258
1.632 0.036 4.163
1.632 0.130 4.057
1.632 0.240 3.975
1.632 0.335 3.904
1.631 0.368 3.803
1.631 0.360 3.700
1.630 0.309 3.565
1.629 0.291 3.405
1.628 0.286 3.245
1.627 0.280 3.091
1.626 0.271 3.016
1.785 0.601 13.738
1.784 0.414 13.670
1.783 0.274 13.609
1.782 0.212 13.454
1.782 0.211 13.303
1.781 0.208 13.144
1.780 0.208 12.980
1.779 0.215 12.829
1.778 0.220 12.663
1.777 0.220 12.505
1.776 0.208 12.342
1.775 0.189 12.200
1.774 0.176 12.033
1.774 0.160 11.875
1.773 0.149 11.712
1.772 0.136 11.568
1.771 0.122 11.411
1.770 0.109 11.249
1.769 0.106 11.078
1.768 0.087 10.944
1.767 0.113 10.768
1.766 0.148 10.683
1.766 0.248 10.583
1.765 0.248 10.435
1.765 0.166 10.372
1.763 0.031 10.230
1.762 -0.016 10.073
1.762 -0.026 9.912
1.761 -0.041 9.762
1.760 -0.053 9.602
1.759 -0.061 9.441
1.758 -0.070 9.292
1.758 -0.074 9.125
1.757 -0.076 8.976
1.756 -0.080 8.808
1.755 -0.087 8.658
1.754 -0.092 8.489
1.753 -0.093 8.337
1.753 -0.099 8.181
1.752 -0.112 8.020
1.751 -0.121 7.866
1.750 -0.126 7.699
1.749 -0.129 7.545
1.748 -0.099 7.462
1.748 -0.044 7.362
1.748 0.039 7.281
1.747 0.110 7.200
1.747 0.154 7.098
1.746 0.146 6.945
1.745 0.116 6.795
1.744 0.098 6.634
1.743 0.093 6.476
1.743 0.090 6.323
1.742 0.073 6.154
1.741 0.064 5.996
1.740 0.055 5.853
1.739 0.038 5.687
1.739 0.027 5.524
1.738 0.023 5.374
1.737 0.026 5.200
1.736 0.022 5.054
1.735 0.001 4.901
1.734 -0.007 4.729
1.734 -0.008 4.578
1.733 -0.012 4.418
1.732 0.000 4.265
1.732 0.045 4.175
1.731 0.135 4.055
1.731 0.244 3.964
1.731 0.340 3.887
1.730 0.362 3.725
1.729 0.303 3.554
1.728 0.291 3.406
1.727 0.288 3.250
1.726 0.278 3.079
1.885 0.539 13.742
1.884 0.343 13.685
1.883 0.231 13.534
1.882 0.204 13.380
1.881 0.201 13.224
1.880 0.196 13.062
1.879 0.200 12.903
1.878 0.208 12.743
1.878 0.209 12.586
1.877 0.207 12.428
1.876 0.195 12.266
1.875 0.182 12.112
1.874 0.170 11.959
1.873 0.152 11.804
1.872 0.141 11.635
1.871 0.129 11.483
1.870 0.116 11.325
1.869 0.109 11.177
1.868 0.106 11.008
1.867 0.108 10.846
1.867 0.132 10.762
1.867 0.204 10.669
1.866 0.476 10.482
1.866 0.447 10.418
1.865 0.253 10.362
1.864 0.104 10.296
1.863 0.025 10.229
1.863 -0.017 10.074
1.862 -0.027 9.923
1.861 -0.043 9.755
1.860 -0.056 9.603
1.859 -0.063 9.439
1.858 -0.068 9.289
1.858 -0.074 9.125
1.857 -0.076 8.973
1.856 -0.077 8.807
1.855 -0.086 8.653
1.854 -0.094 8.497
1.853 -0.096 8.331
1.853 -0.103 8.182
1.852 -0.114 8.020
1.851 -0.122 7.861
1.850 -0.131 7.712
1.849 -0.135 7.545
1.848 -0.104 7.461
1.848 -0.046 7.358
1.848 0.041 7.267
1.847 0.154 7.121
1.846 0.148 6.947
1.845 0.125 6.782
1.844 0.107 6.631
1.843 0.097 6.471
1.843 0.091 6.313
1.842 0.077 6.160
1.841 0.069 6.005
1.840 0.060 5.836
1.840 0.043 5.683
1.839 0.027 5.531
1.838 0.019 5.369
1.837 0.019 5.207
1.836 0.019 5.055
1.836 0.003 4.902
1.835 -0.006 4.730
1.834 -0.003 4.577
1.833 -0.007 4.414
1.832 0.001 4.256
1.832 0.045 4.166
1.831 0.135 4.056
1.831 0.243 3.968
1.831 0.336 3.883
1.830 0.358 3.713
1.829 0.298 3.568
1.828 0.288 3.406
1.827 0.287 3.244
1.826 0.280 3.088
1.986 0.559 13.739
1.985 0.405 13.683
1.984 0.286 13.618
1.983 0.215 13.452
1.982 0.213 13.294
1.981 0.205 13.150
1.980 0.197 12.979
1.980 0.200 12.822
1.979 0.205 12.675
1.978 0.208 12.504
1.977 0.204 12.340
1.976 0.194 12.195
1.975 0.184 12.034
1.974 0.168 11.870
1.973 0.151 11.722
1.972 0.143 11.567
1.971 0.135 11.402
1.970 0.125 11.240
1.970 0.118 11.096
1.969 0.104 10.936
1.968 0.135 10.754
1.967 0.210 10.656
1.964 -0.002 10.153
1.963 -0.020 10.000
1.962 -0.038 9.832
1.961 -0.053 9.676
1.960 -0.060 9.531
1.959 -0.059 9.366
1.959 -0.064 9.204
1.958 -0.068 9.047
1.957 -0.066 8.884
1.956 -0.074 8.734
1.955 -0.088 8.571
1.955 -0.097 8.415
1.954 -0.101 8.255
1.953 -0.113 8.102
1.952 -0.121 7.944
1.951 -0.129 7.783
1.950 -0.137 7.633
1.949 -0.103 7.465
1.949 -0.047 7.364
1.948 0.038 7.274
1.948 0.113 7.197
1.947 0.167 7.028
1.946 0.140 6.849
1.945 0.122 6.709
1.945 0.104 6.554
1.944 0.091 6.394
1.943 0.076 6.240
1.942 0.061 6.078
1.941 0.057 5.925
1.941 0.048 5.760
1.940 0.033 5.614
1.939 0.023 5.447
1.938 0.014 5.292
1.937 0.014 5.133
1.937 0.007 4.970
1.936 -0.005 4.815
1.935 -0.005 4.656
1.934 -0.007 4.501
1.933 -0.014 4.336
1.932 0.039 4.171
1.932 0.128 4.061
1.932 0.237 3.967
1.932 0.331 3.887
1.931 0.353 3.716
1.930 0.295 3.559
1.929 0.284 3.411
1.928 0.280 3.251
1.926 0.271 3.090
2.086 0.592 13.735
2.085 0.363 13.677
2.084 0.292 13.603
2.083 0.231 13.458
2.083 0.227 13.302
2.082 0.214 13.137
2.081 0.200 12.986
2.080 0.198 12.826
2.079 0.200 12.665
2.078 0.205 12.509
2.077 0.201 12.353
2.076 0.192 12.188
2.075 0.184 12.029
2.074 0.168 11.880
2.073 0.152 11.714
2.073 0.147 11.563
2.072 0.140 11.407
2.071 0.130 11.246
2.070 0.121 11.078
2.069 0.109 10.927
2.068 0.125 10.776
2.067 0.181 10.674
2.068 0.460 10.542
2.067 0.445 10.424
2.066 0.277 10.367
2.065 0.149 10.295
2.064 0.040 10.225
2.063 -0.009 10.069
2.063 -0.033 9.919
2.062 -0.051 9.762
2.061 -0.061 9.603
2.060 -0.063 9.443
2.059 -0.062 9.285
2.059 -0.069 9.133
2.058 -0.069 8.969
2.057 -0.072 8.808
2.056 -0.087 8.651
2.055 -0.101 8.493
2.054 -0.107 8.340
2.053 -0.112 8.175
2.053 -0.122 8.026
2.052 -0.128 7.863
2.051 -0.135 7.703
2.050 -0.139 7.552
2.049 -0.109 7.473
2.049 -0.056 7.366
2.049 0.029 7.274
2.048 0.104 7.194
2.048 0.154 7.103
2.047 0.155 6.947
2.046 0.129 6.791
2.045 0.114 6.627
2.044 0.093 6.473
2.043 0.077 6.322
2.043 0.060 6.162
2.042 0.051 6.003
2.041 0.048 5.842
2.040 0.038 5.685
2.040 0.029 5.525
2.039 0.020 5.374
2.038 0.017 5.212
2.037 0.013 5.055
2.036 0.005 4.892
2.036 0.001 4.735
2.035 -0.002 4.574
2.034 -0.008 4.422
2.033 -0.015 4.260
2.032 0.025 4.169
2.032 0.113 4.070
2.032 0.220 3.983
2.032 0.316 3.885
2.031 0.351 3.780
2.030 0.316 3.643
2.029 0.282 3.490
2.028 0.280 3.329
2.027 0.276 3.161
2.027 0.276 3.085
2.185 0.577 13.735
2.184 0.378 13.684
2.184 0.302 13.612
2.183 0.238 13.454
2.182 0.233 13.293
2.181 0.218 13.144
2.180 0.207 12.989
2.179 0.204 12.826
2.178 0.204 12.655
2.177 0.208 12.507
2.177 0.202 12.346
2.176 0.188 12.193
2.175 0.177 12.033
2.174 0.164 11.878
2.173 0.151 11.723
2.172 0.145 11.559
2.171 0.139 11.399
2.170 0.125 11.247
2.169 0.116 11.085
2.168 0.097 10.934
2.167 0.126 10.769
2.167 0.208 10.669
2.167 0.328 10.567
2.166 0.386 10.420
2.165 0.244 10.366
2.164 0.134 10.299
2.164 0.055 10.226
2.163 -0.005 10.072
2.162 -0.033 9.919
2.161 -0.052 9.765
2.160 -0.061 9.602
2.159 -0.063 9.446
2.159 -0.066 9.280
2.158 -0.069 9.126
2.157 -0.068 8.970
2.156 -0.074 8.810
2.155 -0.089 8.657
2.154 -0.103 8.491
2.154 -0.111 8.341
2.153 -0.119 8.174
2.152 -0.126 8.031
2.151 -0.130 7.863
2.150 -0.135 7.701
2.149 -0.143 7.546
2.148 -0.058 7.368
2.148 0.026 7.278
2.148 0.097 7.194
2.147 0.144 7.104
2.146 0.146 6.952
2.145 0.125 6.788
2.145 0.109 6.639
2.144 0.089 6.472
2.143 0.074 6.320
2.142 0.056 6.158
2.141 0.051 5.996
2.140 0.046 5.856
2.140 0.037 5.683
2.139 0.033 5.522
2.138 0.025 5.378
2.137 0.020 5.206
2.136 0.011 5.053
2.136 -0.002 4.894
2.135 -0.005 4.733
2.134 -0.010 4.585
2.133 -0.015 4.414
2.132 -0.022 4.259
2.132 0.015 4.171
2.131 0.101 4.070
2.131 0.211 3.979
2.131 0.310 3.898
2.130 0.350 3.711
2.129 0.303 3.560
2.128 0.291 3.401
2.127 0.284 3.247
2.126 0.279 3.086
2.285 0.658 13.728
2.283 0.402 13.683
2.283 0.305 13.611
2.282 0.239 13.461
2.281 0.235 13.295
2.280 0.225 13.134
2.279 0.213 12.986
2.278 0.206 12.823
2.277 0.207 12.666
2.276 0.210 12.507
2.276 0.202 12.345
2.275 0.184 12.198
2.274 0.171 12.030
2.273 0.157 11.879
2.272 0.145 11.717
2.271 0.139 11.563
2.270 0.131 11.410
2.269 0.116 11.243
2.268 0.109 11.090
2.267 0.095 10.938
2.266 0.125 10.757
2.266 0.170 10.674
2.265 0.268 10.584
2.265 0.320 10.498
2.264 0.184 10.380
2.263 0.101 10.306
2.263 0.035 10.225
2.262 -0.005 10.070
2.261 -0.031 9.913
2.260 -0.049 9.761
2.259 -0.058 9.602
2.258 -0.062 9.449
2.257 -0.068 9.284
2.257 -0.072 9.131
2.256 -0.070 8.965
2.255 -0.079 8.818
2.254 -0.096 8.645
2.253 -0.106 8.502
2.253 -0.112 8.335
2.252 -0.120 8.188
2.251 -0.128 8.016
2.250 -0.132 7.868
2.249 -0.132 7.702
2.248 -0.144 7.549
2.247 -0.059 7.374
2.247 0.030 7.279
2.247 0.105 7.192
2.246 0.150 7.101
2.245 0.144 6.947
2.244 0.122 6.786
2.243 0.107 6.637
2.243 0.087 6.472
2.242 0.073 6.320
2.241 0.063 6.162
2.240 0.055 5.998
2.239 0.044 5.848
2.239 0.037 5.686
2.238 0.033 5.537
2.237 0.027 5.365
2.236 0.021 5.202
2.235 0.009 5.059
2.235 -0.006 4.896
2.234 -0.010 4.737
2.233 -0.011 4.580
2.232 -0.016 4.416
2.231 -0.027 4.258
2.231 0.006 4.182
2.230 0.091 4.073
2.230 0.198 3.966
2.230 0.297 3.888
2.229 0.341 3.719
2.228 0.299 3.568
2.227 0.285 3.401
2.226 0.281 3.247
2.225 0.277 3.091
2.383 0.533 13.741
2.382 0.345 13.684
2.381 0.257 13.531
2.380 0.239 13.379
2.379 0.229 13.224
2.378 0.217 13.057
2.378 0.209 12.907
2.377 0.209 12.744
2.376 0.212 12.585
2.375 0.209 12.425
2.374 0.195 12.265
2.373 0.180 12.117
2.372 0.161 11.957
2.371 0.147 11.796
2.370 0.141 11.642
2.369 0.131 11.484
2.368 0.115 11.330
2.367 0.106 11.166
2.366 0.105 11.011
2.365 0.086 10.854
2.365 0.175 10.678
2.364 0.246 10.591
2.364 0.248 10.433
2.363 0.148 10.371
2.362 0.074 10.298
2.361 -0.002 10.150
2.360 -0.014 9.998
2.359 -0.039 9.840
2.359 -0.048 9.686
2.358 -0.055 9.517
2.357 -0.066 9.364
2.356 -0.070 9.209
2.355 -0.072 9.053
2.355 -0.073 8.886
2.354 -0.085 8.730
2.353 -0.101 8.578
2.352 -0.103 8.421
2.351 -0.110 8.252
2.350 -0.120 8.104
2.349 -0.129 7.944
2.348 -0.135 7.790
2.347 -0.143 7.631
2.346 -0.116 7.457
2.346 -0.057 7.368
2.346 0.035 7.282
2.346 0.114 7.203
2.345 0.158 7.020
2.344 0.121 6.864
2.343 0.103 6.710
2.342 0.086 6.556
2.341 0.076 6.398
2.340 0.070 6.231
2.340 0.061 6.086
2.339 0.050 5.927
2.338 0.037 5.771
2.337 0.030 5.598
2.336 0.028 5.448
2.336 0.023 5.295
2.335 0.009 5.134
2.334 -0.006 4.972
2.333 -0.014 4.814
2.332 -0.017 4.665
2.331 -0.016 4.499
2.331 -0.024 4.341
2.330 0.012 4.171
2.329 0.092 4.065
2.329 0.197 3.974
2.329 0.296 3.896
2.329 0.338 3.805
2.327 0.312 3.642
2.326 0.284 3.484
2.325 0.279 3.330
2.324 0.275 3.169
2.324 0.277 3.089
2.482 0.374 13.686
2.481 0.304 13.612
2.480 0.238 13.458
2.479 0.227 13.295
2.478 0.220 13.141
2.477 0.207 12.981
2.477 0.205 12.824
2.476 0.213 12.669
2.475 0.208 12.502
2.474 0.199 12.351
2.473 0.188 12.190
2.472 0.172 12.043
2.471 0.159 11.877
2.470 0.151 11.715
2.469 0.143 11.562
2.468 0.125 11.407
2.467 0.109 11.244
2.466 0.106 11.092
2.465 0.096 10.934
2.465 0.132 10.773
2.464 0.191 10.678
2.464 0.274 10.570
2.463 0.286 10.435
2.462 0.169 10.373
2.462 0.080 10.301
2.461 0.003 10.148
2.460 -0.015 10.001
2.459 -0.038 9.836
2.458 -0.049 9.677
2.457 -0.059 9.527
2.456 -0.071 9.363
2.456 -0.079 9.216
2.455 -0.079 9.040
2.454 -0.075 8.892
2.453 -0.087 8.735
2.452 -0.101 8.571
2.451 -0.102 8.423
2.451 -0.108 8.259
2.450 -0.121 8.099
2.449 -0.134 7.943
2.448 -0.142 7.783
2.447 -0.153 7.633
2.446 -0.120 7.469
2.445 -0.056 7.367
2.445 0.044 7.274
2.445 0.125 7.191
2.445 0.171 7.097
2.444 0.149 6.948
2.443 0.115 6.793
2.442 0.099 6.630
2.441 0.088 6.477
2.440 0.084 6.319
2.439 0.078 6.156
2.439 0.066 6.008
2.438 0.048 5.836
2.437 0.037 5.691
2.436 0.031 5.525
2.435 0.031 5.368
2.435 0.023 5.212
2.434 0.006 5.050
2.433 -0.008 4.904
2.432 -0.013 4.734
2.431 -0.012 4.571
2.430 -0.011 4.425
2.429 -0.020 4.260
2.429 0.016 4.168
2.429 0.102 4.060
2.429 0.208 3.968
2.428 0.304 3.898
2.427 0.340 3.718
2.426 0.298 3.563
2.425 0.286 3.407
2.424 0.281 3.253
2.423 0.283 3.076
2.582 0.424 13.672
2.582 0.311 13.605
2.581 0.239 13.451
2.580 0.227 13.301
2.579 0.215 13.142
2.578 0.203 12.982
2.577 0.203 12.822
2.576 0.207 12.659
2.575 0.203 12.519
2.574 0.194 12.347
2.573 0.180 12.189
2.573 0.171 12.032
2.572 0.162 11.873
2.571 0.156 11.727
2.570 0.150 11.558
2.569 0.129 11.406
2.568 0.109 11.245
2.567 0.103 11.092
2.566 0.094 10.930
2.565 0.135 10.765
2.565 0.198 10.671
2.565 0.330 10.568
2.564 0.345 10.432
2.563 0.205 10.366
2.562 0.109 10.303
2.561 0.010 10.149
2.560 -0.015 9.988
2.559 -0.039 9.843
2.558 -0.051 9.681
2.558 -0.060 9.523
2.557 -0.070 9.361
2.556 -0.077 9.211
2.555 -0.077 9.052
2.555 -0.068 8.883
2.554 -0.082 8.732
2.553 -0.097 8.579
2.552 -0.101 8.411
2.551 -0.108 8.256
2.550 -0.122 8.105
2.549 -0.139 7.948
2.548 -0.150 7.788
2.547 -0.157 7.623
2.547 -0.115 7.472
2.546 -0.049 7.371
2.546 0.051 7.268
2.546 0.136 7.187
2.545 0.180 7.017
2.544 0.123 6.869
2.543 0.101 6.720
2.542 0.092 6.549
2.541 0.089 6.398
2.540 0.084 6.232
2.540 0.073 6.077
2.539 0.057 5.923
2.538 0.042 5.764
2.537 0.034 5.612
2.537 0.028 5.446
2.536 0.022 5.294
2.535 0.010 5.135
2.534 -0.009 4.969
2.533 -0.015 4.819
2.532 -0.013 4.661
2.532 -0.016 4.501
2.531 -0.024 4.338
2.530 0.020 4.173
2.530 0.106 4.073
2.529 0.214 3.968
2.529 0.312 3.876
2.528 0.350 3.720
2.527 0.304 3.568
2.526 0.291 3.400
2.525 0.283 3.254
2.524 0.281 3.086
2.683 0.331 13.686
2.682 0.265 13.533
2.681 0.233 13.370
2.680 0.215 13.226
2.679 0.197 13.070
2.678 0.192 12.900
2.677 0.193 12.745
2.677 0.197 12.583
2.676 0.189 12.432
2.675 0.175 12.278
2.674 0.169 12.107
2.673 0.163 11.958
2.672 0.157 11.796
2.671 0.159 11.641
2.670 0.145 11.485
2.669 0.119 11.326
2.668 0.105 11.170
2.667 0.098 11.004
2.666 0.089 10.855
2.665 0.166 10.675
2.665 0.271 10.575
2.665 0.394 10.499
2.665 0.389 10.431
2.664 0.214 10.366
2.663 0.109 10.299
2.662 0.009 10.144
2.661 -0.018 9.996
2.660 -0.047 9.833
2.659 -0.058 9.681
2.659 -0.063 9.526
2.658 -0.072 9.365
2.657 -0.078 9.204
2.656 -0.075 9.053
2.655 -0.070 8.890
2.655 -0.082 8.736
2.654 -0.093 8.572
2.653 -0.099 8.415
2.652 -0.105 8.259
2.651 -0.113 8.099
2.650 -0.131 7.941
2.649 -0.147 7.787
2.648 -0.160 7.635
2.647 -0.118 7.460
2.647 -0.053 7.367
2.647 0.047 7.273
2.647 0.134 7.191
2.646 0.186 7.021
2.645 0.126 6.862
2.644 0.105 6.715
2.643 0.099 6.554
2.642 0.092 6.390
2.641 0.082 6.242
2.640 0.071 6.075
2.640 0.059 5.925
2.639 0.046 5.762
2.638 0.040 5.609
2.637 0.030 5.446
2.637 0.020 5.291
2.636 0.009 5.125
2.635 -0.009 4.983
2.634 -0.011 4.819
2.633 -0.005 4.650
2.632 -0.015 4.500
2.631 -0.029 4.343
2.631 0.023 4.172
2.630 0.111 4.064
2.630 0.219 3.973
2.630 0.317 3.891
2.629 0.357 3.794
2.628 0.330 3.639
2.627 0.291 3.486
2.626 0.284 3.322
2.625 0.278 3.167
2.625 0.281 3.091
2.784 0.373 13.676
2.783 0.303 13.600
2.782 0.241 13.460
2.781 0.228 13.298
2.780 0.208 13.137
2.779 0.193 12.988
2.778 0.193 12.831
2.778 0.198 12.665
2.777 0.191 12.506
2.776 0.179 12.348
2.775 0.172 12.196
2.774 0.166 12.036
2.773 0.160 11.886
2.772 0.160 11.711
2.771 0.155 11.560
2.770 0.131 11.401
2.769 0.112 11.252
2.768 0.105 11.084
2.767 0.087 10.934
2.766 0.097 10.774
2.766 0.158 10.683
2.766 0.265 10.573
2.765 0.354 10.487
2.765 0.312 10.426
2.764 0.178 10.371
2.764 0.089 10.306
2.763 0.004 10.156
2.762 -0.023 9.995
2.761 -0.055 9.835
2.760 -0.063 9.689
2.759 -0.062 9.529
2.758 -0.071 9.367
2.757 -0.077 9.201
2.757 -0.073 9.048
2.756 -0.069 8.893
2.755 -0.079 8.726
2.754 -0.090 8.577
2.753 -0.099 8.417
2.752 -0.105 8.258
2.752 -0.110 8.096
2.751 -0.124 7.947
2.750 -0.138 7.787
2.749 -0.152 7.628
2.748 -0.120 7.467
2.747 -0.056 7.357
2.747 0.045 7.269
2.747 0.133 7.189
2.746 0.189 7.027
2.745 0.137 6.861
2.744 0.111 6.710
2.743 0.102 6.552
2.743 0.091 6.393
2.742 0.076 6.242
2.741 0.067 6.079
2.740 0.063 5.925
2.739 0.055 5.763
2.739 0.047 5.603
2.738 0.032 5.446
2.737 0.015 5.293
2.736 0.001 5.129
2.735 -0.010 4.979
2.735 -0.007 4.815
2.734 -0.001 4.656
2.733 -0.014 4.500
2.732 -0.028 4.339
2.731 0.025 4.169
2.731 0.114 4.063
2.731 0.225 3.975
2.730 0.326 3.890
2.730 0.367 3.791
2.729 0.334 3.638
2.728 0.292 3.487
2.727 0.279 3.333
2.726 0.273 3.160
2.725 0.274 3.014
2.884 0.527 13.745
2.884 0.365 13.681
2.882 0.256 13.540
2.881 0.226 13.375
2.881 0.212 13.219
2.880 0.193 13.057
2.879 0.184 12.905
2.878 0.191 12.753
2.877 0.190 12.587
2.876 0.178 12.430
2.875 0.173 12.273
2.874 0.170 12.115
2.873 0.160 11.959
2.872 0.157 11.793
2.872 0.157 11.636
2.871 0.142 11.484
2.870 0.121 11.324
2.869 0.111 11.171
2.868 0.102 11.014
2.867 0.094 10.851
2.866 0.145 10.685
2.866 0.421 10.491
2.865 0.366 10.436
2.864 0.170 10.366
2.863 0.083 10.286
2.862 -0.005 10.157
2.861 -0.028 9.992
2.861 -0.056 9.843
2.860 -0.060 9.682
2.859 -0.059 9.531
2.858 -0.068 9.362
2.857 -0.075 9.212
2.856 -0.075 9.042
2.856 -0.068 8.888
2.855 -0.075 8.734
2.854 -0.090 8.573
2.853 -0.099 8.417
2.852 -0.106 8.259
2.851 -0.109 8.099
2.851 -0.121 7.946
2.849 -0.136 7.779
2.849 -0.148 7.634
2.848 -0.136 7.467
2.847 -0.075 7.368
2.847 0.027 7.288
2.847 0.121 7.186
2.846 0.176 7.080
2.845 0.132 6.880
2.844 0.110 6.711
2.843 0.100 6.552
2.842 0.086 6.398
2.841 0.065 6.238
2.841 0.058 6.078
2.840 0.059 5.926
2.839 0.057 5.764
2.838 0.050 5.604
2.838 0.029 5.445
2.837 0.008 5.294
2.836 -0.003 5.135
2.835 -0.009 4.974
2.834 -0.003 4.813
2.834 0.000 4.657
2.833 -0.013 4.499
2.832 -0.031 4.342
2.831 0.020 4.174
2.831 0.112 4.061
2.830 0.224 3.975
2.830 0.324 3.894
2.830 0.364 3.798
2.829 0.333 3.640
2.828 0.289 3.480
2.827 0.272 3.324
2.826 0.269 3.172
2.825 0.272 3.086
2.983 0.546 13.732
2.982 0.329 13.682
2.981 0.240 13.531
2.980 0.230 13.376
2.979 0.215 13.226
2.978 0.193 13.067
2.977 0.184 12.900
2.977 0.192 12.743
2.976 0.193 12.594
2.975 0.183 12.431
2.974 0.180 12.273
2.973 0.174 12.111
2.972 0.160 11.961
2.971 0.156 11.803
2.970 0.153 11.628
2.969 0.140 11.491
2.968 0.123 11.321
2.967 0.116 11.169
2.966 0.106 11.014
2.965 0.101 10.850
2.965 0.173 10.676
2.965 0.408 10.552
2.964 0.343 10.428
2.963 0.238 10.372
2.962 0.116 10.300
2.962 0.033 10.223
2.961 -0.019 10.078
2.960 -0.044 9.920
2.959 -0.055 9.758
2.958 -0.053 9.600
2.957 -0.057 9.447
2.956 -0.068 9.283
2.956 -0.077 9.130
2.955 -0.073 8.972
2.954 -0.069 8.810
2.953 -0.082 8.656
2.952 -0.094 8.489
2.952 -0.105 8.338
2.951 -0.111 8.177
2.950 -0.118 8.020
2.949 -0.134 7.868
2.948 -0.144 7.705
2.947 -0.167 7.555
2.946 -0.091 7.373
2.946 0.012 7.286
2.946 0.106 7.197
2.945 0.165 7.026
2.944 0.148 6.927
2.943 0.113 6.794
2.942 0.105 6.631
2.941 0.098 6.470
2.941 0.078 6.312
2.940 0.058 6.166
2.939 0.057 6.001
2.938 0.060 5.842
2.938 0.057 5.688
2.937 0.041 5.520
2.936 0.015 5.371
2.935 0.001 5.218
2.934 -0.005 5.057
2.933 -0.003 4.890
2.933 0.003 4.741
2.932 -0.000 4.573
2.931 -0.016 4.416
2.930 -0.028 4.264
2.930 0.016 4.174
2.929 0.111 4.057
2.929 0.224 3.970
2.929 0.322 3.891
2.928 0.358 3.796
2.927 0.327 3.642
2.926 0.287 3.489
2.925 0.271 3.325
2.924 0.267 3.165
2.924 0.274 3.092
3.082 0.508 13.743
3.081 0.334 13.685
3.080 0.246 13.532
3.079 0.226 13.386
3.078 0.215 13.215
3.077 0.196 13.068
3.076 0.189 12.905
3.075 0.196 12.745
3.075 0.197 12.584
3.074 0.186 12.431
3.073 0.182 12.275
3.072 0.175 12.109
3.071 0.162 11.957
3.070 0.154 11.797
3.069 0.153 11.642
3.068 0.142 11.480
3.067 0.127 11.328
3.066 0.120 11.168
3.065 0.110 11.013
3.064 0.109 10.844
3.063 0.178 10.672
3.063 0.381 10.562
3.063 0.326 10.434
3.062 0.224 10.364
3.061 0.112 10.293
3.060 -0.003 10.151
3.059 -0.023 10.001
3.058 -0.042 9.834
3.057 -0.046 9.684
3.056 -0.045 9.521
3.056 -0.060 9.363
3.055 -0.079 9.215
3.054 -0.080 9.047
3.053 -0.075 8.891
3.052 -0.078 8.723
3.052 -0.087 8.576
3.051 -0.098 8.415
3.050 -0.109 8.263
3.049 -0.114 8.105
3.048 -0.123 7.937
3.047 -0.133 7.790
3.046 -0.154 7.626
3.045 -0.147 7.474
3.045 -0.091 7.373
3.044 0.011 7.271
3.044 0.107 7.186
3.044 0.167 7.106
3.043 0.148 6.941
3.042 0.118 6.789
3.041 0.106 6.638
3.040 0.100 6.472
3.039 0.082 6.319
3.039 0.057 6.160
3.038 0.052 6.001
3.037 0.053 5.841
3.036 0.048 5.692
3.036 0.033 5.518
3.035 0.009 5.379
3.034 -0.002 5.217
3.033 -0.002 5.053
3.032 -0.005 4.889
3.031 -0.003 4.737
3.031 -0.004 4.581
3.030 -0.016 4.416
3.029 -0.024 4.261
3.028 0.022 4.170
3.028 0.118 4.072
3.028 0.232 3.981
3.028 0.330 3.891
3.027 0.366 3.794
3.026 0.329 3.631
3.025 0.286 3.491
3.024 0.273 3.325
3.023 0.273 3.169
3.023 0.278 3.077
3.182 0.606 13.743
3.181 0.379 13.680
3.180 0.296 13.601
3.179 0.235 13.458
3.178 0.232 13.300
3.177 0.216 13.136
3.176 0.204 12.982
3.175 0.202 12.826
3.174 0.199 12.671
3.174 0.193 12.512
3.173 0.185 12.341
3.172 0.180 12.195
3.171 0.173 12.026
3.170 0.163 11.884
3.169 0.160 11.724
3.168 0.154 11.554
3.167 0.136 11.409
3.166 0.126 11.244
3.165 0.117 11.091
3.164 0.102 10.927
3.163 0.126 10.767
3.163 0.218 10.663
3.163 0.329 10.572
3.162 0.314 10.435
3.161 0.222 10.367
3.160 0.114 10.299
3.160 0.033 10.223
3.159 -0.005 10.074
3.158 -0.029 9.916
3.157 -0.047 9.759
3.156 -0.046 9.596
3.155 -0.057 9.448
3.155 -0.076 9.287
3.154 -0.088 9.132
3.153 -0.086 8.972
3.152 -0.082 8.816
3.151 -0.088 8.647
3.151 -0.095 8.500
3.150 -0.109 8.333
3.149 -0.120 8.184
3.148 -0.128 8.023
3.147 -0.133 7.860
3.146 -0.141 7.717
3.145 -0.157 7.545
3.144 -0.075 7.376
3.144 0.066 7.267
3.144 0.165 7.184
3.143 0.174 7.026
3.142 0.120 6.858
3.141 0.101 6.719
3.140 0.098 6.556
3.139 0.090 6.391
3.138 0.068 6.236
3.138 0.051 6.086
3.137 0.046 5.926
3.136 0.041 5.766
3.135 0.032 5.611
3.135 0.013 5.442
3.134 -0.005 5.304
3.133 -0.005 5.134
3.132 -0.010 4.977
3.131 -0.015 4.816
3.131 -0.013 4.659
3.130 -0.019 4.501
3.129 -0.035 4.342
3.128 0.026 4.163
3.127 0.120 4.051
3.127 0.229 3.971
3.127 0.324 3.896
3.127 0.361 3.803
3.126 0.327 3.641
3.125 0.284 3.479
3.124 0.277 3.335
3.123 0.277 3.167
3.122 0.281 3.083
3.281 0.586 13.741
3.280 0.383 13.683
3.280 0.310 13.611
3.279 0.246 13.445
3.278 0.238 13.297
3.277 0.227 13.139
3.276 0.215 12.983
3.275 0.202 12.826
3.274 0.199 12.665
3.273 0.194 12.505
3.273 0.186 12.353
3.272 0.181 12.194
3.271 0.168 12.035
3.270 0.160 11.881
3.269 0.161 11.709
3.268 0.152 11.567
3.267 0.132 11.405
3.266 0.124 11.239
3.265 0.110 11.095
3.264 0.095 10.935
3.263 0.114 10.770
3.263 0.195 10.660
3.262 0.295 10.567
3.262 0.318 10.430
3.261 0.229 10.369
3.260 0.127 10.302
3.260 0.051 10.223
3.259 -0.001 10.073
3.258 -0.025 9.915
3.257 -0.048 9.764
3.256 -0.050 9.603
3.255 -0.059 9.448
3.255 -0.079 9.281
3.254 -0.091 9.125
3.253 -0.091 8.966
3.252 -0.091 8.815
3.251 -0.092 8.656
3.251 -0.096 8.496
3.250 -0.109 8.339
3.249 -0.121 8.184
3.248 -0.130 8.022
3.247 -0.136 7.869
3.246 -0.143 7.706
3.245 -0.150 7.543
3.245 -0.110 7.460
3.244 -0.043 7.365
3.244 0.107 7.268
3.244 0.210 7.180
3.243 0.192 7.022
3.242 0.123 6.868
3.241 0.102 6.712
3.240 0.101 6.549
3.239 0.094 6.406
3.238 0.070 6.230
3.238 0.056 6.084
3.237 0.049 5.922
3.236 0.036 5.769
3.235 0.027 5.607
3.235 0.013 5.455
3.234 -0.000 5.288
3.233 -0.001 5.138
3.232 -0.006 4.971
3.231 -0.012 4.815
3.230 -0.012 4.663
3.230 -0.016 4.492
3.229 -0.032 4.345
3.228 0.029 4.167
3.227 0.120 4.057
3.227 0.224 3.969
3.227 0.316 3.890
3.226 0.348 3.725
3.225 0.294 3.573
3.224 0.278 3.468
3.224 0.275 3.328
3.223 0.278 3.166
3.222 0.281 3.014
3.381 0.558 13.738
3.381 0.393 13.676
3.380 0.306 13.608
3.379 0.247 13.463
3.378 0.243 13.290
3.377 0.233 13.146
3.376 0.217 12.979
3.375 0.204 12.823
3.374 0.198 12.672
3.373 0.193 12.500
3.373 0.190 12.352
3.372 0.183 12.190
3.371 0.167 12.033
3.370 0.159 11.876
3.369 0.161 11.722
3.368 0.148 11.560
3.367 0.125 11.401
3.366 0.118 11.248
3.365 0.105 11.091
3.364 0.089 10.931
3.363 0.131 10.771
3.363 0.202 10.670
3.363 0.289 10.568
3.362 0.321 10.431
3.361 0.218 10.373
3.361 0.120 10.303
3.360 0.046 10.224
3.359 -0.008 10.072
3.358 -0.031 9.917
3.357 -0.053 9.752
3.356 -0.055 9.609
3.355 -0.059 9.443
3.355 -0.074 9.286
3.354 -0.088 9.130
3.353 -0.093 8.976
3.352 -0.092 8.801
3.352 -0.095 8.666
3.351 -0.097 8.491
3.350 -0.106 8.337
3.349 -0.118 8.177
3.348 -0.128 8.028
3.347 -0.136 7.864
3.346 -0.142 7.700
3.345 -0.146 7.555
3.345 -0.103 7.459
3.344 -0.031 7.358
3.344 0.095 7.257
3.344 0.234 7.099
3.343 0.179 6.942
3.342 0.122 6.786
3.341 0.114 6.637
3.340 0.104 6.465
3.339 0.085 6.317
3.338 0.062 6.162
3.337 0.057 6.003
3.337 0.047 5.840
3.336 0.033 5.693
3.335 0.019 5.529
3.334 0.006 5.373
3.333 0.004 5.215
3.333 0.005 5.045
3.332 -0.002 4.906
3.331 -0.004 4.728
3.330 -0.004 4.579
3.329 -0.014 4.418
3.328 -0.012 4.252
3.328 0.029 4.169
3.328 0.116 4.071
3.327 0.216 3.975
3.327 0.307 3.886
3.326 0.342 3.709
3.325 0.290 3.568
3.324 0.275 3.418
3.323 0.280 3.246
3.322 0.283 3.082
3.481 0.574 13.735
3.480 0.401 13.677
3.480 0.312 13.612
3.479 0.251 13.456
3.478 0.241 13.293
3.477 0.235 13.133
3.476 0.220 12.982
3.475 0.201 12.821
3.474 0.193 12.669
3.473 0.191 12.517
3.472 0.190 12.344
3.471 0.182 12.197
3.470 0.164 12.032
3.470 0.158 11.873
3.469 0.161 11.716
3.468 0.147 11.567
3.467 0.127 11.402
3.466 0.121 11.245
3.465 0.107 11.091
3.464 0.091 10.933
3.463 0.122 10.770
3.463 0.189 10.681
3.462 0.272 10.585
3.461 0.306 10.420
3.461 0.219 10.358
3.460 0.120 10.301
3.460 0.044 10.228
3.459 -0.010 10.073
3.458 -0.036 9.917
3.457 -0.055 9.760
3.456 -0.060 9.598
3.455 -0.061 9.450
3.454 -0.072 9.284
3.454 -0.088 9.132
3.453 -0.092 8.978
3.452 -0.092 8.807
3.451 -0.097 8.654
3.450 -0.097 8.497
3.449 -0.106 8.338
3.449 -0.119 8.181
3.448 -0.130 8.019
3.447 -0.138 7.869
3.446 -0.139 7.705
3.445 -0.140 7.546
3.444 -0.096 7.458
3.444 -0.034 7.358
3.444 0.101 7.262
3.444 0.200 7.181
3.443 0.205 7.022
3.442 0.146 6.869
3.441 0.123 6.702
3.440 0.110 6.552
3.439 0.094 6.396
3.438 0.069 6.243
3.437 0.056 6.081
3.437 0.052 5.921
3.436 0.038 5.759
3.435 0.029 5.610
3.434 0.014 5.457
3.433 0.007 5.288
3.433 0.014 5.133
3.432 0.005 4.967
3.431 -0.006 4.825
3.430 -0.006 4.654
3.429 -0.011 4.494
3.428 -0.031 4.343
3.428 0.017 4.173
3.427 0.105 4.068
3.427 0.209 3.972
3.427 0.300 3.896
3.426 0.337 3.712
3.425 0.294 3.566
3.424 0.283 3.404
3.423 0.284 3.249
3.422 0.283 3.087
3.581 0.537 13.741
3.580 0.394 13.674
3.579 0.317 13.603
3.578 0.254 13.453
3.577 0.242 13.304
3.576 0.233 13.139
3.575 0.218 12.984
3.574 0.200 12.818
3.574 0.197 12.668
3.573 0.198 12.506
3.572 0.196 12.348
3.571 0.185 12.188
3.570 0.164 12.042
3.569 0.153 11.874
3.568 0.155 11.720
3.567 0.144 11.563
3.566 0.126 11.401
3.565 0.120 11.249
3.564 0.110 11.090
3.563 0.098 10.928
3.562 0.114 10.771
3.562 0.180 10.681
3.562 0.259 10.592
3.561 0.290 10.426
3.560 0.203 10.366
3.560 0.105 10.298
3.559 0.031 10.222
3.558 -0.011 10.074
3.557 -0.038 9.921
3.556 -0.058 9.762
3.555 -0.061 9.600
3.555 -0.057 9.443
3.554 -0.071 9.289
3.553 -0.086 9.131
3.552 -0.086 8.967
3.552 -0.092 8.816
3.551 -0.095 8.654
3.550 -0.096 8.491
3.549 -0.106 8.344
3.548 -0.117 8.179
3.547 -0.130 8.021
3.546 -0.138 7.866
3.545 -0.136 7.709
3.544 -0.139 7.541
3.544 -0.099 7.469
3.543 -0.030 7.359
3.543 0.106 7.249
3.543 0.211 7.174
3.542 0.207 7.036
3.541 0.140 6.865
3.540 0.119 6.703
3.539 0.109 6.555
3.538 0.093 6.388
3.538 0.068 6.242
3.537 0.054 6.080
3.536 0.053 5.922
3.535 0.045 5.767
3.535 0.036 5.603
3.534 0.025 5.451
3.533 0.019 5.293
3.532 0.024 5.133
3.531 0.010 4.969
3.531 -0.005 4.813
3.530 -0.008 4.656
3.529 -0.008 4.500
3.528 -0.029 4.343
3.527 0.016 4.167
3.527 0.103 4.062
3.527 0.207 3.979
3.526 0.299 3.893
3.526 0.337 3.797
3.525 0.317 3.647
3.524 0.290 3.483
3.523 0.284 3.322
3.522 0.278 3.169
3.521 0.280 3.096
3.679 0.413 13.679
3.679 0.319 13.600
3.678 0.250 13.452
3.677 0.231 13.298
3.676 0.219 13.133
3.675 0.208 12.990
3.674 0.197 12.826
3.673 0.199 12.669
3.672 0.203 12.504
3.671 0.200 12.345
3.671 0.188 12.196
3.670 0.164 12.036
3.669 0.151 11.878
3.668 0.152 11.721
3.667 0.141 11.569
3.666 0.124 11.396
3.665 0.117 11.254
3.664 0.112 11.080
3.663 0.097 10.939
3.662 0.127 10.770
3.662 0.197 10.671
3.661 0.291 10.576
3.661 0.346 10.426
3.660 0.253 10.356
3.659 0.129 10.294
3.659 0.045 10.221
3.658 -0.010 10.075
3.657 -0.035 9.917
3.656 -0.056 9.761
3.655 -0.055 9.605
3.654 -0.057 9.439
3.653 -0.073 9.287
3.653 -0.085 9.130
3.652 -0.086 8.974
3.651 -0.089 8.814
3.650 -0.092 8.649
3.649 -0.095 8.497
3.649 -0.105 8.341
3.648 -0.115 8.180
3.647 -0.126 8.019
3.646 -0.131 7.861
3.645 -0.129 7.713
3.644 -0.140 7.542
3.643 -0.106 7.461
3.643 -0.026 7.367
3.643 0.080 7.266
3.643 0.170 7.174
3.642 0.204 7.025
3.641 0.138 6.869
3.640 0.116 6.707
3.639 0.107 6.550
3.638 0.094 6.394
3.637 0.067 6.242
3.636 0.054 6.085
3.636 0.054 5.919
3.635 0.045 5.765
3.634 0.038 5.611
3.633 0.029 5.444
3.633 0.026 5.289
3.632 0.027 5.130
3.631 0.011 4.971
3.630 -0.008 4.818
3.629 -0.012 4.655
3.628 -0.012 4.499
3.627 -0.023 4.351
3.627 0.021 4.165
3.626 0.108 4.063
3.626 0.211 3.979
3.626 0.307 3.897
3.625 0.350 3.798
3.624 0.328 3.641
3.623 0.293 3.479
3.622 0.284 3.327
3.621 0.278 3.160
3.621 0.279 3.080
3.779 0.375 13.675
3.778 0.275 13.533
3.777 0.234 13.376
3.776 0.218 13.220
3.775 0.207 13.059
3.775 0.197 12.907
3.774 0.195 12.748
3.773 0.196 12.587
3.772 0.194 12.434
3.771 0.190 12.266
3.770 0.171 12.109
3.769 0.151 11.955
3.768 0.149 11.800
3.767 0.146 11.640
3.766 0.127 11.491
3.765 0.117 11.317
3.765 0.118 11.175
3.764 0.109 11.012
3.763 0.093 10.852
3.762 0.173 10.678
3.762 0.273 10.588
3.761 0.340 10.496
3.760 0.228 10.367
3.759 0.114 10.302
3.758 -0.001 10.148
3.757 -0.021 9.998
3.756 -0.043 9.836
3.756 -0.053 9.679
3.755 -0.051 9.519
3.754 -0.062 9.366
3.753 -0.075 9.213
3.752 -0.082 9.047
3.752 -0.080 8.892
3.751 -0.087 8.733
3.750 -0.095 8.571
3.749 -0.103 8.415
3.748 -0.112 8.262
3.747 -0.120 8.111
3.746 -0.123 7.934
3.746 -0.123 7.784
3.745 -0.132 7.628
3.744 -0.107 7.455
3.743 -0.039 7.363
3.743 0.066 7.280
3.743 0.155 7.191
3.742 0.199 7.094
3.741 0.163 6.942
3.740 0.120 6.790
3.740 0.109 6.628
3.739 0.102 6.483
3.738 0.081 6.317
3.737 0.062 6.151
3.736 0.057 6.001
3.736 0.048 5.848
3.735 0.041 5.688
3.734 0.036 5.528
3.733 0.029 5.370
3.732 0.032 5.202
3.732 0.026 5.049
3.731 0.002 4.898
3.730 -0.010 4.739
3.729 -0.008 4.578
3.728 -0.015 4.421
3.727 -0.015 4.252
3.727 0.025 4.161
3.727 0.114 4.063
3.726 0.216 3.975
3.726 0.311 3.893
3.725 0.358 3.717
3.724 0.314 3.568
3.723 0.290 3.400
3.722 0.282 3.238
3.721 0.280 3.093
3.881 0.565 13.735
3.880 0.370 13.679
3.879 0.266 13.533
3.878 0.235 13.383
3.877 0.217 13.219
3.876 0.206 13.062
3.875 0.199 12.910
3.874 0.197 12.745
3.874 0.195 12.589
3.873 0.188 12.428
3.872 0.186 12.274
3.871 0.168 12.111
3.870 0.149 11.961
3.869 0.147 11.797
3.868 0.142 11.645
3.867 0.123 11.480
3.866 0.113 11.325
3.865 0.115 11.169
3.864 0.109 11.010
3.863 0.101 10.850
3.862 0.115 10.683
3.862 0.196 10.610
3.862 0.350 10.517
3.862 0.373 10.416
3.861 0.200 10.350
3.860 0.087 10.293
3.859 -0.005 10.153
3.858 -0.018 9.994
3.857 -0.036 9.838
3.856 -0.050 9.686
3.855 -0.054 9.528
3.855 -0.063 9.357
3.854 -0.073 9.210
3.853 -0.077 9.046
3.852 -0.076 8.887
3.852 -0.083 8.737
3.851 -0.092 8.574
3.850 -0.101 8.414
3.849 -0.112 8.263
3.848 -0.115 8.092
3.847 -0.116 7.946
3.846 -0.117 7.786
3.845 -0.129 7.630
3.844 -0.109 7.453
3.844 -0.045 7.362
3.844 0.055 7.273
3.843 0.142 7.186
3.843 0.178 7.026
3.842 0.124 6.863
3.841 0.106 6.717
3.840 0.096 6.551
3.839 0.086 6.394
3.838 0.063 6.245
3.837 0.053 6.078
3.837 0.047 5.926
3.836 0.034 5.766
3.835 0.032 5.612
3.834 0.027 5.444
3.834 0.022 5.298
3.833 0.025 5.122
3.832 0.014 4.980
3.831 -0.004 4.809
3.830 -0.009 4.656
3.829 -0.010 4.498
3.828 -0.024 4.340
3.828 0.028 4.171
3.827 0.115 4.053
3.827 0.218 3.972
3.827 0.315 3.889
3.826 0.358 3.795
3.826 0.362 3.712
3.825 0.310 3.563
3.824 0.286 3.413
3.823 0.282 3.252
3.822 0.284 3.087
3.981 0.361 13.681
3.979 0.270 13.535
3.978 0.236 13.375
3.978 0.218 13.220
3.977 0.205 13.057
3.976 0.199 12.908
3.975 0.196 12.742
3.974 0.189 12.593
3.973 0.180 12.428
3.972 0.177 12.274
3.971 0.165 12.111
3.970 0.151 11.956
3.970 0.153 11.802
3.969 0.147 11.637
3.968 0.129 11.482
3.967 0.116 11.328
3.966 0.115 11.175
3.965 0.110 11.005
3.964 0.107 10.852
3.963 0.180 10.685
3.963 0.268 10.588
3.962 0.336 10.410
3.961 0.173 10.368
3.960 0.066 10.308
3.959 -0.012 10.154
3.958 -0.021 9.993
3.958 -0.034 9.843
3.957 -0.053 9.679
3.956 -0.056 9.523
3.955 -0.058 9.362
3.954 -0.065 9.205
3.954 -0.067 9.044
3.953 -0.068 8.890
3.952 -0.078 8.729
3.951 -0.086 8.578
3.950 -0.093 8.414
3.949 -0.107 8.259
3.949 -0.109 8.098
3.948 -0.109 7.942
3.947 -0.113 7.776
3.946 -0.128 7.628
3.945 -0.104 7.461
3.944 -0.036 7.366
3.944 0.066 7.273
3.944 0.152 7.180
3.943 0.189 7.014
3.942 0.137 6.880
3.941 0.115 6.717
3.940 0.096 6.550
3.939 0.082 6.395
3.939 0.062 6.238
3.938 0.048 6.083
3.937 0.041 5.919
3.936 0.028 5.770
3.936 0.023 5.609
3.935 0.018 5.454
3.934 0.012 5.287
3.933 0.013 5.132
3.932 0.006 4.975
3.932 -0.007 4.820
3.931 -0.013 4.654
3.930 -0.018 4.500
3.929 -0.024 4.336
3.928 0.027 4.180
3.928 0.111 4.082
3.928 0.216 3.973
3.927 0.317 3.879
3.927 0.368 3.725
3.926 0.338 3.628
3.925 0.289 3.488
3.924 0.282 3.325
3.923 0.286 3.162
3.922 0.290 3.085
4.082 0.627 13.734
4.081 0.419 13.678
4.080 0.307 13.604
4.079 0.246 13.452
4.079 0.230 13.296
4.078 0.214 13.145
4.077 0.203 12.982
4.076 0.198 12.825
4.075 0.191 12.664
4.074 0.178 12.513
4.073 0.175 12.346
4.072 0.172 12.195
4.071 0.160 12.036
4.071 0.158 11.878
4.070 0.160 11.717
4.069 0.144 11.570
4.068 0.129 11.397
4.067 0.120 11.247
4.066 0.120 11.088
4.065 0.113 10.925
4.064 0.124 10.772
4.063 0.168 10.684
4.063 0.355 10.573
4.063 0.411 10.483
4.062 0.335 10.419
4.062 0.228 10.368
4.061 0.084 10.304
4.060 0.019 10.227
4.059 -0.018 10.079
4.059 -0.028 9.914
4.058 -0.050 9.760
4.057 -0.062 9.601
4.056 -0.063 9.440
4.055 -0.065 9.288
4.055 -0.068 9.132
4.054 -0.069 8.968
4.053 -0.076 8.808
4.052 -0.082 8.650
4.051 -0.086 8.496
4.050 -0.101 8.335
4.050 -0.109 8.176
4.049 -0.108 8.024
4.048 -0.110 7.864
4.047 -0.116 7.700
4.046 -0.123 7.544
4.045 -0.085 7.456
4.045 -0.014 7.353
4.045 0.087 7.273
4.045 0.169 7.200
4.044 0.211 7.107
4.043 0.176 6.930
4.042 0.131 6.784
4.041 0.107 6.631
4.040 0.088 6.475
4.040 0.070 6.316
4.039 0.059 6.168
4.038 0.055 5.997
4.037 0.038 5.847
4.036 0.026 5.686
4.036 0.023 5.536
4.035 0.016 5.363
4.034 0.012 5.212
4.033 0.009 5.054
4.032 0.001 4.890
4.032 -0.010 4.739
4.031 -0.024 4.580
4.030 -0.028 4.422
4.029 -0.029 4.259
4.029 0.010 4.171
4.028 0.097 4.067
4.028 0.204 3.979
4.028 0.306 3.890
4.027 0.354 3.792
4.026 0.340 3.639
4.025 0.297 3.488
4.024 0.287 3.319
4.023 0.292 3.167
4.023 0.297 3.085
4.182 0.586 13.730
4.181 0.370 13.675
4.180 0.263 13.536
4.179 0.231 13.372
4.178 0.218 13.222
4.177 0.203 13.068
4.176 0.192 12.903
4.176 0.191 12.743
4.175 0.183 12.591
4.174 0.174 12.435
4.173 0.177 12.272
4.172 0.171 12.116
4.171 0.161 11.956
4.170 0.161 11.798
4.169 0.150 11.637
4.168 0.135 11.478
4.167 0.122 11.328
4.166 0.119 11.171
4.165 0.119 11.003
4.165 0.111 10.850
4.164 0.173 10.671
4.163 0.269 10.581
4.163 0.333 10.437
4.162 0.213 10.384
4.161 0.103 10.304
4.161 0.033 10.218
4.160 -0.011 10.072
4.159 -0.024 9.910
4.158 -0.051 9.764
4.157 -0.065 9.599
4.156 -0.068 9.449
4.156 -0.069 9.287
4.155 -0.072 9.124
4.154 -0.076 8.971
4.153 -0.081 8.813
4.152 -0.084 8.650
4.151 -0.087 8.492
4.151 -0.102 8.341
4.150 -0.112 8.177
4.149 -0.110 8.017
4.148 -0.108 7.860
4.147 -0.112 7.706
4.146 -0.116 7.546
4.146 -0.076 7.461
4.145 -0.006 7.352
4.145 0.097 7.255
4.145 0.177 7.181
4.144 0.200 7.038
4.143 0.139 6.859
4.142 0.113 6.698
4.141 0.090 6.555
4.140 0.069 6.401
4.139 0.058 6.238
4.139 0.057 6.082
4.138 0.049 5.924
4.137 0.031 5.767
4.136 0.026 5.608
4.135 0.022 5.449
4.135 0.012 5.294
4.134 0.006 5.129
4.133 -0.001 4.980
4.132 -0.009 4.818
4.131 -0.025 4.655
4.130 -0.035 4.502
4.129 -0.045 4.339
4.129 0.002 4.175
4.128 0.089 4.073
4.128 0.196 3.983
4.128 0.300 3.890
4.128 0.351 3.791
4.127 0.337 3.638
4.125 0.302 3.475
4.125 0.293 3.329
4.123 0.292 3.164
4.123 0.300 3.083
4.282 0.594 13.733
4.281 0.381 13.679
4.280 0.307 13.607
4.279 0.242 13.458
4.278 0.227 13.301
4.277 0.211 13.137
4.276 0.194 12.986
4.275 0.191 12.827
4.275 0.189 12.670
4.274 0.182 12.504
4.273 0.180 12.353
4.272 0.183 12.196
4.271 0.173 12.031
4.270 0.166 11.878
4.269 0.160 11.720
4.268 0.142 11.558
4.267 0.128 11.411
4.266 0.122 11.244
4.265 0.122 11.091
4.264 0.112 10.924
4.263 0.126 10.762
4.263 0.152 10.681
4.263 0.235 10.590
4.262 0.328 10.503
4.261 0.220 10.367
4.261 0.110 10.293
4.259 0.004 10.151
4.259 -0.007 9.994
4.258 -0.029 9.838
4.257 -0.054 9.684
4.256 -0.062 9.520
4.255 -0.065 9.365
4.254 -0.070 9.210
4.254 -0.075 9.050
4.253 -0.078 8.885
4.252 -0.081 8.739
4.251 -0.081 8.576
4.250 -0.086 8.405
4.249 -0.107 8.258
4.249 -0.113 8.099
4.248 -0.110 7.939
4.247 -0.111 7.784
4.246 -0.123 7.629
4.245 -0.078 7.459
4.245 -0.006 7.364
4.244 0.095 7.265
4.244 0.172 7.174
4.243 0.196 7.014
4.242 0.138 6.863
4.241 0.112 6.713
4.240 0.088 6.558
4.239 0.069 6.404
4.239 0.061 6.240
4.238 0.063 6.081
4.237 0.055 5.919
4.236 0.035 5.764
4.236 0.028 5.614
4.235 0.023 5.446
4.234 0.011 5.292
4.233 0.003 5.131
4.232 -0.003 4.981
4.231 -0.013 4.817
4.231 -0.029 4.654
4.230 -0.040 4.508
4.229 -0.048 4.341
4.228 -0.010 4.178
4.228 0.077 4.078
4.227 0.186 3.990
4.227 0.291 3.901
4.227 0.341 3.797
4.226 0.330 3.634
4.225 0.303 3.486
4.224 0.290 3.318
4.223 0.293 3.165
4.222 0.301 3.083
4.380 0.568 13.743
4.379 0.396 13.683
4.379 0.309 13.605
4.378 0.248 13.458
4.377 0.239 13.294
4.376 0.221 13.141
4.375 0.202 12.985
4.374 0.196 12.823
4.373 0.193 12.670
4.372 0.185 12.507
4.371 0.185 12.356
4.371 0.187 12.187
4.370 0.175 12.032
4.369 0.165 11.871
4.368 0.157 11.724
4.367 0.141 11.563
4.366 0.131 11.407
4.365 0.132 11.238
4.364 0.131 11.088
4.363 0.112 10.934
4.362 0.123 10.774
4.362 0.200 10.673
4.361 0.309 10.566
4.361 0.430 10.474
4.361 0.392 10.418
4.360 0.223 10.372
4.359 0.113 10.300
4.359 0.037 10.223
4.358 -0.008 10.073
4.357 -0.019 9.911
4.356 -0.041 9.761
4.355 -0.055 9.602
4.354 -0.058 9.448
4.353 -0.062 9.284
4.353 -0.072 9.128
4.352 -0.079 8.972
4.351 -0.081 8.804
4.350 -0.086 8.657
4.349 -0.086 8.495
4.349 -0.100 8.338
4.348 -0.119 8.177
4.347 -0.120 8.025
4.346 -0.116 7.864
4.345 -0.124 7.702
4.344 -0.126 7.544
4.343 -0.085 7.460
4.343 -0.013 7.358
4.343 0.090 7.267
4.343 0.169 7.185
4.342 0.204 7.091
4.341 0.164 6.949
4.340 0.131 6.793
4.339 0.106 6.624
4.338 0.086 6.479
4.338 0.073 6.321
4.337 0.071 6.155
4.336 0.071 5.999
4.335 0.052 5.847
4.334 0.031 5.685
4.334 0.025 5.528
4.333 0.016 5.368
4.332 0.007 5.216
4.331 0.003 5.057
4.330 -0.003 4.890
4.330 -0.014 4.749
4.329 -0.029 4.573
4.328 -0.040 4.425
4.327 -0.048 4.268
4.326 -0.015 4.172
4.326 0.070 4.062
4.326 0.179 3.985
4.326 0.285 3.902
4.325 0.338 3.799
4.324 0.331 3.635
4.323 0.305 3.483
4.322 0.291 3.328
4.321 0.288 3.169
4.321 0.293 3.075
4.479 0.599 13.737
4.478 0.386 13.679
4.477 0.274 13.535
4.476 0.245 13.374
4.475 0.234 13.220
4.474 0.212 13.061
4.473 0.199 12.902
4.472 0.196 12.743
4.472 0.188 12.591
4.471 0.183 12.425
4.470 0.184 12.270
4.469 0.177 12.113
4.468 0.163 11.964
4.467 0.154 11.800
4.466 0.141 11.638
4.465 0.129 11.482
4.464 0.127 11.329
4.463 0.129 11.161
4.462 0.126 11.005
4.461 0.117 10.849
4.460 0.149 10.694
4.460 0.373 10.559
4.460 0.431 10.472
4.460 0.379 10.421
4.459 0.222 10.372
4.458 0.111 10.301
4.457 0.039 10.222
4.456 -0.010 10.078
4.456 -0.020 9.912
4.455 -0.035 9.760
4.454 -0.052 9.601
4.453 -0.058 9.445
4.452 -0.061 9.288
4.451 -0.069 9.126
4.451 -0.077 8.975
4.450 -0.081 8.804
4.449 -0.086 8.649
4.448 -0.088 8.499
4.447 -0.103 8.339
4.446 -0.119 8.174
4.446 -0.122 8.028
4.445 -0.122 7.857
4.444 -0.129 7.704
4.443 -0.136 7.546
4.442 -0.095 7.457
4.442 -0.020 7.360
4.442 0.082 7.271
4.442 0.162 7.193
4.441 0.180 7.015
4.440 0.136 6.865
4.439 0.117 6.713
4.438 0.094 6.558
4.437 0.081 6.393
4.436 0.068 6.243
4.435 0.066 6.076
4.434 0.059 5.921
4.434 0.038 5.770
4.433 0.021 5.616
4.432 0.014 5.451
4.431 0.008 5.287
4.431 -0.000 5.135
4.430 -0.002 4.968
4.429 -0.003 4.818
4.428 -0.014 4.657
4.427 -0.028 4.502
4.426 -0.043 4.345
4.425 -0.009 4.177
4.425 0.073 4.071
4.425 0.182 3.981
4.425 0.289 3.899
4.424 0.344 3.803
4.423 0.332 3.643
4.422 0.302 3.477
4.421 0.290 3.323
4.420 0.283 3.165
4.420 0.284 3.089
4.578 0.576 13.736
4.577 0.346 13.683
4.576 0.267 13.534
4.575 0.247 13.380
4.574 0.238 13.215
4.573 0.219 13.063
4.572 0.203 12.905
4.572 0.196 12.745
4.571 0.185 12.592
4.570 0.176 12.421
4.569 0.176 12.280
4.568 0.170 12.112
4.567 0.158 11.956
4.566 0.153 11.799
4.565 0.142 11.640
4.564 0.132 11.484
4.563 0.128 11.323
4.562 0.129 11.167
4.561 0.123 11.012
4.560 0.116 10.850
4.560 0.191 10.669
4.559 0.273 10.576
4.559 0.354 10.496
4.558 0.226 10.366
4.557 0.112 10.299
4.557 0.044 10.225
4.556 -0.009 10.071
4.555 -0.022 9.920
4.554 -0.039 9.763
4.553 -0.052 9.596
4.552 -0.057 9.442
4.551 -0.060 9.294
4.551 -0.065 9.122
4.550 -0.070 8.966
4.549 -0.079 8.815
4.548 -0.086 8.653
4.547 -0.091 8.493
4.546 -0.103 8.339
4.545 -0.113 8.176
4.545 -0.118 8.022
4.544 -0.122 7.861
4.543 -0.132 7.707
4.542 -0.140 7.551
4.541 -0.099 7.459
4.541 -0.022 7.357
4.541 0.081 7.275
4.541 0.158 7.196
4.540 0.174 7.030
4.539 0.130 6.853
4.538 0.113 6.714
4.537 0.090 6.551
4.536 0.079 6.398
4.535 0.066 6.242
4.534 0.059 6.084
4.534 0.052 5.919
4.533 0.039 5.768
4.532 0.023 5.601
4.531 0.014 5.450
4.530 0.010 5.291
4.530 -0.002 5.143
4.529 -0.007 4.975
4.528 -0.004 4.816
4.527 -0.013 4.659
4.526 -0.024 4.495
4.525 -0.036 4.342
4.525 0.002 4.184
4.524 0.089 4.079
4.524 0.201 3.966
4.524 0.308 3.890
4.523 0.360 3.802
4.522 0.339 3.637
4.521 0.297 3.480
4.520 0.282 3.329
4.519 0.272 3.164
4.519 0.272 3.088
4.678 0.579 13.740
4.677 0.366 13.682
4.676 0.294 13.605
4.675 0.246 13.451
4.674 0.243 13.299
4.673 0.229 13.133
4.673 0.210 12.982
4.672 0.203 12.824
4.671 0.194 12.670
4.670 0.179 12.515
4.669 0.176 12.347
4.668 0.174 12.199
4.667 0.162 12.029
4.666 0.155 11.878
4.665 0.152 11.721
4.664 0.142 11.562
4.663 0.133 11.405
4.662 0.129 11.242
4.662 0.126 11.088
4.661 0.116 10.929
4.660 0.142 10.774
4.659 0.230 10.664
4.659 0.348 10.558
4.658 0.344 10.430
4.658 0.225 10.361
4.657 0.131 10.295
4.656 0.031 10.231
4.655 -0.016 10.080
4.654 -0.025 9.904
4.653 -0.042 9.762
4.653 -0.057 9.609
4.652 -0.064 9.439
4.651 -0.064 9.284
4.650 -0.065 9.127
4.650 -0.067 8.964
4.649 -0.075 8.818
4.648 -0.084 8.651
4.647 -0.088 8.487
4.646 -0.099 8.337
4.645 -0.106 8.182
4.644 -0.112 8.019
4.643 -0.122 7.868
4.642 -0.134 7.705
4.641 -0.142 7.544
4.641 -0.097 7.467
4.641 -0.021 7.372
4.640 0.081 7.266
4.640 0.156 7.176
4.639 0.173 7.024
4.638 0.119 6.869
4.637 0.104 6.709
4.637 0.091 6.549
4.636 0.077 6.408
4.635 0.063 6.231
4.634 0.058 6.083
4.633 0.051 5.929
4.633 0.038 5.763
4.632 0.031 5.605
4.631 0.022 5.449
4.630 0.014 5.289
4.629 0.001 5.135
4.629 -0.007 4.979
4.628 -0.004 4.811
4.627 -0.009 4.661
4.626 -0.019 4.505
4.625 -0.038 4.337
4.624 0.003 4.174
4.624 0.092 4.077
4.624 0.205 3.966
4.624 0.311 3.882
4.623 0.361 3.712
4.622 0.306 3.566
4.621 0.283 3.401
4.620 0.271 3.251
4.619 0.268 3.098
4.778 0.537 13.742
4.777 0.386 13.687
4.776 0.290 13.612
4.775 0.243 13.451
4.774 0.233 13.297
4.773 0.219 13.138
4.772 0.207 12.986
4.771 0.203 12.821
4.771 0.197 12.669
4.770 0.183 12.511
4.769 0.176 12.351
4.768 0.175 12.191
4.767 0.162 12.040
4.766 0.154 11.878
4.765 0.155 11.711
4.764 0.148 11.561
4.763 0.138 11.406
4.762 0.130 11.246
4.761 0.125 11.088
4.760 0.112 10.931
4.759 0.137 10.764
4.759 0.204 10.666
4.759 0.322 10.574
4.758 0.317 10.425
4.757 0.206 10.364
4.757 0.102 10.299
4.755 0.001 10.147
4.755 -0.013 9.992
4.754 -0.025 9.842
4.753 -0.046 9.676
4.752 -0.063 9.526
4.751 -0.067 9.367
4.750 -0.071 9.201
4.750 -0.072 9.059
4.749 -0.069 8.882
4.748 -0.078 8.730
4.747 -0.083 8.573
4.746 -0.084 8.413
4.746 -0.094 8.259
4.745 -0.098 8.098
4.744 -0.104 7.934
4.743 -0.116 7.784
4.742 -0.138 7.626
4.741 -0.091 7.460
4.741 -0.015 7.360
4.740 0.088 7.271
4.740 0.161 7.190
4.740 0.186 7.091
4.739 0.136 6.950
4.738 0.105 6.793
4.737 0.101 6.633
4.736 0.090 6.471
4.735 0.074 6.323
4.734 0.058 6.157
4.733 0.052 6.005
4.733 0.045 5.848
4.732 0.040 5.683
4.731 0.036 5.525
4.730 0.025 5.375
4.730 0.011 5.211
4.729 -0.003 5.045
4.728 -0.006 4.895
4.727 -0.005 4.742
4.726 -0.007 4.571
4.725 -0.015 4.422
4.724 -0.031 4.265
4.724 0.005 4.175
4.724 0.094 4.071
4.723 0.210 3.967
4.723 0.319 3.883
4.722 0.360 3.708
4.721 0.299 3.565
4.720 0.277 3.416
4.719 0.265 3.239
4.718 0.270 3.090
4.718 0.269 3.015
4.879 0.720 13.794
4.877 0.489 13.739
4.877 0.362 13.675
4.876 0.263 13.536
4.875 0.234 13.378
4.874 0.216 13.218
4.873 0.200 13.065
4.872 0.198 12.911
4.871 0.198 12.742
4.870 0.187 12.588
4.869 0.177 12.430
4.868 0.173 12.269
4.868 0.166 12.119
4.867 0.150 11.954
4.866 0.147 11.798
4.865 0.148 11.644
4.864 0.139 11.481
4.863 0.129 11.323
4.862 0.123 11.164
4.861 0.117 11.013
4.860 0.095 10.853
4.860 0.117 10.768
4.859 0.185 10.672
4.859 0.233 10.598
4.858 0.262 10.426
4.857 0.213 10.356
4.857 0.107 10.294
4.856 0.006 10.152
4.855 -0.011 9.991
4.854 -0.024 9.833
4.853 -0.045 9.689
4.852 -0.061 9.524
4.851 -0.069 9.362
4.851 -0.076 9.208
4.850 -0.076 9.045
4.849 -0.073 8.891
4.848 -0.076 8.723
4.848 -0.077 8.584
4.847 -0.082 8.412
4.846 -0.092 8.253
4.845 -0.095 8.097
4.844 -0.100 7.938
4.843 -0.111 7.784
4.842 -0.132 7.628
4.841 -0.079 7.451
4.841 0.002 7.348
4.841 0.107 7.270
4.840 0.178 7.186
4.839 0.166 7.025
4.838 0.105 6.882
4.837 0.096 6.709
4.837 0.092 6.551
4.836 0.083 6.392
4.835 0.062 6.248
4.834 0.047 6.073
4.833 0.045 5.925
4.833 0.042 5.768
4.832 0.035 5.606
4.831 0.029 5.447
4.830 0.014 5.294
4.829 -0.004 5.137
4.829 -0.015 4.974
4.828 -0.019 4.818
4.827 -0.018 4.662
4.826 -0.022 4.499
4.825 -0.031 4.337
4.824 0.001 4.176
4.824 0.090 4.068
4.824 0.205 3.969
4.824 0.313 3.886
4.823 0.353 3.721
4.822 0.292 3.560
4.821 0.271 3.409
4.820 0.269 3.250
4.818 0.273 3.088
4.978 0.522 13.739
4.977 0.345 13.680
4.976 0.268 13.537
4.975 0.234 13.384
4.974 0.214 13.214
4.973 0.197 13.066
4.972 0.198 12.897
4.972 0.199 12.752
4.971 0.189 12.590
4.970 0.178 12.431
4.969 0.174 12.273
4.968 0.166 12.109
4.967 0.147 11.963
4.966 0.141 11.801
4.965 0.146 11.641
4.964 0.139 11.479
4.963 0.131 11.330
4.962 0.127 11.162
4.961 0.116 11.008
4.960 0.084 10.857
4.960 0.118 10.770
4.959 0.184 10.665
4.959 0.266 10.576
4.959 0.400 10.488
4.958 0.244 10.371
4.957 0.129 10.308
4.956 0.040 10.230
4.955 -0.013 10.071
4.955 -0.020 9.912
4.954 -0.033 9.761
4.953 -0.053 9.597
4.952 -0.064 9.449
4.951 -0.069 9.284
4.951 -0.077 9.135
4.950 -0.075 8.964
4.949 -0.076 8.816
4.948 -0.076 8.637
4.947 -0.080 8.500
4.946 -0.090 8.332
4.946 -0.096 8.177
4.945 -0.102 8.023
4.944 -0.104 7.852
4.943 -0.116 7.710
4.942 -0.113 7.545
4.941 -0.062 7.446
4.941 0.028 7.340
4.941 0.138 7.259
4.941 0.209 7.181
4.940 0.178 7.025
4.939 0.119 6.869
4.938 0.102 6.718
4.937 0.092 6.550
4.936 0.088 6.397
4.935 0.064 6.235
4.934 0.044 6.093
4.933 0.043 5.913
4.933 0.040 5.767
4.932 0.033 5.615
4.931 0.028 5.440
4.931 0.012 5.296
4.930 -0.006 5.137
4.929 -0.016 4.972
4.928 -0.020 4.817
4.927 -0.022 4.661
4.926 -0.024 4.501
4.925 -0.034 4.339
4.924 -0.002 4.178
4.924 0.084 4.074
4.924 0.196 3.973
4.924 0.303 3.890
4.923 0.348 3.726
4.922 0.287 3.562
4.921 0.271 3.403
4.920 0.273 3.248
4.919 0.276 3.096
4.918 0.273 3.014
5.078 0.582 13.741
5.077 0.362 13.676
5.076 0.265 13.539
5.075 0.231 13.379
5.074 0.210 13.216
5.073 0.191 13.063
5.072 0.190 12.906
5.071 0.192 12.751
5.070 0.184 12.587
5.069 0.178 12.439
5.068 0.174 12.262
5.068 0.165 12.117
5.067 0.149 11.957
5.066 0.137 11.797
5.065 0.138 11.642
5.064 0.135 11.484
5.063 0.128 11.323
5.062 0.120 11.172
5.061 0.108 11.005
5.060 0.084 10.858
5.060 0.137 10.769
5.059 0.202 10.669
5.059 0.313 10.578
5.059 0.466 10.485
5.058 0.447 10.404
5.058 0.275 10.355
5.057 0.148 10.295
5.056 0.055 10.225
5.055 -0.012 10.069
5.054 -0.022 9.914
5.053 -0.032 9.765
5.053 -0.048 9.600
5.052 -0.059 9.444
5.051 -0.063 9.283
5.050 -0.071 9.129
5.049 -0.077 8.971
5.049 -0.081 8.813
5.048 -0.081 8.650
5.047 -0.088 8.496
5.046 -0.096 8.334
5.045 -0.098 8.175
5.044 -0.104 8.022
5.043 -0.106 7.858
5.042 -0.114 7.701
5.041 -0.102 7.547
5.041 -0.058 7.455
5.041 0.058 7.336
5.041 0.157 7.253
5.040 0.241 7.100
5.039 0.165 6.935
5.038 0.120 6.787
5.037 0.105 6.633
5.036 0.098 6.471
5.035 0.085 6.315
5.034 0.060 6.165
5.034 0.047 6.006
5.033 0.041 5.847
5.032 0.037 5.686
5.031 0.032 5.529
5.030 0.024 5.363
5.030 0.009 5.218
5.029 -0.005 5.055
5.028 -0.012 4.904
5.027 -0.021 4.728
5.026 -0.021 4.585
5.025 -0.025 4.424
5.024 -0.043 4.261
5.024 -0.011 4.171
5.024 0.074 4.072
5.024 0.185 3.975
5.023 0.290 3.885
5.023 0.340 3.720
5.021 0.288 3.564
5.020 0.272 3.414
5.019 0.278 3.249
5.018 0.280 3.077
5.177 0.521 13.751
5.176 0.370 13.685
5.175 0.292 13.604
5.174 0.241 13.447
5.173 0.222 13.303
5.173 0.201 13.147
5.172 0.188 12.984
5.171 0.186 12.828
5.170 0.183 12.664
5.169 0.174 12.513
5.168 0.172 12.356
5.167 0.172 12.192
5.166 0.155 12.038
5.165 0.142 11.880
5.164 0.135 11.728
5.163 0.129 11.553
5.163 0.123 11.411
5.161 0.122 11.238
5.161 0.114 11.094
5.160 0.096 10.934
5.159 0.143 10.764
5.158 0.202 10.661
5.158 0.326 10.574
5.158 0.453 10.488
5.158 0.450 10.408
5.157 0.281 10.359
5.156 0.145 10.292
5.155 0.061 10.219
5.154 -0.019 10.076
5.153 -0.027 9.919
5.153 -0.038 9.756
5.152 -0.052 9.605
5.151 -0.060 9.438
5.150 -0.065 9.288
5.149 -0.071 9.133
5.149 -0.075 8.969
5.148 -0.081 8.803
5.147 -0.086 8.656
5.146 -0.093 8.499
5.145 -0.100 8.338
5.144 -0.102 8.174
5.143 -0.104 8.013
5.143 -0.107 7.867
5.141 -0.120 7.697
5.141 -0.111 7.550
5.140 -0.069 7.459
5.140 0.042 7.345
5.140 0.123 7.256
5.139 0.217 7.105
5.138 0.154 6.945
5.137 0.118 6.787
5.136 0.103 6.637
5.135 0.097 6.469
5.134 0.085 6.326
5.133 0.063 6.154
5.133 0.053 6.005
5.132 0.048 5.844
5.131 0.042 5.684
5.130 0.038 5.527
5.130 0.031 5.373
5.129 0.018 5.199
5.128 0.005 5.057
5.127 -0.009 4.899
5.126 -0.020 4.740
5.125 -0.021 4.576
5.125 -0.019 4.417
5.124 -0.034 4.265
5.123 -0.002 4.173
5.123 0.080 4.072
5.123 0.190 3.972
5.123 0.298 3.888
5.122 0.350 3.801
5.121 0.326 3.639
5.120 0.282 3.491
5.119 0.275 3.331
5.118 0.273 3.172
5.117 0.276 3.090
5.275 0.347 13.682
5.274 0.253 13.539
5.273 0.229 13.380
5.272 0.214 13.218
5.271 0.199 13.065
5.270 0.184 12.907
5.269 0.178 12.748
5.268 0.171 12.587
5.267 0.166 12.433
5.267 0.166 12.277
5.266 0.157 12.114
5.265 0.141 11.956
5.264 0.132 11.801
5.263 0.121 11.651
5.262 0.113 11.482
5.261 0.112 11.327
5.260 0.115 11.169
5.259 0.109 11.006
5.258 0.101 10.851
5.258 0.150 10.765
5.257 0.211 10.663
5.257 0.338 10.574
5.257 0.492 10.402
5.256 0.279 10.361
5.255 0.144 10.299
5.254 0.058 10.217
5.253 -0.028 10.079
5.252 -0.033 9.920
5.252 -0.042 9.757
5.251 -0.058 9.607
5.250 -0.064 9.448
5.249 -0.065 9.280
5.248 -0.069 9.131
5.248 -0.073 8.964
5.247 -0.079 8.811
5.246 -0.089 8.658
5.245 -0.094 8.496
5.244 -0.100 8.339
5.243 -0.103 8.173
5.242 -0.103 8.020
5.241 -0.110 7.861
5.240 -0.124 7.702
5.240 -0.126 7.544
5.239 -0.106 7.463
5.239 -0.037 7.363
5.238 0.068 7.269
5.238 0.140 7.185
5.237 0.131 7.033
5.236 0.115 6.875
5.235 0.104 6.705
5.235 0.094 6.563
5.234 0.088 6.397
5.233 0.071 6.236
5.232 0.057 6.073
5.231 0.052 5.930
5.231 0.045 5.760
5.230 0.040 5.612
5.229 0.036 5.444
5.228 0.026 5.295
5.227 0.019 5.129
5.227 0.002 4.974
5.226 -0.016 4.817
5.225 -0.020 4.660
5.224 -0.017 4.501
5.223 -0.025 4.339
5.222 -0.001 4.179
5.222 0.077 4.070
5.222 0.185 3.968
5.222 0.295 3.890
5.221 0.350 3.803
5.220 0.328 3.640
5.219 0.285 3.482
5.218 0.275 3.334
5.217 0.271 3.173
5.216 0.273 3.086
5.375 0.556 13.743
5.374 0.359 13.681
5.373 0.257 13.531
5.372 0.230 13.377
5.371 0.221 13.220
5.370 0.208 13.060
5.369 0.190 12.905
5.368 0.177 12.754
5.367 0.172 12.590
5.366 0.168 12.426
5.366 0.162 12.278
5.365 0.152 12.115
5.364 0.139 11.961
5.363 0.127 11.800
5.362 0.117 11.644
5.361 0.109 11.490
5.360 0.109 11.325
5.359 0.111 11.173
5.358 0.110 11.008
5.357 0.102 10.849
5.357 0.143 10.765
5.356 0.225 10.661
5.356 0.341 10.567
5.356 0.464 10.478
5.355 0.414 10.405
5.355 0.271 10.363
5.354 0.144 10.305
5.353 0.056 10.226
5.352 -0.023 10.077
5.351 -0.032 9.915
5.351 -0.045 9.760
5.350 -0.063 9.599
5.349 -0.069 9.443
5.348 -0.069 9.293
5.347 -0.070 9.131
5.347 -0.073 8.966
5.346 -0.080 8.812
5.345 -0.089 8.653
5.344 -0.093 8.493
5.343 -0.097 8.331
5.342 -0.097 8.177
5.341 -0.100 8.025
5.340 -0.112 7.856
5.340 -0.129 7.714
5.338 -0.143 7.546
5.338 -0.105 7.372
5.337 -0.022 7.281
5.337 0.040 7.201
5.336 0.082 7.037
5.335 0.102 6.868
5.335 0.101 6.725
5.334 0.091 6.550
5.333 0.086 6.396
5.332 0.068 6.242
5.331 0.048 6.075
5.330 0.046 5.923
5.330 0.043 5.769
5.329 0.035 5.609
5.328 0.035 5.446
5.327 0.032 5.286
5.326 0.020 5.128
5.326 0.004 4.974
5.325 -0.015 4.819
5.324 -0.021 4.665
5.323 -0.017 4.492
5.322 -0.028 4.344
5.321 -0.009 4.178
5.321 0.071 4.080
5.321 0.184 3.971
5.321 0.295 3.888
5.320 0.353 3.717
5.319 0.304 3.570
5.317 0.280 3.392
5.316 0.271 3.243
5.315 0.269 3.092
5.315 0.264 3.016
5.474 0.560 13.745
5.473 0.356 13.680
5.472 0.255 13.530
5.471 0.231 13.380
5.470 0.222 13.219
5.469 0.208 13.065
5.469 0.193 12.905
5.468 0.182 12.744
5.467 0.176 12.592
5.466 0.174 12.433
5.465 0.167 12.267
5.464 0.157 12.116
5.463 0.144 11.958
5.462 0.133 11.805
5.461 0.124 11.640
5.460 0.112 11.487
5.459 0.109 11.329
5.458 0.109 11.165
5.457 0.108 11.015
5.456 0.100 10.850
5.456 0.131 10.769
5.456 0.191 10.667
5.456 0.330 10.567
5.455 0.406 10.490
5.454 0.277 10.363
5.453 0.126 10.315
5.453 0.054 10.222
5.452 -0.010 10.069
5.451 -0.024 9.911
5.450 -0.043 9.769
5.449 -0.059 9.603
5.448 -0.069 9.439
5.447 -0.071 9.288
5.447 -0.070 9.122
5.446 -0.072 8.972
5.445 -0.080 8.808
5.444 -0.086 8.652
5.443 -0.089 8.497
5.443 -0.093 8.336
5.442 -0.091 8.175
5.441 -0.096 8.018
5.440 -0.113 7.864
5.439 -0.127 7.704
5.438 -0.141 7.546
5.437 -0.097 7.379
5.436 -0.007 7.209
5.436 0.065 7.037
5.435 0.095 6.865
5.434 0.100 6.714
5.433 0.091 6.558
5.432 0.085 6.393
5.431 0.068 6.235
5.431 0.048 6.090
5.430 0.046 5.921
5.429 0.042 5.765
5.428 0.033 5.610
5.427 0.035 5.438
5.427 0.032 5.289
5.426 0.021 5.138
5.425 0.004 4.971
5.424 -0.015 4.815
5.423 -0.024 4.664
5.422 -0.023 4.496
5.421 -0.035 4.337
5.421 -0.008 4.183
5.420 0.075 4.075
5.420 0.186 3.974
5.420 0.296 3.891
5.420 0.352 3.803
5.419 0.333 3.635
5.418 0.284 3.492
5.416 0.271 3.322
5.415 0.266 3.171
5.415 0.269 3.085
5.575 0.501 13.743
5.574 0.338 13.683
5.573 0.254 13.530
5.572 0.228 13.380
5.571 0.219 13.220
5.570 0.207 13.063
5.569 0.198 12.905
5.568 0.190 12.745
5.567 0.185 12.587
5.566 0.182 12.434
5.566 0.176 12.272
5.565 0.163 12.113
5.564 0.149 11.958
5.563 0.139 11.802
5.562 0.127 11.641
5.561 0.116 11.483
5.560 0.110 11.324
5.559 0.109 11.172
5.558 0.106 11.009
5.557 0.089 10.851
5.556 0.140 10.683
5.556 0.236 10.588
5.556 0.305 10.501
5.555 0.209 10.368
5.554 0.119 10.303
5.553 0.041 10.224
5.552 -0.010 10.079
5.551 -0.025 9.918
5.550 -0.045 9.749
5.550 -0.058 9.607
5.549 -0.068 9.449
5.548 -0.069 9.287
5.547 -0.070 9.124
5.547 -0.071 8.966
5.546 -0.079 8.815
5.545 -0.086 8.647
5.544 -0.088 8.495
5.543 -0.090 8.335
5.542 -0.092 8.178
5.541 -0.096 8.020
5.540 -0.111 7.857
5.540 -0.127 7.704
5.539 -0.132 7.551
5.538 -0.099 7.376
5.537 -0.016 7.206
5.536 0.060 7.046
5.535 0.096 6.868
5.535 0.103 6.713
5.534 0.096 6.550
5.533 0.086 6.397
5.532 0.065 6.238
5.531 0.045 6.087
5.530 0.045 5.923
5.530 0.040 5.768
5.529 0.034 5.602
5.528 0.033 5.456
5.527 0.030 5.287
5.527 0.023 5.127
5.526 0.007 4.976
5.525 -0.010 4.817
5.524 -0.022 4.654
5.523 -0.024 4.506
5.522 -0.041 4.345
5.521 -0.007 4.169
5.521 0.077 4.073
5.521 0.185 3.979
5.521 0.291 3.888
5.520 0.350 3.723
5.519 0.298 3.555
5.518 0.272 3.413
5.517 0.271 3.248
5.516 0.274 3.089
5.676 0.473 13.744
5.675 0.364 13.684
5.674 0.284 13.618
5.673 0.233 13.452
5.672 0.219 13.300
5.672 0.210 13.138
5.671 0.199 12.981
5.670 0.190 12.835
5.669 0.186 12.666
5.668 0.186 12.513
5.667 0.184 12.346
5.666 0.176 12.199
5.665 0.163 12.031
5.664 0.154 11.875
5.663 0.141 11.720
5.663 0.128 11.562
5.662 0.118 11.407
5.661 0.107 11.244
5.660 0.101 11.092
5.659 0.088 10.942
5.658 0.091 10.767
5.657 0.187 10.595
5.657 0.234 10.504
5.656 0.173 10.371
5.655 0.101 10.301
5.654 0.009 10.150
5.653 -0.010 9.995
5.652 -0.033 9.834
5.651 -0.044 9.678
5.651 -0.052 9.528
5.650 -0.063 9.358
5.649 -0.066 9.208
5.648 -0.069 9.052
5.647 -0.076 8.886
5.647 -0.084 8.735
5.646 -0.090 8.570
5.645 -0.087 8.415
5.644 -0.090 8.256
5.643 -0.093 8.094
5.642 -0.099 7.945
5.641 -0.116 7.780
5.640 -0.125 7.623
5.639 -0.111 7.466
5.638 -0.056 7.286
5.638 0.032 7.125
5.637 0.091 6.959
5.636 0.108 6.789
5.635 0.107 6.643
5.634 0.099 6.463
5.634 0.084 6.319
5.633 0.060 6.155
5.632 0.050 6.009
5.631 0.049 5.842
5.630 0.042 5.685
5.630 0.035 5.521
5.629 0.031 5.367
5.628 0.030 5.210
5.627 0.020 5.050
5.627 0.002 4.900
5.626 -0.012 4.742
5.625 -0.020 4.571
5.624 -0.028 4.417
5.623 -0.039 4.263
5.622 -0.004 4.172
5.622 0.081 4.068
5.622 0.189 3.975
5.622 0.291 3.896
5.621 0.338 3.806
5.620 0.317 3.645
5.619 0.274 3.483
5.618 0.266 3.332
5.617 0.270 3.168
5.617 0.274 3.091
5.777 0.429 13.746
5.776 0.314 13.682
5.775 0.255 13.535
5.774 0.224 13.378
5.773 0.206 13.223
5.772 0.191 13.069
5.771 0.183 12.908
5.770 0.180 12.743
5.770 0.176 12.590
5.769 0.179 12.434
5.768 0.180 12.267
5.767 0.172 12.112
5.766 0.158 11.959
5.765 0.149 11.798
5.764 0.133 11.647
5.763 0.117 11.485
5.762 0.107 11.326
5.761 0.100 11.169
5.760 0.094 11.007
5.759 0.078 10.865
5.758 0.128 10.679
5.758 0.184 10.595
5.757 0.219 10.440
5.757 0.164 10.366
5.755 0.042 10.230
5.754 0.002 10.066
5.754 -0.021 9.919
5.753 -0.044 9.757
5.752 -0.051 9.605
5.751 -0.060 9.443
5.750 -0.074 9.287
5.750 -0.074 9.127
5.749 -0.077 8.972
5.748 -0.085 8.812
5.747 -0.094 8.655
5.746 -0.093 8.491
5.745 -0.093 8.338
5.745 -0.101 8.182
5.744 -0.103 8.016
5.743 -0.111 7.862
5.742 -0.130 7.710
5.741 -0.132 7.539
5.740 -0.100 7.384
5.739 -0.023 7.205
5.738 0.062 7.041
5.738 0.103 6.874
5.737 0.105 6.701
5.736 0.096 6.563
5.735 0.092 6.397
5.734 0.073 6.234
5.733 0.054 6.077
5.733 0.052 5.924
5.732 0.046 5.764
5.731 0.034 5.615
5.730 0.028 5.445
5.730 0.025 5.286
5.729 0.020 5.138
5.728 0.005 4.971
5.727 -0.010 4.815
5.726 -0.019 4.658
5.725 -0.028 4.503
5.724 -0.029 4.338
5.724 0.016 4.176
5.723 0.098 4.071
5.723 0.206 3.973
5.723 0.308 3.889
5.722 0.353 3.798
5.721 0.321 3.645
5.720 0.278 3.481
5.719 0.266 3.331
5.718 0.266 3.166
5.717 0.264 3.021
5.877 0.332 13.685
5.876 0.260 13.528
5.875 0.234 13.375
5.874 0.212 13.222
5.873 0.190 13.069
5.872 0.179 12.899
5.871 0.172 12.751
5.871 0.165 12.593
5.870 0.168 12.432
5.869 0.172 12.278
5.868 0.169 12.113
5.867 0.158 11.955
5.866 0.149 11.806
5.865 0.132 11.639
5.864 0.115 11.486
5.863 0.106 11.322
5.862 0.104 11.180
5.861 0.101 11.001
5.860 0.089 10.856
5.859 0.134 10.683
5.859 0.208 10.514
5.858 0.153 10.389
5.857 0.093 10.297
5.856 0.043 10.208
5.856 0.003 10.076
5.855 -0.019 9.914
5.854 -0.042 9.760
5.853 -0.050 9.599
5.852 -0.061 9.448
5.851 -0.074 9.291
5.851 -0.077 9.128
5.850 -0.078 8.964
5.849 -0.086 8.815
5.848 -0.096 8.648
5.847 -0.092 8.504
5.846 -0.098 8.329
5.846 -0.106 8.180
5.845 -0.105 8.027
5.844 -0.112 7.852
5.843 -0.127 7.704
5.842 -0.134 7.554
5.841 -0.104 7.380
5.840 -0.018 7.208
5.840 0.035 7.120
5.839 0.101 6.951
5.838 0.116 6.796
5.837 0.110 6.622
5.837 0.097 6.480
5.836 0.088 6.314
5.835 0.072 6.168
5.834 0.062 5.993
5.833 0.053 5.843
5.832 0.042 5.680
5.832 0.033 5.537
5.831 0.029 5.363
5.830 0.026 5.211
5.829 0.013 5.047
5.829 -0.002 4.901
5.828 -0.011 4.729
5.827 -0.019 4.584
5.826 -0.020 4.423
5.825 -0.016 4.268
5.825 0.020 4.166
5.824 0.100 4.055
5.824 0.206 3.973
5.824 0.306 3.895
5.824 0.350 3.804
5.822 0.321 3.643
5.821 0.279 3.483
5.820 0.267 3.334
5.819 0.264 3.167
5.819 0.266 3.085
5.978 0.406 13.754
5.977 0.301 13.611
5.976 0.247 13.457
5.975 0.229 13.294
5.974 0.204 13.142
5.973 0.187 12.986
5.972 0.176 12.825
5.971 0.163 12.674
5.970 0.158 12.513
5.970 0.166 12.348
5.969 0.169 12.201
5.968 0.167 12.034
5.967 0.161 11.876
5.966 0.148 11.718
5.965 0.129 11.564
5.964 0.116 11.408
5.963 0.111 11.243
5.962 0.112 11.091
5.961 0.103 10.934
5.960 0.104 10.768
5.959 0.171 10.603
5.958 0.187 10.436
5.957 0.081 10.306
5.956 0.011 10.148
5.955 -0.007 9.992
5.955 -0.031 9.840
5.954 -0.046 9.687
5.953 -0.052 9.521
5.952 -0.064 9.361
5.951 -0.074 9.209
5.951 -0.074 9.048
5.950 -0.076 8.890
5.949 -0.087 8.740
5.948 -0.088 8.569
5.947 -0.092 8.416
5.946 -0.105 8.257
5.945 -0.106 8.100
5.944 -0.109 7.935
5.944 -0.121 7.785
5.943 -0.134 7.626
5.942 -0.130 7.472
5.941 -0.068 7.293
5.940 0.036 7.132
5.940 0.075 7.039
5.939 0.113 6.865
5.938 0.107 6.713
5.937 0.093 6.552
5.936 0.084 6.397
5.936 0.075 6.239
5.935 0.063 6.076
5.934 0.052 5.922
5.933 0.039 5.766
5.932 0.028 5.614
5.932 0.025 5.453
5.931 0.027 5.282
5.930 0.018 5.134
5.929 0.001 4.970
5.928 -0.012 4.820
5.927 -0.023 4.659
5.927 -0.029 4.500
5.926 -0.035 4.348
5.925 0.006 4.174
5.924 0.087 4.064
5.924 0.190 3.975
5.924 0.286 3.899
5.923 0.332 3.716
5.922 0.289 3.562
5.921 0.267 3.407
5.920 0.262 3.256
5.919 0.262 3.081
6.078 0.469 13.757
6.077 0.328 13.688
6.076 0.268 13.525
6.075 0.242 13.380
6.074 0.220 13.217
6.073 0.201 13.064
6.072 0.185 12.911
6.071 0.169 12.750
6.070 0.158 12.587
6.070 0.159 12.437
6.069 0.165 12.276
6.068 0.166 12.110
6.067 0.166 11.954
6.066 0.162 11.798
6.065 0.145 11.643
6.064 0.126 11.483
6.063 0.117 11.339
6.062 0.116 11.158
6.061 0.111 11.005
6.060 0.096 10.856
6.059 0.130 10.687
6.059 0.193 10.521
6.058 0.137 10.377
6.056 0.039 10.223
6.056 0.006 10.074
6.055 -0.020 9.909
6.054 -0.044 9.763
6.053 -0.050 9.598
6.052 -0.059 9.443
6.051 -0.072 9.289
6.051 -0.075 9.130
6.050 -0.072 8.970
6.049 -0.077 8.805
6.048 -0.083 8.654
6.047 -0.084 8.492
6.046 -0.093 8.341
6.045 -0.104 8.177
6.045 -0.104 8.014
6.044 -0.113 7.867
6.043 -0.132 7.706
6.042 -0.146 7.546
6.041 -0.117 7.387
6.040 -0.073 7.295
6.040 -0.023 7.211
6.040 0.036 7.123
6.039 0.105 6.962
6.038 0.112 6.778
6.037 0.098 6.638
6.036 0.088 6.479
6.036 0.085 6.313
6.035 0.079 6.156
6.034 0.065 5.997
6.033 0.050 5.854
6.032 0.036 5.683
6.032 0.029 5.522
6.031 0.026 5.376
6.030 0.024 5.209
6.029 0.011 5.048
6.028 -0.004 4.900
6.028 -0.014 4.741
6.027 -0.024 4.578
6.026 -0.028 4.418
6.025 -0.030 4.260
6.024 0.003 4.175
6.024 0.083 4.074
6.024 0.181 3.982
6.024 0.276 3.891
6.023 0.321 3.800
6.022 0.306 3.649
6.021 0.272 3.489
6.020 0.261 3.324
6.019 0.259 3.177
6.019 0.263 3.097
6.176 0.344 13.683
6.175 0.264 13.538
6.174 0.241 13.370
6.173 0.226 13.215
6.172 0.210 13.064
6.172 0.198 12.905
6.171 0.180 12.753
6.170 0.170 12.586
6.169 0.170 12.430
6.168 0.170 12.276
6.167 0.164 12.115
6.166 0.164 11.960
6.165 0.161 11.792
6.164 0.145 11.643
6.163 0.131 11.477
6.162 0.125 11.325
6.161 0.128 11.167
6.161 0.121 11.016
6.159 0.102 10.851
6.159 0.129 10.681
6.158 0.184 10.516
6.157 0.130 10.379
6.156 0.036 10.224
6.155 0.001 10.071
6.154 -0.026 9.917
6.153 -0.048 9.757
6.152 -0.055 9.602
6.151 -0.063 9.444
6.150 -0.070 9.288
6.150 -0.072 9.126
6.149 -0.070 8.972
6.148 -0.072 8.812
6.147 -0.073 8.651
6.146 -0.075 8.492
6.146 -0.089 8.328
6.145 -0.102 8.178
6.144 -0.103 8.021
6.143 -0.111 7.864
6.142 -0.133 7.704
6.141 -0.150 7.547
6.140 -0.118 7.381
6.139 -0.022 7.214
6.139 0.036 7.129
6.138 0.102 6.943
6.137 0.111 6.790
6.136 0.098 6.631
6.135 0.087 6.477
6.135 0.081 6.323
6.134 0.073 6.152
6.133 0.060 5.999
6.132 0.049 5.841
6.132 0.039 5.688
6.131 0.033 5.531
6.130 0.027 5.368
6.129 0.023 5.216
6.128 0.014 5.043
6.128 -0.001 4.899
6.127 -0.010 4.732
6.126 -0.021 4.584
6.125 -0.034 4.417
6.124 -0.036 4.265
6.124 -0.002 4.175
6.123 0.073 4.069
6.123 0.170 3.987
6.123 0.265 3.903
6.122 0.314 3.803
6.121 0.306 3.638
6.120 0.271 3.495
6.119 0.260 3.328
6.118 0.262 3.171
6.118 0.267 3.084
6.276 0.374 13.687
6.275 0.292 13.613
6.274 0.247 13.459
6.273 0.231 13.293
6.272 0.216 13.133
6.272 0.204 12.986
6.271 0.194 12.823
6.270 0.183 12.674
6.269 0.177 12.503
6.268 0.176 12.354
6.267 0.170 12.192
6.266 0.160 12.031
6.265 0.160 11.882
6.264 0.155 11.715
6.263 0.138 11.568
6.262 0.131 11.399
6.262 0.132 11.250
6.261 0.129 11.079
6.260 0.115 10.932
6.259 0.107 10.772
6.258 0.164 10.604
6.257 0.176 10.442
6.256 0.080 10.293
6.255 0.011 10.154
6.254 -0.017 9.994
6.253 -0.043 9.843
6.252 -0.055 9.684
6.251 -0.055 9.522
6.251 -0.059 9.362
6.250 -0.066 9.207
6.249 -0.065 9.049
6.248 -0.062 8.883
6.247 -0.063 8.727
6.247 -0.069 8.570
6.246 -0.079 8.413
6.245 -0.094 8.257
6.244 -0.102 8.094
6.243 -0.103 7.941
6.242 -0.115 7.780
6.241 -0.135 7.628
6.240 -0.129 7.461
6.239 -0.064 7.295
6.239 -0.016 7.208
6.239 0.039 7.121
6.238 0.099 6.949
6.237 0.107 6.798
6.236 0.095 6.632
6.235 0.086 6.472
6.234 0.079 6.319
6.234 0.069 6.165
6.233 0.058 6.003
6.232 0.049 5.846
6.231 0.046 5.681
6.231 0.038 5.529
6.230 0.030 5.362
6.229 0.023 5.215
6.228 0.014 5.051
6.227 0.003 4.890
6.226 -0.006 4.743
6.226 -0.019 4.574
6.225 -0.035 4.427
6.224 -0.046 4.260
6.223 -0.002 4.178
6.223 0.070 4.075
6.223 0.168 3.976
6.223 0.269 3.894
6.222 0.322 3.802
6.221 0.305 3.645
6.220 0.277 3.485
6.219 0.267 3.331
6.218 0.267 3.169
6.218 0.270 3.090
6.377 0.557 13.745
6.376 0.344 13.679
6.375 0.265 13.532
6.374 0.234 13.379
6.373 0.215 13.223
6.372 0.203 13.057
6.371 0.197 12.906
6.370 0.187 12.745
6.370 0.180 12.595
6.369 0.177 12.429
6.368 0.169 12.272
6.367 0.157 12.116
6.366 0.149 11.963
6.365 0.150 11.793
6.364 0.137 11.640
6.363 0.126 11.489
6.362 0.123 11.317
6.361 0.127 11.172
6.360 0.122 11.002
6.359 0.105 10.856
6.358 0.133 10.682
6.358 0.193 10.517
6.357 0.142 10.380
6.355 0.042 10.219
6.354 -0.000 10.075
6.353 -0.027 9.912
6.353 -0.048 9.760
6.352 -0.054 9.600
6.351 -0.052 9.451
6.350 -0.061 9.285
6.349 -0.068 9.118
6.349 -0.063 8.972
6.348 -0.064 8.803
6.347 -0.068 8.649
6.346 -0.076 8.494
6.345 -0.094 8.338
6.344 -0.104 8.179
6.344 -0.107 8.015
6.343 -0.111 7.864
6.342 -0.127 7.710
6.341 -0.134 7.548
6.340 -0.100 7.372
6.339 -0.011 7.210
6.339 0.042 7.119
6.338 0.096 6.950
6.337 0.104 6.797
6.336 0.095 6.640
6.335 0.084 6.469
6.334 0.076 6.317
6.334 0.065 6.157
6.333 0.056 6.003
6.332 0.047 5.845
6.331 0.045 5.686
6.331 0.038 5.526
6.330 0.024 5.373
6.329 0.017 5.206
6.328 0.011 5.054
6.327 -0.001 4.894
6.327 -0.010 4.740
6.326 -0.022 4.578
6.325 -0.038 4.424
6.324 -0.044 4.264
6.323 -0.019 4.178
6.323 0.057 4.080
6.323 0.156 3.987
6.323 0.257 3.896
6.322 0.314 3.805
6.321 0.314 3.634
6.320 0.283 3.488
6.319 0.268 3.332
6.318 0.265 3.170
6.318 0.268 3.087
6.477 0.525 13.748
6.476 0.358 13.677
6.475 0.260 13.532
6.474 0.229 13.379
6.473 0.212 13.219
6.473 0.198 13.071
6.472 0.191 12.897
6.471 0.184 12.747
6.470 0.183 12.591
6.469 0.177 12.440
6.468 0.168 12.267
6.467 0.153 12.115
6.466 0.145 11.957
6.465 0.146 11.797
6.464 0.134 11.646
6.463 0.127 11.480
6.462 0.123 11.325
6.462 0.124 11.167
6.461 0.125 11.010
6.460 0.104 10.845
6.459 0.135 10.686
6.458 0.200 10.526
6.457 0.142 10.362
6.456 0.041 10.230
6.455 -0.001 10.069
6.454 -0.024 9.916
6.453 -0.042 9.764
6.452 -0.049 9.607
6.451 -0.052 9.435
6.451 -0.059 9.290
6.450 -0.065 9.124
6.449 -0.064 8.965
6.448 -0.064 8.805
6.448 -0.066 8.652
6.447 -0.078 8.493
6.446 -0.098 8.338
6.445 -0.103 8.179
6.444 -0.105 8.020
6.443 -0.112 7.862
6.442 -0.120 7.699
6.441 -0.124 7.550
6.440 -0.096 7.383
6.440 -0.053 7.285
6.439 0.046 7.115
6.438 0.097 6.951
6.437 0.103 6.796
6.437 0.101 6.633
6.436 0.090 6.477
6.435 0.081 6.320
6.434 0.071 6.164
6.433 0.057 5.999
6.432 0.050 5.839
6.432 0.049 5.685
6.431 0.043 5.527
6.430 0.025 5.367
6.429 0.018 5.215
6.429 0.013 5.048
6.428 -0.002 4.891
6.427 -0.010 4.734
6.426 -0.021 4.582
6.425 -0.036 4.424
6.424 -0.041 4.262
6.423 0.027 4.087
6.423 0.120 4.006
6.423 0.222 3.904
6.423 0.311 3.790
6.422 0.324 3.643
6.421 0.291 3.489
6.420 0.278 3.324
6.419 0.270 3.173
6.418 0.269 3.090
6.578 0.511 13.746
6.577 0.343 13.683
6.576 0.253 13.542
6.575 0.218 13.376
6.574 0.204 13.217
6.573 0.199 13.064
6.572 0.192 12.912
6.571 0.188 12.742
6.570 0.188 12.582
6.570 0.180 12.437
6.569 0.168 12.277
6.568 0.155 12.112
6.567 0.151 11.955
6.566 0.150 11.804
6.565 0.139 11.643
6.564 0.132 11.478
6.563 0.124 11.327
6.562 0.123 11.166
6.561 0.126 11.005
6.560 0.102 10.858
6.559 0.148 10.674
6.559 0.213 10.524
6.557 0.148 10.367
6.556 0.034 10.226
6.555 -0.001 10.081
6.555 -0.018 9.915
6.554 -0.039 9.756
6.553 -0.049 9.596
6.552 -0.053 9.444
6.551 -0.063 9.284
6.550 -0.068 9.134
6.550 -0.067 8.965
6.549 -0.067 8.813
6.548 -0.069 8.644
6.547 -0.082 8.499
6.546 -0.100 8.334
6.545 -0.108 8.178
6.544 -0.111 8.016
6.544 -0.116 7.860
6.543 -0.120 7.705
6.542 -0.123 7.552
6.541 -0.095 7.376
6.540 -0.009 7.207
6.539 0.072 7.043
6.538 0.099 6.869
6.538 0.096 6.713
6.537 0.092 6.554
6.536 0.088 6.396
6.535 0.077 6.234
6.534 0.064 6.080
6.533 0.052 5.926
6.533 0.044 5.764
6.532 0.040 5.605
6.531 0.027 5.454
6.530 0.015 5.285
6.530 0.013 5.136
6.529 0.001 4.972
6.528 -0.011 4.819
6.527 -0.021 4.656
6.526 -0.036 4.501
6.525 -0.049 4.349
6.524 -0.012 4.184
6.524 0.077 4.070
6.524 0.179 3.974
6.524 0.280 3.900
6.523 0.327 3.722
6.522 0.300 3.553
6.521 0.280 3.404
6.520 0.272 3.249
6.519 0.265 3.090
6.678 0.529 13.745
6.677 0.367 13.684
6.677 0.276 13.615
6.676 0.224 13.456
6.675 0.206 13.297
6.674 0.202 13.146
6.673 0.205 12.982
6.672 0.197 12.825
6.671 0.193 12.670
6.670 0.187 12.506
6.669 0.179 12.344
6.668 0.167 12.201
6.668 0.161 12.037
6.667 0.161 11.879
6.666 0.152 11.718
6.665 0.140 11.558
6.664 0.131 11.411
6.663 0.125 11.244
6.662 0.122 11.085
6.661 0.112 10.922
6.660 0.118 10.775
6.659 0.205 10.602
6.658 0.222 10.440
6.657 0.106 10.297
6.657 0.045 10.217
6.656 0.004 10.072
6.655 -0.013 9.916
6.654 -0.038 9.756
6.653 -0.049 9.605
6.652 -0.057 9.447
6.651 -0.069 9.279
6.651 -0.073 9.135
6.650 -0.069 8.966
6.649 -0.070 8.813
6.648 -0.072 8.648
6.647 -0.082 8.490
6.646 -0.099 8.336
6.646 -0.105 8.182
6.645 -0.108 8.017
6.644 -0.114 7.863
6.643 -0.118 7.702
6.642 -0.125 7.542
6.641 -0.102 7.387
6.641 -0.064 7.300
6.640 -0.021 7.204
6.639 0.061 7.042
6.639 0.089 6.875
6.638 0.090 6.713
6.637 0.088 6.556
6.636 0.084 6.396
6.635 0.079 6.240
6.634 0.070 6.075
6.634 0.058 5.923
6.633 0.046 5.763
6.632 0.038 5.603
6.631 0.024 5.452
6.631 0.013 5.292
6.630 0.010 5.136
6.629 -0.001 4.972
6.628 -0.016 4.824
6.627 -0.024 4.654
6.626 -0.034 4.505
6.625 -0.044 4.340
6.625 -0.004 4.178
6.624 0.071 4.075
6.624 0.164 3.973
6.624 0.259 3.892
6.623 0.322 3.722
6.622 0.291 3.566
6.621 0.272 3.413
6.620 0.264 3.253
6.619 0.260 3.090
6.778 0.469 13.752
6.777 0.338 13.683
6.776 0.263 13.610
6.776 0.218 13.463
6.775 0.210 13.296
6.774 0.210 13.143
6.773 0.214 12.979
6.772 0.210 12.826
6.771 0.202 12.670
6.770 0.190 12.509
6.769 0.183 12.353
6.768 0.177 12.186
6.768 0.170 12.033
6.767 0.168 11.879
6.766 0.157 11.718
6.765 0.143 11.566
6.764 0.136 11.403
6.763 0.129 11.244
6.762 0.121 11.089
6.761 0.109 10.928
6.760 0.125 10.771
6.760 0.183 10.677
6.759 0.255 10.580
6.758 0.284 10.431
6.758 0.187 10.367
6.757 0.058 10.227
6.756 0.005 10.067
6.755 -0.017 9.915
6.754 -0.039 9.761
6.753 -0.052 9.599
6.752 -0.060 9.449
6.751 -0.070 9.284
6.751 -0.074 9.125
6.750 -0.069 8.973
6.749 -0.071 8.807
6.748 -0.069 8.656
6.747 -0.079 8.491
6.746 -0.098 8.337
6.746 -0.100 8.174
6.745 -0.106 8.022
6.744 -0.117 7.863
6.743 -0.122 7.704
6.742 -0.129 7.546
6.741 -0.106 7.381
6.740 -0.023 7.214
6.740 0.029 7.125
6.739 0.091 6.946
6.738 0.103 6.795
6.737 0.093 6.638
6.736 0.089 6.479
6.736 0.082 6.316
6.735 0.074 6.152
6.734 0.070 6.002
6.733 0.058 5.842
6.733 0.046 5.689
6.732 0.034 5.524
6.731 0.020 5.362
6.730 0.013 5.218
6.729 0.010 5.053
6.729 -0.005 4.896
6.728 -0.018 4.739
6.727 -0.026 4.579
6.726 -0.035 4.419
6.725 -0.036 4.270
6.725 -0.014 4.178
6.724 0.055 4.077
6.724 0.146 3.975
6.724 0.239 3.893
6.723 0.316 3.720
6.722 0.281 3.569
6.721 0.263 3.417
6.720 0.262 3.246
6.719 0.260 3.092
6.718 0.255 3.016
6.877 0.479 13.749
6.877 0.341 13.685
6.876 0.272 13.612
6.875 0.222 13.454
6.874 0.215 13.303
6.873 0.218 13.142
6.872 0.219 12.981
6.871 0.212 12.823
6.870 0.202 12.658
6.870 0.186 12.513
6.869 0.180 12.349
6.868 0.185 12.191
6.867 0.177 12.037
6.866 0.171 11.880
6.865 0.160 11.710
6.864 0.145 11.561
6.863 0.143 11.405
6.862 0.136 11.244
6.861 0.121 11.088
6.860 0.108 10.928
6.859 0.126 10.769
6.859 0.175 10.668
6.859 0.310 10.568
6.859 0.426 10.493
6.858 0.311 10.442
6.857 0.223 10.374
6.857 0.132 10.298
6.856 0.057 10.218
6.855 -0.005 10.071
6.854 -0.031 9.916
6.853 -0.051 9.756
6.852 -0.059 9.602
6.852 -0.064 9.446
6.851 -0.070 9.290
6.850 -0.070 9.128
6.849 -0.065 8.963
6.848 -0.065 8.808
6.848 -0.065 8.654
6.847 -0.073 8.491
6.846 -0.090 8.328
6.845 -0.095 8.181
6.844 -0.104 8.018
6.843 -0.118 7.868
6.842 -0.126 7.706
6.841 -0.130 7.537
6.840 -0.106 7.384
6.839 -0.019 7.210
6.839 0.035 7.124
6.838 0.098 6.953
6.837 0.108 6.786
6.837 0.096 6.635
6.836 0.084 6.472
6.835 0.076 6.312
6.834 0.072 6.164
6.833 0.070 6.005
6.833 0.061 5.837
6.832 0.052 5.683
6.831 0.035 5.534
6.830 0.022 5.366
6.829 0.018 5.206
6.829 0.013 5.057
6.828 -0.003 4.895
6.827 -0.015 4.733
6.826 -0.026 4.587
6.825 -0.035 4.424
6.824 -0.040 4.255
6.824 0.064 4.086
6.823 0.156 3.980
6.823 0.245 3.894
6.822 0.303 3.729
6.821 0.277 3.568
6.820 0.261 3.402
6.819 0.260 3.253
6.818 0.263 3.092
6.977 0.457 13.752
6.976 0.313 13.693
6.975 0.248 13.539
6.974 0.217 13.378
6.973 0.217 13.213
6.972 0.217 13.065
6.971 0.211 12.900
6.970 0.199 12.746
6.969 0.183 12.590
6.968 0.170 12.435
6.967 0.174 12.270
6.967 0.178 12.113
6.966 0.174 11.950
6.965 0.166 11.796
6.964 0.152 11.644
6.963 0.148 11.478
6.962 0.144 11.318
6.961 0.129 11.164
6.960 0.114 11.015
6.959 0.109 10.847
6.958 0.181 10.671
6.958 0.266 10.575
6.957 0.304 10.432
6.957 0.216 10.367
6.956 0.138 10.300
6.955 0.063 10.222
6.954 -0.008 10.077
6.953 -0.036 9.920
6.952 -0.053 9.761
6.952 -0.057 9.602
6.951 -0.063 9.444
6.950 -0.068 9.283
6.949 -0.063 9.122
6.949 -0.062 8.972
6.948 -0.065 8.804
6.947 -0.061 8.649
6.946 -0.069 8.493
6.945 -0.086 8.332
6.944 -0.091 8.185
6.943 -0.102 8.011
6.942 -0.117 7.862
6.941 -0.130 7.703
6.940 -0.135 7.546
6.940 -0.108 7.382
6.939 -0.065 7.288
6.938 0.047 7.122
6.938 0.112 6.956
6.937 0.118 6.787
6.936 0.098 6.634
6.935 0.079 6.481
6.934 0.069 6.326
6.933 0.064 6.150
6.933 0.064 5.994
6.932 0.060 5.840
6.931 0.048 5.692
6.930 0.034 5.526
6.930 0.022 5.369
6.929 0.023 5.211
6.928 0.020 5.046
6.927 0.001 4.897
6.926 -0.014 4.738
6.925 -0.024 4.574
6.924 -0.032 4.421
6.924 -0.029 4.267
6.923 0.003 4.172
6.923 0.075 4.069
6.923 0.165 3.982
6.922 0.254 3.897
6.922 0.312 3.720
6.920 0.280 3.567
6.919 0.261 3.413
6.918 0.262 3.249
6.917 0.263 3.091
6.917 0.255 3.016
7.076 0.474 13.756
7.075 0.349 13.686
7.075 0.275 13.611
7.074 0.232 13.450
7.073 0.221 13.302
7.072 0.215 13.138
7.071 0.208 12.981
7.070 0.198 12.823
7.069 0.185 12.666
7.068 0.166 12.511
7.068 0.166 12.360
7.067 0.174 12.189
7.066 0.171 12.037
7.065 0.167 11.871
7.064 0.158 11.720
7.063 0.149 11.565
7.062 0.149 11.397
7.061 0.139 11.245
7.060 0.123 11.083
7.059 0.110 10.936
7.058 0.129 10.770
7.058 0.176 10.663
7.057 0.254 10.576
7.057 0.279 10.432
7.056 0.197 10.363
7.055 0.052 10.227
7.054 -0.013 10.072
7.053 -0.036 9.916
7.052 -0.050 9.766
7.051 -0.048 9.608
7.050 -0.056 9.437
7.050 -0.064 9.281
7.049 -0.057 9.126
7.048 -0.058 8.970
7.047 -0.059 8.811
7.046 -0.056 8.645
7.046 -0.064 8.487
7.045 -0.081 8.337
7.044 -0.087 8.173
7.043 -0.097 8.019
7.042 -0.114 7.858
7.041 -0.126 7.702
7.040 -0.134 7.548
7.039 -0.104 7.386
7.039 -0.056 7.289
7.038 -0.001 7.205
7.038 0.056 7.120
7.037 0.119 6.949
7.036 0.122 6.784
7.036 0.094 6.640
7.035 0.072 6.468
7.034 0.062 6.328
7.033 0.060 6.155
7.032 0.059 5.999
7.032 0.058 5.849
7.031 0.050 5.680
7.030 0.036 5.527
7.029 0.029 5.367
7.028 0.032 5.216
7.028 0.025 5.046
7.027 0.004 4.895
7.026 -0.012 4.729
7.025 -0.022 4.593
7.024 -0.027 4.412
7.023 -0.017 4.258
7.023 0.016 4.174
7.022 0.088 4.071
7.022 0.177 3.980
7.022 0.266 3.895
7.022 0.312 3.805
7.021 0.306 3.642
7.019 0.274 3.484
7.019 0.269 3.333
7.017 0.268 3.168
7.017 0.268 3.078
7.176 0.411 13.756
7.175 0.298 13.693
7.174 0.246 13.529
7.173 0.221 13.379
7.173 0.208 13.221
7.172 0.201 13.066
7.171 0.192 12.903
7.170 0.185 12.748
7.169 0.171 12.590
7.168 0.161 12.426
7.167 0.165 12.279
7.166 0.164 12.116
7.165 0.160 11.957
7.165 0.157 11.794
7.164 0.143 11.642
7.163 0.143 11.481
7.162 0.141 11.320
7.161 0.127 11.172
7.160 0.118 11.005
7.159 0.109 10.852
7.158 0.193 10.673
7.158 0.255 10.584
7.157 0.280 10.433
7.156 0.212 10.363
7.156 0.123 10.296
7.155 0.047 10.227
7.154 -0.014 10.073
7.153 -0.034 9.916
7.152 -0.043 9.764
7.151 -0.045 9.598
7.151 -0.052 9.440
7.150 -0.060 9.287
7.149 -0.058 9.124
7.148 -0.057 8.966
7.148 -0.059 8.809
7.147 -0.060 8.647
7.146 -0.065 8.493
7.145 -0.083 8.336
7.144 -0.092 8.173
7.143 -0.097 8.016
7.142 -0.110 7.861
7.141 -0.123 7.706
7.140 -0.129 7.543
7.139 -0.092 7.382
7.139 -0.043 7.297
7.139 0.010 7.209
7.138 0.066 7.120
7.138 0.126 6.945
7.137 0.124 6.786
7.136 0.091 6.639
7.135 0.069 6.474
7.134 0.062 6.320
7.133 0.060 6.162
7.132 0.057 6.004
7.132 0.054 5.845
7.131 0.045 5.685
7.130 0.037 5.523
7.130 0.032 5.382
7.129 0.035 5.200
7.128 0.028 5.048
7.127 0.007 4.892
7.126 -0.011 4.731
7.125 -0.021 4.583
7.124 -0.025 4.423
7.123 -0.018 4.255
7.123 0.014 4.170
7.123 0.083 4.074
7.122 0.171 3.982
7.122 0.261 3.902
7.122 0.309 3.804
7.121 0.307 3.645
7.120 0.280 3.489
7.119 0.275 3.323
7.118 0.274 3.174
7.117 0.275 3.084
7.277 0.446 13.751
7.276 0.322 13.683
7.275 0.244 13.533
7.274 0.216 13.383
7.273 0.199 13.220
7.272 0.192 13.068
7.271 0.186 12.904
7.270 0.182 12.748
7.269 0.171 12.594
7.268 0.164 12.430
7.268 0.166 12.269
7.267 0.164 12.119
7.266 0.159 11.954
7.265 0.150 11.801
7.264 0.137 11.638
7.263 0.136 11.484
7.262 0.136 11.321
7.261 0.126 11.174
7.260 0.121 11.009
7.259 0.124 10.846
7.258 0.196 10.668
7.258 0.254 10.577
7.257 0.280 10.431
7.256 0.137 10.304
7.255 0.063 10.228
7.254 -0.005 10.069
7.253 -0.026 9.920
7.253 -0.035 9.756
7.252 -0.040 9.595
7.251 -0.048 9.447
7.250 -0.056 9.283
7.249 -0.055 9.130
7.249 -0.055 8.965
7.248 -0.060 8.804
7.247 -0.060 8.651
7.246 -0.068 8.487
7.245 -0.088 8.341
7.244 -0.097 8.174
7.243 -0.099 8.017
7.243 -0.106 7.866
7.242 -0.115 7.700
7.241 -0.122 7.549
7.240 -0.083 7.366
7.239 0.020 7.211
7.239 0.074 7.122
7.238 0.124 6.937
7.237 0.115 6.794
7.236 0.086 6.626
7.235 0.067 6.488
7.234 0.064 6.325
7.233 0.062 6.146
7.233 0.057 6.012
7.232 0.050 5.838
7.231 0.043 5.689
7.230 0.038 5.524
7.230 0.035 5.367
7.229 0.036 5.204
7.228 0.026 5.048
7.227 0.006 4.901
7.226 -0.012 4.734
7.225 -0.022 4.582
7.225 -0.026 4.419
7.224 -0.024 4.259
7.223 0.007 4.176
7.223 0.076 4.075
7.223 0.164 3.984
7.222 0.253 3.901
7.222 0.302 3.810
7.221 0.307 3.641
7.220 0.279 3.487
7.219 0.272 3.325
7.218 0.274 3.171
7.218 0.275 3.093
7.376 0.429 13.761
7.375 0.312 13.684
7.374 0.242 13.535
7.373 0.219 13.380
7.373 0.204 13.223
7.372 0.195 13.067
7.371 0.192 12.900
7.370 0.186 12.748
7.369 0.179 12.590
7.368 0.173 12.435
7.367 0.173 12.268
7.366 0.170 12.115
7.365 0.163 11.953
7.365 0.152 11.801
7.364 0.134 11.641
7.363 0.130 11.483
7.362 0.130 11.325
7.361 0.122 11.169
7.360 0.120 11.006
7.359 0.116 10.853
7.358 0.184 10.668
7.357 0.280 10.518
7.356 0.205 10.368
7.356 0.132 10.288
7.354 0.028 10.145
7.354 -0.012 9.995
7.353 -0.026 9.838
7.352 -0.035 9.681
7.351 -0.042 9.512
7.350 -0.051 9.370
7.349 -0.056 9.203
7.349 -0.054 9.047
7.348 -0.058 8.884
7.347 -0.063 8.730
7.346 -0.062 8.572
7.345 -0.077 8.411
7.344 -0.093 8.260
7.344 -0.095 8.094
7.343 -0.096 7.939
7.342 -0.103 7.779
7.341 -0.114 7.624
7.340 -0.103 7.466
7.339 -0.076 7.366
7.339 -0.024 7.276
7.338 0.082 7.127
7.338 0.128 6.954
7.337 0.118 6.787
7.336 0.086 6.629
7.335 0.069 6.480
7.334 0.071 6.313
7.333 0.065 6.163
7.332 0.056 6.001
7.332 0.047 5.840
7.331 0.042 5.690
7.330 0.036 5.532
7.329 0.034 5.365
7.329 0.032 5.209
7.328 0.020 5.046
7.327 0.002 4.897
7.326 -0.014 4.740
7.325 -0.024 4.577
7.324 -0.029 4.426
7.323 -0.035 4.264
7.323 -0.008 4.173
7.322 0.063 4.072
7.322 0.153 3.994
7.322 0.245 3.909
7.322 0.295 3.802
7.321 0.303 3.640
7.320 0.277 3.491
7.319 0.265 3.331
7.318 0.268 3.168
7.317 0.272 3.096
7.475 0.346 13.677
7.474 0.262 13.610
7.473 0.231 13.457
7.473 0.216 13.304
7.472 0.206 13.135
7.471 0.201 12.987
7.470 0.196 12.825
7.469 0.190 12.670
7.468 0.182 12.508
7.467 0.180 12.350
7.466 0.181 12.190
7.465 0.174 12.036
7.464 0.165 11.869
7.464 0.148 11.721
7.463 0.132 11.570
7.462 0.137 11.404
7.461 0.134 11.243
7.460 0.130 11.090
7.459 0.124 10.921
7.458 0.126 10.768
7.457 0.166 10.682
7.457 0.228 10.593
7.456 0.255 10.437
7.455 0.120 10.296
7.454 0.026 10.139
7.453 -0.009 10.000
7.452 -0.026 9.829
7.451 -0.034 9.681
7.450 -0.045 9.524
7.450 -0.057 9.363
7.449 -0.059 9.207
7.448 -0.059 9.047
7.447 -0.060 8.893
7.446 -0.064 8.719
7.446 -0.063 8.577
7.445 -0.072 8.404
7.444 -0.090 8.253
7.443 -0.090 8.101
7.442 -0.089 7.934
7.441 -0.098 7.786
7.440 -0.111 7.626
7.439 -0.102 7.457
7.438 -0.022 7.287
7.438 0.033 7.190
7.438 0.085 7.105
7.437 0.124 6.953
7.436 0.113 6.792
7.435 0.086 6.641
7.434 0.071 6.472
7.433 0.074 6.317
7.433 0.069 6.163
7.432 0.054 6.001
7.431 0.044 5.841
7.430 0.039 5.689
7.430 0.031 5.528
7.429 0.030 5.365
7.428 0.028 5.206
7.427 0.015 5.054
7.426 0.002 4.892
7.426 -0.009 4.744
7.425 -0.021 4.578
7.424 -0.029 4.416
7.423 -0.040 4.269
7.422 -0.013 4.183
7.422 0.058 4.079
7.422 0.154 3.983
7.422 0.247 3.891
7.421 0.312 3.729
7.420 0.289 3.559
7.419 0.267 3.406
7.418 0.260 3.252
7.417 0.266 3.091
7.575 0.500 13.740
7.574 0.331 13.681
7.573 0.244 13.537
7.572 0.217 13.386
7.571 0.206 13.218
7.570 0.201 13.063
7.569 0.198 12.901
7.568 0.188 12.747
7.567 0.182 12.589
7.567 0.180 12.431
7.566 0.181 12.271
7.565 0.178 12.112
7.564 0.171 11.955
7.563 0.160 11.800
7.562 0.141 11.633
7.561 0.135 11.485
7.560 0.136 11.327
7.559 0.131 11.161
7.558 0.126 11.014
7.557 0.105 10.850
7.556 0.160 10.679
7.556 0.222 10.584
7.555 0.248 10.435
7.554 0.109 10.299
7.553 0.013 10.155
7.552 -0.016 9.990
7.551 -0.031 9.833
7.550 -0.041 9.686
7.549 -0.051 9.517
7.549 -0.061 9.369
7.548 -0.063 9.204
7.547 -0.060 9.041
7.546 -0.060 8.890
7.545 -0.063 8.730
7.545 -0.064 8.567
7.544 -0.070 8.411
7.543 -0.084 8.258
7.542 -0.087 8.098
7.541 -0.085 7.938
7.540 -0.097 7.770
7.539 -0.117 7.624
7.538 -0.105 7.456
7.537 -0.020 7.299
7.537 0.034 7.202
7.537 0.086 7.104
7.536 0.123 6.949
7.535 0.113 6.793
7.534 0.089 6.632
7.533 0.077 6.478
7.532 0.083 6.315
7.531 0.080 6.159
7.531 0.062 6.010
7.530 0.048 5.844
7.529 0.038 5.677
7.528 0.031 5.530
7.528 0.028 5.366
7.527 0.023 5.211
7.526 0.013 5.054
7.525 0.005 4.891
7.524 -0.006 4.739
7.523 -0.018 4.579
7.522 -0.026 4.417
7.522 -0.031 4.264
7.521 -0.003 4.174
7.521 0.070 4.071
7.521 0.167 3.978
7.520 0.262 3.901
7.520 0.325 3.720
7.518 0.287 3.564
7.517 0.259 3.410
7.516 0.254 3.255
7.515 0.254 3.083
7.674 0.490 13.751
7.673 0.323 13.690
7.672 0.228 13.533
7.671 0.215 13.375
7.670 0.202 13.224
7.669 0.197 13.056
7.669 0.193 12.911
7.668 0.184 12.744
7.667 0.174 12.589
7.666 0.175 12.432
7.665 0.176 12.272
7.664 0.173 12.110
7.663 0.169 11.963
7.662 0.161 11.799
7.661 0.144 11.636
7.660 0.136 11.485
7.659 0.132 11.324
7.658 0.124 11.165
7.657 0.118 11.003
7.657 0.103 10.854
7.656 0.158 10.685
7.655 0.225 10.595
7.655 0.268 10.504
7.654 0.190 10.360
7.653 0.105 10.295
7.652 0.008 10.153
7.651 -0.013 9.998
7.650 -0.025 9.839
7.650 -0.039 9.679
7.649 -0.050 9.518
7.648 -0.060 9.368
7.647 -0.064 9.204
7.646 -0.059 9.043
7.646 -0.057 8.885
7.645 -0.061 8.734
7.644 -0.062 8.568
7.643 -0.067 8.409
7.642 -0.078 8.258
7.641 -0.080 8.100
7.640 -0.079 7.921
7.640 -0.092 7.779
7.639 -0.111 7.626
7.638 -0.101 7.457
7.637 -0.011 7.288
7.637 0.047 7.200
7.636 0.118 7.031
7.635 0.121 6.869
7.634 0.101 6.712
7.633 0.079 6.559
7.632 0.075 6.399
7.631 0.082 6.237
7.631 0.075 6.076
7.630 0.055 5.924
7.629 0.046 5.760
7.628 0.033 5.609
7.628 0.025 5.444
7.627 0.021 5.292
7.626 0.012 5.133
7.625 0.002 4.973
7.624 -0.003 4.815
7.623 -0.014 4.657
7.623 -0.025 4.498
7.622 -0.034 4.343
7.621 0.007 4.172
7.620 0.084 4.070
7.620 0.183 3.974
7.620 0.279 3.895
7.619 0.333 3.723
7.618 0.286 3.562
7.617 0.260 3.412
7.616 0.252 3.250
7.615 0.251 3.091
7.773 0.323 13.679
7.773 0.235 13.613
7.772 0.217 13.460
7.771 0.205 13.300
7.770 0.197 13.147
7.769 0.194 12.982
7.768 0.190 12.835
7.767 0.182 12.668
7.766 0.179 12.503
7.766 0.181 12.349
7.765 0.181 12.196
7.764 0.175 12.027
7.763 0.175 11.881
7.762 0.162 11.719
7.761 0.148 11.555
7.760 0.142 11.409
7.759 0.131 11.233
7.758 0.124 11.095
7.757 0.113 10.928
7.756 0.121 10.770
7.756 0.169 10.689
7.756 0.255 10.580
7.755 0.282 10.439
7.754 0.207 10.368
7.753 0.116 10.290
7.752 0.012 10.147
7.752 -0.002 9.995
7.751 -0.012 9.834
7.750 -0.028 9.677
7.749 -0.046 9.527
7.748 -0.058 9.365
7.747 -0.059 9.203
7.747 -0.058 9.048
7.746 -0.058 8.882
7.745 -0.065 8.725
7.744 -0.069 8.573
7.743 -0.074 8.414
7.742 -0.080 8.261
7.742 -0.082 8.089
7.741 -0.081 7.937
7.740 -0.089 7.780
7.739 -0.106 7.634
7.738 -0.095 7.446
7.737 -0.007 7.283
7.736 0.103 7.119
7.735 0.132 6.940
7.735 0.113 6.785
7.734 0.090 6.641
7.733 0.077 6.482
7.732 0.081 6.312
7.731 0.081 6.157
7.730 0.073 5.996
7.730 0.062 5.841
7.729 0.047 5.686
7.728 0.035 5.526
7.727 0.029 5.366
7.727 0.021 5.211
7.726 0.008 5.059
7.725 0.002 4.888
7.724 -0.005 4.737
7.723 -0.020 4.576
7.722 -0.026 4.423
7.721 -0.022 4.264
7.721 0.015 4.180
7.721 0.095 4.063
7.720 0.197 3.964
7.720 0.294 3.886
7.719 0.337 3.719
7.718 0.281 3.569
7.717 0.257 3.420
7.716 0.254 3.244
7.715 0.256 3.097
7.715 0.252 3.021
7.874 0.406 13.756
7.874 0.307 13.691
7.873 0.226 13.535
7.872 0.208 13.382
7.871 0.194 13.218
7.870 0.189 13.072
7.869 0.191 12.901
7.868 0.185 12.748
7.867 0.180 12.594
7.866 0.182 12.425
7.866 0.184 12.269
7.865 0.182 12.115
7.864 0.179 11.951
7.863 0.170 11.799
7.862 0.155 11.636
7.861 0.143 11.481
7.860 0.131 11.327
7.859 0.123 11.159
7.858 0.117 11.014
7.857 0.111 10.851
7.856 0.190 10.680
7.856 0.251 10.590
7.856 0.339 10.493
7.855 0.250 10.360
7.854 0.118 10.297
7.853 0.023 10.151
7.852 0.002 9.997
7.851 -0.008 9.824
7.850 -0.028 9.679
7.849 -0.046 9.520
7.848 -0.059 9.362
7.848 -0.061 9.212
7.847 -0.055 9.042
7.846 -0.059 8.893
7.845 -0.069 8.729
7.845 -0.073 8.574
7.844 -0.077 8.409
7.843 -0.084 8.251
7.842 -0.086 8.095
7.841 -0.090 7.943
7.840 -0.096 7.774
7.839 -0.104 7.621
7.838 -0.093 7.462
7.837 -0.002 7.288
7.837 0.101 7.130
7.836 0.124 6.934
7.835 0.108 6.796
7.834 0.086 6.623
7.833 0.076 6.479
7.832 0.080 6.314
7.832 0.076 6.154
7.831 0.072 5.999
7.830 0.065 5.847
7.829 0.051 5.688
7.828 0.038 5.520
7.828 0.037 5.373
7.827 0.027 5.204
7.826 0.009 5.054
7.825 0.002 4.893
7.824 -0.008 4.740
7.824 -0.023 4.576
7.823 -0.031 4.425
7.822 -0.028 4.260
7.821 0.012 4.173
7.821 0.098 4.074
7.821 0.205 3.973
7.821 0.303 3.883
7.820 0.336 3.718
7.819 0.275 3.573
7.818 0.256 3.405
7.817 0.257 3.257
7.815 0.262 3.082
7.974 0.301 13.686
7.973 0.239 13.534
7.972 0.216 13.382
7.971 0.202 13.216
7.970 0.197 13.066
7.969 0.199 12.904
7.968 0.188 12.747
7.968 0.182 12.584
7.967 0.183 12.438
7.966 0.184 12.265
7.965 0.181 12.114
7.964 0.178 11.955
7.963 0.174 11.793
7.962 0.159 11.641
7.961 0.142 11.484
7.960 0.128 11.329
7.959 0.117 11.164
7.958 0.112 11.009
7.957 0.109 10.857
7.957 0.129 10.755
7.957 0.191 10.670
7.956 0.258 10.605
7.956 0.339 10.510
7.955 0.269 10.348
7.954 0.142 10.282
7.953 0.023 10.153
7.952 0.001 9.984
7.951 -0.014 9.833
7.950 -0.031 9.679
7.950 -0.046 9.519
7.949 -0.062 9.372
7.948 -0.061 9.204
7.947 -0.058 9.042
7.946 -0.067 8.890
7.946 -0.077 8.731
7.945 -0.081 8.568
7.944 -0.080 8.416
7.943 -0.082 8.258
7.942 -0.082 8.088
7.941 -0.090 7.941
7.940 -0.099 7.786
7.939 -0.105 7.621
7.938 -0.091 7.453
7.938 0.001 7.289
7.937 0.057 7.199
7.937 0.104 7.103
7.936 0.122 6.952
7.935 0.107 6.788
7.934 0.086 6.640
7.933 0.073 6.471
7.933 0.073 6.325
7.932 0.066 6.158
7.931 0.062 6.001
7.930 0.063 5.840
7.930 0.052 5.690
7.929 0.041 5.522
7.928 0.042 5.363
7.927 0.037 5.209
7.926 0.016 5.062
7.925 0.004 4.887
7.925 -0.004 4.734
7.924 -0.021 4.589
7.923 -0.028 4.412
7.922 -0.031 4.261
7.922 0.011 4.174
7.921 0.102 4.065
7.921 0.215 3.966
7.921 0.316 3.894
7.920 0.344 3.716
7.919 0.279 3.563
7.918 0.259 3.414
7.917 0.259 3.246
7.916 0.263 3.089
8.075 0.514 13.747
8.074 0.341 13.680
8.073 0.246 13.542
8.072 0.219 13.372
8.071 0.203 13.221
8.070 0.197 13.063
8.069 0.196 12.903
8.068 0.188 12.751
8.068 0.182 12.584
8.067 0.180 12.437
8.066 0.182 12.269
8.065 0.178 12.111
8.064 0.172 11.957
8.063 0.172 11.793
8.062 0.161 11.635
8.061 0.147 11.487
8.060 0.132 11.317
8.059 0.119 11.171
8.058 0.114 11.012
8.057 0.096 10.853
8.057 0.125 10.767
8.057 0.192 10.673
8.056 0.270 10.585
8.056 0.372 10.495
8.055 0.242 10.373
8.054 0.134 10.301
8.054 0.064 10.218
8.053 0.008 10.072
8.052 -0.013 9.909
8.051 -0.030 9.758
8.050 -0.042 9.602
8.049 -0.055 9.439
8.048 -0.064 9.281
8.048 -0.062 9.135
8.047 -0.066 8.970
8.046 -0.076 8.807
8.045 -0.085 8.651
8.044 -0.085 8.493
8.044 -0.082 8.342
8.043 -0.084 8.174
8.042 -0.089 8.007
8.041 -0.098 7.860
8.040 -0.102 7.704
8.039 -0.108 7.543
8.038 -0.061 7.372
8.038 -0.001 7.283
8.037 0.099 7.110
8.036 0.113 6.952
8.035 0.097 6.792
8.034 0.082 6.638
8.033 0.069 6.479
8.033 0.061 6.318
8.032 0.054 6.162
8.031 0.052 6.009
8.030 0.054 5.841
8.029 0.046 5.686
8.029 0.039 5.528
8.028 0.044 5.360
8.027 0.041 5.210
8.026 0.022 5.057
8.025 0.010 4.883
8.025 0.002 4.736
8.024 -0.015 4.586
8.023 -0.025 4.418
8.022 -0.029 4.256
8.022 0.013 4.171
8.021 0.102 4.068
8.021 0.215 3.977
8.021 0.317 3.895
8.020 0.357 3.801
8.019 0.310 3.644
8.018 0.260 3.490
8.017 0.251 3.332
8.016 0.256 3.169
8.016 0.263 3.086
8.175 0.470 13.752
8.174 0.326 13.683
8.173 0.245 13.535
8.172 0.221 13.380
8.171 0.205 13.218
8.170 0.196 13.064
8.169 0.196 12.903
8.169 0.187 12.748
8.168 0.178 12.589
8.167 0.176 12.429
8.166 0.175 12.273
8.165 0.167 12.117
8.164 0.163 11.954
8.163 0.165 11.801
8.162 0.156 11.637
8.161 0.144 11.482
8.160 0.129 11.325
8.159 0.115 11.163
8.158 0.108 11.010
8.157 0.089 10.859
8.157 0.104 10.768
8.156 0.173 10.671
8.156 0.243 10.588
8.156 0.326 10.506
8.155 0.236 10.358
8.154 0.122 10.298
8.153 0.013 10.147
8.152 -0.007 9.993
8.151 -0.028 9.844
8.150 -0.044 9.680
8.150 -0.048 9.523
8.149 -0.056 9.370
8.148 -0.060 9.202
8.147 -0.060 9.043
8.146 -0.068 8.884
8.146 -0.077 8.732
8.145 -0.079 8.576
8.144 -0.074 8.411
8.143 -0.073 8.253
8.142 -0.083 8.099
8.141 -0.094 7.939
8.140 -0.101 7.774
8.139 -0.109 7.627
8.138 -0.097 7.456
8.138 -0.006 7.288
8.137 0.093 7.118
8.136 0.109 6.956
8.135 0.095 6.782
8.134 0.079 6.640
8.133 0.069 6.479
8.133 0.065 6.321
8.132 0.055 6.160
8.131 0.055 6.000
8.130 0.056 5.841
8.130 0.044 5.684
8.129 0.040 5.533
8.128 0.045 5.368
8.127 0.044 5.210
8.126 0.030 5.046
8.126 0.018 4.888
8.125 0.008 4.738
8.124 -0.007 4.570
8.123 -0.021 4.428
8.122 -0.026 4.260
8.122 0.013 4.170
8.121 0.102 4.062
8.121 0.215 3.965
8.121 0.319 3.889
8.120 0.355 3.713
8.119 0.285 3.569
8.118 0.258 3.404
8.117 0.256 3.255
8.116 0.260 3.087
8.115 0.256 3.016
8.275 0.448 13.752
8.274 0.338 13.684
8.273 0.265 13.614
8.272 0.229 13.463
8.271 0.215 13.293
8.270 0.200 13.141
8.270 0.193 12.992
8.269 0.193 12.817
8.268 0.183 12.669
8.267 0.175 12.508
8.266 0.175 12.352
8.265 0.166 12.190
8.264 0.157 12.044
8.263 0.159 11.874
8.262 0.156 11.724
8.261 0.148 11.555
8.260 0.136 11.406
8.259 0.120 11.247
8.259 0.108 11.088
8.257 0.099 10.924
8.257 0.112 10.781
8.256 0.155 10.673
8.256 0.205 10.594
8.253 0.048 10.229
8.252 -0.003 10.065
8.251 -0.022 9.917
8.251 -0.044 9.764
8.250 -0.054 9.605
8.249 -0.054 9.438
8.248 -0.057 9.287
8.247 -0.061 9.124
8.247 -0.066 8.973
8.246 -0.072 8.811
8.245 -0.075 8.648
8.244 -0.071 8.488
8.243 -0.073 8.332
8.242 -0.079 8.179
8.241 -0.088 8.017
8.241 -0.101 7.865
8.239 -0.110 7.694
8.238 -0.113 7.538
8.238 -0.069 7.375
8.237 -0.013 7.282
8.237 0.093 7.115
8.236 0.114 6.946
8.235 0.100 6.797
8.234 0.086 6.634
8.233 0.073 6.476
8.232 0.068 6.322
8.231 0.061 6.161
8.231 0.060 6.000
8.230 0.056 5.845
8.229 0.042 5.687
8.228 0.036 5.533
8.228 0.041 5.357
8.227 0.043 5.205
8.226 0.032 5.046
8.225 0.022 4.897
8.224 0.015 4.741
8.223 -0.002 4.569
8.223 -0.018 4.418
8.222 -0.030 4.258
8.221 0.005 4.182
8.221 0.092 4.067
8.221 0.203 3.964
8.221 0.306 3.890
8.220 0.345 3.720
8.218 0.283 3.559
8.217 0.262 3.413
8.216 0.260 3.252
8.215 0.259 3.086
8.374 0.463 13.756
8.373 0.333 13.690
8.373 0.265 13.608
8.372 0.220 13.455
8.371 0.211 13.300
8.370 0.197 13.144
8.369 0.189 12.983
8.368 0.189 12.828
8.367 0.183 12.672
8.366 0.180 12.514
8.365 0.177 12.346
8.365 0.165 12.191
8.364 0.154 12.036
8.363 0.155 11.879
8.362 0.153 11.720
8.361 0.148 11.564
8.360 0.140 11.395
8.359 0.125 11.253
8.358 0.114 11.087
8.357 0.108 10.924
8.356 0.125 10.770
8.356 0.170 10.674
8.355 0.283 10.567
8.354 0.217 10.376
8.353 0.131 10.304
8.353 0.046 10.229
8.352 -0.002 10.078
8.351 -0.020 9.907
8.350 -0.042 9.759
8.349 -0.052 9.601
8.348 -0.056 9.448
8.348 -0.055 9.276
8.347 -0.061 9.127
8.346 -0.070 8.969
8.345 -0.074 8.809
8.344 -0.078 8.653
8.344 -0.079 8.498
8.343 -0.084 8.339
8.342 -0.088 8.162
8.341 -0.096 8.018
8.340 -0.106 7.860
8.339 -0.112 7.705
8.338 -0.114 7.541
8.337 -0.076 7.382
8.337 -0.022 7.285
8.336 0.034 7.196
8.336 0.108 7.030
8.335 0.106 6.874
8.334 0.088 6.711
8.333 0.071 6.561
8.332 0.067 6.398
8.331 0.062 6.237
8.331 0.061 6.081
8.330 0.062 5.923
8.329 0.045 5.764
8.328 0.030 5.607
8.328 0.028 5.450
8.327 0.032 5.284
8.326 0.030 5.135
8.325 0.019 4.970
8.324 0.015 4.805
8.323 0.004 4.660
8.322 -0.010 4.493
8.322 -0.026 4.346
8.321 0.008 4.174
8.320 0.090 4.074
8.320 0.196 3.973
8.320 0.297 3.886
8.319 0.338 3.724
8.318 0.278 3.570
8.317 0.261 3.399
8.316 0.257 3.249
8.315 0.253 3.100
8.473 0.444 13.754
8.472 0.305 13.693
8.471 0.233 13.533
8.470 0.216 13.374
8.470 0.206 13.224
8.469 0.189 13.065
8.468 0.185 12.906
8.467 0.180 12.750
8.466 0.179 12.587
8.465 0.178 12.438
8.464 0.169 12.272
8.463 0.157 12.113
8.462 0.148 11.954
8.461 0.143 11.799
8.461 0.141 11.640
8.460 0.137 11.487
8.459 0.127 11.321
8.458 0.118 11.176
8.457 0.113 11.006
8.456 0.112 10.851
8.455 0.188 10.671
8.455 0.276 10.569
8.454 0.333 10.436
8.453 0.195 10.372
8.453 0.118 10.301
8.452 0.044 10.226
8.451 -0.001 10.067
8.450 -0.020 9.915
8.449 -0.044 9.758
8.448 -0.055 9.600
8.448 -0.058 9.445
8.447 -0.060 9.285
8.446 -0.062 9.127
8.445 -0.070 8.971
8.444 -0.075 8.806
8.444 -0.080 8.658
8.443 -0.085 8.490
8.442 -0.093 8.336
8.441 -0.099 8.176
8.440 -0.105 8.018
8.439 -0.110 7.859
8.438 -0.112 7.707
8.437 -0.123 7.538
8.436 -0.085 7.379
8.436 -0.031 7.287
8.436 0.024 7.203
8.435 0.097 7.029
8.434 0.107 6.877
8.433 0.092 6.710
8.432 0.076 6.563
8.431 0.073 6.394
8.431 0.069 6.243
8.430 0.067 6.077
8.429 0.062 5.917
8.428 0.046 5.767
8.427 0.032 5.610
8.427 0.026 5.450
8.426 0.024 5.286
8.425 0.022 5.131
8.424 0.013 4.973
8.423 0.005 4.820
8.423 -0.003 4.652
8.422 -0.013 4.489
8.421 -0.030 4.343
8.420 -0.002 4.172
8.420 0.076 4.074
8.419 0.178 3.983
8.419 0.276 3.898
8.419 0.316 3.803
8.418 0.289 3.644
8.417 0.258 3.500
8.416 0.255 3.331
8.414 0.251 3.167
8.414 0.253 3.088
8.572 0.314 13.682
8.571 0.236 13.614
8.570 0.224 13.461
8.569 0.216 13.295
8.568 0.198 13.148
8.567 0.183 12.983
8.567 0.176 12.832
8.566 0.172 12.669
8.565 0.175 12.508
8.564 0.170 12.347
8.563 0.161 12.203
8.562 0.148 12.036
8.561 0.136 11.878
8.560 0.136 11.719
8.559 0.136 11.564
8.558 0.134 11.404
8.558 0.125 11.247
8.557 0.120 11.088
8.556 0.115 10.924
8.555 0.136 10.769
8.554 0.183 10.677
8.554 0.284 10.573
8.553 0.313 10.434
8.552 0.180 10.365
8.552 0.110 10.295
8.551 0.040 10.222
8.550 -0.003 10.075
8.549 -0.026 9.916
8.548 -0.051 9.763
8.548 -0.060 9.606
8.547 -0.062 9.447
8.546 -0.063 9.284
8.545 -0.064 9.132
8.545 -0.068 8.966
8.544 -0.075 8.809
8.543 -0.084 8.648
8.542 -0.094 8.495
8.541 -0.103 8.332
8.540 -0.110 8.187
8.539 -0.115 8.020
8.538 -0.116 7.862
8.537 -0.117 7.701
8.537 -0.125 7.550
8.536 -0.089 7.374
8.535 -0.035 7.285
8.535 0.022 7.205
8.535 0.075 7.115
8.534 0.115 6.944
8.533 0.111 6.797
8.532 0.092 6.627
8.531 0.081 6.479
8.530 0.076 6.316
8.530 0.073 6.160
8.529 0.067 5.996
8.528 0.054 5.850
8.527 0.041 5.678
8.526 0.032 5.533
8.526 0.024 5.369
8.525 0.021 5.212
8.524 0.014 5.041
8.523 0.004 4.902
8.522 0.000 4.727
8.522 -0.006 4.590
8.521 -0.009 4.415
8.520 -0.021 4.263
8.519 0.006 4.174
8.519 0.082 4.073
8.519 0.180 3.978
8.518 0.274 3.892
8.518 0.314 3.798
8.517 0.293 3.649
8.516 0.262 3.493
8.515 0.255 3.324
8.514 0.250 3.170
8.513 0.248 3.019
8.671 0.289 13.689
8.670 0.239 13.531
8.669 0.216 13.384
8.668 0.199 13.216
8.668 0.179 13.065
8.667 0.166 12.912
8.666 0.168 12.746
8.665 0.172 12.590
8.664 0.169 12.437
8.663 0.164 12.272
8.662 0.151 12.115
8.661 0.135 11.958
8.660 0.130 11.802
8.659 0.133 11.642
8.659 0.134 11.486
8.658 0.127 11.329
8.657 0.119 11.162
8.656 0.116 11.009
8.655 0.109 10.854
8.654 0.199 10.679
8.654 0.271 10.586
8.653 0.283 10.418
8.652 0.202 10.363
8.652 0.113 10.307
8.651 0.046 10.231
8.650 -0.003 10.070
8.649 -0.028 9.912
8.648 -0.050 9.762
8.647 -0.063 9.602
8.646 -0.068 9.456
8.646 -0.068 9.276
8.645 -0.071 9.135
8.644 -0.071 8.959
8.643 -0.076 8.813
8.642 -0.088 8.651
8.642 -0.099 8.497
8.641 -0.109 8.346
8.640 -0.118 8.173
8.639 -0.122 8.018
8.638 -0.122 7.863
8.637 -0.120 7.703
8.636 -0.123 7.544
8.635 -0.086 7.379
8.635 -0.033 7.286
8.635 0.022 7.203
8.634 0.101 7.036
8.633 0.115 6.873
8.632 0.101 6.714
8.631 0.084 6.554
8.630 0.077 6.401
8.629 0.070 6.233
8.629 0.062 6.081
8.628 0.053 5.920
8.627 0.039 5.776
8.626 0.036 5.594
8.626 0.033 5.457
8.625 0.025 5.288
8.624 0.018 5.130
8.623 0.006 4.967
8.622 -0.003 4.826
8.621 -0.006 4.648
8.621 -0.011 4.504
8.620 -0.021 4.333
8.619 0.014 4.174
8.619 0.090 4.081
8.618 0.185 3.989
8.618 0.274 3.897
8.618 0.312 3.800
8.617 0.290 3.639
8.616 0.257 3.494
8.615 0.248 3.334
8.614 0.244 3.178
8.613 0.247 3.096
8.771 0.329 13.681
8.770 0.239 13.538
8.769 0.216 13.380
8.768 0.197 13.225
8.767 0.174 13.065
8.766 0.163 12.909
8.766 0.166 12.749
8.765 0.169 12.596
8.764 0.166 12.425
8.763 0.160 12.277
8.762 0.148 12.115
8.761 0.132 11.964
8.760 0.128 11.802
8.759 0.132 11.643
8.758 0.130 11.483
8.757 0.121 11.325
8.756 0.113 11.163
8.756 0.111 11.013
8.755 0.111 10.853
8.754 0.141 10.755
8.754 0.194 10.665
8.753 0.263 10.582
8.753 0.275 10.453
8.752 0.198 10.363
8.751 0.114 10.287
8.750 0.014 10.148
8.749 -0.013 9.993
8.748 -0.034 9.838
8.748 -0.053 9.687
8.747 -0.063 9.518
8.746 -0.066 9.364
8.745 -0.069 9.205
8.744 -0.074 9.051
8.744 -0.075 8.888
8.743 -0.084 8.729
8.742 -0.095 8.579
8.741 -0.104 8.417
8.740 -0.109 8.264
8.739 -0.115 8.098
8.738 -0.121 7.932
8.737 -0.122 7.791
8.736 -0.119 7.620
8.736 -0.105 7.467
8.735 -0.080 7.376
8.735 -0.027 7.281
8.734 0.087 7.120
8.733 0.129 6.957
8.732 0.120 6.785
8.731 0.103 6.628
8.731 0.086 6.474
8.730 0.080 6.318
8.729 0.068 6.169
8.728 0.060 6.001
8.727 0.053 5.833
8.727 0.048 5.691
8.726 0.051 5.515
8.725 0.045 5.367
8.724 0.036 5.214
8.724 0.027 5.058
8.723 0.014 4.884
8.722 0.011 4.732
8.721 0.007 4.578
8.720 -0.001 4.418
8.719 -0.008 4.252
8.719 0.022 4.165
8.718 0.099 4.068
8.718 0.193 3.985
8.718 0.281 3.897
8.717 0.316 3.739
8.716 0.268 3.559
8.715 0.253 3.413
8.714 0.247 3.239
8.713 0.245 3.102
8.712 0.246 3.020
8.872 0.327 13.684
8.871 0.246 13.608
8.870 0.225 13.455
8.869 0.211 13.303
8.869 0.187 13.144
8.868 0.170 12.989
8.867 0.168 12.830
8.866 0.171 12.667
8.865 0.170 12.514
8.864 0.166 12.352
8.863 0.159 12.200
8.862 0.147 12.037
8.861 0.134 11.877
8.860 0.132 11.721
8.860 0.131 11.563
8.859 0.124 11.406
8.858 0.114 11.247
8.857 0.111 11.088
8.856 0.112 10.929
8.855 0.139 10.773
8.854 0.189 10.668
8.854 0.253 10.580
8.853 0.263 10.434
8.853 0.191 10.365
8.852 0.114 10.295
8.851 0.022 10.151
8.850 -0.006 9.987
8.849 -0.027 9.843
8.848 -0.046 9.675
8.847 -0.058 9.527
8.847 -0.064 9.359
8.846 -0.070 9.215
8.845 -0.074 9.047
8.844 -0.074 8.884
8.844 -0.083 8.736
8.843 -0.095 8.578
8.842 -0.100 8.416
8.841 -0.104 8.258
8.840 -0.111 8.100
8.839 -0.122 7.949
8.838 -0.124 7.782
8.837 -0.125 7.620
8.836 -0.113 7.464
8.836 -0.031 7.291
8.835 0.030 7.210
8.835 0.092 7.115
8.834 0.136 6.945
8.833 0.123 6.788
8.832 0.108 6.636
8.831 0.093 6.467
8.831 0.078 6.321
8.830 0.069 6.149
8.829 0.061 6.006
8.828 0.048 5.853
8.827 0.048 5.681
8.827 0.052 5.525
8.826 0.047 5.365
8.825 0.042 5.211
8.824 0.033 5.046
8.824 0.022 4.900
8.823 0.018 4.728
8.822 0.013 4.573
8.821 -0.000 4.411
8.820 -0.005 4.262
8.820 0.027 4.157
8.819 0.101 4.051
8.819 0.193 3.984
8.819 0.279 3.908
8.818 0.317 3.802
8.817 0.288 3.646
8.816 0.248 3.487
8.815 0.244 3.339
8.814 0.238 3.175
8.814 0.241 3.096
8.974 0.452 13.760
8.973 0.308 13.696
8.972 0.236 13.530
8.971 0.212 13.383
8.970 0.198 13.223
8.969 0.173 13.063
8.968 0.166 12.911
8.967 0.162 12.750
8.967 0.160 12.593
8.966 0.157 12.434
8.965 0.153 12.270
8.964 0.149 12.118
8.963 0.137 11.960
8.962 0.128 11.807
8.961 0.128 11.645
8.960 0.123 11.484
8.959 0.112 11.326
8.958 0.107 11.161
8.957 0.110 11.014
8.956 0.102 10.854
8.956 0.179 10.677
8.955 0.265 10.514
8.954 0.172 10.370
8.953 0.043 10.224
8.952 0.001 10.071
8.951 -0.019 9.911
8.950 -0.037 9.762
8.949 -0.054 9.602
8.948 -0.063 9.446
8.947 -0.068 9.279
8.947 -0.074 9.131
8.946 -0.074 8.970
8.945 -0.076 8.806
8.944 -0.091 8.652
8.943 -0.101 8.503
8.943 -0.101 8.333
8.942 -0.105 8.181
8.941 -0.118 8.017
8.940 -0.129 7.863
8.939 -0.131 7.713
8.938 -0.134 7.547
8.937 -0.092 7.379
8.937 -0.031 7.281
8.936 0.035 7.197
8.936 0.128 7.031
8.935 0.130 6.863
8.934 0.107 6.711
8.933 0.093 6.555
8.932 0.079 6.399
8.931 0.068 6.241
8.930 0.062 6.076
8.930 0.055 5.924
8.929 0.051 5.765
8.928 0.050 5.616
8.927 0.047 5.444
8.927 0.045 5.288
8.926 0.040 5.119
8.925 0.027 4.972
8.924 0.021 4.821
8.923 0.016 4.648
8.922 0.008 4.487
8.922 -0.011 4.336
8.921 0.027 4.176
8.920 0.105 4.070
8.920 0.199 3.974
8.920 0.288 3.887
8.919 0.324 3.719
8.918 0.270 3.572
8.917 0.249 3.412
8.916 0.240 3.258
8.915 0.239 3.089
8.914 0.238 3.015
9.075 0.405 13.754
9.074 0.287 13.685
9.073 0.235 13.540
9.072 0.221 13.377
9.071 0.204 13.224
9.070 0.180 13.061
9.069 0.172 12.912
9.068 0.161 12.751
9.068 0.153 12.589
9.067 0.149 12.435
9.066 0.148 12.280
9.065 0.147 12.118
9.064 0.134 11.955
9.063 0.125 11.800
9.062 0.123 11.647
9.061 0.118 11.483
9.060 0.106 11.334
9.059 0.104 11.164
9.058 0.108 11.008
9.057 0.096 10.855
9.056 0.152 10.672
9.056 0.230 10.591
9.056 0.254 10.445
9.055 0.147 10.368
9.054 0.087 10.286
9.053 0.012 10.155
9.052 -0.004 10.000
9.051 -0.022 9.826
9.051 -0.043 9.688
9.050 -0.056 9.518
9.049 -0.061 9.361
9.048 -0.066 9.204
9.047 -0.067 9.058
9.047 -0.067 8.886
9.046 -0.080 8.730
9.045 -0.094 8.572
9.044 -0.097 8.415
9.043 -0.096 8.257
9.042 -0.104 8.098
9.041 -0.117 7.942
9.040 -0.124 7.781
9.039 -0.134 7.632
9.038 -0.129 7.466
9.038 -0.032 7.291
9.037 0.034 7.211
9.037 0.094 7.116
9.036 0.134 6.941
9.035 0.119 6.784
9.034 0.099 6.636
9.034 0.085 6.476
9.033 0.073 6.318
9.032 0.065 6.166
9.031 0.062 5.995
9.030 0.062 5.840
9.030 0.058 5.676
9.029 0.048 5.529
9.028 0.043 5.362
9.028 0.037 5.284
9.027 0.029 5.139
9.026 0.017 4.968
9.025 0.013 4.807
9.024 0.018 4.658
9.023 0.013 4.486
9.023 -0.007 4.343
9.022 0.030 4.175
9.021 0.107 4.065
9.021 0.202 3.969
9.021 0.291 3.892
9.020 0.327 3.722
9.019 0.275 3.570
9.018 0.251 3.411
9.017 0.241 3.250
9.016 0.240 3.093
9.015 0.235 3.015
9.174 0.305 13.686
9.173 0.233 13.542
9.172 0.215 13.376
9.172 0.199 13.222
9.171 0.179 13.068
9.170 0.167 12.901
9.169 0.154 12.750
9.168 0.141 12.598
9.167 0.137 12.437
9.166 0.139 12.275
9.165 0.139 12.114
9.164 0.127 11.965
9.163 0.118 11.798
9.163 0.116 11.648
9.162 0.113 11.484
9.161 0.106 11.325
9.160 0.105 11.176
9.159 0.108 11.013
9.158 0.097 10.844
9.157 0.110 10.679
9.157 0.203 10.591
9.156 0.273 10.512
9.155 0.166 10.373
9.154 0.036 10.226
9.153 -0.000 10.068
9.152 -0.018 9.920
9.151 -0.041 9.756
9.150 -0.060 9.604
9.150 -0.066 9.443
9.149 -0.067 9.289
9.148 -0.065 9.128
9.147 -0.059 8.966
9.146 -0.067 8.806
9.146 -0.085 8.652
9.145 -0.101 8.495
9.144 -0.104 8.340
9.143 -0.103 8.175
9.142 -0.114 8.022
9.141 -0.126 7.862
9.140 -0.138 7.705
9.139 -0.148 7.548
9.138 -0.101 7.379
9.138 -0.035 7.284
9.138 0.032 7.205
9.137 0.091 7.120
9.137 0.127 6.947
9.136 0.113 6.789
9.135 0.091 6.633
9.134 0.080 6.475
9.133 0.069 6.317
9.132 0.062 6.162
9.131 0.062 6.002
9.131 0.066 5.846
9.130 0.064 5.687
9.129 0.050 5.511
9.128 0.040 5.370
9.128 0.030 5.204
9.127 0.016 5.058
9.126 0.006 4.891
9.125 0.012 4.726
9.124 0.019 4.578
9.123 0.008 4.417
9.122 -0.003 4.259
9.122 0.026 4.167
9.122 0.100 4.065
9.121 0.193 3.980
9.121 0.282 3.894
9.120 0.329 3.718
9.119 0.280 3.572
9.118 0.255 3.408
9.117 0.249 3.253
9.116 0.245 3.089
9.275 0.493 13.755
9.274 0.300 13.685
9.273 0.223 13.537
9.272 0.208 13.377
9.271 0.194 13.220
9.270 0.178 13.066
9.269 0.167 12.912
9.268 0.156 12.746
9.268 0.143 12.596
9.267 0.138 12.433
9.266 0.137 12.283
9.265 0.136 12.116
9.264 0.123 11.962
9.263 0.112 11.800
9.262 0.109 11.647
9.261 0.108 11.486
9.260 0.103 11.327
9.259 0.103 11.171
9.258 0.104 11.013
9.257 0.095 10.849
9.257 0.186 10.672
9.256 0.345 10.429
9.255 0.215 10.372
9.254 0.116 10.297
9.253 0.019 10.153
9.252 -0.003 9.986
9.251 -0.025 9.841
9.250 -0.048 9.680
9.250 -0.064 9.522
9.249 -0.067 9.367
9.248 -0.065 9.208
9.247 -0.061 9.048
9.246 -0.060 8.887
9.246 -0.070 8.725
9.245 -0.090 8.577
9.244 -0.104 8.412
9.243 -0.098 8.256
9.242 -0.102 8.102
9.241 -0.116 7.939
9.240 -0.127 7.786
9.239 -0.137 7.629
9.238 -0.125 7.462
9.238 -0.025 7.289
9.237 0.041 7.202
9.237 0.098 7.115
9.236 0.129 6.943
9.235 0.111 6.790
9.234 0.093 6.628
9.233 0.083 6.483
9.233 0.075 6.316
9.232 0.063 6.160
9.231 0.060 6.004
9.230 0.068 5.834
9.230 0.065 5.693
9.229 0.053 5.515
9.228 0.046 5.361
9.227 0.036 5.204
9.226 0.021 5.056
9.226 0.011 4.898
9.225 0.013 4.733
9.224 0.020 4.579
9.223 0.010 4.416
9.222 -0.007 4.249
9.222 0.019 4.176
9.221 0.091 4.068
9.221 0.180 3.978
9.221 0.270 3.900
9.220 0.316 3.801
9.219 0.303 3.640
9.218 0.259 3.491
9.217 0.247 3.336
9.216 0.247 3.172
9.215 0.242 3.015
9.374 0.431 13.752
9.373 0.265 13.691
9.372 0.216 13.540
9.371 0.208 13.386
9.370 0.192 13.225
9.369 0.177 13.062
9.368 0.167 12.907
9.367 0.153 12.755
9.366 0.143 12.593
9.366 0.137 12.436
9.365 0.136 12.274
9.364 0.137 12.120
9.363 0.126 11.961
9.362 0.112 11.805
9.361 0.110 11.649
9.360 0.109 11.485
9.359 0.103 11.328
9.358 0.105 11.163
9.357 0.107 11.011
9.356 0.101 10.853
9.355 0.162 10.676
9.355 0.401 10.558
9.355 0.422 10.413
9.354 0.263 10.361
9.353 0.151 10.294
9.353 0.071 10.227
9.351 0.008 10.072
9.351 -0.014 9.917
9.350 -0.042 9.753
9.349 -0.060 9.603
9.348 -0.067 9.442
9.347 -0.069 9.291
9.346 -0.067 9.127
9.346 -0.066 8.969
9.345 -0.069 8.812
9.344 -0.084 8.649
9.343 -0.101 8.496
9.342 -0.101 8.335
9.341 -0.098 8.173
9.341 -0.112 8.026
9.340 -0.124 7.863
9.339 -0.128 7.702
9.338 -0.132 7.552
9.337 -0.074 7.370
9.336 -0.007 7.276
9.336 0.058 7.192
9.335 0.134 7.036
9.334 0.120 6.870
9.334 0.099 6.713
9.333 0.087 6.550
9.332 0.079 6.401
9.331 0.069 6.240
9.330 0.058 6.078
9.329 0.063 5.925
9.329 0.069 5.758
9.328 0.060 5.601
9.327 0.051 5.446
9.326 0.041 5.287
9.325 0.029 5.120
9.325 0.015 4.976
9.324 0.010 4.815
9.323 0.019 4.650
9.322 0.018 4.502
9.321 -0.006 4.336
9.320 0.008 4.168
9.320 0.075 4.085
9.320 0.165 3.995
9.319 0.258 3.894
9.319 0.306 3.789
9.318 0.296 3.651
9.317 0.257 3.490
9.316 0.247 3.337
9.315 0.248 3.161
9.314 0.245 3.021
9.472 0.450 13.751
9.471 0.312 13.685
9.470 0.229 13.529
9.469 0.213 13.379
9.469 0.199 13.229
9.468 0.186 13.064
9.467 0.176 12.904
9.466 0.161 12.755
9.465 0.151 12.589
9.464 0.140 12.435
9.463 0.141 12.277
9.462 0.140 12.122
9.461 0.129 11.956
9.460 0.117 11.807
9.459 0.108 11.644
9.458 0.106 11.486
9.458 0.104 11.329
9.457 0.109 11.168
9.456 0.109 11.008
9.455 0.097 10.855
9.454 0.118 10.765
9.454 0.182 10.670
9.454 0.301 10.577
9.454 0.428 10.487
9.452 0.281 10.369
9.452 0.158 10.290
9.451 0.082 10.206
9.450 0.009 10.071
9.449 -0.011 9.917
9.448 -0.037 9.756
9.447 -0.056 9.604
9.446 -0.063 9.446
9.446 -0.065 9.285
9.445 -0.068 9.123
9.444 -0.070 8.975
9.443 -0.070 8.801
9.442 -0.084 8.657
9.442 -0.097 8.498
9.441 -0.099 8.333
9.440 -0.102 8.176
9.439 -0.117 8.024
9.438 -0.129 7.865
9.437 -0.130 7.704
9.436 -0.129 7.548
9.435 -0.065 7.376
9.435 0.003 7.278
9.435 0.066 7.188
9.434 0.137 7.025
9.433 0.120 6.869
9.432 0.096 6.717
9.431 0.087 6.560
9.430 0.082 6.389
9.429 0.072 6.245
9.429 0.065 6.080
9.428 0.067 5.915
9.427 0.067 5.762
9.426 0.056 5.605
9.426 0.047 5.449
9.425 0.036 5.287
9.424 0.025 5.130
9.423 0.014 4.971
9.422 0.010 4.807
9.421 0.018 4.647
9.421 0.016 4.494
9.420 -0.008 4.338
9.419 0.007 4.175
9.418 0.070 4.082
9.418 0.160 3.987
9.418 0.253 3.907
9.418 0.303 3.813
9.417 0.292 3.644
9.415 0.252 3.487
9.414 0.242 3.339
9.413 0.245 3.173
9.413 0.250 3.086
9.571 0.423 13.758
9.571 0.307 13.685
9.570 0.253 13.535
9.569 0.220 13.378
9.568 0.207 13.218
9.567 0.192 13.065
9.566 0.183 12.908
9.565 0.167 12.747
9.564 0.155 12.593
9.563 0.145 12.433
9.562 0.143 12.277
9.561 0.140 12.119
9.560 0.130 11.963
9.560 0.121 11.799
9.559 0.111 11.647
9.558 0.104 11.488
9.557 0.103 11.329
9.556 0.108 11.167
9.555 0.110 11.005
9.554 0.098 10.861
9.553 0.116 10.772
9.553 0.178 10.668
9.553 0.294 10.572
9.553 0.421 10.481
9.552 0.260 10.367
9.551 0.144 10.307
9.550 0.075 10.226
9.549 0.011 10.067
9.548 -0.011 9.912
9.547 -0.034 9.762
9.546 -0.053 9.601
9.546 -0.060 9.442
9.545 -0.062 9.280
9.544 -0.069 9.129
9.543 -0.073 8.969
9.543 -0.074 8.813
9.542 -0.081 8.651
9.541 -0.092 8.494
9.540 -0.099 8.338
9.539 -0.108 8.183
9.538 -0.122 8.019
9.537 -0.136 7.861
9.536 -0.138 7.709
9.535 -0.134 7.555
9.535 -0.110 7.460
9.534 -0.066 7.363
9.534 0.005 7.284
9.534 0.070 7.203
9.534 0.122 7.116
9.533 0.137 6.944
9.532 0.109 6.793
9.531 0.086 6.628
9.530 0.081 6.485
9.529 0.081 6.315
9.528 0.073 6.156
9.528 0.070 5.999
9.527 0.074 5.839
9.526 0.065 5.682
9.525 0.049 5.523
9.524 0.042 5.365
9.524 0.032 5.212
9.523 0.021 5.050
9.522 0.017 4.894
9.521 0.020 4.726
9.520 0.022 4.576
9.519 0.005 4.417
9.518 -0.017 4.256
9.518 0.005 4.163
9.518 0.072 4.072
9.517 0.161 3.978
9.517 0.254 3.900
9.516 0.315 3.728
9.515 0.269 3.568
9.514 0.244 3.410
9.513 0.241 3.253
9.512 0.241 3.092
9.512 0.236 3.014
9.671 0.412 13.759
9.670 0.298 13.686
9.669 0.248 13.532
9.668 0.225 13.381
9.667 0.211 13.216
9.666 0.201 13.067
9.666 0.193 12.906
9.665 0.175 12.745
9.664 0.162 12.595
9.663 0.152 12.438
9.662 0.147 12.270
9.661 0.140 12.117
9.660 0.133 11.962
9.659 0.126 11.800
9.658 0.115 11.646
9.657 0.109 11.486
9.656 0.106 11.327
9.655 0.110 11.170
9.654 0.111 11.010
9.654 0.104 10.854
9.653 0.143 10.769
9.653 0.200 10.665
9.652 0.299 10.568
9.652 0.339 10.431
9.651 0.215 10.366
9.650 0.118 10.295
9.649 0.020 10.154
9.648 0.004 9.992
9.647 -0.018 9.839
9.647 -0.039 9.679
9.646 -0.049 9.521
9.645 -0.056 9.365
9.644 -0.066 9.208
9.643 -0.078 9.049
9.643 -0.084 8.891
9.642 -0.084 8.727
9.641 -0.087 8.578
9.640 -0.094 8.419
9.639 -0.099 8.259
9.638 -0.111 8.094
9.637 -0.128 7.939
9.636 -0.132 7.790
9.635 -0.135 7.619
9.635 -0.114 7.467
9.634 -0.069 7.375
9.634 0.004 7.286
9.633 0.070 7.195
9.633 0.120 7.108
9.632 0.137 6.947
9.631 0.112 6.786
9.630 0.085 6.643
9.630 0.077 6.475
9.629 0.076 6.317
9.628 0.071 6.159
9.627 0.072 6.007
9.626 0.071 5.837
9.626 0.057 5.683
9.625 0.041 5.524
9.624 0.033 5.368
9.623 0.021 5.209
9.622 0.019 5.051
9.622 0.019 4.898
9.621 0.023 4.721
9.620 0.022 4.584
9.619 0.003 4.400
9.618 -0.010 4.274
9.618 0.013 4.180
9.617 0.081 4.073
9.617 0.171 3.972
9.617 0.267 3.890
9.616 0.329 3.719
9.615 0.276 3.567
9.614 0.245 3.414
9.613 0.240 3.253
9.612 0.235 3.094
9.611 0.229 3.016
9.771 0.398 13.758
9.770 0.272 13.687
9.769 0.231 13.540
9.768 0.212 13.375
9.767 0.202 13.225
9.766 0.199 13.056
9.765 0.190 12.914
9.764 0.175 12.746
9.764 0.162 12.590
9.763 0.148 12.439
9.762 0.142 12.278
9.761 0.141 12.113
9.760 0.134 11.958
9.759 0.131 11.806
9.758 0.124 11.640
9.757 0.116 11.487
9.756 0.110 11.336
9.755 0.112 11.160
9.754 0.116 11.010
9.753 0.104 10.847
9.753 0.180 10.675
9.752 0.285 10.584
9.752 0.345 10.499
9.751 0.218 10.365
9.750 0.091 10.299
9.749 0.016 10.150
9.748 0.007 9.988
9.747 -0.021 9.844
9.746 -0.036 9.677
9.746 -0.046 9.516
9.745 -0.056 9.373
9.744 -0.065 9.197
9.743 -0.080 9.051
9.742 -0.087 8.889
9.742 -0.083 8.736
9.741 -0.086 8.571
9.740 -0.093 8.410
9.739 -0.100 8.265
9.738 -0.111 8.096
9.737 -0.124 7.945
9.736 -0.128 7.783
9.735 -0.134 7.627
9.734 -0.119 7.464
9.734 -0.079 7.379
9.734 -0.006 7.284
9.733 0.062 7.201
9.733 0.131 7.027
9.732 0.119 6.872
9.731 0.094 6.708
9.730 0.075 6.562
9.729 0.068 6.395
9.728 0.064 6.237
9.727 0.067 6.079
9.727 0.070 5.919
9.726 0.062 5.760
9.725 0.043 5.616
9.724 0.029 5.443
9.724 0.018 5.289
9.723 0.013 5.135
9.722 0.015 4.966
9.721 0.019 4.817
9.720 0.024 4.648
9.719 0.004 4.497
9.718 -0.018 4.344
9.718 0.009 4.165
9.717 0.077 4.067
9.717 0.166 3.974
9.717 0.263 3.892
9.716 0.330 3.720
9.715 0.276 3.570
9.714 0.245 3.416
9.713 0.244 3.252
9.712 0.237 3.096
9.869 0.273 13.689
9.868 0.218 13.540
9.867 0.203 13.378
9.867 0.192 13.224
9.866 0.193 13.066
9.865 0.189 12.900
9.864 0.176 12.753
9.863 0.160 12.594
9.862 0.145 12.430
9.861 0.140 12.274
9.860 0.137 12.119
9.859 0.133 11.955
9.859 0.135 11.807
9.858 0.129 11.639
9.857 0.116 11.489
9.856 0.108 11.324
9.855 0.108 11.169
9.854 0.110 11.012
9.853 0.093 10.852
9.852 0.145 10.684
9.852 0.217 10.588
9.851 0.221 10.443
9.850 0.091 10.309
9.848 0.020 10.134
9.848 0.006 9.994
9.847 -0.021 9.832
9.846 -0.036 9.683
9.845 -0.046 9.519
9.844 -0.054 9.364
9.843 -0.063 9.205
9.843 -0.079 9.046
9.842 -0.084 8.889
9.841 -0.084 8.732
9.840 -0.087 8.575
9.839 -0.095 8.419
9.838 -0.101 8.253
9.838 -0.108 8.101
9.837 -0.117 7.951
9.836 -0.115 7.771
9.835 -0.124 7.630
9.834 -0.112 7.450
9.833 -0.075 7.367
9.833 -0.005 7.281
9.833 0.063 7.197
9.832 0.117 7.113
9.832 0.141 6.949
9.831 0.120 6.786
9.830 0.097 6.640
9.829 0.083 6.474
9.828 0.072 6.318
9.827 0.066 6.154
9.826 0.069 5.997
9.826 0.067 5.843
9.825 0.051 5.679
9.824 0.039 5.538
9.823 0.032 5.371
9.823 0.022 5.209
9.822 0.019 5.056
9.821 0.022 4.885
9.820 0.025 4.728
9.819 0.015 4.564
9.818 -0.009 4.415
9.817 -0.026 4.263
9.817 -0.002 4.185
9.817 0.067 4.084
9.816 0.157 3.980
9.816 0.253 3.893
9.815 0.317 3.731
9.814 0.270 3.568
9.813 0.243 3.408
9.812 0.239 3.256
9.811 0.237 3.096
9.811 0.233 3.020
9.970 0.457 13.751
9.969 0.289 13.685
9.968 0.227 13.536
9.967 0.203 13.390
9.966 0.190 13.217
9.965 0.189 13.062
9.964 0.183 12.905
9.963 0.170 12.752
9.962 0.153 12.592
9.961 0.141 12.432
9.960 0.140 12.279
9.960 0.136 12.122
9.959 0.134 11.953
9.958 0.141 11.805
9.957 0.135 11.641
9.956 0.120 11.482
9.955 0.109 11.325
9.954 0.108 11.172
9.953 0.108 11.009
9.952 0.083 10.849
9.951 0.136 10.684
9.951 0.193 10.598
9.950 0.226 10.435
9.949 0.102 10.300
9.948 0.030 10.147
9.947 0.008 9.988
9.946 -0.023 9.837
9.945 -0.043 9.672
9.944 -0.051 9.534
9.943 -0.059 9.353
9.943 -0.066 9.206
9.942 -0.076 9.057
9.941 -0.079 8.887
9.940 -0.082 8.735
9.939 -0.086 8.567
9.939 -0.092 8.421
9.938 -0.100 8.252
9.937 -0.105 8.102
9.936 -0.110 7.939
9.935 -0.108 7.781
9.934 -0.114 7.621
9.933 -0.109 7.460
9.933 -0.073 7.369
9.932 -0.006 7.282
9.932 0.060 7.203
9.932 0.115 7.119
9.931 0.140 6.947
9.930 0.118 6.784
9.929 0.096 6.636
9.928 0.082 6.472
9.927 0.070 6.329
9.926 0.062 6.150
9.926 0.064 6.004
9.925 0.059 5.844
9.924 0.046 5.679
9.923 0.040 5.522
9.923 0.033 5.365
9.922 0.025 5.216
9.921 0.023 5.050
9.920 0.020 4.895
9.919 0.024 4.733
9.918 0.015 4.571
9.918 -0.011 4.412
9.917 -0.031 4.265
9.916 -0.008 4.178
9.916 0.059 4.084
9.916 0.150 3.986
9.915 0.244 3.892
9.915 0.294 3.804
9.914 0.286 3.648
9.913 0.248 3.497
9.912 0.236 3.337
9.911 0.233 3.172
9.910 0.237 3.098
10.071 0.401 13.759
10.070 0.308 13.694
10.069 0.238 13.529
10.068 0.211 13.372
10.067 0.199 13.226
10.066 0.194 13.064
10.065 0.188 12.908
10.064 0.170 12.748
10.063 0.154 12.593
10.063 0.146 12.436
10.062 0.145 12.275
10.061 0.139 12.116
10.060 0.137 11.961
10.059 0.145 11.794
10.058 0.136 11.643
10.057 0.117 11.488
10.056 0.109 11.324
10.055 0.106 11.170
10.054 0.100 11.011
10.053 0.086 10.854
10.052 0.147 10.680
10.052 0.251 10.521
10.051 0.188 10.368
10.050 0.065 10.218
10.049 0.017 10.069
10.048 -0.012 9.907
10.047 -0.038 9.769
10.046 -0.055 9.594
10.045 -0.065 9.449
10.044 -0.066 9.283
10.044 -0.070 9.132
10.043 -0.074 8.967
10.042 -0.073 8.806
10.041 -0.079 8.654
10.040 -0.086 8.488
10.040 -0.094 8.338
10.039 -0.103 8.177
10.038 -0.108 8.017
10.037 -0.110 7.861
10.036 -0.106 7.704
10.035 -0.115 7.546
10.034 -0.068 7.375
10.034 -0.006 7.285
10.033 0.057 7.197
10.033 0.113 7.105
10.032 0.140 6.946
10.031 0.115 6.787
10.030 0.096 6.636
10.030 0.085 6.477
10.029 0.076 6.315
10.028 0.068 6.163
10.027 0.069 5.996
10.026 0.060 5.848
10.026 0.046 5.684
10.025 0.042 5.522
10.024 0.036 5.368
10.023 0.030 5.208
10.022 0.023 5.045
10.022 0.016 4.963
10.021 0.016 4.818
10.020 0.020 4.653
10.020 0.005 4.495
10.019 -0.018 4.348
10.018 0.004 4.172
10.017 0.067 4.080
10.017 0.153 3.983
10.017 0.242 3.885
10.016 0.303 3.725
10.015 0.261 3.560
10.014 0.239 3.420
10.013 0.235 3.260
10.012 0.238 3.091
10.011 0.236 3.019
10.170 0.422 13.759
10.169 0.277 13.689
10.168 0.239 13.538
10.167 0.219 13.378
10.166 0.205 13.226
10.165 0.199 13.061
10.164 0.196 12.904
10.163 0.182 12.745
10.163 0.169 12.597
10.162 0.160 12.431
10.161 0.154 12.278
10.160 0.146 12.107
10.159 0.142 11.963
10.158 0.145 11.800
10.157 0.136 11.647
10.156 0.121 11.479
10.155 0.112 11.330
10.154 0.109 11.165
10.153 0.106 11.015
10.152 0.094 10.853
10.151 0.158 10.670
10.151 0.226 10.592
10.150 0.270 10.430
10.149 0.131 10.302
10.148 0.065 10.216
10.147 0.019 10.068
10.147 -0.015 9.912
10.146 -0.041 9.763
10.145 -0.055 9.602
10.144 -0.067 9.447
10.143 -0.071 9.281
10.142 -0.069 9.129
10.142 -0.067 8.968
10.141 -0.069 8.810
10.140 -0.076 8.647
10.139 -0.084 8.495
10.138 -0.093 8.337
10.137 -0.099 8.176
10.136 -0.108 8.018
10.135 -0.114 7.862
10.135 -0.109 7.705
10.134 -0.111 7.541
10.133 -0.066 7.376
10.132 -0.005 7.288
10.132 0.058 7.203
10.132 0.114 7.114
10.131 0.143 6.937
10.130 0.114 6.796
10.129 0.092 6.624
10.128 0.086 6.486
10.127 0.082 6.314
10.126 0.076 6.155
10.126 0.071 5.996
10.125 0.059 5.843
10.124 0.046 5.681
10.123 0.042 5.530
10.123 0.043 5.368
10.122 0.034 5.207
10.121 0.023 5.054
10.120 0.016 4.882
10.119 0.019 4.737
10.118 0.018 4.577
10.117 0.004 4.415
10.116 -0.007 4.250
10.116 0.013 4.171
10.116 0.076 4.068
10.115 0.156 3.972
10.115 0.242 3.899
10.114 0.302 3.739
10.113 0.260 3.566
10.112 0.233 3.414
10.111 0.234 3.259
10.110 0.237 3.091
10.110 0.234 3.015
10.268 0.426 13.758
10.267 0.281 13.690
10.266 0.236 13.537
10.265 0.219 13.376
10.265 0.204 13.221
10.264 0.197 13.065
10.263 0.195 12.907
10.262 0.187 12.748
10.261 0.181 12.584
10.260 0.171 12.433
10.259 0.162 12.280
10.258 0.154 12.111
10.257 0.152 11.959
10.257 0.149 11.801
10.256 0.140 11.643
10.255 0.127 11.482
10.254 0.116 11.320
10.253 0.113 11.170
10.252 0.110 11.008
10.251 0.098 10.856
10.250 0.152 10.678
10.250 0.254 10.586
10.249 0.284 10.428
10.248 0.192 10.352
10.248 0.103 10.293
10.247 0.029 10.151
10.246 0.002 9.996
10.245 -0.027 9.838
10.244 -0.045 9.682
10.243 -0.056 9.514
10.242 -0.068 9.374
10.241 -0.070 9.202
10.241 -0.069 9.054
10.240 -0.068 8.889
10.239 -0.075 8.730
10.238 -0.083 8.574
10.237 -0.088 8.416
10.236 -0.091 8.249
10.236 -0.100 8.105
10.235 -0.113 7.938
10.234 -0.115 7.778
10.233 -0.111 7.627
10.232 -0.101 7.462
10.231 -0.069 7.367
10.231 -0.007 7.281
10.231 0.058 7.203
10.231 0.114 7.116
10.230 0.143 6.948
10.229 0.114 6.783
10.228 0.090 6.633
10.227 0.086 6.476
10.226 0.085 6.318
10.225 0.084 6.154
10.225 0.078 6.005
10.224 0.064 5.841
10.223 0.048 5.685
10.222 0.047 5.520
10.222 0.046 5.373
10.221 0.038 5.208
10.220 0.032 5.042
10.219 0.023 4.890
10.218 0.026 4.731
10.217 0.026 4.579
10.216 0.014 4.405
10.216 0.009 4.255
10.215 0.028 4.165
10.215 0.091 4.067
10.214 0.172 3.980
10.214 0.260 3.898
10.214 0.304 3.805
10.213 0.288 3.648
10.212 0.244 3.496
10.211 0.233 3.336
10.210 0.235 3.176
10.209 0.239 3.019
10.369 0.440 13.754
10.368 0.292 13.683
10.367 0.232 13.534
10.366 0.217 13.376
10.365 0.201 13.223
10.364 0.194 13.070
10.363 0.192 12.893
10.362 0.192 12.752
10.361 0.188 12.589
10.361 0.178 12.432
10.360 0.168 12.270
10.359 0.162 12.116
10.358 0.160 11.957
10.357 0.154 11.795
10.356 0.142 11.638
10.355 0.127 11.485
10.354 0.115 11.327
10.353 0.108 11.171
10.352 0.108 11.009
10.351 0.100 10.852
10.350 0.161 10.683
10.350 0.247 10.584
10.349 0.270 10.431
10.349 0.180 10.370
10.348 0.103 10.301
10.347 0.022 10.148
10.346 0.003 9.986
10.345 -0.022 9.836
10.344 -0.036 9.681
10.343 -0.048 9.519
10.343 -0.063 9.370
10.342 -0.070 9.196
10.341 -0.074 9.053
10.340 -0.071 8.888
10.339 -0.078 8.733
10.339 -0.084 8.570
10.338 -0.082 8.417
10.337 -0.088 8.253
10.336 -0.100 8.101
10.335 -0.116 7.937
10.334 -0.120 7.785
10.333 -0.115 7.619
10.332 -0.107 7.466
10.332 -0.079 7.378
10.331 -0.016 7.279
10.331 0.050 7.200
10.331 0.108 7.118
10.330 0.138 6.945
10.329 0.111 6.788
10.328 0.090 6.643
10.327 0.088 6.471
10.326 0.090 6.308
10.326 0.091 6.160
10.325 0.084 5.996
10.324 0.069 5.839
10.323 0.054 5.688
10.323 0.046 5.526
10.322 0.044 5.361
10.321 0.041 5.211
10.320 0.038 5.041
10.319 0.033 4.888
10.318 0.034 4.727
10.318 0.029 4.571
10.317 0.013 4.412
10.316 0.007 4.254
10.315 0.032 4.176
10.315 0.098 4.076
10.315 0.181 3.981
10.315 0.267 3.902
10.314 0.310 3.805
10.313 0.298 3.638
10.312 0.253 3.499
10.311 0.242 3.333
10.310 0.245 3.169
10.309 0.250 3.090
10.469 0.446 13.750
10.468 0.283 13.687
10.467 0.238 13.536
10.466 0.217 13.373
10.465 0.200 13.226
10.464 0.193 13.060
10.463 0.191 12.907
10.463 0.193 12.745
10.462 0.190 12.589
10.461 0.180 12.427
10.460 0.168 12.275
10.459 0.162 12.112
10.458 0.160 11.957
10.457 0.152 11.797
10.456 0.136 11.646
10.455 0.119 11.482
10.454 0.105 11.328
10.453 0.098 11.169
10.452 0.097 11.013
10.451 0.091 10.854
10.451 0.167 10.681
10.450 0.251 10.582
10.450 0.354 10.421
10.449 0.188 10.365
10.448 0.104 10.297
10.447 0.014 10.147
10.446 -0.000 9.995
10.445 -0.017 9.832
10.445 -0.031 9.683
10.444 -0.044 9.519
10.443 -0.058 9.356
10.442 -0.071 9.216
10.441 -0.078 9.048
10.441 -0.075 8.887
10.440 -0.085 8.726
10.439 -0.090 8.573
10.438 -0.090 8.418
10.437 -0.098 8.258
10.436 -0.108 8.096
10.435 -0.125 7.944
10.434 -0.127 7.784
10.433 -0.120 7.627
10.433 -0.113 7.463
10.432 -0.022 7.289
10.432 0.045 7.211
10.431 0.103 7.121
10.430 0.136 6.937
10.429 0.116 6.786
10.428 0.095 6.629
10.428 0.093 6.472
10.427 0.096 6.320
10.426 0.092 6.161
10.425 0.086 5.993
10.424 0.073 5.833
10.424 0.057 5.683
10.423 0.052 5.527
10.422 0.050 5.366
10.421 0.042 5.198
10.421 0.041 5.046
10.420 0.039 4.899
10.419 0.033 4.724
10.418 0.023 4.580
10.417 0.008 4.416
10.416 -0.004 4.255
10.416 0.025 4.166
10.415 0.097 4.068
10.415 0.186 3.975
10.415 0.272 3.886
10.414 0.321 3.723
10.413 0.279 3.563
10.412 0.255 3.409
10.411 0.250 3.247
10.410 0.252 3.104
10.569 0.455 13.755
10.568 0.307 13.687
10.567 0.239 13.538
10.566 0.220 13.377
10.566 0.205 13.222
10.565 0.194 13.057
10.564 0.187 12.911
10.563 0.188 12.744
10.562 0.184 12.589
10.561 0.174 12.434
10.560 0.161 12.271
10.559 0.155 12.119
10.558 0.154 11.956
10.557 0.142 11.793
10.557 0.127 11.647
10.556 0.111 11.486
10.555 0.095 11.330
10.554 0.091 11.169
10.553 0.094 11.012
10.552 0.089 10.850
10.551 0.167 10.680
10.551 0.256 10.583
10.550 0.296 10.430
10.549 0.192 10.368
10.549 0.102 10.305
10.547 0.012 10.150
10.546 -0.006 9.984
10.546 -0.021 9.846
10.545 -0.031 9.671
10.544 -0.041 9.525
10.543 -0.057 9.359
10.542 -0.070 9.207
10.542 -0.076 9.054
10.541 -0.078 8.886
10.540 -0.088 8.739
10.539 -0.094 8.569
10.538 -0.091 8.413
10.537 -0.101 8.258
10.536 -0.115 8.099
10.536 -0.129 7.940
10.535 -0.132 7.788
10.534 -0.125 7.621
10.533 -0.115 7.467
10.532 -0.085 7.378
10.532 -0.021 7.277
10.532 0.048 7.195
10.531 0.109 7.113
10.531 0.138 6.946
10.530 0.115 6.796
10.529 0.096 6.637
10.528 0.088 6.482
10.527 0.088 6.312
10.526 0.085 6.150
10.525 0.081 6.000
10.525 0.068 5.842
10.524 0.056 5.675
10.523 0.053 5.524
10.522 0.050 5.368
10.522 0.042 5.212
10.521 0.041 5.049
10.520 0.039 4.878
10.519 0.032 4.727
10.518 0.025 4.568
10.517 0.007 4.418
10.516 -0.008 4.262
10.516 0.022 4.169
10.516 0.099 4.069
10.515 0.191 3.980
10.515 0.278 3.888
10.514 0.322 3.727
10.513 0.280 3.565
10.512 0.258 3.414
10.511 0.254 3.245
10.510 0.252 3.092
10.510 0.244 3.016
10.669 0.439 13.751
10.668 0.298 13.688
10.667 0.246 13.535
10.666 0.228 13.378
10.665 0.218 13.219
10.664 0.202 13.066
10.663 0.189 12.905
10.663 0.183 12.746
10.662 0.180 12.586
10.661 0.170 12.432
10.660 0.158 12.275
10.659 0.152 12.113
10.658 0.147 11.962
10.657 0.135 11.797
10.656 0.124 11.640
10.655 0.112 11.491
10.654 0.096 11.332
10.653 0.088 11.171
10.652 0.092 11.012
10.651 0.095 10.843
10.651 0.173 10.682
10.650 0.269 10.586
10.650 0.286 10.435
10.649 0.189 10.377
10.648 0.094 10.303
10.647 0.009 10.148
10.646 -0.011 9.990
10.645 -0.025 9.834
10.644 -0.034 9.680
10.644 -0.044 9.515
10.643 -0.057 9.366
10.642 -0.066 9.211
10.641 -0.069 9.044
10.640 -0.073 8.892
10.640 -0.082 8.728
10.639 -0.089 8.577
10.638 -0.089 8.412
10.637 -0.100 8.257
10.636 -0.117 8.100
10.635 -0.132 7.945
10.634 -0.132 7.784
10.633 -0.122 7.626
10.632 -0.108 7.461
10.632 -0.074 7.373
10.632 -0.009 7.278
10.631 0.060 7.193
10.631 0.144 7.027
10.630 0.127 6.865
10.629 0.103 6.720
10.628 0.086 6.545
10.627 0.082 6.408
10.626 0.078 6.241
10.625 0.073 6.073
10.625 0.067 5.916
10.624 0.052 5.767
10.623 0.049 5.605
10.622 0.051 5.446
10.622 0.043 5.284
10.621 0.038 5.125
10.620 0.036 4.966
10.619 0.028 4.810
10.618 0.023 4.652
10.617 0.013 4.490
10.616 -0.012 4.340
10.616 0.025 4.182
10.615 0.105 4.057
10.615 0.199 3.973
10.615 0.285 3.903
10.614 0.320 3.800
10.613 0.298 3.644
10.612 0.257 3.490
10.611 0.246 3.333
10.610 0.249 3.172
10.610 0.251 3.094
10.768 0.440 13.762
10.767 0.334 13.694
10.767 0.278 13.608
10.766 0.239 13.454
10.765 0.228 13.302
10.764 0.217 13.133
10.763 0.201 12.986
10.762 0.189 12.828
10.761 0.184 12.668
10.760 0.178 12.508
10.759 0.164 12.351
10.759 0.153 12.200
10.758 0.145 12.033
10.757 0.133 11.883
10.756 0.124 11.722
10.755 0.121 11.564
10.754 0.111 11.405
10.753 0.098 11.249
10.752 0.096 11.096
10.751 0.103 10.935
10.750 0.125 10.766
10.750 0.183 10.676
10.749 0.278 10.574
10.749 0.404 10.480
10.749 0.368 10.423
10.748 0.209 10.367
10.747 0.112 10.291
10.746 0.007 10.145
10.745 -0.015 10.000
10.744 -0.029 9.836
10.744 -0.040 9.681
10.743 -0.051 9.527
10.742 -0.061 9.363
10.741 -0.064 9.206
10.740 -0.062 9.045
10.740 -0.069 8.891
10.739 -0.083 8.730
10.738 -0.086 8.574
10.737 -0.088 8.412
10.736 -0.098 8.255
10.735 -0.112 8.105
10.734 -0.126 7.940
10.733 -0.125 7.784
10.732 -0.116 7.625
10.732 -0.097 7.457
10.731 0.006 7.288
10.731 0.075 7.199
10.730 0.135 7.107
10.729 0.152 6.942
10.728 0.119 6.790
10.727 0.096 6.629
10.727 0.084 6.467
10.726 0.079 6.321
10.725 0.073 6.158
10.724 0.068 6.002
10.723 0.060 5.842
10.723 0.050 5.690
10.722 0.051 5.520
10.721 0.051 5.361
10.720 0.040 5.208
10.720 0.034 5.053
10.719 0.026 4.886
10.718 0.022 4.732
10.717 0.023 4.580
10.716 0.011 4.420
10.715 0.001 4.239
10.715 0.034 4.163
10.714 0.115 4.070
10.714 0.208 3.983
10.714 0.293 3.895
10.713 0.324 3.719
10.712 0.272 3.566
10.711 0.247 3.416
10.710 0.251 3.253
10.709 0.248 3.094
10.866 0.342 13.688
10.865 0.251 13.533
10.864 0.223 13.371
10.863 0.214 13.223
10.862 0.202 13.059
10.862 0.188 12.909
10.861 0.178 12.746
10.860 0.171 12.588
10.859 0.162 12.437
10.858 0.155 12.276
10.857 0.144 12.118
10.856 0.136 11.952
10.855 0.123 11.809
10.854 0.121 11.641
10.853 0.121 11.485
10.852 0.104 11.328
10.851 0.095 11.168
10.850 0.100 11.015
10.850 0.096 10.853
10.849 0.176 10.675
10.848 0.270 10.582
10.848 0.410 10.494
10.848 0.368 10.422
10.847 0.216 10.364
10.846 0.117 10.298
10.845 0.009 10.150
10.844 -0.018 9.990
10.843 -0.033 9.832
10.843 -0.047 9.683
10.842 -0.059 9.527
10.841 -0.064 9.362
10.840 -0.065 9.205
10.839 -0.064 9.045
10.839 -0.070 8.890
10.838 -0.085 8.733
10.837 -0.088 8.574
10.836 -0.087 8.414
10.835 -0.094 8.250
10.834 -0.108 8.105
10.833 -0.120 7.941
10.832 -0.123 7.784
10.831 -0.120 7.624
10.830 -0.106 7.459
10.830 -0.066 7.377
10.830 0.007 7.284
10.830 0.078 7.198
10.829 0.149 7.029
10.828 0.122 6.861
10.827 0.093 6.716
10.826 0.076 6.560
10.825 0.068 6.401
10.824 0.067 6.241
10.823 0.066 6.070
10.823 0.064 5.919
10.822 0.054 5.760
10.821 0.050 5.614
10.821 0.053 5.446
10.820 0.044 5.278
10.819 0.030 5.132
10.818 0.022 4.977
10.817 0.018 4.813
10.816 0.023 4.649
10.815 0.028 4.483
10.815 0.011 4.336
10.814 0.052 4.158
10.813 0.129 4.062
10.813 0.220 3.976
10.813 0.304 3.892
10.812 0.325 3.727
10.811 0.266 3.566
10.810 0.245 3.413
10.809 0.242 3.250
10.808 0.241 3.095
10.807 0.234 3.019
10.967 0.511 13.736
10.966 0.337 13.675
10.965 0.235 13.535
10.964 0.215 13.382
10.963 0.206 13.219
10.962 0.201 13.062
10.961 0.189 12.905
10.960 0.177 12.749
10.959 0.165 12.591
10.959 0.156 12.435
10.958 0.157 12.272
10.957 0.148 12.124
10.956 0.138 11.956
10.955 0.127 11.799
10.954 0.124 11.645
10.953 0.124 11.486
10.952 0.108 11.324
10.951 0.098 11.176
10.950 0.099 11.002
10.949 0.089 10.858
10.948 0.159 10.672
10.948 0.268 10.580
10.947 0.311 10.431
10.947 0.217 10.369
10.946 0.121 10.299
10.945 0.053 10.218
10.944 -0.008 10.076
10.944 -0.027 9.920
10.943 -0.040 9.757
10.942 -0.049 9.605
10.941 -0.058 9.439
10.940 -0.062 9.289
10.940 -0.065 9.130
10.939 -0.071 8.965
10.938 -0.080 8.809
10.937 -0.088 8.651
10.936 -0.086 8.497
10.935 -0.087 8.339
10.934 -0.093 8.170
10.934 -0.103 8.027
10.933 -0.116 7.857
10.932 -0.120 7.706
10.931 -0.126 7.542
10.930 -0.069 7.373
10.929 0.005 7.273
10.929 0.078 7.192
10.928 0.147 7.024
10.928 0.121 6.874
10.927 0.098 6.710
10.926 0.080 6.556
10.925 0.072 6.400
10.924 0.072 6.236
10.923 0.069 6.078
10.923 0.065 5.930
10.922 0.058 5.761
10.921 0.053 5.602
10.920 0.051 5.436
10.920 0.038 5.295
10.919 0.027 5.134
10.918 0.020 4.971
10.917 0.014 4.815
10.916 0.019 4.645
10.915 0.023 4.501
10.914 0.003 4.342
10.913 0.046 4.154
10.913 0.126 4.048
10.913 0.217 3.963
10.913 0.299 3.887
10.912 0.320 3.723
10.911 0.266 3.576
10.910 0.244 3.405
10.909 0.240 3.255
10.908 0.237 3.094
10.907 0.231 3.019
11.066 0.438 13.752
11.066 0.313 13.686
11.065 0.232 13.532
11.064 0.204 13.381
11.063 0.196 13.224
11.062 0.199 13.063
11.061 0.187 12.902
11.060 0.174 12.752
11.059 0.160 12.590
11.058 0.148 12.434
11.057 0.150 12.276
11.057 0.148 12.115
11.056 0.140 11.962
11.055 0.132 11.797
11.054 0.130 11.644
11.053 0.125 11.489
11.052 0.112 11.325
11.051 0.100 11.171
11.050 0.100 11.010
11.049 0.080 10.853
11.048 0.144 10.676
11.048 0.226 10.583
11.048 0.337 10.496
11.047 0.214 10.368
11.046 0.121 10.295
11.045 0.050 10.223
11.044 0.003 10.076
11.043 -0.017 9.913
11.042 -0.028 9.757
11.042 -0.037 9.600
11.041 -0.050 9.443
11.040 -0.055 9.286
11.039 -0.065 9.123
11.038 -0.072 8.966
11.038 -0.080 8.811
11.037 -0.089 8.657
11.036 -0.088 8.489
11.035 -0.091 8.342
11.034 -0.097 8.167
11.033 -0.102 8.022
11.032 -0.116 7.863
11.031 -0.124 7.704
11.030 -0.129 7.546
11.030 -0.071 7.376
11.029 0.004 7.282
11.029 0.078 7.196
11.029 0.132 7.111
11.028 0.140 6.951
11.027 0.113 6.785
11.026 0.099 6.631
11.025 0.089 6.480
11.024 0.087 6.318
11.023 0.082 6.156
11.023 0.077 5.993
11.022 0.069 5.841
11.021 0.061 5.683
11.020 0.059 5.524
11.020 0.050 5.365
11.019 0.037 5.198
11.018 0.028 5.054
11.017 0.019 4.894
11.016 0.014 4.751
11.016 0.012 4.646
11.015 0.012 4.499
11.014 -0.003 4.328
11.013 0.041 4.169
11.013 0.123 4.062
11.013 0.216 3.975
11.013 0.298 3.894
11.012 0.319 3.719
11.010 0.264 3.564
11.009 0.241 3.422
11.008 0.236 3.253
11.007 0.235 3.091
11.167 0.352 13.763
11.166 0.244 13.692
11.165 0.231 13.539
11.164 0.203 13.387
11.163 0.198 13.219
11.162 0.199 13.061
11.161 0.186 12.906
11.161 0.172 12.746
11.160 0.152 12.596
11.159 0.141 12.434
11.158 0.146 12.280
11.157 0.149 12.111
11.156 0.146 11.958
11.155 0.139 11.803
11.154 0.133 11.639
11.153 0.125 11.486
11.152 0.111 11.324
11.151 0.099 11.171
11.150 0.100 11.014
11.149 0.083 10.851
11.149 0.145 10.680
11.148 0.228 10.592
11.148 0.303 10.504
11.147 0.202 10.369
11.146 0.122 10.295
11.146 0.041 10.229
11.145 -0.002 10.067
11.144 -0.016 9.909
11.143 -0.028 9.755
11.142 -0.037 9.601
11.141 -0.048 9.440
11.141 -0.059 9.290
11.140 -0.070 9.124
11.139 -0.077 8.972
11.138 -0.081 8.813
11.137 -0.088 8.653
11.137 -0.089 8.494
11.136 -0.089 8.327
11.135 -0.094 8.184
11.134 -0.100 8.014
11.133 -0.113 7.863
11.132 -0.123 7.701
11.131 -0.129 7.552
11.130 -0.068 7.368
11.130 0.007 7.282
11.130 0.081 7.196
11.129 0.149 7.030
11.128 0.123 6.864
11.127 0.104 6.713
11.126 0.094 6.551
11.125 0.087 6.394
11.124 0.084 6.231
11.124 0.078 6.081
11.123 0.071 5.922
11.122 0.063 5.767
11.121 0.059 5.591
11.121 0.053 5.449
11.120 0.044 5.286
11.119 0.033 5.129
11.118 0.021 4.976
11.117 0.011 4.807
11.116 0.006 4.647
11.116 0.003 4.492
11.115 -0.015 4.341
11.114 0.029 4.175
11.114 0.111 4.069
11.113 0.203 3.979
11.113 0.284 3.899
11.113 0.311 3.803
11.112 0.281 3.647
11.111 0.242 3.490
11.110 0.227 3.341
11.108 0.230 3.173
11.107 0.227 3.021
11.267 0.388 13.757
11.266 0.290 13.688
11.265 0.239 13.534
11.264 0.204 13.380
11.264 0.202 13.224
11.263 0.201 13.059
11.262 0.188 12.910
11.261 0.176 12.748
11.260 0.155 12.591
11.259 0.142 12.437
11.258 0.145 12.275
11.257 0.148 12.115
11.256 0.148 11.953
11.255 0.146 11.799
11.254 0.136 11.642
11.254 0.127 11.483
11.253 0.113 11.328
11.252 0.101 11.172
11.251 0.103 11.010
11.250 0.090 10.853
11.249 0.157 10.679
11.249 0.272 10.577
11.248 0.309 10.423
11.247 0.205 10.364
11.246 0.099 10.302
11.245 0.010 10.155
11.244 -0.004 9.990
11.244 -0.018 9.838
11.243 -0.028 9.677
11.242 -0.042 9.521
11.241 -0.056 9.364
11.240 -0.068 9.204
11.240 -0.076 9.050
11.239 -0.077 8.885
11.238 -0.080 8.731
11.237 -0.083 8.579
11.236 -0.086 8.409
11.235 -0.093 8.255
11.234 -0.099 8.101
11.233 -0.106 7.932
11.233 -0.117 7.784
11.232 -0.124 7.625
11.231 -0.105 7.469
11.230 -0.061 7.361
11.230 0.013 7.268
11.230 0.084 7.192
11.229 0.148 7.029
11.228 0.118 6.870
11.227 0.096 6.715
11.226 0.087 6.561
11.225 0.084 6.393
11.224 0.080 6.227
11.224 0.072 6.076
11.223 0.066 5.923
11.222 0.057 5.768
11.221 0.054 5.603
11.221 0.053 5.443
11.220 0.044 5.289
11.219 0.037 5.126
11.218 0.023 4.963
11.217 0.006 4.815
11.217 0.002 4.661
11.216 -0.009 4.486
11.215 -0.028 4.349
11.214 0.019 4.179
11.213 0.102 4.065
11.213 0.196 3.967
11.213 0.280 3.886
11.212 0.308 3.726
11.211 0.266 3.568
11.210 0.239 3.414
11.209 0.231 3.258
11.208 0.233 3.096
11.366 0.386 13.764
11.366 0.291 13.693
11.365 0.238 13.535
11.364 0.210 13.383
11.363 0.206 13.217
11.362 0.203 13.062
11.361 0.192 12.907
11.360 0.181 12.748
11.359 0.163 12.593
11.358 0.149 12.429
11.358 0.147 12.275
11.357 0.144 12.118
11.356 0.142 11.957
11.355 0.144 11.801
11.354 0.130 11.643
11.353 0.114 11.486
11.352 0.103 11.328
11.351 0.099 11.169
11.350 0.101 11.013
11.349 0.096 10.848
11.348 0.181 10.678
11.348 0.275 10.578
11.347 0.322 10.425
11.347 0.208 10.367
11.346 0.111 10.300
11.345 0.011 10.146
11.344 -0.001 9.995
11.343 -0.016 9.832
11.342 -0.032 9.677
11.341 -0.051 9.526
11.340 -0.064 9.367
11.340 -0.074 9.209
11.339 -0.075 9.047
11.338 -0.073 8.891
11.337 -0.077 8.732
11.336 -0.080 8.571
11.336 -0.089 8.415
11.335 -0.101 8.253
11.334 -0.106 8.096
11.333 -0.113 7.943
11.332 -0.119 7.778
11.331 -0.127 7.632
11.330 -0.109 7.462
11.330 -0.065 7.371
11.329 0.009 7.276
11.329 0.080 7.188
11.329 0.132 7.102
11.328 0.136 6.952
11.327 0.103 6.799
11.326 0.092 6.627
11.325 0.086 6.474
11.324 0.083 6.320
11.324 0.078 6.165
11.323 0.069 5.994
11.322 0.055 5.839
11.321 0.052 5.685
11.320 0.053 5.528
11.320 0.049 5.371
11.319 0.042 5.200
11.318 0.032 5.049
11.317 0.018 4.886
11.316 0.008 4.731
11.316 0.005 4.577
11.315 -0.009 4.412
11.314 -0.013 4.254
11.313 0.025 4.166
11.313 0.108 4.071
11.313 0.202 3.982
11.313 0.290 3.899
11.312 0.322 3.802
11.311 0.292 3.652
11.310 0.252 3.491
11.309 0.237 3.340
11.308 0.230 3.167
11.307 0.228 3.019
11.465 0.432 13.749
11.465 0.293 13.685
11.464 0.239 13.540
11.463 0.213 13.375
11.462 0.209 13.221
11.461 0.206 13.071
11.460 0.196 12.897
11.459 0.187 12.744
11.458 0.171 12.595
11.457 0.155 12.433
11.456 0.149 12.274
11.456 0.139 12.119
11.455 0.138 11.961
11.454 0.141 11.805
11.453 0.125 11.636
11.452 0.105 11.487
11.451 0.094 11.328
11.450 0.094 11.173
11.449 0.097 11.012
11.448 0.102 10.855
11.447 0.120 10.764
11.447 0.182 10.669
11.447 0.286 10.572
11.447 0.422 10.483
11.446 0.423 10.423
11.446 0.246 10.372
11.445 0.134 10.293
11.444 0.049 10.222
11.443 -0.001 10.070
11.442 -0.012 9.912
11.441 -0.027 9.760
11.441 -0.048 9.600
11.440 -0.068 9.444
11.439 -0.076 9.281
11.438 -0.080 9.134
11.437 -0.076 8.969
11.437 -0.073 8.805
11.436 -0.081 8.652
11.435 -0.090 8.498
11.434 -0.101 8.335
11.433 -0.113 8.182
11.432 -0.120 8.019
11.431 -0.125 7.867
11.430 -0.128 7.703
11.429 -0.137 7.537
11.428 -0.077 7.379
11.428 -0.005 7.279
11.428 0.065 7.197
11.428 0.118 7.111
11.427 0.126 6.952
11.426 0.095 6.797
11.425 0.084 6.634
11.424 0.078 6.470
11.423 0.077 6.318
11.422 0.073 6.162
11.422 0.064 6.000
11.421 0.053 5.841
11.420 0.052 5.687
11.419 0.059 5.524
11.418 0.052 5.362
11.418 0.045 5.205
11.417 0.032 5.045
11.416 0.014 4.894
11.415 0.009 4.736
11.414 0.006 4.578
11.413 -0.009 4.420
11.412 -0.015 4.256
11.412 0.025 4.169
11.412 0.109 4.073
11.411 0.208 3.969
11.411 0.299 3.879
11.410 0.330 3.722
11.409 0.274 3.578
11.408 0.252 3.402
11.407 0.236 3.262
11.406 0.231 3.090
11.406 0.228 3.017
11.564 0.402 13.760
11.563 0.300 13.690
11.562 0.235 13.537
11.561 0.217 13.372
11.560 0.208 13.223
11.559 0.206 13.063
11.558 0.195 12.908
11.557 0.187 12.743
11.556 0.175 12.590
11.555 0.161 12.433
11.555 0.154 12.275
11.554 0.150 12.197
11.553 0.138 12.040
11.552 0.143 11.878
11.551 0.137 11.725
11.550 0.114 11.565
11.549 0.100 11.404
11.548 0.096 11.256
11.547 0.099 11.081
11.547 0.099 10.934
11.546 0.126 10.773
11.545 0.199 10.676
11.545 0.311 10.569
11.545 0.387 10.485
11.544 0.270 10.370
11.543 0.142 10.301
11.542 0.057 10.221
11.541 -0.003 10.067
11.540 -0.013 9.917
11.540 -0.028 9.760
11.539 -0.050 9.595
11.538 -0.065 9.446
11.537 -0.073 9.290
11.536 -0.075 9.122
11.536 -0.072 8.973
11.535 -0.071 8.808
11.534 -0.084 8.651
11.533 -0.092 8.494
11.532 -0.099 8.343
11.531 -0.111 8.176
11.530 -0.120 8.020
11.529 -0.120 7.864
11.528 -0.124 7.703
11.527 -0.140 7.548
11.527 -0.085 7.383
11.526 -0.012 7.292
11.526 0.061 7.201
11.526 0.115 7.116
11.525 0.128 6.943
11.524 0.101 6.783
11.523 0.084 6.635
11.522 0.073 6.479
11.521 0.068 6.319
11.520 0.063 6.158
11.520 0.056 6.008
11.519 0.049 5.846
11.518 0.052 5.676
11.517 0.055 5.528
11.517 0.046 5.360
11.516 0.036 5.207
11.515 0.021 5.057
11.514 0.003 4.893
11.513 0.006 4.735
11.512 0.009 4.573
11.511 -0.008 4.420
11.511 -0.018 4.260
11.510 0.023 4.167
11.510 0.115 4.057
11.510 0.219 3.972
11.509 0.310 3.889
11.508 0.334 3.722
11.507 0.278 3.564
11.506 0.250 3.418
11.505 0.236 3.252
11.504 0.227 3.097
11.504 0.222 3.016
11.663 0.450 13.753
11.662 0.321 13.679
11.661 0.248 13.537
11.660 0.216 13.377
11.659 0.207 13.227
11.658 0.199 13.057
11.657 0.189 12.910
11.656 0.184 12.751
11.655 0.170 12.587
11.654 0.157 12.435
11.653 0.147 12.278
11.653 0.134 12.114
11.652 0.134 11.962
11.651 0.142 11.799
11.650 0.129 11.641
11.649 0.108 11.483
11.648 0.102 11.332
11.647 0.096 11.174
11.646 0.098 11.009
11.645 0.117 10.848
11.645 0.156 10.761
11.644 0.269 10.655
11.644 0.537 10.466
11.644 0.431 10.413
11.643 0.283 10.367
11.642 0.146 10.301
11.641 0.069 10.217
11.640 -0.001 10.078
11.639 -0.012 9.911
11.639 -0.029 9.763
11.638 -0.047 9.601
11.637 -0.060 9.440
11.636 -0.067 9.284
11.635 -0.068 9.129
11.635 -0.066 8.969
11.634 -0.071 8.814
11.633 -0.087 8.652
11.632 -0.094 8.489
11.631 -0.096 8.333
11.630 -0.111 8.180
11.629 -0.121 8.024
11.628 -0.120 7.868
11.627 -0.124 7.695
11.627 -0.140 7.551
11.626 -0.087 7.379
11.625 -0.014 7.288
11.625 0.059 7.197
11.625 0.115 7.108
11.624 0.130 6.939
11.623 0.103 6.795
11.622 0.087 6.635
11.621 0.075 6.481
11.620 0.063 6.318
11.619 0.055 6.164
11.619 0.053 5.999
11.618 0.049 5.846
11.617 0.055 5.686
11.617 0.057 5.528
11.616 0.043 5.355
11.615 0.031 5.207
11.614 0.014 5.065
11.613 0.001 4.883
11.612 0.005 4.735
11.612 0.008 4.575
11.611 -0.006 4.418
11.610 -0.006 4.259
11.609 0.037 4.168
11.609 0.126 4.062
11.609 0.230 3.975
11.609 0.322 3.890
11.608 0.346 3.718
11.606 0.278 3.562
11.605 0.247 3.413
11.604 0.233 3.262
11.603 0.225 3.091
11.762 0.444 13.755
11.761 0.323 13.681
11.760 0.249 13.534
11.759 0.222 13.383
11.758 0.209 13.213
11.758 0.192 13.069
11.757 0.182 12.907
11.756 0.177 12.746
11.755 0.161 12.587
11.754 0.151 12.437
11.753 0.143 12.281
11.752 0.132 12.117
11.751 0.132 11.963
11.750 0.143 11.795
11.750 0.136 11.647
11.749 0.115 11.485
11.748 0.105 11.328
11.747 0.096 11.166
11.746 0.093 11.016
11.745 0.108 10.853
11.744 0.146 10.765
11.744 0.277 10.648
11.740 0.016 10.146
11.739 -0.002 9.993
11.739 -0.014 9.833
11.738 -0.033 9.684
11.737 -0.050 9.519
11.736 -0.059 9.364
11.735 -0.064 9.203
11.735 -0.066 9.047
11.734 -0.067 8.882
11.733 -0.081 8.735
11.732 -0.093 8.582
11.731 -0.093 8.415
11.730 -0.102 8.258
11.729 -0.113 8.099
11.729 -0.116 7.938
11.728 -0.116 7.782
11.727 -0.130 7.628
11.726 -0.128 7.467
11.725 -0.089 7.366
11.725 -0.016 7.276
11.725 0.057 7.203
11.724 0.131 7.029
11.723 0.110 6.866
11.722 0.092 6.716
11.721 0.081 6.557
11.720 0.064 6.400
11.719 0.052 6.237
11.719 0.046 6.089
11.718 0.046 5.921
11.717 0.051 5.763
11.716 0.059 5.598
11.716 0.051 5.452
11.715 0.033 5.292
11.714 0.020 5.126
11.713 0.004 4.977
11.712 -0.002 4.811
11.712 0.002 4.662
11.711 -0.007 4.497
11.710 -0.026 4.334
11.709 0.029 4.167
11.709 0.120 4.056
11.708 0.226 3.975
11.708 0.318 3.892
11.708 0.348 3.796
11.707 0.302 3.650
11.706 0.252 3.486
11.705 0.234 3.337
11.704 0.226 3.179
11.702 0.218 3.021
11.863 0.391 13.765
11.862 0.293 13.694
11.861 0.247 13.530
11.860 0.218 13.377
11.859 0.203 13.224
11.858 0.183 13.066
11.857 0.179 12.910
11.856 0.177 12.748
11.855 0.160 12.592
11.855 0.149 12.431
11.854 0.140 12.278
11.853 0.130 12.115
11.852 0.133 11.962
11.851 0.143 11.799
11.850 0.139 11.641
11.849 0.121 11.492
11.848 0.107 11.321
11.847 0.095 11.172
11.846 0.084 11.013
11.845 0.093 10.854
11.845 0.119 10.769
11.844 0.203 10.667
11.844 0.338 10.583
11.844 0.478 10.482
11.843 0.277 10.359
11.842 0.153 10.293
11.842 0.067 10.223
11.840 0.007 10.071
11.840 -0.003 9.907
11.839 -0.021 9.758
11.838 -0.039 9.601
11.837 -0.051 9.441
11.836 -0.058 9.286
11.836 -0.070 9.129
11.835 -0.074 8.977
11.834 -0.079 8.800
11.833 -0.093 8.652
11.832 -0.097 8.498
11.831 -0.103 8.338
11.830 -0.116 8.179
11.830 -0.120 8.018
11.829 -0.122 7.867
11.828 -0.125 7.698
11.827 -0.136 7.546
11.826 -0.079 7.379
11.826 -0.004 7.285
11.825 0.070 7.199
11.825 0.126 7.115
11.824 0.136 6.945
11.823 0.110 6.786
11.822 0.096 6.637
11.821 0.079 6.476
11.821 0.060 6.319
11.820 0.047 6.163
11.819 0.043 6.005
11.818 0.049 5.842
11.818 0.059 5.690
11.817 0.058 5.513
11.816 0.039 5.371
11.815 0.022 5.209
11.814 0.012 5.056
11.813 0.003 4.891
11.813 0.004 4.746
11.812 0.003 4.576
11.811 -0.011 4.409
11.810 -0.014 4.255
11.810 0.028 4.173
11.809 0.120 4.056
11.809 0.227 3.970
11.809 0.318 3.891
11.808 0.332 3.717
11.807 0.269 3.574
11.806 0.245 3.413
11.805 0.231 3.254
11.804 0.223 3.098
11.803 0.217 3.022
11.963 0.418 13.749
11.962 0.290 13.689
11.961 0.233 13.534
11.960 0.222 13.383
11.959 0.201 13.221
11.958 0.181 13.063
11.957 0.177 12.903
11.957 0.176 12.748
11.956 0.159 12.593
11.955 0.145 12.434
11.954 0.138 12.278
11.953 0.132 12.123
11.952 0.131 11.958
11.951 0.137 11.797
11.950 0.132 11.645
11.949 0.118 11.483
11.948 0.106 11.331
11.947 0.095 11.170
11.946 0.082 11.015
11.945 0.072 10.858
11.945 0.135 10.682
11.944 0.232 10.585
11.944 0.332 10.487
11.943 0.245 10.364
11.942 0.132 10.306
11.942 0.060 10.226
11.941 0.015 10.065
11.940 0.003 9.911
11.939 -0.020 9.757
11.938 -0.041 9.598
11.937 -0.049 9.441
11.936 -0.056 9.286
11.936 -0.073 9.129
11.935 -0.076 8.966
11.934 -0.077 8.813
11.933 -0.091 8.651
11.932 -0.101 8.496
11.931 -0.109 8.333
11.931 -0.122 8.186
11.930 -0.128 8.028
11.929 -0.130 7.859
11.928 -0.129 7.705
11.927 -0.138 7.551
11.926 -0.072 7.373
11.926 0.005 7.278
11.925 0.080 7.188
11.925 0.146 7.027
11.924 0.120 6.873
11.923 0.105 6.709
11.922 0.092 6.553
11.921 0.074 6.402
11.920 0.056 6.240
11.919 0.045 6.077
11.919 0.047 5.927
11.918 0.054 5.761
11.917 0.056 5.605
11.916 0.043 5.441
11.916 0.023 5.288
11.915 0.012 5.139
11.914 0.006 4.969
11.913 -0.000 4.808
11.912 -0.000 4.651
11.911 -0.009 4.496
11.910 -0.025 4.344
11.910 0.030 4.170
11.909 0.119 4.074
11.909 0.221 3.986
11.909 0.309 3.901
11.908 0.336 3.801
11.907 0.289 3.643
11.906 0.249 3.493
11.905 0.239 3.330
11.904 0.227 3.178
11.903 0.219 3.015
12.062 0.407 13.756
12.061 0.277 13.691
12.060 0.243 13.536
12.060 0.220 13.376
12.059 0.199 13.223
12.058 0.178 13.064
12.057 0.177 12.912
12.056 0.176 12.742
12.055 0.158 12.594
12.054 0.143 12.433
12.053 0.136 12.278
12.052 0.132 12.118
12.051 0.132 11.958
12.051 0.134 11.804
12.050 0.127 11.640
12.049 0.118 11.488
12.048 0.105 11.329
12.047 0.093 11.165
12.046 0.082 11.017
12.045 0.065 10.851
12.044 0.147 10.688
12.044 0.241 10.586
12.043 0.329 10.498
12.042 0.217 10.370
12.042 0.116 10.303
12.041 0.048 10.223
12.040 0.014 10.065
12.039 -0.001 9.909
12.038 -0.025 9.756
12.037 -0.044 9.605
12.037 -0.049 9.440
12.036 -0.057 9.286
12.035 -0.072 9.122
12.034 -0.076 8.972
12.033 -0.072 8.808
12.033 -0.085 8.654
12.032 -0.102 8.496
12.031 -0.113 8.339
12.030 -0.126 8.182
12.029 -0.130 8.019
12.028 -0.127 7.864
12.027 -0.127 7.708
12.026 -0.134 7.540
12.025 -0.065 7.372
12.025 0.015 7.278
12.025 0.091 7.192
12.024 0.150 7.037
12.023 0.120 6.866
12.022 0.106 6.715
12.021 0.093 6.553
12.020 0.078 6.391
12.020 0.060 6.244
12.019 0.049 6.081
12.018 0.052 5.918
12.017 0.056 5.761
12.017 0.056 5.611
12.016 0.042 5.443
12.015 0.026 5.292
12.014 0.018 5.129
12.013 0.008 4.974
12.013 -0.000 4.812
12.012 -0.007 4.654
12.011 -0.016 4.499
12.010 -0.027 4.342
12.009 0.024 4.178
12.009 0.111 4.065
12.008 0.212 3.959
12.008 0.300 3.884
12.007 0.319 3.724
12.006 0.259 3.568
12.005 0.244 3.415
12.004 0.237 3.256
12.003 0.228 3.096
12.003 0.220 3.020
12.161 0.447 13.757
12.160 0.320 13.686
12.159 0.247 13.537
12.158 0.225 13.375
12.158 0.200 13.221
12.157 0.174 13.066
12.156 0.173 12.908
12.155 0.172 12.750
12.154 0.153 12.590
12.153 0.139 12.437
12.152 0.133 12.279
12.151 0.132 12.118
12.150 0.133 11.960
12.149 0.132 11.797
12.149 0.128 11.648
12.148 0.119 11.488
12.147 0.106 11.323
12.146 0.098 11.172
12.145 0.090 11.011
12.144 0.077 10.854
12.143 0.163 10.678
12.143 0.255 10.575
12.142 0.381 10.485
12.142 0.347 10.433
12.141 0.195 10.374
12.140 0.104 10.289
12.139 0.019 10.158
12.138 0.006 9.986
12.138 -0.014 9.839
12.137 -0.035 9.671
12.136 -0.043 9.524
12.135 -0.049 9.362
12.134 -0.063 9.206
12.134 -0.073 9.048
12.133 -0.071 8.889
12.132 -0.074 8.731
12.131 -0.088 8.579
12.130 -0.101 8.409
12.129 -0.112 8.262
12.128 -0.118 8.105
12.127 -0.115 7.933
12.126 -0.116 7.776
12.126 -0.125 7.636
12.125 -0.106 7.458
12.124 -0.057 7.363
12.124 0.025 7.277
12.124 0.100 7.200
12.123 0.151 7.103
12.122 0.141 6.945
12.121 0.112 6.787
12.121 0.100 6.641
12.120 0.084 6.473
12.119 0.067 6.318
12.118 0.055 6.165
12.117 0.053 6.005
12.116 0.053 5.839
12.116 0.055 5.685
12.115 0.049 5.528
12.114 0.035 5.364
12.113 0.027 5.207
12.113 0.018 5.046
12.112 0.008 4.901
12.111 -0.002 4.730
12.110 -0.009 4.576
12.109 -0.011 4.416
12.108 -0.012 4.257
12.108 0.024 4.165
12.107 0.106 4.073
12.107 0.205 3.978
12.107 0.294 3.895
12.106 0.314 3.716
12.105 0.254 3.575
12.104 0.237 3.414
12.103 0.235 3.258
12.102 0.231 3.093
12.101 0.220 3.021
12.260 0.465 13.755
12.259 0.333 13.687
12.258 0.253 13.528
12.257 0.222 13.379
12.256 0.201 13.221
12.255 0.174 13.071
12.254 0.170 12.902
12.254 0.169 12.753
12.253 0.150 12.592
12.252 0.135 12.436
12.251 0.132 12.277
12.250 0.132 12.116
12.249 0.133 11.962
12.248 0.132 11.799
12.247 0.132 11.643
12.246 0.124 11.491
12.245 0.111 11.321
12.244 0.101 11.171
12.243 0.093 11.010
12.242 0.084 10.851
12.242 0.167 10.673
12.241 0.269 10.567
12.241 0.305 10.431
12.240 0.209 10.364
12.239 0.097 10.299
12.238 0.016 10.148
12.237 0.001 9.996
12.236 -0.018 9.840
12.235 -0.035 9.678
12.235 -0.045 9.520
12.234 -0.050 9.363
12.233 -0.061 9.212
12.232 -0.072 9.046
12.231 -0.073 8.884
12.231 -0.077 8.734
12.230 -0.087 8.573
12.229 -0.096 8.418
12.228 -0.108 8.255
12.227 -0.110 8.095
12.226 -0.110 7.944
12.225 -0.116 7.784
12.224 -0.125 7.626
12.223 -0.100 7.461
12.223 -0.048 7.361
12.223 0.034 7.269
12.223 0.107 7.192
12.222 0.158 7.029
12.221 0.118 6.868
12.220 0.099 6.709
12.219 0.082 6.561
12.218 0.068 6.403
12.217 0.057 6.234
12.216 0.058 6.086
12.216 0.060 5.918
12.215 0.056 5.765
12.214 0.051 5.598
12.213 0.038 5.452
12.213 0.029 5.291
12.212 0.022 5.127
12.211 0.012 4.967
12.210 0.002 4.818
12.209 -0.004 4.659
12.208 -0.006 4.496
12.208 -0.010 4.339
12.207 0.032 4.169
12.206 0.105 4.060
12.206 0.197 3.970
12.206 0.284 3.895
12.205 0.314 3.731
12.204 0.256 3.567
12.203 0.236 3.417
12.202 0.236 3.251
12.201 0.236 3.096
12.200 0.225 3.014
12.359 0.441 13.751
12.359 0.309 13.691
12.357 0.236 13.531
12.357 0.223 13.383
12.356 0.198 13.221
12.355 0.174 13.068
12.354 0.166 12.905
12.353 0.160 12.751
12.352 0.148 12.591
12.351 0.138 12.438
12.350 0.134 12.281
12.349 0.137 12.116
12.348 0.133 11.958
12.348 0.130 11.801
12.347 0.130 11.646
12.346 0.121 11.484
12.345 0.110 11.327
12.344 0.105 11.166
12.343 0.099 11.011
12.342 0.091 10.856
12.341 0.140 10.682
12.341 0.244 10.583
12.340 0.284 10.440
12.339 0.198 10.369
12.339 0.090 10.292
12.338 0.018 10.152
12.337 0.004 9.988
12.336 -0.011 9.836
12.335 -0.026 9.684
12.334 -0.039 9.516
12.333 -0.048 9.367
12.332 -0.055 9.198
12.332 -0.066 9.047
12.331 -0.072 8.893
12.330 -0.078 8.730
12.329 -0.082 8.570
12.328 -0.090 8.414
12.328 -0.101 8.264
12.327 -0.100 8.094
12.326 -0.105 7.941
12.325 -0.116 7.786
12.324 -0.125 7.621
12.323 -0.103 7.460
12.323 -0.051 7.372
12.322 0.033 7.272
12.322 0.107 7.193
12.321 0.155 7.019
12.320 0.118 6.877
12.319 0.103 6.708
12.318 0.086 6.554
12.318 0.073 6.399
12.317 0.064 6.243
12.316 0.065 6.074
12.315 0.065 5.921
12.314 0.060 5.762
12.314 0.049 5.600
12.313 0.038 5.454
12.312 0.034 5.284
12.311 0.028 5.138
12.310 0.018 4.967
12.310 0.006 4.816
12.309 0.001 4.657
12.308 0.001 4.495
12.307 -0.007 4.338
12.306 0.022 4.161
12.306 0.095 4.067
12.306 0.187 3.979
12.305 0.275 3.894
12.304 0.309 3.726
12.303 0.261 3.562
12.302 0.240 3.419
12.301 0.239 3.251
12.300 0.239 3.101
12.300 0.231 3.022
12.459 0.406 13.756
12.459 0.269 13.694
12.458 0.241 13.540
12.457 0.217 13.371
12.456 0.197 13.226
12.455 0.178 13.062
12.454 0.171 12.910
12.453 0.166 12.749
12.452 0.161 12.594
12.451 0.154 12.430
12.451 0.150 12.280
12.450 0.147 12.111
12.449 0.139 11.967
12.448 0.132 11.799
12.447 0.129 11.642
12.446 0.117 11.482
12.445 0.106 11.334
12.444 0.106 11.166
12.443 0.103 11.006
12.442 0.087 10.857
12.441 0.153 10.681
12.441 0.216 10.592
12.440 0.241 10.436
12.439 0.105 10.307
12.438 0.037 10.227
12.437 0.005 10.070
12.436 -0.011 9.911
12.436 -0.021 9.756
12.435 -0.032 9.602
12.434 -0.046 9.438
12.433 -0.054 9.285
12.432 -0.062 9.128
12.432 -0.070 8.968
12.431 -0.080 8.810
12.430 -0.083 8.653
12.429 -0.085 8.493
12.428 -0.094 8.334
12.427 -0.100 8.179
12.426 -0.103 8.018
12.426 -0.115 7.861
12.425 -0.123 7.702
12.424 -0.121 7.546
12.423 -0.042 7.365
12.423 0.042 7.279
12.422 0.120 7.201
12.422 0.171 7.103
12.421 0.157 6.943
12.420 0.118 6.790
12.419 0.103 6.628
12.418 0.085 6.479
12.417 0.072 6.318
12.417 0.069 6.154
12.416 0.072 6.003
12.415 0.068 5.843
12.414 0.061 5.689
12.414 0.046 5.515
12.413 0.039 5.372
12.412 0.038 5.207
12.411 0.030 5.048
12.410 0.021 4.882
12.410 0.014 4.734
12.409 0.012 4.579
12.408 0.014 4.408
12.407 0.003 4.261
12.406 0.023 4.167
12.406 0.180 3.983
12.406 0.270 3.900
12.405 0.311 3.728
12.404 0.262 3.567
12.403 0.240 3.415
12.402 0.236 3.258
12.400 0.238 3.083
12.561 0.425 13.749
12.560 0.297 13.688
12.559 0.233 13.534
12.558 0.220 13.379
12.557 0.201 13.225
12.556 0.183 13.067
12.555 0.174 12.904
12.554 0.168 12.749
12.554 0.163 12.594
12.553 0.161 12.429
12.552 0.160 12.275
12.551 0.154 12.122
12.550 0.143 11.951
12.549 0.135 11.804
12.548 0.124 11.643
12.547 0.110 11.492
12.546 0.097 11.323
12.545 0.098 11.172
12.544 0.101 11.016
12.543 0.083 10.849
12.543 0.138 10.682
12.542 0.206 10.593
12.541 0.242 10.437
12.540 0.098 10.301
12.539 0.016 10.145
12.538 -0.004 9.992
12.537 -0.017 9.837
12.536 -0.024 9.673
12.536 -0.038 9.526
12.535 -0.051 9.365
12.534 -0.054 9.206
12.533 -0.059 9.045
12.533 -0.071 8.890
12.532 -0.080 8.730
12.531 -0.080 8.569
12.530 -0.083 8.412
12.529 -0.095 8.256
12.528 -0.103 8.100
12.527 -0.110 7.942
12.526 -0.120 7.786
12.525 -0.127 7.620
12.525 -0.098 7.465
12.524 -0.042 7.364
12.524 0.045 7.272
12.524 0.127 7.192
12.523 0.181 7.021
12.522 0.133 6.865
12.521 0.109 6.712
12.520 0.091 6.554
12.519 0.075 6.398
12.518 0.069 6.245
12.518 0.070 6.073
12.517 0.066 5.921
12.516 0.057 5.758
12.515 0.048 5.614
12.515 0.038 5.449
12.514 0.034 5.282
12.513 0.030 5.124
12.512 0.016 4.977
12.511 0.009 4.816
12.510 0.005 4.652
12.510 0.005 4.497
12.509 -0.003 4.340
12.508 0.012 4.175
12.507 0.075 4.059
12.507 0.162 3.973
12.507 0.252 3.893
12.506 0.305 3.733
12.505 0.262 3.568
12.504 0.242 3.408
12.503 0.242 3.258
12.502 0.243 3.089
12.501 0.236 3.023
12.662 0.395 13.757
12.661 0.284 13.692
12.660 0.240 13.531
12.659 0.219 13.383
12.658 0.202 13.217
12.657 0.180 13.071
12.656 0.174 12.902
12.655 0.168 12.754
12.655 0.163 12.594
12.654 0.167 12.429
12.653 0.169 12.272
12.652 0.161 12.113
12.651 0.151 11.959
12.650 0.138 11.804
12.649 0.123 11.638
12.648 0.107 11.487
12.647 0.092 11.328
12.646 0.095 11.169
12.645 0.100 11.013
12.644 0.080 10.858
12.643 0.141 10.680
12.643 0.205 10.591
12.642 0.247 10.439
12.641 0.111 10.293
12.641 0.043 10.219
12.640 0.005 10.077
12.639 -0.018 9.913
12.638 -0.027 9.753
12.637 -0.038 9.601
12.636 -0.051 9.442
12.635 -0.056 9.288
12.635 -0.055 9.117
12.634 -0.064 8.972
12.633 -0.076 8.807
12.632 -0.079 8.655
12.631 -0.084 8.490
12.631 -0.094 8.340
12.630 -0.105 8.177
12.629 -0.114 8.014
12.628 -0.120 7.865
12.627 -0.125 7.705
12.626 -0.128 7.548
12.625 -0.102 7.469
12.625 -0.045 7.364
12.625 0.050 7.270
12.625 0.135 7.190
12.624 0.182 7.025
12.623 0.137 6.866
12.622 0.113 6.702
12.621 0.092 6.556
12.620 0.079 6.393
12.619 0.071 6.238
12.618 0.068 6.083
12.618 0.057 5.922
12.617 0.049 5.764
12.616 0.045 5.604
12.615 0.035 5.445
12.615 0.033 5.287
12.614 0.028 5.127
12.613 0.016 4.974
12.612 0.010 4.818
12.611 0.004 4.658
12.610 0.003 4.489
12.610 -0.009 4.340
12.609 0.007 4.178
12.608 0.064 4.077
12.608 0.147 3.973
12.608 0.239 3.891
12.607 0.293 3.730
12.606 0.257 3.573
12.605 0.240 3.413
12.604 0.241 3.255
12.603 0.241 3.091
12.761 0.309 13.684
12.760 0.241 13.534
12.759 0.220 13.381
12.758 0.201 13.227
12.757 0.179 13.063
12.756 0.173 12.903
12.756 0.166 12.745
12.755 0.160 12.596
12.754 0.163 12.434
12.753 0.166 12.269
12.752 0.163 12.112
12.751 0.152 11.960
12.750 0.136 11.801
12.749 0.126 11.641
12.748 0.108 11.487
12.747 0.091 11.331
12.746 0.095 11.168
12.745 0.099 11.010
12.744 0.084 10.854
12.744 0.110 10.687
12.743 0.205 10.592
12.743 0.281 10.519
12.742 0.220 10.359
12.741 0.103 10.297
12.740 0.025 10.136
12.739 0.000 9.992
12.738 -0.017 9.831
12.738 -0.026 9.685
12.737 -0.037 9.513
12.736 -0.047 9.366
12.735 -0.051 9.201
12.734 -0.057 9.047
12.734 -0.068 8.883
12.733 -0.079 8.734
12.732 -0.080 8.574
12.731 -0.089 8.416
12.730 -0.105 8.259
12.729 -0.115 8.097
12.728 -0.122 7.940
12.727 -0.129 7.789
12.726 -0.132 7.624
12.725 -0.105 7.459
12.725 -0.049 7.373
12.725 0.046 7.276
12.725 0.131 7.186
12.724 0.185 7.097
12.723 0.163 6.955
12.723 0.132 6.855
12.722 0.104 6.717
12.721 0.086 6.558
12.720 0.077 6.393
12.719 0.069 6.235
12.719 0.062 6.083
12.718 0.049 5.921
12.717 0.040 5.769
12.716 0.038 5.602
12.715 0.034 5.449
12.715 0.036 5.287
12.714 0.028 5.129
12.713 0.016 4.970
12.712 0.011 4.812
12.711 0.001 4.653
12.710 -0.007 4.497
12.710 -0.014 4.338
12.709 -0.008 4.183
12.708 0.046 4.097
12.708 0.134 3.990
12.708 0.223 3.904
12.707 0.268 3.814
12.706 0.272 3.650
12.705 0.243 3.489
12.704 0.235 3.331
12.703 0.239 3.180
12.702 0.238 3.014
12.861 0.411 13.753
12.860 0.313 13.691
12.859 0.237 13.528
12.858 0.216 13.379
12.857 0.203 13.223
12.856 0.187 13.062
12.856 0.176 12.911
12.855 0.167 12.749
12.854 0.161 12.590
12.853 0.159 12.434
12.852 0.161 12.274
12.851 0.161 12.112
12.850 0.153 11.961
12.849 0.141 11.794
12.848 0.128 11.649
12.847 0.112 11.483
12.846 0.097 11.328
12.845 0.096 11.173
12.844 0.095 11.012
12.843 0.074 10.856
12.843 0.136 10.680
12.842 0.240 10.585
12.842 0.310 10.503
12.841 0.225 10.358
12.840 0.129 10.295
12.839 0.028 10.154
12.838 0.003 9.992
12.837 -0.013 9.830
12.837 -0.021 9.678
12.836 -0.024 9.512
12.835 -0.039 9.364
12.834 -0.051 9.210
12.833 -0.060 9.037
12.833 -0.072 8.894
12.832 -0.084 8.734
12.831 -0.085 8.574
12.830 -0.095 8.413
12.829 -0.111 8.256
12.828 -0.119 8.101
12.827 -0.131 7.945
12.826 -0.136 7.785
12.825 -0.136 7.626
12.824 -0.107 7.459
12.824 -0.048 7.368
12.824 0.048 7.269
12.824 0.133 7.187
12.823 0.187 7.022
12.822 0.132 6.864
12.821 0.097 6.717
12.820 0.083 6.549
12.819 0.078 6.401
12.818 0.072 6.237
12.817 0.063 6.083
12.817 0.052 5.922
12.816 0.046 5.758
12.815 0.041 5.610
12.814 0.041 5.442
12.814 0.041 5.294
12.813 0.028 5.130
12.812 0.015 4.961
12.811 0.010 4.821
12.810 0.002 4.656
12.809 -0.002 4.488
12.808 -0.007 4.333
12.808 0.006 4.177
12.807 0.060 4.078
12.807 0.148 3.984
12.807 0.236 3.901
12.806 0.286 3.810
12.805 0.288 3.649
12.804 0.251 3.493
12.803 0.240 3.332
12.802 0.240 3.177
12.802 0.244 3.093
12.960 0.430 13.757
12.959 0.303 13.684
12.958 0.234 13.538
12.957 0.213 13.380
12.956 0.197 13.222
12.955 0.187 13.060
12.954 0.176 12.905
12.953 0.165 12.758
12.952 0.160 12.587
12.952 0.159 12.432
12.951 0.161 12.280
12.950 0.159 12.107
12.949 0.148 11.964
12.948 0.137 11.798
12.947 0.126 11.642
12.946 0.110 11.491
12.945 0.099 11.327
12.944 0.096 11.169
12.943 0.094 11.011
12.942 0.073 10.861
12.941 0.136 10.688
12.941 0.226 10.588
12.939 0.128 10.291
12.938 0.033 10.141
12.937 0.010 9.997
12.936 -0.011 9.833
12.935 -0.020 9.676
12.934 -0.021 9.521
12.934 -0.036 9.359
12.933 -0.055 9.208
12.932 -0.066 9.045
12.931 -0.079 8.890
12.930 -0.087 8.730
12.930 -0.087 8.568
12.929 -0.097 8.419
12.928 -0.108 8.259
12.927 -0.113 8.106
12.926 -0.131 7.936
12.925 -0.139 7.788
12.924 -0.140 7.626
12.923 -0.114 7.468
12.923 -0.054 7.374
12.923 0.044 7.273
12.922 0.131 7.181
12.922 0.183 7.089
12.921 0.155 6.943
12.920 0.108 6.793
12.919 0.093 6.642
12.918 0.087 6.471
12.917 0.081 6.320
12.917 0.073 6.154
12.916 0.061 6.000
12.915 0.050 5.850
12.914 0.047 5.686
12.914 0.045 5.524
12.913 0.046 5.356
12.912 0.040 5.212
12.911 0.024 5.059
12.910 0.015 4.881
12.909 0.009 4.736
12.909 0.006 4.580
12.908 0.011 4.410
12.907 0.009 4.262
12.906 0.044 4.172
12.906 0.119 4.052
12.906 0.205 3.958
12.906 0.294 3.892
12.905 0.329 3.724
12.904 0.279 3.570
12.903 0.254 3.407
12.901 0.245 3.248
12.901 0.245 3.097
13.060 0.711 13.802
13.059 0.469 13.748
13.058 0.325 13.681
13.057 0.230 13.535
13.056 0.208 13.379
13.055 0.198 13.225
13.054 0.189 13.063
13.054 0.180 12.912
13.053 0.172 12.743
13.052 0.164 12.596
13.051 0.161 12.435
13.050 0.157 12.271
13.049 0.152 12.117
13.048 0.145 11.950
13.047 0.133 11.806
13.046 0.124 11.646
13.045 0.110 11.481
13.044 0.100 11.330
13.044 0.099 11.174
13.043 0.100 11.002
13.042 0.078 10.857
13.041 0.143 10.678
13.040 0.233 10.593
13.040 0.288 10.507
13.039 0.236 10.369
13.039 0.134 10.304
13.038 0.064 10.224
13.037 0.014 10.066
13.036 -0.008 9.909
13.035 -0.022 9.759
13.034 -0.024 9.594
13.033 -0.032 9.441
13.033 -0.054 9.285
13.032 -0.073 9.129
13.031 -0.083 8.970
13.030 -0.091 8.813
13.029 -0.096 8.652
13.029 -0.100 8.498
13.028 -0.108 8.339
13.027 -0.112 8.173
13.026 -0.126 8.028
13.025 -0.142 7.865
13.024 -0.143 7.704
13.023 -0.140 7.546
13.022 -0.048 7.370
13.022 0.047 7.274
13.022 0.133 7.193
13.021 0.185 7.100
13.020 0.151 6.952
13.019 0.101 6.788
13.018 0.094 6.628
13.018 0.085 6.481
13.017 0.077 6.321
13.016 0.073 6.162
13.015 0.066 5.998
13.014 0.059 5.836
13.014 0.054 5.679
13.013 0.048 5.530
13.012 0.048 5.361
13.011 0.040 5.204
13.011 0.021 5.053
13.010 0.015 4.895
13.009 0.011 4.731
13.008 0.006 4.580
13.007 0.010 4.422
13.006 0.014 4.261
13.006 0.046 4.169
13.006 0.144 4.053
13.005 0.233 3.953
13.005 0.322 3.875
13.004 0.337 3.717
13.003 0.289 3.563
13.002 0.256 3.412
13.001 0.244 3.258
13.000 0.243 3.092
12.999 0.238 3.020
13.159 0.459 13.753
13.158 0.352 13.680
13.157 0.265 13.612
13.156 0.213 13.457
13.155 0.205 13.303
13.155 0.196 13.139
13.154 0.186 12.989
13.153 0.183 12.828
13.152 0.172 12.662
13.151 0.164 12.518
13.150 0.164 12.348
13.149 0.148 12.191
13.148 0.149 12.042
13.147 0.136 11.886
13.146 0.129 11.724
13.145 0.116 11.564
13.145 0.098 11.409
13.144 0.091 11.243
13.143 0.092 11.101
13.142 0.088 10.932
13.141 0.089 10.776
13.140 0.133 10.684
13.140 0.272 10.572
13.139 0.229 10.364
13.138 0.126 10.293
13.137 0.024 10.154
13.136 0.001 9.989
13.135 -0.017 9.830
13.134 -0.025 9.684
13.133 -0.027 9.514
13.133 -0.041 9.360
13.132 -0.065 9.204
13.131 -0.076 9.052
13.130 -0.081 8.890
13.129 -0.088 8.737
13.129 -0.093 8.573
13.128 -0.101 8.415
13.127 -0.105 8.260
13.126 -0.110 8.101
13.125 -0.128 7.944
13.124 -0.140 7.789
13.123 -0.143 7.625
13.122 -0.109 7.459
13.122 -0.045 7.363
13.122 0.051 7.267
13.121 0.135 7.189
13.121 0.172 7.025
13.119 0.115 6.870
13.119 0.096 6.717
13.118 0.086 6.552
13.117 0.076 6.396
13.116 0.069 6.236
13.115 0.066 6.082
13.114 0.063 5.922
13.114 0.055 5.761
13.113 0.046 5.607
13.112 0.042 5.446
13.111 0.037 5.289
13.111 0.025 5.130
13.110 0.012 4.972
13.109 0.008 4.814
13.108 0.000 4.656
13.107 0.002 4.494
13.106 0.002 4.334
13.105 0.013 4.170
13.105 0.074 4.077
13.105 0.157 3.986
13.105 0.250 3.900
13.104 0.303 3.807
13.103 0.300 3.649
13.102 0.260 3.489
13.101 0.241 3.335
13.100 0.238 3.169
13.099 0.238 3.016
13.259 0.678 13.799
13.258 0.438 13.751
13.257 0.311 13.690
13.256 0.229 13.539
13.255 0.207 13.383
13.255 0.199 13.221
13.254 0.184 13.060
13.253 0.177 12.909
13.252 0.173 12.752
13.251 0.165 12.587
13.250 0.164 12.437
13.249 0.162 12.273
13.248 0.128 12.118
13.247 0.130 11.959
13.246 0.130 11.799
13.246 0.122 11.649
13.245 0.107 11.484
13.244 0.091 11.334
13.243 0.088 11.162
13.242 0.088 11.017
13.241 0.077 10.859
13.240 0.143 10.683
13.240 0.235 10.585
13.239 0.295 10.500
13.238 0.228 10.365
13.238 0.124 10.299
13.237 0.051 10.220
13.236 0.005 10.079
13.235 -0.015 9.908
13.234 -0.029 9.754
13.233 -0.034 9.602
13.233 -0.041 9.442
13.232 -0.057 9.288
13.231 -0.071 9.125
13.230 -0.074 8.975
13.229 -0.080 8.806
13.229 -0.086 8.651
13.228 -0.095 8.495
13.227 -0.103 8.335
13.226 -0.104 8.176
13.225 -0.116 8.020
13.224 -0.138 7.864
13.223 -0.141 7.712
13.222 -0.139 7.552
13.222 -0.109 7.460
13.221 -0.048 7.361
13.221 0.049 7.272
13.221 0.131 7.188
13.220 0.176 7.094
13.220 0.146 6.943
13.219 0.113 6.794
13.218 0.098 6.636
13.217 0.088 6.471
13.216 0.079 6.320
13.215 0.071 6.156
13.214 0.074 6.002
13.214 0.071 5.839
13.213 0.058 5.678
13.212 0.049 5.533
13.211 0.045 5.365
13.211 0.037 5.205
13.210 0.026 5.051
13.209 0.016 4.887
13.208 0.006 4.735
13.207 0.002 4.580
13.206 0.006 4.414
13.205 -0.015 4.246
13.205 0.046 4.084
13.204 0.127 3.992
13.204 0.221 3.909
13.204 0.276 3.818
13.203 0.283 3.644
13.202 0.248 3.495
13.201 0.232 3.332
13.200 0.229 3.178
13.199 0.231 3.019
13.359 0.645 13.809
13.358 0.413 13.753
13.357 0.304 13.686
13.356 0.236 13.537
13.355 0.209 13.380
13.354 0.198 13.222
13.353 0.179 13.064
13.353 0.169 12.907
13.352 0.166 12.744
13.351 0.158 12.598
13.350 0.159 12.435
13.349 0.168 12.274
13.348 0.142 12.114
13.347 0.123 11.960
13.346 0.139 11.800
13.345 0.126 11.644
13.344 0.109 11.485
13.343 0.094 11.328
13.342 0.089 11.173
13.342 0.092 11.012
13.341 0.088 10.850
13.340 0.148 10.685
13.340 0.252 10.589
13.339 0.390 10.490
13.339 0.372 10.416
13.338 0.221 10.367
13.337 0.117 10.302
13.336 0.020 10.144
13.335 0.003 9.990
13.335 -0.016 9.837
13.334 -0.029 9.674
13.333 -0.037 9.525
13.332 -0.047 9.362
13.331 -0.059 9.206
13.330 -0.063 9.040
13.330 -0.070 8.892
13.329 -0.084 8.729
13.328 -0.090 8.576
13.327 -0.098 8.414
13.326 -0.107 8.259
13.325 -0.111 8.100
13.324 -0.126 7.940
13.323 -0.138 7.787
13.323 -0.135 7.622
13.322 -0.097 7.462
13.321 -0.040 7.364
13.321 0.051 7.277
13.321 0.130 7.194
13.320 0.178 7.096
13.319 0.152 6.953
13.318 0.115 6.784
13.318 0.104 6.632
13.317 0.092 6.473
13.316 0.084 6.329
13.315 0.079 6.144
13.314 0.081 6.000
13.314 0.075 5.843
13.313 0.060 5.681
13.312 0.050 5.520
13.311 0.046 5.365
13.310 0.039 5.205
13.310 0.032 5.051
13.309 0.022 4.888
13.308 0.006 4.730
13.307 0.000 4.580
13.306 0.004 4.413
13.305 -0.025 4.263
13.304 0.024 4.087
13.304 0.104 3.991
13.304 0.198 3.904
13.304 0.258 3.819
13.303 0.273 3.646
13.302 0.244 3.496
13.300 0.234 3.331
13.299 0.236 3.173
13.299 0.242 3.088
13.459 0.618 13.814
13.458 0.421 13.761
13.457 0.298 13.688
13.456 0.239 13.538
13.455 0.214 13.378
13.454 0.205 13.220
13.454 0.186 13.063
13.453 0.171 12.909
13.452 0.168 12.754
13.451 0.157 12.585
13.450 0.153 12.438
13.449 0.163 12.278
13.448 0.161 12.112
13.447 0.138 11.954
13.446 0.146 11.805
13.445 0.135 11.636
13.445 0.115 11.488
13.444 0.100 11.330
13.443 0.092 11.171
13.442 0.096 11.006
13.441 0.093 10.857
13.440 0.129 10.775
13.440 0.188 10.679
13.440 0.293 10.576
13.440 0.427 10.481
13.439 0.400 10.414
13.438 0.237 10.357
13.438 0.133 10.291
13.436 0.027 10.151
13.435 0.005 9.989
13.435 -0.013 9.837
13.434 -0.032 9.678
13.433 -0.041 9.520
13.432 -0.046 9.362
13.431 -0.052 9.203
13.431 -0.057 9.046
13.430 -0.068 8.886
13.429 -0.080 8.733
13.428 -0.085 8.576
13.427 -0.097 8.417
13.426 -0.106 8.260
13.425 -0.111 8.100
13.424 -0.129 7.936
13.424 -0.134 7.789
13.423 -0.133 7.622
13.422 -0.096 7.459
13.421 -0.035 7.364
13.421 0.056 7.266
13.421 0.134 7.183
13.420 0.176 7.033
13.419 0.130 6.862
13.418 0.111 6.706
13.417 0.100 6.557
13.416 0.089 6.394
13.416 0.082 6.237
13.415 0.082 6.085
13.414 0.080 5.914
13.413 0.067 5.759
13.413 0.056 5.605
13.412 0.052 5.444
13.411 0.043 5.287
13.410 0.041 5.122
13.409 0.031 4.965
13.408 0.010 4.821
13.408 -0.005 4.650
13.407 -0.001 4.498
13.406 -0.009 4.338
13.405 -0.016 4.182
13.405 0.034 4.098
13.404 0.112 3.990
13.404 0.206 3.890
13.403 0.289 3.726
13.402 0.262 3.567
13.401 0.243 3.415
13.400 0.242 3.255
13.399 0.247 3.092
13.559 0.630 13.815
13.558 0.411 13.753
13.557 0.316 13.681
13.556 0.243 13.532
13.555 0.216 13.383
13.554 0.203 13.220
13.554 0.184 13.068
13.553 0.174 12.901
13.552 0.170 12.753
13.551 0.156 12.587
13.550 0.152 12.432
13.549 0.152 12.279
13.548 0.151 12.117
13.547 0.142 11.955
13.546 0.148 11.801
13.545 0.131 11.640
13.545 0.115 11.481
13.544 0.101 11.336
13.543 0.095 11.170
13.542 0.101 11.016
13.541 0.108 10.847
13.540 0.151 10.673
13.540 0.359 10.560
13.539 0.372 10.425
13.538 0.282 10.365
13.538 0.144 10.288
13.536 0.037 10.151
13.536 0.017 9.988
13.535 -0.008 9.840
13.534 -0.030 9.671
13.533 -0.043 9.518
13.532 -0.051 9.364
13.531 -0.055 9.205
13.531 -0.059 9.047
13.530 -0.069 8.890
13.529 -0.081 8.728
13.528 -0.084 8.573
13.527 -0.092 8.410
13.526 -0.099 8.257
13.526 -0.106 8.106
13.525 -0.122 7.938
13.524 -0.129 7.779
13.523 -0.132 7.631
13.522 -0.102 7.464
13.521 -0.041 7.365
13.521 0.052 7.270
13.521 0.128 7.186
13.520 0.161 7.027
13.519 0.122 6.868
13.518 0.108 6.713
13.517 0.096 6.555
13.516 0.090 6.394
13.516 0.088 6.236
13.515 0.081 6.075
13.514 0.071 5.918
13.513 0.060 5.762
13.513 0.054 5.605
13.512 0.052 5.445
13.511 0.046 5.282
13.510 0.044 5.129
13.509 0.039 4.968
13.508 0.016 4.809
13.508 -0.004 4.654
13.507 -0.000 4.499
13.506 -0.004 4.334
13.505 0.004 4.176
13.505 0.059 4.084
13.504 0.142 3.985
13.504 0.235 3.896
13.504 0.289 3.810
13.503 0.289 3.646
13.502 0.247 3.498
13.501 0.235 3.336
13.500 0.245 3.176
13.499 0.251 3.087
13.658 0.413 13.761
13.657 0.308 13.688
13.656 0.232 13.535
13.655 0.216 13.377
13.654 0.203 13.224
13.653 0.184 13.064
13.652 0.176 12.904
13.652 0.173 12.750
13.651 0.153 12.593
13.650 0.144 12.432
13.649 0.151 12.277
13.648 0.150 12.118
13.647 0.140 11.958
13.646 0.141 11.799
13.645 0.132 11.644
13.644 0.119 11.482
13.643 0.108 11.328
13.642 0.102 11.174
13.641 0.105 11.004
13.640 0.114 10.854
13.639 0.167 10.668
13.639 0.264 10.578
13.639 0.333 10.497
13.638 0.228 10.374
13.637 0.132 10.303
13.637 0.070 10.221
13.636 0.029 10.065
13.635 0.004 9.911
13.634 -0.018 9.760
13.633 -0.034 9.597
13.632 -0.048 9.441
13.631 -0.054 9.288
13.631 -0.056 9.124
13.630 -0.065 8.965
13.629 -0.079 8.808
13.628 -0.087 8.656
13.627 -0.093 8.493
13.627 -0.103 8.342
13.626 -0.109 8.173
13.625 -0.121 8.019
13.624 -0.135 7.871
13.623 -0.137 7.697
13.622 -0.135 7.552
13.621 -0.101 7.466
13.621 -0.040 7.365
13.621 0.050 7.278
13.621 0.126 7.193
13.620 0.167 7.091
13.619 0.143 6.947
13.618 0.112 6.790
13.617 0.101 6.631
13.616 0.092 6.475
13.616 0.093 6.315
13.615 0.087 6.154
13.614 0.073 6.004
13.613 0.062 5.841
13.613 0.054 5.682
13.612 0.055 5.523
13.611 0.049 5.366
13.610 0.044 5.213
13.609 0.048 5.042
13.609 0.035 4.889
13.608 0.011 4.730
13.607 -0.004 4.576
13.606 -0.005 4.418
13.605 -0.012 4.265
13.605 0.009 4.176
13.604 0.074 4.068
13.604 0.164 3.966
13.604 0.259 3.887
13.603 0.319 3.736
13.602 0.266 3.570
13.601 0.238 3.411
13.600 0.240 3.249
13.599 0.246 3.090
13.598 0.237 3.015
13.756 0.315 13.680
13.755 0.236 13.540
13.754 0.218 13.378
13.753 0.202 13.222
13.752 0.187 13.062
13.751 0.180 12.910
13.750 0.178 12.745
13.749 0.157 12.593
13.749 0.145 12.435
13.748 0.153 12.275
13.747 0.154 12.116
13.746 0.146 11.960
13.745 0.141 11.797
13.744 0.132 11.645
13.743 0.118 11.485
13.742 0.107 11.325
13.741 0.104 11.167
13.740 0.104 11.014
13.739 0.102 10.848
13.738 0.140 10.683
13.738 0.215 10.579
13.737 0.242 10.441
13.736 0.110 10.305
13.735 0.034 10.147
13.734 0.017 9.985
13.733 -0.003 9.832
13.732 -0.020 9.679
13.731 -0.034 9.520
13.731 -0.044 9.357
13.730 -0.050 9.203
13.729 -0.056 9.047
13.728 -0.069 8.892
13.727 -0.080 8.732
13.727 -0.086 8.578
13.726 -0.094 8.411
13.725 -0.103 8.253
13.724 -0.110 8.097
13.723 -0.125 7.950
13.722 -0.133 7.784
13.721 -0.137 7.623
13.720 -0.101 7.459
13.720 -0.041 7.366
13.720 0.049 7.273
13.719 0.122 7.193
13.718 0.156 7.020
13.717 0.110 6.873
13.717 0.093 6.719
13.716 0.086 6.554
13.715 0.089 6.398
13.714 0.084 6.236
13.713 0.073 6.078
13.712 0.060 5.920
13.712 0.048 5.765
13.711 0.050 5.610
13.710 0.045 5.440
13.709 0.034 5.283
13.709 0.040 5.134
13.708 0.041 4.961
13.707 0.024 4.812
13.706 0.002 4.659
13.705 -0.006 4.495
13.704 -0.013 4.344
13.703 0.017 4.175
13.703 0.091 4.058
13.703 0.186 3.963
13.703 0.280 3.890
13.702 0.322 3.718
13.701 0.259 3.571
13.699 0.232 3.418
13.698 0.233 3.252
13.697 0.240 3.098
13.697 0.233 3.018
13.855 0.476 13.752
13.854 0.347 13.677
13.854 0.275 13.604
13.853 0.223 13.458
13.852 0.203 13.304
13.851 0.190 13.144
13.850 0.182 12.983
13.849 0.180 12.832
13.848 0.170 12.666
13.847 0.157 12.514
13.847 0.159 12.355
13.846 0.166 12.190
13.845 0.159 12.040
13.844 0.153 11.885
13.843 0.148 11.708
13.842 0.134 11.561
13.841 0.125 11.418
13.840 0.115 11.241
13.839 0.109 11.082
13.838 0.099 10.936
13.837 0.109 10.769
13.836 0.192 10.594
13.836 0.216 10.439
13.834 0.096 10.294
13.833 0.023 10.151
13.833 0.009 9.996
13.832 -0.008 9.833
13.831 -0.022 9.673
13.830 -0.033 9.522
13.829 -0.043 9.363
13.828 -0.051 9.206
13.828 -0.056 9.045
13.827 -0.066 8.890
13.826 -0.079 8.730
13.825 -0.084 8.570
13.824 -0.089 8.413
13.823 -0.099 8.262
13.822 -0.107 8.098
13.821 -0.120 7.939
13.821 -0.130 7.787
13.820 -0.137 7.626
13.819 -0.103 7.471
13.818 -0.044 7.360
13.818 0.047 7.262
13.818 0.122 7.191
13.817 0.155 7.025
13.816 0.109 6.868
13.815 0.092 6.716
13.814 0.087 6.556
13.813 0.090 6.387
13.812 0.082 6.242
13.812 0.074 6.080
13.811 0.061 5.921
13.810 0.052 5.766
13.809 0.054 5.600
13.809 0.043 5.447
13.808 0.028 5.296
13.807 0.036 5.127
13.806 0.039 4.965
13.805 0.024 4.813
13.804 0.009 4.647
13.804 -0.003 4.490
13.803 -0.012 4.340
13.802 0.031 4.168
13.802 0.107 4.075
13.801 0.202 3.982
13.801 0.293 3.901
13.800 0.325 3.720
13.799 0.256 3.570
13.798 0.227 3.411
13.797 0.223 3.264
13.796 0.228 3.095
13.955 0.646 13.809
13.954 0.423 13.758
13.954 0.309 13.688
13.953 0.236 13.537
13.952 0.204 13.377
13.951 0.189 13.223
13.950 0.177 13.064
13.949 0.171 12.913
13.948 0.168 12.751
13.947 0.160 12.590
13.946 0.158 12.431
13.945 0.166 12.275
13.944 0.165 12.113
13.944 0.155 11.956
13.943 0.152 11.802
13.942 0.143 11.639
13.941 0.134 11.482
13.940 0.126 11.326
13.939 0.112 11.167
13.938 0.101 11.010
13.937 0.090 10.853
13.936 0.132 10.685
13.935 0.201 10.522
13.934 0.144 10.370
13.933 0.042 10.220
13.932 0.010 10.074
13.931 -0.009 9.911
13.930 -0.024 9.759
13.930 -0.030 9.599
13.929 -0.040 9.441
13.928 -0.050 9.283
13.927 -0.057 9.126
13.926 -0.063 8.968
13.926 -0.075 8.805
13.925 -0.085 8.658
13.924 -0.089 8.497
13.923 -0.095 8.337
13.922 -0.102 8.171
13.921 -0.112 8.030
13.920 -0.118 7.855
13.919 -0.124 7.701
13.918 -0.128 7.548
13.918 -0.094 7.460
13.918 -0.034 7.361
13.917 0.055 7.271
13.917 0.128 7.192
13.916 0.158 7.022
13.915 0.111 6.870
13.914 0.099 6.718
13.913 0.093 6.551
13.913 0.092 6.392
13.912 0.084 6.237
13.911 0.071 6.086
13.910 0.059 5.915
13.909 0.053 5.766
13.909 0.052 5.602
13.908 0.040 5.446
13.907 0.025 5.288
13.906 0.027 5.131
13.906 0.032 4.971
13.905 0.023 4.812
13.904 0.009 4.661
13.903 -0.003 4.498
13.902 -0.011 4.333
13.901 0.034 4.166
13.901 0.114 4.057
13.901 0.209 3.972
13.900 0.296 3.885
13.899 0.319 3.716
13.899 0.285 3.642
13.898 0.233 3.506
13.897 0.222 3.332
13.896 0.224 3.183
13.895 0.228 3.094
14.184 37.979 14.765
14.183 37.991 14.571
14.183 38.029 14.477
14.182 38.041 14.374
14.182 38.037 14.273
14.181 38.002 14.191
14.055 0.604 13.806
14.054 0.373 13.759
14.054 0.263 13.700
14.053 0.225 13.537
14.052 0.207 13.377
14.051 0.191 13.222
14.050 0.179 13.069
14.049 0.172 12.906
14.048 0.169 12.751
14.047 0.164 12.588
14.047 0.163 12.432
14.046 0.168 12.275
14.045 0.165 12.115
14.044 0.158 11.956
14.043 0.158 11.796
14.042 0.149 11.643
14.041 0.136 11.475
14.040 0.127 11.327
14.039 0.111 11.176
14.038 0.100 11.009
14.037 0.090 10.853
14.036 0.128 10.682
14.035 0.191 10.518
14.035 0.142 10.374
14.033 0.053 10.232
14.032 0.018 10.062
14.032 -0.006 9.913
14.031 -0.025 9.760
14.030 -0.037 9.596
14.029 -0.048 9.444
14.028 -0.054 9.277
14.028 -0.060 9.131
14.027 -0.064 8.968
14.026 -0.072 8.807
14.025 -0.081 8.654
14.024 -0.088 8.496
14.023 -0.093 8.332
14.022 -0.095 8.178
14.022 -0.101 8.015
14.021 -0.106 7.861
14.020 -0.112 7.703
14.019 -0.116 7.544
14.018 -0.022 7.369
14.018 0.067 7.277
14.017 0.139 7.192
14.017 0.167 7.020
14.016 0.121 6.866
14.015 0.105 6.714
14.014 0.096 6.548
14.013 0.089 6.395
14.012 0.077 6.233
14.011 0.066 6.084
14.011 0.057 5.926
14.010 0.053 5.759
14.009 0.053 5.605
14.008 0.038 5.445
14.007 0.020 5.292
14.007 0.020 5.130
14.006 0.022 4.969
14.005 0.018 4.811
14.004 0.006 4.657
14.003 -0.005 4.502
14.002 -0.008 4.321
14.002 0.033 4.178
14.001 0.114 4.066
14.001 0.213 3.969
14.001 0.301 3.893
14.000 0.318 3.730
13.999 0.258 3.566
13.998 0.234 3.417
13.997 0.227 3.245
13.996 0.226 3.101
13.995 0.220 3.018
14.155 0.391 13.759
14.155 0.287 13.683
14.154 0.233 13.542
14.153 0.213 13.379
14.152 0.197 13.222
14.151 0.181 13.066
14.150 0.176 12.902
14.149 0.176 12.748
14.148 0.173 12.592
14.148 0.171 12.434
14.147 0.171 12.273
14.146 0.165 12.112
14.145 0.158 11.957
14.144 0.159 11.794
14.143 0.145 11.639
14.142 0.133 11.489
14.141 0.125 11.321
14.140 0.113 11.165
14.139 0.105 11.008
14.138 0.096 10.852
14.137 0.130 10.687
14.136 0.183 10.520
14.135 0.139 10.370
14.134 0.061 10.226
14.133 0.032 10.061
14.133 0.004 9.919
14.132 -0.024 9.753
14.131 -0.036 9.600
14.130 -0.048 9.449
14.129 -0.056 9.278
14.128 -0.061 9.126
14.128 -0.064 8.968
14.127 -0.072 8.810
14.126 -0.082 8.651
14.125 -0.091 8.491
14.124 -0.094 8.338
14.123 -0.090 8.175
14.123 -0.091 8.015
14.122 -0.094 7.859
14.121 -0.098 7.710
14.120 -0.107 7.536
14.119 -0.076 7.453
14.119 -0.016 7.358
14.119 0.073 7.267
14.118 0.145 7.190
14.118 0.169 7.025
14.117 0.125 6.870
14.116 0.111 6.706
14.115 0.099 6.548
14.114 0.087 6.401
14.113 0.077 6.241
14.112 0.065 6.075
14.111 0.056 5.915
14.111 0.053 5.765
14.110 0.052 5.606
14.109 0.039 5.447
14.108 0.024 5.297
14.108 0.021 5.127
14.107 0.019 4.967
14.106 0.016 4.809
14.105 0.009 4.654
14.104 0.002 4.501
14.103 -0.004 4.331
14.103 0.035 4.173
14.102 0.115 4.064
14.102 0.214 3.972
14.102 0.301 3.889
14.101 0.320 3.718
14.100 0.260 3.575
14.099 0.235 3.413
14.098 0.225 3.261
14.097 0.221 3.095
14.096 0.215 3.014
14.444 36.270 29.890
14.443 36.247 29.687
14.442 36.236 29.511
14.406 36.356 20.293
14.406 36.356 20.107
14.405 36.361 19.909
14.404 36.369 19.719
14.403 36.376 19.528
14.402 36.387 19.334
14.401 36.417 19.144
14.399 36.456 18.668
14.386 36.689 15.769
14.385 36.712 15.661
14.257 0.419 13.763
14.256 0.307 13.682
14.255 0.248 13.530
14.254 0.219 13.383
14.253 0.203 13.215
14.252 0.184 13.065
14.251 0.180 12.908
14.250 0.182 12.752
14.249 0.176 12.593
14.249 0.171 12.424
14.248 0.171 12.272
14.247 0.163 12.112
14.246 0.152 11.961
14.245 0.155 11.800
14.244 0.143 11.644
14.243 0.128 11.478
14.242 0.124 11.322
14.241 0.115 11.173
14.240 0.108 11.015
14.239 0.100 10.845
14.238 0.127 10.689
14.237 0.169 10.519
14.237 0.132 10.382
14.235 0.066 10.214
14.235 0.038 10.071
14.234 0.006 9.904
14.233 -0.021 9.755
14.232 -0.038 9.600
14.231 -0.051 9.443
14.230 -0.058 9.286
14.230 -0.058 9.128
14.229 -0.062 8.964
14.228 -0.069 8.811
14.227 -0.080 8.649
14.226 -0.095 8.498
14.225 -0.100 8.336
14.224 -0.096 8.176
14.224 -0.093 8.016
14.223 -0.096 7.860
14.222 -0.098 7.699
14.221 -0.102 7.539
14.220 -0.071 7.456
14.220 -0.012 7.354
14.220 0.078 7.265
14.220 0.151 7.190
14.219 0.181 7.020
14.218 0.133 6.867
14.217 0.115 6.711
14.216 0.103 6.556
14.215 0.092 6.393
14.214 0.081 6.234
14.213 0.073 6.080
14.213 0.060 5.933
14.212 0.051 5.758
14.211 0.051 5.603
14.210 0.042 5.440
14.210 0.030 5.290
14.209 0.029 5.123
14.208 0.021 4.977
14.207 0.017 4.812
14.206 0.012 4.644
14.205 -0.000 4.501
14.204 -0.010 4.334
14.204 0.030 4.178
14.203 0.110 4.072
14.203 0.209 3.965
14.203 0.297 3.880
14.202 0.316 3.732
14.201 0.256 3.565
14.200 0.230 3.420
14.199 0.217 3.257
14.198 0.213 3.100
14.197 0.207 3.025
14.543 35.937 29.993
14.543 35.903 29.897
14.542 35.884 29.704
14.541 35.888 29.509
14.541 35.886 29.317
14.540 35.886 29.132
14.539 35.891 29.031
14.539 35.890 28.846
14.538 35.884 28.748
14.537 35.880 28.462
14.536 35.890 28.268
14.535 35.898 28.079
14.535 35.895 27.975
14.534 35.896 27.784
14.533 35.909 27.600
14.533 35.902 27.500
14.532 35.908 27.313
14.531 35.916 27.119
14.531 35.916 27.017
14.530 35.921 26.829
14.530 35.916 26.647
14.529 35.913 26.449
14.529 35.929 26.259
14.528 35.949 26.160
14.528 35.952 26.066
14.528 35.948 25.870
14.527 35.935 25.686
14.527 35.941 25.582
14.526 35.953 25.393
14.526 35.957 25.301
14.525 35.965 25.104
14.524 35.971 24.726
14.523 36.003 24.250
14.523 35.988 24.146
14.518 36.004 23.001
14.517 35.984 22.810
14.512 35.983 22.048
14.511 35.995 21.850
14.510 35.987 21.565
14.509 35.983 21.276
14.508 35.977 21.088
14.507 35.988 20.896
14.507 36.004 20.793
14.506 36.000 20.608
14.506 35.998 20.412
14.505 35.996 20.227
14.505 35.999 20.034
14.504 36.008 19.841
14.503 36.023 19.741
14.503 36.048 19.550
14.502 36.061 19.360
14.501 36.069 19.166
14.500 36.088 18.974
14.498 36.098 18.775
14.491 36.089 17.536
14.490 36.085 17.340
14.489 36.102 17.153
14.488 36.108 17.054
14.487 36.168 16.756
14.485 36.377 15.799
14.484 36.394 15.499
14.357 0.407 13.755
14.356 0.285 13.690
14.355 0.240 13.535
14.354 0.220 13.377
14.353 0.204 13.223
14.352 0.188 13.064
14.352 0.181 12.901
14.351 0.180 12.751
14.350 0.174 12.592
14.349 0.167 12.429
14.348 0.163 12.279
14.347 0.158 12.110
14.346 0.150 11.959
14.345 0.148 11.798
14.344 0.138 11.640
14.343 0.122 11.486
14.342 0.119 11.329
14.341 0.119 11.162
14.341 0.114 11.012
14.340 0.106 10.843
14.339 0.128 10.686
14.338 0.160 10.534
14.337 0.125 10.371
14.336 0.065 10.221
14.335 0.039 10.061
14.334 0.012 9.917
14.333 -0.021 9.756
14.332 -0.041 9.601
14.331 -0.051 9.433
14.331 -0.060 9.287
14.330 -0.062 9.125
14.329 -0.061 8.968
14.328 -0.064 8.803
14.327 -0.080 8.657
14.327 -0.095 8.494
14.326 -0.101 8.331
14.325 -0.096 8.181
14.324 -0.091 8.022
14.323 -0.093 7.855
14.322 -0.095 7.699
14.321 -0.098 7.539
14.320 -0.008 7.367
14.320 0.081 7.266
14.320 0.153 7.186
14.319 0.179 7.015
14.318 0.126 6.861
14.317 0.107 6.716
14.316 0.095 6.552
14.315 0.089 6.397
14.314 0.082 6.239
14.314 0.078 6.079
14.313 0.065 5.920
14.312 0.051 5.758
14.311 0.048 5.609
14.311 0.043 5.448
14.310 0.037 5.281
14.309 0.031 5.125
14.308 0.021 4.973
14.307 0.017 4.811
14.307 0.012 4.661
14.306 -0.001 4.498
14.305 -0.013 4.336
14.304 0.030 4.170
14.304 0.110 4.075
14.303 0.206 3.981
14.303 0.295 3.889
14.303 0.324 3.789
14.302 0.277 3.652
14.300 0.232 3.489
14.299 0.217 3.338
14.298 0.212 3.178
14.297 0.209 3.028
14.642 35.650 30.095
14.642 35.584 29.997
14.641 35.554 29.898
14.641 35.536 29.713
14.640 35.540 29.517
14.639 35.539 29.327
14.639 35.541 29.225
14.638 35.542 29.041
14.637 35.539 28.849
14.636 35.528 28.662
14.636 35.520 28.561
14.635 35.525 28.376
14.634 35.537 28.275
14.634 35.548 28.087
14.633 35.548 27.896
14.632 35.553 27.705
14.632 35.552 27.605
14.631 35.555 27.422
14.631 35.562 27.317
14.630 35.576 27.136
14.630 35.579 27.035
14.629 35.584 26.931
14.629 35.575 26.752
14.628 35.567 26.650
14.628 35.567 26.468
14.627 35.574 26.367
14.627 35.580 26.263
14.627 35.596 26.084
14.626 35.596 25.890
14.625 35.589 25.700
14.625 35.588 25.504
14.624 35.602 25.312
14.624 35.610 25.121
14.623 35.600 24.934
14.623 35.603 24.746
14.622 35.620 24.549
14.622 35.633 24.449
14.621 35.643 24.264
14.621 35.632 24.068
14.620 35.620 23.883
14.619 35.617 23.685
14.618 35.616 23.498
14.617 35.619 23.307
14.617 35.632 23.120
14.616 35.636 23.027
14.616 35.661 22.915
14.615 35.646 22.735
14.614 35.615 22.549
14.613 35.617 22.442
14.612 35.627 22.254
14.611 35.629 22.061
14.610 35.640 21.876
14.609 35.638 21.680
14.608 35.622 21.488
14.607 35.619 21.304
14.607 35.632 21.106
14.606 35.644 20.920
14.605 35.662 20.730
14.605 35.673 20.626
14.604 35.683 20.434
14.604 35.687 20.245
14.603 35.682 20.144
14.603 35.683 19.962
14.602 35.702 19.765
14.601 35.709 19.578
14.600 35.712 19.382
14.600 35.717 19.279
14.599 35.736 19.095
14.598 35.743 18.898
14.597 35.736 18.809
14.596 35.732 18.619
14.595 35.736 18.519
14.594 35.727 18.325
14.592 35.734 18.140
14.591 35.744 17.946
14.590 35.737 17.759
14.590 35.728 17.661
14.589 35.726 17.558
14.588 35.722 17.374
14.587 35.740 17.183
14.586 35.760 16.987
14.586 35.789 16.794
14.585 35.861 16.507
14.585 35.878 16.411
14.585 35.881 16.306
14.584 35.894 16.122
14.584 35.920 15.929
14.583 35.939 15.738
14.581 35.942 15.343
14.581 35.939 15.250
14.457 0.434 13.756
14.456 0.299 13.684
14.455 0.222 13.542
14.454 0.210 13.377
14.453 0.197 13.224
14.452 0.182 13.066
14.451 0.179 12.907
14.450 0.179 12.744
14.449 0.170 12.591
14.449 0.163 12.429
14.448 0.161 12.284
14.447 0.155 12.112
14.446 0.151 11.954
14.445 0.149 11.797
14.444 0.135 11.647
14.443 0.120 11.480
14.442 0.118 11.325
14.441 0.118 11.171
14.440 0.112 11.007
14.439 0.103 10.852
14.438 0.121 10.691
14.437 0.150 10.522
14.436 0.115 10.376
14.435 0.060 10.223
14.434 0.040 10.065
14.434 0.014 9.906
14.433 -0.023 9.762
14.432 -0.044 9.599
14.431 -0.055 9.442
14.430 -0.061 9.288
14.429 -0.062 9.124
14.429 -0.060 8.970
14.428 -0.063 8.805
14.427 -0.079 8.650
14.426 -0.094 8.495
14.425 -0.098 8.336
14.424 -0.093 8.177
14.424 -0.088 8.016
14.423 -0.093 7.857
14.422 -0.101 7.700
14.421 -0.105 7.540
14.420 -0.015 7.364
14.420 0.075 7.269
14.419 0.148 7.184
14.419 0.173 7.030
14.417 0.124 6.868
14.417 0.108 6.714
14.416 0.096 6.547
14.415 0.089 6.398
14.414 0.087 6.234
14.413 0.083 6.080
14.412 0.068 5.919
14.412 0.050 5.761
14.411 0.045 5.599
14.410 0.045 5.449
14.409 0.039 5.285
14.409 0.033 5.137
14.408 0.025 4.967
14.407 0.020 4.807
14.406 0.015 4.651
14.405 0.001 4.496
14.404 -0.014 4.340
14.403 0.025 4.165
14.403 0.105 4.069
14.403 0.206 3.976
14.403 0.294 3.890
14.402 0.308 3.725
14.401 0.241 3.574
14.399 0.221 3.417
14.398 0.216 3.259
14.397 0.211 3.097
14.397 0.206 3.016
14.740 35.331 30.102
14.740 35.274 30.000
14.739 35.243 29.814
14.738 35.235 29.626
14.738 35.234 29.521
14.737 35.229 29.339
14.736 35.222 29.141
14.735 35.223 28.956
14.735 35.220 28.855
14.734 35.206 28.668
14.733 35.207 28.477
14.732 35.223 28.285
14.731 35.232 28.093
14.731 35.229 27.911
14.730 35.228 27.815
14.730 35.235 27.711
14.729 35.238 27.520
14.729 35.245 27.339
14.728 35.252 27.244
14.728 35.266 27.137
14.727 35.274 26.952
14.727 35.268 26.852
14.726 35.254 26.666
14.726 35.253 26.562
14.725 35.252 26.378
14.725 35.256 26.278
14.725 35.270 26.096
14.724 35.267 25.899
14.724 35.268 25.798
14.723 35.268 25.617
14.723 35.277 25.426
14.722 35.291 25.229
14.721 35.286 25.046
14.721 35.274 24.846
14.720 35.275 24.658
14.720 35.294 24.475
14.719 35.308 24.283
14.719 35.300 24.183
14.719 35.296 24.081
14.718 35.292 23.897
14.717 35.283 23.706
14.716 35.275 23.516
14.715 35.279 23.323
14.714 35.294 23.133
14.714 35.305 22.953
14.713 35.299 22.845
14.712 35.294 22.744
14.711 35.278 22.557
14.710 35.279 22.378
14.710 35.281 22.278
14.709 35.296 22.081
14.708 35.304 21.888
14.707 35.307 21.706
14.706 35.300 21.513
14.705 35.298 21.321
14.705 35.309 21.127
14.704 35.323 20.936
14.703 35.339 20.750
14.703 35.348 20.650
14.702 35.351 20.454
14.702 35.350 20.353
14.701 35.350 20.181
14.701 35.351 20.081
14.700 35.351 19.886
14.700 35.354 19.784
14.699 35.369 19.595
14.698 35.375 19.410
14.697 35.381 19.218
14.696 35.388 19.021
14.695 35.382 18.833
14.694 35.383 18.731
14.693 35.385 18.556
14.692 35.382 18.453
14.692 35.386 18.353
14.690 35.394 18.164
14.689 35.401 17.972
14.688 35.396 17.781
14.687 35.383 17.597
14.686 35.376 17.492
14.685 35.379 17.309
14.685 35.393 17.205
14.684 35.413 17.017
14.684 35.441 16.827
14.683 35.458 16.728
14.683 35.503 16.536
14.683 35.523 16.432
14.682 35.534 16.244
14.682 35.546 16.060
14.681 35.575 15.876
14.681 35.580 15.768
14.681 35.585 15.687
14.679 35.608 15.277
14.556 0.429 13.762
14.555 0.295 13.683
14.554 0.218 13.535
14.553 0.205 13.384
14.552 0.191 13.217
14.551 0.179 13.069
14.550 0.178 12.908
14.549 0.180 12.748
14.548 0.172 12.591
14.547 0.163 12.432
14.547 0.163 12.278
14.546 0.157 12.108
14.545 0.149 11.962
14.544 0.147 11.799
14.543 0.136 11.644
14.542 0.122 11.480
14.541 0.118 11.326
14.540 0.114 11.175
14.539 0.106 11.004
14.538 0.094 10.851
14.537 0.110 10.689
14.536 0.152 10.532
14.535 0.108 10.382
14.535 0.072 10.285
14.534 0.044 10.149
14.533 0.027 9.985
14.532 -0.008 9.833
14.531 -0.037 9.686
14.530 -0.052 9.514
14.529 -0.058 9.362
14.529 -0.057 9.210
14.528 -0.058 9.045
14.527 -0.058 8.890
14.526 -0.068 8.730
14.525 -0.082 8.566
14.525 -0.092 8.418
14.524 -0.089 8.256
14.523 -0.084 8.095
14.522 -0.088 7.933
14.521 -0.096 7.782
14.520 -0.110 7.626
14.519 -0.081 7.450
14.519 -0.022 7.357
14.518 0.068 7.273
14.518 0.140 7.192
14.517 0.167 7.024
14.516 0.120 6.863
14.515 0.111 6.710
14.515 0.099 6.560
14.514 0.090 6.391
14.513 0.089 6.236
14.512 0.083 6.072
14.511 0.070 5.925
14.510 0.052 5.761
14.510 0.044 5.613
14.509 0.045 5.443
14.508 0.041 5.279
14.507 0.031 5.139
14.506 0.019 4.965
14.506 0.013 4.812
14.505 0.005 4.656
14.504 -0.007 4.493
14.503 -0.017 4.342
14.502 0.026 4.172
14.502 0.110 4.064
14.502 0.211 3.972
14.501 0.299 3.884
14.500 0.309 3.726
14.499 0.239 3.577
14.498 0.218 3.422
14.497 0.218 3.253
14.496 0.216 3.105
14.496 0.209 3.015
14.838 35.029 30.104
14.837 34.974 30.012
14.836 34.941 29.818
14.836 34.931 29.718
14.835 34.933 29.537
14.835 34.937 29.430
14.834 34.930 29.256
14.834 34.925 29.154
14.833 34.931 29.049
14.832 34.923 28.869
14.831 34.907 28.674
14.831 34.903 28.572
14.830 34.920 28.390
14.829 34.931 28.210
14.829 34.936 28.109
14.829 34.934 28.006
14.828 34.941 27.814
14.827 34.942 27.626
14.826 34.945 27.440
14.826 34.954 27.339
14.825 34.971 27.151
14.825 34.980 26.966
14.824 34.972 26.768
14.824 34.957 26.575
14.823 34.956 26.385
14.822 34.970 26.207
14.822 34.969 26.103
14.822 34.970 25.999
14.821 34.967 25.821
14.821 34.967 25.721
14.820 34.970 25.531
14.820 34.982 25.347
14.820 34.992 25.245
14.819 34.986 25.050
14.818 34.969 24.863
14.818 34.966 24.677
14.818 34.967 24.576
14.817 34.982 24.386
14.817 34.988 24.286
14.816 34.987 24.106
14.816 34.984 24.006
14.815 34.976 23.820
14.814 34.967 23.626
14.813 34.968 23.438
14.812 34.961 23.247
14.812 34.972 23.051
14.811 34.974 22.870
14.810 34.969 22.769
14.809 34.955 22.579
14.808 34.964 22.391
14.807 34.971 22.287
14.806 34.989 22.106
14.806 35.007 21.912
14.805 35.016 21.811
14.804 35.014 21.623
14.803 35.008 21.435
14.803 35.020 21.249
14.802 35.023 21.144
14.802 35.032 21.044
14.801 35.041 20.858
14.801 35.042 20.757
14.800 35.044 20.579
14.800 35.040 20.386
14.799 35.043 20.285
14.799 35.032 20.099
14.798 35.028 19.908
14.797 35.037 19.711
14.796 35.044 19.537
14.796 35.044 19.435
14.795 35.048 19.332
14.794 35.050 19.138
14.793 35.050 18.958
14.792 35.046 18.858
14.791 35.045 18.666
14.790 35.050 18.482
14.789 35.053 18.286
14.787 35.062 18.099
14.786 35.066 17.907
14.786 35.068 17.803
14.785 35.064 17.617
14.784 35.060 17.430
14.783 35.073 17.238
14.782 35.088 17.040
14.781 35.112 16.846
14.781 35.151 16.661
14.780 35.183 16.474
14.780 35.188 16.370
14.780 35.201 16.179
14.779 35.214 15.996
14.778 35.237 15.803
14.778 35.263 15.705
14.655 0.626 13.812
14.654 0.388 13.758
14.653 0.286 13.690
14.652 0.219 13.535
14.651 0.206 13.382
14.651 0.190 13.223
14.650 0.176 13.068
14.649 0.175 12.910
14.648 0.175 12.750
14.647 0.165 12.588
14.646 0.163 12.428
14.645 0.167 12.275
14.644 0.158 12.121
14.643 0.148 11.960
14.643 0.147 11.795
14.642 0.135 11.640
14.641 0.120 11.486
14.640 0.113 11.327
14.639 0.104 11.163
14.638 0.095 11.019
14.637 0.085 10.852
14.636 0.116 10.689
14.635 0.168 10.518
14.634 0.125 10.377
14.633 0.061 10.221
14.632 0.037 10.066
14.631 0.007 9.912
14.630 -0.030 9.755
14.629 -0.054 9.607
14.629 -0.065 9.441
14.628 -0.063 9.286
14.627 -0.063 9.131
14.626 -0.066 8.968
14.625 -0.070 8.804
14.625 -0.081 8.651
14.624 -0.091 8.494
14.623 -0.092 8.333
14.622 -0.087 8.181
14.621 -0.088 8.020
14.620 -0.096 7.857
14.619 -0.103 7.697
14.618 -0.105 7.548
14.618 -0.074 7.461
14.617 -0.014 7.356
14.617 0.076 7.268
14.617 0.150 7.186
14.616 0.177 7.019
14.615 0.127 6.872
14.614 0.111 6.707
14.613 0.096 6.553
14.612 0.084 6.393
14.612 0.078 6.241
14.611 0.078 6.079
14.610 0.067 5.914
14.609 0.051 5.769
14.609 0.046 5.604
14.608 0.042 5.449
14.607 0.037 5.292
14.606 0.029 5.126
14.605 0.013 4.973
14.604 0.006 4.810
14.604 -0.002 4.658
14.603 -0.012 4.497
14.602 -0.016 4.336
14.601 0.035 4.167
14.601 0.126 4.061
14.601 0.231 3.976
14.600 0.319 3.896
14.599 0.319 3.716
14.598 0.242 3.576
14.597 0.225 3.415
14.596 0.224 3.255
14.595 0.221 3.095
14.595 0.215 3.024
14.936 34.859 30.209
14.936 34.748 30.110
14.935 34.695 30.012
14.934 34.663 29.824
14.934 34.653 29.625
14.933 34.658 29.445
14.932 34.655 29.255
14.931 34.648 29.061
14.930 34.642 28.871
14.930 34.631 28.689
14.929 34.628 28.587
14.928 34.645 28.395
14.928 34.657 28.294
14.927 34.665 28.113
14.926 34.672 27.927
14.926 34.670 27.825
14.925 34.667 27.636
14.925 34.670 27.448
14.924 34.681 27.254
14.923 34.689 27.060
14.923 34.692 26.875
14.922 34.683 26.688
14.921 34.670 26.492
14.921 34.680 26.299
14.920 34.688 26.120
14.920 34.676 25.926
14.919 34.674 25.734
14.918 34.685 25.543
14.918 34.700 25.352
14.917 34.702 25.167
14.917 34.699 25.061
14.917 34.687 24.881
14.916 34.676 24.686
14.915 34.681 24.496
14.915 34.687 24.310
14.914 34.688 24.115
14.913 34.690 23.925
14.913 34.685 23.740
14.912 34.680 23.638
14.911 34.678 23.455
14.911 34.669 23.259
14.910 34.675 23.070
14.909 34.680 22.886
14.908 34.676 22.785
14.907 34.670 22.588
14.906 34.686 22.408
14.905 34.703 22.220
14.905 34.710 22.119
14.904 34.726 22.019
14.903 34.741 21.834
14.902 34.744 21.640
14.902 34.743 21.451
14.901 34.748 21.260
14.900 34.753 21.067
14.899 34.758 20.881
14.899 34.756 20.689
14.898 34.746 20.492
14.897 34.738 20.310
14.897 34.725 20.119
14.896 34.719 19.932
14.895 34.725 19.739
14.894 34.731 19.547
14.893 34.734 19.356
14.892 34.727 19.173
14.892 34.721 19.070
14.890 34.718 18.883
14.889 34.717 18.695
14.888 34.723 18.507
14.887 34.730 18.410
14.887 34.730 18.307
14.885 34.744 18.117
14.884 34.750 17.935
14.883 34.754 17.737
14.882 34.754 17.546
14.881 34.757 17.360
14.880 34.773 17.163
14.880 34.791 16.977
14.879 34.805 16.877
14.879 34.815 16.775
14.879 34.852 16.593
14.878 34.871 16.394
14.878 34.897 16.208
14.877 34.922 16.024
14.877 34.934 15.825
14.876 34.935 15.728
14.754 0.624 13.812
14.753 0.427 13.756
14.753 0.306 13.687
14.752 0.228 13.538
14.751 0.210 13.378
14.750 0.197 13.223
14.749 0.179 13.066
14.748 0.177 12.906
14.747 0.176 12.752
14.746 0.167 12.587
14.745 0.165 12.433
14.744 0.172 12.271
14.743 0.165 12.113
14.743 0.153 11.961
14.742 0.154 11.798
14.741 0.142 11.642
14.740 0.124 11.481
14.739 0.112 11.328
14.738 0.101 11.169
14.737 0.092 11.010
14.736 0.081 10.861
14.735 0.125 10.688
14.734 0.189 10.517
14.733 0.137 10.366
14.732 0.057 10.226
14.731 0.034 10.063
14.730 0.002 9.919
14.729 -0.031 9.753
14.728 -0.050 9.602
14.728 -0.059 9.452
14.727 -0.061 9.275
14.726 -0.062 9.128
14.725 -0.066 8.963
14.725 -0.076 8.812
14.724 -0.089 8.659
14.723 -0.096 8.491
14.722 -0.095 8.338
14.721 -0.095 8.176
14.720 -0.100 8.016
14.719 -0.103 7.857
14.718 -0.105 7.700
14.717 -0.105 7.546
14.717 -0.073 7.460
14.717 -0.011 7.358
14.716 0.080 7.264
14.716 0.156 7.186
14.715 0.185 7.021
14.714 0.131 6.868
14.713 0.115 6.714
14.712 0.098 6.551
14.711 0.081 6.393
14.711 0.073 6.236
14.710 0.070 6.081
14.709 0.061 5.920
14.708 0.053 5.765
14.708 0.050 5.604
14.707 0.042 5.446
14.706 0.036 5.283
14.705 0.027 5.127
14.704 0.010 4.980
14.704 0.002 4.808
14.703 -0.003 4.663
14.702 -0.012 4.490
14.701 -0.016 4.339
14.700 0.045 4.166
14.700 0.138 4.065
14.700 0.243 3.972
14.699 0.331 3.888
14.698 0.326 3.725
14.698 0.278 3.638
14.697 0.232 3.498
14.696 0.226 3.340
14.695 0.224 3.172
14.694 0.218 3.020
15.035 34.589 30.210
15.034 34.486 30.110
15.034 34.434 30.013
15.033 34.398 29.828
15.032 34.388 29.638
15.032 34.392 29.449
15.031 34.391 29.259
15.030 34.383 29.069
15.029 34.374 28.878
15.028 34.373 28.688
15.027 34.379 28.504
15.027 34.382 28.407
15.027 34.391 28.303
15.026 34.402 28.115
15.025 34.410 27.929
15.024 34.409 27.741
15.024 34.407 27.554
15.023 34.405 27.452
15.023 34.409 27.266
15.022 34.416 27.072
15.021 34.418 26.886
15.021 34.414 26.694
15.020 34.406 26.507
15.019 34.415 26.310
15.019 34.417 26.127
15.018 34.404 25.933
15.018 34.402 25.742
15.017 34.412 25.641
15.017 34.426 25.457
15.016 34.434 25.270
15.016 34.434 25.084
15.016 34.427 24.984
15.015 34.424 24.883
15.015 34.410 24.706
15.014 34.405 24.604
15.014 34.407 24.416
15.014 34.411 24.315
15.013 34.415 24.130
15.012 34.422 23.939
15.012 34.423 23.753
15.011 34.426 23.560
15.010 34.417 23.370
15.009 34.415 23.178
15.008 34.426 22.981
15.007 34.427 22.804
15.006 34.435 22.615
15.005 34.435 22.511
15.004 34.446 22.324
15.004 34.459 22.137
15.003 34.470 21.942
15.002 34.483 21.746
15.001 34.483 21.562
15.000 34.480 21.371
14.999 34.481 21.181
14.999 34.485 21.078
14.998 34.487 20.900
14.998 34.485 20.794
14.997 34.476 20.614
14.997 34.463 20.424
14.996 34.465 20.320
14.996 34.452 20.141
14.995 34.441 19.948
14.994 34.450 19.758
14.993 34.452 19.566
14.992 34.446 19.377
14.991 34.436 19.191
14.990 34.426 19.006
14.989 34.417 18.906
14.989 34.420 18.802
14.987 34.423 18.624
14.986 34.427 18.433
14.985 34.436 18.241
14.984 34.440 18.135
14.983 34.446 17.956
14.982 34.446 17.765
14.981 34.446 17.570
14.980 34.450 17.384
14.979 34.471 17.186
14.979 34.490 17.087
14.978 34.522 16.906
14.978 34.533 16.809
14.978 34.550 16.705
14.977 34.572 16.520
14.977 34.601 16.329
14.976 34.631 16.143
14.976 34.645 15.957
14.975 34.655 15.758
14.853 0.401 13.761
14.853 0.285 13.692
14.851 0.233 13.537
14.851 0.213 13.378
14.850 0.197 13.224
14.849 0.183 13.061
14.848 0.178 12.909
14.847 0.174 12.745
14.846 0.168 12.590
14.845 0.166 12.431
14.844 0.172 12.275
14.844 0.164 12.116
14.843 0.150 11.952
14.842 0.146 11.800
14.841 0.135 11.647
14.840 0.116 11.485
14.839 0.104 11.326
14.838 0.095 11.170
14.837 0.086 11.013
14.836 0.077 10.859
14.835 0.139 10.691
14.835 0.190 10.607
14.834 0.264 10.509
14.834 0.209 10.422
14.833 0.096 10.297
14.832 0.041 10.147
14.831 0.022 9.979
14.830 -0.009 9.836
14.829 -0.034 9.679
14.828 -0.046 9.522
14.827 -0.052 9.360
14.827 -0.057 9.206
14.826 -0.058 9.046
14.825 -0.066 8.887
14.824 -0.082 8.737
14.823 -0.091 8.570
14.822 -0.090 8.411
14.822 -0.096 8.262
14.821 -0.103 8.098
14.820 -0.107 7.935
14.819 -0.110 7.783
14.818 -0.110 7.635
14.817 -0.110 7.534
14.817 -0.020 7.363
14.816 0.073 7.267
14.816 0.154 7.191
14.815 0.183 7.025
14.814 0.126 6.856
14.813 0.112 6.713
14.812 0.098 6.549
14.812 0.085 6.400
14.811 0.078 6.237
14.810 0.072 6.072
14.809 0.065 5.927
14.808 0.058 5.758
14.808 0.049 5.605
14.807 0.043 5.444
14.806 0.036 5.289
14.805 0.028 5.125
14.805 0.017 4.975
14.804 0.009 4.812
14.803 0.005 4.654
14.802 -0.009 4.501
14.801 -0.011 4.341
14.800 0.053 4.163
14.800 0.143 4.053
14.800 0.247 3.967
14.800 0.336 3.888
14.799 0.334 3.712
14.798 0.250 3.585
14.796 0.231 3.403
14.795 0.228 3.267
14.794 0.224 3.089
14.794 0.218 3.020
15.136 34.683 30.399
15.135 34.486 30.303
15.134 34.330 30.210
15.134 34.222 30.116
15.133 34.171 30.028
15.132 34.138 29.832
15.132 34.127 29.642
15.131 34.135 29.455
15.130 34.138 29.269
15.130 34.134 29.071
15.129 34.126 28.879
15.128 34.128 28.702
15.127 34.129 28.505
15.126 34.133 28.316
15.126 34.141 28.133
15.125 34.142 28.033
15.125 34.150 27.930
15.124 34.153 27.745
15.123 34.148 27.557
15.123 34.146 27.367
15.122 34.143 27.184
15.121 34.149 26.985
15.121 34.148 26.798
15.120 34.147 26.605
15.119 34.150 26.424
15.119 34.158 26.229
15.118 34.148 26.038
15.118 34.142 25.848
15.117 34.149 25.665
15.117 34.150 25.568
15.116 34.161 25.463
15.116 34.172 25.283
15.115 34.169 25.090
15.115 34.164 24.905
15.114 34.152 24.708
15.114 34.148 24.521
15.113 34.158 24.334
15.113 34.165 24.143
15.112 34.178 23.945
15.111 34.180 23.768
15.111 34.176 23.672
15.110 34.180 23.566
15.110 34.175 23.386
15.109 34.172 23.192
15.108 34.186 23.005
15.107 34.196 22.809
15.106 34.208 22.623
15.105 34.218 22.437
15.104 34.217 22.340
15.104 34.220 22.234
15.103 34.219 22.058
15.102 34.228 21.861
15.101 34.232 21.669
15.100 34.230 21.483
15.100 34.226 21.379
15.099 34.224 21.199
15.099 34.228 21.099
15.098 34.231 20.922
15.098 34.228 20.822
15.097 34.229 20.718
15.097 34.218 20.525
15.096 34.214 20.350
15.095 34.204 20.152
15.094 34.192 19.967
15.094 34.195 19.779
15.093 34.190 19.588
15.092 34.173 19.402
15.091 34.162 19.302
15.090 34.159 19.201
15.089 34.146 19.025
15.088 34.138 18.835
15.087 34.140 18.638
15.086 34.144 18.447
15.084 34.149 18.266
15.083 34.160 18.072
15.082 34.163 17.887
15.082 34.161 17.783
15.081 34.157 17.597
15.080 34.157 17.407
15.079 34.182 17.212
15.079 34.203 17.111
15.078 34.242 16.921
15.077 34.268 16.735
15.077 34.295 16.548
15.077 34.310 16.452
15.077 34.337 16.351
15.076 34.353 16.251
15.076 34.372 16.068
15.075 34.375 15.887
15.075 34.389 15.801
14.954 0.424 13.762
14.953 0.317 13.683
14.952 0.233 13.540
14.951 0.214 13.383
14.950 0.197 13.214
14.949 0.183 13.068
14.948 0.175 12.907
14.947 0.169 12.743
14.946 0.160 12.592
14.946 0.160 12.435
14.945 0.166 12.271
14.944 0.159 12.120
14.943 0.146 11.961
14.942 0.139 11.796
14.941 0.128 11.643
14.940 0.112 11.484
14.939 0.100 11.330
14.938 0.093 11.173
14.937 0.087 11.012
14.936 0.078 10.851
14.935 0.137 10.683
14.935 0.204 10.614
14.935 0.252 10.514
14.934 0.159 10.371
14.932 0.066 10.217
14.932 0.035 10.069
14.931 0.009 9.909
14.930 -0.023 9.758
14.929 -0.039 9.595
14.928 -0.048 9.444
14.927 -0.057 9.284
14.927 -0.063 9.130
14.926 -0.065 8.970
14.925 -0.073 8.803
14.924 -0.087 8.658
14.923 -0.091 8.495
14.922 -0.094 8.337
14.921 -0.107 8.171
14.921 -0.114 8.024
14.920 -0.115 7.862
14.919 -0.109 7.701
14.918 -0.110 7.536
14.917 -0.020 7.376
14.917 0.076 7.274
14.916 0.156 7.178
14.916 0.182 7.016
14.915 0.120 6.871
14.914 0.103 6.711
14.913 0.092 6.556
14.912 0.079 6.401
14.911 0.072 6.235
14.910 0.065 6.075
14.910 0.060 5.930
14.909 0.054 5.758
14.908 0.044 5.610
14.907 0.037 5.448
14.906 0.032 5.283
14.906 0.030 5.129
14.905 0.021 4.969
14.904 0.012 4.817
14.903 0.013 4.647
14.902 -0.003 4.498
14.901 -0.013 4.344
14.901 0.046 4.168
14.900 0.131 4.054
14.900 0.229 3.966
14.900 0.318 3.887
14.899 0.331 3.719
14.898 0.252 3.578
14.897 0.229 3.414
14.896 0.228 3.255
14.895 0.224 3.100
15.238 34.847 30.579
15.236 34.618 30.490
15.235 34.410 30.398
15.234 34.223 30.313
15.233 34.076 30.222
15.233 33.970 30.121
15.232 33.915 30.026
15.231 33.878 29.842
15.231 33.869 29.741
15.230 33.872 29.559
15.230 33.882 29.455
15.229 33.887 29.271
15.229 33.881 29.170
15.228 33.880 28.990
15.227 33.884 28.802
15.227 33.889 28.696
15.226 33.885 28.512
15.225 33.884 28.324
15.225 33.892 28.131
15.224 33.897 27.948
15.223 33.902 27.753
15.222 33.900 27.569
15.222 33.896 27.370
15.221 33.888 27.181
15.220 33.892 27.006
15.220 33.893 26.906
15.220 33.896 26.801
15.219 33.892 26.618
15.218 33.893 26.435
15.218 33.900 26.238
15.217 33.891 26.046
15.217 33.885 25.858
15.216 33.892 25.678
15.216 33.897 25.483
15.215 33.900 25.380
15.215 33.905 25.194
15.214 33.901 25.008
15.214 33.896 24.825
15.213 33.896 24.722
15.213 33.900 24.524
15.212 33.915 24.344
15.212 33.928 24.159
15.211 33.945 23.966
15.211 33.947 23.860
15.210 33.947 23.681
15.210 33.949 23.580
15.209 33.949 23.397
15.208 33.947 23.212
15.207 33.949 23.110
15.206 33.967 22.921
15.205 33.975 22.736
15.205 33.982 22.625
15.204 33.992 22.441
15.203 33.988 22.261
15.202 33.975 22.062
15.201 33.978 21.870
15.200 33.986 21.692
15.199 33.981 21.501
15.199 33.971 21.397
15.198 33.968 21.220
15.198 33.974 21.125
15.197 33.975 21.019
15.197 33.979 20.837
15.196 33.972 20.649
15.195 33.966 20.459
15.195 33.969 20.362
15.195 33.964 20.256
15.194 33.956 20.082
15.193 33.950 19.890
15.192 33.949 19.698
15.191 33.936 19.511
15.190 33.917 19.317
15.189 33.907 19.135
15.188 33.885 18.948
15.187 33.874 18.752
15.185 33.876 18.576
15.185 33.880 18.467
15.183 33.886 18.281
15.182 33.897 18.089
15.181 33.900 17.900
15.180 33.900 17.715
15.180 33.894 17.615
15.179 33.888 17.429
15.178 33.919 17.242
15.178 33.945 17.141
15.177 33.963 17.038
15.177 33.994 16.850
15.177 34.009 16.750
15.176 34.016 16.649
15.176 34.051 16.476
15.176 34.078 16.376
15.175 34.116 16.182
15.175 34.132 16.005
15.174 34.125 15.903
15.174 34.133 15.708
15.173 34.152 15.620
15.054 0.386 13.765
15.053 0.284 13.695
15.052 0.234 13.532
15.051 0.216 13.381
15.050 0.199 13.223
15.049 0.184 13.064
15.048 0.177 12.909
15.047 0.169 12.746
15.046 0.156 12.593
15.046 0.156 12.434
15.045 0.166 12.272
15.044 0.161 12.111
15.043 0.148 11.960
15.042 0.144 11.801
15.041 0.131 11.642
15.040 0.114 11.486
15.039 0.100 11.333
15.038 0.095 11.162
15.037 0.092 11.016
15.036 0.079 10.859
15.035 0.146 10.680
15.035 0.273 10.580
15.035 0.342 10.489
15.034 0.236 10.369
15.033 0.127 10.304
15.032 0.067 10.221
15.032 0.030 10.070
15.031 0.004 9.908
15.030 -0.024 9.757
15.029 -0.038 9.608
15.028 -0.049 9.433
15.027 -0.059 9.286
15.027 -0.066 9.130
15.026 -0.065 8.965
15.025 -0.071 8.806
15.024 -0.083 8.649
15.023 -0.086 8.497
15.022 -0.095 8.341
15.021 -0.108 8.170
15.021 -0.116 8.023
15.020 -0.117 7.857
15.019 -0.109 7.706
15.018 -0.115 7.542
15.017 -0.085 7.457
15.017 -0.019 7.365
15.017 0.081 7.264
15.016 0.163 7.176
15.016 0.183 7.025
15.015 0.118 6.868
15.014 0.102 6.715
15.013 0.091 6.556
15.012 0.080 6.393
15.011 0.072 6.242
15.010 0.069 6.077
15.010 0.066 5.918
15.009 0.056 5.761
15.008 0.046 5.609
15.007 0.038 5.441
15.006 0.031 5.291
15.006 0.033 5.132
15.005 0.029 4.966
15.004 0.020 4.816
15.003 0.020 4.653
15.002 0.007 4.488
15.001 -0.014 4.338
15.001 0.023 4.176
15.000 0.099 4.075
15.000 0.195 3.977
15.000 0.284 3.890
14.999 0.308 3.727
14.998 0.241 3.568
14.997 0.220 3.423
14.996 0.217 3.250
14.995 0.212 3.099
14.994 0.208 3.023
15.337 34.819 30.673
15.336 34.594 30.587
15.335 34.376 30.498
15.334 34.175 30.402
15.333 33.996 30.309
15.332 33.854 30.220
15.332 33.746 30.126
15.331 33.688 30.033
15.330 33.650 29.838
15.330 33.645 29.654
15.329 33.647 29.553
15.329 33.650 29.379
15.328 33.647 29.183
15.328 33.655 29.080
15.327 33.661 28.901
15.326 33.661 28.704
15.325 33.657 28.513
15.324 33.655 28.326
15.324 33.655 28.149
15.323 33.653 28.046
15.323 33.658 27.946
15.322 33.660 27.773
15.322 33.655 27.663
15.321 33.650 27.477
15.321 33.653 27.371
15.320 33.648 27.200
15.319 33.652 27.000
15.319 33.663 26.819
15.318 33.659 26.629
15.317 33.657 26.434
15.317 33.663 26.253
15.317 33.657 26.154
15.316 33.654 26.051
15.316 33.651 25.879
15.315 33.654 25.772
15.315 33.656 25.585
15.314 33.659 25.399
15.314 33.665 25.211
15.313 33.659 25.017
15.313 33.657 24.823
15.312 33.663 24.642
15.312 33.679 24.450
15.311 33.691 24.348
15.311 33.705 24.172
15.310 33.711 24.066
15.310 33.723 23.879
15.309 33.722 23.690
15.308 33.720 23.502
15.307 33.720 23.313
15.306 33.726 23.121
15.305 33.740 22.930
15.305 33.747 22.744
15.303 33.756 22.556
15.303 33.760 22.448
15.302 33.752 22.266
15.301 33.743 22.082
15.300 33.737 21.978
15.300 33.742 21.802
15.299 33.749 21.697
15.298 33.744 21.517
15.297 33.734 21.323
15.297 33.742 21.132
15.296 33.749 20.941
15.295 33.748 20.757
15.295 33.732 20.559
15.294 33.722 20.389
15.294 33.719 20.289
15.293 33.722 20.182
15.293 33.716 19.998
15.292 33.716 19.814
15.291 33.714 19.712
15.290 33.704 19.525
15.289 33.689 19.342
15.288 33.674 19.149
15.287 33.656 18.964
15.286 33.643 18.774
15.284 33.638 18.584
15.283 33.643 18.396
15.282 33.651 18.211
15.281 33.651 18.012
15.280 33.651 17.828
15.279 33.646 17.634
15.278 33.641 17.449
15.277 33.671 17.258
15.276 33.719 17.067
15.276 33.741 16.964
15.276 33.763 16.780
15.275 33.768 16.677
15.275 33.803 16.497
15.275 33.832 16.402
15.275 33.851 16.303
15.274 33.871 16.113
15.274 33.883 16.011
15.273 33.882 15.831
15.273 33.848 15.735
15.272 33.832 15.548
15.154 0.627 13.811
15.153 0.397 13.753
15.153 0.294 13.686
15.152 0.238 13.531
15.151 0.215 13.383
15.150 0.196 13.224
15.149 0.185 13.063
15.148 0.178 12.906
15.147 0.168 12.752
15.146 0.153 12.593
15.145 0.149 12.435
15.144 0.163 12.274
15.144 0.161 12.114
15.143 0.151 11.955
15.142 0.147 11.796
15.141 0.135 11.655
15.140 0.117 11.475
15.139 0.104 11.326
15.138 0.100 11.174
15.137 0.097 11.011
15.136 0.085 10.851
15.135 0.157 10.680
15.135 0.272 10.590
15.133 0.133 10.294
15.132 0.039 10.141
15.131 0.016 9.986
15.130 -0.012 9.840
15.129 -0.028 9.675
15.128 -0.040 9.522
15.127 -0.051 9.362
15.127 -0.060 9.203
15.126 -0.061 9.047
15.125 -0.059 8.890
15.124 -0.068 8.732
15.123 -0.073 8.567
15.123 -0.079 8.420
15.122 -0.096 8.255
15.121 -0.104 8.097
15.120 -0.109 7.939
15.119 -0.107 7.786
15.118 -0.111 7.617
15.117 -0.084 7.456
15.117 -0.015 7.356
15.116 0.091 7.262
15.116 0.175 7.177
15.115 0.190 7.032
15.114 0.121 6.870
15.113 0.107 6.712
15.112 0.097 6.556
15.112 0.087 6.385
15.111 0.079 6.241
15.110 0.077 6.071
15.109 0.077 5.920
15.108 0.067 5.757
15.108 0.053 5.615
15.107 0.043 5.442
15.106 0.036 5.288
15.105 0.034 5.126
15.105 0.024 4.979
15.104 0.018 4.807
15.103 0.015 4.653
15.102 -0.001 4.494
15.101 -0.025 4.342
15.100 -0.001 4.177
15.100 0.068 4.082
15.100 0.159 3.990
15.099 0.247 3.903
15.099 0.289 3.801
15.098 0.264 3.653
15.097 0.221 3.491
15.096 0.210 3.347
15.095 0.207 3.177
15.094 0.207 3.021
15.435 34.346 30.586
15.434 34.128 30.499
15.433 33.937 30.408
15.432 33.763 30.315
15.431 33.623 30.223
15.430 33.517 30.130
15.430 33.462 30.031
15.429 33.427 29.855
15.428 33.420 29.753
15.428 33.422 29.563
15.427 33.429 29.373
15.426 33.426 29.189
15.426 33.431 28.998
15.425 33.441 28.803
15.424 33.439 28.620
15.423 33.436 28.434
15.423 33.438 28.330
15.422 33.438 28.150
15.421 33.443 27.953
15.421 33.437 27.773
15.420 33.433 27.575
15.419 33.436 27.395
15.419 33.429 27.290
15.418 33.424 27.108
15.417 33.437 26.921
15.417 33.442 26.731
15.416 33.428 26.538
15.416 33.429 26.349
15.415 33.435 26.165
15.414 33.426 25.967
15.414 33.430 25.789
15.414 33.438 25.683
15.413 33.438 25.505
15.413 33.435 25.402
15.412 33.439 25.221
15.412 33.440 25.028
15.411 33.445 24.927
15.411 33.452 24.747
15.410 33.471 24.559
15.410 33.485 24.363
15.409 33.496 24.175
15.409 33.507 23.986
15.408 33.512 23.794
15.407 33.510 23.604
15.406 33.505 23.415
15.405 33.499 23.230
15.404 33.508 23.037
15.403 33.512 22.851
15.403 33.511 22.746
15.402 33.522 22.567
15.401 33.525 22.382
15.400 33.519 22.191
15.399 33.513 21.997
15.398 33.515 21.804
15.397 33.518 21.624
15.397 33.517 21.523
15.396 33.508 21.335
15.395 33.516 21.152
15.395 33.518 21.044
15.394 33.522 20.868
15.394 33.512 20.681
15.393 33.490 20.483
15.392 33.486 20.299
15.391 33.489 20.106
15.391 33.494 19.917
15.390 33.491 19.734
15.389 33.480 19.545
15.388 33.473 19.356
15.387 33.455 19.168
15.385 33.438 18.978
15.384 33.428 18.790
15.383 33.423 18.601
15.382 33.426 18.413
15.380 33.428 18.225
15.380 33.431 18.125
15.379 33.431 17.938
15.378 33.427 17.757
15.377 33.419 17.560
15.376 33.430 17.368
15.375 33.464 17.183
15.375 33.482 17.085
15.375 33.505 16.984
15.374 33.534 16.796
15.374 33.559 16.598
15.373 33.601 16.427
15.373 33.618 16.318
15.373 33.638 16.215
15.372 33.646 16.055
15.372 33.640 15.949
15.371 33.627 15.758
15.371 33.638 15.642
15.370 33.638 15.545
15.253 0.385 13.766
15.252 0.290 13.693
15.251 0.237 13.533
15.250 0.215 13.375
15.249 0.196 13.219
15.248 0.185 13.067
15.247 0.177 12.909
15.246 0.167 12.756
15.245 0.153 12.588
15.244 0.150 12.435
15.244 0.163 12.276
15.243 0.165 12.111
15.242 0.159 11.958
15.241 0.155 11.801
15.240 0.142 11.641
15.239 0.127 11.488
15.238 0.115 11.319
15.237 0.107 11.172
15.236 0.101 11.011
15.235 0.094 10.846
15.234 0.167 10.681
15.234 0.278 10.583
15.233 0.336 10.416
15.233 0.212 10.365
15.232 0.114 10.298
15.231 0.035 10.148
15.230 0.013 9.995
15.229 -0.014 9.832
15.228 -0.034 9.683
15.227 -0.042 9.513
15.227 -0.049 9.366
15.226 -0.060 9.206
15.225 -0.060 9.047
15.224 -0.055 8.893
15.223 -0.061 8.728
15.223 -0.065 8.568
15.222 -0.074 8.408
15.221 -0.090 8.252
15.220 -0.099 8.105
15.219 -0.104 7.936
15.218 -0.106 7.781
15.217 -0.111 7.624
15.216 -0.073 7.458
15.216 0.002 7.359
15.216 0.111 7.259
15.215 0.198 7.176
15.214 0.208 7.015
15.213 0.131 6.873
15.212 0.111 6.704
15.212 0.103 6.552
15.211 0.089 6.404
15.210 0.073 6.230
15.209 0.075 6.085
15.208 0.078 5.926
15.208 0.066 5.752
15.207 0.054 5.603
15.206 0.042 5.447
15.205 0.035 5.285
15.205 0.033 5.133
15.204 0.018 4.973
15.203 0.009 4.813
15.202 0.008 4.659
15.201 -0.007 4.488
15.200 -0.029 4.334
15.199 -0.019 4.178
15.199 0.046 4.085
15.199 0.134 3.991
15.198 0.224 3.902
15.198 0.278 3.738
15.196 0.236 3.570
15.195 0.215 3.422
15.194 0.209 3.254
15.193 0.209 3.096
15.193 0.207 3.024
15.533 34.088 30.595
15.532 33.886 30.502
15.531 33.700 30.413
15.530 33.534 30.325
15.529 33.401 30.227
15.528 33.298 30.134
15.528 33.244 30.039
15.527 33.217 29.938
15.527 33.211 29.766
15.527 33.215 29.659
15.526 33.220 29.479
15.525 33.223 29.286
15.524 33.221 29.090
15.524 33.228 28.912
15.523 33.236 28.724
15.522 33.231 28.529
15.521 33.226 28.342
15.521 33.223 28.242
15.520 33.228 28.061
15.519 33.224 27.862
15.519 33.215 27.687
15.518 33.222 27.493
15.517 33.226 27.299
15.517 33.223 27.117
15.516 33.234 26.921
15.515 33.239 26.741
15.515 33.219 26.542
15.514 33.214 26.362
15.513 33.220 26.171
15.513 33.213 25.976
15.512 33.218 25.796
15.512 33.225 25.611
15.511 33.229 25.412
15.511 33.235 25.225
15.510 33.242 25.037
15.510 33.246 24.843
15.509 33.265 24.658
15.509 33.286 24.474
15.508 33.292 24.378
15.508 33.289 24.274
15.507 33.292 24.089
15.507 33.294 23.898
15.506 33.293 23.713
15.505 33.286 23.528
15.504 33.276 23.331
15.503 33.276 23.148
15.502 33.283 22.955
15.501 33.283 22.770
15.500 33.293 22.576
15.499 33.299 22.389
15.498 33.295 22.202
15.497 33.293 22.014
15.497 33.301 21.826
15.496 33.305 21.633
15.495 33.303 21.444
15.494 33.300 21.254
15.493 33.304 21.074
15.493 33.310 20.974
15.493 33.306 20.870
15.492 33.289 20.688
15.491 33.263 20.503
15.491 33.260 20.313
15.490 33.266 20.124
15.489 33.268 19.944
15.488 33.269 19.746
15.487 33.263 19.564
15.486 33.259 19.366
15.485 33.247 19.174
15.484 33.232 18.995
15.483 33.224 18.807
15.481 33.224 18.618
15.480 33.224 18.433
15.479 33.226 18.236
15.478 33.224 18.045
15.477 33.222 17.862
15.476 33.218 17.677
15.475 33.218 17.488
15.474 33.234 17.292
15.474 33.272 17.107
15.473 33.295 17.015
15.473 33.308 16.902
15.473 33.324 16.801
15.472 33.345 16.622
15.472 33.381 16.434
15.472 33.396 16.333
15.471 33.413 16.154
15.470 33.410 15.979
15.470 33.419 15.876
15.470 33.415 15.759
15.469 33.434 15.665
15.352 0.358 13.758
15.351 0.275 13.686
15.350 0.230 13.541
15.349 0.210 13.383
15.348 0.190 13.223
15.347 0.179 13.063
15.346 0.173 12.906
15.346 0.166 12.751
15.345 0.158 12.595
15.344 0.152 12.434
15.343 0.167 12.272
15.342 0.172 12.108
15.341 0.165 11.959
15.340 0.163 11.800
15.339 0.150 11.637
15.338 0.135 11.481
15.337 0.123 11.324
15.336 0.115 11.171
15.335 0.108 11.013
15.334 0.094 10.848
15.333 0.136 10.680
15.334 0.374 10.567
15.333 0.338 10.423
15.332 0.210 10.368
15.331 0.110 10.297
15.330 0.018 10.154
15.329 0.007 9.988
15.328 -0.016 9.834
15.327 -0.037 9.682
15.327 -0.040 9.517
15.326 -0.045 9.366
15.325 -0.056 9.208
15.324 -0.058 9.041
15.324 -0.053 8.891
15.323 -0.058 8.720
15.322 -0.059 8.573
15.321 -0.069 8.406
15.320 -0.088 8.260
15.319 -0.103 8.096
15.318 -0.106 7.936
15.317 -0.111 7.788
15.316 -0.122 7.620
15.316 -0.069 7.455
15.315 0.014 7.356
15.315 0.126 7.266
15.315 0.213 7.183
15.314 0.218 7.015
15.313 0.132 6.868
15.312 0.112 6.715
15.311 0.103 6.538
15.310 0.085 6.399
15.309 0.067 6.244
15.308 0.070 6.076
15.308 0.072 5.924
15.307 0.065 5.762
15.306 0.054 5.603
15.305 0.043 5.447
15.305 0.034 5.284
15.304 0.030 5.128
15.303 0.016 4.976
15.302 0.000 4.811
15.301 0.002 4.656
15.300 -0.006 4.492
15.300 -0.023 4.352
15.299 -0.020 4.173
15.298 0.034 4.084
15.298 0.117 3.987
15.298 0.212 3.896
15.297 0.268 3.813
15.296 0.260 3.655
15.295 0.222 3.498
15.294 0.210 3.336
15.293 0.206 3.184
15.292 0.208 3.018
15.633 34.051 30.688
15.632 33.844 30.596
15.631 33.661 30.501
15.630 33.478 30.417
15.629 33.314 30.332
15.628 33.186 30.239
15.627 33.090 30.137
15.627 33.038 30.037
15.626 33.008 29.859
15.626 33.011 29.666
15.625 33.014 29.474
15.624 33.013 29.299
15.623 33.013 29.108
15.623 33.011 29.006
15.623 33.019 28.898
15.622 33.026 28.727
15.621 33.027 28.533
15.620 33.021 28.350
15.620 33.023 28.158
15.619 33.026 27.977
15.618 33.016 27.876
15.618 33.013 27.773
15.617 33.017 27.591
15.617 33.028 27.408
15.616 33.034 27.209
15.615 33.035 27.033
15.615 33.032 26.930
15.614 33.032 26.744
15.614 33.018 26.553
15.613 33.012 26.368
15.613 33.015 26.179
15.612 33.013 25.989
15.611 33.019 25.800
15.611 33.026 25.606
15.610 33.029 25.425
15.610 33.043 25.231
15.610 33.053 25.131
15.609 33.056 24.963
15.609 33.056 24.866
15.609 33.069 24.757
15.608 33.093 24.573
15.608 33.097 24.377
15.607 33.090 24.194
15.606 33.090 24.007
15.606 33.088 23.820
15.605 33.083 23.622
15.604 33.073 23.439
15.603 33.069 23.251
15.602 33.073 23.063
15.601 33.075 22.872
15.600 33.083 22.690
15.599 33.092 22.499
15.598 33.094 22.302
15.597 33.088 22.121
15.596 33.085 21.928
15.595 33.093 21.737
15.594 33.092 21.554
15.594 33.092 21.367
15.593 33.094 21.169
15.592 33.098 20.995
15.592 33.096 20.890
15.591 33.082 20.709
15.591 33.071 20.612
15.590 33.057 20.509
15.590 33.057 20.329
15.589 33.062 20.143
15.588 33.065 19.947
15.588 33.071 19.847
15.587 33.067 19.676
15.586 33.061 19.570
15.585 33.058 19.387
15.584 33.051 19.195
15.583 33.036 19.007
15.582 33.027 18.822
15.581 33.030 18.631
15.579 33.028 18.444
15.579 33.029 18.341
15.578 33.024 18.169
15.577 33.019 18.069
15.577 33.020 17.968
15.576 33.019 17.782
15.575 33.010 17.595
15.574 33.012 17.406
15.573 33.019 17.315
15.573 33.040 17.207
15.572 33.083 17.031
15.572 33.095 16.932
15.572 33.109 16.828
15.571 33.129 16.638
15.571 33.164 16.455
15.571 33.190 16.273
15.570 33.187 16.168
15.570 33.185 15.983
15.569 33.199 15.807
15.568 33.212 15.686
15.568 33.293 15.586
15.452 0.393 13.754
15.451 0.285 13.691
15.450 0.215 13.536
15.449 0.208 13.378
15.448 0.187 13.227
15.447 0.177 13.067
15.446 0.175 12.904
15.445 0.171 12.751
15.445 0.168 12.588
15.444 0.166 12.431
15.443 0.177 12.278
15.442 0.180 12.108
15.441 0.169 11.953
15.440 0.159 11.799
15.439 0.144 11.641
15.438 0.128 11.484
15.437 0.117 11.330
15.436 0.113 11.168
15.435 0.108 11.003
15.434 0.093 10.853
15.433 0.149 10.677
15.433 0.245 10.587
15.433 0.381 10.496
15.433 0.365 10.426
15.432 0.214 10.376
15.431 0.112 10.304
15.430 0.036 10.225
15.430 0.010 10.064
15.429 -0.003 9.913
15.428 -0.027 9.758
15.427 -0.038 9.600
15.426 -0.038 9.444
15.425 -0.044 9.276
15.425 -0.055 9.129
15.424 -0.053 8.960
15.423 -0.054 8.807
15.422 -0.055 8.646
15.421 -0.055 8.491
15.421 -0.071 8.332
15.420 -0.091 8.175
15.419 -0.099 8.023
15.418 -0.105 7.854
15.417 -0.113 7.704
15.416 -0.108 7.544
15.415 -0.059 7.452
15.415 0.027 7.349
15.415 0.142 7.260
15.415 0.230 7.177
15.414 0.218 7.016
15.413 0.120 6.866
15.412 0.103 6.714
15.411 0.094 6.556
15.410 0.078 6.396
15.409 0.064 6.239
15.408 0.065 6.078
15.408 0.069 5.919
15.407 0.063 5.761
15.406 0.050 5.606
15.405 0.044 5.447
15.405 0.033 5.290
15.404 0.025 5.123
15.403 0.011 4.971
15.402 -0.004 4.813
15.401 0.003 4.660
15.400 -0.002 4.494
15.399 -0.013 4.342
15.399 -0.007 4.185
15.398 0.038 4.084
15.398 0.115 3.976
15.398 0.211 3.895
15.397 0.294 3.729
15.396 0.243 3.570
15.395 0.218 3.422
15.394 0.213 3.256
15.393 0.212 3.102
15.392 0.209 3.019
15.732 33.823 30.690
15.731 33.623 30.599
15.730 33.435 30.510
15.729 33.262 30.424
15.728 33.110 30.325
15.727 32.987 30.227
15.727 32.894 30.144
15.726 32.845 30.049
15.726 32.815 29.860
15.725 32.817 29.669
15.724 32.819 29.488
15.724 32.813 29.389
15.723 32.815 29.286
15.723 32.813 29.113
15.722 32.819 28.916
15.721 32.827 28.726
15.721 32.825 28.544
15.720 32.824 28.352
15.719 32.826 28.169
15.719 32.822 28.061
15.718 32.819 27.881
15.717 32.814 27.699
15.717 32.820 27.597
15.716 32.834 27.409
15.715 32.839 27.222
15.715 32.837 27.120
15.714 32.837 26.939
15.714 32.830 26.752
15.713 32.820 26.564
15.713 32.816 26.463
15.712 32.813 26.285
15.712 32.817 26.095
15.711 32.817 25.998
15.711 32.823 25.893
15.711 32.832 25.722
15.710 32.833 25.616
15.710 32.842 25.516
15.710 32.857 25.343
15.709 32.868 25.149
15.709 32.868 25.045
15.708 32.875 24.872
15.708 32.883 24.769
15.708 32.888 24.663
15.707 32.903 24.484
15.707 32.895 24.301
15.706 32.885 24.113
15.706 32.887 24.012
15.705 32.884 23.829
15.704 32.877 23.635
15.703 32.869 23.452
15.702 32.865 23.262
15.701 32.867 23.073
15.701 32.867 22.969
15.700 32.869 22.801
15.699 32.875 22.695
15.698 32.888 22.508
15.697 32.890 22.311
15.696 32.878 22.133
15.695 32.877 21.947
15.695 32.885 21.758
15.694 32.887 21.559
15.693 32.894 21.371
15.692 32.895 21.187
15.692 32.891 21.080
15.691 32.895 20.913
15.691 32.881 20.719
15.690 32.861 20.527
15.689 32.858 20.342
15.689 32.861 20.240
15.688 32.865 20.060
15.687 32.860 19.868
15.686 32.854 19.682
15.685 32.856 19.491
15.684 32.854 19.309
15.683 32.846 19.117
15.682 32.840 18.929
15.681 32.840 18.745
15.680 32.837 18.641
15.679 32.832 18.461
15.678 32.826 18.269
15.677 32.823 18.085
15.676 32.823 17.981
15.675 32.820 17.793
15.674 32.810 17.615
15.673 32.807 17.426
15.672 32.832 17.232
15.672 32.851 17.127
15.672 32.891 16.939
15.671 32.919 16.761
15.671 32.935 16.656
15.670 32.962 16.477
15.670 32.974 16.376
15.670 32.987 16.178
15.669 32.975 16.006
15.668 32.986 15.824
15.668 33.007 15.709
15.667 33.004 15.531
15.667 33.001 15.428
15.666 33.015 15.329
15.666 33.021 15.226
15.552 0.403 13.755
15.551 0.291 13.688
15.550 0.219 13.545
15.549 0.205 13.375
15.548 0.184 13.226
15.547 0.173 13.065
15.546 0.175 12.907
15.546 0.175 12.752
15.545 0.176 12.587
15.544 0.180 12.430
15.543 0.186 12.270
15.542 0.184 12.117
15.541 0.170 11.951
15.540 0.156 11.794
15.539 0.140 11.644
15.538 0.124 11.480
15.537 0.111 11.330
15.536 0.111 11.168
15.535 0.111 11.003
15.534 0.095 10.861
15.534 0.116 10.779
15.534 0.166 10.672
15.533 0.265 10.567
15.533 0.336 10.491
15.532 0.204 10.377
15.531 0.099 10.299
15.530 0.012 10.149
15.529 0.007 9.993
15.528 -0.013 9.828
15.527 -0.034 9.676
15.527 -0.039 9.522
15.526 -0.043 9.364
15.525 -0.049 9.200
15.524 -0.053 9.045
15.524 -0.053 8.886
15.523 -0.055 8.733
15.522 -0.048 8.570
15.521 -0.054 8.406
15.520 -0.073 8.254
15.519 -0.084 8.096
15.518 -0.089 7.932
15.517 -0.096 7.777
15.516 -0.106 7.619
15.516 -0.046 7.453
15.515 0.043 7.348
15.515 0.158 7.257
15.515 0.240 7.173
15.514 0.221 7.025
15.513 0.121 6.867
15.512 0.097 6.707
15.511 0.090 6.560
15.510 0.079 6.394
15.509 0.064 6.238
15.508 0.062 6.083
15.508 0.065 5.916
15.507 0.055 5.759
15.506 0.052 5.609
15.505 0.042 5.448
15.505 0.029 5.292
15.504 0.024 5.121
15.503 0.010 4.972
15.502 -0.001 4.820
15.501 0.008 4.653
15.500 0.006 4.503
15.499 -0.008 4.334
15.499 -0.005 4.184
15.498 0.038 4.098
15.498 0.113 3.977
15.498 0.208 3.884
15.497 0.295 3.729
15.496 0.246 3.570
15.495 0.218 3.414
15.494 0.218 3.263
15.493 0.219 3.094
15.492 0.212 3.024
15.831 33.598 30.699
15.830 33.409 30.609
15.829 33.226 30.512
15.828 33.061 30.420
15.827 32.913 30.334
15.827 32.796 30.239
15.826 32.707 30.143
15.825 32.660 30.050
15.825 32.631 29.863
15.824 32.630 29.680
15.823 32.630 29.486
15.823 32.620 29.297
15.822 32.614 29.112
15.821 32.621 28.917
15.820 32.629 28.733
15.820 32.626 28.629
15.819 32.626 28.455
15.818 32.625 28.261
15.818 32.623 28.075
15.817 32.618 27.890
15.816 32.612 27.700
15.816 32.622 27.508
15.815 32.632 27.407
15.815 32.639 27.234
15.814 32.639 27.129
15.814 32.646 26.949
15.813 32.639 26.755
15.812 32.630 26.570
15.812 32.622 26.381
15.811 32.626 26.191
15.811 32.630 26.007
15.810 32.638 25.815
15.809 32.652 25.633
15.809 32.664 25.531
15.809 32.669 25.427
15.808 32.679 25.254
15.808 32.683 25.058
15.807 32.685 24.871
15.807 32.691 24.692
15.807 32.701 24.590
15.806 32.706 24.400
15.805 32.698 24.207
15.805 32.694 24.029
15.804 32.693 23.839
15.803 32.682 23.645
15.802 32.676 23.463
15.802 32.675 23.272
15.801 32.682 23.083
15.800 32.685 22.894
15.799 32.690 22.703
15.798 32.704 22.522
15.797 32.705 22.422
15.796 32.696 22.235
15.795 32.684 22.047
15.794 32.682 21.855
15.793 32.693 21.671
15.793 32.699 21.482
15.792 32.698 21.296
15.791 32.696 21.109
15.791 32.699 21.008
15.790 32.700 20.822
15.789 32.686 20.636
15.789 32.680 20.446
15.788 32.684 20.268
15.788 32.683 20.168
15.787 32.684 20.064
15.786 32.670 19.887
15.785 32.662 19.688
15.785 32.666 19.516
15.784 32.662 19.409
15.783 32.654 19.225
15.782 32.646 19.039
15.781 32.645 18.848
15.780 32.648 18.748
15.779 32.643 18.562
15.777 32.641 18.384
15.777 32.637 18.278
15.776 32.636 18.102
15.775 32.638 18.002
15.774 32.629 17.818
15.773 32.615 17.625
15.772 32.610 17.437
15.772 32.632 17.253
15.771 32.651 17.151
15.771 32.690 16.970
15.770 32.710 16.866
15.770 32.721 16.768
15.770 32.739 16.666
15.770 32.761 16.481
15.769 32.785 16.302
15.769 32.796 16.111
15.768 32.786 15.925
15.767 32.798 15.739
15.766 32.826 15.554
15.766 32.820 15.454
15.653 0.626 13.817
15.652 0.407 13.757
15.651 0.290 13.686
15.650 0.220 13.535
15.649 0.205 13.384
15.648 0.186 13.220
15.647 0.175 13.066
15.646 0.175 12.907
15.645 0.177 12.748
15.644 0.182 12.588
15.644 0.185 12.435
15.643 0.188 12.265
15.642 0.189 12.112
15.641 0.174 11.955
15.640 0.159 11.800
15.639 0.145 11.637
15.638 0.125 11.487
15.637 0.114 11.326
15.636 0.113 11.167
15.635 0.112 11.019
15.634 0.111 10.843
15.634 0.146 10.770
15.633 0.219 10.671
15.633 0.339 10.562
15.632 0.339 10.428
15.632 0.207 10.364
15.631 0.099 10.292
15.630 0.011 10.148
15.629 0.002 9.995
15.628 -0.018 9.837
15.627 -0.038 9.676
15.626 -0.045 9.521
15.626 -0.050 9.363
15.625 -0.056 9.206
15.624 -0.057 9.046
15.623 -0.061 8.886
15.622 -0.060 8.727
15.622 -0.049 8.567
15.621 -0.052 8.409
15.620 -0.069 8.255
15.619 -0.076 8.089
15.618 -0.079 7.942
15.617 -0.084 7.777
15.616 -0.092 7.616
15.615 -0.037 7.449
15.615 0.048 7.335
15.615 0.160 7.257
15.615 0.240 7.175
15.614 0.219 7.017
15.612 0.120 6.870
15.611 0.095 6.712
15.611 0.084 6.558
15.610 0.079 6.398
15.609 0.066 6.240
15.608 0.060 6.075
15.607 0.061 5.927
15.607 0.054 5.765
15.606 0.056 5.604
15.605 0.050 5.439
15.604 0.034 5.287
15.604 0.030 5.133
15.603 0.023 4.972
15.602 0.016 4.810
15.601 0.023 4.654
15.600 0.019 4.498
15.599 -0.002 4.326
15.598 -0.014 4.173
15.598 0.028 4.096
15.598 0.106 4.004
15.597 0.202 3.904
15.597 0.267 3.809
15.596 0.270 3.645
15.595 0.224 3.504
15.594 0.215 3.341
15.593 0.219 3.172
15.592 0.216 3.021
15.929 33.207 30.607
15.928 33.045 30.516
15.927 32.881 30.422
15.926 32.733 30.337
15.925 32.619 30.248
15.925 32.532 30.147
15.924 32.488 30.051
15.924 32.464 29.868
15.923 32.460 29.676
15.922 32.449 29.490
15.921 32.441 29.303
15.921 32.431 29.111
15.920 32.435 28.929
15.919 32.444 28.746
15.919 32.442 28.648
15.918 32.447 28.545
15.918 32.443 28.360
15.917 32.438 28.179
15.917 32.434 28.077
15.916 32.431 27.895
15.915 32.425 27.702
15.914 32.428 27.523
15.914 32.438 27.417
15.913 32.452 27.234
15.913 32.459 27.043
15.912 32.460 26.860
15.911 32.460 26.667
15.911 32.457 26.490
15.911 32.452 26.387
15.910 32.456 26.203
15.910 32.464 26.101
15.909 32.470 25.921
15.909 32.477 25.728
15.908 32.494 25.547
15.908 32.502 25.349
15.907 32.508 25.155
15.906 32.505 24.972
15.906 32.497 24.788
15.905 32.501 24.597
15.905 32.504 24.417
15.905 32.499 24.315
15.904 32.496 24.125
15.904 32.501 24.022
15.903 32.498 23.849
15.902 32.486 23.662
15.901 32.489 23.474
15.900 32.492 23.286
15.900 32.492 23.181
15.899 32.497 23.006
15.898 32.499 22.809
15.897 32.516 22.620
15.896 32.526 22.434
15.895 32.517 22.243
15.894 32.503 22.056
15.893 32.494 21.873
15.892 32.502 21.683
15.891 32.512 21.492
15.891 32.516 21.304
15.890 32.515 21.121
15.889 32.513 20.926
15.889 32.513 20.743
15.888 32.499 20.550
15.887 32.499 20.362
15.887 32.503 20.180
15.886 32.488 19.994
15.885 32.474 19.804
15.884 32.476 19.612
15.883 32.487 19.425
15.882 32.476 19.242
15.881 32.466 19.044
15.879 32.461 18.869
15.878 32.451 18.676
15.877 32.448 18.484
15.876 32.450 18.307
15.875 32.456 18.202
15.874 32.460 18.019
15.873 32.451 17.825
15.872 32.438 17.642
15.872 32.431 17.542
15.871 32.436 17.354
15.870 32.471 17.172
15.870 32.497 17.076
15.870 32.512 16.973
15.869 32.531 16.874
15.869 32.557 16.699
15.869 32.565 16.599
15.868 32.578 16.499
15.868 32.598 16.312
15.868 32.601 16.212
15.867 32.600 16.041
15.866 32.593 15.851
15.866 32.616 15.656
15.865 32.616 15.471
15.864 32.620 15.365
15.863 32.619 15.166
15.751 0.366 13.761
15.750 0.246 13.617
15.749 0.220 13.456
15.748 0.204 13.299
15.747 0.184 13.141
15.746 0.174 12.990
15.745 0.172 12.832
15.744 0.178 12.669
15.743 0.183 12.508
15.743 0.187 12.348
15.742 0.188 12.193
15.741 0.182 12.025
15.740 0.170 11.874
15.739 0.154 11.720
15.738 0.136 11.565
15.737 0.123 11.403
15.736 0.117 11.252
15.735 0.117 11.082
15.734 0.115 10.932
15.733 0.145 10.762
15.733 0.255 10.658
15.733 0.376 10.567
15.732 0.360 10.425
15.731 0.236 10.370
15.730 0.140 10.292
15.730 0.050 10.222
15.729 0.011 10.070
15.728 -0.007 9.909
15.727 -0.026 9.760
15.726 -0.043 9.605
15.725 -0.053 9.444
15.725 -0.056 9.278
15.724 -0.059 9.127
15.723 -0.059 8.968
15.722 -0.062 8.810
15.721 -0.054 8.642
15.721 -0.044 8.489
15.720 -0.054 8.332
15.719 -0.064 8.166
15.718 -0.065 8.020
15.717 -0.069 7.851
15.716 -0.074 7.702
15.715 -0.074 7.529
15.715 -0.033 7.453
15.714 0.041 7.347
15.714 0.145 7.257
15.714 0.222 7.178
15.713 0.214 7.015
15.712 0.123 6.868
15.711 0.097 6.722
15.710 0.087 6.556
15.709 0.086 6.388
15.708 0.078 6.235
15.708 0.067 6.083
15.707 0.065 5.921
15.706 0.060 5.759
15.705 0.062 5.606
15.705 0.054 5.451
15.704 0.039 5.283
15.703 0.040 5.126
15.702 0.030 4.963
15.701 0.027 4.814
15.701 0.033 4.645
15.700 0.022 4.492
15.699 -0.002 4.342
15.698 -0.023 4.172
15.697 0.024 4.090
15.697 0.106 4.005
15.697 0.203 3.905
15.696 0.267 3.809
15.695 0.269 3.645
15.694 0.228 3.501
15.693 0.223 3.332
15.692 0.226 3.184
15.691 0.223 3.020
16.028 33.037 30.613
16.027 32.853 30.518
16.026 32.690 30.426
16.025 32.544 30.338
16.024 32.433 30.244
16.024 32.350 30.151
16.023 32.287 29.962
16.022 32.282 29.778
16.021 32.270 29.593
16.021 32.265 29.400
16.020 32.262 29.210
16.019 32.255 29.029
16.018 32.264 28.833
16.018 32.275 28.645
16.017 32.270 28.462
16.016 32.261 28.273
16.015 32.261 28.088
16.015 32.257 27.896
16.014 32.243 27.710
16.013 32.247 27.528
16.013 32.258 27.333
16.012 32.265 27.151
16.012 32.272 27.049
16.011 32.275 26.859
16.010 32.278 26.677
16.010 32.284 26.495
16.009 32.282 26.399
16.009 32.288 26.295
16.009 32.301 26.104
16.008 32.306 25.935
16.008 32.301 25.840
16.007 32.307 25.727
16.007 32.317 25.552
16.006 32.322 25.354
16.006 32.328 25.172
16.006 32.324 25.070
16.005 32.313 24.886
16.005 32.310 24.712
16.004 32.313 24.604
16.004 32.313 24.419
16.003 32.316 24.225
16.003 32.314 24.046
16.002 32.310 23.940
16.001 32.306 23.763
16.001 32.310 23.572
16.000 32.317 23.388
15.999 32.317 23.202
15.998 32.320 23.100
15.997 32.319 22.911
15.996 32.327 22.734
15.995 32.346 22.539
15.994 32.347 22.341
15.993 32.330 22.166
15.992 32.321 21.985
15.992 32.314 21.881
15.991 32.315 21.779
15.991 32.320 21.600
15.990 32.335 21.413
15.989 32.337 21.220
15.988 32.336 21.030
15.988 32.338 20.854
15.987 32.330 20.752
15.987 32.318 20.568
15.986 32.320 20.378
15.985 32.324 20.187
15.985 32.313 20.004
15.984 32.299 19.812
15.983 32.300 19.624
15.982 32.314 19.439
15.981 32.315 19.336
15.980 32.297 19.165
15.979 32.286 18.970
15.978 32.279 18.782
15.977 32.271 18.601
15.976 32.267 18.501
15.975 32.274 18.311
15.974 32.287 18.124
15.973 32.286 17.934
15.972 32.270 17.747
15.971 32.261 17.567
15.970 32.265 17.466
15.969 32.282 17.272
15.969 32.320 17.092
15.969 32.335 16.989
15.968 32.362 16.798
15.968 32.384 16.616
15.967 32.403 16.427
15.967 32.426 16.229
15.966 32.442 16.126
15.966 32.441 15.954
15.965 32.447 15.769
15.964 32.463 15.587
15.963 32.456 15.392
15.963 32.433 15.293
15.962 32.416 15.091
15.850 0.294 13.684
15.849 0.229 13.538
15.848 0.214 13.379
15.847 0.192 13.229
15.846 0.173 13.063
15.845 0.166 12.906
15.844 0.166 12.745
15.843 0.176 12.593
15.843 0.183 12.434
15.842 0.181 12.277
15.841 0.179 12.110
15.840 0.172 11.957
15.839 0.157 11.793
15.838 0.140 11.641
15.837 0.127 11.487
15.836 0.119 11.321
15.835 0.115 11.175
15.834 0.115 11.002
15.833 0.116 10.852
15.832 0.169 10.667
15.832 0.226 10.585
15.829 0.057 10.223
15.828 0.014 10.072
15.827 -0.002 9.910
15.827 -0.026 9.758
15.826 -0.041 9.602
15.825 -0.050 9.443
15.824 -0.055 9.288
15.823 -0.054 9.119
15.823 -0.054 8.969
15.822 -0.058 8.803
15.821 -0.050 8.648
15.820 -0.041 8.489
15.819 -0.046 8.330
15.818 -0.051 8.166
15.818 -0.060 8.008
15.817 -0.062 7.857
15.816 -0.073 7.695
15.815 -0.084 7.540
15.814 -0.049 7.458
15.814 0.016 7.355
15.814 0.109 7.264
15.813 0.183 7.179
15.813 0.195 7.024
15.811 0.124 6.868
15.810 0.098 6.707
15.810 0.089 6.552
15.809 0.087 6.401
15.808 0.081 6.239
15.807 0.067 6.083
15.806 0.061 5.919
15.806 0.058 5.762
15.805 0.060 5.595
15.804 0.052 5.445
15.803 0.041 5.288
15.803 0.047 5.131
15.802 0.043 4.968
15.801 0.037 4.812
15.800 0.036 4.645
15.799 0.023 4.486
15.798 -0.002 4.339
15.797 -0.021 4.179
15.797 0.031 4.083
15.797 0.119 3.989
15.796 0.220 3.899
15.796 0.281 3.809
15.795 0.262 3.661
15.794 0.221 3.491
15.793 0.218 3.340
15.792 0.221 3.172
15.791 0.226 3.088
16.127 33.029 30.698
16.126 32.855 30.607
16.125 32.667 30.519
16.124 32.500 30.431
16.124 32.356 30.342
16.123 32.246 30.254
16.122 32.166 30.155
16.121 32.103 29.969
16.121 32.103 29.866
16.120 32.101 29.689
16.120 32.095 29.588
16.119 32.091 29.404
16.119 32.090 29.216
16.118 32.089 29.029
16.117 32.091 28.841
16.116 32.101 28.658
16.116 32.106 28.554
16.115 32.099 28.382
16.115 32.092 28.276
16.114 32.092 28.174
16.114 32.090 28.000
16.113 32.080 27.811
16.112 32.071 27.615
16.112 32.079 27.436
16.111 32.089 27.247
16.110 32.093 27.059
16.110 32.095 26.876
16.109 32.095 26.775
16.109 32.104 26.580
16.108 32.111 26.408
16.108 32.120 26.213
16.107 32.133 26.025
16.107 32.139 25.915
16.106 32.139 25.742
16.106 32.145 25.553
16.105 32.152 25.367
16.105 32.155 25.180
16.104 32.147 24.996
16.104 32.140 24.887
16.103 32.134 24.719
16.103 32.136 24.621
16.103 32.134 24.519
16.102 32.140 24.334
16.102 32.145 24.233
16.101 32.138 24.057
16.101 32.134 23.871
16.100 32.139 23.672
16.099 32.144 23.486
16.098 32.143 23.386
16.098 32.140 23.214
16.097 32.138 23.018
16.096 32.140 22.827
16.095 32.158 22.643
16.094 32.171 22.457
16.093 32.160 22.272
16.092 32.157 22.167
16.091 32.151 21.985
16.090 32.146 21.799
16.089 32.144 21.604
16.089 32.156 21.425
16.088 32.156 21.235
16.087 32.157 21.052
16.087 32.158 20.954
16.087 32.162 20.851
16.086 32.152 20.671
16.085 32.148 20.486
16.085 32.156 20.288
16.084 32.150 20.113
16.083 32.137 20.011
16.082 32.122 19.825
16.081 32.127 19.645
16.081 32.138 19.543
16.080 32.140 19.362
16.079 32.129 19.172
16.078 32.111 18.977
16.076 32.105 18.794
16.075 32.096 18.610
16.074 32.096 18.423
16.073 32.114 18.227
16.072 32.124 18.037
16.071 32.115 17.865
16.070 32.106 17.761
16.069 32.099 17.573
16.069 32.103 17.396
16.068 32.117 17.293
16.068 32.130 17.188
16.067 32.166 17.002
16.067 32.189 16.822
16.067 32.204 16.720
16.066 32.224 16.532
16.066 32.248 16.350
16.065 32.256 16.243
16.065 32.270 16.134
16.064 32.274 15.972
16.064 32.279 15.788
16.063 32.287 15.609
16.063 32.279 15.508
16.062 32.284 15.407
16.061 32.281 15.197
16.060 32.275 15.008
16.059 32.287 14.829
16.058 32.273 14.660
15.950 0.401 13.759
15.949 0.298 13.686
15.948 0.229 13.543
15.947 0.214 13.377
15.946 0.192 13.215
15.945 0.168 13.072
15.944 0.159 12.914
15.943 0.158 12.745
15.943 0.172 12.584
15.942 0.178 12.434
15.941 0.177 12.271
15.940 0.175 12.110
15.939 0.167 11.955
15.938 0.154 11.802
15.937 0.138 11.640
15.936 0.125 11.482
15.935 0.117 11.336
15.934 0.115 11.165
15.933 0.112 11.006
15.932 0.102 10.847
15.932 0.180 10.678
15.931 0.280 10.579
15.931 0.304 10.436
15.930 0.202 10.365
15.929 0.123 10.302
15.928 0.028 10.146
15.927 0.017 9.984
15.926 -0.005 9.828
15.925 -0.025 9.679
15.925 -0.034 9.517
15.924 -0.045 9.361
15.923 -0.047 9.211
15.922 -0.047 9.041
15.921 -0.052 8.887
15.921 -0.051 8.723
15.920 -0.041 8.569
15.919 -0.035 8.402
15.918 -0.040 8.257
15.917 -0.052 8.090
15.916 -0.057 7.927
15.915 -0.065 7.783
15.914 -0.089 7.621
15.913 -0.071 7.446
15.913 -0.019 7.360
15.913 0.065 7.265
15.912 0.137 7.189
15.912 0.172 7.019
15.911 0.117 6.869
15.910 0.098 6.715
15.909 0.090 6.554
15.908 0.087 6.395
15.907 0.085 6.228
15.906 0.073 6.086
15.906 0.064 5.917
15.905 0.064 5.757
15.904 0.060 5.607
15.903 0.053 5.448
15.903 0.045 5.282
15.902 0.050 5.124
15.901 0.049 4.977
15.900 0.038 4.802
15.899 0.032 4.646
15.898 0.015 4.496
15.897 -0.002 4.335
15.896 0.002 4.177
15.896 0.058 4.088
15.896 0.151 3.983
15.896 0.255 3.885
15.895 0.315 3.801
15.894 0.282 3.652
15.893 0.226 3.498
15.892 0.218 3.334
15.891 0.216 3.184
15.891 0.220 3.105
16.227 33.053 30.920
16.226 32.943 30.785
16.226 32.821 30.710
16.225 32.650 30.613
16.224 32.492 30.524
16.223 32.326 30.438
16.222 32.180 30.345
16.221 32.069 30.248
16.221 31.991 30.153
16.220 31.926 29.981
16.220 31.924 29.876
16.219 31.923 29.687
16.218 31.924 29.499
16.218 31.928 29.315
16.217 31.930 29.129
16.216 31.926 28.942
16.215 31.926 28.750
16.215 31.931 28.562
16.214 31.924 28.374
16.213 31.921 28.198
16.213 31.917 28.096
16.212 31.911 27.909
16.211 31.907 27.718
16.211 31.908 27.530
16.210 31.909 27.348
16.209 31.918 27.156
16.209 31.918 26.974
16.208 31.920 26.873
16.208 31.931 26.693
16.207 31.945 26.499
16.207 31.950 26.321
16.206 31.951 26.216
16.206 31.963 26.114
16.205 31.968 25.935
16.205 31.961 25.753
16.204 31.965 25.558
16.204 31.974 25.375
16.203 31.972 25.188
16.203 31.966 25.085
16.202 31.965 24.910
16.202 31.959 24.713
16.201 31.962 24.533
16.201 31.972 24.432
16.201 31.978 24.245
16.200 31.971 24.058
16.199 31.970 23.873
16.198 31.978 23.687
16.198 31.978 23.587
16.197 31.981 23.403
16.197 31.981 23.301
16.196 31.968 23.128
16.195 31.964 23.027
16.194 31.969 22.844
16.194 31.976 22.743
16.193 31.991 22.567
16.192 31.991 22.464
16.192 31.989 22.363
16.191 31.976 22.186
16.190 31.975 22.001
16.189 31.976 21.803
16.188 31.971 21.620
16.187 31.981 21.430
16.187 31.986 21.245
16.186 31.987 21.059
16.185 31.989 20.870
16.185 31.979 20.680
16.184 31.976 20.492
16.183 31.980 20.307
16.182 31.978 20.121
16.182 31.965 19.935
16.181 31.958 19.743
16.180 31.968 19.555
16.179 31.970 19.370
16.178 31.957 19.181
16.176 31.939 18.998
16.175 31.930 18.809
16.174 31.922 18.625
16.173 31.920 18.435
16.172 31.937 18.244
16.171 31.949 18.055
16.170 31.944 17.877
16.169 31.940 17.686
16.168 31.937 17.491
16.167 31.948 17.304
16.166 31.979 17.109
16.166 32.009 16.928
16.165 32.031 16.731
16.165 32.048 16.544
16.164 32.069 16.362
16.164 32.090 16.178
16.163 32.099 15.987
16.162 32.103 15.796
16.162 32.097 15.621
16.161 32.090 15.510
16.161 32.102 15.419
16.160 32.097 15.307
16.160 32.105 15.150
16.157 32.103 14.748
16.049 0.398 13.766
16.048 0.266 13.690
16.047 0.231 13.530
16.046 0.218 13.384
16.045 0.198 13.220
16.045 0.174 13.065
16.044 0.161 12.909
16.043 0.157 12.750
16.042 0.170 12.598
16.041 0.181 12.429
16.040 0.177 12.274
16.039 0.175 12.112
16.038 0.167 11.961
16.038 0.161 11.861
16.037 0.140 11.714
16.036 0.128 11.569
16.035 0.115 11.409
16.034 0.107 11.246
16.033 0.103 11.091
16.032 0.084 10.938
16.031 0.108 10.776
16.031 0.140 10.669
16.030 0.224 10.585
16.030 0.265 10.438
16.029 0.178 10.372
16.028 0.110 10.290
16.027 0.036 10.141
16.027 0.021 9.993
16.026 -0.002 9.833
16.025 -0.019 9.674
16.024 -0.026 9.525
16.023 -0.036 9.356
16.022 -0.041 9.196
16.022 -0.045 9.048
16.021 -0.051 8.889
16.020 -0.049 8.728
16.019 -0.042 8.570
16.018 -0.037 8.407
16.017 -0.037 8.245
16.017 -0.048 8.100
16.016 -0.058 7.920
16.015 -0.064 7.771
16.014 -0.081 7.617
16.013 -0.085 7.466
16.012 -0.046 7.370
16.012 0.029 7.277
16.012 0.101 7.189
16.011 0.153 7.031
16.010 0.111 6.865
16.009 0.092 6.711
16.008 0.083 6.559
16.007 0.089 6.393
16.007 0.092 6.239
16.006 0.084 6.070
16.005 0.077 5.922
16.004 0.070 5.757
16.003 0.061 5.605
16.003 0.050 5.445
16.002 0.044 5.289
16.001 0.051 5.124
16.000 0.047 4.963
15.999 0.033 4.812
15.999 0.025 4.652
15.998 0.007 4.493
15.997 -0.004 4.335
15.996 0.019 4.183
15.996 0.085 4.093
15.995 0.181 3.968
15.995 0.283 3.871
15.994 0.333 3.722
15.993 0.250 3.571
15.992 0.218 3.422
15.991 0.212 3.253
15.990 0.211 3.102
15.989 0.206 3.022
16.324 32.631 30.713
16.324 32.471 30.618
16.323 32.315 30.527
16.322 32.153 30.443
16.321 32.011 30.350
16.320 31.903 30.251
16.320 31.824 30.160
16.319 31.780 30.063
16.318 31.750 29.884
16.318 31.752 29.696
16.317 31.755 29.504
16.317 31.768 29.319
16.316 31.773 29.128
16.315 31.762 28.944
16.314 31.756 28.751
16.314 31.756 28.575
16.313 31.756 28.383
16.312 31.751 28.282
16.312 31.748 28.103
16.311 31.747 27.917
16.310 31.748 27.719
16.310 31.752 27.542
16.309 31.752 27.345
16.308 31.756 27.167
16.308 31.756 26.975
16.307 31.759 26.785
16.306 31.776 26.602
16.306 31.781 26.406
16.305 31.786 26.228
16.305 31.798 26.040
16.304 31.790 25.846
16.304 31.791 25.667
16.303 31.801 25.471
16.302 31.796 25.284
16.302 31.794 25.102
16.301 31.793 24.912
16.301 31.790 24.724
16.300 31.809 24.536
16.300 31.820 24.356
16.300 31.819 24.256
16.299 31.810 24.153
16.299 31.803 23.977
16.298 31.805 23.786
16.297 31.810 23.597
16.296 31.808 23.415
16.295 31.796 23.223
16.294 31.796 23.034
16.293 31.796 22.855
16.293 31.803 22.755
16.292 31.817 22.568
16.291 31.813 22.388
16.290 31.802 22.192
16.289 31.813 21.996
16.288 31.817 21.822
16.287 31.810 21.717
16.287 31.809 21.540
16.286 31.822 21.348
16.285 31.818 21.161
16.285 31.817 20.971
16.284 31.814 20.788
16.283 31.805 20.602
16.283 31.805 20.414
16.282 31.809 20.223
16.281 31.804 20.038
16.281 31.800 19.937
16.280 31.793 19.759
16.279 31.798 19.570
16.278 31.796 19.385
16.277 31.783 19.191
16.275 31.771 19.003
16.274 31.766 18.825
16.273 31.760 18.635
16.272 31.756 18.451
16.271 31.754 18.350
16.270 31.768 18.167
16.269 31.777 17.972
16.268 31.778 17.790
16.267 31.776 17.601
16.266 31.779 17.411
16.266 31.787 17.309
16.266 31.808 17.143
16.265 31.821 17.033
16.265 31.850 16.849
16.264 31.867 16.750
16.264 31.881 16.560
16.263 31.897 16.379
16.263 31.905 16.274
16.263 31.919 16.096
16.262 31.919 15.926
16.262 31.926 15.825
16.261 31.917 15.721
16.261 31.922 15.617
16.260 31.917 15.522
16.260 31.931 15.413
16.259 31.942 15.250
16.259 31.934 15.161
16.258 31.938 14.946
16.257 31.944 14.852
16.149 0.427 13.755
16.148 0.321 13.684
16.147 0.255 13.607
16.146 0.221 13.454
16.146 0.212 13.308
16.145 0.187 13.142
16.144 0.171 12.985
16.143 0.164 12.834
16.142 0.168 12.665
16.141 0.178 12.506
16.140 0.180 12.358
16.139 0.174 12.192
16.138 0.168 12.032
16.138 0.152 11.888
16.136 0.135 11.718
16.136 0.123 11.562
16.135 0.113 11.399
16.134 0.100 11.256
16.133 0.093 11.090
16.132 0.077 10.933
16.131 0.094 10.773
16.130 0.130 10.684
16.130 0.227 10.585
16.129 0.270 10.433
16.129 0.183 10.364
16.127 0.059 10.227
16.126 0.021 10.064
16.126 0.003 9.910
16.125 -0.015 9.758
16.124 -0.021 9.604
16.123 -0.029 9.439
16.122 -0.038 9.282
16.122 -0.044 9.118
16.121 -0.056 8.967
16.120 -0.061 8.807
16.119 -0.055 8.651
16.118 -0.052 8.487
16.117 -0.053 8.327
16.117 -0.054 8.173
16.116 -0.071 8.014
16.115 -0.077 7.855
16.114 -0.080 7.690
16.113 -0.105 7.545
16.112 -0.067 7.373
16.112 -0.002 7.283
16.111 0.064 7.195
16.111 0.119 7.102
16.110 0.133 6.951
16.109 0.105 6.793
16.108 0.092 6.638
16.107 0.092 6.473
16.107 0.101 6.317
16.106 0.099 6.148
16.105 0.090 6.006
16.104 0.078 5.834
16.103 0.070 5.675
16.103 0.061 5.526
16.102 0.050 5.369
16.101 0.050 5.208
16.100 0.052 5.040
16.099 0.039 4.887
16.099 0.026 4.722
16.098 0.015 4.574
16.097 0.006 4.417
16.096 -0.001 4.259
16.095 0.027 4.162
16.095 0.104 4.075
16.095 0.207 3.971
16.095 0.308 3.877
16.094 0.336 3.725
16.093 0.244 3.578
16.092 0.209 3.425
16.090 0.202 3.259
16.089 0.204 3.086
16.423 32.468 30.716
16.423 32.321 30.623
16.422 32.149 30.525
16.421 32.000 30.436
16.420 31.862 30.353
16.419 31.753 30.259
16.419 31.671 30.161
16.418 31.625 30.068
16.417 31.596 29.889
16.417 31.589 29.785
16.416 31.586 29.604
16.416 31.603 29.412
16.415 31.616 29.236
16.414 31.605 29.037
16.414 31.591 28.853
16.413 31.590 28.751
16.413 31.592 28.574
16.412 31.596 28.381
16.411 31.590 28.201
16.410 31.589 28.007
16.410 31.581 27.826
16.409 31.588 27.637
16.409 31.591 27.537
16.408 31.588 27.363
16.408 31.590 27.258
16.407 31.596 27.076
16.406 31.603 26.892
16.406 31.605 26.790
16.405 31.619 26.608
16.405 31.626 26.412
16.404 31.628 26.228
16.404 31.632 26.047
16.403 31.628 25.853
16.402 31.632 25.666
16.402 31.642 25.481
16.401 31.636 25.293
16.401 31.632 25.114
16.401 31.635 25.017
16.400 31.630 24.914
16.400 31.636 24.735
16.400 31.650 24.628
16.399 31.673 24.452
16.399 31.668 24.263
16.398 31.648 24.074
16.397 31.648 23.890
16.396 31.652 23.700
16.396 31.659 23.512
16.395 31.646 23.325
16.394 31.646 23.138
16.393 31.649 22.950
16.392 31.653 22.769
16.391 31.655 22.667
16.390 31.659 22.478
16.389 31.645 22.296
16.388 31.649 22.113
16.387 31.661 21.921
16.387 31.660 21.730
16.386 31.655 21.548
16.385 31.661 21.355
16.384 31.659 21.171
16.384 31.651 20.994
16.383 31.655 20.889
16.383 31.652 20.704
16.382 31.651 20.508
16.381 31.654 20.334
16.381 31.653 20.233
16.380 31.648 20.050
16.379 31.636 19.859
16.378 31.633 19.678
16.377 31.630 19.487
16.377 31.629 19.385
16.376 31.616 19.214
16.374 31.608 19.020
16.373 31.612 18.830
16.372 31.614 18.645
16.371 31.603 18.457
16.370 31.595 18.270
16.369 31.603 18.091
16.368 31.614 17.892
16.367 31.612 17.707
16.366 31.614 17.517
16.365 31.623 17.331
16.364 31.642 17.148
16.364 31.651 17.051
16.364 31.669 16.949
16.363 31.701 16.762
16.363 31.715 16.573
16.362 31.722 16.398
16.362 31.738 16.201
16.361 31.736 16.016
16.360 31.734 15.830
16.360 31.732 15.649
16.359 31.727 15.547
16.359 31.745 15.441
16.358 31.749 15.334
16.358 31.767 15.176
16.357 31.781 15.075
16.356 31.773 14.879
16.356 31.770 14.782
16.249 0.620 13.812
16.248 0.407 13.762
16.247 0.293 13.689
16.246 0.232 13.539
16.245 0.208 13.379
16.245 0.192 13.222
16.244 0.174 13.066
16.243 0.167 12.905
16.242 0.164 12.750
16.241 0.166 12.587
16.240 0.168 12.429
16.239 0.165 12.273
16.238 0.165 12.116
16.237 0.157 11.959
16.237 0.144 11.799
16.236 0.130 11.646
16.235 0.122 11.480
16.234 0.112 11.325
16.233 0.090 11.173
16.232 0.085 11.012
16.231 0.073 10.851
16.230 0.130 10.697
16.230 0.227 10.597
16.229 0.290 10.507
16.228 0.209 10.363
16.228 0.107 10.295
16.227 0.029 10.150
16.226 0.019 9.985
16.225 -0.004 9.835
16.224 -0.014 9.674
16.223 -0.017 9.512
16.222 -0.027 9.362
16.221 -0.039 9.201
16.221 -0.051 9.045
16.220 -0.063 8.885
16.219 -0.061 8.729
16.218 -0.057 8.564
16.217 -0.061 8.412
16.217 -0.063 8.250
16.216 -0.072 8.095
16.215 -0.085 7.942
16.214 -0.085 7.779
16.213 -0.094 7.613
16.212 -0.108 7.462
16.211 -0.028 7.284
16.211 0.036 7.195
16.210 0.123 7.035
16.209 0.115 6.875
16.208 0.098 6.709
16.207 0.093 6.562
16.206 0.095 6.387
16.206 0.096 6.237
16.205 0.088 6.071
16.204 0.077 5.921
16.203 0.067 5.766
16.203 0.061 5.595
16.202 0.054 5.444
16.201 0.045 5.287
16.200 0.046 5.123
16.199 0.042 4.959
16.199 0.027 4.820
16.198 0.019 4.653
16.197 0.009 4.498
16.196 0.000 4.331
16.195 0.027 4.166
16.195 0.107 4.067
16.194 0.214 3.974
16.194 0.315 3.885
16.193 0.334 3.721
16.192 0.238 3.579
16.191 0.205 3.407
16.190 0.199 3.265
16.189 0.204 3.111
16.188 0.202 3.019
16.522 32.288 30.716
16.521 32.145 30.623
16.520 31.997 30.530
16.520 31.849 30.437
16.519 31.715 30.350
16.518 31.609 30.269
16.517 31.529 30.173
16.517 31.482 30.065
16.516 31.445 29.887
16.516 31.443 29.701
16.515 31.441 29.601
16.515 31.454 29.420
16.514 31.469 29.318
16.514 31.472 29.144
16.513 31.448 28.949
16.512 31.437 28.767
16.511 31.445 28.575
16.511 31.450 28.392
16.510 31.445 28.198
16.509 31.442 28.018
16.508 31.433 27.826
16.508 31.436 27.637
16.507 31.441 27.454
16.506 31.437 27.262
16.506 31.438 27.085
16.505 31.450 26.895
16.505 31.460 26.709
16.504 31.476 26.514
16.503 31.480 26.330
16.503 31.477 26.137
16.502 31.476 25.964
16.502 31.474 25.770
16.501 31.480 25.577
16.500 31.482 25.394
16.500 31.481 25.201
16.499 31.474 25.023
16.499 31.473 24.833
16.498 31.489 24.645
16.498 31.511 24.455
16.497 31.508 24.277
16.497 31.495 24.179
16.497 31.491 24.076
16.496 31.489 23.905
16.495 31.498 23.708
16.494 31.506 23.514
16.493 31.495 23.330
16.493 31.498 23.149
16.492 31.505 22.953
16.491 31.504 22.774
16.490 31.510 22.589
16.489 31.501 22.400
16.488 31.497 22.216
16.487 31.509 22.017
16.486 31.510 21.834
16.485 31.501 21.656
16.484 31.508 21.460
16.484 31.507 21.360
16.483 31.502 21.180
16.483 31.502 21.078
16.482 31.498 20.900
16.481 31.501 20.713
16.481 31.501 20.525
16.480 31.499 20.341
16.479 31.499 20.152
16.478 31.489 19.966
16.477 31.485 19.781
16.476 31.489 19.588
16.475 31.478 19.399
16.474 31.460 19.225
16.473 31.457 19.035
16.472 31.462 18.843
16.471 31.465 18.651
16.470 31.452 18.479
16.468 31.441 18.280
16.467 31.449 18.099
16.467 31.450 17.999
16.466 31.453 17.817
16.465 31.452 17.630
16.464 31.456 17.440
16.464 31.476 17.251
16.463 31.496 17.063
16.462 31.525 16.869
16.462 31.547 16.677
16.461 31.552 16.494
16.461 31.561 16.316
16.460 31.560 16.132
16.460 31.564 16.026
16.459 31.559 15.920
16.459 31.559 15.753
16.458 31.560 15.574
16.458 31.581 15.453
16.457 31.619 15.260
16.456 31.624 15.090
16.455 31.595 14.921
16.454 31.602 14.796
16.454 31.608 14.688
16.453 31.624 14.530
16.452 31.618 14.427
16.451 31.605 14.238
16.451 31.568 14.143
16.348 0.607 13.817
16.347 0.399 13.751
16.347 0.303 13.686
16.346 0.212 13.538
16.345 0.203 13.378
16.344 0.188 13.221
16.343 0.171 13.069
16.342 0.167 12.909
16.341 0.165 12.753
16.340 0.161 12.589
16.339 0.159 12.433
16.338 0.160 12.275
16.338 0.162 12.114
16.337 0.162 11.955
16.336 0.153 11.796
16.335 0.140 11.647
16.334 0.133 11.474
16.333 0.120 11.330
16.332 0.103 11.172
16.331 0.092 11.007
16.330 0.087 10.852
16.329 0.098 10.691
16.328 0.133 10.561
16.327 0.151 10.360
16.326 0.051 10.215
16.325 0.026 10.071
16.324 0.003 9.909
16.323 -0.013 9.758
16.323 -0.020 9.592
16.322 -0.026 9.442
16.321 -0.032 9.277
16.320 -0.044 9.128
16.319 -0.058 8.967
16.319 -0.059 8.811
16.318 -0.060 8.650
16.317 -0.068 8.481
16.316 -0.079 8.339
16.315 -0.087 8.170
16.314 -0.102 8.018
16.313 -0.105 7.860
16.312 -0.099 7.709
16.311 -0.108 7.535
16.310 -0.086 7.375
16.310 -0.035 7.280
16.310 0.088 7.127
16.309 0.121 7.027
16.308 0.124 6.872
16.307 0.102 6.711
16.306 0.091 6.552
16.306 0.090 6.391
16.305 0.091 6.243
16.304 0.080 6.081
16.303 0.069 5.914
16.302 0.064 5.762
16.302 0.059 5.603
16.301 0.051 5.440
16.300 0.042 5.290
16.299 0.040 5.131
16.299 0.034 4.961
16.298 0.028 4.809
16.297 0.020 4.663
16.296 0.010 4.495
16.295 -0.000 4.340
16.294 0.022 4.164
16.294 0.103 4.062
16.294 0.212 3.964
16.293 0.312 3.867
16.292 0.327 3.720
16.291 0.239 3.579
16.290 0.211 3.419
16.289 0.207 3.260
16.288 0.210 3.104
16.288 0.208 3.024
16.620 31.973 30.632
16.619 31.826 30.541
16.618 31.686 30.448
16.617 31.560 30.355
16.617 31.461 30.262
16.616 31.382 30.168
16.616 31.335 30.071
16.615 31.294 29.883
16.614 31.296 29.706
16.614 31.303 29.514
16.613 31.315 29.326
16.612 31.322 29.147
16.612 31.305 28.958
16.611 31.289 28.759
16.610 31.295 28.586
16.609 31.299 28.393
16.609 31.292 28.211
16.608 31.288 28.103
16.608 31.282 27.931
16.607 31.276 27.739
16.606 31.283 27.552
16.606 31.290 27.450
16.605 31.285 27.280
16.605 31.280 27.173
16.604 31.289 26.994
16.604 31.301 26.804
16.603 31.314 26.620
16.602 31.331 26.427
16.602 31.338 26.240
16.601 31.333 26.053
16.601 31.331 25.953
16.600 31.325 25.775
16.600 31.325 25.596
16.600 31.322 25.496
16.599 31.324 25.305
16.599 31.317 25.121
16.598 31.314 24.933
16.598 31.317 24.750
16.597 31.334 24.553
16.597 31.354 24.372
16.596 31.344 24.185
16.595 31.330 23.994
16.595 31.339 23.816
16.594 31.350 23.709
16.593 31.351 23.533
16.592 31.342 23.338
16.592 31.349 23.159
16.591 31.353 22.971
16.590 31.344 22.784
16.588 31.351 22.587
16.587 31.349 22.407
16.586 31.349 22.221
16.586 31.358 22.027
16.585 31.359 21.846
16.584 31.352 21.657
16.583 31.356 21.477
16.582 31.359 21.282
16.582 31.351 21.090
16.581 31.342 20.919
16.581 31.339 20.815
16.580 31.348 20.631
16.579 31.347 20.446
16.579 31.341 20.252
16.578 31.336 20.073
16.577 31.332 19.886
16.576 31.338 19.785
16.575 31.338 19.602
16.574 31.323 19.420
16.573 31.307 19.229
16.572 31.305 19.036
16.571 31.317 18.860
16.570 31.319 18.674
16.569 31.313 18.573
16.569 31.311 18.471
16.567 31.298 18.302
16.567 31.293 18.198
16.566 31.295 18.021
16.565 31.294 17.824
16.564 31.295 17.644
16.563 31.301 17.449
16.563 31.313 17.347
16.562 31.335 17.175
16.562 31.344 17.072
16.561 31.365 16.888
16.561 31.386 16.704
16.561 31.396 16.601
16.560 31.395 16.501
16.560 31.401 16.325
16.559 31.412 16.140
16.559 31.417 16.026
16.558 31.429 15.848
16.558 31.433 15.685
16.557 31.429 15.595
16.557 31.450 15.473
16.556 31.470 15.298
16.556 31.469 15.198
16.555 31.462 15.096
16.554 31.422 14.915
16.553 31.396 14.818
16.553 31.432 14.713
16.552 31.467 14.552
16.550 31.392 14.167
16.447 0.408 13.756
16.446 0.293 13.691
16.445 0.209 13.534
16.444 0.195 13.386
16.443 0.180 13.226
16.442 0.165 13.067
16.442 0.163 12.905
16.441 0.162 12.750
16.440 0.157 12.597
16.439 0.152 12.429
16.438 0.151 12.273
16.437 0.155 12.116
16.436 0.157 11.962
16.435 0.151 11.799
16.434 0.141 11.636
16.433 0.134 11.484
16.433 0.124 11.327
16.432 0.112 11.166
16.431 0.106 11.010
16.430 0.106 10.855
16.429 0.142 10.684
16.428 0.210 10.600
16.428 0.308 10.420
16.427 0.214 10.368
16.427 0.143 10.302
16.426 0.059 10.223
16.425 0.018 10.071
16.424 0.002 9.911
16.423 -0.017 9.760
16.422 -0.020 9.594
16.421 -0.022 9.431
16.421 -0.031 9.284
16.420 -0.041 9.123
16.419 -0.056 8.971
16.418 -0.057 8.801
16.418 -0.059 8.650
16.417 -0.075 8.493
16.416 -0.087 8.328
16.415 -0.095 8.183
16.414 -0.114 8.018
16.413 -0.119 7.859
16.412 -0.114 7.710
16.411 -0.118 7.538
16.410 -0.099 7.380
16.410 -0.055 7.278
16.409 0.060 7.124
16.408 0.122 6.958
16.407 0.115 6.786
16.407 0.092 6.638
16.406 0.083 6.481
16.405 0.082 6.304
16.404 0.076 6.157
16.403 0.064 5.999
16.403 0.058 5.843
16.402 0.056 5.689
16.401 0.052 5.523
16.400 0.043 5.364
16.399 0.039 5.201
16.399 0.037 5.056
16.398 0.035 4.888
16.397 0.030 4.735
16.396 0.019 4.573
16.395 0.007 4.411
16.394 -0.006 4.249
16.394 0.097 4.080
16.393 0.201 3.974
16.393 0.302 3.885
16.392 0.324 3.716
16.391 0.233 3.572
16.390 0.208 3.425
16.389 0.206 3.260
16.388 0.210 3.101
16.387 0.207 3.021
16.719 31.798 30.633
16.719 31.659 30.536
16.718 31.521 30.441
16.717 31.396 30.358
16.716 31.300 30.262
16.716 31.222 30.171
16.715 31.149 29.986
16.714 31.139 29.804
16.714 31.149 29.704
16.713 31.161 29.517
16.713 31.169 29.331
16.712 31.175 29.134
16.711 31.164 28.963
16.711 31.147 28.864
16.710 31.131 28.678
16.709 31.141 28.494
16.709 31.145 28.394
16.708 31.138 28.214
16.708 31.138 28.025
16.707 31.138 27.833
16.706 31.136 27.650
16.706 31.144 27.465
16.705 31.146 27.278
16.704 31.147 27.088
16.704 31.151 26.908
16.703 31.149 26.806
16.703 31.158 26.619
16.702 31.177 26.436
16.702 31.191 26.254
16.701 31.187 26.058
16.700 31.178 25.872
16.700 31.173 25.685
16.699 31.174 25.499
16.699 31.177 25.314
16.698 31.172 25.129
16.698 31.165 24.936
16.697 31.155 24.756
16.697 31.174 24.577
16.696 31.192 24.470
16.696 31.195 24.367
16.696 31.189 24.186
16.695 31.181 24.010
16.694 31.186 23.903
16.694 31.194 23.734
16.693 31.192 23.538
16.692 31.186 23.352
16.691 31.197 23.154
16.690 31.202 22.974
16.689 31.191 22.797
16.688 31.199 22.602
16.687 31.206 22.415
16.686 31.205 22.225
16.685 31.206 22.047
16.684 31.204 21.852
16.683 31.195 21.667
16.683 31.201 21.476
16.682 31.205 21.298
16.681 31.196 21.107
16.681 31.187 20.929
16.680 31.190 20.736
16.679 31.199 20.536
16.679 31.194 20.365
16.678 31.182 20.168
16.677 31.175 19.985
16.676 31.179 19.803
16.675 31.181 19.612
16.674 31.171 19.437
16.673 31.162 19.331
16.672 31.151 19.151
16.671 31.159 18.957
16.670 31.174 18.774
16.669 31.166 18.588
16.668 31.155 18.397
16.667 31.144 18.220
16.666 31.145 18.119
16.665 31.138 17.929
16.664 31.133 17.744
16.663 31.136 17.561
16.663 31.153 17.372
16.662 31.181 17.183
16.661 31.205 16.995
16.661 31.225 16.802
16.660 31.245 16.615
16.660 31.246 16.513
16.660 31.248 16.341
16.659 31.260 16.151
16.658 31.271 15.960
16.658 31.283 15.778
16.657 31.272 15.596
16.656 31.284 15.495
16.656 31.278 15.392
16.655 31.279 15.219
16.654 31.257 15.106
16.654 31.257 15.016
16.652 31.036 14.745
16.651 31.104 14.587
16.651 31.111 14.487
16.650 31.135 14.362
16.649 31.116 14.214
16.648 31.075 14.111
16.647 30.940 14.019
16.548 0.591 13.816
16.547 0.384 13.764
16.546 0.291 13.690
16.545 0.214 13.542
16.544 0.198 13.377
16.543 0.176 13.225
16.543 0.156 13.072
16.542 0.153 12.907
16.541 0.156 12.751
16.540 0.151 12.594
16.539 0.141 12.433
16.538 0.141 12.277
16.537 0.147 12.117
16.536 0.154 11.956
16.536 0.154 11.797
16.535 0.147 11.641
16.534 0.139 11.486
16.533 0.129 11.327
16.532 0.123 11.163
16.531 0.114 11.009
16.530 0.106 10.847
16.529 0.129 10.685
16.529 0.288 10.580
16.528 0.365 10.491
16.527 0.240 10.365
16.527 0.132 10.302
16.526 0.059 10.231
16.525 0.019 10.063
16.524 0.003 9.905
16.523 -0.015 9.757
16.522 -0.019 9.599
16.522 -0.026 9.437
16.521 -0.034 9.286
16.520 -0.041 9.120
16.519 -0.055 8.970
16.518 -0.057 8.807
16.518 -0.058 8.644
16.517 -0.074 8.495
16.516 -0.089 8.330
16.515 -0.100 8.182
16.514 -0.112 8.019
16.513 -0.117 7.862
16.512 -0.110 7.703
16.511 -0.111 7.545
16.510 -0.107 7.380
16.510 -0.032 7.209
16.509 0.026 7.113
16.508 0.094 6.954
16.508 0.102 6.789
16.507 0.089 6.634
16.506 0.079 6.484
16.505 0.075 6.315
16.504 0.069 6.153
16.503 0.056 6.017
16.503 0.049 5.828
16.502 0.048 5.690
16.501 0.050 5.515
16.500 0.040 5.372
16.500 0.035 5.210
16.499 0.037 5.046
16.498 0.032 4.892
16.497 0.025 4.731
16.496 0.009 4.564
16.495 -0.007 4.418
16.494 -0.019 4.264
16.494 0.009 4.177
16.494 0.087 4.078
16.493 0.192 3.980
16.493 0.293 3.886
16.492 0.320 3.728
16.491 0.236 3.573
16.490 0.208 3.417
16.489 0.206 3.254
16.488 0.208 3.095
16.488 0.203 3.026
16.821 31.898 30.800
16.820 31.769 30.728
16.819 31.638 30.632
16.818 31.505 30.543
16.818 31.369 30.449
16.817 31.247 30.352
16.816 31.152 30.266
16.816 31.077 30.171
16.815 31.032 30.079
16.814 31.000 29.893
16.814 31.006 29.718
16.814 31.005 29.617
16.813 31.012 29.516
16.813 31.019 29.334
16.812 31.025 29.147
16.811 31.019 28.959
16.810 30.996 28.778
16.810 30.990 28.584
16.809 30.993 28.417
16.809 30.988 28.302
16.808 30.991 28.201
16.808 30.998 28.038
16.807 30.999 27.934
16.807 31.001 27.832
16.806 30.999 27.660
16.806 31.006 27.472
16.805 31.005 27.372
16.805 31.010 27.271
16.804 31.017 27.097
16.804 31.014 26.994
16.803 31.007 26.815
16.803 31.008 26.627
16.802 31.023 26.451
16.802 31.034 26.347
16.801 31.034 26.243
16.801 31.031 26.071
16.801 31.030 25.964
16.800 31.023 25.791
16.799 31.019 25.605
16.799 31.018 25.503
16.799 31.026 25.318
16.798 31.028 25.132
16.798 31.024 24.946
16.797 31.020 24.842
16.797 31.015 24.670
16.796 31.037 24.484
16.796 31.042 24.377
16.796 31.045 24.205
16.795 31.049 24.094
16.795 31.047 23.928
16.794 31.044 23.824
16.794 31.048 23.724
16.793 31.042 23.539
16.792 31.031 23.365
16.791 31.039 23.180
16.791 31.040 23.079
16.790 31.032 22.884
16.789 31.030 22.706
16.788 31.045 22.522
16.787 31.047 22.332
16.786 31.047 22.145
16.785 31.054 22.044
16.784 31.054 21.866
16.784 31.046 21.766
16.783 31.045 21.588
16.782 31.059 21.397
16.782 31.061 21.211
16.781 31.042 21.018
16.780 31.032 20.834
16.780 31.040 20.660
16.779 31.039 20.462
16.778 31.026 20.276
16.777 31.017 20.091
16.777 31.018 19.912
16.776 31.026 19.721
16.775 31.031 19.621
16.774 31.024 19.432
16.773 31.009 19.248
16.772 31.004 19.073
16.771 31.014 18.876
16.770 31.018 18.690
16.768 31.011 18.510
16.768 31.002 18.410
16.767 30.999 18.225
16.766 30.989 18.035
16.765 30.969 17.859
16.764 30.970 17.758
16.763 30.979 17.575
16.763 30.999 17.383
16.762 31.026 17.199
16.762 31.037 17.098
16.761 31.051 16.999
16.761 31.075 16.816
16.761 31.097 16.634
16.760 31.104 16.442
16.759 31.112 16.251
16.759 31.129 16.076
16.758 31.155 15.887
16.757 31.142 15.702
16.757 31.115 15.519
16.756 31.087 15.417
16.755 31.052 15.221
16.754 31.031 15.105
16.753 30.910 15.033
16.752 30.896 14.853
16.751 30.898 14.680
16.750 30.897 14.499
16.750 30.927 14.382
16.749 30.912 14.210
16.748 30.856 14.043
16.747 30.669 13.959
16.649 0.578 13.818
16.648 0.389 13.759
16.647 0.274 13.694
16.646 0.220 13.539
16.645 0.206 13.377
16.644 0.180 13.223
16.643 0.153 13.067
16.642 0.153 12.909
16.642 0.154 12.754
16.641 0.146 12.591
16.640 0.137 12.438
16.639 0.138 12.271
16.638 0.144 12.125
16.637 0.154 11.953
16.636 0.157 11.798
16.635 0.150 11.635
16.634 0.137 11.486
16.633 0.127 11.328
16.632 0.120 11.168
16.631 0.110 11.008
16.630 0.101 10.848
16.630 0.142 10.686
16.629 0.225 10.593
16.629 0.266 10.431
16.628 0.175 10.370
16.627 0.104 10.289
16.626 0.037 10.146
16.625 0.018 9.995
16.624 -0.004 9.831
16.624 -0.014 9.677
16.623 -0.023 9.520
16.622 -0.035 9.362
16.621 -0.036 9.202
16.620 -0.044 9.038
16.620 -0.054 8.888
16.619 -0.055 8.725
16.618 -0.066 8.571
16.617 -0.084 8.420
16.616 -0.091 8.254
16.615 -0.095 8.100
16.614 -0.099 7.929
16.613 -0.092 7.772
16.613 -0.093 7.623
16.612 -0.109 7.467
16.611 -0.093 7.300
16.610 -0.014 7.136
16.609 0.066 6.954
16.608 0.093 6.796
16.607 0.087 6.633
16.607 0.079 6.472
16.606 0.075 6.327
16.605 0.073 6.153
16.604 0.067 5.997
16.603 0.059 5.847
16.603 0.059 5.677
16.602 0.061 5.522
16.601 0.049 5.379
16.600 0.040 5.198
16.600 0.042 5.046
16.599 0.037 4.885
16.598 0.028 4.725
16.597 0.007 4.580
16.596 -0.009 4.411
16.595 -0.025 4.272
16.595 0.001 4.183
16.594 0.082 4.080
16.594 0.190 3.970
16.594 0.292 3.877
16.593 0.318 3.718
16.592 0.236 3.584
16.591 0.205 3.415
16.590 0.202 3.269
16.589 0.206 3.099
16.588 0.203 3.014
16.922 31.839 30.940
16.921 31.745 30.808
16.920 31.621 30.733
16.920 31.491 30.631
16.919 31.364 30.538
16.918 31.227 30.459
16.917 31.103 30.371
16.917 31.004 30.267
16.916 30.926 30.171
16.916 30.879 30.081
16.915 30.846 29.897
16.914 30.854 29.712
16.914 30.854 29.523
16.913 30.862 29.340
16.912 30.873 29.151
16.912 30.875 28.968
16.911 30.857 28.783
16.910 30.846 28.678
16.910 30.845 28.494
16.909 30.840 28.322
16.909 30.846 28.219
16.908 30.864 28.032
16.907 30.867 27.845
16.907 30.868 27.655
16.906 30.875 27.472
16.905 30.876 27.294
16.905 30.876 27.186
16.904 30.877 27.006
16.904 30.866 26.824
16.903 30.856 26.630
16.902 30.863 26.445
16.902 30.879 26.255
16.901 30.882 26.070
16.901 30.876 25.892
16.900 30.878 25.697
16.900 30.880 25.518
16.899 30.886 25.320
16.899 30.898 25.143
16.898 30.892 24.955
16.898 30.877 24.766
16.897 30.888 24.575
16.897 30.902 24.395
16.896 30.904 24.294
16.896 30.910 24.114
16.895 30.912 23.924
16.894 30.898 23.744
16.893 30.883 23.552
16.892 30.873 23.365
16.892 30.882 23.183
16.891 30.882 22.995
16.890 30.881 22.814
16.888 30.894 22.615
16.888 30.901 22.428
16.887 30.901 22.242
16.886 30.902 22.061
16.885 30.904 21.869
16.884 30.900 21.695
16.884 30.897 21.595
16.883 30.908 21.494
16.882 30.919 21.310
16.882 30.905 21.132
16.881 30.890 21.027
16.881 30.877 20.848
16.880 30.886 20.659
16.879 30.886 20.476
16.879 30.880 20.288
16.878 30.873 20.104
16.877 30.873 19.910
16.876 30.884 19.733
16.875 30.881 19.537
16.874 30.866 19.361
16.873 30.860 19.167
16.872 30.862 18.986
16.871 30.862 18.796
16.869 30.862 18.613
16.868 30.858 18.414
16.867 30.854 18.244
16.866 30.846 18.051
16.865 30.822 17.869
16.864 30.815 17.675
16.863 30.833 17.490
16.863 30.857 17.302
16.862 30.876 17.201
16.862 30.901 17.030
16.861 30.925 16.834
16.861 30.934 16.729
16.861 30.945 16.546
16.860 30.953 16.363
16.860 30.962 16.173
16.859 30.967 15.994
16.858 30.941 15.815
16.857 30.900 15.625
16.857 30.899 15.522
16.856 30.887 15.422
16.856 30.876 15.326
16.855 30.826 15.230
16.854 30.800 15.125
16.854 30.750 15.042
16.850 30.806 14.317
16.849 30.815 14.221
16.849 30.874 14.037
16.848 30.758 13.953
16.847 30.540 13.876
16.749 0.399 13.764
16.748 0.292 13.688
16.747 0.222 13.532
16.746 0.209 13.382
16.745 0.186 13.221
16.744 0.158 13.065
16.743 0.160 12.909
16.742 0.162 12.756
16.741 0.150 12.593
16.740 0.139 12.429
16.740 0.134 12.285
16.739 0.134 12.114
16.738 0.143 11.962
16.737 0.150 11.797
16.736 0.141 11.642
16.735 0.128 11.480
16.734 0.120 11.324
16.733 0.113 11.167
16.732 0.106 11.013
16.731 0.095 10.852
16.730 0.127 10.679
16.730 0.251 10.590
16.730 0.325 10.508
16.729 0.212 10.367
16.728 0.124 10.299
16.727 0.045 10.138
16.726 0.021 9.990
16.725 -0.002 9.834
16.724 -0.012 9.671
16.724 -0.023 9.523
16.723 -0.039 9.358
16.722 -0.043 9.203
16.721 -0.049 9.048
16.720 -0.061 8.885
16.720 -0.065 8.733
16.719 -0.073 8.573
16.718 -0.087 8.413
16.717 -0.094 8.255
16.716 -0.092 8.094
16.715 -0.092 7.939
16.714 -0.085 7.781
16.713 -0.090 7.620
16.712 -0.110 7.468
16.711 -0.109 7.287
16.711 -0.044 7.133
16.710 0.050 6.967
16.709 0.090 6.791
16.708 0.089 6.639
16.707 0.081 6.483
16.706 0.074 6.310
16.706 0.074 6.159
16.705 0.067 6.005
16.704 0.059 5.841
16.703 0.060 5.677
16.703 0.060 5.527
16.702 0.050 5.364
16.701 0.043 5.207
16.700 0.043 5.051
16.699 0.039 4.885
16.699 0.029 4.725
16.698 0.009 4.573
16.697 -0.008 4.418
16.696 -0.026 4.261
16.695 -0.004 4.177
16.695 0.072 4.085
16.695 0.179 3.985
16.695 0.284 3.881
16.694 0.323 3.739
16.693 0.278 3.644
16.692 0.212 3.493
16.691 0.194 3.342
16.690 0.195 3.183
16.689 0.199 3.021
17.022 31.721 30.940
17.021 31.615 30.802
17.020 31.492 30.726
17.020 31.365 30.642
17.019 31.214 30.544
17.018 31.080 30.450
17.017 30.956 30.371
17.017 30.857 30.276
17.016 30.779 30.175
17.015 30.707 30.000
17.014 30.700 29.801
17.014 30.706 29.627
17.013 30.711 29.524
17.013 30.714 29.336
17.012 30.722 29.159
17.012 30.739 28.965
17.011 30.727 28.781
17.010 30.712 28.602
17.010 30.707 28.498
17.009 30.703 28.321
17.008 30.710 28.125
17.008 30.726 27.949
17.007 30.730 27.750
17.006 30.734 27.570
17.006 30.733 27.378
17.005 30.736 27.206
17.005 30.742 27.100
17.004 30.734 26.919
17.003 30.712 26.735
17.003 30.701 26.643
17.003 30.705 26.532
17.002 30.716 26.364
17.001 30.719 26.177
17.001 30.723 25.984
17.000 30.729 25.798
17.000 30.737 25.614
17.000 30.739 25.510
16.999 30.748 25.335
16.999 30.759 25.142
16.998 30.758 24.965
16.998 30.749 24.770
16.997 30.749 24.581
16.997 30.754 24.406
16.996 30.754 24.212
16.995 30.761 24.020
16.995 30.760 23.840
16.994 30.745 23.657
16.993 30.725 23.462
16.992 30.726 23.289
16.992 30.740 23.186
16.991 30.745 23.000
16.990 30.746 22.815
16.989 30.760 22.626
16.988 30.763 22.439
16.987 30.754 22.259
16.986 30.752 22.070
16.985 30.754 21.883
16.984 30.756 21.695
16.983 30.761 21.505
16.982 30.769 21.318
16.982 30.759 21.139
16.981 30.741 20.954
16.980 30.740 20.765
16.980 30.747 20.575
16.979 30.741 20.398
16.979 30.733 20.295
16.978 30.728 20.109
16.977 30.726 19.923
16.976 30.735 19.747
16.975 30.733 19.548
16.974 30.717 19.368
16.973 30.714 19.176
16.972 30.722 19.072
16.971 30.725 18.905
16.970 30.724 18.712
16.969 30.719 18.536
16.968 30.720 18.339
16.967 30.714 18.149
16.966 30.692 17.976
16.965 30.677 17.783
16.964 30.684 17.597
16.963 30.705 17.413
16.962 30.730 17.220
16.962 30.758 17.027
16.961 30.782 16.843
16.961 30.788 16.654
16.960 30.791 16.474
16.960 30.795 16.293
16.959 30.784 16.197
16.959 30.792 16.091
16.958 30.778 15.919
16.958 30.743 15.738
16.957 30.721 15.639
16.956 30.701 15.530
16.956 30.682 15.425
16.955 30.683 15.325
16.954 30.645 15.157
16.954 30.642 15.006
16.953 30.649 14.891
16.953 30.682 14.793
16.952 30.678 14.613
16.951 30.656 14.515
16.950 30.674 14.408
16.950 30.700 14.260
16.949 30.751 14.145
16.949 30.741 14.035
16.948 30.601 13.955
16.946 30.387 13.868
16.850 0.582 13.815
16.849 0.402 13.755
16.848 0.288 13.687
16.847 0.216 13.541
16.846 0.203 13.385
16.845 0.181 13.225
16.845 0.160 13.067
16.844 0.161 12.902
16.843 0.162 12.752
16.842 0.157 12.596
16.841 0.146 12.435
16.840 0.137 12.279
16.839 0.134 12.113
16.838 0.139 11.959
16.837 0.145 11.800
16.837 0.138 11.648
16.836 0.126 11.481
16.835 0.117 11.324
16.834 0.107 11.173
16.833 0.102 11.013
16.832 0.086 10.863
16.831 0.121 10.776
16.831 0.169 10.660
16.831 0.252 10.569
16.830 0.335 10.498
16.829 0.253 10.364
16.829 0.147 10.296
16.828 0.074 10.221
16.827 0.031 10.067
16.826 0.008 9.911
16.825 -0.007 9.757
16.824 -0.012 9.595
16.824 -0.028 9.443
16.823 -0.038 9.282
16.822 -0.042 9.118
16.821 -0.058 8.976
16.820 -0.064 8.798
16.820 -0.069 8.648
16.819 -0.081 8.498
16.818 -0.086 8.333
16.817 -0.088 8.171
16.816 -0.089 8.028
16.815 -0.085 7.856
16.814 -0.084 7.701
16.813 -0.096 7.529
16.812 -0.119 7.389
16.811 -0.096 7.221
16.811 -0.003 7.046
16.810 0.045 6.954
16.810 0.091 6.801
16.809 0.091 6.635
16.808 0.083 6.470
16.807 0.076 6.326
16.806 0.074 6.158
16.805 0.068 5.999
16.805 0.059 5.843
16.804 0.056 5.682
16.803 0.055 5.527
16.802 0.045 5.354
16.802 0.039 5.209
16.801 0.039 5.048
16.800 0.033 4.890
16.799 0.027 4.735
16.798 0.011 4.571
16.797 -0.014 4.428
16.796 -0.032 4.254
16.796 0.061 4.082
16.795 0.162 3.971
16.795 0.268 3.887
16.794 0.325 3.717
16.793 0.246 3.575
16.792 0.205 3.417
16.791 0.193 3.267
16.790 0.201 3.098
16.790 0.200 3.022
17.121 31.465 30.808
17.120 31.346 30.729
17.119 31.214 30.638
17.119 31.070 30.543
17.118 30.934 30.451
17.117 30.810 30.367
17.116 30.715 30.279
17.116 30.640 30.184
17.115 30.596 30.089
17.115 30.559 29.904
17.114 30.569 29.717
17.113 30.579 29.539
17.113 30.574 29.440
17.113 30.574 29.338
17.112 30.579 29.155
17.111 30.596 28.976
17.111 30.589 28.783
17.110 30.579 28.603
17.109 30.580 28.406
17.109 30.580 28.228
17.108 30.591 28.038
17.108 30.591 27.938
17.107 30.594 27.764
17.106 30.593 27.580
17.106 30.593 27.382
17.105 30.591 27.204
17.104 30.588 27.011
17.104 30.573 26.833
17.103 30.548 26.645
17.102 30.549 26.451
17.102 30.554 26.270
17.101 30.555 26.086
17.100 30.569 25.899
17.100 30.581 25.712
17.099 30.595 25.526
17.099 30.607 25.426
17.099 30.618 25.252
17.098 30.617 25.157
17.098 30.623 25.052
17.098 30.621 24.875
17.097 30.615 24.773
17.097 30.611 24.592
17.096 30.606 24.406
17.096 30.607 24.221
17.095 30.618 24.030
17.094 30.623 23.845
17.094 30.610 23.662
17.093 30.591 23.478
17.092 30.592 23.289
17.091 30.602 23.095
17.090 30.601 22.916
17.089 30.608 22.814
17.088 30.622 22.630
17.087 30.622 22.452
17.086 30.615 22.268
17.085 30.613 22.073
17.085 30.617 21.893
17.084 30.621 21.695
17.083 30.622 21.519
17.082 30.624 21.332
17.082 30.616 21.146
17.081 30.602 20.961
17.080 30.603 20.770
17.080 30.609 20.592
17.079 30.603 20.488
17.078 30.595 20.310
17.078 30.596 20.208
17.077 30.591 20.031
17.076 30.595 19.840
17.075 30.602 19.654
17.074 30.591 19.472
17.073 30.578 19.279
17.072 30.582 19.099
17.071 30.586 18.915
17.070 30.578 18.723
17.069 30.577 18.536
17.068 30.584 18.358
17.066 30.575 18.166
17.065 30.555 17.977
17.065 30.551 17.798
17.064 30.555 17.602
17.063 30.570 17.426
17.062 30.594 17.231
17.062 30.620 17.040
17.061 30.642 16.855
17.061 30.642 16.672
17.060 30.638 16.575
17.060 30.644 16.469
17.060 30.645 16.297
17.059 30.608 16.112
17.058 30.559 16.018
17.057 30.499 15.846
17.057 30.517 15.648
17.056 30.529 15.455
17.055 30.530 15.278
17.054 30.525 15.095
17.053 30.537 14.901
17.052 30.555 14.715
17.051 30.565 14.615
17.050 30.568 14.428
17.049 30.550 14.250
17.048 30.501 14.072
17.048 30.461 13.978
17.047 30.308 13.893
16.949 0.407 13.751
16.949 0.296 13.691
16.947 0.219 13.536
16.947 0.201 13.380
16.946 0.181 13.225
16.945 0.165 13.068
16.944 0.168 12.913
16.943 0.167 12.746
16.942 0.158 12.591
16.941 0.149 12.437
16.940 0.139 12.276
16.939 0.130 12.116
16.939 0.133 11.958
16.938 0.137 11.805
16.937 0.132 11.647
16.936 0.121 11.477
16.935 0.111 11.328
16.934 0.102 11.171
16.933 0.100 11.007
16.932 0.087 10.856
16.931 0.154 10.671
16.931 0.258 10.579
16.930 0.295 10.436
16.930 0.228 10.375
16.929 0.121 10.304
16.928 0.042 10.152
16.927 0.020 9.981
16.926 -0.003 9.834
16.925 -0.011 9.670
16.924 -0.019 9.521
16.923 -0.035 9.359
16.923 -0.039 9.204
16.922 -0.044 9.041
16.921 -0.054 8.887
16.920 -0.058 8.731
16.919 -0.066 8.568
16.919 -0.070 8.412
16.918 -0.076 8.260
16.917 -0.082 8.089
16.916 -0.083 7.930
16.915 -0.082 7.783
16.914 -0.084 7.626
16.913 -0.097 7.455
16.912 -0.096 7.300
16.911 -0.031 7.141
16.911 0.015 7.036
16.910 0.085 6.872
16.909 0.096 6.723
16.908 0.084 6.549
16.908 0.073 6.399
16.907 0.074 6.238
16.906 0.077 6.082
16.905 0.065 5.916
16.904 0.055 5.762
16.904 0.052 5.606
16.903 0.041 5.443
16.902 0.032 5.285
16.901 0.031 5.132
16.901 0.022 4.975
16.900 0.020 4.819
16.899 0.012 4.648
16.898 -0.011 4.497
16.897 -0.033 4.334
16.896 -0.022 4.180
16.896 0.048 4.099
16.896 0.150 3.987
16.895 0.258 3.882
16.894 0.323 3.718
16.893 0.251 3.579
16.892 0.210 3.415
16.891 0.195 3.260
16.890 0.199 3.104
16.890 0.198 3.022
17.219 31.196 30.729
17.219 31.079 30.635
17.218 30.931 30.550
17.217 30.794 30.461
17.216 30.670 30.366
17.216 30.578 30.272
17.215 30.503 30.188
17.215 30.458 30.094
17.214 30.428 29.992
17.213 30.417 29.817
17.213 30.428 29.713
17.213 30.443 29.535
17.212 30.433 29.352
17.212 30.425 29.252
17.211 30.442 29.061
17.210 30.451 28.886
17.210 30.437 28.695
17.209 30.443 28.515
17.208 30.447 28.320
17.208 30.447 28.132
17.207 30.454 27.956
17.207 30.457 27.854
17.206 30.453 27.668
17.205 30.450 27.494
17.205 30.446 27.395
17.204 30.446 27.292
17.204 30.441 27.116
17.203 30.436 26.924
17.202 30.417 26.738
17.202 30.406 26.559
17.201 30.407 26.366
17.200 30.406 26.187
17.200 30.410 25.994
17.199 30.423 25.816
17.199 30.440 25.621
17.198 30.460 25.441
17.198 30.474 25.245
17.197 30.485 25.065
17.197 30.488 24.877
17.197 30.485 24.696
17.196 30.477 24.504
17.195 30.468 24.311
17.195 30.478 24.138
17.194 30.490 23.940
17.193 30.488 23.765
17.192 30.471 23.570
17.192 30.464 23.387
17.191 30.470 23.211
17.190 30.471 23.013
17.189 30.471 22.830
17.188 30.487 22.638
17.187 30.492 22.467
17.186 30.484 22.362
17.186 30.483 22.260
17.185 30.480 22.086
17.184 30.483 21.985
17.184 30.491 21.809
17.183 30.481 21.620
17.182 30.486 21.427
17.181 30.488 21.251
17.180 30.475 21.056
17.180 30.475 20.874
17.179 30.487 20.687
17.178 30.482 20.500
17.178 30.480 20.396
17.177 30.469 20.224
17.176 30.467 20.034
17.176 30.471 19.853
17.175 30.469 19.663
17.174 30.454 19.478
17.173 30.442 19.300
17.171 30.441 19.109
17.170 30.444 18.916
17.169 30.440 18.744
17.168 30.434 18.644
17.167 30.441 18.457
17.166 30.440 18.266
17.165 30.425 18.079
17.164 30.416 17.895
17.163 30.420 17.723
17.163 30.427 17.621
17.163 30.426 17.521
17.162 30.437 17.336
17.161 30.464 17.156
17.161 30.481 17.059
17.161 30.488 16.952
17.160 30.498 16.773
17.160 30.503 16.585
17.159 30.513 16.485
17.159 30.522 16.305
17.159 30.510 16.206
17.155 30.443 15.383
17.154 30.444 15.197
17.153 30.458 15.004
17.152 30.462 14.821
17.151 30.460 14.624
17.150 30.461 14.440
17.149 30.461 14.247
17.148 30.459 14.152
17.146 30.299 13.905
17.145 30.145 13.827
17.050 0.619 13.810
17.049 0.425 13.750
17.048 0.302 13.690
17.047 0.218 13.537
17.046 0.198 13.379
17.045 0.178 13.222
17.044 0.169 13.059
17.044 0.172 12.918
17.043 0.166 12.745
17.042 0.157 12.588
17.041 0.149 12.438
17.040 0.136 12.282
17.039 0.125 12.119
17.038 0.121 11.958
17.037 0.124 11.795
17.036 0.121 11.648
17.035 0.116 11.484
17.035 0.109 11.337
17.033 0.101 11.159
17.033 0.103 11.017
17.032 0.086 10.851
17.031 0.133 10.681
17.030 0.195 10.580
17.030 0.226 10.444
17.029 0.147 10.370
17.028 0.055 10.231
17.027 0.024 10.063
17.026 0.004 9.908
17.025 -0.011 9.759
17.024 -0.016 9.598
17.023 -0.029 9.443
17.023 -0.042 9.271
17.022 -0.043 9.123
17.021 -0.047 8.973
17.020 -0.056 8.806
17.019 -0.057 8.644
17.019 -0.058 8.489
17.018 -0.063 8.327
17.017 -0.074 8.186
17.016 -0.082 8.003
17.015 -0.086 7.856
17.014 -0.090 7.696
17.013 -0.094 7.549
17.012 -0.095 7.385
17.011 -0.050 7.208
17.011 0.041 7.037
17.010 0.099 6.876
17.009 0.100 6.714
17.008 0.083 6.549
17.007 0.076 6.399
17.006 0.079 6.239
17.006 0.080 6.075
17.005 0.070 5.920
17.004 0.053 5.763
17.003 0.042 5.599
17.003 0.030 5.452
17.002 0.020 5.292
17.001 0.020 5.127
17.000 0.015 4.972
16.999 0.012 4.818
16.998 0.005 4.648
16.998 -0.015 4.495
16.997 -0.037 4.348
16.996 -0.031 4.176
16.995 0.032 4.092
16.995 0.130 3.995
16.995 0.240 3.895
16.995 0.305 3.808
16.994 0.282 3.650
16.992 0.220 3.496
16.991 0.198 3.340
16.990 0.192 3.181
16.989 0.192 3.018
17.318 31.075 30.738
17.317 30.944 30.637
17.317 30.796 30.548
17.316 30.658 30.464
17.315 30.535 30.376
17.314 30.444 30.281
17.314 30.370 30.187
17.313 30.299 30.005
17.313 30.291 29.902
17.312 30.298 29.721
17.311 30.316 29.534
17.311 30.309 29.347
17.310 30.302 29.170
17.310 30.307 29.065
17.309 30.314 28.888
17.308 30.301 28.700
17.308 30.307 28.514
17.307 30.315 28.327
17.306 30.316 28.133
17.306 30.318 27.961
17.305 30.316 27.765
17.304 30.311 27.583
17.304 30.303 27.397
17.303 30.302 27.211
17.302 30.301 27.028
17.302 30.287 26.842
17.301 30.285 26.741
17.301 30.279 26.563
17.300 30.272 26.371
17.299 30.264 26.194
17.299 30.266 26.000
17.298 30.276 25.819
17.298 30.292 25.624
17.297 30.321 25.447
17.297 30.339 25.253
17.296 30.351 25.068
17.296 30.356 24.880
17.295 30.352 24.693
17.295 30.340 24.519
17.294 30.333 24.326
17.294 30.343 24.141
17.293 30.356 23.950
17.292 30.355 23.768
17.291 30.343 23.589
17.291 30.339 23.482
17.290 30.345 23.296
17.289 30.347 23.115
17.288 30.345 22.931
17.287 30.353 22.742
17.286 30.361 22.553
17.285 30.355 22.377
17.284 30.351 22.274
17.284 30.346 22.097
17.283 30.346 21.994
17.282 30.353 21.809
17.281 30.347 21.632
17.281 30.352 21.438
17.280 30.354 21.253
17.279 30.348 21.068
17.279 30.351 20.884
17.278 30.364 20.693
17.277 30.357 20.514
17.277 30.338 20.328
17.276 30.338 20.221
17.275 30.338 20.047
17.274 30.341 19.863
17.273 30.338 19.672
17.272 30.328 19.491
17.271 30.316 19.303
17.270 30.315 19.115
17.269 30.319 18.927
17.268 30.316 18.749
17.267 30.313 18.556
17.266 30.316 18.378
17.265 30.306 18.187
17.264 30.294 18.006
17.263 30.287 17.908
17.263 30.293 17.805
17.262 30.300 17.641
17.261 30.299 17.534
17.261 30.307 17.347
17.260 30.329 17.165
17.260 30.346 17.071
17.260 30.353 16.964
17.259 30.364 16.789
17.259 30.369 16.606
17.258 30.382 16.410
17.257 30.382 16.230
17.257 30.404 16.138
17.257 30.385 16.025
17.256 30.343 15.846
17.255 30.324 15.669
17.254 30.332 15.480
17.253 30.331 15.304
17.252 30.327 15.108
17.252 30.337 15.002
17.251 30.339 14.825
17.250 30.329 14.649
17.249 30.338 14.465
17.248 30.340 14.362
17.248 30.361 14.259
17.247 30.391 14.066
17.246 30.373 13.972
17.245 30.254 13.887
17.148 0.389 13.767
17.147 0.310 13.690
17.146 0.222 13.537
17.145 0.194 13.375
17.145 0.173 13.225
17.144 0.161 13.073
17.143 0.166 12.901
17.142 0.159 12.750
17.141 0.148 12.596
17.140 0.144 12.434
17.139 0.133 12.279
17.138 0.119 12.117
17.137 0.115 11.962
17.136 0.117 11.802
17.136 0.118 11.644
17.135 0.118 11.486
17.134 0.113 11.325
17.133 0.108 11.171
17.132 0.106 11.006
17.131 0.089 10.854
17.130 0.131 10.690
17.130 0.213 10.591
17.129 0.243 10.437
17.128 0.168 10.368
17.127 0.081 10.296
17.126 0.026 10.144
17.126 0.016 9.996
17.125 -0.003 9.832
17.124 -0.010 9.672
17.123 -0.020 9.517
17.122 -0.036 9.363
17.121 -0.043 9.206
17.121 -0.044 9.035
17.120 -0.048 8.888
17.119 -0.052 8.728
17.118 -0.050 8.569
17.117 -0.049 8.412
17.116 -0.064 8.251
17.116 -0.075 8.090
17.115 -0.078 7.945
17.114 -0.083 7.768
17.113 -0.085 7.616
17.112 -0.089 7.458
17.111 -0.062 7.298
17.110 0.017 7.118
17.109 0.092 6.962
17.109 0.109 6.785
17.108 0.093 6.639
17.107 0.082 6.480
17.106 0.081 6.316
17.105 0.086 6.152
17.104 0.077 5.999
17.104 0.056 5.839
17.103 0.042 5.695
17.102 0.030 5.523
17.101 0.020 5.373
17.100 0.018 5.202
17.100 0.018 5.052
17.099 0.013 4.890
17.098 0.007 4.728
17.097 -0.009 4.580
17.096 -0.029 4.425
17.095 -0.051 4.274
17.095 -0.040 4.187
17.094 0.021 4.076
17.094 0.114 3.981
17.094 0.222 3.898
17.094 0.288 3.812
17.093 0.277 3.647
17.092 0.219 3.502
17.090 0.198 3.337
17.089 0.190 3.185
17.088 0.187 3.030
17.417 30.960 30.736
17.416 30.817 30.644
17.415 30.669 30.548
17.414 30.532 30.460
17.414 30.412 30.375
17.413 30.322 30.285
17.412 30.250 30.188
17.412 30.208 30.093
17.411 30.174 29.906
17.411 30.182 29.726
17.410 30.190 29.542
17.409 30.181 29.352
17.409 30.173 29.176
17.408 30.182 28.980
17.407 30.181 28.786
17.407 30.181 28.609
17.406 30.198 28.423
17.405 30.200 28.244
17.405 30.197 28.046
17.404 30.194 27.871
17.403 30.189 27.677
17.403 30.178 27.492
17.402 30.174 27.307
17.401 30.178 27.125
17.401 30.173 26.935
17.400 30.159 26.755
17.400 30.151 26.655
17.399 30.141 26.477
17.398 30.127 26.281
17.398 30.119 26.100
17.397 30.119 25.920
17.396 30.128 25.731
17.396 30.141 25.629
17.396 30.175 25.450
17.395 30.199 25.270
17.395 30.202 25.166
17.395 30.218 24.983
17.394 30.224 24.801
17.394 30.226 24.699
17.394 30.217 24.520
17.393 30.213 24.333
17.393 30.214 24.233
17.392 30.226 24.053
17.391 30.228 23.865
17.390 30.216 23.680
17.390 30.209 23.503
17.389 30.218 23.305
17.388 30.214 23.121
17.387 30.203 22.939
17.386 30.215 22.749
17.385 30.224 22.572
17.384 30.225 22.467
17.383 30.218 22.277
17.382 30.220 22.107
17.381 30.226 21.909
17.381 30.227 21.727
17.380 30.222 21.547
17.379 30.228 21.356
17.378 30.228 21.170
17.378 30.224 20.988
17.377 30.238 20.791
17.376 30.239 20.609
17.376 30.224 20.423
17.375 30.216 20.243
17.374 30.216 20.058
17.373 30.220 19.871
17.372 30.215 19.678
17.371 30.199 19.493
17.370 30.189 19.308
17.369 30.189 19.129
17.368 30.185 18.943
17.367 30.184 18.756
17.365 30.185 18.564
17.364 30.186 18.385
17.363 30.186 18.202
17.362 30.174 18.010
17.361 30.175 17.819
17.361 30.184 17.647
17.360 30.181 17.547
17.360 30.185 17.442
17.359 30.193 17.271
17.359 30.223 17.079
17.358 30.249 16.887
17.358 30.255 16.696
17.357 30.262 16.513
17.357 30.271 16.344
17.356 30.266 16.237
17.356 30.277 16.137
17.355 30.319 15.946
17.355 30.318 15.769
17.354 30.292 15.667
17.354 30.257 15.573
17.353 30.226 15.394
17.352 30.210 15.227
17.351 30.202 15.128
17.351 30.208 15.023
17.350 30.205 14.922
17.349 30.203 14.748
17.348 30.213 14.557
17.347 30.239 14.378
17.346 30.270 14.180
17.345 30.254 13.990
17.344 30.156 13.894
17.343 29.936 13.822
17.247 0.348 13.761
17.247 0.260 13.692
17.246 0.215 13.540
17.245 0.195 13.383
17.244 0.175 13.227
17.243 0.160 13.071
17.242 0.163 12.904
17.241 0.149 12.752
17.240 0.136 12.595
17.239 0.136 12.439
17.238 0.126 12.268
17.238 0.115 12.128
17.237 0.115 11.961
17.236 0.117 11.810
17.235 0.121 11.637
17.234 0.125 11.481
17.233 0.119 11.329
17.232 0.114 11.165
17.231 0.110 11.013
17.230 0.097 10.847
17.229 0.171 10.679
17.229 0.231 10.596
17.228 0.240 10.446
17.228 0.169 10.374
17.227 0.100 10.287
17.226 0.023 10.146
17.225 0.015 9.989
17.224 -0.004 9.836
17.223 -0.018 9.672
17.222 -0.027 9.518
17.222 -0.041 9.361
17.221 -0.047 9.208
17.220 -0.045 9.047
17.219 -0.045 8.882
17.218 -0.046 8.727
17.218 -0.046 8.565
17.217 -0.048 8.405
17.216 -0.060 8.249
17.215 -0.065 8.092
17.214 -0.063 7.932
17.213 -0.066 7.780
17.212 -0.071 7.620
17.211 -0.080 7.451
17.210 -0.057 7.298
17.210 0.022 7.133
17.209 0.062 7.040
17.209 0.096 6.945
17.208 0.107 6.793
17.207 0.092 6.632
17.206 0.084 6.476
17.205 0.083 6.323
17.205 0.084 6.154
17.204 0.075 6.000
17.203 0.063 5.829
17.202 0.049 5.690
17.201 0.038 5.525
17.201 0.027 5.362
17.200 0.022 5.215
17.199 0.015 5.051
17.198 0.005 4.895
17.197 0.000 4.728
17.197 -0.012 4.586
17.196 -0.023 4.415
17.195 -0.040 4.261
17.194 0.027 4.092
17.194 0.117 3.990
17.193 0.222 3.891
17.193 0.286 3.807
17.192 0.275 3.653
17.191 0.218 3.498
17.190 0.196 3.342
17.189 0.191 3.182
17.188 0.187 3.026
17.515 30.684 30.649
17.514 30.544 30.559
17.514 30.407 30.466
17.513 30.288 30.376
17.512 30.200 30.286
17.512 30.130 30.197
17.511 30.088 30.097
17.511 30.059 30.001
17.510 30.045 29.828
17.510 30.054 29.719
17.509 30.060 29.539
17.509 30.049 29.354
17.508 30.043 29.174
17.507 30.052 28.987
17.507 30.049 28.802
17.506 30.049 28.611
17.505 30.064 28.433
17.505 30.063 28.331
17.504 30.058 28.157
17.504 30.060 28.056
17.503 30.056 27.954
17.503 30.057 27.778
17.502 30.061 27.676
17.502 30.051 27.507
17.501 30.043 27.406
17.501 30.046 27.217
17.500 30.044 27.030
17.499 30.031 26.858
17.499 30.032 26.753
17.498 30.023 26.566
17.498 30.006 26.385
17.497 29.998 26.211
17.497 29.994 26.098
17.496 29.990 25.913
17.496 29.991 25.744
17.495 30.011 25.545
17.495 30.039 25.361
17.494 30.065 25.178
17.494 30.082 25.074
17.494 30.097 24.900
17.493 30.106 24.710
17.493 30.107 24.521
17.492 30.101 24.339
17.492 30.099 24.233
17.491 30.110 24.062
17.490 30.104 23.875
17.490 30.098 23.772
17.489 30.084 23.592
17.488 30.089 23.413
17.487 30.093 23.219
17.486 30.079 23.040
17.485 30.080 22.851
17.484 30.097 22.663
17.483 30.093 22.483
17.482 30.086 22.300
17.481 30.092 22.100
17.481 30.094 21.919
17.480 30.090 21.739
17.479 30.083 21.637
17.479 30.086 21.457
17.478 30.091 21.272
17.477 30.086 21.085
17.477 30.089 20.907
17.476 30.100 20.800
17.476 30.102 20.622
17.475 30.093 20.431
17.474 30.093 20.246
17.473 30.097 20.064
17.472 30.102 19.876
17.471 30.092 19.690
17.470 30.078 19.514
17.469 30.073 19.326
17.468 30.070 19.128
17.467 30.061 18.953
17.466 30.056 18.758
17.465 30.060 18.581
17.464 30.059 18.398
17.463 30.058 18.199
17.462 30.055 18.020
17.461 30.057 17.841
17.460 30.056 17.739
17.460 30.060 17.559
17.459 30.060 17.365
17.458 30.086 17.184
17.458 30.117 16.992
17.457 30.131 16.809
17.457 30.132 16.618
17.456 30.134 16.424
17.455 30.139 16.241
17.455 30.070 16.076
17.454 30.087 15.887
17.454 30.127 15.786
17.453 30.119 15.682
17.452 30.112 15.495
17.451 30.090 15.308
17.450 30.071 15.135
17.449 30.069 14.958
17.449 30.079 14.852
17.448 30.086 14.666
17.447 30.107 14.471
17.446 30.138 14.302
17.445 30.135 14.114
17.444 30.093 14.007
17.443 29.993 13.914
17.347 0.392 13.755
17.346 0.259 13.683
17.345 0.212 13.538
17.344 0.196 13.387
17.343 0.177 13.224
17.342 0.162 13.064
17.342 0.160 12.914
17.341 0.147 12.751
17.340 0.133 12.595
17.339 0.130 12.438
17.338 0.121 12.279
17.337 0.115 12.112
17.336 0.117 11.970
17.335 0.119 11.798
17.334 0.121 11.648
17.333 0.129 11.480
17.333 0.123 11.328
17.332 0.112 11.170
17.331 0.111 11.009
17.330 0.099 10.850
17.329 0.159 10.680
17.328 0.214 10.586
17.328 0.236 10.435
17.326 0.107 10.301
17.325 0.034 10.147
17.325 0.026 9.993
17.324 0.003 9.825
17.323 -0.020 9.686
17.322 -0.031 9.523
17.321 -0.043 9.350
17.320 -0.048 9.205
17.320 -0.045 9.043
17.319 -0.047 8.889
17.318 -0.045 8.730
17.317 -0.043 8.563
17.316 -0.046 8.402
17.315 -0.055 8.256
17.315 -0.054 8.086
17.314 -0.051 7.933
17.313 -0.055 7.771
17.312 -0.062 7.616
17.311 -0.074 7.459
17.310 -0.054 7.299
17.309 0.024 7.124
17.309 0.064 7.031
17.308 0.109 6.874
17.307 0.096 6.706
17.306 0.087 6.552
17.305 0.081 6.401
17.304 0.078 6.237
17.304 0.072 6.076
17.303 0.060 5.925
17.302 0.053 5.769
17.301 0.044 5.602
17.301 0.031 5.447
17.300 0.023 5.282
17.299 0.016 5.139
17.298 0.000 4.972
17.297 -0.009 4.822
17.296 -0.012 4.654
17.296 -0.024 4.502
17.295 -0.035 4.347
17.294 -0.026 4.177
17.293 0.030 4.084
17.293 0.115 3.982
17.293 0.216 3.900
17.293 0.282 3.821
17.292 0.278 3.644
17.290 0.219 3.494
17.289 0.198 3.346
17.288 0.194 3.176
17.287 0.189 3.025
17.614 30.546 30.650
17.614 30.415 30.550
17.613 30.279 30.463
17.612 30.161 30.377
17.611 30.075 30.288
17.611 30.009 30.202
17.610 29.970 30.104
17.610 29.944 30.001
17.609 29.926 29.830
17.609 29.931 29.642
17.608 29.935 29.449
17.607 29.920 29.261
17.607 29.917 29.078
17.606 29.927 28.896
17.605 29.919 28.709
17.605 29.922 28.528
17.604 29.931 28.336
17.603 29.922 28.150
17.603 29.922 27.966
17.602 29.930 27.780
17.601 29.928 27.597
17.601 29.920 27.411
17.600 29.925 27.311
17.600 29.928 27.128
17.599 29.915 26.947
17.598 29.907 26.764
17.598 29.899 26.581
17.597 29.887 26.479
17.597 29.869 26.295
17.596 29.861 26.112
17.595 29.858 25.933
17.595 29.858 25.832
17.595 29.860 25.649
17.594 29.878 25.457
17.594 29.906 25.280
17.593 29.936 25.088
17.593 29.944 24.996
17.593 29.959 24.890
17.593 29.974 24.718
17.592 29.979 24.534
17.592 29.978 24.433
17.591 29.982 24.256
17.591 29.991 24.159
17.590 29.988 24.055
17.590 29.976 23.889
17.589 29.970 23.787
17.589 29.959 23.687
17.588 29.955 23.509
17.587 29.959 23.326
17.586 29.957 23.141
17.585 29.948 22.952
17.585 29.952 22.849
17.584 29.965 22.672
17.583 29.967 22.487
17.582 29.962 22.302
17.581 29.970 22.109
17.580 29.970 21.930
17.579 29.964 21.754
17.579 29.954 21.656
17.578 29.957 21.552
17.578 29.964 21.370
17.577 29.970 21.187
17.577 29.962 21.081
17.576 29.960 20.915
17.575 29.965 20.719
17.575 29.959 20.539
17.574 29.959 20.353
17.573 29.967 20.167
17.572 29.975 19.983
17.571 29.975 19.789
17.570 29.961 19.607
17.569 29.953 19.420
17.568 29.948 19.238
17.567 29.940 19.054
17.566 29.934 18.870
17.565 29.933 18.680
17.564 29.939 18.490
17.563 29.938 18.317
17.562 29.938 18.218
17.561 29.932 18.115
17.561 29.931 17.942
17.560 29.930 17.753
17.559 29.933 17.652
17.559 29.931 17.475
17.558 29.945 17.291
17.558 29.959 17.192
17.557 29.983 17.093
17.557 30.013 16.909
17.556 30.014 16.738
17.556 30.003 16.637
17.556 30.004 16.525
17.555 30.010 16.334
17.554 29.988 16.162
17.554 29.943 15.992
17.553 29.945 15.891
17.553 29.971 15.706
17.552 29.961 15.519
17.551 29.950 15.330
17.550 29.937 15.140
17.549 29.929 14.968
17.548 29.939 14.770
17.547 29.942 14.591
17.546 29.972 14.494
17.546 29.978 14.391
17.545 29.993 14.214
17.544 29.923 14.033
17.543 29.828 13.941
17.447 0.391 13.752
17.446 0.273 13.692
17.445 0.230 13.536
17.444 0.203 13.381
17.443 0.176 13.220
17.442 0.158 13.069
17.441 0.155 12.912
17.441 0.142 12.750
17.440 0.131 12.596
17.439 0.128 12.439
17.438 0.124 12.283
17.437 0.121 12.117
17.436 0.123 11.962
17.435 0.126 11.798
17.434 0.131 11.647
17.433 0.139 11.483
17.432 0.136 11.325
17.432 0.123 11.172
17.430 0.120 10.999
17.430 0.099 10.859
17.429 0.139 10.673
17.428 0.199 10.584
17.428 0.226 10.450
17.426 0.102 10.294
17.425 0.029 10.152
17.424 0.023 9.986
17.423 0.002 9.831
17.423 -0.021 9.673
17.422 -0.030 9.519
17.421 -0.038 9.366
17.420 -0.043 9.205
17.419 -0.043 9.037
17.419 -0.046 8.893
17.418 -0.047 8.721
17.417 -0.042 8.567
17.416 -0.042 8.412
17.415 -0.046 8.248
17.414 -0.046 8.088
17.414 -0.045 7.937
17.413 -0.050 7.764
17.412 -0.058 7.612
17.411 -0.073 7.458
17.410 -0.058 7.294
17.409 0.019 7.119
17.408 0.089 6.962
17.407 0.102 6.794
17.406 0.085 6.631
17.406 0.082 6.476
17.405 0.080 6.308
17.404 0.074 6.167
17.403 0.067 6.001
17.402 0.057 5.847
17.402 0.047 5.674
17.401 0.039 5.529
17.400 0.028 5.377
17.399 0.021 5.201
17.399 0.006 5.061
17.398 -0.012 4.891
17.397 -0.015 4.742
17.396 -0.023 4.581
17.395 -0.034 4.415
17.394 -0.044 4.271
17.393 0.027 4.084
17.393 0.115 3.986
17.393 0.218 3.896
17.393 0.283 3.815
17.392 0.276 3.654
17.390 0.223 3.496
17.389 0.202 3.335
17.388 0.194 3.185
17.387 0.191 3.024
17.715 30.552 30.746
17.714 30.422 30.655
17.713 30.286 30.561
17.712 30.147 30.473
17.711 30.030 30.382
17.711 29.948 30.284
17.710 29.886 30.192
17.710 29.825 30.021
17.709 29.817 29.917
17.709 29.819 29.724
17.708 29.823 29.549
17.707 29.813 29.368
17.707 29.801 29.176
17.706 29.800 28.990
17.705 29.802 28.806
17.705 29.805 28.619
17.704 29.812 28.433
17.703 29.810 28.242
17.703 29.805 28.069
17.702 29.812 27.875
17.701 29.814 27.691
17.701 29.813 27.503
17.700 29.816 27.322
17.699 29.808 27.137
17.699 29.798 27.037
17.698 29.789 26.855
17.698 29.783 26.678
17.697 29.771 26.486
17.696 29.749 26.301
17.695 29.741 26.113
17.695 29.738 25.933
17.694 29.725 25.744
17.694 29.725 25.563
17.693 29.741 25.372
17.693 29.765 25.187
17.692 29.791 25.006
17.692 29.815 24.815
17.692 29.830 24.631
17.691 29.845 24.444
17.691 29.856 24.341
17.690 29.867 24.164
17.690 29.863 24.064
17.689 29.851 23.886
17.688 29.836 23.707
17.688 29.837 23.606
17.688 29.835 23.505
17.687 29.834 23.330
17.686 29.825 23.143
17.685 29.824 22.964
17.684 29.828 22.767
17.683 29.834 22.592
17.682 29.838 22.492
17.681 29.837 22.307
17.680 29.848 22.122
17.680 29.856 21.939
17.679 29.843 21.743
17.678 29.835 21.561
17.677 29.848 21.385
17.677 29.850 21.284
17.676 29.840 21.106
17.675 29.831 20.922
17.675 29.831 20.724
17.674 29.824 20.546
17.673 29.822 20.362
17.673 29.836 20.178
17.672 29.848 19.978
17.671 29.847 19.798
17.670 29.841 19.625
17.669 29.832 19.431
17.668 29.833 19.331
17.667 29.827 19.157
17.666 29.816 18.965
17.665 29.805 18.783
17.664 29.811 18.597
17.663 29.816 18.416
17.662 29.812 18.315
17.661 29.809 18.135
17.660 29.808 17.950
17.659 29.804 17.766
17.658 29.798 17.575
17.658 29.801 17.390
17.657 29.832 17.203
17.657 29.872 17.017
17.656 29.892 16.910
17.656 29.897 16.732
17.655 29.892 16.544
17.655 29.901 16.370
17.654 29.902 16.279
17.654 29.918 16.167
17.653 29.900 15.981
17.652 29.851 15.813
17.652 29.839 15.620
17.651 29.839 15.436
17.650 29.830 15.249
17.649 29.815 15.059
17.648 29.822 14.886
17.647 29.826 14.790
17.647 29.838 14.683
17.646 29.842 14.510
17.645 29.821 14.412
17.644 29.819 14.303
17.643 29.809 14.135
17.643 29.800 14.038
17.642 29.677 13.955
17.641 29.500 13.879
17.547 0.428 13.758
17.546 0.306 13.685
17.545 0.244 13.539
17.544 0.208 13.378
17.543 0.175 13.226
17.542 0.154 13.064
17.541 0.151 12.909
17.540 0.139 12.752
17.539 0.125 12.600
17.539 0.122 12.438
17.538 0.120 12.273
17.537 0.117 12.124
17.536 0.121 11.956
17.535 0.126 11.808
17.534 0.131 11.642
17.533 0.138 11.483
17.532 0.138 11.319
17.531 0.129 11.172
17.530 0.121 11.002
17.529 0.093 10.853
17.528 0.133 10.684
17.528 0.217 10.510
17.527 0.180 10.381
17.526 0.103 10.301
17.525 0.035 10.143
17.524 0.023 9.989
17.523 -0.003 9.832
17.522 -0.022 9.686
17.521 -0.028 9.509
17.521 -0.034 9.359
17.520 -0.039 9.205
17.519 -0.037 9.043
17.518 -0.041 8.886
17.518 -0.046 8.721
17.517 -0.039 8.572
17.516 -0.035 8.407
17.515 -0.041 8.247
17.514 -0.040 8.087
17.513 -0.046 7.930
17.512 -0.052 7.776
17.511 -0.059 7.611
17.510 -0.077 7.452
17.509 -0.065 7.294
17.509 0.009 7.130
17.508 0.048 7.035
17.507 0.093 6.872
17.507 0.089 6.717
17.506 0.080 6.557
17.505 0.077 6.395
17.504 0.075 6.236
17.503 0.071 6.078
17.503 0.061 5.918
17.502 0.049 5.764
17.501 0.041 5.606
17.500 0.034 5.447
17.499 0.028 5.294
17.499 0.015 5.128
17.498 -0.008 4.981
17.497 -0.023 4.816
17.496 -0.031 4.659
17.495 -0.039 4.504
17.494 -0.044 4.335
17.493 -0.038 4.187
17.493 0.022 4.091
17.493 0.115 3.983
17.492 0.220 3.893
17.492 0.292 3.728
17.491 0.241 3.572
17.490 0.212 3.422
17.489 0.197 3.264
17.487 0.196 3.101
17.487 0.191 3.024
17.815 30.645 30.884
17.814 30.520 30.817
17.814 30.413 30.745
17.813 30.286 30.653
17.812 30.148 30.559
17.811 30.027 30.470
17.811 29.911 30.388
17.810 29.826 30.298
17.810 29.762 30.200
17.809 29.728 30.103
17.808 29.698 29.918
17.808 29.698 29.733
17.807 29.706 29.548
17.807 29.697 29.370
17.806 29.687 29.270
17.805 29.675 29.089
17.805 29.670 28.897
17.804 29.675 28.717
17.804 29.688 28.530
17.803 29.692 28.346
17.802 29.692 28.155
17.802 29.694 27.973
17.801 29.695 27.786
17.800 29.692 27.607
17.800 29.695 27.503
17.799 29.694 27.330
17.799 29.689 27.228
17.798 29.672 27.049
17.797 29.658 26.862
17.797 29.662 26.760
17.796 29.660 26.588
17.796 29.640 26.392
17.795 29.624 26.219
17.794 29.619 26.036
17.794 29.600 25.842
17.793 29.586 25.655
17.793 29.586 25.474
17.792 29.601 25.289
17.792 29.630 25.094
17.792 29.663 24.919
17.791 29.694 24.729
17.791 29.717 24.533
17.790 29.735 24.354
17.790 29.743 24.174
17.789 29.742 23.985
17.788 29.732 23.804
17.788 29.722 23.704
17.787 29.720 23.520
17.786 29.715 23.331
17.785 29.705 23.150
17.784 29.709 22.960
17.783 29.712 22.780
17.782 29.718 22.593
17.781 29.718 22.411
17.780 29.720 22.221
17.779 29.735 22.033
17.778 29.729 21.856
17.778 29.714 21.667
17.777 29.727 21.479
17.776 29.743 21.290
17.775 29.735 21.110
17.775 29.725 20.919
17.774 29.718 20.742
17.774 29.715 20.637
17.773 29.708 20.457
17.772 29.717 20.280
17.772 29.722 20.180
17.771 29.735 19.995
17.770 29.732 19.809
17.769 29.724 19.621
17.768 29.709 19.445
17.768 29.708 19.345
17.766 29.704 19.164
17.765 29.689 18.974
17.764 29.681 18.798
17.763 29.692 18.609
17.762 29.695 18.416
17.761 29.695 18.235
17.760 29.694 18.052
17.759 29.685 17.864
17.758 29.675 17.682
17.757 29.668 17.500
17.757 29.670 17.403
17.757 29.687 17.300
17.756 29.724 17.117
17.756 29.762 16.938
17.755 29.776 16.747
17.755 29.781 16.551
17.754 29.800 16.368
17.754 29.818 16.200
17.753 29.811 16.097
17.753 29.799 15.981
17.752 29.771 15.875
17.752 29.750 15.791
17.751 29.730 15.637
17.750 29.742 15.453
17.749 29.737 15.262
17.748 29.716 15.077
17.747 29.719 14.883
17.746 29.738 14.695
17.745 29.730 14.511
17.744 29.676 14.425
17.744 29.681 14.322
17.742 29.674 13.961
17.741 29.498 13.883
17.647 0.609 13.813
17.647 0.424 13.761
17.646 0.306 13.689
17.645 0.236 13.534
17.644 0.204 13.379
17.643 0.173 13.227
17.642 0.154 13.067
17.641 0.150 12.910
17.640 0.140 12.753
17.639 0.126 12.594
17.638 0.121 12.443
17.637 0.119 12.275
17.637 0.117 12.122
17.636 0.118 11.957
17.635 0.120 11.805
17.634 0.123 11.643
17.633 0.131 11.478
17.632 0.134 11.333
17.631 0.135 11.165
17.630 0.127 11.003
17.629 0.101 10.849
17.628 0.132 10.690
17.628 0.174 10.586
17.627 0.214 10.443
17.626 0.116 10.298
17.625 0.049 10.146
17.624 0.021 9.984
17.623 -0.003 9.827
17.622 -0.017 9.682
17.621 -0.023 9.517
17.621 -0.030 9.366
17.620 -0.037 9.197
17.619 -0.036 9.050
17.618 -0.040 8.878
17.617 -0.044 8.722
17.617 -0.036 8.567
17.616 -0.032 8.409
17.615 -0.033 8.238
17.614 -0.038 8.095
17.613 -0.048 7.920
17.612 -0.058 7.776
17.611 -0.062 7.620
17.610 -0.075 7.450
17.609 -0.070 7.292
17.608 -0.003 7.129
17.608 0.074 6.951
17.607 0.094 6.801
17.606 0.085 6.633
17.605 0.078 6.481
17.604 0.076 6.321
17.604 0.070 6.152
17.603 0.062 6.001
17.602 0.052 5.848
17.601 0.039 5.696
17.600 0.031 5.514
17.600 0.027 5.371
17.599 0.020 5.216
17.598 0.001 5.048
17.597 -0.019 4.893
17.596 -0.031 4.745
17.595 -0.040 4.584
17.595 -0.045 4.424
17.594 -0.054 4.259
17.593 0.024 4.091
17.593 0.117 3.980
17.592 0.222 3.894
17.592 0.283 3.812
17.591 0.267 3.658
17.590 0.213 3.498
17.589 0.195 3.340
17.588 0.194 3.186
17.587 0.190 3.019
17.914 30.370 30.881
17.913 30.273 30.753
17.912 30.161 30.658
17.911 30.029 30.565
17.911 29.909 30.475
17.910 29.797 30.380
17.909 29.711 30.288
17.909 29.643 30.197
17.908 29.589 30.016
17.907 29.582 29.834
17.907 29.584 29.647
17.906 29.588 29.457
17.905 29.584 29.270
17.905 29.565 29.088
17.904 29.558 28.909
17.904 29.565 28.809
17.903 29.573 28.623
17.903 29.579 28.442
17.902 29.590 28.257
17.901 29.594 28.068
17.901 29.588 27.881
17.900 29.585 27.695
17.899 29.580 27.518
17.898 29.576 27.327
17.898 29.569 27.137
17.897 29.551 26.958
17.896 29.550 26.771
17.896 29.550 26.591
17.895 29.529 26.406
17.894 29.517 26.211
17.894 29.510 26.034
17.893 29.497 25.933
17.893 29.471 25.760
17.892 29.455 25.568
17.892 29.454 25.385
17.891 29.469 25.207
17.891 29.485 25.107
17.891 29.520 24.921
17.890 29.556 24.739
17.890 29.582 24.558
17.890 29.590 24.453
17.889 29.606 24.342
17.889 29.617 24.177
17.888 29.619 23.994
17.888 29.615 23.889
17.887 29.606 23.716
17.887 29.610 23.614
17.886 29.617 23.442
17.885 29.611 23.250
17.884 29.610 23.063
17.883 29.616 22.866
17.882 29.620 22.698
17.881 29.615 22.506
17.880 29.613 22.316
17.879 29.622 22.143
17.878 29.622 21.944
17.877 29.613 21.763
17.876 29.614 21.580
17.876 29.632 21.392
17.875 29.637 21.210
17.874 29.633 21.021
17.874 29.620 20.838
17.873 29.604 20.655
17.872 29.599 20.465
17.871 29.602 20.279
17.871 29.615 20.095
17.870 29.623 19.913
17.869 29.621 19.730
17.868 29.608 19.532
17.867 29.596 19.363
17.866 29.591 19.263
17.865 29.583 19.079
17.864 29.568 18.890
17.863 29.571 18.712
17.862 29.575 18.529
17.861 29.579 18.426
17.860 29.576 18.252
17.859 29.575 18.056
17.858 29.565 17.873
17.857 29.552 17.689
17.856 29.546 17.505
17.856 29.566 17.320
17.855 29.600 17.129
17.855 29.636 16.940
17.854 29.654 16.754
17.854 29.661 16.574
17.853 29.681 16.382
17.853 29.709 16.192
17.852 29.681 16.000
17.851 29.639 15.827
17.851 29.627 15.721
17.850 29.637 15.554
17.849 29.651 15.363
17.848 29.632 15.176
17.847 29.621 15.072
17.846 29.606 14.903
17.845 29.611 14.718
17.844 29.640 14.524
17.843 29.689 14.343
17.843 29.635 14.235
17.842 29.639 14.134
17.841 29.607 13.955
17.840 29.437 13.881
17.747 0.602 13.815
17.746 0.413 13.761
17.745 0.293 13.691
17.744 0.222 13.534
17.743 0.192 13.383
17.742 0.163 13.225
17.741 0.146 13.070
17.740 0.145 12.913
17.740 0.140 12.749
17.739 0.128 12.598
17.738 0.124 12.437
17.737 0.123 12.280
17.736 0.117 12.118
17.735 0.115 11.960
17.734 0.113 11.803
17.733 0.115 11.645
17.732 0.124 11.484
17.731 0.133 11.324
17.731 0.141 11.164
17.730 0.136 11.013
17.728 0.115 10.844
17.728 0.149 10.680
17.727 0.194 10.597
17.727 0.295 10.503
17.726 0.198 10.360
17.725 0.081 10.221
17.724 0.026 10.070
17.723 0.001 9.914
17.722 -0.012 9.755
17.721 -0.017 9.593
17.720 -0.025 9.443
17.720 -0.033 9.276
17.719 -0.038 9.123
17.718 -0.038 8.968
17.717 -0.043 8.801
17.716 -0.043 8.648
17.716 -0.036 8.484
17.715 -0.034 8.326
17.714 -0.040 8.170
17.713 -0.051 8.008
17.712 -0.068 7.853
17.711 -0.074 7.696
17.710 -0.076 7.541
17.709 -0.086 7.377
17.708 -0.054 7.208
17.707 0.034 7.043
17.707 0.090 6.879
17.706 0.090 6.718
17.705 0.080 6.551
17.704 0.075 6.393
17.703 0.071 6.244
17.702 0.064 6.079
17.702 0.054 5.921
17.701 0.040 5.760
17.700 0.027 5.615
17.699 0.022 5.449
17.699 0.018 5.286
17.698 0.006 5.135
17.697 -0.012 4.976
17.696 -0.025 4.822
17.695 -0.036 4.666
17.694 -0.043 4.497
17.693 -0.050 4.346
17.693 -0.032 4.179
17.692 0.034 4.079
17.692 0.126 3.980
17.692 0.230 3.892
17.691 0.290 3.812
17.690 0.269 3.652
17.689 0.211 3.499
17.688 0.195 3.340
17.687 0.194 3.178
17.686 0.193 3.029
18.012 30.167 30.745
18.011 30.040 30.664
18.010 29.912 30.567
18.009 29.802 30.474
18.009 29.689 30.386
18.008 29.601 30.295
18.007 29.533 30.204
18.007 29.479 30.018
18.006 29.472 29.830
18.005 29.470 29.649
18.005 29.471 29.464
18.004 29.477 29.362
18.004 29.470 29.192
18.003 29.459 29.085
18.003 29.455 28.904
18.002 29.463 28.725
18.002 29.468 28.536
18.001 29.474 28.354
18.000 29.486 28.158
18.000 29.485 27.985
17.999 29.476 27.793
17.998 29.468 27.604
17.998 29.459 27.430
17.997 29.461 27.330
17.997 29.454 27.143
17.996 29.435 26.967
17.995 29.440 26.770
17.994 29.441 26.589
17.994 29.419 26.416
17.993 29.410 26.220
17.993 29.402 26.040
17.992 29.378 25.846
17.991 29.355 25.672
17.991 29.341 25.491
17.990 29.335 25.388
17.990 29.343 25.207
17.989 29.367 25.012
17.989 29.395 24.836
17.989 29.430 24.645
17.988 29.459 24.471
17.988 29.477 24.371
17.988 29.485 24.269
17.987 29.501 24.088
17.987 29.506 23.981
17.986 29.499 23.815
17.985 29.502 23.637
17.985 29.501 23.528
17.984 29.499 23.340
17.983 29.493 23.162
17.982 29.491 22.990
17.982 29.498 22.898
17.981 29.498 22.782
17.980 29.499 22.600
17.979 29.494 22.424
17.978 29.504 22.231
17.977 29.510 22.054
17.976 29.502 21.867
17.976 29.503 21.676
17.975 29.508 21.495
17.974 29.513 21.303
17.973 29.514 21.124
17.973 29.509 20.936
17.972 29.495 20.756
17.971 29.488 20.575
17.971 29.491 20.466
17.970 29.491 20.287
17.969 29.497 20.108
17.969 29.506 19.920
17.968 29.501 19.727
17.967 29.487 19.553
17.966 29.476 19.451
17.965 29.470 19.276
17.964 29.467 19.095
17.963 29.467 18.992
17.962 29.457 18.810
17.961 29.466 18.620
17.960 29.465 18.447
17.959 29.458 18.341
17.958 29.462 18.168
17.958 29.468 18.067
17.957 29.459 17.894
17.957 29.447 17.790
17.956 29.438 17.605
17.955 29.450 17.419
17.954 29.474 17.233
17.954 29.506 17.054
17.954 29.527 16.945
17.953 29.545 16.764
17.953 29.546 16.579
17.952 29.561 16.388
17.952 29.581 16.215
17.951 29.573 16.105
17.950 29.551 15.927
17.950 29.543 15.741
17.949 29.575 15.554
17.948 29.579 15.362
17.947 29.575 15.260
17.946 29.525 15.091
17.945 29.492 14.911
17.944 29.488 14.729
17.943 29.496 14.548
17.942 29.519 14.361
17.942 29.540 14.257
17.941 29.553 14.144
17.940 29.488 13.979
17.939 29.350 13.877
17.845 0.389 13.764
17.844 0.283 13.692
17.843 0.209 13.531
17.842 0.189 13.385
17.842 0.167 13.230
17.841 0.153 13.062
17.840 0.152 12.907
17.839 0.146 12.759
17.838 0.136 12.593
17.837 0.133 12.435
17.836 0.127 12.278
17.835 0.122 12.119
17.834 0.117 11.962
17.833 0.108 11.808
17.833 0.107 11.648
17.832 0.116 11.478
17.831 0.122 11.327
17.830 0.134 11.164
17.829 0.137 11.006
17.828 0.114 10.853
17.827 0.139 10.685
17.827 0.181 10.595
17.826 0.245 10.501
17.825 0.185 10.373
17.824 0.068 10.223
17.823 0.012 10.066
17.822 -0.010 9.909
17.821 -0.021 9.760
17.820 -0.024 9.600
17.820 -0.032 9.433
17.819 -0.041 9.288
17.818 -0.038 9.125
17.817 -0.033 8.962
17.817 -0.036 8.798
17.816 -0.034 8.648
17.815 -0.035 8.493
17.814 -0.037 8.316
17.813 -0.040 8.166
17.812 -0.058 8.020
17.811 -0.075 7.854
17.810 -0.074 7.694
17.809 -0.075 7.539
17.808 -0.087 7.377
17.807 -0.053 7.211
17.807 0.037 7.038
17.806 0.093 6.878
17.805 0.090 6.721
17.804 0.079 6.552
17.803 0.072 6.394
17.803 0.066 6.235
17.802 0.059 6.085
17.801 0.053 5.924
17.800 0.040 5.764
17.800 0.028 5.611
17.799 0.024 5.446
17.798 0.016 5.292
17.797 0.006 5.136
17.796 -0.012 4.979
17.795 -0.022 4.807
17.795 -0.028 4.659
17.794 -0.038 4.505
17.793 -0.045 4.342
17.792 -0.027 4.187
17.792 0.042 4.096
17.791 0.136 3.977
17.791 0.240 3.884
17.790 0.305 3.732
17.789 0.242 3.575
17.788 0.205 3.420
17.787 0.198 3.264
17.786 0.202 3.096
18.110 29.935 30.657
18.110 29.814 30.569
18.109 29.688 30.478
18.108 29.573 30.386
18.107 29.485 30.289
18.107 29.419 30.203
18.106 29.361 30.030
18.106 29.355 29.935
18.105 29.351 29.821
18.105 29.356 29.652
18.104 29.358 29.469
18.104 29.354 29.274
18.103 29.345 29.094
18.102 29.348 28.908
18.102 29.353 28.725
18.101 29.347 28.541
18.100 29.347 28.355
18.100 29.360 28.169
18.099 29.363 27.979
18.098 29.353 27.798
18.098 29.349 27.615
18.097 29.345 27.429
18.096 29.341 27.250
18.096 29.338 27.142
18.095 29.319 26.964
18.095 29.321 26.786
18.094 29.321 26.692
18.094 29.323 26.583
18.093 29.307 26.407
18.093 29.302 26.233
18.092 29.296 26.046
18.091 29.272 25.856
18.091 29.251 25.676
18.090 29.229 25.487
18.090 29.219 25.301
18.089 29.232 25.125
18.089 29.248 24.933
18.088 29.276 24.738
18.088 29.316 24.559
18.088 29.349 24.380
18.087 29.362 24.275
18.087 29.383 24.101
18.086 29.387 23.999
18.086 29.381 23.815
18.085 29.380 23.716
18.084 29.385 23.544
18.084 29.384 23.358
18.083 29.383 23.167
18.082 29.386 22.985
18.080 29.388 22.788
18.080 29.389 22.624
18.079 29.390 22.522
18.078 29.383 22.421
18.078 29.391 22.247
18.077 29.399 22.144
18.076 29.394 21.964
18.076 29.386 21.863
18.075 29.385 21.693
18.074 29.385 21.494
18.074 29.382 21.322
18.073 29.387 21.129
18.072 29.387 20.939
18.072 29.383 20.767
18.071 29.386 20.664
18.070 29.380 20.486
18.070 29.379 20.298
18.069 29.375 20.197
18.068 29.379 20.026
18.068 29.384 19.919
18.067 29.376 19.746
18.066 29.366 19.557
18.065 29.359 19.379
18.064 29.365 19.183
18.063 29.358 19.008
18.062 29.344 18.815
18.060 29.349 18.634
18.059 29.350 18.453
18.058 29.352 18.264
18.057 29.361 18.071
18.057 29.352 17.892
18.056 29.338 17.710
18.055 29.337 17.526
18.054 29.356 17.338
18.054 29.364 17.238
18.053 29.388 17.052
18.053 29.415 16.866
18.053 29.426 16.682
18.052 29.429 16.490
18.051 29.448 16.311
18.051 29.459 16.130
18.050 29.465 16.027
18.050 29.474 15.842
18.049 29.495 15.655
18.048 29.519 15.478
18.047 29.508 15.360
18.046 29.462 15.182
18.045 29.422 15.005
18.044 29.370 14.824
18.043 29.340 14.644
18.042 29.307 14.548
18.042 29.328 14.389
18.041 29.346 14.282
18.041 29.380 14.172
18.039 29.345 13.992
18.039 29.211 13.899
17.945 0.432 13.753
17.944 0.294 13.688
17.944 0.230 13.611
17.943 0.205 13.460
17.942 0.186 13.304
17.941 0.167 13.144
17.940 0.161 12.989
17.939 0.157 12.833
17.938 0.149 12.668
17.937 0.143 12.519
17.937 0.139 12.353
17.936 0.134 12.195
17.935 0.127 12.043
17.934 0.116 11.878
17.933 0.107 11.727
17.932 0.105 11.573
17.931 0.110 11.398
17.930 0.114 11.253
17.929 0.123 11.084
17.928 0.119 10.929
17.927 0.102 10.771
17.926 0.129 10.603
17.926 0.170 10.445
17.924 0.089 10.307
17.923 0.025 10.151
17.922 -0.002 9.983
17.922 -0.015 9.833
17.921 -0.019 9.678
17.920 -0.028 9.519
17.919 -0.041 9.359
17.918 -0.044 9.202
17.918 -0.033 9.049
17.917 -0.025 8.881
17.916 -0.026 8.724
17.915 -0.025 8.564
17.914 -0.028 8.402
17.914 -0.035 8.254
17.913 -0.050 8.086
17.912 -0.070 7.925
17.911 -0.076 7.779
17.910 -0.074 7.619
17.909 -0.083 7.456
17.908 -0.069 7.301
17.907 0.006 7.129
17.907 0.051 7.040
17.906 0.091 6.946
17.906 0.111 6.793
17.905 0.093 6.626
17.904 0.078 6.486
17.903 0.067 6.318
17.902 0.061 6.162
17.901 0.059 6.002
17.901 0.052 5.841
17.900 0.041 5.683
17.899 0.032 5.533
17.898 0.022 5.357
17.898 0.012 5.215
17.897 -0.003 5.052
17.896 -0.016 4.909
17.895 -0.018 4.729
17.894 -0.026 4.583
17.893 -0.036 4.419
17.892 -0.046 4.267
17.892 -0.025 4.185
17.892 0.044 4.086
17.891 0.140 3.981
17.891 0.243 3.894
17.891 0.301 3.811
17.890 0.275 3.646
17.889 0.214 3.497
17.888 0.197 3.343
17.887 0.196 3.185
17.885 0.196 3.021
18.210 29.820 30.666
18.209 29.698 30.571
18.209 29.575 30.478
18.208 29.459 30.395
18.207 29.370 30.308
18.207 29.304 30.201
18.206 29.267 30.103
18.206 29.240 29.931
18.205 29.240 29.748
18.204 29.239 29.555
18.204 29.244 29.371
18.203 29.241 29.189
18.203 29.241 29.015
18.202 29.245 28.914
18.202 29.254 28.812
18.201 29.247 28.635
18.200 29.229 28.444
18.200 29.237 28.263
18.199 29.249 28.084
18.199 29.245 27.889
18.198 29.241 27.711
18.197 29.238 27.528
18.197 29.238 27.332
18.196 29.223 27.157
18.195 29.204 26.973
18.194 29.205 26.781
18.194 29.204 26.606
18.193 29.190 26.418
18.192 29.192 26.229
18.192 29.189 26.043
18.191 29.169 25.865
18.191 29.148 25.674
18.190 29.121 25.494
18.189 29.107 25.313
18.189 29.110 25.117
18.189 29.120 24.938
18.188 29.140 24.758
18.188 29.153 24.658
18.188 29.176 24.560
18.187 29.217 24.394
18.187 29.234 24.288
18.187 29.254 24.186
18.186 29.268 24.010
18.186 29.268 23.836
18.185 29.268 23.734
18.185 29.277 23.615
18.184 29.279 23.448
18.183 29.272 23.271
18.182 29.276 23.076
18.181 29.280 22.902
18.180 29.274 22.706
18.179 29.273 22.536
18.178 29.279 22.338
18.177 29.286 22.152
18.176 29.283 21.971
18.175 29.283 21.784
18.175 29.277 21.607
18.174 29.265 21.416
18.173 29.261 21.314
18.173 29.270 21.140
18.172 29.273 20.949
18.171 29.273 20.765
18.171 29.263 20.586
18.170 29.253 20.403
18.169 29.256 20.211
18.168 29.258 20.035
18.167 29.257 19.840
18.167 29.252 19.657
18.166 29.245 19.475
18.164 29.246 19.289
18.163 29.253 19.105
18.162 29.240 18.921
18.161 29.232 18.733
18.160 29.232 18.551
18.159 29.236 18.367
18.158 29.245 18.181
18.157 29.243 17.992
18.156 29.233 17.807
18.155 29.224 17.623
18.155 29.231 17.437
18.154 29.252 17.256
18.154 29.265 17.155
18.153 29.289 16.976
18.153 29.312 16.779
18.152 29.319 16.599
18.152 29.335 16.413
18.151 29.335 16.311
18.151 29.340 16.145
18.150 29.355 16.043
18.150 29.373 15.873
18.149 29.377 15.762
18.149 29.383 15.645
18.148 29.407 15.470
18.147 29.367 15.292
18.146 29.329 15.105
18.145 29.269 14.929
18.144 29.236 14.743
18.143 29.213 14.651
18.142 29.179 14.550
18.141 29.156 14.308
18.141 29.226 14.200
18.140 29.237 14.096
18.139 29.223 14.006
18.138 29.077 13.917
18.047 0.651 13.808
18.045 0.394 13.754
18.045 0.295 13.692
18.044 0.228 13.534
18.043 0.204 13.381
18.042 0.183 13.226
18.041 0.167 13.067
18.040 0.163 12.907
18.039 0.154 12.747
18.038 0.146 12.595
18.037 0.141 12.436
18.037 0.136 12.278
18.036 0.126 12.118
18.035 0.116 11.965
18.034 0.107 11.801
18.033 0.101 11.643
18.032 0.097 11.489
18.031 0.097 11.329
18.030 0.106 11.169
18.029 0.114 11.007
18.028 0.096 10.853
18.027 0.101 10.696
18.026 0.161 10.523
18.025 0.126 10.375
18.024 0.038 10.223
18.023 0.001 10.068
18.022 -0.021 9.918
18.022 -0.025 9.760
18.021 -0.032 9.597
18.020 -0.042 9.441
18.019 -0.048 9.282
18.018 -0.041 9.124
18.018 -0.027 8.962
18.017 -0.026 8.810
18.016 -0.031 8.639
18.015 -0.034 8.481
18.014 -0.041 8.325
18.013 -0.054 8.173
18.013 -0.074 8.014
18.012 -0.085 7.859
18.011 -0.086 7.696
18.010 -0.088 7.546
18.009 -0.088 7.370
18.008 -0.039 7.216
18.008 0.011 7.123
18.007 0.095 6.950
18.006 0.110 6.790
18.005 0.083 6.645
18.004 0.069 6.472
18.003 0.058 6.327
18.003 0.054 6.162
18.002 0.059 6.002
18.001 0.052 5.842
18.000 0.040 5.681
18.000 0.030 5.530
17.999 0.018 5.374
17.998 0.006 5.210
17.997 -0.008 5.056
17.996 -0.018 4.891
17.995 -0.022 4.743
17.995 -0.030 4.582
17.994 -0.036 4.428
17.993 -0.049 4.258
17.992 0.043 4.085
17.992 0.142 3.985
17.992 0.249 3.891
17.991 0.305 3.728
17.990 0.239 3.582
17.988 0.207 3.415
17.987 0.196 3.262
17.986 0.193 3.100
17.986 0.189 3.017
18.311 29.810 30.752
18.310 29.700 30.657
18.310 29.583 30.569
18.309 29.458 30.482
18.308 29.345 30.397
18.308 29.255 30.302
18.307 29.185 30.207
18.306 29.125 30.031
18.306 29.123 29.929
18.305 29.130 29.739
18.305 29.129 29.569
18.304 29.126 29.373
18.303 29.131 29.193
18.303 29.138 29.003
18.302 29.149 28.828
18.302 29.146 28.728
18.301 29.126 28.544
18.301 29.119 28.363
18.300 29.135 28.171
18.299 29.137 27.994
18.299 29.135 27.800
18.298 29.129 27.618
18.297 29.125 27.442
18.297 29.125 27.339
18.296 29.105 27.163
18.295 29.090 26.968
18.295 29.092 26.791
18.294 29.091 26.600
18.294 29.081 26.420
18.293 29.082 26.238
18.292 29.080 26.043
18.292 29.066 25.866
18.291 29.045 25.681
18.290 29.018 25.503
18.290 29.002 25.316
18.289 28.993 25.132
18.289 28.994 24.939
18.289 29.012 24.759
18.288 29.040 24.572
18.288 29.059 24.465
18.288 29.111 24.297
18.287 29.140 24.108
18.286 29.148 23.918
18.286 29.154 23.743
18.285 29.159 23.545
18.284 29.160 23.364
18.283 29.162 23.181
18.282 29.176 22.996
18.281 29.168 22.809
18.280 29.164 22.705
18.279 29.162 22.531
18.278 29.166 22.347
18.278 29.171 22.169
18.277 29.168 22.064
18.276 29.166 21.886
18.275 29.167 21.697
18.275 29.156 21.519
18.274 29.145 21.336
18.273 29.157 21.139
18.273 29.163 20.970
18.272 29.164 20.865
18.272 29.155 20.681
18.271 29.145 20.501
18.270 29.138 20.400
18.270 29.137 20.229
18.269 29.144 20.125
18.268 29.146 19.941
18.268 29.144 19.764
18.267 29.141 19.584
18.266 29.133 19.486
18.265 29.136 19.382
18.264 29.144 19.204
18.263 29.143 19.016
18.262 29.127 18.846
18.261 29.119 18.743
18.260 29.115 18.559
18.259 29.119 18.372
18.258 29.128 18.191
18.257 29.130 17.998
18.257 29.125 17.822
18.256 29.118 17.634
18.255 29.125 17.443
18.255 29.143 17.262
18.254 29.162 17.077
18.254 29.189 16.884
18.253 29.202 16.697
18.252 29.207 16.520
18.252 29.218 16.332
18.251 29.233 16.145
18.251 29.246 16.039
18.250 29.261 15.869
18.249 29.251 15.682
18.248 29.209 15.492
18.248 29.177 15.389
18.247 29.152 15.285
18.246 29.108 15.139
18.245 29.144 14.949
18.244 29.141 14.753
18.243 29.116 14.578
18.242 29.091 14.471
18.242 29.090 14.373
18.241 29.118 14.213
18.241 29.146 14.112
18.240 29.130 14.011
18.239 28.984 13.929
18.147 0.631 13.812
18.146 0.405 13.757
18.146 0.284 13.690
18.145 0.235 13.535
18.144 0.205 13.383
18.143 0.184 13.220
18.142 0.165 13.064
18.141 0.157 12.911
18.140 0.148 12.754
18.139 0.139 12.590
18.138 0.131 12.432
18.137 0.123 12.285
18.136 0.114 12.118
18.136 0.105 11.968
18.135 0.104 11.803
18.134 0.100 11.647
18.133 0.096 11.488
18.132 0.091 11.325
18.131 0.093 11.170
18.130 0.100 11.009
18.129 0.089 10.852
18.128 0.138 10.690
18.128 0.176 10.592
18.127 0.191 10.442
18.126 0.098 10.298
18.125 0.023 10.151
18.124 -0.005 9.986
18.123 -0.020 9.840
18.122 -0.023 9.682
18.121 -0.032 9.521
18.120 -0.038 9.354
18.120 -0.036 9.207
18.119 -0.026 9.038
18.118 -0.020 8.873
18.117 -0.028 8.730
18.117 -0.035 8.562
18.116 -0.037 8.409
18.115 -0.045 8.243
18.114 -0.057 8.096
18.113 -0.070 7.930
18.112 -0.075 7.787
18.111 -0.081 7.611
18.110 -0.087 7.470
18.109 -0.063 7.287
18.108 0.019 7.123
18.108 0.107 6.955
18.107 0.113 6.781
18.106 0.082 6.637
18.105 0.067 6.474
18.104 0.055 6.327
18.103 0.053 6.159
18.103 0.057 5.998
18.102 0.050 5.843
18.101 0.040 5.693
18.100 0.031 5.527
18.100 0.021 5.368
18.099 0.009 5.210
18.098 -0.005 5.052
18.097 -0.018 4.893
18.096 -0.027 4.743
18.095 -0.033 4.581
18.095 -0.035 4.417
18.094 -0.048 4.273
18.093 -0.027 4.181
18.093 0.046 4.073
18.093 0.149 3.974
18.093 0.254 3.896
18.092 0.303 3.730
18.090 0.235 3.568
18.090 0.203 3.430
18.088 0.192 3.255
18.087 0.187 3.109
18.087 0.182 3.027
18.412 29.787 30.892
18.411 29.693 30.748
18.411 29.579 30.664
18.410 29.477 30.574
18.409 29.358 30.476
18.409 29.242 30.397
18.408 29.148 30.301
18.407 29.074 30.206
18.406 29.017 30.022
18.406 29.019 29.852
18.406 29.026 29.748
18.405 29.024 29.564
18.404 29.017 29.378
18.404 29.019 29.189
18.403 29.027 29.018
18.403 29.029 28.913
18.402 29.032 28.733
18.402 29.021 28.551
18.401 29.020 28.366
18.400 29.033 28.172
18.400 29.033 27.990
18.399 29.029 27.809
18.398 29.024 27.627
18.398 29.015 27.433
18.397 29.005 27.253
18.396 28.986 27.070
18.395 28.976 26.888
18.395 28.974 26.696
18.394 28.963 26.520
18.393 28.958 26.334
18.393 28.956 26.148
18.392 28.944 25.964
18.392 28.945 25.864
18.391 28.932 25.681
18.391 28.911 25.501
18.390 28.898 25.315
18.390 28.887 25.141
18.389 28.882 25.038
18.389 28.890 24.854
18.389 28.909 24.669
18.388 28.946 24.481
18.388 28.998 24.303
18.388 29.019 24.203
18.387 29.039 24.025
18.386 29.050 23.830
18.385 29.046 23.646
18.385 29.050 23.459
18.384 29.051 23.284
18.383 29.064 23.095
18.382 29.071 22.896
18.381 29.051 22.730
18.380 29.045 22.625
18.379 29.050 22.456
18.379 29.055 22.356
18.378 29.054 22.255
18.377 29.056 22.080
18.377 29.059 21.979
18.376 29.060 21.797
18.375 29.060 21.616
18.375 29.046 21.426
18.374 29.047 21.251
18.373 29.065 21.056
18.373 29.065 20.870
18.372 29.049 20.690
18.371 29.041 20.507
18.370 29.039 20.319
18.370 29.044 20.143
18.369 29.046 19.950
18.368 29.042 19.764
18.367 29.032 19.580
18.366 29.024 19.399
18.365 29.026 19.220
18.363 29.026 19.027
18.362 29.018 18.838
18.361 29.011 18.658
18.360 29.011 18.475
18.359 29.019 18.290
18.358 29.025 18.107
18.357 29.023 17.923
18.357 29.017 17.821
18.356 29.009 17.642
18.355 29.015 17.454
18.355 29.028 17.274
18.354 29.051 17.080
18.354 29.079 16.903
18.354 29.091 16.809
18.353 29.089 16.702
18.353 29.081 16.526
18.352 29.089 16.338
18.351 29.106 16.168
18.351 29.114 16.083
18.351 29.113 15.967
18.350 29.118 15.866
18.350 29.104 15.770
18.349 29.095 15.667
18.348 29.022 15.507
18.348 28.965 15.418
18.347 28.942 15.240
18.346 28.978 15.058
18.345 29.022 14.962
18.344 29.036 14.771
18.343 29.028 14.594
18.342 29.020 14.400
18.342 29.028 14.294
18.341 29.055 14.118
18.340 29.023 14.021
18.339 28.941 13.920
18.338 28.735 13.860
18.248 0.641 13.811
18.247 0.414 13.757
18.246 0.286 13.690
18.245 0.226 13.535
18.244 0.204 13.378
18.243 0.181 13.227
18.242 0.160 13.068
18.241 0.150 12.910
18.240 0.143 12.755
18.240 0.134 12.590
18.239 0.124 12.438
18.238 0.116 12.277
18.237 0.104 12.122
18.236 0.098 11.967
18.235 0.098 11.803
18.234 0.097 11.645
18.233 0.091 11.486
18.232 0.084 11.336
18.231 0.085 11.166
18.230 0.089 11.017
18.229 0.085 10.849
18.229 0.138 10.681
18.228 0.207 10.521
18.227 0.156 10.371
18.226 0.056 10.226
18.225 0.008 10.071
18.224 -0.015 9.909
18.223 -0.024 9.761
18.222 -0.030 9.594
18.221 -0.034 9.445
18.221 -0.032 9.276
18.220 -0.026 9.118
18.219 -0.021 8.960
18.218 -0.030 8.797
18.217 -0.039 8.647
18.217 -0.042 8.496
18.216 -0.042 8.317
18.215 -0.051 8.169
18.214 -0.058 8.015
18.213 -0.062 7.857
18.212 -0.074 7.692
18.211 -0.082 7.533
18.210 -0.083 7.376
18.209 -0.034 7.212
18.209 0.018 7.124
18.208 0.105 6.962
18.207 0.111 6.790
18.206 0.080 6.631
18.205 0.065 6.477
18.205 0.056 6.316
18.204 0.050 6.168
18.203 0.050 6.002
18.202 0.043 5.836
18.202 0.032 5.695
18.201 0.027 5.527
18.200 0.017 5.367
18.199 0.006 5.214
18.198 -0.012 5.055
18.198 -0.031 4.903
18.197 -0.040 4.743
18.196 -0.044 4.584
18.195 -0.044 4.426
18.194 -0.047 4.254
18.193 0.051 4.088
18.193 0.154 3.972
18.193 0.259 3.888
18.192 0.308 3.723
18.191 0.232 3.585
18.190 0.199 3.410
18.189 0.190 3.265
18.188 0.182 3.099
18.187 0.175 3.029
18.512 29.777 30.893
18.512 29.709 30.827
18.511 29.599 30.757
18.510 29.491 30.665
18.510 29.367 30.576
18.509 29.251 30.478
18.508 29.138 30.392
18.508 29.047 30.304
18.507 28.973 30.211
18.506 28.914 30.038
18.506 28.918 29.929
18.505 28.925 29.757
18.505 28.920 29.653
18.504 28.911 29.477
18.504 28.910 29.294
18.503 28.913 29.094
18.503 28.923 28.921
18.502 28.928 28.737
18.501 28.922 28.550
18.501 28.926 28.449
18.500 28.937 28.273
18.500 28.941 28.094
18.499 28.933 27.907
18.499 28.927 27.810
18.498 28.928 27.706
18.498 28.915 27.540
18.497 28.902 27.356
18.496 28.886 27.164
18.496 28.870 26.979
18.495 28.867 26.803
18.494 28.859 26.606
18.493 28.851 26.424
18.493 28.850 26.242
18.492 28.844 26.061
18.492 28.836 25.877
18.491 28.833 25.693
18.491 28.817 25.503
18.490 28.801 25.329
18.489 28.790 25.131
18.489 28.785 24.957
18.489 28.799 24.769
18.488 28.807 24.669
18.488 28.843 24.493
18.488 28.874 24.390
18.487 28.912 24.211
18.487 28.927 24.020
18.486 28.943 23.836
18.485 28.939 23.657
18.484 28.938 23.471
18.483 28.943 23.283
18.483 28.960 23.096
18.482 28.963 22.914
18.481 28.945 22.735
18.480 28.935 22.631
18.479 28.937 22.456
18.478 28.948 22.266
18.477 28.946 22.088
18.477 28.949 21.987
18.476 28.956 21.807
18.475 28.959 21.615
18.474 28.947 21.444
18.474 28.950 21.249
18.473 28.967 21.066
18.472 28.961 20.880
18.472 28.939 20.698
18.471 28.932 20.511
18.470 28.936 20.329
18.469 28.944 20.145
18.468 28.942 19.955
18.468 28.940 19.778
18.467 28.932 19.676
18.466 28.911 19.502
18.465 28.907 19.310
18.464 28.912 19.130
18.463 28.916 18.945
18.462 28.910 18.763
18.460 28.898 18.576
18.459 28.901 18.391
18.458 28.906 18.204
18.458 28.910 18.103
18.457 28.910 17.939
18.457 28.908 17.841
18.456 28.911 17.737
18.456 28.908 17.560
18.455 28.916 17.379
18.454 28.935 17.185
18.454 28.964 16.991
18.453 28.985 16.818
18.453 28.974 16.622
18.452 28.961 16.445
18.451 28.974 16.250
18.451 28.975 16.091
18.450 28.969 15.992
18.450 28.975 15.876
18.449 28.963 15.775
18.449 28.934 15.612
18.448 28.890 15.425
18.447 28.870 15.266
18.446 28.882 15.161
18.446 28.888 15.048
18.445 28.904 14.882
18.444 28.920 14.783
18.443 28.937 14.588
18.442 28.940 14.414
18.441 28.965 14.224
18.440 28.932 14.035
18.439 28.846 13.923
18.438 28.653 13.857
18.348 0.586 13.813
18.347 0.390 13.759
18.346 0.264 13.693
18.345 0.216 13.539
18.344 0.197 13.374
18.343 0.169 13.230
18.342 0.147 13.069
18.342 0.140 12.906
18.341 0.135 12.760
18.340 0.130 12.592
18.339 0.122 12.444
18.338 0.111 12.279
18.337 0.099 12.119
18.336 0.095 11.966
18.335 0.097 11.801
18.334 0.094 11.651
18.333 0.088 11.485
18.333 0.082 11.332
18.332 0.084 11.163
18.331 0.089 11.017
18.330 0.083 10.857
18.329 0.139 10.679
18.328 0.197 10.594
18.328 0.221 10.440
18.327 0.104 10.303
18.325 0.033 10.143
18.325 0.004 9.991
18.324 -0.016 9.835
18.323 -0.027 9.670
18.322 -0.033 9.522
18.321 -0.033 9.362
18.321 -0.025 9.209
18.320 -0.024 9.031
18.319 -0.031 8.889
18.318 -0.043 8.719
18.317 -0.046 8.564
18.316 -0.037 8.417
18.316 -0.039 8.247
18.315 -0.044 8.087
18.314 -0.050 7.936
18.313 -0.059 7.765
18.312 -0.072 7.623
18.311 -0.085 7.448
18.310 -0.067 7.295
18.309 0.018 7.128
18.309 0.062 7.036
18.308 0.107 6.872
18.307 0.090 6.717
18.306 0.071 6.553
18.305 0.063 6.407
18.305 0.056 6.234
18.304 0.054 6.077
18.303 0.050 5.927
18.302 0.036 5.768
18.302 0.028 5.610
18.301 0.021 5.446
18.300 0.009 5.290
18.299 -0.007 5.134
18.298 -0.025 4.976
18.297 -0.042 4.826
18.297 -0.049 4.663
18.296 -0.047 4.499
18.295 -0.046 4.350
18.294 -0.013 4.173
18.294 0.062 4.075
18.293 0.162 3.976
18.293 0.262 3.894
18.292 0.305 3.725
18.291 0.224 3.578
18.290 0.194 3.424
18.289 0.186 3.264
18.288 0.181 3.102
18.287 0.178 3.015
18.612 29.601 30.894
18.611 29.491 30.760
18.610 29.387 30.667
18.610 29.271 30.575
18.609 29.154 30.496
18.608 29.042 30.400
18.608 28.954 30.301
18.607 28.882 30.215
18.606 28.818 30.029
18.606 28.813 29.839
18.605 28.813 29.669
18.604 28.805 29.478
18.604 28.804 29.283
18.603 28.808 29.116
18.603 28.817 28.917
18.602 28.818 28.739
18.602 28.822 28.639
18.601 28.831 28.461
18.601 28.832 28.360
18.600 28.831 28.188
18.600 28.834 28.085
18.599 28.831 27.912
18.598 28.823 27.722
18.598 28.802 27.537
18.597 28.794 27.356
18.596 28.782 27.177
18.596 28.768 27.074
18.595 28.760 26.889
18.595 28.759 26.711
18.594 28.748 26.528
18.593 28.738 26.344
18.593 28.732 26.148
18.592 28.730 25.973
18.591 28.730 25.787
18.591 28.729 25.604
18.590 28.720 25.417
18.590 28.704 25.233
18.589 28.688 25.055
18.589 28.688 24.946
18.589 28.693 24.777
18.588 28.722 24.589
18.588 28.768 24.396
18.587 28.805 24.214
18.587 28.826 24.032
18.586 28.842 23.842
18.585 28.841 23.661
18.584 28.833 23.472
18.584 28.841 23.292
18.583 28.856 23.104
18.582 28.854 23.003
18.581 28.843 22.824
18.580 28.825 22.652
18.579 28.829 22.453
18.578 28.842 22.277
18.577 28.839 22.089
18.576 28.836 21.908
18.576 28.852 21.713
18.575 28.846 21.541
18.574 28.843 21.436
18.574 28.847 21.255
18.573 28.861 21.077
18.572 28.852 20.891
18.572 28.837 20.708
18.571 28.828 20.607
18.571 28.825 20.429
18.570 28.837 20.237
18.569 28.841 20.065
18.568 28.835 19.875
18.568 28.837 19.773
18.567 28.824 19.601
18.566 28.804 19.421
18.565 28.795 19.315
18.564 28.803 19.139
18.563 28.813 18.955
18.562 28.807 18.766
18.560 28.798 18.579
18.559 28.796 18.403
18.558 28.794 18.214
18.557 28.794 18.027
18.557 28.800 17.847
18.556 28.803 17.657
18.555 28.804 17.476
18.555 28.817 17.289
18.554 28.844 17.106
18.554 28.871 16.911
18.553 28.869 16.726
18.552 28.851 16.547
18.552 28.848 16.354
18.551 28.848 16.175
18.550 28.849 15.993
18.550 28.854 15.893
18.549 28.856 15.710
18.548 28.846 15.527
18.547 28.812 15.352
18.546 28.794 15.163
18.545 28.788 14.974
18.544 28.792 14.798
18.543 28.811 14.606
18.543 28.815 14.506
18.542 28.832 14.405
18.541 28.853 14.229
18.540 28.814 14.081
18.539 28.720 13.960
18.538 28.515 13.861
18.448 0.561 13.815
18.447 0.361 13.760
18.447 0.270 13.691
18.446 0.216 13.542
18.445 0.199 13.383
18.444 0.175 13.222
18.443 0.152 13.071
18.442 0.142 12.909
18.441 0.136 12.756
18.440 0.131 12.587
18.439 0.121 12.445
18.438 0.110 12.280
18.437 0.102 12.115
18.437 0.099 11.970
18.436 0.100 11.802
18.435 0.092 11.653
18.434 0.083 11.488
18.433 0.077 11.325
18.432 0.080 11.177
18.431 0.087 11.010
18.430 0.074 10.859
18.429 0.136 10.692
18.429 0.201 10.596
18.428 0.227 10.432
18.427 0.097 10.296
18.426 0.024 10.150
18.425 -0.002 9.992
18.424 -0.021 9.834
18.423 -0.035 9.678
18.422 -0.042 9.528
18.421 -0.039 9.349
18.421 -0.031 9.202
18.420 -0.030 9.046
18.419 -0.037 8.886
18.418 -0.051 8.728
18.417 -0.051 8.555
18.417 -0.049 8.476
18.416 -0.046 8.336
18.415 -0.049 8.173
18.414 -0.057 8.006
18.413 -0.064 7.853
18.412 -0.074 7.695
18.412 -0.090 7.540
18.411 -0.090 7.386
18.410 -0.029 7.206
18.409 0.062 7.043
18.408 0.100 6.868
18.407 0.090 6.711
18.406 0.076 6.562
18.406 0.069 6.392
18.405 0.059 6.242
18.404 0.060 6.081
18.403 0.055 5.922
18.402 0.039 5.765
18.402 0.028 5.613
18.401 0.020 5.440
18.400 0.010 5.295
18.399 -0.001 5.140
18.398 -0.020 4.971
18.398 -0.037 4.830
18.397 -0.046 4.651
18.396 -0.050 4.510
18.395 -0.046 4.347
18.394 -0.008 4.173
18.394 0.068 4.074
18.394 0.169 3.981
18.393 0.267 3.895
18.393 0.311 3.805
18.392 0.258 3.653
18.391 0.192 3.497
18.390 0.180 3.347
18.389 0.179 3.185
18.388 0.182 3.025
18.711 29.436 30.895
18.711 29.390 30.759
18.710 29.286 30.673
18.710 29.165 30.581
18.709 29.050 30.490
18.708 28.938 30.401
18.707 28.851 30.310
18.707 28.781 30.219
18.706 28.744 30.122
18.706 28.711 29.948
18.705 28.707 29.841
18.705 28.708 29.665
18.704 28.700 29.471
18.704 28.700 29.297
18.703 28.707 29.109
18.702 28.709 28.926
18.702 28.710 28.744
18.701 28.715 28.556
18.701 28.722 28.371
18.700 28.715 28.190
18.699 28.710 28.000
18.699 28.711 27.821
18.698 28.703 27.631
18.697 28.695 27.446
18.696 28.688 27.255
18.696 28.673 27.085
18.695 28.664 26.904
18.695 28.665 26.801
18.694 28.656 26.614
18.693 28.643 26.442
18.693 28.633 26.251
18.692 28.628 26.069
18.692 28.635 25.879
18.691 28.646 25.702
18.690 28.643 25.511
18.690 28.634 25.334
18.689 28.611 25.141
18.689 28.586 24.972
18.689 28.580 24.869
18.688 28.596 24.683
18.688 28.629 24.506
18.688 28.652 24.408
18.687 28.688 24.218
18.687 28.713 24.032
18.686 28.731 23.842
18.685 28.731 23.667
18.684 28.727 23.487
18.684 28.729 23.378
18.683 28.737 23.209
18.682 28.742 23.017
18.681 28.732 22.827
18.680 28.721 22.658
18.679 28.731 22.462
18.678 28.743 22.362
18.678 28.742 22.193
18.677 28.730 22.003
18.676 28.735 21.821
18.675 28.744 21.627
18.674 28.740 21.452
18.674 28.744 21.266
18.673 28.755 21.081
18.672 28.752 20.892
18.672 28.742 20.713
18.671 28.731 20.523
18.670 28.738 20.348
18.669 28.742 20.154
18.668 28.737 19.971
18.668 28.731 19.797
18.667 28.724 19.698
18.666 28.721 19.597
18.665 28.704 19.421
18.664 28.697 19.240
18.664 28.697 19.138
18.663 28.707 18.963
18.661 28.707 18.776
18.660 28.697 18.590
18.659 28.698 18.411
18.658 28.694 18.222
18.657 28.688 18.043
18.657 28.698 17.855
18.656 28.694 17.665
18.655 28.694 17.489
18.654 28.713 17.291
18.654 28.740 17.115
18.654 28.758 17.010
18.653 28.775 16.822
18.653 28.765 16.651
18.652 28.748 16.549
18.652 28.734 16.369
18.651 28.726 16.200
18.650 28.724 16.006
18.650 28.735 15.898
18.649 28.752 15.721
18.648 28.758 15.537
18.647 28.744 15.353
18.646 28.712 15.166
18.645 28.685 14.993
18.644 28.674 14.889
18.644 28.682 14.712
18.643 28.699 14.612
18.642 28.726 14.444
18.642 28.728 14.325
18.641 28.746 14.222
18.640 28.703 14.049
18.638 28.416 13.905
18.636 27.854 13.797
18.548 0.370 13.762
18.547 0.289 13.684
18.546 0.218 13.536
18.545 0.201 13.386
18.544 0.179 13.226
18.543 0.157 13.065
18.542 0.142 12.913
18.541 0.133 12.748
18.540 0.130 12.598
18.540 0.117 12.437
18.539 0.109 12.283
18.538 0.104 12.120
18.537 0.100 11.962
18.536 0.104 11.808
18.535 0.093 11.646
18.534 0.078 11.492
18.533 0.075 11.332
18.532 0.078 11.177
18.531 0.087 11.008
18.530 0.072 10.853
18.529 0.146 10.683
18.529 0.215 10.590
18.528 0.239 10.449
18.528 0.170 10.362
18.527 0.096 10.292
18.526 0.018 10.145
18.525 -0.002 9.992
18.524 -0.016 9.827
18.523 -0.031 9.683
18.522 -0.047 9.519
18.522 -0.048 9.366
18.521 -0.047 9.199
18.520 -0.044 9.044
18.519 -0.045 8.883
18.519 -0.056 8.730
18.518 -0.056 8.574
18.517 -0.050 8.409
18.516 -0.055 8.243
18.515 -0.063 8.089
18.514 -0.068 7.933
18.513 -0.082 7.777
18.512 -0.096 7.621
18.511 -0.100 7.466
18.510 -0.058 7.293
18.510 -0.017 7.209
18.510 0.033 7.115
18.509 0.094 6.954
18.508 0.100 6.796
18.507 0.088 6.638
18.506 0.080 6.475
18.506 0.069 6.320
18.505 0.063 6.162
18.504 0.063 5.997
18.503 0.055 5.845
18.502 0.042 5.688
18.502 0.032 5.528
18.501 0.021 5.359
18.500 0.010 5.212
18.499 -0.000 5.056
18.498 -0.016 4.897
18.498 -0.029 4.738
18.497 -0.034 4.582
18.496 -0.036 4.423
18.495 -0.030 4.269
18.495 0.004 4.182
18.494 0.068 4.088
18.494 0.170 3.970
18.494 0.268 3.876
18.493 0.293 3.722
18.492 0.221 3.586
18.491 0.184 3.426
18.490 0.183 3.258
18.489 0.185 3.105
18.488 0.184 3.028
18.812 29.466 30.901
18.812 29.381 30.839
18.811 29.262 30.766
18.810 29.164 30.672
18.810 29.064 30.578
18.809 28.951 30.484
18.808 28.844 30.397
18.808 28.758 30.305
18.807 28.687 30.217
18.806 28.615 30.033
18.806 28.598 29.851
18.805 28.595 29.666
18.804 28.586 29.483
18.804 28.598 29.299
18.803 28.608 29.107
18.803 28.605 28.929
18.802 28.607 28.744
18.801 28.617 28.554
18.801 28.624 28.376
18.800 28.614 28.188
18.799 28.608 28.007
18.799 28.613 27.821
18.798 28.607 27.632
18.797 28.601 27.458
18.797 28.590 27.271
18.796 28.574 27.083
18.795 28.565 26.905
18.795 28.556 26.707
18.794 28.545 26.536
18.793 28.533 26.350
18.793 28.527 26.159
18.792 28.533 25.981
18.792 28.550 25.794
18.791 28.562 25.614
18.791 28.559 25.421
18.790 28.540 25.243
18.789 28.507 25.060
18.789 28.486 24.872
18.788 28.495 24.693
18.788 28.520 24.507
18.788 28.554 24.318
18.787 28.587 24.132
18.786 28.614 23.952
18.786 28.631 23.761
18.785 28.632 23.578
18.784 28.636 23.390
18.783 28.640 23.206
18.782 28.641 23.026
18.781 28.629 22.844
18.780 28.619 22.656
18.779 28.634 22.471
18.778 28.644 22.285
18.777 28.631 22.099
18.776 28.626 21.916
18.776 28.640 21.734
18.775 28.645 21.548
18.774 28.647 21.364
18.774 28.655 21.184
18.773 28.658 21.081
18.773 28.653 20.902
18.772 28.648 20.799
18.772 28.637 20.635
18.771 28.635 20.437
18.770 28.636 20.264
18.769 28.629 20.065
18.768 28.627 19.893
18.767 28.623 19.711
18.766 28.613 19.516
18.765 28.597 19.338
18.764 28.597 19.146
18.763 28.606 18.977
18.762 28.607 18.788
18.761 28.602 18.598
18.760 28.605 18.492
18.759 28.606 18.323
18.758 28.597 18.136
18.757 28.597 17.957
18.756 28.605 17.766
18.756 28.598 17.584
18.755 28.603 17.404
18.755 28.628 17.208
18.754 28.658 17.032
18.754 28.680 16.842
18.753 28.677 16.649
18.752 28.656 16.467
18.752 28.640 16.283
18.751 28.627 16.100
18.750 28.616 15.937
18.749 28.627 15.757
18.749 28.631 15.646
18.748 28.640 15.540
18.748 28.635 15.445
18.747 28.634 15.337
18.746 28.612 15.175
18.745 28.594 14.997
18.744 28.595 14.812
18.743 28.614 14.627
18.743 28.641 14.444
18.742 28.642 14.350
18.741 28.652 14.239
18.740 28.609 14.066
18.740 28.524 13.971
18.739 28.343 13.897
18.737 28.079 13.846
18.648 0.354 13.766
18.647 0.278 13.687
18.646 0.224 13.543
18.645 0.206 13.379
18.645 0.186 13.221
18.644 0.160 13.069
18.643 0.145 12.906
18.642 0.138 12.757
18.641 0.131 12.598
18.640 0.115 12.437
18.639 0.104 12.282
18.638 0.100 12.126
18.637 0.096 11.964
18.636 0.102 11.801
18.636 0.092 11.649
18.635 0.076 11.486
18.634 0.076 11.333
18.633 0.084 11.173
18.632 0.087 11.013
18.631 0.075 10.854
18.630 0.136 10.684
18.630 0.229 10.592
18.629 0.277 10.441
18.628 0.186 10.360
18.628 0.098 10.292
18.626 0.021 10.135
18.626 -0.000 10.001
18.625 -0.012 9.838
18.624 -0.029 9.675
18.623 -0.048 9.522
18.622 -0.057 9.356
18.622 -0.059 9.210
18.621 -0.055 9.044
18.620 -0.056 8.884
18.619 -0.059 8.728
18.618 -0.061 8.574
18.617 -0.064 8.409
18.617 -0.070 8.250
18.616 -0.078 8.095
18.615 -0.087 7.933
18.614 -0.099 7.779
18.613 -0.111 7.639
18.612 -0.111 7.451
18.611 -0.050 7.297
18.611 -0.001 7.204
18.610 0.050 7.107
18.610 0.097 6.964
18.609 0.097 6.787
18.608 0.085 6.631
18.607 0.079 6.479
18.606 0.067 6.324
18.605 0.057 6.159
18.605 0.061 6.000
18.604 0.059 5.838
18.603 0.048 5.690
18.602 0.041 5.521
18.602 0.027 5.374
18.601 0.012 5.207
18.600 0.005 5.056
18.599 -0.008 4.897
18.598 -0.023 4.737
18.597 -0.032 4.578
18.596 -0.033 4.426
18.595 -0.028 4.257
18.595 0.002 4.174
18.595 0.073 4.070
18.594 0.154 3.974
18.594 0.237 3.896
18.593 0.294 3.737
18.592 0.224 3.579
18.591 0.181 3.416
18.590 0.174 3.268
18.589 0.179 3.102
18.589 0.180 3.028
18.912 29.301 30.902
18.911 29.186 30.764
18.911 29.084 30.677
18.910 28.966 30.585
18.909 28.856 30.487
18.908 28.750 30.401
18.908 28.663 30.312
18.907 28.591 30.217
18.906 28.519 30.039
18.906 28.497 29.852
18.905 28.489 29.668
18.905 28.491 29.489
18.904 28.503 29.292
18.903 28.519 29.109
18.903 28.515 28.933
18.902 28.513 28.744
18.902 28.522 28.573
18.901 28.528 28.470
18.901 28.525 28.368
18.900 28.512 28.191
18.900 28.507 28.011
18.899 28.512 27.821
18.898 28.510 27.644
18.898 28.512 27.537
18.897 28.507 27.366
18.897 28.490 27.180
18.896 28.475 26.994
18.895 28.467 26.816
18.894 28.458 26.628
18.894 28.450 26.443
18.893 28.443 26.268
18.893 28.437 26.168
18.892 28.447 25.977
18.892 28.469 25.805
18.892 28.482 25.703
18.891 28.481 25.601
18.891 28.475 25.437
18.890 28.453 25.243
18.890 28.415 25.066
18.889 28.394 24.880
18.889 28.392 24.695
18.888 28.402 24.595
18.888 28.432 24.423
18.888 28.447 24.323
18.887 28.477 24.143
18.887 28.498 24.039
18.886 28.529 23.866
18.886 28.539 23.666
18.885 28.546 23.491
18.884 28.555 23.308
18.883 28.553 23.113
18.882 28.544 22.938
18.881 28.536 22.753
18.880 28.544 22.578
18.879 28.554 22.379
18.878 28.548 22.200
18.877 28.540 22.008
18.876 28.543 21.838
18.876 28.547 21.741
18.875 28.556 21.636
18.875 28.561 21.469
18.874 28.561 21.276
18.873 28.559 21.087
18.873 28.552 20.914
18.872 28.551 20.720
18.871 28.545 20.542
18.871 28.541 20.354
18.870 28.533 20.178
18.869 28.529 19.985
18.868 28.535 19.798
18.867 28.534 19.619
18.866 28.522 19.437
18.865 28.511 19.258
18.864 28.508 19.159
18.864 28.512 19.056
18.863 28.514 18.890
18.862 28.509 18.788
18.861 28.506 18.609
18.860 28.507 18.418
18.859 28.500 18.249
18.858 28.502 18.147
18.858 28.500 18.047
18.857 28.507 17.873
18.857 28.511 17.766
18.856 28.508 17.596
18.855 28.515 17.401
18.855 28.533 17.220
18.854 28.561 17.032
18.854 28.583 16.844
18.853 28.581 16.663
18.853 28.556 16.491
18.852 28.542 16.386
18.852 28.540 16.285
18.851 28.520 16.103
18.850 28.504 15.842
18.849 28.517 15.657
18.848 28.523 15.477
18.848 28.526 15.374
18.847 28.519 15.272
18.846 28.518 15.104
18.845 28.522 14.915
18.845 28.532 14.812
18.844 28.547 14.627
18.843 28.563 14.448
18.842 28.567 14.262
18.841 28.553 14.160
18.841 28.516 14.075
18.840 28.423 13.983
18.839 28.255 13.904
18.749 0.339 13.761
18.747 0.246 13.615
18.746 0.215 13.451
18.746 0.195 13.308
18.745 0.170 13.144
18.744 0.148 12.994
18.743 0.138 12.835
18.742 0.135 12.672
18.741 0.119 12.518
18.740 0.104 12.358
18.739 0.097 12.200
18.738 0.091 12.051
18.737 0.098 11.877
18.737 0.102 11.729
18.736 0.092 11.569
18.735 0.085 11.408
18.734 0.087 11.251
18.733 0.093 11.093
18.732 0.084 10.933
18.731 0.099 10.770
18.731 0.147 10.685
18.730 0.278 10.577
18.730 0.356 10.493
18.729 0.250 10.363
18.728 0.118 10.299
18.727 0.016 10.148
18.726 0.000 9.987
18.725 -0.009 9.839
18.724 -0.026 9.681
18.724 -0.045 9.515
18.723 -0.060 9.373
18.722 -0.066 9.200
18.721 -0.065 9.045
18.721 -0.061 8.889
18.720 -0.061 8.730
18.719 -0.060 8.562
18.718 -0.065 8.408
18.717 -0.076 8.255
18.716 -0.083 8.094
18.715 -0.092 7.945
18.714 -0.105 7.776
18.713 -0.118 7.622
18.712 -0.108 7.465
18.712 -0.024 7.301
18.711 0.033 7.203
18.711 0.087 7.110
18.710 0.123 6.934
18.709 0.108 6.799
18.708 0.094 6.635
18.708 0.086 6.477
18.707 0.068 6.314
18.706 0.054 6.164
18.705 0.062 5.994
18.704 0.061 5.843
18.704 0.053 5.685
18.703 0.046 5.523
18.702 0.031 5.370
18.701 0.016 5.210
18.700 0.009 5.054
18.700 -0.002 4.889
18.699 -0.014 4.739
18.698 -0.023 4.582
18.697 -0.030 4.419
18.696 -0.032 4.265
18.696 -0.011 4.182
18.695 0.048 4.077
18.695 0.148 3.981
18.695 0.228 3.900
18.694 0.290 3.813
18.693 0.251 3.650
18.692 0.189 3.511
18.691 0.168 3.345
18.690 0.167 3.190
18.689 0.177 3.017
19.011 29.084 30.758
19.011 28.983 30.665
19.010 28.876 30.586
19.009 28.762 30.506
19.009 28.653 30.403
19.008 28.565 30.310
19.007 28.495 30.219
19.007 28.429 30.043
19.006 28.403 29.849
19.006 28.395 29.744
19.005 28.393 29.585
19.004 28.413 29.398
19.004 28.418 29.295
19.004 28.427 29.123
19.003 28.425 28.933
19.002 28.420 28.746
19.002 28.428 28.641
19.002 28.435 28.478
19.001 28.428 28.288
19.000 28.421 28.111
19.000 28.424 27.917
18.999 28.431 27.726
18.998 28.429 27.548
18.998 28.426 27.368
18.997 28.404 27.187
18.996 28.382 26.994
18.995 28.369 26.815
18.995 28.359 26.636
18.994 28.352 26.442
18.993 28.350 26.260
18.993 28.353 26.082
18.992 28.377 25.894
18.992 28.398 25.709
18.991 28.404 25.525
18.991 28.393 25.340
18.990 28.363 25.156
18.990 28.330 24.976
18.989 28.312 24.793
18.989 28.311 24.606
18.988 28.331 24.425
18.988 28.343 24.323
18.987 28.375 24.152
18.987 28.399 24.053
18.987 28.417 23.953
18.986 28.440 23.772
18.985 28.441 23.590
18.984 28.453 23.399
18.984 28.451 23.222
18.983 28.442 23.036
18.981 28.440 22.843
18.981 28.444 22.670
18.980 28.456 22.484
18.979 28.457 22.297
18.978 28.449 22.110
18.977 28.441 21.925
18.976 28.451 21.755
18.975 28.463 21.556
18.975 28.460 21.369
18.974 28.459 21.197
18.973 28.451 21.006
18.973 28.454 20.818
18.972 28.455 20.639
18.971 28.448 20.458
18.970 28.445 20.265
18.970 28.434 20.096
18.969 28.441 19.899
18.968 28.446 19.713
18.967 28.438 19.540
18.966 28.438 19.438
18.965 28.418 19.266
18.964 28.409 19.165
18.963 28.413 18.980
18.962 28.413 18.807
18.961 28.413 18.615
18.960 28.417 18.435
18.960 28.420 18.334
18.959 28.413 18.156
18.958 28.412 17.961
18.957 28.413 17.787
18.956 28.410 17.600
18.956 28.416 17.423
18.955 28.420 17.331
18.955 28.434 17.220
18.955 28.458 17.044
18.954 28.478 16.865
18.954 28.479 16.672
18.953 28.466 16.570
18.952 28.446 16.401
18.952 28.437 16.211
18.951 28.415 16.022
18.950 28.413 15.922
18.950 28.407 15.836
18.947 28.404 15.301
18.947 28.423 15.109
18.946 28.438 15.010
18.945 28.451 14.828
18.944 28.469 14.644
18.943 28.468 14.542
18.943 28.471 14.360
18.942 28.455 14.191
18.941 28.415 14.087
18.940 28.310 13.989
18.939 28.146 13.904
18.849 0.358 13.758
18.848 0.249 13.617
18.847 0.214 13.463
18.846 0.190 13.296
18.845 0.165 13.143
18.844 0.144 12.993
18.843 0.136 12.836
18.843 0.138 12.677
18.842 0.125 12.515
18.841 0.111 12.353
18.840 0.101 12.205
18.839 0.090 12.037
18.838 0.094 11.889
18.837 0.098 11.728
18.836 0.093 11.571
18.835 0.087 11.406
18.834 0.087 11.253
18.833 0.086 11.093
18.832 0.073 10.931
18.831 0.096 10.779
18.831 0.151 10.683
18.831 0.254 10.580
18.829 0.115 10.296
18.828 0.005 10.138
18.827 -0.007 9.990
18.826 -0.014 9.835
18.825 -0.026 9.683
18.824 -0.041 9.518
18.823 -0.056 9.361
18.823 -0.063 9.201
18.822 -0.062 9.051
18.821 -0.055 8.886
18.820 -0.051 8.731
18.819 -0.051 8.570
18.819 -0.063 8.403
18.818 -0.079 8.258
18.817 -0.085 8.098
18.816 -0.095 7.940
18.815 -0.113 7.778
18.814 -0.120 7.622
18.813 -0.102 7.458
18.813 -0.065 7.371
18.812 0.002 7.285
18.812 0.069 7.193
18.812 0.125 7.109
18.811 0.144 6.947
18.810 0.115 6.787
18.809 0.100 6.635
18.808 0.088 6.475
18.807 0.069 6.320
18.806 0.054 6.163
18.806 0.056 6.003
18.805 0.055 5.840
18.804 0.049 5.687
18.803 0.046 5.522
18.803 0.033 5.378
18.802 0.016 5.200
18.801 0.008 5.053
18.800 -0.002 4.899
18.799 -0.015 4.735
18.798 -0.020 4.583
18.797 -0.029 4.419
18.796 -0.039 4.254
18.796 0.004 4.092
18.795 0.089 3.996
18.795 0.186 3.913
18.794 0.242 3.736
18.793 0.212 3.574
18.792 0.178 3.426
18.791 0.169 3.270
18.790 0.174 3.102
18.790 0.174 3.023
19.111 28.885 30.674
19.110 28.772 30.581
19.109 28.663 30.495
19.108 28.558 30.408
19.108 28.472 30.324
19.107 28.402 30.223
19.107 28.361 30.123
19.106 28.321 29.945
19.105 28.304 29.766
19.105 28.306 29.576
19.104 28.331 29.398
19.104 28.343 29.208
19.103 28.342 29.033
19.103 28.338 28.930
19.102 28.332 28.759
19.102 28.333 28.571
19.101 28.339 28.472
19.101 28.338 28.367
19.100 28.334 28.195
19.100 28.334 28.013
19.099 28.342 27.834
19.098 28.341 27.647
19.098 28.337 27.455
19.097 28.322 27.279
19.096 28.290 27.095
19.095 28.270 26.910
19.095 28.265 26.728
19.094 28.266 26.626
19.094 28.262 26.456
19.093 28.263 26.262
19.093 28.269 26.086
19.092 28.296 25.895
19.092 28.319 25.704
19.091 28.324 25.537
19.091 28.316 25.436
19.090 28.294 25.252
19.090 28.258 25.073
19.089 28.229 24.892
19.089 28.226 24.786
19.088 28.220 24.616
19.088 28.220 24.515
19.088 28.242 24.340
19.087 28.264 24.236
19.087 28.310 24.064
19.087 28.327 23.965
19.086 28.347 23.777
19.085 28.353 23.587
19.084 28.355 23.407
19.083 28.348 23.228
19.082 28.338 23.039
19.081 28.342 22.859
19.080 28.353 22.669
19.079 28.362 22.488
19.078 28.366 22.299
19.078 28.363 22.118
19.077 28.356 21.934
19.076 28.360 21.832
19.076 28.374 21.658
19.075 28.377 21.475
19.074 28.371 21.285
19.073 28.366 21.107
19.073 28.356 20.923
19.072 28.359 20.737
19.071 28.357 20.550
19.071 28.350 20.374
19.070 28.345 20.182
19.069 28.342 20.000
19.068 28.353 19.818
19.067 28.350 19.630
19.066 28.339 19.454
19.065 28.328 19.351
19.064 28.319 19.175
19.063 28.324 18.988
19.062 28.328 18.805
19.061 28.323 18.624
19.060 28.327 18.438
19.059 28.320 18.249
19.058 28.313 18.069
19.057 28.313 17.886
19.056 28.311 17.703
19.056 28.312 17.517
19.055 28.326 17.334
19.054 28.348 17.140
19.054 28.371 16.954
19.053 28.380 16.769
19.053 28.369 16.580
19.052 28.352 16.404
19.051 28.341 16.232
19.051 28.331 16.042
19.050 28.320 15.860
19.049 28.314 15.668
19.048 28.304 15.481
19.047 28.307 15.300
19.046 28.327 15.120
19.045 28.352 14.926
19.044 28.368 14.742
19.043 28.377 14.550
19.043 28.380 14.448
19.042 28.365 14.276
19.041 28.307 14.104
19.040 28.200 14.021
19.039 28.057 13.939
19.038 27.806 13.866
18.949 0.369 13.762
18.948 0.275 13.687
18.947 0.229 13.535
18.946 0.194 13.384
18.946 0.169 13.224
18.945 0.142 13.071
18.944 0.130 12.911
18.943 0.133 12.751
18.942 0.134 12.600
18.941 0.123 12.441
18.940 0.117 12.274
18.939 0.105 12.123
18.938 0.092 11.964
18.937 0.096 11.806
18.937 0.095 11.648
18.936 0.091 11.484
18.935 0.085 11.329
18.934 0.081 11.174
18.933 0.075 11.019
18.932 0.070 10.854
18.931 0.151 10.673
18.931 0.258 10.580
18.930 0.337 10.495
18.929 0.204 10.363
18.929 0.096 10.301
18.927 0.011 10.149
18.927 -0.007 9.998
18.926 -0.018 9.832
18.925 -0.029 9.674
18.924 -0.042 9.526
18.923 -0.057 9.361
18.922 -0.065 9.207
18.922 -0.064 9.051
18.921 -0.057 8.887
18.920 -0.051 8.717
18.919 -0.052 8.573
18.918 -0.063 8.417
18.917 -0.080 8.248
18.917 -0.085 8.094
18.916 -0.099 7.935
18.915 -0.113 7.789
18.914 -0.118 7.618
18.913 -0.101 7.457
18.912 -0.056 7.369
18.912 0.020 7.276
18.912 0.096 7.190
18.911 0.161 7.029
18.910 0.122 6.869
18.909 0.100 6.714
18.908 0.088 6.554
18.907 0.075 6.396
18.907 0.057 6.239
18.906 0.050 6.081
18.905 0.049 5.930
18.904 0.043 5.756
18.904 0.040 5.603
18.903 0.037 5.455
18.902 0.019 5.287
18.901 0.004 5.133
18.900 -0.004 4.967
18.899 -0.017 4.822
18.899 -0.022 4.656
18.898 -0.027 4.504
18.897 -0.043 4.345
18.896 -0.053 4.179
18.895 0.013 4.011
18.895 0.095 3.925
18.894 0.152 3.832
18.894 0.203 3.743
18.893 0.205 3.577
18.892 0.179 3.424
18.891 0.171 3.270
18.890 0.177 3.098
18.889 0.177 3.025
19.210 28.907 30.835
19.209 28.779 30.685
19.209 28.680 30.591
19.208 28.572 30.492
19.207 28.467 30.398
19.207 28.379 30.313
19.206 28.307 30.227
19.206 28.261 30.132
19.205 28.217 29.950
19.204 28.212 29.770
19.204 28.224 29.584
19.203 28.232 29.483
19.203 28.247 29.304
19.202 28.248 29.119
19.202 28.243 28.943
19.201 28.237 28.746
19.200 28.241 28.568
19.200 28.245 28.385
19.199 28.245 28.201
19.199 28.250 28.100
19.198 28.251 27.924
19.198 28.252 27.745
19.197 28.248 27.556
19.196 28.238 27.367
19.196 28.213 27.194
19.195 28.196 27.096
19.195 28.188 26.994
19.194 28.177 26.827
19.193 28.177 26.633
19.193 28.173 26.453
19.192 28.168 26.271
19.191 28.175 26.089
19.191 28.204 25.896
19.191 28.224 25.725
19.190 28.222 25.619
19.190 28.215 25.440
19.189 28.190 25.261
19.189 28.155 25.069
19.188 28.132 24.891
19.188 28.124 24.710
19.187 28.130 24.522
19.186 28.149 24.334
19.186 28.193 24.151
19.185 28.239 23.968
19.185 28.256 23.783
19.184 28.264 23.597
19.183 28.269 23.415
19.183 28.268 23.313
19.182 28.254 23.146
19.181 28.253 22.950
19.180 28.264 22.771
19.179 28.271 22.580
19.178 28.276 22.395
19.177 28.278 22.216
19.176 28.275 22.033
19.175 28.270 21.846
19.174 28.275 21.663
19.174 28.281 21.476
19.173 28.278 21.299
19.173 28.272 21.197
19.172 28.264 21.023
19.171 28.267 20.832
19.171 28.267 20.657
19.170 28.257 20.457
19.169 28.252 20.292
19.168 28.252 20.102
19.167 28.256 19.911
19.166 28.257 19.730
19.165 28.247 19.540
19.164 28.238 19.369
19.163 28.229 19.184
19.162 28.236 18.997
19.161 28.239 18.816
19.160 28.234 18.626
19.159 28.234 18.440
19.158 28.224 18.263
19.157 28.214 18.075
19.156 28.214 17.888
19.155 28.212 17.707
19.154 28.213 17.528
19.154 28.231 17.340
19.153 28.256 17.145
19.153 28.277 16.972
19.152 28.293 16.781
19.152 28.285 16.600
19.151 28.278 16.498
19.151 28.262 16.320
19.150 28.261 16.141
19.149 28.258 15.943
19.148 28.248 15.768
19.147 28.236 15.584
19.146 28.227 15.399
19.145 28.225 15.216
19.145 28.237 15.036
19.144 28.262 14.840
19.143 28.277 14.659
19.142 28.275 14.473
19.141 28.257 14.299
19.140 28.242 14.206
19.139 28.196 14.091
19.138 28.117 13.998
19.138 28.003 13.941
19.137 27.795 13.878
19.049 0.588 13.818
19.048 0.370 13.768
19.048 0.274 13.690
19.047 0.218 13.539
19.046 0.195 13.381
19.045 0.173 13.224
19.044 0.146 13.067
19.043 0.131 12.911
19.042 0.133 12.759
19.041 0.137 12.585
19.040 0.129 12.434
19.039 0.128 12.282
19.038 0.117 12.123
19.037 0.099 11.964
19.037 0.098 11.805
19.036 0.094 11.652
19.035 0.089 11.486
19.034 0.081 11.329
19.033 0.073 11.170
19.032 0.068 11.017
19.031 0.064 10.857
19.030 0.120 10.690
19.030 0.332 10.567
19.030 0.420 10.476
19.029 0.360 10.424
19.028 0.215 10.367
19.028 0.104 10.291
19.027 0.003 10.154
19.026 -0.011 10.001
19.025 -0.022 9.833
19.024 -0.033 9.675
19.023 -0.043 9.521
19.022 -0.052 9.362
19.022 -0.062 9.208
19.021 -0.063 9.043
19.020 -0.059 8.886
19.019 -0.056 8.734
19.018 -0.054 8.561
19.018 -0.065 8.419
19.017 -0.076 8.245
19.016 -0.081 8.097
19.015 -0.092 7.934
19.014 -0.108 7.787
19.013 -0.114 7.616
19.012 -0.096 7.459
19.011 -0.047 7.359
19.011 0.039 7.269
19.011 0.121 7.192
19.010 0.177 7.031
19.009 0.124 6.866
19.008 0.100 6.715
19.007 0.083 6.543
19.007 0.072 6.406
19.006 0.057 6.237
19.005 0.049 6.082
19.004 0.048 5.922
19.003 0.038 5.768
19.003 0.034 5.606
19.002 0.031 5.443
19.001 0.014 5.292
19.000 0.001 5.136
18.999 -0.009 4.981
18.998 -0.022 4.814
18.998 -0.025 4.658
18.997 -0.030 4.499
18.996 -0.050 4.344
18.995 -0.069 4.195
18.994 -0.040 4.106
18.994 0.007 4.001
18.994 0.089 3.909
18.994 0.164 3.834
18.993 0.215 3.747
18.992 0.203 3.580
18.991 0.180 3.422
18.990 0.175 3.267
18.989 0.180 3.111
18.989 0.179 3.028
19.309 28.888 30.838
19.308 28.798 30.770
19.308 28.698 30.683
19.307 28.584 30.592
19.306 28.481 30.497
19.306 28.378 30.407
19.305 28.289 30.315
19.305 28.212 30.229
19.304 28.167 30.138
19.304 28.136 30.036
19.303 28.122 29.863
19.302 28.132 29.675
19.302 28.147 29.493
19.301 28.158 29.305
19.301 28.157 29.121
19.300 28.152 28.939
19.299 28.150 28.753
19.299 28.149 28.565
19.298 28.146 28.392
19.298 28.144 28.207
19.297 28.144 28.017
19.296 28.146 27.830
19.296 28.152 27.652
19.295 28.151 27.471
19.294 28.129 27.279
19.294 28.108 27.101
19.293 28.091 26.914
19.292 28.083 26.735
19.291 28.083 26.551
19.291 28.078 26.368
19.290 28.072 26.180
19.290 28.088 26.003
19.289 28.106 25.903
19.289 28.125 25.715
19.288 28.117 25.537
19.288 28.092 25.353
19.287 28.062 25.172
19.287 28.034 24.988
19.286 28.024 24.805
19.286 28.033 24.619
19.285 28.049 24.436
19.285 28.087 24.255
19.284 28.111 24.152
19.284 28.153 23.977
19.284 28.167 23.870
19.283 28.175 23.694
19.282 28.182 23.506
19.281 28.178 23.328
19.280 28.163 23.140
19.279 28.168 22.959
19.278 28.178 22.766
19.277 28.180 22.600
19.277 28.178 22.504
19.276 28.183 22.399
19.275 28.184 22.215
19.274 28.182 22.042
19.274 28.180 21.858
19.273 28.185 21.670
19.272 28.191 21.484
19.271 28.193 21.293
19.271 28.188 21.115
19.270 28.185 20.940
19.270 28.184 20.839
19.269 28.180 20.653
19.268 28.169 20.480
19.268 28.170 20.371
19.267 28.167 20.196
19.266 28.168 20.016
19.265 28.166 19.839
19.265 28.160 19.737
19.264 28.150 19.564
19.263 28.150 19.462
19.262 28.147 19.278
19.261 28.147 19.095
19.260 28.153 18.910
19.259 28.148 18.726
19.258 28.144 18.548
19.257 28.144 18.354
19.256 28.131 18.174
19.255 28.125 17.991
19.254 28.121 17.810
19.254 28.117 17.708
19.253 28.127 17.536
19.252 28.142 17.343
19.252 28.163 17.161
19.251 28.189 16.973
19.251 28.207 16.786
19.250 28.196 16.608
19.249 28.173 16.417
19.249 28.163 16.232
19.248 28.163 16.058
19.247 28.170 15.869
19.246 28.165 15.684
19.245 28.155 15.505
19.244 28.146 15.309
19.243 28.135 15.134
19.242 28.141 14.948
19.241 28.164 14.761
19.240 28.173 14.581
19.239 28.160 14.386
19.238 28.148 14.201
19.237 28.043 14.034
19.236 27.917 13.950
19.235 27.665 13.882
19.147 0.346 13.766
19.146 0.251 13.693
19.145 0.213 13.540
19.144 0.198 13.376
19.143 0.181 13.225
19.142 0.157 13.071
19.141 0.140 12.911
19.141 0.136 12.754
19.140 0.137 12.593
19.139 0.134 12.435
19.138 0.138 12.275
19.137 0.126 12.116
19.136 0.105 11.967
19.135 0.098 11.809
19.134 0.095 11.645
19.133 0.087 11.485
19.132 0.077 11.337
19.131 0.070 11.172
19.130 0.069 11.013
19.129 0.061 10.858
19.129 0.088 10.777
19.129 0.167 10.674
19.128 0.289 10.570
19.126 0.047 10.221
19.125 0.004 10.071
19.124 -0.016 9.916
19.123 -0.029 9.750
19.122 -0.042 9.609
19.121 -0.051 9.435
19.121 -0.062 9.287
19.120 -0.068 9.120
19.119 -0.064 8.972
19.118 -0.065 8.813
19.117 -0.061 8.647
19.117 -0.065 8.485
19.116 -0.073 8.337
19.115 -0.075 8.176
19.114 -0.085 8.012
19.113 -0.102 7.858
19.112 -0.110 7.705
19.111 -0.111 7.537
19.110 -0.038 7.367
19.110 0.050 7.260
19.110 0.134 7.191
19.109 0.187 7.014
19.108 0.125 6.872
19.107 0.097 6.708
19.106 0.081 6.562
19.105 0.074 6.391
19.104 0.061 6.245
19.103 0.052 6.078
19.103 0.048 5.922
19.102 0.035 5.767
19.101 0.030 5.608
19.100 0.025 5.447
19.100 0.009 5.295
19.099 0.001 5.128
19.098 -0.004 4.979
19.097 -0.014 4.816
19.096 -0.019 4.655
19.095 -0.023 4.506
19.094 -0.044 4.336
19.094 -0.060 4.191
19.093 0.014 4.020
19.092 0.100 3.909
19.092 0.179 3.821
19.091 0.240 3.647
19.090 0.197 3.503
19.089 0.177 3.344
19.088 0.178 3.180
19.087 0.181 3.027
19.408 28.819 30.844
19.407 28.714 30.771
19.407 28.617 30.679
19.406 28.508 30.589
19.405 28.405 30.501
19.404 28.304 30.405
19.404 28.215 30.313
19.403 28.136 30.229
19.403 28.085 30.138
19.402 28.041 29.950
19.401 28.042 29.774
19.401 28.055 29.586
19.400 28.064 29.397
19.400 28.061 29.220
19.399 28.057 29.034
19.399 28.061 28.848
19.398 28.063 28.666
19.397 28.059 28.480
19.397 28.057 28.296
19.396 28.055 28.194
19.396 28.054 28.023
19.395 28.050 27.846
19.394 28.057 27.647
19.394 28.053 27.466
19.393 28.035 27.291
19.392 28.020 27.101
19.392 28.006 26.921
19.391 28.002 26.737
19.390 27.998 26.557
19.390 27.989 26.365
19.389 27.984 26.179
19.388 27.995 26.001
19.388 28.012 25.821
19.387 28.013 25.631
19.387 27.982 25.449
19.386 27.949 25.269
19.386 27.930 25.082
19.385 27.920 24.904
19.385 27.931 24.715
19.384 27.952 24.533
19.384 27.985 24.345
19.383 28.032 24.162
19.383 28.068 23.981
19.382 28.084 23.784
19.381 28.095 23.608
19.381 28.101 23.428
19.380 28.101 23.322
19.379 28.088 23.147
19.378 28.090 22.958
19.377 28.094 22.781
19.376 28.091 22.587
19.375 28.091 22.421
19.375 28.089 22.319
19.374 28.091 22.131
19.373 28.090 21.947
19.372 28.091 21.768
19.371 28.098 21.571
19.371 28.103 21.402
19.370 28.103 21.223
19.369 28.100 21.026
19.369 28.103 20.847
19.368 28.100 20.661
19.367 28.087 20.483
19.366 28.085 20.296
19.366 28.086 20.191
19.365 28.076 20.022
19.364 28.065 19.843
19.363 28.054 19.652
19.362 28.045 19.473
19.361 28.049 19.283
19.360 28.055 19.101
19.359 28.058 18.916
19.358 28.057 18.742
19.357 28.051 18.635
19.356 28.049 18.460
19.355 28.046 18.274
19.354 28.034 18.091
19.353 28.027 17.911
19.353 28.025 17.726
19.352 28.036 17.538
19.351 28.048 17.358
19.351 28.067 17.162
19.350 28.097 16.980
19.350 28.122 16.797
19.349 28.118 16.607
19.349 28.096 16.431
19.348 28.081 16.252
19.347 28.074 16.056
19.346 28.078 15.869
19.345 28.076 15.696
19.345 28.070 15.511
19.344 28.066 15.324
19.343 28.056 15.141
19.342 28.052 14.964
19.341 28.064 14.867
19.340 28.067 14.762
19.340 28.079 14.660
19.339 28.082 14.492
19.338 28.071 14.309
19.337 28.022 14.131
19.336 27.954 14.044
19.336 27.891 13.952
19.334 27.649 13.887
19.246 0.276 13.690
19.245 0.216 13.532
19.244 0.208 13.382
19.243 0.190 13.228
19.242 0.163 13.064
19.241 0.141 12.912
19.240 0.135 12.748
19.239 0.133 12.601
19.238 0.135 12.432
19.238 0.140 12.283
19.237 0.130 12.114
19.236 0.108 11.963
19.235 0.100 11.804
19.234 0.100 11.646
19.233 0.086 11.489
19.232 0.077 11.332
19.231 0.074 11.170
19.230 0.071 11.017
19.229 0.073 10.856
19.229 0.095 10.774
19.228 0.167 10.673
19.228 0.291 10.571
19.227 0.328 10.429
19.227 0.243 10.366
19.226 0.132 10.301
19.225 0.036 10.138
19.224 0.008 9.997
19.223 -0.018 9.836
19.222 -0.034 9.678
19.221 -0.044 9.521
19.220 -0.056 9.361
19.220 -0.064 9.208
19.219 -0.062 9.046
19.218 -0.062 8.880
19.217 -0.064 8.728
19.217 -0.066 8.575
19.216 -0.070 8.406
19.215 -0.071 8.258
19.214 -0.075 8.096
19.213 -0.091 7.938
19.212 -0.103 7.769
19.211 -0.110 7.627
19.210 -0.095 7.464
19.210 -0.040 7.371
19.209 0.052 7.261
19.209 0.140 7.175
19.208 0.189 7.026
19.207 0.125 6.863
19.207 0.095 6.721
19.206 0.079 6.551
19.205 0.071 6.396
19.204 0.060 6.241
19.203 0.051 6.084
19.202 0.048 5.924
19.202 0.035 5.770
19.201 0.031 5.607
19.200 0.024 5.442
19.199 0.007 5.295
19.198 -0.001 5.132
19.198 -0.006 4.976
19.197 -0.014 4.817
19.196 -0.020 4.663
19.195 -0.026 4.493
19.194 -0.044 4.348
19.193 -0.059 4.178
19.192 0.024 4.021
19.192 0.115 3.915
19.192 0.196 3.817
19.191 0.248 3.728
19.191 0.235 3.581
19.189 0.194 3.422
19.188 0.182 3.264
19.187 0.186 3.103
19.187 0.185 3.026
19.508 28.727 30.843
19.507 28.620 30.774
19.507 28.526 30.680
19.506 28.428 30.590
19.505 28.321 30.499
19.505 28.215 30.413
19.504 28.122 30.322
19.504 28.044 30.231
19.503 27.994 30.139
19.502 27.949 29.954
19.502 27.949 29.775
19.501 27.968 29.578
19.501 27.973 29.406
19.500 27.965 29.216
19.499 27.966 29.043
19.499 27.969 28.846
19.498 27.972 28.672
19.498 27.968 28.485
19.497 27.965 28.303
19.496 27.963 28.112
19.496 27.957 27.923
19.495 27.961 27.760
19.495 27.961 27.650
19.494 27.954 27.477
19.493 27.948 27.288
19.493 27.936 27.106
19.492 27.925 26.925
19.491 27.922 26.734
19.491 27.912 26.558
19.490 27.900 26.374
19.489 27.888 26.194
19.489 27.891 26.093
19.488 27.898 25.911
19.488 27.900 25.736
19.487 27.877 25.538
19.487 27.846 25.363
19.486 27.824 25.186
19.486 27.817 24.994
19.485 27.829 24.816
19.485 27.856 24.629
19.484 27.890 24.440
19.484 27.934 24.264
19.484 27.973 24.074
19.483 27.991 23.881
19.482 27.999 23.702
19.481 28.011 23.516
19.480 28.014 23.338
19.479 28.004 23.154
19.478 27.998 22.960
19.477 28.000 22.783
19.476 27.996 22.607
19.476 27.991 22.505
19.475 27.990 22.322
19.474 27.992 22.145
19.473 27.992 21.956
19.472 27.997 21.772
19.472 28.007 21.590
19.471 28.013 21.485
19.471 28.020 21.308
19.470 28.019 21.131
19.469 28.015 20.943
19.469 28.016 20.758
19.468 28.003 20.581
19.467 28.003 20.395
19.466 28.001 20.210
19.465 27.985 20.021
19.465 27.975 19.842
19.464 27.961 19.663
19.462 27.954 19.474
19.461 27.959 19.295
19.460 27.961 19.110
19.459 27.961 18.924
19.458 27.964 18.738
19.457 27.964 18.562
19.456 27.964 18.374
19.455 27.959 18.193
19.454 27.952 18.007
19.453 27.946 17.823
19.453 27.949 17.632
19.452 27.961 17.455
19.451 27.975 17.272
19.451 28.000 17.078
19.451 28.027 16.897
19.450 28.042 16.709
19.449 28.026 16.524
19.449 28.005 16.346
19.448 27.995 16.163
19.447 27.993 15.980
19.447 27.992 15.878
19.446 27.990 15.705
19.445 27.984 15.511
19.444 27.986 15.328
19.443 27.982 15.151
19.442 27.974 14.963
19.441 27.974 14.780
19.440 27.978 14.597
19.439 27.976 14.413
19.438 27.970 14.235
19.437 27.951 14.133
19.437 27.896 14.027
19.436 27.815 13.948
19.435 27.629 13.884
19.347 0.392 13.764
19.346 0.302 13.686
19.346 0.236 13.542
19.344 0.210 13.374
19.344 0.193 13.221
19.343 0.167 13.067
19.342 0.139 12.911
19.341 0.131 12.751
19.340 0.128 12.600
19.339 0.127 12.432
19.338 0.134 12.284
19.337 0.123 12.114
19.336 0.105 11.970
19.335 0.099 11.799
19.335 0.101 11.645
19.334 0.092 11.492
19.333 0.078 11.330
19.332 0.078 11.179
19.331 0.079 11.012
19.330 0.078 10.851
19.329 0.157 10.674
19.326 0.064 10.224
19.325 0.020 10.070
19.324 -0.007 9.906
19.323 -0.028 9.761
19.323 -0.038 9.596
19.322 -0.049 9.446
19.321 -0.061 9.286
19.320 -0.064 9.123
19.319 -0.060 8.966
19.319 -0.065 8.805
19.318 -0.069 8.658
19.317 -0.068 8.495
19.316 -0.072 8.324
19.315 -0.077 8.175
19.314 -0.085 8.013
19.313 -0.100 7.866
19.312 -0.108 7.698
19.311 -0.118 7.539
19.311 -0.039 7.371
19.310 0.057 7.267
19.310 0.148 7.178
19.309 0.193 7.027
19.308 0.125 6.861
19.307 0.096 6.721
19.306 0.082 6.558
19.306 0.071 6.395
19.305 0.060 6.240
19.304 0.051 6.082
19.303 0.044 5.921
19.302 0.036 5.762
19.302 0.031 5.612
19.301 0.020 5.449
19.300 0.004 5.292
19.299 -0.005 5.136
19.299 -0.010 4.978
19.298 -0.016 4.814
19.297 -0.021 4.662
19.296 -0.026 4.499
19.295 -0.043 4.344
19.294 -0.055 4.187
19.293 0.034 4.009
19.293 0.127 3.921
19.293 0.209 3.817
19.292 0.260 3.721
19.291 0.236 3.579
19.290 0.194 3.424
19.289 0.179 3.262
19.288 0.179 3.104
19.288 0.180 3.021
19.609 28.628 30.849
19.608 28.533 30.776
19.608 28.433 30.682
19.607 28.327 30.595
19.606 28.221 30.503
19.606 28.118 30.420
19.605 28.030 30.328
19.604 27.955 30.226
19.604 27.905 30.138
19.603 27.858 29.958
19.603 27.858 29.769
19.602 27.871 29.596
19.602 27.874 29.492
19.601 27.873 29.317
19.601 27.869 29.130
19.600 27.872 28.946
19.599 27.869 28.758
19.599 27.874 28.584
19.598 27.875 28.386
19.598 27.875 28.214
19.597 27.874 28.029
19.596 27.877 27.844
19.596 27.877 27.664
19.595 27.866 27.470
19.594 27.862 27.294
19.594 27.861 27.194
19.593 27.847 27.023
19.592 27.840 26.835
19.592 27.832 26.649
19.591 27.824 26.468
19.590 27.812 26.279
19.590 27.796 26.103
19.589 27.795 25.913
19.589 27.792 25.740
19.588 27.767 25.546
19.588 27.742 25.372
19.587 27.732 25.177
19.587 27.731 25.020
19.586 27.734 24.912
19.586 27.758 24.721
19.586 27.793 24.540
19.585 27.835 24.353
19.585 27.878 24.173
19.584 27.899 23.986
19.583 27.906 23.793
19.583 27.914 23.618
19.582 27.921 23.429
19.581 27.912 23.248
19.580 27.903 23.064
19.579 27.908 22.876
19.578 27.904 22.696
19.577 27.903 22.517
19.576 27.906 22.329
19.575 27.903 22.144
19.574 27.902 21.968
19.573 27.906 21.772
19.573 27.916 21.597
19.572 27.921 21.409
19.571 27.924 21.220
19.571 27.926 21.047
19.570 27.925 20.856
19.569 27.915 20.668
19.568 27.911 20.492
19.568 27.913 20.311
19.567 27.900 20.127
19.566 27.893 19.939
19.565 27.879 19.762
19.564 27.868 19.575
19.563 27.869 19.396
19.562 27.873 19.294
19.561 27.868 19.118
19.560 27.867 18.934
19.559 27.870 18.747
19.558 27.872 18.566
19.557 27.872 18.381
19.556 27.869 18.194
19.555 27.864 18.012
19.554 27.861 17.832
19.554 27.866 17.643
19.553 27.877 17.461
19.552 27.891 17.281
19.552 27.910 17.083
19.551 27.935 16.910
19.551 27.940 16.808
19.551 27.943 16.708
19.550 27.920 16.549
19.550 27.907 16.446
19.549 27.908 16.344
19.549 27.907 16.164
19.548 27.911 15.983
19.547 27.912 15.804
19.546 27.902 15.617
19.545 27.907 15.438
19.544 27.908 15.245
19.543 27.900 15.069
19.542 27.894 14.878
19.541 27.888 14.689
19.540 27.888 14.515
19.539 27.892 14.324
19.538 27.864 14.140
19.538 27.839 14.038
19.537 27.817 13.950
19.536 27.651 13.882
19.448 0.406 13.766
19.448 0.333 13.685
19.447 0.264 13.605
19.446 0.219 13.452
19.445 0.208 13.301
19.444 0.184 13.146
19.443 0.155 12.991
19.442 0.140 12.832
19.442 0.137 12.667
19.441 0.133 12.523
19.440 0.133 12.353
19.439 0.128 12.199
19.438 0.112 12.042
19.437 0.101 11.888
19.436 0.102 11.729
19.435 0.105 11.567
19.434 0.092 11.401
19.433 0.080 11.256
19.432 0.084 11.093
19.431 0.077 10.933
19.431 0.097 10.772
19.430 0.170 10.672
19.430 0.262 10.577
19.430 0.378 10.493
19.429 0.349 10.427
19.429 0.192 10.373
19.428 0.111 10.301
19.427 0.050 10.216
19.426 0.018 10.073
19.425 -0.006 9.913
19.424 -0.024 9.755
19.424 -0.033 9.594
19.423 -0.044 9.449
19.422 -0.054 9.285
19.421 -0.055 9.125
19.421 -0.050 8.968
19.420 -0.057 8.802
19.419 -0.062 8.643
19.418 -0.062 8.496
19.417 -0.070 8.331
19.416 -0.076 8.173
19.415 -0.084 8.009
19.414 -0.100 7.858
19.414 -0.106 7.709
19.413 -0.109 7.551
19.412 -0.103 7.456
19.412 -0.042 7.359
19.411 0.060 7.267
19.411 0.157 7.179
19.410 0.196 7.020
19.409 0.134 6.876
19.408 0.097 6.705
19.408 0.081 6.555
19.407 0.071 6.400
19.406 0.060 6.239
19.405 0.049 6.082
19.404 0.039 5.926
19.404 0.034 5.771
19.403 0.027 5.607
19.402 0.017 5.447
19.401 -0.001 5.297
19.400 -0.011 5.130
19.400 -0.013 4.975
19.399 -0.020 4.821
19.398 -0.022 4.660
19.397 -0.024 4.497
19.396 -0.039 4.343
19.395 -0.050 4.183
19.395 -0.021 4.102
19.394 0.041 4.000
19.394 0.137 3.915
19.394 0.220 3.832
19.394 0.267 3.735
19.393 0.237 3.577
19.391 0.197 3.412
19.390 0.180 3.264
19.389 0.178 3.113
19.389 0.176 3.022
19.709 28.538 30.849
19.709 28.436 30.778
19.708 28.334 30.680
19.707 28.235 30.590
19.707 28.134 30.503
19.706 28.035 30.411
19.705 27.951 30.322
19.705 27.875 30.234
19.704 27.824 30.145
19.704 27.786 30.050
19.703 27.770 29.870
19.703 27.782 29.678
19.702 27.794 29.505
19.702 27.801 29.402
19.701 27.800 29.223
19.701 27.798 29.045
19.700 27.790 28.859
19.699 27.784 28.673
19.699 27.793 28.487
19.698 27.800 28.304
19.698 27.798 28.126
19.697 27.802 27.935
19.696 27.804 27.750
19.696 27.796 27.582
19.695 27.787 27.485
19.695 27.786 27.375
19.694 27.777 27.210
19.694 27.768 27.104
19.693 27.754 26.932
19.692 27.751 26.745
19.692 27.748 26.557
19.691 27.745 26.380
19.690 27.728 26.198
19.690 27.705 26.013
19.689 27.698 25.824
19.689 27.680 25.657
19.688 27.670 25.565
19.688 27.656 25.457
19.688 27.647 25.294
19.687 27.653 25.181
19.687 27.661 25.004
19.687 27.673 24.826
19.686 27.701 24.631
19.686 27.739 24.454
19.685 27.755 24.349
19.685 27.791 24.177
19.685 27.809 24.077
19.684 27.818 23.904
19.683 27.821 23.709
19.682 27.829 23.527
19.682 27.819 23.347
19.680 27.804 23.156
19.680 27.807 22.989
19.679 27.810 22.882
19.678 27.817 22.700
19.677 27.819 22.520
19.676 27.824 22.334
19.675 27.824 22.153
19.674 27.823 21.964
19.674 27.826 21.782
19.673 27.838 21.604
19.672 27.839 21.409
19.671 27.839 21.233
19.671 27.842 21.047
19.670 27.839 20.870
19.669 27.827 20.682
19.669 27.818 20.493
19.668 27.819 20.311
19.667 27.809 20.130
19.666 27.802 19.948
19.665 27.796 19.768
19.664 27.786 19.582
19.664 27.789 19.480
19.663 27.789 19.309
19.661 27.781 19.122
19.660 27.781 18.944
19.659 27.786 18.752
19.658 27.788 18.577
19.657 27.788 18.384
19.656 27.781 18.205
19.655 27.778 18.028
19.655 27.773 17.923
19.654 27.774 17.748
19.653 27.782 17.556
19.653 27.796 17.378
19.653 27.811 17.276
19.652 27.834 17.097
19.652 27.849 16.914
19.651 27.848 16.728
19.650 27.821 16.543
19.650 27.806 16.363
19.649 27.810 16.184
19.648 27.818 15.993
19.647 27.816 15.802
19.647 27.808 15.624
19.646 27.818 15.444
19.645 27.822 15.251
19.644 27.818 15.065
19.643 27.811 14.893
19.641 27.794 14.705
19.640 27.787 14.519
19.640 27.794 14.340
19.638 27.784 14.148
19.638 27.739 14.055
19.637 27.696 13.964
19.549 0.394 13.754
19.548 0.273 13.688
19.547 0.222 13.534
19.546 0.205 13.377
19.545 0.190 13.228
19.544 0.161 13.065
19.543 0.146 12.915
19.542 0.142 12.751
19.542 0.137 12.592
19.541 0.131 12.439
19.540 0.127 12.277
19.539 0.114 12.122
19.538 0.100 11.959
19.537 0.099 11.808
19.536 0.105 11.648
19.535 0.104 11.489
19.534 0.087 11.327
19.533 0.082 11.172
19.532 0.085 11.010
19.531 0.078 10.857
19.531 0.106 10.702
19.530 0.189 10.614
19.530 0.240 10.503
19.529 0.118 10.373
19.528 0.046 10.228
19.527 0.023 10.064
19.526 -0.005 9.915
19.525 -0.023 9.752
19.524 -0.036 9.608
19.523 -0.044 9.439
19.522 -0.053 9.283
19.522 -0.054 9.127
19.521 -0.050 8.957
19.520 -0.057 8.818
19.519 -0.062 8.642
19.518 -0.061 8.487
19.518 -0.068 8.335
19.517 -0.079 8.176
19.516 -0.087 8.021
19.515 -0.099 7.862
19.514 -0.103 7.691
19.513 -0.112 7.549
19.513 -0.081 7.466
19.512 -0.017 7.366
19.512 0.075 7.244
19.512 0.165 7.168
19.511 0.204 7.019
19.510 0.125 6.870
19.509 0.099 6.715
19.508 0.085 6.558
19.507 0.077 6.394
19.506 0.065 6.238
19.505 0.052 6.083
19.505 0.042 5.923
19.504 0.034 5.768
19.503 0.028 5.603
19.502 0.017 5.451
19.502 -0.002 5.298
19.501 -0.013 5.138
19.500 -0.017 4.973
19.499 -0.023 4.820
19.498 -0.023 4.663
19.497 -0.026 4.495
19.496 -0.039 4.341
19.495 -0.049 4.185
19.495 -0.018 4.109
19.495 0.047 4.007
19.494 0.144 3.903
19.494 0.224 3.820
19.494 0.269 3.727
19.493 0.236 3.576
19.492 0.195 3.428
19.491 0.180 3.254
19.490 0.177 3.112
19.489 0.176 3.034
19.808 28.422 30.846
19.808 28.341 30.779
19.807 28.246 30.689
19.806 28.142 30.596
19.806 28.045 30.507
19.805 27.950 30.415
19.804 27.866 30.316
19.804 27.790 30.229
19.803 27.699 30.054
19.802 27.686 29.867
19.802 27.698 29.680
19.801 27.714 29.509
19.801 27.725 29.408
19.800 27.730 29.225
19.800 27.724 29.036
19.799 27.709 28.865
19.799 27.706 28.673
19.798 27.721 28.491
19.797 27.724 28.305
19.797 27.727 28.127
19.796 27.729 27.941
19.796 27.728 27.750
19.795 27.722 27.570
19.794 27.708 27.397
19.794 27.701 27.292
19.793 27.696 27.117
19.792 27.679 26.926
19.792 27.670 26.752
19.791 27.673 26.567
19.790 27.667 26.380
19.790 27.644 26.204
19.789 27.631 26.100
19.789 27.609 25.926
19.788 27.597 25.743
19.787 27.582 25.555
19.787 27.573 25.379
19.787 27.581 25.191
19.786 27.595 25.005
19.786 27.607 24.826
19.785 27.632 24.635
19.785 27.668 24.460
19.784 27.694 24.268
19.784 27.719 24.087
19.783 27.729 23.895
19.782 27.736 23.717
19.782 27.743 23.538
19.781 27.729 23.340
19.780 27.714 23.171
19.779 27.709 23.067
19.778 27.717 22.902
19.777 27.728 22.708
19.776 27.736 22.522
19.775 27.741 22.335
19.774 27.733 22.155
19.774 27.737 21.968
19.773 27.748 21.794
19.772 27.755 21.690
19.772 27.759 21.512
19.771 27.762 21.328
19.770 27.761 21.149
19.770 27.765 20.956
19.769 27.758 20.775
19.768 27.741 20.596
19.767 27.739 20.409
19.767 27.735 20.231
19.766 27.727 20.044
19.765 27.726 19.863
19.764 27.721 19.674
19.763 27.716 19.504
19.762 27.714 19.403
19.762 27.715 19.303
19.761 27.704 19.130
19.759 27.701 18.946
19.758 27.708 18.761
19.757 27.705 18.580
19.756 27.701 18.390
19.755 27.695 18.205
19.755 27.690 18.034
19.754 27.687 17.839
19.753 27.693 17.660
19.752 27.710 17.475
19.752 27.735 17.296
19.752 27.746 17.197
19.751 27.761 17.097
19.751 27.773 16.911
19.750 27.758 16.737
19.750 27.738 16.638
19.749 27.712 16.464
19.748 27.713 16.276
19.748 27.717 16.097
19.747 27.725 15.912
19.746 27.718 15.733
19.746 27.718 15.632
19.745 27.714 15.528
19.744 27.726 15.366
19.743 27.728 15.175
19.743 27.733 15.070
19.742 27.732 14.896
19.741 27.719 14.712
19.740 27.707 14.536
19.739 27.715 14.342
19.738 27.688 14.153
19.737 27.652 14.071
19.736 27.573 13.984
19.649 0.594 13.812
19.648 0.405 13.750
19.647 0.274 13.683
19.646 0.208 13.543
19.645 0.198 13.381
19.644 0.180 13.227
19.643 0.157 13.067
19.643 0.145 12.910
19.642 0.145 12.754
19.641 0.141 12.595
19.640 0.126 12.437
19.639 0.118 12.276
19.638 0.108 12.122
19.637 0.093 11.962
19.636 0.093 11.805
19.635 0.106 11.650
19.634 0.104 11.488
19.633 0.086 11.332
19.632 0.084 11.168
19.632 0.087 11.010
19.631 0.062 10.859
19.630 0.114 10.680
19.629 0.194 10.593
19.629 0.227 10.439
19.628 0.149 10.369
19.627 0.043 10.229
19.626 0.022 10.060
19.625 -0.006 9.921
19.624 -0.025 9.751
19.623 -0.037 9.606
19.622 -0.044 9.430
19.622 -0.053 9.281
19.621 -0.055 9.137
19.620 -0.054 8.960
19.619 -0.062 8.806
19.619 -0.062 8.651
19.618 -0.061 8.489
19.617 -0.067 8.325
19.616 -0.073 8.177
19.615 -0.081 8.017
19.614 -0.091 7.858
19.613 -0.095 7.697
19.612 -0.114 7.541
19.611 -0.027 7.371
19.611 0.069 7.265
19.611 0.166 7.174
19.610 0.223 7.017
19.609 0.151 6.944
19.608 0.103 6.792
19.607 0.090 6.629
19.607 0.081 6.479
19.606 0.073 6.319
19.605 0.061 6.154
19.604 0.052 6.005
19.603 0.044 5.844
19.603 0.040 5.684
19.602 0.032 5.533
19.601 0.016 5.369
19.600 -0.002 5.212
19.600 -0.012 5.060
19.599 -0.018 4.894
19.598 -0.024 4.734
19.597 -0.024 4.583
19.596 -0.033 4.426
19.595 -0.045 4.261
19.594 -0.011 4.090
19.594 0.051 4.002
19.594 0.146 3.913
19.593 0.225 3.830
19.593 0.269 3.738
19.592 0.237 3.572
19.591 0.196 3.423
19.590 0.182 3.259
19.589 0.179 3.100
19.588 0.176 3.030
19.907 28.340 30.846
19.907 28.253 30.778
19.906 28.162 30.685
19.905 28.057 30.598
19.905 27.962 30.506
19.904 27.869 30.415
19.903 27.787 30.331
19.903 27.710 30.239
19.902 27.657 30.150
19.902 27.619 30.056
19.901 27.605 29.872
19.901 27.619 29.680
19.900 27.638 29.503
19.900 27.657 29.318
19.899 27.658 29.133
19.898 27.642 28.954
19.898 27.631 28.767
19.897 27.637 28.582
19.897 27.640 28.404
19.896 27.642 28.304
19.896 27.640 28.126
19.895 27.643 27.944
19.894 27.647 27.759
19.894 27.646 27.575
19.893 27.635 27.388
19.892 27.633 27.207
19.892 27.616 27.024
19.891 27.598 26.846
19.890 27.595 26.661
19.889 27.593 26.469
19.889 27.578 26.296
19.888 27.545 26.111
19.887 27.517 25.930
19.887 27.508 25.740
19.886 27.505 25.561
19.886 27.500 25.378
19.885 27.509 25.199
19.885 27.525 25.017
19.885 27.538 24.822
19.884 27.562 24.638
19.884 27.593 24.468
19.884 27.604 24.359
19.883 27.624 24.187
19.882 27.635 23.993
19.882 27.643 23.811
19.881 27.658 23.627
19.880 27.653 23.455
19.879 27.636 23.257
19.878 27.630 23.083
19.877 27.639 22.887
19.876 27.654 22.709
19.875 27.661 22.533
19.874 27.661 22.336
19.873 27.650 22.164
19.872 27.653 21.976
19.872 27.670 21.793
19.871 27.676 21.612
19.870 27.672 21.428
19.869 27.671 21.233
19.869 27.677 21.061
19.868 27.673 20.870
19.867 27.664 20.693
19.867 27.655 20.514
19.866 27.652 20.319
19.865 27.647 20.148
19.864 27.642 19.958
19.863 27.643 19.774
19.862 27.639 19.584
19.861 27.639 19.417
19.860 27.640 19.219
19.859 27.628 19.046
19.858 27.627 18.854
19.857 27.625 18.680
19.856 27.615 18.495
19.855 27.609 18.313
19.854 27.605 18.117
19.853 27.601 17.950
19.852 27.600 17.759
19.852 27.614 17.574
19.851 27.630 17.470
19.851 27.657 17.288
19.850 27.685 17.113
19.850 27.693 16.926
19.849 27.669 16.736
19.848 27.632 16.563
19.848 27.626 16.388
19.847 27.634 16.191
19.846 27.644 16.008
19.846 27.645 15.907
19.845 27.640 15.736
19.844 27.635 15.555
19.844 27.647 15.450
19.843 27.657 15.275
19.842 27.664 15.089
19.841 27.676 14.904
19.840 27.663 14.713
19.839 27.650 14.534
19.838 27.655 14.342
19.837 27.621 14.182
19.836 27.549 14.080
19.835 27.525 13.981
19.834 27.349 13.912
19.833 27.067 13.858
19.748 0.555 13.818
19.747 0.345 13.766
19.747 0.264 13.692
19.746 0.219 13.541
19.745 0.191 13.378
19.744 0.174 13.230
19.743 0.150 13.066
19.742 0.146 12.912
19.741 0.152 12.747
19.740 0.145 12.594
19.739 0.126 12.443
19.738 0.113 12.278
19.737 0.105 12.122
19.736 0.093 11.966
19.735 0.091 11.798
19.735 0.108 11.649
19.734 0.105 11.483
19.733 0.089 11.331
19.732 0.086 11.173
19.731 0.085 11.022
19.730 0.061 10.847
19.729 0.140 10.687
19.729 0.205 10.587
19.728 0.240 10.445
19.727 0.120 10.290
19.726 0.039 10.147
19.725 0.018 9.983
19.724 -0.013 9.840
19.723 -0.032 9.677
19.722 -0.041 9.516
19.721 -0.048 9.362
19.721 -0.052 9.204
19.720 -0.052 9.049
19.719 -0.055 8.887
19.718 -0.060 8.727
19.717 -0.059 8.566
19.717 -0.059 8.412
19.716 -0.064 8.253
19.715 -0.070 8.088
19.714 -0.081 7.937
19.713 -0.086 7.776
19.712 -0.102 7.622
19.711 -0.107 7.455
19.710 -0.018 7.290
19.710 0.088 7.199
19.710 0.145 7.119
19.709 0.182 7.018
19.708 0.120 6.867
19.707 0.094 6.711
19.706 0.086 6.555
19.706 0.079 6.399
19.705 0.070 6.239
19.704 0.059 6.079
19.703 0.050 5.925
19.702 0.042 5.764
19.702 0.034 5.606
19.701 0.020 5.453
19.700 0.004 5.285
19.699 -0.009 5.135
19.698 -0.015 4.979
19.698 -0.022 4.816
19.697 -0.025 4.664
19.696 -0.032 4.496
19.695 -0.042 4.344
19.694 -0.048 4.191
19.694 -0.016 4.093
19.693 0.046 3.996
19.693 0.143 3.908
19.693 0.222 3.817
19.692 0.254 3.656
19.691 0.227 3.568
19.690 0.187 3.432
19.689 0.177 3.267
19.688 0.172 3.103
19.688 0.168 3.021
20.006 28.234 30.845
20.006 28.175 30.775
20.005 28.082 30.685
20.004 27.982 30.601
20.004 27.887 30.513
20.003 27.795 30.413
20.002 27.716 30.324
20.002 27.642 30.236
20.001 27.592 30.143
20.001 27.537 29.961
20.000 27.540 29.784
19.999 27.558 29.595
19.999 27.576 29.410
19.998 27.585 29.232
19.998 27.577 29.040
19.997 27.560 28.864
19.997 27.563 28.676
19.996 27.569 28.495
19.995 27.562 28.313
19.995 27.558 28.128
19.994 27.558 27.941
19.994 27.564 27.768
19.993 27.563 27.572
19.992 27.559 27.403
19.992 27.559 27.298
19.991 27.551 27.121
19.991 27.541 27.022
19.990 27.520 26.850
19.989 27.513 26.660
19.989 27.508 26.479
19.988 27.493 26.291
19.987 27.461 26.116
19.987 27.434 25.931
19.986 27.430 25.754
19.985 27.431 25.560
19.985 27.429 25.379
19.985 27.443 25.209
19.984 27.450 25.107
19.984 27.469 24.926
19.984 27.481 24.826
19.983 27.503 24.643
19.983 27.530 24.456
19.982 27.548 24.280
19.982 27.555 24.098
19.981 27.564 23.905
19.980 27.577 23.723
19.980 27.584 23.542
19.979 27.569 23.355
19.978 27.556 23.172
19.977 27.560 23.001
19.976 27.562 22.901
19.976 27.572 22.801
19.975 27.587 22.617
19.974 27.589 22.444
19.973 27.577 22.259
19.972 27.574 22.068
19.971 27.587 21.890
19.970 27.597 21.709
19.970 27.599 21.525
19.969 27.591 21.335
19.968 27.593 21.153
19.968 27.603 20.975
19.967 27.599 20.785
19.966 27.587 20.603
19.965 27.581 20.427
19.965 27.575 20.239
19.964 27.566 20.139
19.963 27.561 19.967
19.962 27.559 19.785
19.961 27.550 19.597
19.960 27.555 19.412
19.959 27.558 19.236
19.958 27.545 19.040
19.957 27.541 18.870
19.956 27.539 18.684
19.955 27.532 18.501
19.954 27.529 18.314
19.953 27.527 18.143
19.952 27.531 18.040
19.952 27.526 17.939
19.951 27.519 17.766
19.951 27.528 17.584
19.950 27.552 17.397
19.950 27.587 17.213
19.949 27.605 17.111
19.949 27.609 16.933
19.948 27.584 16.743
19.947 27.553 16.570
19.947 27.544 16.384
19.946 27.550 16.201
19.945 27.558 16.019
19.945 27.560 15.835
19.944 27.559 15.645
19.943 27.571 15.465
19.942 27.583 15.271
19.941 27.601 15.102
19.940 27.606 14.997
19.939 27.610 14.828
19.939 27.605 14.724
19.938 27.590 14.622
19.937 27.580 14.453
19.936 27.578 14.264
19.935 27.505 14.086
19.934 27.409 14.002
19.933 27.215 13.923
19.932 26.935 13.860
19.847 0.391 13.755
19.846 0.279 13.686
19.845 0.210 13.540
19.844 0.191 13.387
19.843 0.171 13.219
19.842 0.147 13.074
19.841 0.142 12.914
19.840 0.152 12.752
19.839 0.149 12.586
19.838 0.129 12.436
19.838 0.116 12.284
19.837 0.113 12.120
19.836 0.101 11.958
19.835 0.097 11.812
19.834 0.104 11.643
19.833 0.100 11.489
19.832 0.088 11.322
19.831 0.084 11.173
19.830 0.085 11.019
19.829 0.068 10.854
19.828 0.131 10.684
19.828 0.194 10.589
19.827 0.227 10.448
19.826 0.111 10.294
19.825 0.041 10.138
19.824 0.011 9.991
19.823 -0.023 9.830
19.822 -0.042 9.684
19.821 -0.047 9.522
19.821 -0.050 9.365
19.820 -0.049 9.197
19.819 -0.046 9.046
19.818 -0.052 8.888
19.817 -0.061 8.726
19.817 -0.058 8.572
19.816 -0.060 8.405
19.815 -0.066 8.253
19.814 -0.071 8.097
19.813 -0.080 7.938
19.812 -0.095 7.770
19.811 -0.115 7.629
19.810 -0.105 7.465
19.810 -0.056 7.367
19.809 0.012 7.268
19.809 0.133 7.185
19.809 0.203 7.103
19.808 0.153 6.937
19.807 0.103 6.798
19.806 0.093 6.636
19.805 0.082 6.472
19.804 0.072 6.316
19.804 0.063 6.161
19.803 0.058 6.002
19.802 0.052 5.842
19.801 0.045 5.683
19.800 0.034 5.526
19.800 0.017 5.373
19.799 0.001 5.219
19.798 -0.010 5.045
19.797 -0.022 4.904
19.796 -0.027 4.738
19.795 -0.031 4.582
19.795 -0.039 4.421
19.794 -0.049 4.264
19.793 -0.023 4.106
19.792 0.040 4.002
19.792 0.140 3.904
19.792 0.219 3.816
19.791 0.243 3.663
19.790 0.191 3.490
19.789 0.178 3.349
19.788 0.174 3.188
19.787 0.173 3.021
20.105 28.210 30.849
20.104 28.089 30.780
20.104 27.996 30.698
20.103 27.894 30.600
20.102 27.800 30.506
20.102 27.709 30.417
20.101 27.630 30.326
20.101 27.558 30.241
20.100 27.509 30.152
20.100 27.468 30.058
20.099 27.452 29.958
20.099 27.459 29.792
20.099 27.467 29.689
20.098 27.482 29.588
20.098 27.494 29.415
20.097 27.495 29.235
20.097 27.484 29.046
20.096 27.470 28.857
20.095 27.475 28.680
20.095 27.486 28.499
20.094 27.478 28.317
20.094 27.474 28.130
20.093 27.474 27.949
20.092 27.480 27.764
20.092 27.476 27.578
20.091 27.476 27.404
20.091 27.476 27.304
20.090 27.480 27.204
20.090 27.461 27.033
20.089 27.436 26.848
20.088 27.427 26.668
20.087 27.424 26.474
20.087 27.403 26.302
20.086 27.371 26.121
20.085 27.351 25.936
20.085 27.352 25.754
20.084 27.353 25.568
20.084 27.358 25.384
20.084 27.377 25.203
20.083 27.387 25.100
20.083 27.407 24.919
20.083 27.428 24.752
20.082 27.455 24.558
20.082 27.470 24.454
20.081 27.481 24.277
20.081 27.480 24.095
20.080 27.491 23.912
20.079 27.501 23.727
20.079 27.500 23.546
20.078 27.492 23.363
20.077 27.479 23.179
20.076 27.481 23.002
20.075 27.498 22.807
20.074 27.507 22.626
20.073 27.504 22.448
20.072 27.486 22.261
20.071 27.485 22.095
20.071 27.489 21.999
20.070 27.501 21.886
20.069 27.513 21.704
20.069 27.516 21.522
20.068 27.511 21.350
20.067 27.513 21.163
20.067 27.525 20.974
20.066 27.523 20.796
20.065 27.512 20.607
20.064 27.510 20.423
20.064 27.498 20.252
20.063 27.489 20.058
20.062 27.485 19.873
20.061 27.476 19.702
20.060 27.475 19.507
20.059 27.483 19.331
20.058 27.476 19.152
20.056 27.462 18.953
20.055 27.460 18.787
20.054 27.454 18.591
20.053 27.448 18.419
20.052 27.451 18.228
20.052 27.450 18.050
20.051 27.448 17.866
20.050 27.447 17.672
20.049 27.463 17.495
20.049 27.496 17.308
20.048 27.522 17.125
20.048 27.527 16.942
20.047 27.507 16.755
20.046 27.481 16.571
20.046 27.478 16.397
20.045 27.478 16.295
20.045 27.478 16.116
20.044 27.479 15.936
20.043 27.477 15.744
20.042 27.486 15.562
20.041 27.494 15.387
20.040 27.510 15.195
20.039 27.539 15.010
20.039 27.554 14.905
20.038 27.545 14.726
20.037 27.532 14.541
20.036 27.533 14.367
20.035 27.499 14.190
20.034 27.429 14.089
20.033 27.328 13.996
20.032 27.115 13.932
19.947 0.579 13.811
19.946 0.403 13.761
19.945 0.285 13.696
19.944 0.221 13.532
19.943 0.192 13.378
19.942 0.168 13.228
19.941 0.145 13.070
19.940 0.140 12.905
19.940 0.148 12.754
19.939 0.148 12.597
19.938 0.131 12.435
19.937 0.123 12.277
19.936 0.121 12.122
19.935 0.109 11.957
19.934 0.102 11.811
19.933 0.100 11.643
19.932 0.094 11.492
19.931 0.086 11.330
19.930 0.089 11.174
19.929 0.087 11.009
19.928 0.072 10.854
19.928 0.128 10.678
19.927 0.189 10.590
19.927 0.220 10.449
19.925 0.100 10.304
19.924 0.033 10.150
19.923 0.006 9.985
19.922 -0.023 9.832
19.922 -0.039 9.675
19.921 -0.042 9.520
19.920 -0.042 9.362
19.919 -0.044 9.206
19.918 -0.043 9.040
19.918 -0.051 8.887
19.917 -0.064 8.731
19.916 -0.062 8.568
19.915 -0.064 8.405
19.914 -0.070 8.255
19.913 -0.074 8.091
19.912 -0.086 7.937
19.912 -0.103 7.788
19.910 -0.117 7.614
19.910 -0.101 7.465
19.909 -0.054 7.370
19.909 0.038 7.262
19.909 0.110 7.187
19.908 0.216 7.029
19.907 0.125 6.866
19.906 0.098 6.710
19.905 0.087 6.554
19.904 0.073 6.396
19.903 0.062 6.246
19.902 0.055 6.077
19.902 0.049 5.920
19.901 0.041 5.769
19.900 0.029 5.611
19.899 0.019 5.446
19.899 0.005 5.292
19.898 -0.006 5.138
19.897 -0.022 4.969
[truncated: 3,172,794 more chars]
