# Supplementary material for: Viewpoint Planning for Range Sensors Using Feature Cluster Constrained Spaces for Robot Vision Systems
Source: Sensors (Basel). 2023 Sep 18;23(18):7964. doi: 10.3390/s23187964 (PMC10537344; doi:10.3390/s23187964)
Supplement: Supplementary file 1 [file sensors-23-07964-s001.zip › Academic Example CMM/measurements/-y4.xyz]

14.295 36.798 19.156
14.294 36.805 18.993
14.294 36.820 18.904
14.431 36.573 30.188
14.430 36.324 29.936
14.419 36.337 25.793
14.419 36.349 25.616
14.396 36.388 19.947
14.395 36.394 19.784
14.395 36.408 19.622
14.394 36.415 19.450
14.393 36.432 19.275
14.393 36.451 19.101
14.392 36.478 18.934
14.392 36.515 18.764
14.528 35.944 29.944
14.528 35.935 29.853
14.527 35.926 29.692
14.527 35.913 29.521
14.527 35.932 28.842
14.521 35.963 27.071
14.520 35.954 26.910
14.520 35.953 26.825
14.519 35.966 26.486
14.518 35.968 26.225
14.517 35.954 26.066
14.517 35.963 25.894
14.517 35.986 25.727
14.517 35.994 25.553
14.517 35.996 25.377
14.516 35.998 25.292
14.498 36.044 20.741
14.497 36.040 20.577
14.496 36.037 20.406
14.495 36.039 20.235
14.494 36.030 20.068
14.494 36.039 19.902
14.493 36.063 19.723
14.492 36.074 19.557
14.492 36.087 19.391
14.491 36.107 19.223
14.491 36.107 19.137
14.626 35.789 30.209
14.626 35.677 30.118
14.625 35.599 29.946
14.625 35.588 29.791
14.625 35.576 29.606
14.625 35.564 29.446
14.624 35.565 29.275
14.624 35.571 29.100
14.624 35.576 28.944
14.624 35.579 28.774
14.624 35.582 28.605
14.623 35.585 28.428
14.623 35.585 28.271
14.622 35.598 28.098
14.622 35.606 27.929
14.621 35.605 27.759
14.620 35.606 27.595
14.619 35.608 27.421
14.619 35.606 27.260
14.618 35.605 27.085
14.617 35.602 26.914
14.617 35.600 26.753
14.616 35.603 26.581
14.616 35.613 26.420
14.615 35.614 26.247
14.615 35.609 26.073
14.615 35.616 25.910
14.614 35.630 25.738
14.614 35.639 25.567
14.614 35.642 25.408
14.614 35.644 25.231
14.613 35.649 25.063
14.613 35.656 24.899
14.612 35.658 24.725
14.612 35.645 24.565
14.611 35.649 24.392
14.610 35.657 24.226
14.610 35.655 24.047
14.609 35.652 23.891
14.608 35.657 23.713
14.607 35.663 23.549
14.606 35.664 23.377
14.606 35.663 23.299
14.605 35.659 23.128
14.604 35.658 22.961
14.603 35.668 22.787
14.603 35.661 22.631
14.602 35.658 22.449
14.601 35.663 22.287
14.601 35.656 22.123
14.600 35.651 21.938
14.599 35.647 21.787
14.599 35.647 21.612
14.598 35.650 21.446
14.597 35.658 21.273
14.597 35.668 21.108
14.596 35.677 20.942
14.595 35.685 20.768
14.594 35.687 20.596
14.594 35.689 20.438
14.593 35.690 20.258
14.592 35.688 20.096
14.591 35.697 19.928
14.591 35.717 19.753
14.590 35.730 19.586
14.589 35.741 19.413
14.589 35.746 19.248
14.588 35.740 19.079
14.588 35.738 18.906
14.587 35.755 18.740
14.587 35.761 18.569
14.586 35.764 18.400
14.586 35.765 18.233
14.585 35.766 18.066
14.584 35.766 17.897
14.584 35.756 17.725
14.583 35.739 17.557
14.582 35.739 17.392
14.581 35.758 17.215
14.581 35.772 17.054
14.580 35.783 16.872
14.579 35.820 16.706
14.578 35.862 16.542
14.577 35.877 16.360
14.576 35.899 16.187
14.576 35.910 16.105
14.724 35.356 30.133
14.723 35.310 30.043
14.723 35.268 29.867
14.723 35.261 29.710
14.723 35.247 29.536
14.722 35.236 29.370
14.722 35.240 29.203
14.722 35.249 29.032
14.722 35.249 28.864
14.722 35.243 28.695
14.721 35.242 28.532
14.721 35.245 28.360
14.721 35.253 28.187
14.720 35.266 28.029
14.719 35.272 27.851
14.719 35.272 27.693
14.718 35.276 27.521
14.717 35.277 27.346
14.716 35.276 27.185
14.716 35.277 27.018
14.715 35.274 26.850
14.714 35.271 26.679
14.714 35.277 26.509
14.714 35.287 26.345
14.713 35.290 26.175
14.713 35.288 26.009
14.713 35.297 25.834
14.712 35.307 25.673
14.712 35.312 25.500
14.712 35.312 25.339
14.711 35.311 25.167
14.711 35.312 24.998
14.711 35.318 24.824
14.710 35.311 24.662
14.709 35.306 24.495
14.709 35.319 24.325
14.708 35.323 24.155
14.707 35.317 23.986
14.706 35.315 23.824
14.705 35.315 23.651
14.705 35.317 23.488
14.704 35.317 23.315
14.703 35.312 23.145
14.702 35.317 22.984
14.701 35.325 22.809
14.701 35.311 22.645
14.700 35.307 22.479
14.699 35.311 22.308
14.699 35.306 22.143
14.698 35.308 21.974
14.697 35.308 21.797
14.697 35.308 21.641
14.696 35.311 21.466
14.695 35.320 21.302
14.695 35.333 21.133
14.694 35.350 20.959
14.693 35.359 20.794
14.692 35.360 20.623
14.692 35.365 20.456
14.691 35.362 20.289
14.690 35.360 20.114
14.690 35.371 19.955
14.689 35.388 19.778
14.688 35.396 19.616
14.688 35.398 19.436
14.687 35.404 19.286
14.686 35.401 19.107
14.686 35.398 18.932
14.685 35.406 18.770
14.685 35.411 18.602
14.684 35.413 18.433
14.684 35.418 18.263
14.683 35.420 18.088
14.682 35.424 17.927
14.682 35.414 17.755
14.681 35.398 17.596
14.680 35.399 17.419
14.679 35.413 17.248
14.679 35.423 17.083
14.678 35.433 16.913
14.677 35.463 16.739
14.676 35.501 16.572
14.675 35.527 16.398
14.675 35.543 16.222
14.674 35.557 16.062
14.673 35.579 15.895
14.672 35.578 15.734
14.672 35.573 15.664
14.671 35.563 15.445
14.671 35.555 15.294
14.670 35.568 15.128
14.670 35.562 14.958
14.669 35.548 14.855
14.669 35.549 14.762
14.668 35.590 14.455
14.822 35.001 30.047
14.821 34.968 29.884
14.821 34.962 29.711
14.821 34.943 29.542
14.821 34.930 29.375
14.821 34.936 29.208
14.821 34.948 29.042
14.820 34.947 28.877
14.820 34.941 28.702
14.820 34.935 28.538
14.819 34.934 28.370
14.819 34.943 28.206
14.818 34.956 28.031
14.818 34.960 27.864
14.817 34.963 27.703
14.816 34.971 27.527
14.816 34.972 27.367
14.815 34.972 27.198
14.814 34.977 27.027
14.813 34.975 26.856
14.813 34.967 26.696
14.812 34.968 26.526
14.812 34.979 26.350
14.812 34.982 26.194
14.811 34.978 26.018
14.811 34.982 25.850
14.811 34.988 25.688
14.811 34.992 25.520
14.810 34.998 25.347
14.810 34.996 25.180
14.810 34.997 25.011
14.809 35.002 24.853
14.808 34.997 24.676
14.808 34.995 24.507
14.807 35.002 24.342
14.807 35.010 24.180
14.806 35.003 24.003
14.805 34.999 23.838
14.804 35.004 23.667
14.803 35.003 23.503
14.802 35.001 23.337
14.802 34.994 23.169
14.801 34.994 23.002
14.800 34.996 22.840
14.799 34.987 22.655
14.798 34.982 22.498
14.798 34.987 22.329
14.797 34.993 22.161
14.797 35.000 21.994
14.796 35.006 21.829
14.795 35.011 21.658
14.795 35.014 21.488
14.794 35.022 21.321
14.793 35.032 21.150
14.793 35.044 20.982
14.792 35.050 20.814
14.791 35.049 20.650
14.790 35.047 20.481
14.790 35.041 20.314
14.789 35.035 20.142
14.788 35.042 19.973
14.787 35.050 19.809
14.787 35.053 19.645
14.786 35.058 19.469
14.786 35.068 19.301
14.785 35.067 19.135
14.784 35.069 18.967
14.784 35.072 18.795
14.783 35.070 18.628
14.783 35.071 18.462
14.782 35.073 18.293
14.782 35.076 18.123
14.781 35.081 17.954
14.780 35.076 17.794
14.780 35.071 17.618
14.779 35.075 17.449
14.778 35.085 17.285
14.777 35.099 17.110
14.777 35.109 16.944
14.776 35.129 16.771
14.775 35.175 16.602
14.774 35.201 16.433
14.773 35.212 16.257
14.772 35.227 16.096
14.772 35.244 15.921
14.771 35.242 15.759
14.770 35.227 15.599
14.770 35.241 15.402
14.769 35.256 15.247
14.769 35.259 15.082
14.768 35.260 14.899
14.768 35.262 14.739
14.766 35.292 14.282
14.766 35.291 14.210
14.921 34.780 30.140
14.921 34.709 30.051
14.921 34.676 29.887
14.920 34.679 29.722
14.920 34.659 29.550
14.920 34.649 29.384
14.920 34.660 29.215
14.920 34.669 29.047
14.920 34.667 28.886
14.920 34.654 28.715
14.919 34.649 28.541
14.919 34.647 28.380
14.918 34.657 28.213
14.918 34.673 28.046
14.917 34.675 27.873
14.916 34.676 27.710
14.916 34.683 27.547
14.915 34.682 27.368
14.914 34.682 27.206
14.913 34.688 27.040
14.913 34.689 26.868
14.912 34.683 26.708
14.912 34.676 26.532
14.911 34.683 26.369
14.911 34.689 26.202
14.911 34.685 26.037
14.910 34.686 25.862
14.910 34.690 25.697
14.910 34.694 25.530
14.910 34.704 25.363
14.909 34.704 25.193
14.909 34.708 25.028
14.908 34.710 24.858
14.908 34.707 24.695
14.907 34.708 24.526
14.907 34.710 24.358
14.906 34.714 24.192
14.905 34.704 24.022
14.904 34.697 23.858
14.903 34.708 23.690
14.903 34.704 23.516
14.902 34.697 23.358
14.901 34.698 23.178
14.900 34.697 23.016
14.899 34.700 22.854
14.899 34.697 22.683
14.898 34.698 22.522
14.897 34.706 22.341
14.897 34.714 22.179
14.896 34.722 22.020
14.895 34.732 21.838
14.895 34.743 21.678
14.894 34.749 21.505
14.893 34.754 21.342
14.893 34.757 21.165
14.892 34.762 21.007
14.891 34.760 20.836
14.891 34.752 20.670
14.890 34.745 20.507
14.889 34.739 20.328
14.888 34.727 20.170
14.888 34.733 19.996
14.887 34.738 19.842
14.887 34.739 19.741
14.886 34.739 19.581
14.885 34.746 19.416
14.885 34.753 19.238
14.884 34.751 19.079
14.884 34.755 18.904
14.883 34.755 18.744
14.882 34.750 18.572
14.882 34.751 18.409
14.881 34.749 18.234
14.881 34.753 18.074
14.880 34.757 17.895
14.879 34.759 17.730
14.879 34.760 17.560
14.878 34.766 17.391
14.877 34.781 17.235
14.876 34.793 17.057
14.876 34.813 16.889
14.875 34.847 16.708
14.874 34.885 16.542
14.873 34.903 16.378
14.872 34.915 16.206
14.872 34.930 16.046
14.871 34.934 15.869
14.870 34.920 15.721
14.870 34.919 15.542
14.869 34.943 15.356
14.869 34.986 15.194
14.868 34.973 14.839
14.867 34.942 14.669
14.867 34.934 14.520
15.023 34.751 30.313
15.022 34.600 30.226
15.021 34.497 30.144
15.021 34.429 30.064
15.021 34.394 29.880
15.020 34.396 29.729
15.020 34.384 29.559
15.020 34.382 29.387
15.020 34.392 29.225
15.020 34.398 29.053
15.020 34.394 28.885
15.020 34.382 28.719
15.019 34.373 28.559
15.019 34.376 28.386
15.018 34.389 28.221
15.018 34.404 28.051
15.017 34.406 27.885
15.017 34.408 27.718
15.016 34.412 27.548
15.015 34.415 27.383
15.014 34.406 27.221
15.014 34.412 27.046
15.013 34.420 26.879
15.012 34.412 26.717
15.012 34.404 26.547
15.011 34.410 26.379
15.011 34.417 26.208
15.011 34.410 26.045
15.010 34.408 25.881
15.010 34.407 25.713
15.010 34.414 25.548
15.010 34.423 25.374
15.009 34.425 25.206
15.009 34.430 25.039
15.009 34.433 24.879
15.008 34.431 24.702
15.007 34.426 24.539
15.007 34.432 24.375
15.006 34.432 24.199
15.005 34.424 24.042
15.004 34.424 23.875
15.004 34.432 23.698
15.003 34.427 23.538
15.002 34.422 23.368
15.001 34.426 23.202
15.000 34.428 23.035
15.000 34.439 22.864
14.999 34.443 22.697
14.998 34.450 22.538
14.998 34.459 22.368
14.997 34.468 22.193
14.996 34.479 22.022
14.996 34.483 21.862
14.995 34.488 21.693
14.994 34.492 21.528
14.994 34.493 21.354
14.993 34.498 21.185
14.992 34.498 21.025
14.992 34.489 20.856
14.991 34.482 20.687
14.990 34.470 20.519
14.989 34.458 20.361
14.989 34.452 20.193
14.988 34.455 20.016
14.987 34.460 19.854
14.987 34.453 19.689
14.986 34.446 19.519
14.985 34.448 19.352
14.985 34.448 19.186
14.984 34.444 19.024
14.983 34.445 18.843
14.983 34.440 18.683
14.982 34.435 18.516
14.982 34.429 18.345
14.981 34.429 18.185
14.981 34.438 18.010
14.980 34.442 17.842
14.979 34.447 17.675
14.979 34.460 17.514
14.978 34.470 17.337
14.977 34.484 17.165
14.976 34.509 16.999
14.976 34.539 16.832
14.975 34.570 16.657
14.974 34.602 16.485
14.973 34.624 16.318
14.972 34.630 16.154
14.972 34.636 15.983
14.971 34.630 15.823
14.970 34.617 15.652
14.970 34.636 15.487
14.969 34.660 15.310
14.969 34.684 15.127
14.968 34.696 14.963
14.968 34.704 14.889
14.968 34.709 14.692
14.967 34.713 14.543
15.123 34.480 30.315
15.122 34.335 30.225
15.122 34.235 30.142
15.121 34.142 29.993
15.121 34.130 29.813
15.121 34.129 29.643
15.121 34.126 29.476
15.121 34.131 29.314
15.121 34.145 29.143
15.121 34.142 28.981
15.120 34.133 28.816
15.120 34.123 28.643
15.120 34.121 28.479
15.119 34.129 28.313
15.119 34.141 28.144
15.118 34.147 27.983
15.117 34.148 27.799
15.117 34.152 27.647
15.116 34.158 27.470
15.115 34.150 27.316
15.114 34.137 27.139
15.114 34.144 26.973
15.113 34.145 26.811
15.113 34.139 26.647
15.112 34.140 26.471
15.112 34.153 26.310
15.111 34.161 26.143
15.111 34.157 25.971
15.111 34.150 25.805
15.111 34.151 25.637
15.111 34.157 25.469
15.110 34.161 25.312
15.110 34.164 25.132
15.109 34.167 24.971
15.109 34.174 24.814
15.108 34.173 24.631
15.108 34.165 24.466
15.107 34.171 24.306
15.106 34.174 24.134
15.105 34.175 23.965
15.105 34.183 23.802
15.104 34.182 23.636
15.103 34.178 23.464
15.102 34.178 23.307
15.101 34.180 23.138
15.101 34.194 22.958
15.100 34.205 22.799
15.099 34.212 22.635
15.099 34.224 22.457
15.098 34.226 22.296
15.097 34.233 22.122
15.097 34.235 21.959
15.096 34.228 21.799
15.095 34.227 21.627
15.095 34.228 21.459
15.094 34.233 21.295
15.093 34.238 21.121
15.093 34.234 20.958
15.092 34.225 20.792
15.091 34.217 20.628
15.090 34.207 20.461
15.090 34.199 20.284
15.089 34.201 20.127
15.088 34.205 19.964
15.088 34.205 19.788
15.087 34.191 19.624
15.086 34.177 19.453
15.086 34.173 19.289
15.085 34.169 19.123
15.084 34.167 18.966
15.084 34.161 18.783
15.083 34.157 18.621
15.083 34.155 18.458
15.082 34.149 18.284
15.082 34.157 18.124
15.081 34.162 17.953
15.080 34.161 17.791
15.080 34.173 17.617
15.079 34.182 17.450
15.078 34.192 17.286
15.077 34.222 17.104
15.077 34.251 16.939
15.076 34.283 16.760
15.075 34.317 16.611
15.074 34.344 16.431
15.073 34.360 16.245
15.073 34.361 16.108
15.072 34.360 15.931
15.071 34.344 15.770
15.071 34.345 15.603
15.070 34.364 15.428
15.069 34.383 15.241
15.069 34.385 15.168
15.068 34.425 14.554
15.067 34.407 14.495
15.227 35.033 30.632
15.226 34.819 30.559
15.225 34.611 30.479
15.224 34.419 30.391
15.223 34.245 30.315
15.222 34.104 30.236
15.222 34.003 30.149
15.221 33.939 30.065
15.221 33.891 29.908
15.221 33.884 29.735
15.221 33.880 29.570
15.220 33.881 29.406
15.221 33.896 29.234
15.220 33.900 29.066
15.220 33.892 28.904
15.220 33.884 28.737
15.220 33.881 28.569
15.219 33.881 28.407
15.219 33.886 28.230
15.218 33.897 28.069
15.218 33.898 27.902
15.217 33.900 27.738
15.216 33.908 27.570
15.215 33.908 27.402
15.214 33.889 27.230
15.214 33.884 27.076
15.213 33.891 26.901
15.213 33.889 26.730
15.212 33.885 26.568
15.212 33.892 26.410
15.211 33.908 26.229
15.211 33.913 26.070
15.211 33.905 25.897
15.211 33.899 25.737
15.210 33.901 25.565
15.210 33.904 25.402
15.210 33.905 25.234
15.209 33.907 25.069
15.209 33.915 24.894
15.208 33.918 24.734
15.208 33.915 24.573
15.207 33.921 24.399
15.206 33.930 24.233
15.206 33.940 24.066
15.205 33.947 23.896
15.204 33.946 23.735
15.203 33.944 23.560
15.202 33.945 23.394
15.202 33.944 23.232
15.201 33.955 23.067
15.200 33.972 22.889
15.199 33.979 22.735
15.199 33.989 22.558
15.198 33.994 22.393
15.197 33.991 22.230
15.197 33.990 22.061
15.196 33.979 21.888
15.195 33.973 21.730
15.195 33.975 21.560
15.194 33.980 21.389
15.193 33.988 21.231
15.193 33.988 21.054
15.192 33.981 20.894
15.191 33.970 20.731
15.190 33.961 20.560
15.190 33.955 20.393
15.189 33.954 20.229
15.188 33.958 20.059
15.188 33.963 19.892
15.187 33.959 19.725
15.186 33.940 19.558
15.186 33.925 19.403
15.185 33.922 19.224
15.184 33.915 19.061
15.184 33.904 18.899
15.183 33.895 18.729
15.183 33.891 18.560
15.182 33.890 18.397
15.182 33.893 18.224
15.181 33.903 18.064
15.180 33.905 17.892
15.180 33.900 17.730
15.179 33.905 17.553
15.178 33.909 17.387
15.177 33.928 17.225
15.177 33.967 17.049
15.176 34.003 16.884
15.175 34.038 16.709
15.174 34.058 16.610
15.174 34.084 16.456
15.173 34.101 16.290
15.172 34.104 16.120
15.172 34.101 15.964
15.171 34.096 15.801
15.170 34.094 15.626
15.170 34.108 15.443
15.169 34.143 15.279
15.169 34.134 15.102
15.168 34.156 14.945
15.168 34.168 14.767
15.167 34.168 14.599
15.167 34.165 14.435
15.325 34.784 30.635
15.323 34.368 30.484
15.323 34.185 30.400
15.322 34.017 30.320
15.321 33.882 30.241
15.321 33.786 30.160
15.320 33.722 30.071
15.320 33.674 29.910
15.320 33.663 29.741
15.319 33.656 29.577
15.319 33.658 29.406
15.319 33.667 29.244
15.319 33.667 29.077
15.319 33.662 28.911
15.319 33.653 28.746
15.319 33.649 28.572
15.318 33.645 28.404
15.318 33.650 28.242
15.317 33.655 28.085
15.316 33.662 27.904
15.316 33.669 27.748
15.315 33.672 27.571
15.314 33.672 27.412
15.313 33.651 27.243
15.313 33.644 27.080
15.312 33.652 26.913
15.311 33.653 26.743
15.311 33.649 26.579
15.311 33.658 26.408
15.310 33.678 26.251
15.310 33.681 26.075
15.310 33.680 25.908
15.309 33.678 25.744
15.309 33.671 25.585
15.309 33.669 25.409
15.309 33.670 25.241
15.308 33.671 25.082
15.308 33.681 24.917
15.307 33.690 24.742
15.307 33.690 24.574
15.306 33.694 24.412
15.305 33.711 24.243
15.305 33.721 24.084
15.304 33.720 23.910
15.303 33.722 23.740
15.302 33.723 23.578
15.301 33.718 23.411
15.301 33.719 23.249
15.300 33.727 23.077
15.299 33.737 22.907
15.298 33.746 22.744
15.298 33.752 22.575
15.297 33.759 22.410
15.296 33.758 22.240
15.296 33.753 22.078
15.295 33.741 21.903
15.294 33.732 21.752
15.294 33.733 21.577
15.293 33.743 21.408
15.292 33.752 21.239
15.292 33.753 21.083
15.291 33.748 20.909
15.290 33.738 20.745
15.289 33.734 20.572
15.289 33.726 20.416
15.288 33.722 20.243
15.287 33.727 20.080
15.287 33.734 19.907
15.286 33.726 19.753
15.285 33.713 19.579
15.285 33.704 19.412
15.284 33.692 19.247
15.283 33.685 19.074
15.283 33.674 18.919
15.282 33.661 18.749
15.282 33.656 18.583
15.281 33.657 18.416
15.281 33.667 18.251
15.280 33.680 18.076
15.279 33.679 17.911
15.279 33.674 17.745
15.278 33.667 17.586
15.277 33.662 17.414
15.276 33.679 17.240
15.276 33.718 17.073
15.275 33.754 16.903
15.274 33.789 16.736
15.273 33.817 16.564
15.272 33.837 16.404
15.272 33.850 16.232
15.271 33.859 16.127
15.270 33.863 15.979
15.270 33.865 15.803
15.269 33.871 15.654
15.269 33.878 15.484
15.268 33.836 15.308
15.268 33.896 15.134
15.267 33.912 14.965
15.267 33.920 14.883
15.267 33.942 14.696
15.266 33.898 14.552
15.265 33.862 14.376
15.265 33.837 14.299
15.424 34.521 30.647
15.423 34.331 30.561
15.422 34.136 30.480
15.421 33.961 30.402
15.420 33.804 30.323
15.420 33.673 30.247
15.419 33.578 30.163
15.419 33.512 30.080
15.418 33.463 29.909
15.418 33.451 29.746
15.418 33.439 29.583
15.418 33.444 29.409
15.418 33.451 29.253
15.418 33.446 29.085
15.418 33.444 28.908
15.417 33.438 28.751
15.417 33.434 28.587
15.417 33.430 28.417
15.416 33.429 28.246
15.416 33.436 28.082
15.415 33.445 27.919
15.414 33.450 27.753
15.414 33.455 27.583
15.413 33.455 27.424
15.412 33.435 27.248
15.411 33.430 27.083
15.411 33.439 26.923
15.410 33.443 26.752
15.410 33.437 26.590
15.409 33.437 26.423
15.409 33.453 26.250
15.408 33.457 26.090
15.408 33.459 25.916
15.408 33.459 25.753
15.408 33.453 25.592
15.407 33.452 25.418
15.407 33.451 25.264
15.407 33.457 25.086
15.406 33.469 24.927
15.406 33.480 24.749
15.405 33.484 24.598
15.405 33.486 24.425
15.404 33.505 24.257
15.403 33.515 24.087
15.402 33.508 23.915
15.401 33.509 23.754
15.401 33.505 23.599
15.400 33.497 23.417
15.399 33.496 23.252
15.398 33.498 23.098
15.398 33.505 22.918
15.397 33.515 22.754
15.396 33.521 22.598
15.395 33.534 22.420
15.395 33.545 22.256
15.394 33.538 22.097
15.393 33.523 21.918
15.393 33.516 21.758
15.392 33.515 21.590
15.392 33.522 21.436
15.391 33.532 21.254
15.390 33.524 21.090
15.389 33.513 20.928
15.389 33.506 20.768
15.388 33.505 20.595
15.387 33.502 20.422
15.387 33.498 20.268
15.386 33.502 20.093
15.385 33.505 19.929
15.384 33.500 19.764
15.384 33.490 19.592
15.383 33.483 19.432
15.383 33.475 19.269
15.382 33.466 19.098
15.381 33.453 18.933
15.381 33.438 18.765
15.380 33.431 18.603
15.380 33.432 18.438
15.379 33.445 18.264
15.379 33.460 18.097
15.378 33.459 17.931
15.377 33.454 17.766
15.376 33.444 17.604
15.376 33.437 17.435
15.375 33.453 17.263
15.374 33.486 17.096
15.373 33.523 16.936
15.372 33.565 16.749
15.372 33.589 16.582
15.371 33.609 16.413
15.370 33.628 16.248
15.369 33.635 16.088
15.369 33.645 15.925
15.368 33.649 15.761
15.367 33.658 15.569
15.367 33.665 15.399
15.367 33.669 15.251
15.366 33.671 15.076
15.366 33.667 14.906
15.365 33.677 14.827
15.365 33.677 14.648
15.365 33.668 14.573
15.364 33.650 14.394
15.364 33.648 14.326
15.522 34.279 30.651
15.521 34.087 30.567
15.520 33.899 30.486
15.520 33.727 30.408
15.519 33.572 30.327
15.518 33.442 30.244
15.518 33.354 30.165
15.517 33.293 30.086
15.517 33.247 29.918
15.517 33.242 29.748
15.517 33.232 29.588
15.517 33.231 29.414
15.517 33.237 29.256
15.516 33.232 29.086
15.516 33.231 28.921
15.516 33.229 28.758
15.516 33.228 28.590
15.515 33.227 28.418
15.515 33.225 28.262
15.514 33.232 28.091
15.514 33.242 27.922
15.513 33.242 27.762
15.512 33.240 27.584
15.511 33.238 27.431
15.511 33.226 27.260
15.510 33.223 27.095
15.509 33.238 26.931
15.509 33.245 26.759
15.508 33.233 26.597
15.508 33.227 26.423
15.507 33.239 26.267
15.507 33.238 26.099
15.507 33.241 25.933
15.507 33.248 25.763
15.506 33.241 25.598
15.506 33.241 25.431
15.506 33.245 25.263
15.506 33.254 25.104
15.505 33.269 24.935
15.505 33.282 24.766
15.504 33.286 24.601
15.503 33.291 24.432
15.503 33.304 24.269
15.502 33.305 24.090
15.501 33.296 23.937
15.500 33.296 23.768
15.499 33.294 23.598
15.499 33.286 23.445
15.498 33.284 23.262
15.497 33.286 23.110
15.496 33.289 22.941
15.496 33.290 22.771
15.495 33.296 22.608
15.494 33.310 22.436
15.494 33.327 22.269
15.493 33.324 22.101
15.492 33.309 21.942
15.492 33.307 21.774
15.491 33.307 21.604
15.490 33.316 21.439
15.490 33.325 21.276
15.489 33.312 21.109
15.488 33.299 20.947
15.487 33.291 20.765
15.487 33.289 20.613
15.486 33.289 20.449
15.485 33.286 20.279
15.485 33.284 20.107
15.484 33.284 19.946
15.483 33.286 19.784
15.483 33.281 19.615
15.482 33.274 19.445
15.481 33.270 19.279
15.481 33.263 19.122
15.480 33.251 18.951
15.480 33.234 18.783
15.479 33.226 18.619
15.479 33.226 18.455
15.478 33.238 18.295
15.477 33.251 18.109
15.477 33.249 17.957
15.476 33.242 17.778
15.475 33.233 17.621
15.475 33.226 17.455
15.474 33.235 17.285
15.473 33.264 17.117
15.472 33.309 16.945
15.471 33.345 16.771
15.471 33.368 16.606
15.470 33.388 16.442
15.469 33.403 16.272
15.468 33.416 16.106
15.468 33.428 15.944
15.467 33.431 15.786
15.466 33.440 15.601
15.466 33.452 15.425
15.465 33.449 15.267
15.465 33.446 15.105
15.465 33.446 14.922
15.464 33.460 14.760
15.464 33.459 14.591
15.463 33.456 14.428
15.462 33.466 14.249
15.462 33.464 14.173
15.622 34.011 30.656
15.621 33.837 30.574
15.620 33.660 30.491
15.619 33.497 30.407
15.618 33.346 30.334
15.618 33.218 30.260
15.617 33.130 30.165
15.617 33.072 30.084
15.617 33.034 29.919
15.616 33.032 29.763
15.616 33.029 29.588
15.616 33.027 29.427
15.616 33.029 29.262
15.616 33.026 29.091
15.616 33.025 28.927
15.616 33.025 28.757
15.615 33.024 28.599
15.615 33.026 28.424
15.615 33.024 28.262
15.614 33.030 28.102
15.613 33.040 27.931
15.613 33.038 27.764
15.612 33.029 27.602
15.611 33.026 27.431
15.610 33.018 27.269
15.610 33.018 27.101
15.609 33.034 26.937
15.608 33.039 26.772
15.608 33.028 26.596
15.607 33.020 26.440
15.607 33.026 26.275
15.607 33.025 26.102
15.607 33.027 25.941
15.606 33.034 25.774
15.606 33.032 25.612
15.606 33.038 25.444
15.606 33.045 25.272
15.605 33.054 25.114
15.605 33.074 24.947
15.604 33.088 24.780
15.604 33.089 24.604
15.603 33.092 24.439
15.602 33.098 24.275
15.602 33.093 24.114
15.601 33.085 23.948
15.600 33.081 23.779
15.599 33.083 23.616
15.598 33.081 23.449
15.598 33.076 23.281
15.597 33.080 23.114
15.596 33.081 22.949
15.595 33.079 22.786
15.595 33.085 22.618
15.594 33.098 22.452
15.593 33.116 22.291
15.593 33.120 22.114
15.592 33.105 21.951
15.591 33.105 21.790
15.591 33.107 21.614
15.590 33.112 21.461
15.589 33.121 21.285
15.589 33.109 21.119
15.588 33.090 20.959
15.587 33.086 20.794
15.587 33.083 20.623
15.586 33.081 20.466
15.585 33.080 20.297
15.584 33.069 20.128
15.584 33.068 19.959
15.583 33.072 19.793
15.583 33.069 19.634
15.582 33.062 19.466
15.581 33.058 19.303
15.581 33.055 19.129
15.580 33.044 18.966
15.580 33.032 18.804
15.579 33.026 18.636
15.578 33.022 18.470
15.578 33.027 18.306
15.577 33.039 18.138
15.577 33.031 17.971
15.576 33.024 17.807
15.575 33.020 17.637
15.574 33.012 17.473
15.574 33.022 17.306
15.573 33.052 17.146
15.572 33.094 16.965
15.571 33.130 16.790
15.570 33.153 16.627
15.570 33.170 16.465
15.569 33.186 16.288
15.568 33.206 16.122
15.568 33.211 15.971
15.567 33.218 15.803
15.566 33.230 15.618
15.566 33.234 15.454
15.565 33.232 15.284
15.565 33.224 15.120
15.564 33.223 14.962
15.564 33.245 14.775
15.564 33.253 14.701
15.562 33.266 14.281
15.562 33.273 14.104
15.721 33.778 30.657
15.720 33.604 30.573
15.720 33.431 30.500
15.719 33.272 30.417
15.718 33.127 30.336
15.718 33.005 30.259
15.717 32.919 30.175
15.717 32.862 30.092
15.716 32.827 29.932
15.716 32.828 29.752
15.716 32.832 29.594
15.716 32.828 29.433
15.716 32.829 29.258
15.716 32.830 29.095
15.716 32.823 28.940
15.716 32.825 28.768
15.715 32.830 28.604
15.715 32.829 28.434
15.714 32.828 28.264
15.714 32.832 28.106
15.713 32.839 27.932
15.713 32.837 27.775
15.712 32.826 27.606
15.711 32.820 27.443
15.710 32.816 27.280
15.709 32.817 27.107
15.709 32.828 26.942
15.708 32.831 26.776
15.708 32.823 26.613
15.707 32.818 26.450
15.707 32.820 26.282
15.707 32.820 26.116
15.706 32.826 25.948
15.706 32.835 25.784
15.706 32.832 25.611
15.706 32.841 25.456
15.706 32.851 25.284
15.705 32.857 25.120
15.705 32.873 24.951
15.704 32.891 24.792
15.704 32.889 24.617
15.703 32.889 24.452
15.702 32.893 24.284
15.702 32.888 24.126
15.701 32.884 23.956
15.700 32.881 23.792
15.699 32.879 23.635
15.698 32.878 23.451
15.698 32.876 23.295
15.697 32.878 23.131
15.696 32.879 22.965
15.695 32.872 22.798
15.695 32.873 22.628
15.694 32.890 22.464
15.693 32.909 22.294
15.693 32.909 22.133
15.692 32.900 21.973
15.691 32.900 21.798
15.691 32.900 21.630
15.690 32.904 21.470
15.689 32.911 21.302
15.689 32.903 21.143
15.688 32.890 20.975
15.687 32.882 20.802
15.687 32.881 20.644
15.686 32.882 20.471
15.685 32.878 20.312
15.684 32.871 20.148
15.684 32.867 19.976
15.683 32.871 19.812
15.683 32.869 19.646
15.682 32.860 19.479
15.681 32.849 19.318
15.681 32.845 19.153
15.680 32.839 18.982
15.680 32.834 18.818
15.679 32.829 18.658
15.678 32.825 18.481
15.678 32.831 18.323
15.677 32.829 18.157
15.677 32.820 17.993
15.676 32.817 17.819
15.675 32.810 17.657
15.674 32.806 17.495
15.674 32.821 17.326
15.673 32.846 17.154
15.672 32.882 16.986
15.671 32.919 16.820
15.670 32.944 16.644
15.670 32.957 16.487
15.669 32.981 16.310
15.668 33.001 16.133
15.668 32.997 15.995
15.667 32.995 15.818
15.666 33.003 15.653
15.666 33.012 15.479
15.665 33.013 15.309
15.665 33.006 15.137
15.665 33.013 15.063
15.664 33.033 14.887
15.664 33.051 14.717
15.663 33.049 14.545
15.663 33.050 14.394
15.662 33.042 14.304
15.821 33.558 30.650
15.820 33.401 30.579
15.819 33.233 30.508
15.818 33.078 30.421
15.818 32.938 30.337
15.817 32.819 30.263
15.817 32.732 30.179
15.816 32.672 30.096
15.816 32.629 29.928
15.816 32.632 29.764
15.816 32.633 29.600
15.816 32.630 29.437
15.816 32.634 29.271
15.815 32.633 29.095
15.815 32.628 28.938
15.815 32.635 28.773
15.815 32.639 28.604
15.814 32.639 28.443
15.814 32.639 28.275
15.813 32.641 28.106
15.813 32.644 27.949
15.812 32.643 27.776
15.811 32.632 27.612
15.810 32.625 27.448
15.810 32.625 27.281
15.809 32.629 27.121
15.808 32.634 26.942
15.808 32.632 26.789
15.807 32.627 26.626
15.807 32.625 26.449
15.806 32.625 26.287
15.806 32.626 26.126
15.806 32.637 25.958
15.806 32.642 25.798
15.806 32.640 25.626
15.805 32.647 25.454
15.805 32.655 25.296
15.805 32.663 25.131
15.804 32.675 24.960
15.804 32.688 24.796
15.803 32.693 24.632
15.803 32.693 24.464
15.802 32.694 24.296
15.801 32.698 24.134
15.800 32.692 23.967
15.799 32.687 23.804
15.799 32.686 23.634
15.798 32.686 23.473
15.797 32.689 23.310
15.796 32.687 23.134
15.795 32.684 22.976
15.795 32.676 22.809
15.794 32.672 22.642
15.793 32.691 22.477
15.793 32.709 22.311
15.792 32.708 22.150
15.791 32.702 21.973
15.791 32.703 21.819
15.790 32.706 21.650
15.789 32.709 21.478
15.789 32.713 21.317
15.788 32.707 21.151
15.787 32.696 20.983
15.787 32.694 20.820
15.786 32.693 20.659
15.785 32.698 20.489
15.785 32.695 20.329
15.784 32.684 20.154
15.783 32.678 19.994
15.783 32.676 19.829
15.782 32.676 19.657
15.781 32.665 19.502
15.781 32.652 19.330
15.780 32.648 19.167
15.780 32.644 19.000
15.779 32.644 18.835
15.778 32.637 18.669
15.778 32.631 18.513
15.777 32.636 18.333
15.777 32.630 18.167
15.776 32.621 18.008
15.775 32.618 17.847
15.774 32.613 17.669
15.774 32.608 17.513
15.773 32.621 17.344
15.772 32.649 17.173
15.771 32.683 17.008
15.771 32.718 16.834
15.770 32.747 16.663
15.769 32.761 16.495
15.768 32.785 16.338
15.768 32.798 16.168
15.767 32.786 16.006
15.766 32.779 15.838
15.766 32.788 15.671
15.765 32.803 15.500
15.765 32.807 15.330
15.764 32.812 15.164
15.764 32.818 14.994
15.763 32.837 14.832
15.763 32.846 14.757
15.762 32.847 14.485
15.762 32.831 14.329
15.921 33.722 30.812
15.920 33.527 30.747
15.919 33.370 30.656
15.919 33.198 30.581
15.918 33.032 30.507
15.917 32.885 30.425
15.916 32.753 30.343
15.916 32.639 30.264
15.915 32.553 30.183
15.915 32.491 30.100
15.915 32.446 29.937
15.914 32.449 29.767
15.914 32.445 29.607
15.914 32.443 29.439
15.914 32.443 29.271
15.914 32.444 29.108
15.914 32.444 28.944
15.914 32.449 28.775
15.914 32.451 28.615
15.913 32.448 28.446
15.913 32.443 28.281
15.912 32.444 28.114
15.912 32.451 27.949
15.911 32.453 27.785
15.910 32.441 27.626
15.909 32.434 27.450
15.908 32.433 27.284
15.908 32.437 27.132
15.907 32.442 26.956
15.907 32.439 26.797
15.906 32.437 26.625
15.906 32.443 26.464
15.905 32.449 26.292
15.905 32.452 26.135
15.905 32.469 25.960
15.905 32.474 25.804
15.904 32.469 25.634
15.904 32.477 25.470
15.904 32.478 25.301
15.903 32.476 25.134
15.903 32.482 24.970
15.902 32.486 24.801
15.902 32.487 24.648
15.901 32.488 24.480
15.901 32.497 24.308
15.900 32.501 24.143
15.899 32.498 23.980
15.898 32.500 23.813
15.897 32.497 23.650
15.897 32.493 23.481
15.896 32.499 23.315
15.895 32.493 23.153
15.894 32.489 22.987
15.894 32.491 22.820
15.893 32.491 22.669
15.892 32.511 22.481
15.892 32.526 22.315
15.891 32.523 22.159
15.890 32.516 21.992
15.890 32.518 21.824
15.889 32.520 21.667
15.888 32.522 21.493
15.888 32.523 21.337
15.887 32.516 21.163
15.886 32.511 20.998
15.886 32.512 20.833
15.885 32.515 20.670
15.884 32.517 20.504
15.884 32.513 20.341
15.883 32.500 20.170
15.882 32.493 20.001
15.881 32.490 19.843
15.881 32.491 19.686
15.880 32.481 19.501
15.880 32.460 19.351
15.879 32.452 19.181
15.878 32.452 19.017
15.878 32.453 18.856
15.877 32.451 18.679
15.877 32.448 18.523
15.876 32.452 18.360
15.876 32.446 18.186
15.875 32.437 18.024
15.874 32.436 17.855
15.873 32.429 17.695
15.873 32.423 17.530
15.872 32.436 17.358
15.871 32.462 17.191
15.870 32.490 17.025
15.869 32.521 16.856
15.869 32.546 16.684
15.868 32.567 16.522
15.867 32.597 16.346
15.866 32.614 16.182
15.866 32.601 16.018
15.865 32.583 15.863
15.865 32.598 15.695
15.864 32.608 15.522
15.864 32.609 15.355
15.863 32.621 15.256
15.863 32.630 15.122
15.862 32.639 14.841
15.862 32.641 14.686
15.862 32.641 14.608
16.018 33.167 30.669
16.018 33.009 30.592
16.017 32.846 30.513
16.016 32.700 30.429
16.015 32.571 30.342
16.015 32.457 30.264
16.014 32.374 30.184
16.014 32.313 30.103
16.014 32.266 29.941
16.014 32.268 29.773
16.013 32.271 29.604
16.013 32.265 29.445
16.013 32.266 29.273
16.013 32.266 29.115
16.013 32.269 28.950
16.013 32.275 28.780
16.013 32.274 28.618
16.012 32.268 28.453
16.012 32.257 28.284
16.011 32.259 28.122
16.011 32.267 27.960
16.010 32.265 27.791
16.009 32.258 27.624
16.008 32.251 27.460
16.008 32.249 27.298
16.007 32.258 27.128
16.006 32.265 26.965
16.006 32.261 26.804
16.005 32.261 26.634
16.005 32.268 26.471
16.004 32.275 26.310
16.004 32.285 26.139
16.004 32.301 25.972
16.004 32.305 25.806
16.004 32.303 25.640
16.003 32.311 25.477
16.003 32.306 25.305
16.003 32.303 25.154
16.002 32.310 24.980
16.002 32.305 24.818
16.001 32.301 24.642
16.000 32.306 24.488
16.000 32.317 24.321
15.999 32.317 24.157
15.998 32.313 23.984
15.997 32.312 23.820
15.996 32.310 23.655
15.996 32.310 23.501
15.995 32.314 23.327
15.994 32.313 23.161
15.993 32.311 22.997
15.993 32.316 22.833
15.992 32.321 22.667
15.991 32.332 22.505
15.991 32.345 22.329
15.990 32.342 22.173
15.989 32.334 22.007
15.989 32.341 21.843
15.988 32.341 21.667
15.987 32.337 21.508
15.987 32.338 21.342
15.986 32.329 21.177
15.985 32.326 21.013
15.985 32.328 20.850
15.984 32.330 20.684
15.983 32.337 20.517
15.983 32.331 20.345
15.982 32.317 20.191
15.981 32.307 20.030
15.981 32.311 19.854
15.980 32.312 19.683
15.980 32.298 19.536
15.979 32.282 19.353
15.978 32.268 19.203
15.978 32.267 19.038
15.977 32.273 18.860
15.977 32.273 18.703
15.976 32.272 18.537
15.975 32.272 18.365
15.975 32.268 18.211
15.974 32.263 18.036
15.973 32.266 17.873
15.973 32.257 17.708
15.972 32.249 17.542
15.971 32.262 17.376
15.970 32.285 17.211
15.970 32.312 17.037
15.969 32.337 16.876
15.968 32.362 16.703
15.967 32.385 16.546
15.966 32.417 16.365
15.966 32.434 16.190
15.965 32.424 16.041
15.964 32.410 15.872
15.964 32.425 15.708
15.963 32.436 15.546
15.963 32.439 15.377
15.963 32.449 15.208
15.962 32.448 15.033
15.962 32.450 14.867
15.961 32.441 14.709
15.961 32.446 14.627
16.118 33.120 30.748
16.118 32.966 30.665
16.117 32.810 30.586
16.116 32.655 30.509
16.115 32.512 30.434
16.115 32.383 30.353
16.114 32.270 30.271
16.114 32.190 30.199
16.113 32.132 30.112
16.113 32.102 30.016
16.113 32.087 29.869
16.113 32.100 29.690
16.113 32.096 29.533
16.113 32.092 29.368
16.113 32.093 29.203
16.113 32.094 29.029
16.112 32.101 28.868
16.112 32.106 28.709
16.112 32.096 28.539
16.111 32.087 28.375
16.111 32.083 28.209
16.110 32.085 28.041
16.110 32.088 27.883
16.109 32.086 27.721
16.108 32.072 27.547
16.107 32.068 27.390
16.106 32.076 27.223
16.106 32.087 27.051
16.105 32.092 26.888
16.105 32.089 26.721
16.104 32.094 26.560
16.104 32.108 26.395
16.104 32.119 26.233
16.103 32.131 26.067
16.103 32.144 25.892
16.103 32.141 25.734
16.103 32.142 25.563
16.103 32.141 25.404
16.102 32.131 25.235
16.102 32.136 25.069
16.101 32.138 24.907
16.101 32.126 24.745
16.100 32.129 24.579
16.099 32.147 24.412
16.099 32.151 24.241
16.098 32.148 24.080
16.097 32.142 23.914
16.096 32.139 23.761
16.095 32.139 23.588
16.095 32.139 23.417
16.094 32.141 23.252
16.093 32.139 23.090
16.092 32.144 22.924
16.092 32.152 22.760
16.091 32.156 22.592
16.090 32.165 22.439
16.090 32.165 22.258
16.089 32.152 22.095
16.088 32.156 21.930
16.088 32.160 21.773
16.087 32.155 21.608
16.086 32.159 21.438
16.086 32.157 21.271
16.085 32.153 21.111
16.084 32.150 20.945
16.084 32.148 20.776
16.083 32.152 20.607
16.082 32.154 20.456
16.082 32.143 20.283
16.081 32.128 20.114
16.080 32.130 19.962
16.080 32.138 19.782
16.079 32.137 19.620
16.079 32.124 19.465
16.078 32.110 19.299
16.077 32.099 19.128
16.077 32.100 18.957
16.076 32.106 18.799
16.076 32.107 18.627
16.075 32.108 18.471
16.075 32.107 18.299
16.074 32.105 18.142
16.073 32.108 17.969
16.072 32.102 17.804
16.072 32.089 17.639
16.071 32.089 17.481
16.070 32.106 17.309
16.069 32.131 17.142
16.068 32.154 16.969
16.068 32.173 16.802
16.067 32.195 16.635
16.066 32.223 16.472
16.065 32.250 16.302
16.065 32.255 16.131
16.064 32.238 15.981
16.063 32.243 15.812
16.063 32.263 15.650
16.062 32.264 15.482
16.062 32.268 15.302
16.062 32.273 15.145
16.061 32.263 14.967
16.061 32.255 14.792
16.060 32.245 14.646
16.059 32.236 14.475
16.218 33.048 30.873
16.218 32.920 30.752
16.217 32.777 30.677
16.216 32.629 30.594
16.215 32.479 30.509
16.215 32.336 30.436
16.214 32.209 30.357
16.213 32.097 30.273
16.213 32.016 30.193
16.212 31.930 30.038
16.212 31.918 29.856
16.212 31.925 29.700
16.212 31.922 29.531
16.212 31.916 29.371
16.212 31.917 29.200
16.212 31.918 29.044
16.212 31.928 28.873
16.211 31.935 28.707
16.211 31.921 28.541
16.211 31.912 28.383
16.210 31.912 28.218
16.210 31.911 28.055
16.209 31.913 27.884
16.208 31.911 27.730
16.207 31.896 27.547
16.206 31.894 27.394
16.206 31.900 27.226
16.205 31.910 27.064
16.205 31.914 26.894
16.204 31.913 26.737
16.204 31.927 26.571
16.203 31.939 26.398
16.203 31.951 26.229
16.203 31.967 26.071
16.203 31.972 25.905
16.202 31.970 25.741
16.202 31.972 25.575
16.202 31.971 25.407
16.202 31.965 25.249
16.201 31.972 25.084
16.201 31.975 24.913
16.200 31.964 24.755
16.199 31.964 24.585
16.199 31.976 24.407
16.198 31.980 24.258
16.197 31.975 24.095
16.196 31.968 23.929
16.196 31.970 23.757
16.195 31.972 23.594
16.194 31.972 23.430
16.193 31.973 23.263
16.193 31.973 23.112
16.192 31.983 22.930
16.191 31.984 22.769
16.191 31.982 22.610
16.190 31.987 22.433
16.189 31.983 22.279
16.188 31.975 22.111
16.188 31.979 21.948
16.187 31.984 21.774
16.187 31.983 21.616
16.186 31.987 21.457
16.185 31.987 21.282
16.185 31.981 21.122
16.184 31.978 20.953
16.183 31.976 20.786
16.183 31.974 20.631
16.182 31.974 20.462
16.181 31.956 20.297
16.180 31.944 20.133
16.180 31.952 19.964
16.179 31.962 19.809
16.179 31.968 19.635
16.178 31.964 19.470
16.177 31.950 19.302
16.177 31.936 19.151
16.176 31.932 18.973
16.176 31.933 18.821
16.175 31.933 18.648
16.175 31.934 18.484
16.174 31.937 18.313
16.173 31.935 18.148
16.173 31.939 17.986
16.172 31.935 17.823
16.171 31.920 17.659
16.170 31.917 17.491
16.170 31.936 17.319
16.169 31.960 17.162
16.168 31.981 16.985
16.167 32.000 16.820
16.166 32.021 16.660
16.166 32.045 16.483
16.165 32.073 16.313
16.164 32.081 16.171
16.164 32.073 15.987
16.163 32.080 15.831
16.163 32.087 15.667
16.162 32.077 15.490
16.162 32.079 15.338
16.161 32.076 15.145
16.161 32.060 15.007
16.160 32.055 14.907
16.160 32.062 14.750
16.159 32.053 14.583
16.159 32.054 14.404
16.318 32.746 30.759
16.317 32.611 30.685
16.316 32.459 30.602
16.315 32.310 30.518
16.315 32.168 30.435
16.314 32.043 30.353
16.313 31.933 30.277
16.313 31.851 30.199
16.313 31.794 30.113
16.312 31.756 29.952
16.312 31.757 29.785
16.312 31.752 29.618
16.312 31.742 29.462
16.312 31.742 29.292
16.312 31.742 29.126
16.312 31.744 28.961
16.312 31.760 28.794
16.311 31.755 28.640
16.311 31.739 28.467
16.310 31.743 28.303
16.310 31.743 28.135
16.309 31.740 27.980
16.309 31.744 27.803
16.308 31.737 27.650
16.307 31.729 27.478
16.306 31.731 27.316
16.306 31.738 27.151
16.305 31.742 26.987
16.304 31.740 26.820
16.304 31.753 26.659
16.304 31.766 26.492
16.303 31.775 26.330
16.303 31.789 26.152
16.303 31.801 25.999
16.303 31.799 25.832
16.302 31.798 25.663
16.302 31.799 25.501
16.302 31.797 25.332
16.301 31.798 25.176
16.301 31.802 25.003
16.300 31.803 24.846
16.300 31.796 24.669
16.299 31.805 24.516
16.299 31.816 24.348
16.298 31.809 24.182
16.297 31.796 24.016
16.296 31.798 23.855
16.295 31.801 23.697
16.295 31.802 23.511
16.294 31.803 23.363
16.293 31.801 23.193
16.292 31.813 23.027
16.292 31.819 22.871
16.291 31.810 22.695
16.290 31.813 22.532
16.290 31.815 22.367
16.289 31.812 22.208
16.288 31.809 22.044
16.288 31.807 21.870
16.287 31.803 21.709
16.286 31.806 21.547
16.286 31.811 21.377
16.285 31.813 21.216
16.284 31.815 21.051
16.284 31.810 20.889
16.283 31.805 20.721
16.282 31.802 20.559
16.282 31.791 20.393
16.281 31.773 20.230
16.280 31.774 20.060
16.280 31.787 19.900
16.279 31.794 19.733
16.279 31.799 19.564
16.278 31.789 19.409
16.277 31.776 19.241
16.277 31.764 19.073
16.276 31.758 18.903
16.276 31.754 18.747
16.275 31.759 18.583
16.275 31.764 18.414
16.274 31.762 18.247
16.273 31.768 18.087
16.273 31.770 17.924
16.272 31.759 17.750
16.271 31.750 17.589
16.270 31.755 17.424
16.269 31.776 17.258
16.269 31.801 17.094
16.268 31.820 16.923
16.267 31.838 16.747
16.266 31.858 16.590
16.266 31.878 16.432
16.265 31.901 16.236
16.264 31.906 16.089
16.264 31.907 15.946
16.263 31.912 15.764
16.262 31.904 15.584
16.262 31.895 15.421
16.261 31.897 15.258
16.261 31.889 15.099
16.261 31.887 14.939
16.260 31.896 14.758
16.260 31.903 14.594
16.259 31.902 14.431
16.259 31.902 14.341
16.417 32.565 30.762
16.417 32.436 30.678
16.416 32.292 30.596
16.415 32.148 30.520
16.414 32.009 30.445
16.414 31.885 30.362
16.413 31.776 30.277
16.413 31.694 30.195
16.412 31.607 30.045
16.412 31.594 29.872
16.412 31.593 29.703
16.412 31.585 29.541
16.412 31.581 29.381
16.412 31.586 29.211
16.412 31.585 29.043
16.412 31.599 28.891
16.411 31.605 28.717
16.411 31.590 28.553
16.411 31.591 28.391
16.410 31.598 28.226
16.409 31.588 28.062
16.409 31.591 27.895
16.408 31.594 27.732
16.407 31.581 27.570
16.406 31.577 27.401
16.406 31.582 27.241
16.405 31.585 27.074
16.404 31.585 26.911
16.404 31.590 26.742
16.404 31.605 26.583
16.403 31.612 26.413
16.403 31.619 26.253
16.403 31.631 26.080
16.402 31.631 25.921
16.402 31.628 25.753
16.402 31.635 25.592
16.402 31.632 25.431
16.401 31.634 25.254
16.401 31.641 25.106
16.401 31.643 24.933
16.400 31.645 24.760
16.399 31.650 24.604
16.399 31.660 24.437
16.398 31.662 24.276
16.397 31.645 24.112
16.396 31.633 23.941
16.396 31.641 23.781
16.395 31.644 23.611
16.394 31.644 23.453
16.393 31.645 23.290
16.393 31.647 23.118
16.392 31.656 22.952
16.391 31.653 22.785
16.390 31.647 22.633
16.390 31.653 22.459
16.389 31.661 22.296
16.388 31.662 22.130
16.388 31.657 21.982
16.387 31.651 21.797
16.386 31.645 21.633
16.386 31.646 21.477
16.385 31.656 21.312
16.385 31.660 21.142
16.384 31.654 20.980
16.383 31.647 20.817
16.382 31.646 20.650
16.382 31.643 20.481
16.381 31.628 20.320
16.381 31.624 20.168
16.380 31.634 19.995
16.379 31.638 19.824
16.379 31.642 19.661
16.378 31.636 19.503
16.377 31.627 19.331
16.377 31.615 19.168
16.376 31.602 19.012
16.376 31.595 18.836
16.375 31.594 18.673
16.375 31.598 18.512
16.374 31.594 18.355
16.373 31.600 18.178
16.373 31.608 18.015
16.372 31.606 17.849
16.371 31.600 17.685
16.370 31.596 17.525
16.370 31.607 17.351
16.369 31.629 17.190
16.368 31.653 17.023
16.367 31.671 16.853
16.366 31.690 16.681
16.366 31.707 16.523
16.365 31.716 16.360
16.364 31.728 16.184
16.364 31.735 16.026
16.363 31.736 15.869
16.363 31.735 15.702
16.362 31.724 15.531
16.361 31.733 15.347
16.361 31.739 15.203
16.361 31.738 15.041
16.360 31.741 14.846
16.360 31.767 14.700
16.359 31.756 14.525
16.359 31.739 14.371
16.358 31.684 14.299
16.355 31.281 13.884
16.516 32.371 30.763
16.516 32.253 30.682
16.515 32.125 30.604
16.514 31.984 30.523
16.514 31.848 30.446
16.513 31.725 30.364
16.512 31.616 30.282
16.512 31.532 30.206
16.512 31.473 30.121
16.511 31.431 29.954
16.511 31.431 29.792
16.511 31.427 29.626
16.511 31.423 29.465
16.511 31.426 29.299
16.511 31.428 29.146
16.511 31.434 28.958
16.511 31.445 28.808
16.510 31.442 28.643
16.510 31.432 28.476
16.510 31.438 28.315
16.509 31.435 28.150
16.508 31.433 27.984
16.508 31.441 27.817
16.507 31.433 27.654
16.506 31.423 27.495
16.505 31.425 27.327
16.505 31.425 27.160
16.504 31.422 27.000
16.503 31.427 26.837
16.503 31.442 26.664
16.503 31.456 26.500
16.502 31.463 26.342
16.502 31.471 26.178
16.502 31.475 26.003
16.502 31.471 25.846
16.501 31.469 25.685
16.501 31.476 25.513
16.501 31.475 25.353
16.500 31.476 25.182
16.500 31.479 25.017
16.499 31.473 24.863
16.499 31.476 24.696
16.498 31.487 24.524
16.498 31.496 24.368
16.497 31.493 24.196
16.496 31.477 24.035
16.495 31.473 23.871
16.494 31.480 23.707
16.494 31.485 23.544
16.493 31.486 23.374
16.492 31.482 23.216
16.491 31.486 23.045
16.491 31.493 22.890
16.490 31.489 22.713
16.489 31.491 22.561
16.489 31.502 22.385
16.488 31.511 22.223
16.487 31.508 22.057
16.487 31.502 21.897
16.486 31.490 21.734
16.485 31.485 21.567
16.485 31.493 21.398
16.484 31.500 21.241
16.483 31.503 21.075
16.483 31.495 20.905
16.482 31.487 20.744
16.481 31.486 20.585
16.481 31.479 20.419
16.480 31.471 20.247
16.479 31.478 20.088
16.479 31.485 19.922
16.478 31.485 19.757
16.478 31.476 19.593
16.477 31.465 19.431
16.476 31.454 19.260
16.476 31.443 19.105
16.475 31.436 18.941
16.475 31.432 18.771
16.474 31.438 18.606
16.474 31.440 18.442
16.473 31.437 18.283
16.472 31.446 18.112
16.472 31.448 17.946
16.471 31.441 17.786
16.470 31.439 17.611
16.469 31.440 17.459
16.468 31.454 17.284
16.468 31.478 17.120
16.467 31.505 16.950
16.466 31.523 16.789
16.465 31.535 16.615
16.464 31.549 16.451
16.464 31.555 16.299
16.463 31.564 16.127
16.463 31.572 15.951
16.462 31.571 15.784
16.461 31.558 15.641
16.461 31.559 15.463
16.461 31.572 15.361
16.460 31.581 15.221
16.460 31.583 15.046
16.459 31.625 14.798
16.459 31.621 14.717
16.458 31.603 14.465
16.458 31.576 14.390
16.456 31.510 13.958
16.614 32.077 30.688
16.614 31.954 30.601
16.613 31.821 30.517
16.612 31.691 30.448
16.612 31.571 30.370
16.611 31.464 30.280
16.611 31.382 30.202
16.610 31.297 30.046
16.610 31.285 29.882
16.610 31.290 29.720
16.610 31.287 29.544
16.610 31.284 29.383
16.610 31.286 29.216
16.610 31.283 29.066
16.610 31.292 28.886
16.609 31.295 28.732
16.609 31.284 28.565
16.609 31.283 28.394
16.608 31.290 28.236
16.607 31.285 28.072
16.607 31.289 27.906
16.606 31.289 27.744
16.605 31.277 27.578
16.604 31.275 27.411
16.604 31.274 27.256
16.603 31.269 27.081
16.602 31.271 26.926
16.602 31.284 26.755
16.602 31.301 26.600
16.601 31.313 26.420
16.601 31.320 26.262
16.601 31.324 26.098
16.600 31.318 25.933
16.600 31.313 25.768
16.600 31.321 25.611
16.600 31.325 25.442
16.599 31.325 25.271
16.599 31.327 25.122
16.598 31.322 24.946
16.598 31.316 24.779
16.597 31.322 24.619
16.597 31.335 24.454
16.596 31.337 24.290
16.595 31.331 24.131
16.594 31.320 23.964
16.593 31.325 23.796
16.593 31.331 23.626
16.592 31.334 23.468
16.591 31.335 23.304
16.591 31.330 23.151
16.590 31.337 22.968
16.589 31.338 22.807
16.588 31.331 22.646
16.588 31.337 22.485
16.587 31.351 22.318
16.586 31.356 22.154
16.586 31.356 21.982
16.585 31.347 21.827
16.584 31.334 21.659
16.584 31.337 21.492
16.583 31.341 21.335
16.583 31.346 21.165
16.582 31.347 21.005
16.581 31.335 20.836
16.580 31.331 20.674
16.580 31.333 20.511
16.579 31.325 20.349
16.579 31.325 20.178
16.578 31.334 20.014
16.577 31.339 19.856
16.577 31.329 19.682
16.576 31.316 19.523
16.575 31.305 19.366
16.575 31.297 19.198
16.574 31.294 19.029
16.574 31.288 18.874
16.573 31.289 18.696
16.573 31.291 18.543
16.572 31.287 18.371
16.571 31.288 18.207
16.571 31.290 18.051
16.570 31.286 17.872
16.569 31.284 17.721
16.568 31.286 17.547
16.568 31.287 17.387
16.567 31.305 17.216
16.566 31.335 17.052
16.565 31.360 16.882
16.564 31.376 16.716
16.564 31.388 16.549
16.563 31.395 16.392
16.562 31.401 16.227
16.562 31.415 16.054
16.561 31.421 15.882
16.560 31.417 15.732
16.560 31.416 15.565
16.560 31.429 15.400
16.559 31.437 15.236
16.559 31.431 15.053
16.558 31.430 14.901
16.558 31.415 14.727
16.557 31.417 14.569
16.557 31.426 14.399
16.555 31.314 14.070
16.554 31.220 13.993
16.553 31.065 13.913
16.713 31.923 30.688
16.712 31.796 30.613
16.711 31.666 30.531
16.711 31.541 30.448
16.710 31.422 30.363
16.710 31.315 30.289
16.709 31.235 30.214
16.709 31.178 30.127
16.708 31.134 29.967
16.708 31.138 29.797
16.708 31.143 29.636
16.708 31.145 29.472
16.708 31.145 29.311
16.708 31.142 29.138
16.708 31.141 28.982
16.708 31.149 28.808
16.708 31.143 28.653
16.707 31.135 28.492
16.707 31.141 28.316
16.706 31.141 28.161
16.706 31.139 27.991
16.705 31.142 27.830
16.704 31.133 27.666
16.703 31.127 27.509
16.702 31.133 27.336
16.702 31.126 27.167
16.701 31.118 27.012
16.701 31.127 26.852
16.700 31.144 26.674
16.700 31.158 26.522
16.699 31.171 26.352
16.699 31.175 26.185
16.699 31.174 26.027
16.699 31.169 25.854
16.699 31.167 25.695
16.698 31.175 25.530
16.698 31.180 25.363
16.698 31.177 25.202
16.697 31.167 25.041
16.697 31.159 24.877
16.696 31.162 24.718
16.695 31.173 24.535
16.695 31.185 24.386
16.694 31.190 24.213
16.693 31.183 24.044
16.692 31.175 23.887
16.692 31.177 23.729
16.691 31.178 23.568
16.690 31.179 23.389
16.689 31.172 23.231
16.689 31.177 23.067
16.688 31.189 22.907
16.687 31.183 22.742
16.686 31.181 22.565
16.686 31.196 22.409
16.685 31.200 22.242
16.685 31.202 22.083
16.684 31.197 21.920
16.683 31.185 21.756
16.683 31.181 21.582
16.682 31.179 21.429
16.681 31.184 21.257
16.681 31.187 21.098
16.680 31.179 20.933
16.679 31.175 20.768
16.679 31.177 20.603
16.678 31.178 20.434
16.677 31.172 20.280
16.677 31.179 20.112
16.676 31.189 19.943
16.676 31.186 19.783
16.675 31.172 19.620
16.674 31.156 19.452
16.674 31.146 19.295
16.673 31.141 19.126
16.673 31.142 18.957
16.672 31.143 18.807
16.671 31.148 18.623
16.671 31.145 18.472
16.670 31.139 18.306
16.670 31.138 18.141
16.669 31.131 17.979
16.668 31.127 17.807
16.667 31.132 17.644
16.667 31.130 17.486
16.666 31.136 17.319
16.665 31.164 17.149
16.664 31.197 16.983
16.663 31.217 16.816
16.663 31.236 16.644
16.662 31.244 16.476
16.661 31.245 16.321
16.660 31.258 16.160
16.660 31.263 15.988
16.659 31.264 15.832
16.659 31.260 15.661
16.658 31.268 15.496
16.658 31.271 15.324
16.657 31.253 15.176
16.657 31.230 14.985
16.656 31.161 14.821
16.656 31.156 14.738
16.656 31.144 14.618
16.655 31.169 14.526
16.655 31.208 14.417
16.654 31.200 14.276
16.653 31.117 14.111
16.653 31.029 14.029
16.652 30.886 13.936
16.651 30.664 13.880
16.812 31.904 30.767
16.811 31.778 30.688
16.811 31.649 30.607
16.810 31.517 30.532
16.809 31.392 30.459
16.809 31.276 30.374
16.808 31.169 30.287
16.808 31.088 30.214
16.807 31.001 30.047
16.807 30.988 29.882
16.807 30.998 29.718
16.807 31.006 29.556
16.807 31.007 29.389
16.807 31.005 29.232
16.807 31.000 29.061
16.807 31.003 28.905
16.806 31.005 28.739
16.806 30.996 28.573
16.806 31.000 28.409
16.805 31.006 28.244
16.805 31.006 28.086
16.804 31.006 27.913
16.803 31.001 27.754
16.802 30.990 27.592
16.801 30.993 27.422
16.801 30.994 27.262
16.800 30.984 27.092
16.799 30.980 26.934
16.799 30.992 26.772
16.799 31.005 26.605
16.798 31.016 26.439
16.798 31.025 26.277
16.798 31.031 26.106
16.797 31.027 25.954
16.797 31.024 25.782
16.797 31.032 25.619
16.797 31.040 25.451
16.796 31.046 25.293
16.796 31.037 25.128
16.795 31.023 24.961
16.795 31.017 24.802
16.794 31.020 24.632
16.794 31.030 24.475
16.793 31.043 24.307
16.792 31.048 24.143
16.791 31.044 23.974
16.791 31.039 23.823
16.790 31.039 23.643
16.789 31.038 23.486
16.788 31.033 23.324
16.788 31.026 23.161
16.787 31.038 22.989
16.786 31.037 22.833
16.785 31.031 22.670
16.785 31.032 22.497
16.784 31.044 22.335
16.784 31.054 22.176
16.783 31.052 22.010
16.782 31.049 21.844
16.782 31.046 21.677
16.781 31.039 21.523
16.780 31.040 21.354
16.780 31.041 21.184
16.779 31.036 21.022
16.778 31.030 20.862
16.778 31.028 20.697
16.777 31.033 20.536
16.776 31.027 20.368
16.776 31.027 20.203
16.775 31.042 20.042
16.775 31.047 19.875
16.774 31.043 19.712
16.773 31.028 19.549
16.773 31.011 19.375
16.772 31.004 19.228
16.771 31.003 19.056
16.771 31.005 18.888
16.770 31.011 18.734
16.770 31.013 18.559
16.769 31.005 18.397
16.769 31.000 18.234
16.768 30.995 18.067
16.767 30.987 17.912
16.766 30.983 17.741
16.766 30.982 17.581
16.765 30.982 17.409
16.764 30.997 17.251
16.763 31.033 17.076
16.762 31.066 16.912
16.762 31.087 16.751
16.761 31.106 16.582
16.760 31.112 16.416
16.759 31.117 16.240
16.759 31.124 16.085
16.758 31.123 15.932
16.758 31.121 15.753
16.757 31.116 15.603
16.757 31.118 15.444
16.756 31.104 15.346
16.756 31.090 15.244
16.756 31.045 15.084
16.755 31.015 14.923
16.755 31.018 14.761
16.754 31.001 14.615
16.753 31.014 14.445
16.753 31.028 14.267
16.752 31.001 14.125
16.752 30.935 14.050
16.751 30.902 13.971
16.750 30.659 13.903
16.912 31.921 30.893
16.911 31.922 30.834
16.911 31.746 30.776
16.910 31.624 30.696
16.909 31.497 30.616
16.909 31.368 30.530
16.908 31.246 30.451
16.907 31.132 30.380
16.907 31.028 30.299
16.906 30.948 30.212
16.906 30.859 30.053
16.906 30.840 29.887
16.906 30.850 29.726
16.906 30.855 29.568
16.906 30.856 29.392
16.906 30.859 29.228
16.906 30.859 29.068
16.905 30.858 28.910
16.905 30.855 28.740
16.905 30.846 28.583
16.904 30.851 28.408
16.904 30.860 28.247
16.903 30.862 28.091
16.903 30.868 27.918
16.902 30.862 27.757
16.901 30.856 27.594
16.900 30.864 27.425
16.900 30.864 27.271
16.899 30.854 27.103
16.898 30.846 26.934
16.898 30.852 26.778
16.897 30.858 26.612
16.897 30.865 26.445
16.897 30.875 26.283
16.896 30.883 26.113
16.896 30.885 25.961
16.896 30.882 25.786
16.896 30.889 25.627
16.896 30.896 25.462
16.895 30.900 25.300
16.895 30.895 25.133
16.894 30.887 24.971
16.894 30.881 24.800
16.893 30.881 24.649
16.893 30.891 24.478
16.892 30.902 24.309
16.891 30.907 24.158
16.890 30.904 23.991
16.889 30.898 23.813
16.889 30.890 23.661
16.888 30.891 23.491
16.887 30.893 23.335
16.886 30.889 23.164
16.886 30.896 23.012
16.885 30.896 22.828
16.884 30.887 22.684
16.884 30.880 22.505
16.883 30.893 22.355
16.882 30.907 22.175
16.882 30.907 22.014
16.881 30.907 21.855
16.880 30.905 21.691
16.880 30.899 21.527
16.879 30.897 21.364
16.878 30.898 21.205
16.878 30.895 21.034
16.877 30.890 20.865
16.876 30.888 20.712
16.876 30.890 20.545
16.875 30.882 20.379
16.875 30.881 20.213
16.874 30.891 20.055
16.873 30.899 19.891
16.873 30.899 19.715
16.872 30.884 19.561
16.872 30.867 19.398
16.871 30.860 19.233
16.870 30.859 19.069
16.870 30.861 18.905
16.869 30.867 18.733
16.869 30.871 18.584
16.868 30.861 18.416
16.867 30.859 18.235
16.867 30.855 18.094
16.866 30.846 17.919
16.865 30.842 17.751
16.864 30.838 17.595
16.864 30.836 17.423
16.863 30.853 17.270
16.862 30.891 17.086
16.861 30.924 16.925
16.861 30.943 16.764
16.860 30.958 16.589
16.859 30.962 16.434
16.858 30.968 16.263
16.858 30.972 16.097
16.857 30.966 15.942
16.857 30.957 15.784
16.856 30.957 15.602
16.856 30.950 15.439
16.855 30.914 15.272
16.854 30.867 15.100
16.854 30.848 14.945
16.852 30.871 14.380
16.851 30.879 14.214
16.851 30.844 14.050
16.850 30.728 13.894
17.010 31.585 30.774
17.009 31.467 30.694
17.008 31.351 30.617
17.008 31.225 30.538
17.007 31.104 30.458
17.006 30.991 30.378
17.006 30.890 30.296
17.006 30.813 30.214
17.005 30.754 30.133
17.005 30.697 29.976
17.005 30.693 29.812
17.005 30.701 29.648
17.005 30.697 29.482
17.005 30.702 29.321
17.005 30.716 29.160
17.005 30.721 28.987
17.004 30.717 28.825
17.004 30.713 28.654
17.004 30.711 28.514
17.003 30.723 28.332
17.003 30.726 28.168
17.002 30.725 28.006
17.001 30.726 27.842
17.001 30.717 27.684
17.000 30.718 27.523
16.999 30.731 27.353
16.998 30.728 27.184
16.998 30.713 27.030
16.997 30.715 26.859
16.997 30.714 26.694
16.996 30.712 26.537
16.996 30.715 26.370
16.996 30.721 26.216
16.995 30.734 26.037
16.995 30.739 25.879
16.995 30.745 25.713
16.995 30.756 25.561
16.994 30.757 25.378
16.994 30.758 25.225
16.994 30.756 25.056
16.993 30.749 24.897
16.993 30.746 24.730
16.992 30.746 24.571
16.991 30.751 24.405
16.991 30.762 24.239
16.990 30.761 24.074
16.989 30.754 23.907
16.988 30.747 23.753
16.987 30.744 23.587
16.987 30.747 23.421
16.986 30.751 23.253
16.985 30.755 23.095
16.984 30.753 22.929
16.984 30.744 22.767
16.983 30.733 22.608
16.982 30.734 22.430
16.982 30.750 22.278
16.981 30.764 22.109
16.981 30.764 21.948
16.980 30.762 21.788
16.979 30.760 21.617
16.979 30.755 21.453
16.978 30.756 21.290
16.977 30.755 21.132
16.977 30.749 20.964
16.976 30.747 20.801
16.975 30.750 20.636
16.975 30.746 20.466
16.974 30.739 20.315
16.973 30.745 20.150
16.973 30.753 19.970
16.972 30.758 19.822
16.972 30.750 19.643
16.971 30.735 19.494
16.970 30.723 19.330
16.970 30.722 19.161
16.969 30.724 18.996
16.969 30.723 18.837
16.968 30.728 18.669
16.968 30.723 18.501
16.967 30.715 18.347
16.966 30.715 18.174
16.966 30.713 18.018
16.965 30.712 17.851
16.964 30.706 17.684
16.963 30.700 17.519
16.962 30.704 17.357
16.962 30.727 17.194
16.961 30.764 17.025
16.960 30.788 16.855
16.959 30.800 16.693
16.958 30.806 16.522
16.958 30.804 16.369
16.957 30.801 16.202
16.956 30.791 16.037
16.956 30.771 15.874
16.955 30.766 15.710
16.955 30.770 15.541
16.954 30.750 15.363
16.954 30.711 15.200
16.953 30.697 14.992
16.953 30.692 14.806
16.952 30.703 14.644
16.952 30.722 14.466
16.951 30.730 14.322
16.950 30.741 14.162
16.949 30.681 13.998
16.949 30.544 13.897
17.108 31.318 30.702
17.108 31.207 30.622
17.107 31.081 30.547
17.106 30.960 30.459
17.106 30.849 30.378
17.105 30.750 30.306
17.105 30.672 30.221
17.104 30.612 30.130
17.104 30.554 29.983
17.104 30.553 29.813
17.104 30.557 29.648
17.104 30.552 29.482
17.104 30.558 29.324
17.104 30.576 29.159
17.104 30.590 28.990
17.104 30.582 28.833
17.103 30.575 28.664
17.103 30.577 28.508
17.103 30.586 28.340
17.102 30.591 28.176
17.101 30.588 28.016
17.101 30.587 27.849
17.100 30.579 27.679
17.099 30.583 27.520
17.098 30.594 27.361
17.098 30.591 27.190
17.097 30.579 27.038
17.096 30.575 26.863
17.096 30.573 26.708
17.095 30.567 26.538
17.095 30.567 26.376
17.095 30.575 26.216
17.095 30.587 26.050
17.095 30.596 25.889
17.094 30.602 25.717
17.094 30.612 25.551
17.094 30.615 25.399
17.093 30.616 25.231
17.093 30.621 25.063
17.093 30.617 24.912
17.092 30.611 24.734
17.091 30.612 24.569
17.091 30.617 24.420
17.090 30.624 24.320
17.090 30.632 24.174
17.089 30.628 23.998
17.088 30.618 23.834
17.087 30.608 23.675
17.086 30.611 23.511
17.086 30.615 23.354
17.085 30.616 23.182
17.084 30.617 23.018
17.084 30.611 22.864
17.083 30.603 22.689
17.082 30.597 22.527
17.081 30.602 22.368
17.081 30.620 22.199
17.080 30.626 22.041
17.080 30.619 21.873
17.079 30.621 21.704
17.078 30.621 21.548
17.078 30.617 21.384
17.077 30.621 21.221
17.076 30.620 21.048
17.076 30.615 20.902
17.075 30.615 20.719
17.074 30.614 20.571
17.074 30.607 20.395
17.073 30.603 20.244
17.073 30.609 20.070
17.072 30.613 19.904
17.071 30.610 19.752
17.071 30.597 19.580
17.070 30.588 19.426
17.070 30.585 19.254
17.069 30.591 19.085
17.068 30.592 18.930
17.068 30.590 18.762
17.067 30.591 18.600
17.067 30.585 18.435
17.066 30.579 18.275
17.065 30.582 18.106
17.065 30.580 17.942
17.064 30.577 17.783
17.063 30.569 17.615
17.062 30.565 17.455
17.061 30.579 17.287
17.061 30.609 17.116
17.060 30.641 16.951
17.059 30.656 16.791
17.058 30.652 16.623
17.058 30.658 16.453
17.057 30.654 16.296
17.056 30.639 16.136
17.056 30.622 15.962
17.055 30.602 15.818
17.054 30.602 15.640
17.054 30.601 15.466
17.054 30.586 15.311
17.053 30.564 15.168
17.053 30.563 14.983
17.052 30.571 14.827
17.052 30.576 14.654
17.051 30.591 14.495
17.051 30.595 14.394
17.050 30.601 14.240
17.049 30.567 14.087
17.049 30.496 14.021
17.048 30.359 13.935
17.209 31.385 30.848
17.208 31.286 30.782
17.208 31.186 30.699
17.207 31.066 30.619
17.206 30.944 30.541
17.206 30.824 30.462
17.205 30.713 30.381
17.205 30.614 30.305
17.204 30.538 30.227
17.204 30.479 30.141
17.203 30.430 29.978
17.203 30.430 29.813
17.203 30.429 29.654
17.203 30.419 29.491
17.203 30.423 29.327
17.203 30.442 29.163
17.203 30.460 28.997
17.203 30.449 28.836
17.203 30.437 28.670
17.202 30.439 28.510
17.202 30.449 28.344
17.201 30.454 28.178
17.201 30.451 28.016
17.200 30.447 27.853
17.199 30.441 27.692
17.198 30.443 27.527
17.198 30.453 27.362
17.197 30.451 27.202
17.196 30.441 27.029
17.196 30.442 26.874
17.195 30.437 26.716
17.195 30.431 26.541
17.195 30.426 26.390
17.194 30.429 26.210
17.194 30.439 26.059
17.194 30.442 25.897
17.194 30.449 25.726
17.193 30.458 25.568
17.193 30.461 25.399
17.193 30.468 25.240
17.192 30.479 25.072
17.192 30.480 24.898
17.191 30.474 24.750
17.191 30.474 24.578
17.190 30.485 24.422
17.189 30.492 24.253
17.189 30.494 24.093
17.188 30.489 23.928
17.187 30.481 23.760
17.186 30.473 23.603
17.185 30.479 23.439
17.185 30.482 23.273
17.184 30.476 23.111
17.183 30.477 22.946
17.183 30.471 22.783
17.182 30.459 22.618
17.181 30.458 22.457
17.181 30.465 22.294
17.180 30.479 22.128
17.179 30.479 21.969
17.179 30.478 21.799
17.178 30.480 21.635
17.177 30.472 21.478
17.177 30.476 21.305
17.176 30.481 21.156
17.175 30.480 20.979
17.175 30.483 20.823
17.174 30.485 20.653
17.174 30.477 20.498
17.173 30.470 20.323
17.172 30.468 20.167
17.172 30.470 20.008
17.171 30.472 19.836
17.170 30.464 19.678
17.170 30.453 19.512
17.169 30.450 19.343
17.169 30.453 19.188
17.168 30.453 19.026
17.168 30.449 18.851
17.167 30.447 18.691
17.166 30.444 18.534
17.166 30.442 18.360
17.165 30.440 18.205
17.164 30.444 18.039
17.164 30.439 17.870
17.163 30.431 17.720
17.162 30.427 17.545
17.161 30.429 17.385
17.160 30.448 17.219
17.160 30.482 17.049
17.159 30.506 16.883
17.158 30.508 16.717
17.157 30.507 16.551
17.157 30.515 16.390
17.156 30.498 16.222
17.154 30.466 15.501
17.153 30.464 15.332
17.153 30.459 15.160
17.152 30.469 15.000
17.152 30.467 14.838
17.151 30.464 14.666
17.151 30.477 14.506
17.150 30.484 14.331
17.150 30.473 14.250
17.147 30.294 13.869
17.307 31.053 30.702
17.306 30.946 30.623
17.306 30.822 30.541
17.305 30.700 30.466
17.304 30.586 30.392
17.304 30.486 30.305
17.303 30.411 30.225
17.303 30.323 30.062
17.303 30.302 29.904
17.303 30.307 29.740
17.303 30.300 29.571
17.303 30.293 29.415
17.303 30.307 29.236
17.303 30.330 29.094
17.302 30.330 28.913
17.302 30.312 28.757
17.302 30.309 28.588
17.301 30.319 28.436
17.301 30.323 28.266
17.300 30.325 28.105
17.300 30.322 27.936
17.299 30.316 27.777
17.298 30.312 27.613
17.297 30.316 27.449
17.297 30.323 27.287
17.296 30.316 27.124
17.295 30.309 26.960
17.295 30.311 26.790
17.294 30.304 26.638
17.294 30.294 26.468
17.294 30.287 26.313
17.293 30.291 26.141
17.293 30.297 25.978
17.293 30.301 25.819
17.293 30.311 25.651
17.293 30.318 25.490
17.292 30.327 25.324
17.292 30.341 25.165
17.291 30.351 25.000
17.291 30.358 24.841
17.290 30.356 24.664
17.290 30.359 24.500
17.289 30.366 24.349
17.288 30.366 24.180
17.287 30.360 24.018
17.287 30.350 23.851
17.286 30.342 23.702
17.285 30.347 23.516
17.284 30.352 23.359
17.284 30.349 23.197
17.283 30.350 23.037
17.282 30.348 22.877
17.282 30.343 22.709
17.281 30.339 22.549
17.280 30.339 22.386
17.280 30.349 22.214
17.279 30.352 22.057
17.278 30.344 21.891
17.278 30.348 21.728
17.277 30.340 21.568
17.276 30.333 21.407
17.276 30.337 21.245
17.275 30.340 21.074
17.274 30.348 20.906
17.274 30.351 20.748
17.273 30.351 20.582
17.273 30.348 20.424
17.272 30.346 20.256
17.271 30.344 20.096
17.271 30.345 19.925
17.270 30.346 19.767
17.270 30.337 19.610
17.269 30.328 19.443
17.268 30.323 19.270
17.268 30.321 19.118
17.267 30.316 18.951
17.267 30.310 18.783
17.266 30.312 18.625
17.266 30.316 18.467
17.265 30.315 18.288
17.264 30.315 18.129
17.264 30.316 17.975
17.263 30.309 17.804
17.262 30.305 17.638
17.261 30.306 17.478
17.260 30.315 17.311
17.260 30.337 17.149
17.259 30.368 16.977
17.258 30.380 16.818
17.257 30.377 16.663
17.256 30.378 16.475
17.256 30.397 16.319
17.255 30.405 16.172
17.255 30.398 16.065
17.254 30.399 15.901
17.254 30.361 15.746
17.253 30.344 15.583
17.253 30.334 15.422
17.252 30.330 15.273
17.252 30.339 15.088
17.251 30.340 14.927
17.251 30.327 14.766
17.250 30.329 14.610
17.250 30.351 14.443
17.249 30.355 14.268
17.248 30.367 14.096
17.247 30.350 13.929
17.247 30.244 13.860
17.407 31.096 30.848
17.407 31.034 30.791
17.406 30.933 30.709
17.406 30.814 30.625
17.405 30.686 30.543
17.405 30.564 30.467
17.404 30.451 30.388
17.403 30.351 30.304
17.403 30.276 30.226
17.403 30.193 30.071
17.402 30.177 29.906
17.402 30.184 29.732
17.402 30.184 29.580
17.402 30.180 29.408
17.402 30.193 29.250
17.402 30.209 29.087
17.402 30.202 28.929
17.402 30.184 28.759
17.401 30.184 28.596
17.401 30.197 28.434
17.401 30.204 28.272
17.400 30.209 28.101
17.399 30.204 27.948
17.399 30.198 27.781
17.398 30.189 27.619
17.397 30.188 27.458
17.396 30.193 27.282
17.396 30.183 27.136
17.395 30.175 26.965
17.394 30.177 26.802
17.394 30.173 26.643
17.394 30.159 26.475
17.393 30.145 26.312
17.393 30.146 26.147
17.393 30.146 25.990
17.393 30.147 25.822
17.392 30.164 25.655
17.392 30.171 25.498
17.392 30.183 25.339
17.392 30.206 25.169
17.391 30.218 25.004
17.391 30.223 24.842
17.390 30.227 24.674
17.389 30.228 24.516
17.389 30.233 24.354
17.388 30.236 24.179
17.387 30.231 24.020
17.386 30.220 23.867
17.386 30.216 23.695
17.385 30.217 23.535
17.384 30.219 23.375
17.383 30.218 23.207
17.383 30.216 23.047
17.382 30.214 22.880
17.381 30.217 22.720
17.381 30.214 22.551
17.380 30.218 22.386
17.379 30.224 22.233
17.379 30.221 22.064
17.378 30.216 21.904
17.377 30.218 21.740
17.377 30.216 21.572
17.376 30.206 21.412
17.375 30.204 21.244
17.375 30.211 21.087
17.374 30.215 20.929
17.374 30.214 20.753
17.373 30.218 20.604
17.372 30.221 20.423
17.372 30.227 20.265
17.371 30.224 20.110
17.370 30.223 19.942
17.370 30.224 19.770
17.369 30.213 19.612
17.369 30.199 19.451
17.368 30.195 19.289
17.368 30.194 19.127
17.367 30.188 18.958
17.366 30.184 18.807
17.366 30.192 18.630
17.365 30.198 18.466
17.365 30.197 18.304
17.364 30.189 18.150
17.363 30.184 17.982
17.362 30.179 17.808
17.362 30.174 17.656
17.361 30.177 17.488
17.360 30.185 17.327
17.359 30.209 17.162
17.358 30.243 16.996
17.358 30.262 16.815
17.357 30.259 16.665
17.356 30.254 16.506
17.355 30.261 16.332
17.355 30.294 16.170
17.354 30.313 16.008
17.354 30.328 15.831
17.353 30.245 15.668
17.353 30.227 15.519
17.352 30.214 15.354
17.352 30.214 15.202
17.351 30.219 15.031
17.351 30.207 14.850
17.350 30.197 14.694
17.350 30.218 14.536
17.349 30.246 14.362
17.349 30.263 14.194
17.348 30.272 14.034
17.347 30.229 13.943
17.506 30.803 30.708
17.505 30.676 30.630
17.504 30.546 30.552
17.504 30.421 30.473
17.503 30.309 30.392
17.503 30.215 30.316
17.502 30.146 30.232
17.502 30.067 30.064
17.502 30.047 29.913
17.502 30.059 29.739
17.502 30.065 29.580
17.502 30.064 29.417
17.502 30.072 29.250
17.502 30.082 29.093
17.501 30.073 28.921
17.501 30.055 28.768
17.501 30.054 28.606
17.500 30.065 28.432
17.500 30.077 28.276
17.499 30.086 28.111
17.499 30.087 27.948
17.498 30.077 27.782
17.497 30.066 27.623
17.496 30.066 27.459
17.496 30.062 27.297
17.495 30.051 27.133
17.494 30.043 26.967
17.494 30.042 26.811
17.493 30.037 26.647
17.493 30.022 26.482
17.493 30.008 26.318
17.492 30.005 26.155
17.492 30.000 25.995
17.492 30.000 25.830
17.492 30.012 25.671
17.492 30.024 25.503
17.491 30.040 25.332
17.491 30.065 25.189
17.490 30.083 25.006
17.490 30.089 24.844
17.489 30.096 24.690
17.489 30.101 24.519
17.488 30.103 24.360
17.487 30.108 24.190
17.487 30.102 24.032
17.486 30.093 23.877
17.485 30.091 23.700
17.484 30.089 23.537
17.483 30.092 23.382
17.483 30.093 23.220
17.482 30.094 23.047
17.481 30.091 22.895
17.481 30.093 22.717
17.480 30.095 22.569
17.479 30.097 22.399
17.479 30.098 22.232
17.478 30.093 22.074
17.477 30.088 21.910
17.477 30.092 21.748
17.476 30.092 21.590
17.475 30.082 21.420
17.475 30.080 21.260
17.474 30.087 21.088
17.474 30.087 20.932
17.473 30.083 20.766
17.472 30.084 20.606
17.472 30.094 20.440
17.471 30.107 20.281
17.470 30.107 20.108
17.470 30.107 19.950
17.469 30.106 19.793
17.469 30.093 19.615
17.468 30.077 19.465
17.468 30.070 19.301
17.467 30.068 19.134
17.466 30.061 18.969
17.466 30.057 18.809
17.465 30.063 18.646
17.465 30.069 18.482
17.464 30.067 18.328
17.463 30.057 18.152
17.463 30.052 17.991
17.462 30.050 17.835
17.461 30.047 17.657
17.460 30.051 17.504
17.459 30.061 17.332
17.459 30.083 17.174
17.458 30.119 17.003
17.457 30.143 16.840
17.456 30.138 16.673
17.456 30.128 16.514
17.455 30.117 16.335
17.454 30.080 16.189
17.454 30.092 16.036
17.453 30.117 15.863
17.453 30.133 15.683
17.452 30.101 15.521
17.452 30.082 15.362
17.451 30.084 15.201
17.451 30.087 15.050
17.450 30.077 14.875
17.450 30.071 14.709
17.449 30.095 14.542
17.449 30.125 14.385
17.448 30.141 14.230
17.447 30.140 14.067
17.447 30.201 13.953
17.446 30.051 13.859
17.605 30.659 30.707
17.604 30.538 30.629
17.604 30.410 30.550
17.603 30.288 30.473
17.602 30.179 30.397
17.602 30.087 30.324
17.602 30.019 30.240
17.601 29.968 30.149
17.601 29.922 29.987
17.601 29.921 29.827
17.601 29.932 29.667
17.601 29.937 29.500
17.601 29.932 29.339
17.601 29.937 29.175
17.601 29.940 29.017
17.601 29.924 28.848
17.600 29.920 28.688
17.600 29.928 28.522
17.600 29.941 28.360
17.599 29.955 28.200
17.598 29.958 28.031
17.598 29.952 27.872
17.597 29.941 27.706
17.596 29.932 27.547
17.595 29.928 27.382
17.595 29.920 27.221
17.594 29.908 27.058
17.593 29.905 26.892
17.593 29.904 26.732
17.592 29.896 26.568
17.592 29.880 26.407
17.592 29.872 26.244
17.591 29.866 26.082
17.591 29.858 25.919
17.591 29.864 25.757
17.591 29.876 25.587
17.591 29.889 25.431
17.590 29.913 25.265
17.590 29.935 25.104
17.590 29.948 24.939
17.589 29.957 24.770
17.588 29.966 24.606
17.588 29.966 24.446
17.587 29.970 24.289
17.586 29.971 24.117
17.585 29.960 23.961
17.585 29.959 23.792
17.584 29.962 23.635
17.583 29.961 23.468
17.582 29.963 23.301
17.582 29.966 23.143
17.581 29.965 22.980
17.580 29.965 22.816
17.580 29.966 22.652
17.579 29.971 22.490
17.578 29.972 22.334
17.578 29.968 22.161
17.577 29.957 22.001
17.576 29.960 21.838
17.576 29.968 21.664
17.575 29.961 21.518
17.574 29.959 21.350
17.574 29.963 21.184
17.573 29.962 21.019
17.573 29.957 20.862
17.572 29.953 20.698
17.571 29.957 20.527
17.571 29.972 20.371
17.570 29.980 20.209
17.570 29.978 20.040
17.569 29.976 19.876
17.568 29.972 19.714
17.568 29.959 19.554
17.567 29.950 19.392
17.567 29.949 19.231
17.566 29.943 19.066
17.566 29.938 18.898
17.565 29.936 18.742
17.564 29.936 18.568
17.564 29.938 18.413
17.563 29.929 18.246
17.562 29.918 18.090
17.562 29.917 17.917
17.561 29.918 17.761
17.560 29.919 17.598
17.559 29.923 17.433
17.558 29.936 17.270
17.558 29.962 17.100
17.557 29.999 16.927
17.556 30.016 16.772
17.555 30.005 16.606
17.555 30.000 16.440
17.554 29.957 16.281
17.553 29.934 16.109
17.553 29.956 15.960
17.552 30.000 15.798
17.552 29.974 15.623
17.551 29.941 15.468
17.551 29.938 15.297
17.550 29.944 15.132
17.550 29.938 14.981
17.549 29.930 14.809
17.549 29.940 14.656
17.548 29.969 14.473
17.548 29.978 14.317
17.547 29.998 14.139
17.546 29.957 13.991
17.545 29.827 13.909
17.544 29.605 13.843
17.704 30.511 30.713
17.704 30.412 30.631
17.703 30.285 30.551
17.702 30.163 30.476
17.702 30.056 30.395
17.701 29.966 30.315
17.701 29.900 30.234
17.701 29.821 30.078
17.700 29.800 29.914
17.700 29.810 29.748
17.700 29.823 29.582
17.700 29.825 29.427
17.700 29.819 29.262
17.700 29.818 29.094
17.700 29.813 28.939
17.700 29.801 28.769
17.700 29.804 28.608
17.699 29.815 28.449
17.699 29.824 28.277
17.698 29.831 28.123
17.698 29.828 27.962
17.697 29.816 27.791
17.696 29.808 27.632
17.695 29.805 27.470
17.694 29.800 27.303
17.694 29.788 27.145
17.693 29.780 26.985
17.692 29.778 26.813
17.692 29.773 26.654
17.692 29.760 26.502
17.691 29.752 26.329
17.691 29.748 26.170
17.691 29.739 26.003
17.691 29.733 25.846
17.690 29.737 25.681
17.690 29.743 25.513
17.690 29.759 25.351
17.690 29.783 25.187
17.689 29.800 25.029
17.689 29.818 24.865
17.688 29.835 24.699
17.688 29.844 24.541
17.687 29.850 24.366
17.686 29.855 24.211
17.685 29.852 24.044
17.684 29.846 23.881
17.684 29.849 23.716
17.683 29.847 23.559
17.682 29.843 23.395
17.681 29.841 23.233
17.681 29.840 23.067
17.680 29.842 22.901
17.679 29.838 22.754
17.679 29.846 22.571
17.678 29.854 22.414
17.677 29.852 22.252
17.677 29.840 22.098
17.676 29.838 21.922
17.676 29.846 21.772
17.675 29.847 21.590
17.674 29.845 21.440
17.674 29.844 21.279
17.673 29.841 21.115
17.672 29.834 20.947
17.672 29.825 20.790
17.671 29.822 20.628
17.670 29.835 20.457
17.670 29.854 20.297
17.669 29.853 20.130
17.669 29.848 19.972
17.668 29.843 19.807
17.668 29.832 19.657
17.667 29.824 19.481
17.666 29.825 19.309
17.666 29.826 19.157
17.665 29.827 18.996
17.665 29.826 18.825
17.664 29.818 18.673
17.664 29.814 18.503
17.663 29.806 18.343
17.662 29.793 18.178
17.661 29.786 18.017
17.661 29.791 17.855
17.660 29.798 17.688
17.659 29.799 17.523
17.658 29.804 17.357
17.657 29.819 17.203
17.657 29.848 17.024
17.656 29.883 16.877
17.655 29.890 16.774
17.655 29.891 16.614
17.654 29.887 16.462
17.653 29.886 16.291
17.653 29.887 16.126
17.652 29.894 15.948
17.652 29.874 15.802
17.651 29.838 15.646
17.651 29.814 15.479
17.650 29.822 15.311
17.650 29.829 15.150
17.649 29.823 14.989
17.649 29.820 14.821
17.648 29.830 14.651
17.648 29.850 14.496
17.647 29.857 14.323
17.646 29.836 14.166
17.646 29.817 13.996
17.645 29.751 13.923
17.644 29.567 13.858
17.804 30.490 30.797
17.803 30.395 30.715
17.803 30.274 30.637
17.802 30.153 30.554
17.802 30.037 30.478
17.801 29.936 30.399
17.801 29.848 30.315
17.800 29.783 30.238
17.800 29.704 30.082
17.799 29.688 29.913
17.799 29.699 29.754
17.799 29.713 29.588
17.800 29.714 29.421
17.800 29.703 29.262
17.799 29.701 29.103
17.799 29.697 28.938
17.799 29.691 28.771
17.799 29.694 28.613
17.798 29.697 28.454
17.798 29.699 28.289
17.797 29.700 28.114
17.797 29.696 27.967
17.796 29.683 27.800
17.795 29.683 27.635
17.794 29.686 27.474
17.793 29.679 27.308
17.793 29.672 27.145
17.792 29.667 26.991
17.792 29.661 26.821
17.791 29.655 26.661
17.791 29.646 26.496
17.790 29.637 26.337
17.790 29.632 26.176
17.790 29.621 26.007
17.790 29.609 25.851
17.789 29.604 25.684
17.789 29.601 25.528
17.789 29.607 25.357
17.789 29.628 25.199
17.788 29.648 25.030
17.788 29.676 24.872
17.787 29.702 24.707
17.787 29.719 24.537
17.786 29.730 24.387
17.785 29.736 24.210
17.784 29.734 24.056
17.784 29.729 23.888
17.783 29.736 23.721
17.782 29.733 23.564
17.781 29.725 23.396
17.781 29.722 23.244
17.780 29.723 23.077
17.779 29.722 22.912
17.779 29.715 22.754
17.778 29.722 22.583
17.777 29.729 22.420
17.777 29.727 22.263
17.776 29.718 22.093
17.775 29.717 21.940
17.775 29.729 21.774
17.774 29.730 21.609
17.773 29.731 21.446
17.773 29.732 21.284
17.772 29.729 21.119
17.772 29.724 20.958
17.771 29.714 20.800
17.770 29.709 20.629
17.770 29.715 20.474
17.769 29.731 20.304
17.768 29.730 20.142
17.768 29.725 19.980
17.767 29.719 19.812
17.767 29.709 19.657
17.766 29.703 19.499
17.766 29.705 19.326
17.765 29.706 19.165
17.764 29.706 19.005
17.764 29.706 18.840
17.763 29.692 18.677
17.763 29.688 18.512
17.762 29.680 18.353
17.761 29.670 18.189
17.761 29.667 18.027
17.760 29.671 17.859
17.759 29.680 17.705
17.758 29.679 17.535
17.757 29.682 17.376
17.757 29.693 17.206
17.756 29.720 17.039
17.755 29.753 16.888
17.754 29.779 16.703
17.754 29.788 16.538
17.753 29.790 16.388
17.752 29.787 16.234
17.752 29.790 16.049
17.751 29.779 15.871
17.751 29.758 15.795
17.750 29.715 15.658
17.750 29.699 15.497
17.750 29.717 15.324
17.749 29.727 15.164
17.749 29.719 14.993
17.748 29.717 14.832
17.748 29.733 14.668
17.747 29.738 14.506
17.746 29.736 14.332
17.746 29.728 14.245
17.745 29.698 14.025
17.744 29.636 13.943
17.743 29.493 13.866
17.902 30.265 30.710
17.901 30.150 30.635
17.901 30.038 30.558
17.900 29.933 30.481
17.900 29.835 30.402
17.899 29.748 30.322
17.899 29.681 30.244
17.898 29.600 30.081
17.898 29.578 29.920
17.898 29.590 29.750
17.898 29.601 29.598
17.898 29.598 29.420
17.898 29.589 29.264
17.898 29.585 29.105
17.898 29.582 28.942
17.898 29.582 28.774
17.897 29.584 28.621
17.897 29.587 28.443
17.897 29.586 28.296
17.896 29.586 28.128
17.895 29.577 27.960
17.894 29.567 27.804
17.894 29.568 27.643
17.893 29.569 27.478
17.892 29.564 27.313
17.891 29.558 27.152
17.891 29.550 26.990
17.890 29.543 26.825
17.890 29.535 26.668
17.889 29.528 26.499
17.889 29.522 26.347
17.889 29.516 26.174
17.889 29.505 26.022
17.888 29.493 25.852
17.888 29.484 25.686
17.888 29.473 25.533
17.887 29.472 25.369
17.887 29.490 25.203
17.887 29.510 25.036
17.886 29.543 24.876
17.886 29.578 24.712
17.885 29.598 24.547
17.885 29.610 24.385
17.884 29.613 24.226
17.883 29.606 24.053
17.882 29.604 23.892
17.882 29.615 23.740
17.881 29.617 23.569
17.880 29.610 23.408
17.879 29.608 23.240
17.879 29.612 23.087
17.878 29.607 22.917
17.877 29.603 22.757
17.877 29.605 22.596
17.876 29.614 22.431
17.875 29.617 22.274
17.875 29.612 22.101
17.874 29.613 21.943
17.873 29.619 21.775
17.873 29.622 21.617
17.872 29.621 21.455
17.871 29.619 21.289
17.871 29.619 21.127
17.870 29.611 20.967
17.870 29.605 20.809
17.869 29.601 20.636
17.868 29.601 20.483
17.868 29.611 20.309
17.867 29.614 20.162
17.867 29.611 19.984
17.866 29.605 19.826
17.865 29.594 19.666
17.865 29.589 19.501
17.864 29.587 19.338
17.864 29.583 19.177
17.863 29.585 19.008
17.863 29.584 18.856
17.862 29.575 18.686
17.861 29.571 18.529
17.861 29.564 18.357
17.860 29.557 18.203
17.859 29.556 18.039
17.858 29.562 17.873
17.858 29.572 17.707
17.857 29.571 17.548
17.856 29.574 17.379
17.855 29.582 17.217
17.854 29.600 17.058
17.854 29.634 16.878
17.853 29.662 16.728
17.852 29.669 16.561
17.852 29.674 16.389
17.851 29.678 16.232
17.850 29.672 16.063
17.850 29.658 15.898
17.849 29.626 15.743
17.849 29.603 15.585
17.848 29.615 15.421
17.848 29.640 15.253
17.848 29.633 15.083
17.847 29.611 14.924
17.847 29.608 14.769
17.846 29.637 14.600
17.845 29.658 14.439
17.845 29.655 14.257
17.844 29.652 14.094
17.843 29.576 13.947
17.842 29.447 13.868
17.841 29.257 13.816
18.000 30.130 30.718
18.000 30.035 30.643
17.999 29.928 30.568
17.999 29.826 30.485
17.998 29.731 30.401
17.998 29.643 30.321
17.997 29.571 30.244
17.997 29.484 30.078
17.997 29.463 29.922
17.997 29.475 29.755
17.997 29.491 29.595
17.997 29.491 29.433
17.997 29.477 29.276
17.997 29.470 29.104
17.996 29.470 28.947
17.996 29.470 28.778
17.996 29.475 28.615
17.995 29.477 28.457
17.995 29.478 28.288
17.994 29.472 28.137
17.994 29.460 27.966
17.993 29.455 27.811
17.992 29.458 27.637
17.991 29.460 27.484
17.991 29.453 27.323
17.990 29.446 27.153
17.989 29.439 26.993
17.989 29.427 26.833
17.988 29.421 26.671
17.988 29.415 26.507
17.988 29.409 26.350
17.987 29.405 26.183
17.987 29.393 26.020
17.987 29.381 25.860
17.987 29.369 25.700
17.986 29.350 25.533
17.986 29.343 25.373
17.986 29.353 25.207
17.985 29.369 25.049
17.985 29.398 24.883
17.984 29.438 24.718
17.984 29.467 24.563
17.983 29.484 24.388
17.982 29.498 24.229
17.982 29.492 24.069
17.981 29.491 23.903
17.980 29.506 23.740
17.979 29.500 23.571
17.979 29.489 23.418
17.978 29.489 23.253
17.977 29.492 23.088
17.976 29.493 22.931
17.976 29.492 22.765
17.975 29.491 22.597
17.974 29.501 22.438
17.974 29.504 22.275
17.973 29.501 22.112
17.973 29.503 21.964
17.972 29.506 21.779
17.971 29.506 21.626
17.971 29.506 21.459
17.970 29.504 21.302
17.969 29.501 21.138
17.969 29.494 20.979
17.968 29.493 20.804
17.968 29.489 20.657
17.967 29.488 20.484
17.966 29.495 20.323
17.966 29.495 20.162
17.965 29.494 19.996
17.965 29.489 19.838
17.964 29.480 19.673
17.963 29.471 19.510
17.963 29.469 19.355
17.962 29.464 19.191
17.962 29.467 19.019
17.961 29.473 18.861
17.961 29.472 18.694
17.960 29.463 18.534
17.959 29.458 18.370
17.959 29.449 18.210
17.958 29.447 18.044
17.957 29.453 17.886
17.956 29.456 17.724
17.956 29.456 17.549
17.955 29.458 17.397
17.954 29.469 17.233
17.953 29.488 17.063
17.952 29.519 16.900
17.952 29.545 16.728
17.951 29.548 16.576
17.950 29.551 16.408
17.950 29.553 16.248
17.949 29.550 16.069
17.949 29.549 15.916
17.948 29.533 15.748
17.948 29.528 15.597
17.947 29.538 15.428
17.947 29.561 15.249
17.946 29.542 15.092
17.946 29.503 14.950
17.945 29.487 14.774
17.945 29.508 14.613
17.944 29.557 14.454
17.944 29.568 14.288
17.943 29.570 14.184
17.942 29.544 14.026
17.942 29.484 13.961
17.941 29.351 13.880
18.101 30.206 30.863
18.100 30.100 30.804
18.100 30.010 30.723
18.099 29.915 30.638
18.099 29.812 30.561
18.098 29.714 30.487
18.098 29.621 30.409
18.097 29.534 30.323
18.097 29.461 30.245
18.096 29.369 30.083
18.096 29.353 29.920
18.096 29.364 29.759
18.096 29.378 29.591
18.096 29.383 29.436
18.096 29.368 29.269
18.096 29.359 29.112
18.096 29.362 28.944
18.096 29.357 28.790
18.095 29.360 28.624
18.095 29.367 28.463
18.094 29.367 28.295
18.094 29.358 28.131
18.093 29.352 27.981
18.092 29.352 27.805
18.092 29.355 27.648
18.091 29.355 27.484
18.090 29.344 27.322
18.089 29.337 27.162
18.089 29.329 27.001
18.088 29.316 26.837
18.088 29.307 26.677
18.087 29.300 26.511
18.087 29.294 26.347
18.087 29.288 26.193
18.087 29.281 26.022
18.086 29.271 25.865
18.086 29.260 25.705
18.086 29.242 25.542
18.085 29.230 25.380
18.085 29.232 25.218
18.085 29.244 25.056
18.084 29.263 24.882
18.084 29.294 24.730
18.083 29.331 24.562
18.083 29.356 24.393
18.082 29.379 24.240
18.081 29.384 24.069
18.080 29.385 23.906
18.080 29.398 23.748
18.079 29.389 23.590
18.078 29.378 23.421
18.077 29.379 23.260
18.077 29.383 23.097
18.076 29.386 22.929
18.075 29.386 22.779
18.075 29.389 22.604
18.074 29.396 22.449
18.073 29.396 22.288
18.073 29.387 22.112
18.072 29.387 21.966
18.071 29.388 21.788
18.071 29.385 21.633
18.070 29.387 21.472
18.070 29.388 21.306
18.069 29.386 21.143
18.068 29.380 20.989
18.068 29.383 20.825
18.067 29.383 20.655
18.067 29.382 20.493
18.066 29.382 20.336
18.065 29.383 20.172
18.065 29.383 20.006
18.064 29.378 19.848
18.064 29.370 19.675
18.063 29.361 19.523
18.062 29.352 19.362
18.062 29.345 19.196
18.061 29.352 19.028
18.061 29.359 18.872
18.060 29.360 18.715
18.060 29.352 18.539
18.059 29.347 18.384
18.058 29.344 18.217
18.058 29.342 18.058
18.057 29.348 17.892
18.056 29.346 17.732
18.055 29.338 17.571
18.054 29.340 17.403
18.054 29.357 17.242
18.053 29.379 17.074
18.052 29.409 16.911
18.051 29.431 16.738
18.051 29.433 16.589
18.050 29.431 16.411
18.049 29.434 16.255
18.049 29.435 16.095
18.048 29.450 15.924
18.048 29.461 15.765
18.047 29.460 15.594
18.047 29.468 15.451
18.047 29.470 15.259
18.046 29.444 15.103
18.045 29.377 14.951
18.045 29.367 14.779
18.044 29.336 14.632
18.044 29.330 14.472
18.043 29.362 14.308
18.042 29.393 14.130
18.041 29.357 13.977
18.040 29.222 13.891
18.200 30.075 30.852
18.200 29.990 30.804
18.199 29.900 30.722
18.199 29.804 30.643
18.198 29.703 30.564
18.198 29.606 30.486
18.197 29.513 30.417
18.197 29.425 30.329
18.196 29.349 30.237
18.196 29.252 30.098
18.196 29.239 29.919
18.196 29.251 29.758
18.196 29.259 29.605
18.196 29.259 29.437
18.196 29.248 29.275
18.196 29.242 29.110
18.195 29.240 28.949
18.195 29.236 28.793
18.195 29.240 28.625
18.194 29.246 28.458
18.194 29.252 28.305
18.193 29.247 28.144
18.193 29.246 27.969
18.192 29.251 27.818
18.191 29.252 27.658
18.190 29.243 27.482
18.190 29.230 27.332
18.189 29.225 27.163
18.188 29.219 26.999
18.188 29.211 26.841
18.187 29.200 26.683
18.187 29.192 26.518
18.187 29.186 26.352
18.186 29.178 26.198
18.186 29.171 26.026
18.186 29.163 25.872
18.186 29.155 25.706
18.185 29.136 25.549
18.185 29.127 25.380
18.185 29.125 25.227
18.184 29.123 25.058
18.184 29.133 24.904
18.183 29.158 24.728
18.183 29.191 24.570
18.182 29.229 24.400
18.181 29.262 24.246
18.181 29.273 24.078
18.180 29.279 23.919
18.179 29.287 23.750
18.178 29.278 23.596
18.178 29.269 23.420
18.177 29.269 23.267
18.176 29.272 23.107
18.176 29.279 22.942
18.175 29.279 22.773
18.174 29.284 22.617
18.174 29.291 22.452
18.173 29.284 22.293
18.172 29.274 22.131
18.172 29.271 21.963
18.171 29.271 21.805
18.170 29.268 21.643
18.170 29.266 21.481
18.169 29.267 21.312
18.168 29.267 21.157
18.168 29.264 20.991
18.167 29.272 20.829
18.167 29.273 20.666
18.166 29.271 20.503
18.165 29.266 20.344
18.165 29.261 20.182
18.164 29.263 20.020
18.164 29.260 19.851
18.163 29.255 19.692
18.162 29.247 19.530
18.162 29.236 19.372
18.161 29.230 19.202
18.161 29.237 19.049
18.160 29.249 18.875
18.160 29.247 18.719
18.159 29.243 18.557
18.158 29.238 18.388
18.158 29.236 18.235
18.157 29.235 18.058
18.156 29.238 17.905
18.155 29.235 17.740
18.155 29.221 17.585
18.154 29.225 17.411
18.153 29.245 17.249
18.152 29.265 17.094
18.151 29.295 16.918
18.151 29.311 16.757
18.150 29.312 16.584
18.149 29.313 16.435
18.149 29.317 16.265
18.148 29.326 16.113
18.148 29.349 15.954
18.147 29.365 15.773
18.147 29.357 15.605
18.147 29.348 15.505
18.146 29.351 15.372
18.146 29.303 15.209
18.145 29.288 15.031
18.145 29.249 14.881
18.144 29.232 14.716
18.143 29.170 14.560
18.143 29.170 14.474
18.142 29.210 14.256
18.142 29.236 14.159
18.141 29.262 13.978
18.140 29.130 13.906
18.139 28.932 13.856
18.298 29.796 30.729
18.298 29.699 30.653
18.297 29.599 30.563
18.297 29.503 30.481
18.296 29.408 30.409
18.296 29.317 30.337
18.295 29.240 30.255
18.295 29.179 30.164
18.295 29.124 30.011
18.295 29.134 29.843
18.295 29.145 29.686
18.295 29.148 29.523
18.295 29.146 29.359
18.295 29.141 29.194
18.295 29.138 29.037
18.294 29.134 28.873
18.294 29.129 28.709
18.294 29.127 28.551
18.293 29.140 28.382
18.293 29.140 28.221
18.292 29.138 28.070
18.291 29.139 27.895
18.291 29.141 27.737
18.290 29.136 27.575
18.289 29.121 27.410
18.288 29.114 27.249
18.288 29.113 27.088
18.287 29.109 26.933
18.287 29.099 26.763
18.286 29.085 26.598
18.286 29.079 26.448
18.285 29.072 26.273
18.285 29.067 26.124
18.285 29.061 25.954
18.285 29.052 25.793
18.285 29.042 25.632
18.284 29.023 25.470
18.284 29.017 25.311
18.283 29.013 25.145
18.283 29.007 24.982
18.282 29.018 24.824
18.282 29.041 24.653
18.281 29.080 24.500
18.281 29.129 24.327
18.280 29.159 24.171
18.279 29.166 24.004
18.279 29.173 23.840
18.278 29.179 23.673
18.277 29.169 23.522
18.276 29.161 23.352
18.276 29.162 23.185
18.275 29.166 23.034
18.274 29.163 22.867
18.274 29.165 22.702
18.273 29.175 22.542
18.272 29.177 22.376
18.272 29.167 22.219
18.271 29.159 22.056
18.270 29.159 21.897
18.270 29.154 21.729
18.269 29.150 21.566
18.269 29.150 21.405
18.268 29.152 21.245
18.267 29.154 21.085
18.267 29.156 20.916
18.266 29.162 20.758
18.265 29.160 20.594
18.265 29.155 20.435
18.264 29.146 20.270
18.264 29.145 20.105
18.263 29.147 19.947
18.263 29.142 19.785
18.262 29.137 19.619
18.261 29.125 19.459
18.261 29.118 19.296
18.260 29.119 19.131
18.260 29.133 18.978
18.259 29.141 18.802
18.259 29.134 18.646
18.258 29.126 18.485
18.257 29.125 18.322
18.257 29.125 18.162
18.256 29.125 17.993
18.255 29.127 17.834
18.254 29.117 17.664
18.253 29.112 17.510
18.253 29.126 17.347
18.252 29.147 17.179
18.251 29.172 17.013
18.250 29.196 16.849
18.250 29.200 16.694
18.249 29.198 16.517
18.248 29.202 16.358
18.248 29.207 16.194
18.247 29.223 16.028
18.247 29.245 15.870
18.246 29.241 15.707
18.246 29.215 15.537
18.245 29.176 15.379
18.245 29.125 15.215
18.244 29.120 15.075
18.244 29.140 14.895
18.243 29.128 14.732
18.243 29.118 14.570
18.242 29.105 14.405
18.241 29.132 14.247
18.240 29.134 14.083
18.240 29.105 13.993
18.239 28.982 13.920
18.238 28.831 13.868
18.398 29.685 30.730
18.397 29.591 30.649
18.396 29.489 30.572
18.396 29.394 30.492
18.395 29.303 30.410
18.395 29.211 30.333
18.395 29.131 30.259
18.394 29.065 30.172
18.394 29.011 30.011
18.394 29.020 29.850
18.394 29.031 29.682
18.394 29.037 29.521
18.394 29.036 29.370
18.394 29.039 29.194
18.394 29.040 29.038
18.394 29.038 28.877
18.393 29.032 28.718
18.393 29.026 28.545
18.393 29.036 28.395
18.392 29.038 28.222
18.391 29.033 28.066
18.391 29.032 27.898
18.390 29.034 27.751
18.389 29.030 27.574
18.388 29.014 27.415
18.388 29.008 27.257
18.387 29.011 27.097
18.386 29.008 26.928
18.386 28.994 26.772
18.385 28.979 26.604
18.385 28.969 26.446
18.385 28.964 26.289
18.384 28.963 26.121
18.384 28.960 25.956
18.384 28.951 25.798
18.384 28.938 25.639
18.383 28.920 25.478
18.383 28.912 25.312
18.383 28.907 25.153
18.382 28.898 24.994
18.382 28.902 24.824
18.381 28.920 24.667
18.381 28.960 24.498
18.380 29.014 24.336
18.379 29.045 24.168
18.379 29.052 24.008
18.378 29.059 23.858
18.377 29.067 23.683
18.376 29.064 23.520
18.376 29.058 23.359
18.375 29.055 23.201
18.374 29.058 23.036
18.373 29.056 22.872
18.373 29.060 22.716
18.372 29.067 22.545
18.372 29.070 22.387
18.371 29.060 22.222
18.370 29.056 22.065
18.370 29.058 21.897
18.369 29.054 21.738
18.368 29.054 21.572
18.368 29.053 21.420
18.367 29.056 21.248
18.367 29.059 21.091
18.366 29.060 20.930
18.365 29.064 20.761
18.365 29.060 20.607
18.364 29.052 20.440
18.363 29.043 20.274
18.363 29.041 20.118
18.362 29.042 19.950
18.362 29.038 19.791
18.361 29.030 19.634
18.361 29.023 19.465
18.360 29.016 19.305
18.359 29.014 19.144
18.359 29.024 18.983
18.358 29.028 18.815
18.358 29.022 18.657
18.357 29.017 18.494
18.356 29.017 18.329
18.356 29.022 18.168
18.355 29.020 18.004
18.354 29.020 17.842
18.353 29.013 17.681
18.353 29.012 17.522
18.352 29.028 17.348
18.351 29.050 17.187
18.350 29.072 17.025
18.349 29.094 16.858
18.349 29.099 16.692
18.348 29.095 16.539
18.347 29.097 16.374
18.347 29.101 16.201
18.346 29.111 16.055
18.346 29.116 15.873
18.345 29.103 15.706
18.345 29.067 15.552
18.344 28.986 15.399
18.344 28.979 15.312
18.343 29.038 15.000
18.343 29.035 14.832
18.342 29.038 14.664
18.342 29.032 14.500
18.341 29.038 14.339
18.340 29.064 14.167
18.339 28.996 14.010
18.338 28.890 13.930
18.338 28.744 13.871
18.497 29.589 30.730
18.496 29.480 30.649
18.496 29.378 30.570
18.495 29.283 30.492
18.495 29.191 30.409
18.494 29.100 30.328
18.494 29.024 30.257
18.493 28.960 30.179
18.493 28.905 30.016
18.493 28.911 29.853
18.493 28.920 29.689
18.493 28.920 29.528
18.493 28.924 29.367
18.493 28.932 29.202
18.493 28.936 29.037
18.493 28.935 28.881
18.493 28.931 28.714
18.492 28.932 28.556
18.492 28.938 28.393
18.491 28.944 28.228
18.491 28.940 28.075
18.490 28.930 27.906
18.489 28.930 27.739
18.488 28.921 27.581
18.487 28.904 27.423
18.487 28.897 27.259
18.486 28.900 27.093
18.486 28.899 26.943
18.485 28.884 26.774
18.485 28.864 26.615
18.484 28.856 26.445
18.484 28.856 26.287
18.484 28.861 26.130
18.484 28.861 25.969
18.483 28.856 25.804
18.483 28.845 25.640
18.483 28.826 25.481
18.482 28.818 25.321
18.482 28.810 25.154
18.481 28.796 24.994
18.481 28.794 24.836
18.480 28.806 24.672
18.480 28.844 24.507
18.479 28.899 24.342
18.478 28.927 24.185
18.478 28.933 24.019
18.477 28.944 23.846
18.476 28.955 23.698
18.475 28.961 23.520
18.475 28.960 23.366
18.474 28.958 23.207
18.473 28.954 23.044
18.473 28.953 22.881
18.472 28.954 22.717
18.471 28.963 22.554
18.471 28.965 22.395
18.470 28.959 22.229
18.470 28.961 22.069
18.469 28.962 21.907
18.468 28.959 21.750
18.468 28.959 21.576
18.467 28.958 21.424
18.466 28.960 21.259
18.466 28.960 21.095
18.465 28.959 20.929
18.465 28.962 20.778
18.464 28.956 20.610
18.463 28.952 20.450
18.463 28.946 20.285
18.462 28.943 20.118
18.462 28.943 19.969
18.461 28.936 19.797
18.460 28.929 19.637
18.460 28.923 19.476
18.459 28.913 19.318
18.459 28.912 19.153
18.458 28.918 18.988
18.458 28.917 18.825
18.457 28.911 18.669
18.456 28.911 18.500
18.456 28.914 18.340
18.455 28.914 18.176
18.454 28.914 18.016
18.454 28.913 17.850
18.453 28.910 17.693
18.452 28.914 17.531
18.451 28.929 17.356
18.450 28.949 17.204
18.449 28.964 17.040
18.449 28.983 16.865
18.448 28.986 16.700
18.447 28.974 16.545
18.447 28.978 16.375
18.446 28.980 16.222
18.446 28.980 16.064
18.445 28.986 15.892
18.445 28.989 15.792
18.444 28.966 15.642
18.444 28.928 15.491
18.443 28.908 15.352
18.443 28.907 15.157
18.443 28.920 14.995
18.442 28.921 14.844
18.441 28.930 14.680
18.441 28.937 14.510
18.440 28.944 14.346
18.440 28.968 14.198
18.438 28.923 14.014
18.438 28.868 13.929
18.597 29.563 30.807
18.596 29.471 30.731
18.596 29.376 30.656
18.595 29.272 30.576
18.594 29.172 30.495
18.594 29.079 30.415
18.593 28.990 30.335
18.593 28.917 30.257
18.593 28.855 30.179
18.592 28.796 30.015
18.592 28.802 29.851
18.592 28.811 29.696
18.592 28.816 29.532
18.592 28.821 29.363
18.592 28.825 29.209
18.592 28.835 29.041
18.592 28.831 28.886
18.592 28.825 28.718
18.592 28.827 28.560
18.591 28.835 28.388
18.591 28.841 28.235
18.590 28.832 28.071
18.589 28.823 27.912
18.588 28.818 27.746
18.588 28.809 27.588
18.587 28.796 27.425
18.586 28.786 27.269
18.585 28.792 27.099
18.585 28.790 26.937
18.584 28.772 26.773
18.584 28.753 26.618
18.584 28.748 26.461
18.583 28.754 26.291
18.583 28.761 26.135
18.583 28.765 25.964
18.583 28.762 25.810
18.583 28.750 25.647
18.582 28.732 25.485
18.582 28.726 25.322
18.581 28.715 25.161
18.581 28.700 25.004
18.580 28.693 24.837
18.580 28.700 24.677
18.579 28.733 24.520
18.578 28.785 24.337
18.578 28.806 24.254
18.578 28.822 24.112
18.577 28.832 23.944
18.576 28.847 23.779
18.575 28.858 23.619
18.575 28.862 23.452
18.574 28.861 23.285
18.573 28.855 23.134
18.572 28.852 22.965
18.572 28.850 22.805
18.571 28.856 22.643
18.571 28.865 22.481
18.570 28.861 22.327
18.569 28.859 22.147
18.569 28.863 21.998
18.568 28.862 21.830
18.567 28.861 21.677
18.567 28.863 21.507
18.566 28.865 21.339
18.566 28.863 21.191
18.565 28.860 21.023
18.564 28.858 20.856
18.564 28.853 20.699
18.563 28.854 20.534
18.563 28.852 20.376
18.562 28.849 20.220
18.561 28.847 20.052
18.561 28.838 19.885
18.560 28.833 19.725
18.560 28.831 19.569
18.559 28.824 19.404
18.558 28.817 19.239
18.558 28.816 19.080
18.557 28.814 18.921
18.557 28.809 18.747
18.556 28.806 18.595
18.556 28.811 18.435
18.555 28.812 18.261
18.554 28.809 18.100
18.553 28.807 17.949
18.553 28.801 17.781
18.552 28.806 17.617
18.551 28.821 17.460
18.550 28.838 17.290
18.549 28.853 17.122
18.549 28.870 16.965
18.548 28.880 16.797
18.547 28.875 16.630
18.547 28.872 16.481
18.546 28.872 16.311
18.545 28.868 16.142
18.545 28.877 15.988
18.544 28.881 15.809
18.544 28.865 15.662
18.544 28.859 15.506
18.543 28.836 15.335
18.543 28.814 15.186
18.542 28.809 15.010
18.541 28.797 14.849
18.541 28.799 14.695
18.540 28.819 14.526
18.540 28.835 14.347
18.539 28.853 14.205
18.538 28.803 14.050
18.537 28.723 13.957
18.536 28.549 13.871
18.696 29.374 30.736
18.695 29.265 30.656
18.694 29.162 30.576
18.694 29.064 30.497
18.693 28.974 30.419
18.693 28.888 30.339
18.693 28.819 30.255
18.692 28.722 30.105
18.692 28.699 29.935
18.692 28.711 29.773
18.692 28.712 29.618
18.692 28.715 29.448
18.692 28.722 29.290
18.692 28.728 29.123
18.692 28.730 28.973
18.692 28.724 28.794
18.691 28.723 28.642
18.691 28.727 28.481
18.690 28.737 28.317
18.690 28.740 28.157
18.689 28.733 27.994
18.688 28.726 27.833
18.688 28.720 27.667
18.687 28.714 27.509
18.686 28.699 27.347
18.685 28.692 27.193
18.685 28.692 27.022
18.684 28.679 26.861
18.684 28.655 26.704
18.683 28.644 26.542
18.683 28.646 26.381
18.683 28.659 26.211
18.683 28.670 26.056
18.682 28.671 25.891
18.682 28.670 25.731
18.682 28.658 25.569
18.682 28.645 25.409
18.681 28.639 25.245
18.681 28.622 25.084
18.680 28.600 24.926
18.679 28.590 24.761
18.679 28.605 24.602
18.678 28.642 24.444
18.678 28.683 24.282
18.677 28.707 24.097
18.676 28.723 23.948
18.676 28.744 23.779
18.675 28.759 23.626
18.674 28.762 23.462
18.673 28.759 23.289
18.673 28.753 23.141
18.672 28.747 22.973
18.671 28.743 22.811
18.671 28.755 22.645
18.670 28.766 22.485
18.670 28.762 22.333
18.669 28.760 22.166
18.668 28.762 21.999
18.668 28.760 21.841
18.667 28.760 21.677
18.666 28.762 21.517
18.666 28.762 21.359
18.665 28.759 21.185
18.665 28.752 21.029
18.664 28.748 20.870
18.663 28.746 20.707
18.663 28.750 20.541
18.662 28.755 20.383
18.662 28.755 20.219
18.661 28.747 20.061
18.660 28.736 19.894
18.660 28.729 19.736
18.659 28.733 19.571
18.659 28.729 19.407
18.658 28.722 19.253
18.658 28.721 19.092
18.657 28.713 18.920
18.656 28.708 18.767
18.656 28.709 18.601
18.655 28.714 18.440
18.654 28.715 18.277
18.654 28.708 18.113
18.653 28.702 17.953
18.652 28.699 17.789
18.651 28.698 17.636
18.651 28.714 17.457
18.650 28.735 17.301
18.649 28.749 17.135
18.648 28.767 16.971
18.647 28.776 16.815
18.647 28.776 16.636
18.646 28.769 16.479
18.645 28.759 16.322
18.645 28.746 16.170
18.644 28.756 16.004
18.644 28.782 15.831
18.643 28.811 15.661
18.643 28.800 15.505
18.643 28.764 15.350
18.642 28.733 15.183
18.642 28.707 15.024
18.641 28.687 14.865
18.640 28.688 14.698
18.640 28.704 14.539
18.639 28.727 14.371
18.638 28.748 14.197
18.638 28.693 14.047
18.636 28.483 13.906
18.635 28.294 13.855
18.795 29.268 30.734
18.794 29.169 30.660
18.794 29.064 30.580
18.793 28.966 30.495
18.793 28.875 30.419
18.792 28.792 30.340
18.792 28.725 30.259
18.791 28.630 30.101
18.791 28.603 29.947
18.791 28.612 29.775
18.791 28.614 29.618
18.791 28.616 29.451
18.791 28.620 29.288
18.791 28.627 29.137
18.791 28.630 28.965
18.791 28.624 28.807
18.790 28.621 28.647
18.790 28.624 28.482
18.790 28.637 28.321
18.789 28.643 28.159
18.788 28.638 27.995
18.788 28.626 27.836
18.787 28.619 27.675
18.786 28.612 27.516
18.785 28.600 27.348
18.784 28.591 27.192
18.784 28.590 27.024
18.783 28.579 26.873
18.783 28.556 26.712
18.782 28.549 26.532
18.782 28.550 26.385
18.782 28.558 26.227
18.782 28.571 26.066
18.782 28.576 25.892
18.781 28.580 25.734
18.781 28.574 25.573
18.781 28.570 25.414
18.780 28.562 25.246
18.780 28.535 25.092
18.779 28.506 24.927
18.779 28.492 24.773
18.778 28.496 24.606
18.777 28.530 24.438
18.777 28.571 24.284
18.776 28.595 24.114
18.775 28.618 23.951
18.775 28.644 23.796
18.774 28.659 23.620
18.773 28.661 23.466
18.773 28.653 23.306
18.772 28.648 23.144
18.771 28.642 22.977
18.771 28.639 22.821
18.770 28.652 22.661
18.769 28.666 22.493
18.769 28.661 22.327
18.768 28.660 22.172
18.767 28.663 22.007
18.767 28.662 21.848
18.766 28.661 21.682
18.766 28.663 21.528
18.765 28.666 21.354
18.764 28.657 21.203
18.764 28.649 21.037
18.763 28.650 20.883
18.762 28.645 20.711
18.762 28.647 20.551
18.761 28.655 20.388
18.761 28.651 20.231
18.760 28.643 20.060
18.760 28.631 19.908
18.759 28.627 19.743
18.758 28.630 19.584
18.758 28.631 19.414
18.757 28.626 19.260
18.757 28.620 19.096
18.756 28.614 18.937
18.756 28.610 18.772
18.755 28.614 18.613
18.754 28.619 18.441
18.754 28.618 18.291
18.753 28.612 18.121
18.752 28.610 17.963
18.751 28.604 17.797
18.751 28.602 17.637
18.750 28.613 17.474
18.749 28.627 17.310
18.748 28.643 17.149
18.747 28.662 16.982
18.747 28.675 16.817
18.746 28.681 16.657
18.745 28.674 16.498
18.744 28.656 16.323
18.744 28.640 16.171
18.743 28.641 16.008
18.743 28.647 15.866
18.743 28.699 15.691
18.742 28.700 15.517
18.742 28.648 15.335
18.741 28.633 15.185
18.741 28.616 15.038
18.740 28.603 14.879
18.740 28.606 14.709
18.739 28.620 14.550
18.738 28.640 14.390
18.738 28.653 14.209
18.737 28.620 14.060
18.736 28.527 13.973
18.735 28.400 13.905
18.734 28.194 13.862
18.895 29.355 30.881
18.895 29.270 30.818
18.894 29.178 30.732
18.893 29.077 30.656
18.893 28.969 30.586
18.892 28.870 30.504
18.892 28.781 30.419
18.891 28.697 30.340
18.891 28.628 30.265
18.890 28.533 30.103
18.890 28.504 29.938
18.890 28.512 29.781
18.890 28.516 29.613
18.890 28.522 29.471
18.890 28.527 29.288
18.890 28.532 29.127
18.890 28.537 28.971
18.890 28.532 28.814
18.890 28.522 28.645
18.889 28.523 28.490
18.889 28.537 28.320
18.888 28.547 28.167
18.888 28.543 27.998
18.887 28.529 27.849
18.886 28.521 27.669
18.885 28.515 27.517
18.884 28.507 27.360
18.884 28.497 27.189
18.883 28.493 27.034
18.883 28.482 26.870
18.882 28.462 26.711
18.882 28.453 26.551
18.881 28.450 26.387
18.881 28.455 26.227
18.881 28.468 26.057
18.881 28.475 25.908
18.881 28.484 25.743
18.880 28.492 25.573
18.880 28.488 25.417
18.880 28.481 25.254
18.879 28.453 25.093
18.879 28.417 24.934
18.878 28.398 24.775
18.877 28.400 24.613
18.877 28.425 24.448
18.876 28.464 24.292
18.875 28.491 24.115
18.875 28.520 23.961
18.874 28.547 23.806
18.873 28.561 23.626
18.873 28.566 23.465
18.872 28.561 23.314
18.871 28.554 23.147
18.870 28.546 22.990
18.870 28.548 22.819
18.869 28.557 22.663
18.869 28.564 22.505
18.868 28.565 22.339
18.867 28.561 22.179
18.867 28.563 22.014
18.866 28.562 21.855
18.865 28.556 21.690
18.865 28.560 21.529
18.864 28.563 21.368
18.864 28.557 21.203
18.863 28.550 21.047
18.862 28.550 20.885
18.862 28.550 20.721
18.861 28.547 20.561
18.861 28.550 20.397
18.860 28.548 20.238
18.859 28.537 20.076
18.859 28.528 19.912
18.858 28.526 19.756
18.858 28.529 19.585
18.857 28.532 19.432
18.857 28.531 19.268
18.856 28.527 19.099
18.855 28.522 18.945
18.855 28.520 18.779
18.854 28.523 18.618
18.854 28.523 18.460
18.853 28.515 18.293
18.852 28.511 18.128
18.851 28.513 17.974
18.851 28.508 17.809
18.850 28.506 17.643
18.849 28.514 17.480
18.848 28.526 17.322
18.847 28.543 17.159
18.847 28.564 16.990
18.846 28.584 16.829
18.845 28.588 16.670
18.844 28.575 16.500
18.844 28.550 16.345
18.843 28.530 16.172
18.843 28.520 16.098
18.842 28.500 15.782
18.842 28.517 15.628
18.841 28.525 15.456
18.841 28.536 15.281
18.840 28.541 15.129
18.840 28.542 14.963
18.839 28.536 14.801
18.839 28.541 14.640
18.838 28.553 14.470
18.837 28.559 14.318
18.837 28.571 14.139
18.835 28.450 13.988
18.835 28.291 13.916
18.834 28.103 13.870
18.994 29.258 30.873
18.994 29.174 30.817
18.993 29.082 30.738
18.993 28.978 30.662
18.992 28.876 30.586
18.992 28.777 30.502
18.991 28.688 30.428
18.991 28.603 30.348
18.990 28.533 30.261
18.990 28.430 30.109
18.990 28.396 29.940
18.990 28.405 29.786
18.990 28.419 29.613
18.990 28.427 29.459
18.990 28.433 29.298
18.990 28.437 29.134
18.990 28.440 28.978
18.989 28.437 28.806
18.989 28.429 28.656
18.989 28.430 28.490
18.988 28.444 28.323
18.988 28.457 28.167
18.987 28.451 28.008
18.986 28.434 27.838
18.985 28.429 27.687
18.985 28.425 27.516
18.984 28.418 27.355
18.983 28.407 27.199
18.983 28.400 27.038
18.982 28.385 26.872
18.981 28.367 26.721
18.981 28.361 26.550
18.981 28.354 26.396
18.980 28.357 26.222
18.980 28.365 26.072
18.980 28.376 25.907
18.980 28.388 25.744
18.980 28.402 25.584
18.980 28.406 25.414
18.979 28.397 25.264
18.979 28.367 25.101
18.978 28.328 24.937
18.977 28.305 24.775
18.977 28.304 24.621
18.976 28.325 24.453
18.975 28.359 24.290
18.975 28.390 24.132
18.974 28.422 23.961
18.973 28.452 23.800
18.973 28.456 23.647
18.972 28.461 23.474
18.971 28.457 23.312
18.971 28.447 23.163
18.970 28.444 22.989
18.969 28.448 22.840
18.969 28.462 22.658
18.968 28.472 22.508
18.967 28.472 22.347
18.967 28.468 22.183
18.966 28.468 22.024
18.966 28.467 21.861
18.965 28.461 21.701
18.964 28.464 21.532
18.964 28.466 21.380
18.963 28.463 21.215
18.962 28.458 21.051
18.962 28.459 20.889
18.961 28.459 20.733
18.961 28.456 20.563
18.960 28.456 20.404
18.960 28.452 20.245
18.959 28.445 20.080
18.958 28.434 19.926
18.958 28.430 19.760
18.957 28.434 19.594
18.957 28.433 19.437
18.956 28.431 19.277
18.956 28.432 19.115
18.955 28.425 18.950
18.954 28.422 18.788
18.954 28.431 18.623
18.953 28.428 18.468
18.952 28.415 18.299
18.952 28.412 18.145
18.951 28.414 17.986
18.950 28.408 17.815
18.949 28.406 17.655
18.949 28.408 17.497
18.948 28.421 17.328
18.947 28.440 17.162
18.946 28.466 17.003
18.945 28.490 16.835
18.945 28.495 16.676
18.944 28.482 16.515
18.943 28.459 16.357
18.943 28.442 16.193
18.942 28.433 16.024
18.942 28.421 15.863
18.941 28.395 15.785
18.940 28.424 15.306
18.940 28.446 15.144
18.940 28.460 14.971
18.939 28.460 14.814
18.938 28.456 14.648
18.938 28.463 14.478
18.937 28.469 14.325
18.936 28.466 14.172
18.936 28.445 14.082
18.935 28.355 13.996
18.934 28.199 13.921
18.933 27.937 13.875
19.093 28.992 30.737
19.092 28.888 30.660
19.092 28.791 30.588
19.091 28.692 30.503
19.091 28.601 30.422
19.090 28.514 30.350
19.090 28.444 30.270
19.090 28.381 30.192
19.089 28.307 30.024
19.089 28.297 29.866
19.089 28.313 29.703
19.089 28.325 29.537
19.089 28.331 29.384
19.089 28.332 29.219
19.089 28.337 29.059
19.089 28.341 28.897
19.089 28.338 28.729
19.088 28.337 28.572
19.088 28.341 28.415
19.088 28.364 28.246
19.087 28.370 28.083
19.086 28.354 27.930
19.085 28.345 27.763
19.085 28.338 27.607
19.084 28.334 27.444
19.083 28.322 27.284
19.082 28.309 27.118
19.082 28.295 26.965
19.081 28.278 26.793
19.081 28.268 26.637
19.080 28.262 26.475
19.080 28.256 26.322
19.080 28.262 26.151
19.080 28.273 25.991
19.080 28.292 25.826
19.080 28.313 25.670
19.079 28.326 25.510
19.079 28.324 25.339
19.078 28.296 25.181
19.078 28.250 25.027
19.077 28.217 24.863
19.077 28.207 24.706
19.076 28.217 24.542
19.075 28.249 24.374
19.075 28.283 24.218
19.074 28.313 24.053
19.073 28.343 23.887
19.073 28.358 23.725
19.072 28.359 23.564
19.071 28.358 23.404
19.070 28.354 23.244
19.070 28.351 23.081
19.069 28.351 22.917
19.069 28.361 22.760
19.068 28.375 22.590
19.067 28.375 22.434
19.067 28.370 22.269
19.066 28.366 22.110
19.065 28.367 21.946
19.065 28.364 21.791
19.064 28.360 21.625
19.064 28.365 21.462
19.063 28.371 21.301
19.062 28.367 21.140
19.062 28.368 20.981
19.061 28.372 20.812
19.061 28.365 20.660
19.060 28.360 20.489
19.059 28.359 20.334
19.059 28.359 20.173
19.058 28.350 20.006
19.058 28.334 19.850
19.057 28.335 19.691
19.056 28.338 19.520
19.056 28.329 19.363
19.055 28.329 19.203
19.055 28.329 19.039
19.054 28.322 18.881
19.054 28.325 18.721
19.053 28.332 18.548
19.052 28.320 18.397
19.052 28.307 18.229
19.051 28.309 18.072
19.050 28.306 17.910
19.049 28.304 17.749
19.048 28.302 17.584
19.048 28.305 17.421
19.047 28.322 17.261
19.046 28.349 17.093
19.045 28.375 16.930
19.045 28.388 16.765
19.044 28.384 16.595
19.043 28.361 16.442
19.043 28.354 16.358
19.042 28.345 16.208
19.042 28.342 16.054
19.041 28.353 15.874
19.041 28.329 15.713
19.040 28.308 15.557
19.040 28.310 15.388
19.040 28.332 15.233
19.039 28.360 15.069
19.039 28.371 14.895
19.038 28.372 14.748
19.038 28.373 14.568
19.037 28.370 14.399
19.036 28.365 14.319
19.036 28.356 14.178
19.035 28.297 14.012
19.034 28.177 13.947
19.033 27.927 13.890
19.191 28.802 30.657
19.191 28.699 30.578
19.190 28.602 30.508
19.190 28.510 30.428
19.189 28.423 30.350
19.189 28.353 30.270
19.189 28.291 30.186
19.188 28.217 30.027
19.188 28.207 29.873
19.188 28.222 29.703
19.188 28.238 29.546
19.188 28.245 29.386
19.188 28.243 29.216
19.188 28.243 29.067
19.188 28.247 28.897
19.188 28.248 28.739
19.188 28.242 28.566
19.187 28.251 28.418
19.187 28.273 28.252
19.186 28.272 28.089
19.185 28.260 27.930
19.184 28.248 27.770
19.184 28.240 27.604
19.183 28.238 27.445
19.182 28.224 27.284
19.182 28.214 27.126
19.181 28.201 26.966
19.180 28.182 26.801
19.180 28.175 26.647
19.180 28.169 26.475
19.179 28.164 26.317
19.179 28.168 26.159
19.179 28.181 25.998
19.179 28.202 25.837
19.179 28.217 25.669
19.178 28.228 25.509
19.178 28.223 25.349
19.178 28.193 25.189
19.177 28.148 25.031
19.176 28.119 24.868
19.176 28.116 24.703
19.175 28.125 24.548
19.175 28.156 24.387
19.174 28.197 24.222
19.173 28.224 24.057
19.172 28.247 23.891
19.172 28.261 23.734
19.171 28.259 23.572
19.170 28.261 23.406
19.170 28.260 23.245
19.169 28.260 23.086
19.168 28.264 22.927
19.168 28.274 22.761
19.167 28.284 22.599
19.166 28.284 22.433
19.166 28.283 22.286
19.165 28.275 22.115
19.165 28.277 21.949
19.164 28.274 21.793
19.163 28.269 21.630
19.163 28.273 21.467
19.162 28.277 21.317
19.161 28.275 21.140
19.161 28.277 20.986
19.160 28.278 20.828
19.160 28.275 20.659
19.159 28.265 20.504
19.159 28.265 20.338
19.158 28.271 20.178
19.157 28.260 20.016
19.157 28.244 19.852
19.156 28.245 19.698
19.156 28.244 19.530
19.155 28.234 19.374
19.155 28.233 19.213
19.154 28.233 19.043
19.153 28.228 18.887
19.153 28.227 18.728
19.152 28.230 18.561
19.151 28.219 18.402
19.151 28.209 18.250
19.150 28.213 18.070
19.149 28.210 17.913
19.149 28.210 17.758
19.148 28.206 17.593
19.147 28.206 17.430
19.146 28.219 17.269
19.145 28.251 17.110
19.144 28.281 16.930
19.144 28.293 16.780
19.143 28.288 16.620
19.142 28.266 16.449
19.142 28.253 16.289
19.141 28.257 16.134
19.141 28.260 15.966
19.140 28.252 15.805
19.140 28.237 15.646
19.140 28.222 15.487
19.139 28.224 15.317
19.139 28.244 15.154
19.138 28.261 14.994
19.138 28.264 14.831
19.137 28.266 14.670
19.136 28.268 14.508
19.136 28.261 14.347
19.135 28.258 14.176
19.134 28.237 14.009
19.133 28.133 13.944
19.132 27.937 13.897
19.291 28.700 30.666
19.291 28.612 30.584
19.290 28.518 30.505
19.290 28.430 30.426
19.289 28.344 30.345
19.289 28.275 30.272
19.288 28.170 30.113
19.288 28.129 29.945
19.288 28.130 29.796
19.288 28.139 29.623
19.288 28.153 29.466
19.288 28.154 29.302
19.288 28.150 29.138
19.288 28.149 28.988
19.288 28.157 28.812
19.287 28.157 28.663
19.287 28.157 28.497
19.287 28.177 28.337
19.286 28.188 28.173
19.285 28.178 28.015
19.285 28.168 27.855
19.284 28.161 27.696
19.283 28.153 27.520
19.282 28.142 27.368
19.282 28.129 27.216
19.281 28.120 27.042
19.280 28.106 26.888
19.280 28.094 26.721
19.279 28.089 26.570
19.279 28.085 26.398
19.279 28.088 26.245
19.279 28.098 26.081
19.279 28.111 25.916
19.279 28.120 25.756
19.278 28.123 25.594
19.278 28.120 25.438
19.277 28.096 25.268
19.277 28.060 25.116
19.276 28.027 24.955
19.276 28.018 24.798
19.275 28.023 24.628
19.275 28.044 24.473
19.274 28.090 24.303
19.273 28.127 24.147
19.273 28.150 23.980
19.272 28.165 23.816
19.271 28.170 23.656
19.271 28.175 23.504
19.270 28.179 23.322
19.269 28.182 23.174
19.268 28.182 23.007
19.268 28.183 22.851
19.267 28.192 22.686
19.267 28.194 22.531
19.266 28.195 22.359
19.265 28.191 22.203
19.265 28.187 22.042
19.264 28.186 21.873
19.263 28.179 21.724
19.263 28.178 21.560
19.262 28.185 21.392
19.262 28.185 21.237
19.261 28.182 21.073
19.260 28.186 20.908
19.260 28.189 20.749
19.259 28.181 20.591
19.259 28.175 20.429
19.258 28.182 20.263
19.258 28.179 20.102
19.257 28.162 19.944
19.256 28.151 19.781
19.256 28.154 19.619
19.255 28.149 19.456
19.255 28.142 19.300
19.254 28.142 19.135
19.254 28.139 18.981
19.253 28.135 18.814
19.252 28.138 18.649
19.252 28.136 18.492
19.251 28.127 18.325
19.250 28.123 18.172
19.250 28.121 18.010
19.249 28.124 17.840
19.248 28.118 17.682
19.247 28.114 17.527
19.246 28.126 17.357
19.245 28.149 17.194
19.245 28.182 17.023
19.244 28.202 16.872
19.243 28.207 16.699
19.243 28.191 16.539
19.242 28.169 16.386
19.241 28.167 16.213
19.241 28.171 16.058
19.240 28.171 15.896
19.240 28.171 15.741
19.240 28.157 15.566
19.239 28.145 15.416
19.239 28.155 15.247
19.238 28.160 15.084
19.238 28.166 14.923
19.237 28.171 14.755
19.237 28.173 14.605
19.236 28.178 14.435
19.235 28.182 14.268
19.234 28.162 14.114
19.234 28.117 14.032
19.233 27.997 13.955
19.232 27.826 13.896
19.392 28.712 30.748
19.392 28.611 30.667
19.391 28.519 30.591
19.391 28.429 30.512
19.390 28.348 30.431
19.390 28.266 30.348
19.389 28.198 30.269
19.389 28.099 30.112
19.389 28.055 29.954
19.388 28.047 29.788
19.389 28.053 29.630
19.389 28.066 29.470
19.389 28.066 29.308
19.389 28.061 29.142
19.389 28.062 28.985
19.388 28.066 28.827
19.388 28.063 28.657
19.388 28.065 28.503
19.387 28.079 28.334
19.387 28.085 28.180
19.386 28.077 28.011
19.385 28.070 27.858
19.384 28.067 27.690
19.384 28.058 27.543
19.383 28.048 27.367
19.382 28.034 27.208
19.382 28.029 27.055
19.381 28.018 26.887
19.380 28.005 26.735
19.380 28.000 26.566
19.380 27.997 26.406
19.380 27.998 26.252
19.379 28.007 26.081
19.379 28.016 25.926
19.379 28.016 25.751
19.379 28.008 25.605
19.378 27.998 25.433
19.378 27.974 25.286
19.377 27.944 25.122
19.377 27.924 24.960
19.376 27.922 24.803
19.376 27.930 24.635
19.375 27.952 24.476
19.375 28.001 24.310
19.374 28.039 24.151
19.373 28.058 23.984
19.372 28.068 23.820
19.372 28.074 23.660
19.371 28.085 23.505
19.370 28.093 23.345
19.370 28.100 23.168
19.369 28.098 23.017
19.368 28.097 22.855
19.368 28.098 22.696
19.367 28.100 22.530
19.366 28.102 22.363
19.366 28.102 22.212
19.365 28.099 22.046
19.365 28.099 21.887
19.364 28.096 21.725
19.363 28.092 21.559
19.363 28.098 21.405
19.362 28.102 21.242
19.362 28.098 21.079
19.361 28.100 20.919
19.361 28.105 20.756
19.360 28.092 20.598
19.359 28.080 20.429
19.359 28.084 20.276
19.358 28.084 20.114
19.358 28.066 19.950
19.357 28.055 19.784
19.356 28.058 19.633
19.356 28.053 19.467
19.355 28.047 19.307
19.355 28.048 19.148
19.354 28.047 18.980
19.354 28.044 18.821
19.353 28.048 18.664
19.352 28.047 18.497
19.352 28.037 18.337
19.351 28.039 18.174
19.350 28.039 18.015
19.349 28.040 17.853
19.349 28.037 17.693
19.348 28.029 17.523
19.347 28.039 17.372
19.346 28.066 17.204
19.345 28.095 17.043
19.345 28.118 16.863
19.344 28.124 16.714
19.343 28.112 16.553
19.343 28.095 16.384
19.342 28.087 16.227
19.342 28.078 16.075
19.341 28.076 15.899
19.341 28.082 15.746
19.340 28.070 15.586
19.340 28.062 15.416
19.340 28.071 15.260
19.339 28.074 15.097
19.339 28.075 14.934
19.338 28.081 14.776
19.337 28.088 14.598
19.337 28.093 14.436
19.336 28.093 14.288
19.335 28.072 14.124
19.334 27.986 13.955
19.333 27.828 13.903
19.332 27.572 13.861
19.494 28.811 30.890
19.493 28.712 30.825
19.493 28.603 30.743
19.492 28.508 30.673
19.492 28.422 30.591
19.491 28.335 30.510
19.491 28.256 30.432
19.490 28.177 30.353
19.490 28.111 30.272
19.489 28.014 30.119
19.489 27.969 29.947
19.489 27.962 29.798
19.489 27.968 29.634
19.489 27.982 29.467
19.489 27.988 29.308
19.489 27.980 29.149
19.489 27.977 28.985
19.489 27.979 28.829
19.489 27.975 28.663
19.488 27.974 28.500
19.488 27.989 28.345
19.487 27.993 28.176
19.487 27.982 28.023
19.486 27.977 27.858
19.485 27.978 27.694
19.484 27.970 27.537
19.483 27.958 27.377
19.483 27.950 27.218
19.482 27.943 27.049
19.482 27.935 26.897
19.481 27.923 26.737
19.481 27.913 26.568
19.480 27.912 26.419
19.480 27.912 26.241
19.480 27.912 26.088
19.480 27.915 25.929
19.480 27.904 25.769
19.479 27.889 25.603
19.479 27.873 25.447
19.478 27.855 25.286
19.478 27.837 25.127
19.477 27.829 24.964
19.477 27.833 24.805
19.476 27.846 24.645
19.476 27.870 24.474
19.475 27.917 24.324
19.474 27.960 24.150
19.474 27.980 23.992
19.473 27.985 23.829
19.472 27.992 23.666
19.472 28.008 23.498
19.471 28.015 23.347
19.470 28.018 23.188
19.470 28.017 23.017
19.469 28.008 22.857
19.468 28.005 22.695
19.468 28.001 22.535
19.467 28.004 22.389
19.466 28.007 22.214
19.466 28.004 22.048
19.465 28.008 21.894
19.465 28.008 21.730
19.464 28.002 21.573
19.463 28.004 21.411
19.463 28.009 21.245
19.462 28.006 21.086
19.462 28.007 20.924
19.461 28.013 20.758
19.460 28.000 20.601
19.460 27.982 20.445
19.459 27.986 20.280
19.459 27.987 20.126
19.458 27.972 19.951
19.458 27.961 19.806
19.457 27.964 19.635
19.456 27.964 19.470
19.456 27.956 19.315
19.455 27.959 19.153
19.455 27.961 18.994
19.454 27.958 18.827
19.454 27.962 18.665
19.453 27.960 18.508
19.452 27.950 18.349
19.451 27.950 18.181
19.451 27.954 18.019
19.450 27.960 17.863
19.449 27.957 17.698
19.448 27.951 17.541
19.448 27.963 17.370
19.447 27.982 17.209
19.446 28.007 17.053
19.445 28.029 16.878
19.445 28.034 16.719
19.444 28.026 16.562
19.443 28.012 16.399
19.443 28.005 16.235
19.442 27.992 16.077
19.442 27.989 15.914
19.441 28.001 15.751
19.441 27.993 15.597
19.441 27.987 15.422
19.440 27.996 15.266
19.440 27.998 15.112
19.439 27.994 14.933
19.439 27.996 14.774
19.438 28.000 14.630
19.437 28.002 14.449
19.437 27.999 14.294
19.436 27.983 14.126
19.435 27.883 13.966
19.434 27.754 13.898
19.433 27.547 13.860
19.593 28.614 30.878
19.592 28.499 30.754
19.592 28.415 30.673
19.591 28.323 30.592
19.591 28.240 30.514
19.590 28.163 30.434
19.590 28.086 30.354
19.590 28.021 30.271
19.589 27.921 30.121
19.589 27.874 29.951
19.589 27.868 29.792
19.589 27.880 29.635
19.589 27.897 29.473
19.589 27.903 29.313
19.589 27.896 29.151
19.589 27.885 28.989
19.589 27.884 28.826
19.588 27.884 28.668
19.588 27.883 28.510
19.587 27.901 28.344
19.587 27.907 28.178
19.586 27.892 28.024
19.586 27.892 27.870
19.585 27.892 27.702
19.584 27.885 27.532
19.583 27.876 27.380
19.582 27.867 27.224
19.582 27.860 27.056
19.581 27.851 26.894
19.581 27.838 26.733
19.580 27.830 26.574
19.580 27.828 26.418
19.580 27.827 26.250
19.580 27.817 26.101
19.579 27.811 25.928
19.579 27.792 25.775
19.579 27.768 25.610
19.579 27.755 25.454
19.578 27.744 25.287
19.578 27.736 25.133
19.577 27.742 24.972
19.577 27.753 24.805
19.576 27.766 24.646
19.575 27.790 24.486
19.575 27.838 24.322
19.574 27.880 24.158
19.574 27.896 23.993
19.573 27.903 23.834
19.572 27.908 23.675
19.571 27.922 23.507
19.571 27.927 23.350
19.570 27.925 23.192
19.569 27.922 23.027
19.569 27.911 22.865
19.568 27.909 22.702
19.567 27.907 22.545
19.567 27.913 22.378
19.566 27.918 22.221
19.566 27.916 22.063
19.565 27.920 21.903
19.564 27.921 21.734
19.564 27.919 21.570
19.563 27.923 21.417
19.563 27.924 21.255
19.562 27.920 21.097
19.561 27.925 20.924
19.561 27.925 20.770
19.560 27.914 20.608
19.560 27.899 20.448
19.559 27.896 20.287
19.558 27.898 20.129
19.558 27.884 19.961
19.557 27.872 19.811
19.557 27.876 19.645
19.556 27.876 19.479
19.556 27.868 19.326
19.555 27.870 19.162
19.554 27.875 18.995
19.554 27.870 18.838
19.553 27.875 18.675
19.553 27.875 18.513
19.552 27.867 18.354
19.551 27.866 18.198
19.550 27.867 18.027
19.550 27.871 17.868
19.549 27.871 17.702
19.548 27.864 17.549
19.547 27.876 17.384
19.546 27.898 17.217
19.546 27.919 17.060
19.545 27.937 16.890
19.544 27.949 16.723
19.544 27.939 16.564
19.543 27.926 16.410
19.542 27.921 16.243
19.542 27.905 16.085
19.541 27.902 15.929
19.541 27.915 15.761
19.541 27.910 15.595
19.540 27.905 15.441
19.540 27.917 15.277
19.539 27.915 15.113
19.539 27.906 14.952
19.538 27.908 14.786
19.538 27.904 14.619
19.537 27.903 14.477
19.536 27.904 14.302
19.535 27.885 14.136
19.534 27.791 13.980
19.533 27.673 13.918
19.533 27.495 13.866
19.692 28.479 30.826
19.691 28.398 30.752
19.691 28.312 30.675
19.691 28.246 30.592
19.690 28.163 30.513
19.690 28.085 30.435
19.689 28.006 30.357
19.689 27.883 30.200
19.688 27.805 30.044
19.688 27.777 29.871
19.688 27.782 29.716
19.688 27.799 29.558
19.688 27.815 29.391
19.688 27.811 29.231
19.688 27.802 29.073
19.688 27.797 28.912
19.688 27.799 28.746
19.687 27.798 28.595
19.687 27.804 28.429
19.686 27.822 28.272
19.686 27.818 28.102
19.685 27.809 27.940
19.684 27.811 27.788
19.683 27.804 27.624
19.683 27.798 27.462
19.682 27.789 27.300
19.681 27.776 27.145
19.681 27.768 26.982
19.680 27.756 26.817
19.680 27.744 26.665
19.679 27.744 26.498
19.679 27.748 26.334
19.679 27.735 26.177
19.679 27.721 26.019
19.678 27.709 25.854
19.678 27.680 25.701
19.678 27.665 25.536
19.677 27.661 25.378
19.677 27.649 25.217
19.677 27.654 25.057
19.676 27.669 24.896
19.676 27.686 24.732
19.675 27.709 24.569
19.674 27.744 24.397
19.674 27.786 24.252
19.673 27.814 24.075
19.672 27.817 23.921
19.672 27.821 23.759
19.671 27.831 23.592
19.670 27.838 23.436
19.669 27.833 23.268
19.669 27.829 23.113
19.668 27.825 22.956
19.667 27.819 22.794
19.667 27.818 22.628
19.666 27.819 22.476
19.666 27.824 22.300
19.665 27.826 22.151
19.664 27.827 21.983
19.664 27.831 21.824
19.663 27.834 21.664
19.663 27.840 21.500
19.662 27.845 21.342
19.661 27.842 21.176
19.661 27.843 21.016
19.660 27.843 20.859
19.660 27.833 20.695
19.659 27.819 20.535
19.658 27.807 20.378
19.658 27.811 20.209
19.657 27.809 20.060
19.657 27.795 19.895
19.656 27.792 19.728
19.656 27.793 19.575
19.655 27.789 19.402
19.654 27.784 19.249
19.654 27.785 19.090
19.653 27.783 18.923
19.653 27.782 18.767
19.652 27.787 18.598
19.651 27.783 18.447
19.651 27.781 18.274
19.650 27.777 18.124
19.649 27.776 17.961
19.648 27.782 17.791
19.648 27.780 17.635
19.647 27.783 17.473
19.646 27.800 17.307
19.645 27.819 17.147
19.644 27.836 16.980
19.644 27.850 16.820
19.643 27.849 16.659
19.642 27.831 16.502
19.642 27.830 16.334
19.641 27.823 16.171
19.641 27.811 16.022
19.640 27.818 15.850
19.640 27.827 15.690
19.640 27.818 15.524
19.639 27.823 15.368
19.639 27.832 15.199
19.638 27.819 15.042
19.638 27.814 14.882
19.637 27.815 14.721
19.636 27.804 14.550
19.636 27.798 14.403
19.635 27.805 14.233
19.634 27.773 14.071
19.633 27.723 13.983
19.633 27.669 13.913
19.632 27.522 13.864
19.791 28.341 30.748
19.790 28.253 30.677
19.790 28.164 30.600
19.789 28.083 30.515
19.789 28.006 30.431
19.788 27.929 30.356
19.788 27.864 30.278
19.787 27.760 30.119
19.787 27.707 29.968
19.787 27.696 29.800
19.787 27.710 29.630
19.787 27.731 29.484
19.787 27.737 29.315
19.787 27.730 29.163
19.787 27.728 28.989
19.787 27.726 28.837
19.787 27.723 28.672
19.786 27.721 28.508
19.786 27.733 28.350
19.785 27.743 28.186
19.784 27.736 28.031
19.784 27.731 27.866
19.783 27.724 27.710
19.782 27.721 27.543
19.781 27.716 27.385
19.781 27.708 27.224
19.780 27.694 27.064
19.779 27.683 26.905
19.779 27.673 26.747
19.779 27.666 26.581
19.778 27.670 26.423
19.778 27.665 26.266
19.778 27.640 26.096
19.778 27.627 25.943
19.777 27.606 25.783
19.777 27.584 25.618
19.777 27.582 25.463
19.776 27.575 25.298
19.776 27.575 25.140
19.775 27.591 24.978
19.775 27.609 24.817
19.774 27.635 24.653
19.774 27.665 24.496
19.773 27.700 24.322
19.773 27.730 24.173
19.772 27.744 23.997
19.771 27.742 23.842
19.770 27.744 23.687
19.770 27.751 23.516
19.769 27.750 23.364
19.768 27.743 23.203
19.767 27.741 23.034
19.767 27.741 22.875
19.766 27.745 22.714
19.766 27.744 22.554
19.765 27.746 22.400
19.764 27.754 22.234
19.764 27.753 22.068
19.763 27.753 21.904
19.763 27.753 21.754
19.762 27.757 21.589
19.761 27.760 21.428
19.761 27.758 21.267
19.760 27.761 21.103
19.760 27.763 20.947
19.759 27.759 20.779
19.758 27.751 20.621
19.758 27.741 20.463
19.757 27.732 20.307
19.757 27.731 20.135
19.756 27.725 19.977
19.755 27.714 19.820
19.755 27.712 19.656
19.754 27.710 19.502
19.754 27.707 19.335
19.753 27.704 19.170
19.753 27.703 19.016
19.752 27.701 18.848
19.751 27.702 18.700
19.751 27.703 18.523
19.750 27.700 18.369
19.749 27.700 18.212
19.749 27.698 18.042
19.748 27.701 17.885
19.747 27.705 17.723
19.746 27.707 17.563
19.745 27.714 17.392
19.745 27.730 17.235
19.744 27.751 17.068
19.743 27.765 16.915
19.742 27.764 16.748
19.742 27.745 16.582
19.741 27.733 16.427
19.741 27.734 16.267
19.740 27.732 16.105
19.740 27.730 15.940
19.739 27.741 15.783
19.739 27.737 15.618
19.738 27.733 15.450
19.738 27.745 15.300
19.738 27.745 15.130
19.737 27.743 14.972
19.736 27.746 14.805
19.736 27.735 14.648
19.735 27.719 14.488
19.734 27.718 14.320
19.734 27.731 14.161
19.733 27.644 14.009
19.732 27.572 13.917
19.731 27.406 13.865
19.889 28.187 30.674
19.888 28.092 30.601
19.888 28.007 30.520
19.887 27.929 30.434
19.887 27.850 30.361
19.887 27.784 30.282
19.886 27.725 30.197
19.886 27.646 30.045
19.886 27.610 29.887
19.886 27.611 29.722
19.886 27.636 29.555
19.886 27.646 29.398
19.886 27.647 29.237
19.886 27.652 29.076
19.886 27.658 28.915
19.885 27.657 28.755
19.885 27.650 28.597
19.885 27.648 28.430
19.884 27.655 28.277
19.883 27.657 28.108
19.883 27.646 27.954
19.882 27.638 27.790
19.881 27.633 27.627
19.880 27.634 27.470
19.880 27.636 27.309
19.879 27.626 27.144
19.878 27.617 26.992
19.878 27.610 26.827
19.878 27.601 26.662
19.877 27.593 26.507
19.877 27.590 26.341
19.877 27.567 26.191
19.876 27.544 26.028
19.876 27.530 25.861
19.876 27.508 25.706
19.876 27.500 25.544
19.875 27.504 25.383
19.875 27.502 25.227
19.874 27.514 25.061
19.874 27.534 24.900
19.873 27.553 24.742
19.873 27.583 24.573
19.872 27.615 24.414
19.872 27.639 24.251
19.871 27.661 24.093
19.870 27.666 23.927
19.869 27.662 23.763
19.869 27.667 23.612
19.868 27.663 23.441
19.867 27.659 23.290
19.867 27.655 23.128
19.866 27.654 22.956
19.865 27.659 22.805
19.865 27.665 22.638
19.864 27.664 22.481
19.863 27.666 22.315
19.863 27.673 22.153
19.862 27.669 22.001
19.862 27.663 21.839
19.861 27.667 21.676
19.860 27.669 21.510
19.860 27.669 21.354
19.859 27.674 21.191
19.859 27.681 21.032
19.858 27.682 20.869
19.857 27.678 20.708
19.857 27.674 20.543
19.856 27.664 20.392
19.856 27.652 20.232
19.855 27.647 20.059
19.854 27.640 19.903
19.854 27.638 19.755
19.853 27.636 19.579
19.853 27.633 19.420
19.852 27.630 19.264
19.852 27.624 19.100
19.851 27.618 18.941
19.850 27.619 18.777
19.850 27.621 18.621
19.849 27.618 18.451
19.849 27.621 18.297
19.848 27.618 18.135
19.847 27.613 17.971
19.846 27.617 17.813
19.845 27.621 17.643
19.845 27.630 17.489
19.844 27.638 17.329
19.843 27.656 17.161
19.842 27.677 17.001
19.841 27.681 16.830
19.841 27.660 16.675
19.840 27.636 16.523
19.840 27.638 16.355
19.839 27.648 16.193
19.839 27.649 16.029
19.838 27.649 15.878
19.838 27.650 15.702
19.837 27.641 15.548
19.837 27.652 15.385
19.837 27.665 15.225
19.836 27.670 15.054
19.836 27.680 14.897
19.835 27.674 14.731
19.834 27.655 14.577
19.834 27.647 14.417
19.833 27.658 14.252
19.832 27.619 14.087
19.831 27.556 14.013
19.831 27.461 13.938
19.830 27.295 13.878
19.989 28.200 30.751
19.988 28.104 30.671
19.988 28.012 30.598
19.987 27.926 30.519
19.987 27.849 30.439
19.986 27.772 30.361
19.986 27.707 30.288
19.986 27.649 30.202
19.985 27.572 30.044
19.985 27.535 29.886
19.985 27.537 29.723
19.985 27.553 29.562
19.985 27.562 29.403
19.985 27.566 29.241
19.985 27.572 29.082
19.985 27.584 28.911
19.985 27.582 28.757
19.984 27.566 28.596
19.984 27.560 28.431
19.983 27.561 28.274
19.983 27.563 28.123
19.982 27.557 27.951
19.981 27.551 27.791
19.980 27.547 27.639
19.980 27.551 27.471
19.979 27.555 27.308
19.978 27.548 27.149
19.978 27.535 26.991
19.977 27.527 26.827
19.977 27.514 26.675
19.977 27.501 26.508
19.976 27.495 26.348
19.976 27.473 26.190
19.976 27.454 26.028
19.976 27.445 25.873
19.975 27.430 25.705
19.975 27.426 25.556
19.975 27.433 25.382
19.974 27.436 25.223
19.974 27.451 25.075
19.973 27.469 24.900
19.973 27.485 24.742
19.972 27.513 24.579
19.972 27.535 24.419
19.971 27.556 24.258
19.970 27.576 24.095
19.970 27.580 23.928
19.969 27.578 23.777
19.968 27.577 23.612
19.967 27.570 23.442
19.967 27.567 23.289
19.966 27.564 23.133
19.965 27.569 22.972
19.965 27.579 22.803
19.964 27.587 22.647
19.964 27.588 22.487
19.963 27.590 22.321
19.962 27.598 22.165
19.962 27.591 21.998
19.961 27.586 21.844
19.960 27.590 21.680
19.960 27.589 21.524
19.959 27.590 21.350
19.959 27.595 21.199
19.958 27.606 21.042
19.958 27.606 20.871
19.957 27.603 20.710
19.956 27.605 20.558
19.956 27.596 20.385
19.955 27.582 20.235
19.955 27.572 20.071
19.954 27.568 19.914
19.954 27.567 19.746
19.953 27.561 19.592
19.952 27.552 19.432
19.952 27.550 19.266
19.951 27.546 19.108
19.951 27.538 18.949
19.950 27.538 18.785
19.949 27.539 18.620
19.949 27.535 18.468
19.948 27.537 18.306
19.947 27.538 18.135
19.947 27.529 17.985
19.946 27.534 17.817
19.945 27.543 17.658
19.944 27.550 17.488
19.943 27.559 17.336
19.943 27.578 17.171
19.942 27.602 17.007
19.941 27.601 16.839
19.940 27.573 16.682
19.940 27.543 16.529
19.939 27.545 16.370
19.939 27.562 16.195
19.938 27.562 16.046
19.938 27.558 15.878
19.937 27.559 15.715
19.937 27.557 15.553
19.937 27.571 15.398
19.936 27.592 15.230
19.936 27.605 15.066
19.935 27.617 14.901
19.935 27.609 14.745
19.934 27.586 14.581
19.933 27.578 14.418
19.933 27.583 14.260
19.932 27.551 14.098
19.931 27.474 14.023
19.930 27.360 13.952
19.929 27.222 13.896
20.089 28.011 30.676
20.088 27.925 30.600
20.088 27.836 30.519
20.087 27.758 30.437
20.087 27.682 30.362
20.086 27.564 30.203
20.086 27.490 30.052
20.085 27.459 29.883
20.085 27.458 29.722
20.086 27.469 29.560
20.086 27.479 29.407
20.086 27.479 29.240
20.086 27.492 29.079
20.086 27.507 28.925
20.085 27.508 28.761
20.085 27.492 28.597
20.084 27.480 28.440
20.084 27.481 28.279
20.083 27.482 28.114
20.083 27.477 27.955
20.082 27.474 27.796
20.081 27.472 27.635
20.080 27.469 27.474
20.080 27.475 27.319
20.079 27.469 27.153
20.078 27.453 26.992
20.078 27.449 26.832
20.077 27.436 26.672
20.077 27.421 26.515
20.077 27.413 26.351
20.076 27.389 26.191
20.076 27.372 26.035
20.076 27.367 25.877
20.076 27.357 25.708
20.076 27.359 25.548
20.075 27.369 25.396
20.075 27.375 25.229
20.074 27.392 25.066
20.074 27.408 24.907
20.073 27.419 24.743
20.073 27.440 24.588
20.072 27.459 24.421
20.071 27.476 24.262
20.071 27.498 24.094
20.070 27.506 23.941
20.069 27.502 23.770
20.069 27.498 23.622
20.068 27.493 23.458
20.067 27.481 23.291
20.066 27.476 23.130
20.066 27.482 22.976
20.065 27.497 22.812
20.065 27.505 22.656
20.064 27.499 22.487
20.063 27.503 22.332
20.063 27.507 22.167
20.062 27.503 22.008
20.062 27.503 21.841
20.061 27.511 21.690
20.060 27.516 21.530
20.060 27.513 21.359
20.059 27.513 21.201
20.059 27.526 21.047
20.058 27.524 20.883
20.058 27.518 20.723
20.057 27.522 20.552
20.056 27.514 20.396
20.056 27.500 20.244
20.055 27.495 20.079
20.055 27.496 19.912
20.054 27.495 19.760
20.053 27.491 19.590
20.053 27.477 19.436
20.052 27.469 19.278
20.052 27.469 19.111
20.051 27.459 18.952
20.051 27.457 18.795
20.050 27.456 18.631
20.049 27.454 18.471
20.049 27.458 18.311
20.048 27.457 18.149
20.047 27.451 17.985
20.046 27.455 17.826
20.046 27.465 17.665
20.045 27.472 17.505
20.044 27.479 17.339
20.043 27.498 17.172
20.042 27.517 17.014
20.042 27.512 16.854
20.041 27.480 16.699
20.040 27.453 16.531
20.040 27.463 16.377
20.039 27.485 16.206
20.039 27.485 16.052
20.038 27.476 15.880
20.038 27.473 15.732
20.038 27.477 15.560
20.037 27.491 15.402
20.037 27.509 15.246
20.036 27.528 15.076
20.036 27.546 14.911
20.035 27.537 14.751
20.034 27.523 14.580
20.034 27.519 14.430
20.033 27.524 14.275
20.032 27.464 14.107
20.031 27.377 14.021
20.031 27.257 13.954
20.030 27.004 13.912
20.029 26.864 13.853
20.189 28.032 30.762
20.189 27.931 30.676
20.188 27.839 30.597
20.188 27.752 30.520
20.187 27.674 30.443
20.187 27.598 30.366
20.187 27.537 30.284
20.186 27.444 30.121
20.186 27.398 29.970
20.186 27.386 29.808
20.186 27.388 29.655
20.186 27.394 29.479
20.186 27.395 29.320
20.186 27.398 29.172
20.186 27.411 28.998
20.186 27.420 28.839
20.185 27.418 28.687
20.185 27.403 28.514
20.184 27.397 28.368
20.184 27.401 28.201
20.183 27.398 28.037
20.182 27.396 27.877
20.182 27.395 27.723
20.181 27.395 27.561
20.180 27.398 27.395
20.179 27.393 27.238
20.179 27.380 27.076
20.178 27.370 26.913
20.178 27.359 26.760
20.177 27.344 26.591
20.177 27.333 26.440
20.177 27.319 26.275
20.177 27.303 26.118
20.176 27.300 25.956
20.176 27.298 25.801
20.176 27.294 25.631
20.176 27.302 25.478
20.175 27.308 25.315
20.175 27.320 25.152
20.175 27.340 24.984
20.174 27.351 24.834
20.173 27.362 24.669
20.173 27.381 24.503
20.172 27.396 24.346
20.171 27.412 24.185
20.171 27.429 24.022
20.170 27.430 23.864
20.169 27.425 23.696
20.169 27.424 23.538
20.168 27.417 23.381
20.167 27.402 23.224
20.166 27.398 23.059
20.166 27.409 22.900
20.165 27.422 22.735
20.165 27.422 22.578
20.164 27.416 22.414
20.163 27.421 22.253
20.163 27.424 22.099
20.162 27.420 21.934
20.162 27.428 21.766
20.161 27.438 21.612
20.160 27.441 21.449
20.160 27.434 21.295
20.159 27.435 21.121
20.159 27.444 20.969
20.158 27.434 20.806
20.158 27.439 20.648
20.157 27.441 20.481
20.156 27.424 20.330
20.156 27.416 20.167
20.155 27.419 20.010
20.155 27.420 19.831
20.154 27.418 19.689
20.154 27.405 19.518
20.153 27.395 19.360
20.152 27.393 19.204
20.152 27.385 19.043
20.151 27.381 18.878
20.151 27.385 18.717
20.150 27.381 18.560
20.149 27.381 18.396
20.149 27.386 18.232
20.148 27.379 18.082
20.147 27.377 17.911
20.146 27.387 17.752
20.146 27.396 17.601
20.145 27.399 17.419
20.144 27.410 17.274
20.143 27.428 17.100
20.142 27.429 16.937
20.142 27.406 16.785
20.141 27.371 16.624
20.140 27.367 16.464
20.140 27.393 16.297
20.139 27.409 16.146
20.139 27.404 15.970
20.138 27.404 15.812
20.138 27.413 15.660
20.138 27.425 15.491
20.137 27.436 15.314
20.137 27.447 15.175
20.136 27.471 14.997
20.136 27.485 14.835
20.135 27.470 14.680
20.134 27.440 14.513
20.134 27.454 14.350
20.133 27.458 14.185
20.132 27.314 14.045
20.131 27.177 13.983
20.130 26.987 13.934
20.129 26.753 13.874
20.288 27.857 30.680
20.288 27.764 30.605
20.288 27.678 30.526
20.287 27.600 30.449
20.287 27.523 30.367
20.286 27.461 30.286
20.286 27.369 30.135
20.286 27.326 29.966
20.285 27.317 29.806
20.285 27.313 29.646
20.286 27.313 29.485
20.286 27.312 29.331
20.286 27.314 29.161
20.286 27.326 29.014
20.285 27.328 28.844
20.285 27.332 28.683
20.285 27.328 28.522
20.284 27.320 28.362
20.284 27.326 28.206
20.283 27.319 28.048
20.282 27.311 27.880
20.281 27.313 27.716
20.281 27.315 27.567
20.280 27.312 27.394
20.279 27.309 27.241
20.279 27.299 27.081
20.278 27.286 26.923
20.277 27.273 26.763
20.277 27.261 26.595
20.277 27.253 26.438
20.276 27.245 26.290
20.276 27.237 26.113
20.276 27.241 25.959
20.276 27.241 25.802
20.276 27.240 25.637
20.275 27.246 25.475
20.275 27.247 25.314
20.275 27.259 25.161
20.274 27.283 24.995
20.274 27.294 24.835
20.273 27.306 24.667
20.273 27.323 24.513
20.272 27.332 24.343
20.271 27.342 24.194
20.270 27.354 24.021
20.270 27.353 23.865
20.269 27.355 23.711
20.268 27.353 23.542
20.267 27.348 23.383
20.267 27.340 23.225
20.266 27.332 23.062
20.265 27.339 22.906
20.265 27.352 22.735
20.264 27.349 22.586
20.264 27.341 22.422
20.263 27.347 22.257
20.262 27.350 22.101
20.262 27.344 21.944
20.261 27.351 21.776
20.261 27.362 21.617
20.260 27.364 21.455
20.259 27.357 21.293
20.259 27.355 21.135
20.258 27.359 20.971
20.258 27.352 20.816
20.257 27.355 20.650
20.257 27.356 20.493
20.256 27.340 20.333
20.255 27.339 20.172
20.255 27.345 20.007
20.254 27.344 19.855
20.254 27.343 19.687
20.253 27.327 19.531
20.252 27.315 19.367
20.252 27.311 19.212
20.251 27.303 19.046
20.251 27.300 18.888
20.250 27.304 18.726
20.249 27.304 18.563
20.249 27.306 18.408
20.248 27.310 18.245
20.247 27.306 18.081
20.247 27.301 17.920
20.246 27.308 17.751
20.245 27.320 17.601
20.244 27.323 17.439
20.243 27.329 17.270
20.243 27.344 17.117
20.242 27.342 16.947
20.241 27.317 16.789
20.240 27.288 16.637
20.240 27.287 16.479
20.239 27.312 16.300
20.239 27.335 16.144
20.238 27.337 15.990
20.238 27.347 15.823
20.238 27.378 15.656
20.237 27.396 15.489
20.237 27.395 15.326
20.236 27.396 15.162
20.236 27.408 15.019
20.235 27.416 14.842
20.235 27.415 14.686
20.234 27.420 14.524
20.233 27.436 14.365
20.233 27.433 14.189
20.232 27.379 14.112
20.231 27.272 14.033
20.230 27.122 13.982
20.230 26.916 13.940
20.229 26.696 13.882
20.227 26.455 13.826
20.387 27.782 30.686
20.387 27.691 30.610
20.386 27.603 30.522
20.386 27.525 30.442
20.385 27.450 30.372
20.385 27.387 30.287
20.385 27.297 30.132
20.384 27.259 29.969
20.384 27.246 29.809
20.384 27.238 29.653
20.384 27.233 29.490
20.384 27.230 29.328
20.384 27.237 29.166
20.384 27.247 29.007
20.384 27.251 28.848
20.384 27.254 28.688
20.383 27.256 28.524
20.383 27.255 28.370
20.382 27.255 28.205
20.382 27.248 28.044
20.381 27.238 27.889
20.380 27.241 27.723
20.379 27.240 27.566
20.379 27.230 27.401
20.378 27.225 27.244
20.377 27.217 27.078
20.377 27.204 26.931
20.376 27.190 26.759
20.376 27.178 26.603
20.376 27.173 26.451
20.375 27.175 26.275
20.375 27.171 26.124
20.375 27.175 25.965
20.375 27.180 25.796
20.375 27.182 25.643
20.374 27.185 25.486
20.374 27.185 25.314
20.374 27.196 25.163
20.373 27.221 24.992
20.373 27.236 24.838
20.372 27.247 24.682
20.371 27.264 24.506
20.371 27.270 24.354
20.370 27.271 24.189
20.369 27.278 24.033
20.368 27.276 23.867
20.368 27.280 23.714
20.367 27.281 23.555
20.366 27.282 23.379
20.366 27.282 23.230
20.365 27.272 23.066
20.364 27.276 22.911
20.364 27.283 22.746
20.363 27.273 22.582
20.362 27.262 22.428
20.362 27.269 22.262
20.361 27.271 22.112
20.361 27.270 21.937
20.360 27.276 21.786
20.359 27.289 21.615
20.359 27.289 21.469
20.358 27.280 21.303
20.358 27.277 21.135
20.357 27.278 20.981
20.357 27.274 20.821
20.356 27.276 20.660
20.355 27.276 20.496
20.355 27.264 20.331
20.354 27.263 20.180
20.354 27.270 20.019
20.353 27.267 19.859
20.353 27.260 19.692
20.352 27.245 19.534
20.351 27.233 19.375
20.351 27.229 19.218
20.350 27.221 19.051
20.350 27.220 18.899
20.349 27.226 18.731
20.348 27.227 18.578
20.348 27.231 18.408
20.347 27.237 18.249
20.346 27.231 18.085
20.346 27.226 17.935
20.345 27.232 17.765
20.344 27.242 17.607
20.343 27.248 17.446
20.342 27.253 17.278
20.341 27.267 17.116
20.341 27.267 16.960
20.340 27.248 16.793
20.339 27.220 16.647
20.339 27.214 16.475
20.338 27.234 16.321
20.338 27.256 16.151
20.337 27.267 16.000
20.337 27.290 15.826
20.337 27.350 15.664
20.336 27.378 15.485
20.336 27.354 15.340
20.335 27.340 15.176
20.335 27.344 15.014
20.334 27.352 14.854
20.334 27.358 14.711
20.334 27.370 14.618
20.333 27.431 14.511
20.333 27.429 14.346
20.332 27.407 14.201
20.331 27.343 14.130
20.330 27.227 14.048
20.329 27.068 13.978
20.329 26.868 13.923
20.328 26.628 13.885
20.326 26.373 13.841
20.325 26.095 13.797
20.487 27.820 30.757
20.486 27.709 30.683
20.486 27.612 30.610
20.485 27.523 30.532
20.485 27.445 30.451
20.485 27.371 30.366
20.484 27.308 30.286
20.484 27.218 30.132
20.483 27.180 29.975
20.483 27.169 29.808
20.483 27.159 29.656
20.483 27.152 29.496
20.483 27.151 29.327
20.483 27.164 29.171
20.483 27.173 29.008
20.483 27.177 28.857
20.483 27.186 28.679
20.483 27.189 28.537
20.482 27.194 28.371
20.481 27.192 28.203
20.481 27.178 28.044
20.480 27.160 27.883
20.479 27.160 27.729
20.478 27.156 27.567
20.478 27.145 27.404
20.477 27.138 27.249
20.476 27.137 27.085
20.476 27.129 26.932
20.475 27.111 26.767
20.475 27.100 26.609
20.475 27.097 26.447
20.474 27.103 26.281
20.474 27.103 26.128
20.474 27.105 25.966
20.474 27.110 25.808
20.474 27.114 25.642
20.473 27.123 25.483
20.473 27.126 25.328
20.473 27.138 25.159
20.472 27.164 24.996
20.472 27.182 24.840
20.471 27.192 24.681
20.471 27.198 24.520
20.470 27.207 24.353
20.469 27.208 24.197
20.468 27.203 24.030
20.468 27.202 23.874
20.467 27.205 23.720
20.466 27.204 23.550
20.465 27.205 23.392
20.465 27.205 23.234
20.464 27.198 23.073
20.463 27.202 22.914
20.463 27.205 22.750
20.462 27.198 22.594
20.462 27.191 22.432
20.461 27.195 22.262
20.460 27.197 22.114
20.460 27.193 21.949
20.459 27.200 21.791
20.459 27.213 21.626
20.458 27.216 21.465
20.457 27.211 21.303
20.457 27.204 21.150
20.456 27.206 20.982
20.456 27.202 20.831
20.455 27.200 20.662
20.454 27.200 20.502
20.454 27.190 20.349
20.453 27.189 20.178
20.453 27.199 20.017
20.452 27.195 19.863
20.452 27.183 19.701
20.451 27.168 19.543
20.450 27.159 19.379
20.450 27.153 19.231
20.449 27.143 19.061
20.449 27.145 18.897
20.448 27.154 18.741
20.447 27.153 18.578
20.447 27.156 18.416
20.446 27.161 18.259
20.445 27.153 18.096
20.445 27.146 17.931
20.444 27.150 17.775
20.443 27.160 17.612
20.442 27.171 17.454
20.441 27.179 17.297
20.441 27.192 17.124
20.440 27.199 16.968
20.439 27.186 16.803
20.438 27.162 16.642
20.438 27.153 16.484
20.437 27.169 16.323
20.437 27.190 16.162
20.436 27.208 15.995
20.436 27.240 15.839
20.436 27.320 15.695
20.436 27.346 15.592
20.435 27.351 15.405
20.435 27.303 15.246
20.434 27.288 15.097
20.434 27.297 14.946
20.433 27.299 14.766
20.433 27.299 14.629
20.432 27.353 14.455
20.432 27.376 14.357
20.431 27.363 14.220
20.430 27.292 14.135
20.429 27.138 14.059
20.428 26.980 13.981
20.427 26.697 13.933
20.426 26.472 13.893
20.587 28.045 30.897
20.587 27.885 30.843
20.586 27.731 30.771
20.585 27.624 30.688
20.585 27.531 30.606
20.584 27.448 30.531
20.584 27.372 30.454
20.583 27.298 30.370
20.583 27.235 30.290
20.583 27.144 30.137
20.582 27.109 29.970
20.582 27.099 29.818
20.582 27.088 29.655
20.582 27.083 29.484
20.582 27.087 29.338
20.582 27.099 29.171
20.582 27.105 29.009
20.582 27.105 28.856
20.582 27.109 28.693
20.581 27.113 28.524
20.581 27.122 28.366
20.580 27.122 28.216
20.580 27.108 28.051
20.579 27.089 27.893
20.578 27.082 27.727
20.577 27.075 27.567
20.577 27.062 27.418
20.576 27.056 27.249
20.575 27.054 27.089
20.575 27.048 26.928
20.574 27.031 26.767
20.574 27.019 26.621
20.574 27.022 26.442
20.573 27.032 26.285
20.573 27.038 26.133
20.573 27.038 25.965
20.573 27.042 25.815
20.573 27.048 25.646
20.572 27.062 25.484
20.572 27.069 25.325
20.572 27.083 25.166
20.571 27.108 25.005
20.571 27.123 24.839
20.570 27.129 24.677
20.569 27.128 24.518
20.569 27.132 24.366
20.568 27.137 24.194
20.567 27.130 24.043
20.567 27.130 23.881
20.566 27.133 23.713
20.565 27.130 23.559
20.564 27.126 23.403
20.564 27.129 23.233
20.563 27.125 23.080
20.562 27.126 22.911
20.562 27.135 22.761
20.561 27.130 22.592
20.561 27.128 22.437
20.560 27.133 22.277
20.559 27.133 22.111
20.559 27.125 21.954
20.558 27.130 21.796
20.558 27.141 21.629
20.557 27.150 21.478
20.556 27.145 21.311
20.556 27.136 21.148
20.555 27.134 20.994
20.555 27.132 20.825
20.554 27.133 20.669
20.554 27.132 20.518
20.553 27.126 20.348
20.552 27.125 20.189
20.552 27.133 20.022
20.551 27.120 19.871
20.551 27.103 19.706
20.550 27.092 19.549
20.549 27.081 19.386
20.549 27.076 19.227
20.548 27.069 19.068
20.548 27.068 18.910
20.547 27.074 18.748
20.546 27.073 18.582
20.546 27.076 18.434
20.545 27.084 18.259
20.544 27.077 18.100
20.544 27.070 17.942
20.543 27.072 17.786
20.542 27.083 17.624
20.541 27.100 17.446
20.540 27.110 17.296
20.540 27.126 17.133
20.539 27.135 16.976
20.538 27.126 16.806
20.537 27.106 16.656
20.537 27.090 16.493
20.536 27.100 16.327
20.536 27.122 16.168
20.535 27.143 16.000
20.535 27.178 15.835
20.535 27.197 15.692
20.535 27.233 15.503
20.534 27.222 15.340
20.534 27.225 15.208
20.533 27.236 15.030
20.533 27.243 14.874
20.532 27.226 14.698
20.531 27.216 14.550
20.531 27.221 14.374
20.530 27.199 14.217
20.529 27.134 14.133
20.528 27.031 14.059
20.528 26.869 14.004
20.685 27.452 30.609
20.684 27.371 30.534
20.684 27.296 30.453
20.683 27.223 30.376
20.683 27.160 30.297
20.683 27.103 30.214
20.682 27.039 30.058
20.682 27.022 29.891
20.682 27.011 29.732
20.682 27.003 29.576
20.682 27.004 29.417
20.682 27.012 29.252
20.682 27.028 29.093
20.682 27.030 28.930
20.682 27.030 28.778
20.682 27.033 28.611
20.681 27.041 28.457
20.681 27.049 28.291
20.680 27.042 28.131
20.679 27.027 27.970
20.679 27.012 27.815
20.678 27.007 27.655
20.677 26.994 27.488
20.676 26.977 27.335
20.676 26.976 27.170
20.675 26.976 27.014
20.675 26.964 26.853
20.674 26.952 26.691
20.674 26.954 26.536
20.674 26.962 26.376
20.673 26.970 26.209
20.673 26.973 26.053
20.673 26.974 25.888
20.673 26.982 25.736
20.673 26.994 25.567
20.672 27.010 25.411
20.672 27.020 25.243
20.672 27.038 25.091
20.671 27.058 24.923
20.671 27.059 24.760
20.670 27.053 24.610
20.669 27.050 24.441
20.669 27.056 24.288
20.668 27.060 24.123
20.667 27.059 23.961
20.666 27.060 23.806
20.666 27.057 23.642
20.665 27.048 23.476
20.664 27.048 23.332
20.663 27.049 23.159
20.663 27.044 23.002
20.662 27.050 22.834
20.662 27.056 22.683
20.661 27.052 22.524
20.660 27.058 22.359
20.660 27.061 22.203
20.659 27.056 22.030
20.659 27.054 21.881
20.658 27.060 21.730
20.657 27.074 21.551
20.657 27.080 21.390
20.656 27.066 21.237
20.656 27.059 21.074
20.655 27.058 20.919
20.655 27.056 20.756
20.654 27.062 20.590
20.653 27.060 20.434
20.653 27.051 20.278
20.652 27.058 20.116
20.652 27.057 19.948
20.651 27.034 19.795
20.651 27.024 19.635
20.650 27.018 19.473
20.649 27.009 19.313
20.649 27.005 19.160
20.648 27.000 18.993
20.648 27.000 18.830
20.647 27.001 18.676
20.646 26.996 18.510
20.646 27.006 18.350
20.645 27.014 18.186
20.644 27.002 18.033
20.643 26.993 17.867
20.643 26.997 17.712
20.642 27.016 17.543
20.641 27.031 17.388
20.640 27.043 17.223
20.639 27.057 17.053
20.639 27.060 16.894
20.638 27.045 16.741
20.637 27.027 16.577
20.637 27.025 16.423
20.636 27.040 16.254
20.636 27.062 16.097
20.636 27.086 15.933
20.635 27.118 15.756
20.635 27.101 15.613
20.635 27.149 15.455
20.634 27.135 15.269
20.634 27.141 15.118
20.633 27.147 14.963
20.633 27.155 14.863
20.632 27.134 14.725
20.631 27.119 14.541
20.631 27.109 14.400
20.630 27.066 14.231
20.629 27.021 14.142
20.629 26.922 14.073
20.628 26.763 14.019
20.627 26.569 13.967
20.785 27.380 30.609
20.785 27.295 30.528
20.785 27.223 30.454
20.784 27.150 30.374
20.784 27.086 30.295
20.783 26.991 30.140
20.783 26.958 29.975
20.783 26.953 29.819
20.783 26.945 29.659
20.783 26.941 29.491
20.783 26.941 29.344
20.783 26.947 29.170
20.783 26.952 29.020
20.783 26.952 28.849
20.783 26.953 28.698
20.782 26.960 28.535
20.782 26.969 28.377
20.781 26.969 28.212
20.781 26.958 28.061
20.780 26.944 27.898
20.779 26.934 27.730
20.778 26.929 27.576
20.777 26.913 27.410
20.777 26.901 27.258
20.776 26.907 27.096
20.776 26.901 26.936
20.775 26.886 26.781
20.775 26.886 26.615
20.774 26.892 26.450
20.774 26.897 26.294
20.774 26.904 26.134
20.774 26.907 25.981
20.774 26.919 25.809
20.774 26.928 25.653
20.773 26.947 25.492
20.773 26.959 25.332
20.773 26.971 25.177
20.772 26.991 25.000
20.772 26.996 24.853
20.771 26.985 24.689
20.770 26.974 24.530
20.770 26.979 24.364
20.769 26.988 24.221
20.768 26.994 24.035
20.767 26.996 23.888
20.767 26.997 23.725
20.766 26.987 23.570
20.765 26.980 23.405
20.765 26.977 23.246
20.764 26.972 23.085
20.763 26.969 22.927
20.763 26.973 22.772
20.762 26.981 22.603
20.761 26.984 22.446
20.761 26.987 22.278
20.760 26.986 22.126
20.760 26.982 21.962
20.759 26.983 21.799
20.758 26.992 21.648
20.758 27.006 21.488
20.757 27.000 21.316
20.757 26.986 21.159
20.756 26.984 21.005
20.756 26.981 20.835
20.755 26.986 20.684
20.754 26.993 20.524
20.754 26.985 20.354
20.753 26.981 20.204
20.753 26.987 20.041
20.752 26.973 19.873
20.752 26.954 19.725
20.751 26.952 19.564
20.750 26.950 19.398
20.750 26.943 19.239
20.749 26.939 19.079
20.749 26.941 18.920
20.748 26.943 18.756
20.747 26.934 18.599
20.747 26.934 18.436
20.746 26.951 18.280
20.745 26.949 18.111
20.745 26.934 17.962
20.744 26.926 17.796
20.743 26.939 17.633
20.742 26.960 17.470
20.741 26.974 17.307
20.741 26.982 17.148
20.740 26.986 16.984
20.739 26.979 16.821
20.738 26.957 16.672
20.738 26.947 16.506
20.737 26.959 16.349
20.737 26.980 16.178
20.737 26.998 16.030
20.736 27.027 15.855
20.736 27.064 15.688
20.736 27.045 15.541
20.735 27.036 15.363
20.735 27.048 15.206
20.734 27.055 15.061
20.734 27.066 14.878
20.733 27.054 14.728
20.732 27.026 14.553
20.731 27.017 14.407
20.731 27.015 14.241
20.730 26.962 14.164
20.729 26.823 14.094
20.728 26.676 14.026
20.728 26.492 13.972
20.727 26.293 13.920
20.886 27.305 30.613
20.885 27.222 30.532
20.885 27.152 30.453
20.885 27.080 30.376
20.884 27.016 30.294
20.884 26.922 30.141
20.884 26.889 29.977
20.883 26.884 29.817
20.883 26.875 29.663
20.884 26.874 29.494
20.884 26.872 29.340
20.884 26.871 29.180
20.883 26.875 29.019
20.883 26.874 28.867
20.883 26.875 28.693
20.883 26.884 28.535
20.882 26.886 28.376
20.882 26.881 28.219
20.881 26.871 28.057
20.880 26.856 27.900
20.879 26.851 27.737
20.878 26.848 27.580
20.878 26.839 27.414
20.877 26.838 27.266
20.877 26.846 27.096
20.876 26.843 26.938
20.876 26.832 26.776
20.875 26.830 26.621
20.875 26.831 26.463
20.875 26.830 26.300
20.875 26.834 26.137
20.874 26.847 25.972
20.874 26.862 25.825
20.874 26.873 25.652
20.874 26.887 25.496
20.873 26.895 25.330
20.873 26.908 25.174
20.873 26.926 25.016
20.872 26.929 24.851
20.871 26.915 24.692
20.871 26.906 24.532
20.870 26.907 24.369
20.869 26.914 24.211
20.869 26.916 24.061
20.868 26.918 23.885
20.867 26.923 23.734
20.866 26.914 23.566
20.866 26.907 23.412
20.865 26.907 23.257
20.864 26.896 23.101
20.864 26.892 22.928
20.863 26.899 22.763
20.863 26.907 22.611
20.862 26.920 22.450
20.861 26.927 22.285
20.861 26.926 22.132
20.860 26.923 21.969
20.859 26.917 21.803
20.859 26.920 21.655
20.858 26.929 21.480
20.858 26.924 21.334
20.857 26.913 21.175
20.857 26.913 21.001
20.856 26.913 20.853
20.855 26.919 20.676
20.855 26.926 20.529
20.854 26.917 20.364
20.854 26.911 20.207
20.853 26.913 20.041
20.853 26.899 19.886
20.852 26.886 19.732
20.852 26.887 19.564
20.851 26.885 19.407
20.850 26.879 19.246
20.850 26.875 19.089
20.849 26.882 18.921
20.849 26.883 18.764
20.848 26.871 18.599
20.847 26.871 18.450
20.847 26.888 18.275
20.846 26.888 18.120
20.845 26.873 17.964
20.844 26.861 17.802
20.844 26.870 17.636
20.843 26.893 17.475
20.842 26.903 17.320
20.841 26.906 17.158
20.840 26.905 16.997
20.840 26.891 16.829
20.839 26.869 16.672
20.838 26.863 16.516
20.838 26.877 16.355
20.837 26.896 16.188
20.837 26.917 16.032
20.837 26.945 15.876
20.836 26.991 15.690
20.836 27.011 15.542
20.836 26.974 15.381
20.835 26.969 15.224
20.835 26.970 15.046
20.834 26.978 14.890
20.834 26.975 14.737
20.833 26.957 14.587
20.832 26.939 14.408
20.831 26.907 14.247
20.831 26.847 14.168
20.830 26.750 14.093
20.829 26.601 14.036
20.828 26.426 13.991
20.987 27.313 30.689
20.986 27.231 30.613
20.986 27.150 30.536
20.985 27.079 30.456
20.985 27.008 30.379
20.985 26.947 30.298
20.984 26.856 30.139
20.984 26.826 29.984
20.984 26.815 29.823
20.984 26.807 29.658
20.984 26.809 29.500
20.984 26.805 29.337
20.984 26.805 29.188
20.984 26.803 29.016
20.984 26.807 28.859
20.983 26.804 28.702
20.983 26.808 28.537
20.982 26.812 28.388
20.982 26.800 28.217
20.981 26.794 28.058
20.980 26.781 27.903
20.979 26.777 27.745
20.979 26.778 27.575
20.978 26.773 27.422
20.977 26.774 27.264
20.977 26.779 27.097
20.976 26.777 26.948
20.976 26.768 26.781
20.975 26.768 26.621
20.975 26.770 26.461
20.975 26.770 26.298
20.975 26.774 26.142
20.975 26.793 25.981
20.975 26.812 25.820
20.974 26.818 25.661
20.974 26.825 25.492
20.974 26.829 25.343
20.973 26.842 25.175
20.973 26.853 25.014
20.972 26.857 24.864
20.972 26.852 24.691
20.971 26.844 24.535
20.970 26.846 24.386
20.969 26.849 24.209
20.969 26.844 24.047
20.968 26.840 23.909
20.967 26.842 23.741
20.967 26.840 23.564
20.966 26.840 23.418
20.965 26.840 23.255
20.965 26.830 23.092
20.964 26.826 22.937
20.963 26.828 22.777
20.963 26.833 22.614
20.962 26.844 22.457
20.961 26.852 22.293
20.961 26.855 22.131
20.960 26.856 21.979
20.960 26.848 21.810
20.959 26.850 21.656
20.959 26.855 21.493
20.958 26.850 21.333
20.957 26.841 21.172
20.957 26.844 21.015
20.956 26.846 20.848
20.956 26.847 20.696
20.955 26.854 20.530
20.955 26.849 20.370
20.954 26.841 20.214
20.953 26.841 20.052
20.953 26.833 19.883
20.952 26.821 19.733
20.952 26.821 19.575
20.951 26.819 19.416
20.951 26.812 19.245
20.950 26.812 19.086
20.949 26.819 18.933
20.949 26.819 18.767
20.948 26.806 18.615
20.947 26.805 18.450
20.947 26.819 18.282
20.946 26.819 18.130
20.945 26.803 17.967
20.944 26.790 17.813
20.944 26.797 17.642
20.943 26.821 17.493
20.942 26.831 17.315
20.941 26.832 17.159
20.940 26.824 17.003
20.940 26.807 16.845
20.939 26.782 16.683
20.938 26.778 16.531
20.938 26.793 16.352
20.937 26.805 16.202
20.937 26.828 16.028
20.937 26.857 15.891
20.936 26.883 15.718
20.936 26.890 15.625
20.936 26.893 15.463
20.935 26.886 15.317
20.935 26.875 15.157
20.934 26.888 14.988
20.934 26.890 14.820
20.933 26.878 14.664
20.932 26.872 14.489
20.932 26.851 14.346
20.931 26.770 14.182
20.930 26.673 14.101
20.929 26.529 14.040
20.928 26.357 13.988
20.927 26.163 13.941
21.085 27.164 30.618
21.085 27.085 30.535
21.085 27.014 30.456
21.084 26.944 30.377
21.084 26.824 30.224
21.083 26.763 30.055
21.083 26.746 29.903
21.083 26.736 29.747
21.083 26.732 29.579
21.083 26.737 29.422
21.083 26.736 29.266
21.083 26.732 29.101
21.083 26.727 28.944
21.083 26.729 28.780
21.082 26.730 28.625
21.082 26.740 28.459
21.081 26.736 28.305
21.081 26.726 28.144
21.080 26.714 27.983
21.079 26.706 27.820
21.078 26.707 27.668
21.078 26.702 27.506
21.077 26.701 27.342
21.076 26.704 27.182
21.076 26.706 27.022
21.075 26.700 26.866
21.075 26.697 26.705
21.075 26.704 26.542
21.074 26.705 26.387
21.074 26.705 26.223
21.074 26.722 26.065
21.074 26.747 25.900
21.074 26.757 25.744
21.074 26.759 25.582
21.073 26.763 25.421
21.073 26.769 25.260
21.072 26.776 25.101
21.072 26.778 24.943
21.071 26.781 24.777
21.071 26.779 24.624
21.070 26.778 24.453
21.069 26.783 24.306
21.069 26.777 24.139
21.068 26.763 23.980
21.067 26.756 23.822
21.066 26.755 23.666
21.066 26.758 23.492
21.065 26.763 23.341
21.064 26.763 23.188
21.064 26.761 23.016
21.063 26.757 22.860
21.062 26.761 22.703
21.062 26.767 22.539
21.061 26.772 22.378
21.061 26.773 22.222
21.060 26.776 22.055
21.059 26.776 21.900
21.059 26.776 21.736
21.058 26.781 21.578
21.058 26.783 21.422
21.057 26.773 21.256
21.056 26.771 21.098
21.056 26.775 20.945
21.055 26.770 20.778
21.055 26.777 20.608
21.054 26.784 20.455
21.054 26.774 20.301
21.053 26.770 20.135
21.053 26.767 19.982
21.052 26.755 19.819
21.051 26.752 19.652
21.051 26.753 19.499
21.050 26.748 19.340
21.050 26.743 19.176
21.049 26.746 19.018
21.049 26.753 18.856
21.048 26.747 18.689
21.047 26.736 18.538
21.047 26.739 18.379
21.046 26.747 18.218
21.045 26.738 18.048
21.044 26.724 17.895
21.043 26.723 17.736
21.043 26.743 17.567
21.042 26.763 17.411
21.041 26.765 17.257
21.040 26.765 17.080
21.040 26.750 16.930
21.039 26.720 16.767
21.038 26.705 16.616
21.038 26.711 16.452
21.037 26.725 16.288
21.037 26.741 16.128
21.036 26.766 15.949
21.036 26.792 15.808
21.036 26.807 15.653
21.035 26.814 15.469
21.035 26.809 15.316
21.034 26.812 15.166
21.034 26.828 14.987
21.033 26.825 14.840
21.033 26.813 14.668
21.032 26.809 14.513
21.031 26.791 14.338
21.030 26.698 14.190
21.029 26.608 14.108
21.029 26.462 14.050
21.028 26.307 14.000
21.027 26.110 13.949
21.026 25.889 13.888
21.185 27.192 30.697
21.185 27.104 30.610
21.184 27.023 30.533
21.184 26.951 30.462
21.183 26.880 30.381
21.183 26.816 30.298
21.183 26.722 30.148
21.182 26.688 29.988
21.182 26.673 29.818
21.182 26.664 29.663
21.182 26.673 29.511
21.183 26.682 29.342
21.182 26.677 29.179
21.182 26.668 29.029
21.182 26.662 28.861
21.182 26.658 28.706
21.181 26.665 28.543
21.181 26.671 28.387
21.180 26.666 28.226
21.180 26.654 28.070
21.179 26.645 27.899
21.178 26.643 27.748
21.177 26.641 27.587
21.177 26.638 27.427
21.176 26.638 27.267
21.175 26.639 27.106
21.175 26.638 26.950
21.174 26.630 26.784
21.174 26.637 26.627
21.174 26.644 26.469
21.174 26.646 26.306
21.173 26.660 26.143
21.173 26.681 25.988
21.173 26.699 25.833
21.173 26.700 25.659
21.173 26.698 25.502
21.172 26.705 25.344
21.172 26.711 25.186
21.171 26.711 25.023
21.171 26.707 24.863
21.170 26.710 24.707
21.170 26.712 24.540
21.169 26.712 24.382
21.168 26.714 24.225
21.167 26.706 24.064
21.167 26.692 23.902
21.166 26.688 23.750
21.165 26.688 23.587
21.164 26.692 23.427
21.164 26.697 23.263
21.163 26.695 23.102
21.162 26.695 22.947
21.162 26.701 22.779
21.161 26.706 22.631
21.161 26.710 22.461
21.160 26.707 22.302
21.159 26.703 22.143
21.159 26.708 21.983
21.158 26.706 21.826
21.158 26.704 21.666
21.157 26.712 21.500
21.156 26.707 21.344
21.156 26.703 21.177
21.155 26.708 21.024
21.155 26.711 20.867
21.154 26.712 20.708
21.154 26.725 20.540
21.153 26.724 20.373
21.153 26.712 20.228
21.152 26.705 20.061
21.151 26.694 19.903
21.151 26.685 19.745
21.150 26.688 19.583
21.150 26.686 19.425
21.149 26.677 19.257
21.149 26.676 19.104
21.148 26.681 18.941
21.147 26.683 18.780
21.147 26.678 18.624
21.146 26.674 18.461
21.145 26.678 18.297
21.145 26.679 18.142
21.144 26.666 17.984
21.143 26.662 17.818
21.142 26.675 17.663
21.141 26.698 17.496
21.141 26.710 17.330
21.140 26.711 17.176
21.139 26.703 17.015
21.138 26.676 16.855
21.137 26.647 16.697
21.137 26.642 16.540
21.136 26.659 16.379
21.136 26.676 16.209
21.136 26.695 16.051
21.135 26.713 15.879
21.135 26.724 15.739
21.135 26.731 15.561
21.134 26.737 15.409
21.134 26.739 15.253
21.133 26.757 15.082
21.133 26.771 14.917
21.132 26.764 14.764
21.131 26.752 14.588
21.131 26.726 14.440
21.130 26.693 14.281
21.129 26.655 14.200
21.128 26.551 14.117
21.128 26.409 14.055
21.127 26.252 13.998
21.126 26.052 13.955
21.125 25.839 13.901
21.284 27.125 30.699
21.283 27.036 30.625
21.283 26.955 30.534
21.282 26.884 30.453
21.281 26.750 30.308
21.281 26.655 30.140
21.281 26.620 29.983
21.281 26.605 29.832
21.281 26.598 29.661
21.281 26.609 29.508
21.281 26.618 29.344
21.281 26.613 29.187
21.281 26.603 29.026
21.280 26.591 28.865
21.280 26.586 28.708
21.280 26.592 28.548
21.279 26.599 28.388
21.279 26.599 28.227
21.278 26.593 28.067
21.277 26.582 27.914
21.276 26.579 27.746
21.276 26.577 27.592
21.275 26.569 27.425
21.274 26.566 27.274
21.274 26.570 27.109
21.273 26.569 26.944
21.273 26.563 26.795
21.272 26.570 26.625
21.272 26.581 26.468
21.272 26.587 26.313
21.272 26.607 26.149
21.272 26.625 25.984
21.272 26.637 25.830
21.271 26.638 25.669
21.271 26.638 25.507
21.271 26.648 25.349
21.270 26.651 25.191
21.270 26.651 25.021
21.269 26.644 24.867
21.269 26.643 24.705
21.268 26.645 24.554
21.267 26.646 24.392
21.266 26.649 24.217
21.266 26.645 24.076
21.265 26.631 23.906
21.264 26.622 23.743
21.263 26.619 23.589
21.263 26.626 23.432
21.262 26.630 23.272
21.261 26.629 23.107
21.261 26.637 22.952
21.260 26.638 22.787
21.260 26.642 22.626
21.259 26.643 22.464
21.258 26.636 22.311
21.258 26.631 22.149
21.257 26.640 21.987
21.257 26.639 21.829
21.256 26.638 21.667
21.255 26.645 21.509
21.255 26.639 21.354
21.254 26.640 21.190
21.254 26.647 21.019
21.253 26.646 20.869
21.253 26.649 20.705
21.252 26.666 20.547
21.252 26.668 20.391
21.251 26.655 20.222
21.250 26.646 20.068
21.250 26.635 19.906
21.249 26.627 19.760
21.249 26.628 19.573
21.248 26.626 19.432
21.248 26.620 19.269
21.247 26.614 19.117
21.246 26.614 18.939
21.246 26.617 18.790
21.245 26.613 18.630
21.244 26.608 18.463
21.244 26.614 18.307
21.243 26.614 18.150
21.242 26.603 17.987
21.241 26.603 17.822
21.241 26.618 17.666
21.240 26.634 17.500
21.239 26.652 17.350
21.238 26.653 17.174
21.237 26.645 17.018
21.237 26.624 16.864
21.236 26.592 16.705
21.235 26.587 16.540
21.235 26.606 16.380
21.234 26.624 16.221
21.234 26.640 16.056
21.234 26.645 15.898
21.233 26.642 15.733
21.233 26.645 15.571
21.233 26.653 15.411
21.232 26.669 15.275
21.232 26.688 15.098
21.231 26.696 14.922
21.231 26.694 14.759
21.230 26.686 14.596
21.229 26.697 14.434
21.228 26.677 14.288
21.228 26.612 14.209
21.227 26.512 14.125
21.226 26.365 14.064
21.225 26.206 14.014
21.224 26.007 13.957
21.223 25.804 13.899
21.383 27.049 30.696
21.382 26.962 30.617
21.382 26.882 30.542
21.381 26.813 30.464
21.381 26.743 30.381
21.381 26.678 30.302
21.380 26.586 30.149
21.380 26.556 29.990
21.380 26.544 29.826
21.380 26.537 29.668
21.380 26.548 29.507
21.380 26.554 29.348
21.380 26.542 29.192
21.380 26.532 29.025
21.380 26.521 28.866
21.379 26.518 28.712
21.379 26.525 28.550
21.379 26.532 28.389
21.378 26.533 28.232
21.377 26.526 28.067
21.376 26.513 27.909
21.376 26.508 27.752
21.375 26.505 27.593
21.374 26.494 27.425
21.374 26.489 27.276
21.373 26.497 27.114
21.372 26.501 26.951
21.372 26.500 26.790
21.372 26.505 26.641
21.371 26.517 26.470
21.371 26.531 26.314
21.371 26.549 26.149
21.371 26.560 25.996
21.371 26.566 25.817
21.371 26.565 25.673
21.370 26.570 25.512
21.370 26.580 25.348
21.370 26.590 25.196
21.369 26.592 25.028
21.369 26.584 24.877
21.368 26.581 24.706
21.367 26.574 24.551
21.367 26.572 24.390
21.366 26.580 24.234
21.365 26.582 24.074
21.364 26.571 23.908
21.364 26.563 23.756
21.363 26.562 23.588
21.362 26.566 23.434
21.362 26.567 23.270
21.361 26.565 23.119
21.360 26.569 22.948
21.360 26.571 22.789
21.359 26.575 22.635
21.358 26.576 22.481
21.358 26.566 22.309
21.357 26.557 22.154
21.357 26.567 21.995
21.356 26.571 21.836
21.355 26.571 21.667
21.355 26.576 21.514
21.354 26.577 21.349
21.354 26.582 21.197
21.353 26.582 21.031
21.353 26.579 20.873
21.352 26.583 20.710
21.352 26.595 20.556
21.351 26.602 20.392
21.350 26.592 20.230
21.350 26.580 20.075
21.349 26.572 19.910
21.349 26.566 19.753
21.348 26.564 19.596
21.348 26.564 19.426
21.347 26.559 19.273
21.346 26.550 19.113
21.346 26.548 18.958
21.345 26.546 18.787
21.345 26.546 18.639
21.344 26.544 18.471
21.343 26.544 18.313
21.342 26.546 18.152
21.342 26.539 17.997
21.341 26.539 17.832
21.340 26.549 17.670
21.339 26.568 17.508
21.339 26.591 17.347
21.338 26.597 17.182
21.337 26.593 17.026
21.336 26.577 16.863
21.336 26.544 16.713
21.335 26.536 16.549
21.334 26.555 16.386
21.334 26.567 16.225
21.334 26.579 16.060
21.333 26.575 15.900
21.333 26.555 15.744
21.333 26.559 15.610
21.332 26.564 15.501
21.332 26.574 15.336
21.331 26.598 15.194
21.331 26.617 15.006
21.330 26.611 14.855
21.330 26.607 14.692
21.329 26.625 14.530
21.328 26.625 14.368
21.327 26.580 14.213
21.327 26.474 14.133
21.326 26.325 14.064
21.325 26.166 14.006
21.324 25.959 13.961
21.323 25.743 13.907
21.483 27.075 30.777
21.483 26.968 30.700
21.482 26.885 30.622
21.482 26.816 30.537
21.481 26.747 30.458
21.481 26.679 30.383
21.480 26.561 30.226
21.480 26.502 30.067
21.480 26.490 29.912
21.480 26.478 29.751
21.480 26.476 29.583
21.480 26.479 29.430
21.480 26.473 29.266
21.480 26.461 29.109
21.480 26.453 28.957
21.479 26.452 28.787
21.479 26.454 28.634
21.479 26.462 28.470
21.478 26.461 28.309
21.478 26.454 28.154
21.477 26.442 27.993
21.476 26.430 27.838
21.475 26.432 27.671
21.474 26.425 27.517
21.474 26.420 27.352
21.473 26.425 27.195
21.473 26.437 27.030
21.472 26.444 26.879
21.472 26.443 26.712
21.471 26.448 26.558
21.471 26.462 26.396
21.471 26.479 26.234
21.471 26.490 26.071
21.471 26.492 25.918
21.471 26.492 25.753
21.470 26.498 25.593
21.470 26.501 25.439
21.470 26.512 25.271
21.469 26.524 25.109
21.469 26.523 24.948
21.468 26.519 24.799
21.468 26.514 24.638
21.467 26.502 24.474
21.466 26.498 24.316
21.465 26.516 24.153
21.465 26.512 23.996
21.464 26.499 23.839
21.463 26.497 23.675
21.462 26.496 23.511
21.462 26.498 23.361
21.461 26.493 23.196
21.460 26.487 23.034
21.460 26.497 22.885
21.459 26.502 22.714
21.459 26.510 22.552
21.458 26.510 22.402
21.457 26.500 22.239
21.457 26.506 22.072
21.456 26.510 21.916
21.456 26.506 21.761
21.455 26.510 21.595
21.455 26.514 21.441
21.454 26.519 21.274
21.453 26.525 21.113
21.453 26.522 20.965
21.452 26.516 20.796
21.452 26.523 20.636
21.451 26.533 20.473
21.451 26.531 20.323
21.450 26.521 20.152
21.450 26.513 19.997
21.449 26.507 19.839
21.448 26.496 19.680
21.448 26.490 19.520
21.447 26.492 19.354
21.447 26.482 19.201
21.446 26.474 19.042
21.446 26.474 18.882
21.445 26.478 18.717
21.444 26.481 18.554
21.444 26.477 18.403
21.443 26.476 18.240
21.442 26.478 18.078
21.441 26.477 17.912
21.441 26.479 17.761
21.440 26.491 17.594
21.439 26.512 17.438
21.438 26.526 17.271
21.437 26.533 17.111
21.437 26.525 16.950
21.436 26.499 16.792
21.435 26.479 16.636
21.435 26.481 16.478
21.434 26.495 16.320
21.434 26.506 16.144
21.433 26.507 15.985
21.433 26.487 15.823
21.433 26.482 15.737
21.432 26.493 15.436
21.432 26.505 15.283
21.431 26.532 15.108
21.431 26.546 14.946
21.430 26.548 14.785
21.429 26.563 14.611
21.429 26.571 14.457
21.428 26.573 14.310
21.427 26.520 14.209
21.427 26.431 14.125
21.426 26.279 14.071
21.425 26.122 14.020
21.424 25.921 13.974
21.423 25.706 13.921
21.422 25.500 13.854
21.583 26.912 30.697
21.582 26.827 30.618
21.582 26.754 30.542
21.581 26.686 30.466
21.581 26.618 30.389
21.581 26.556 30.307
21.580 26.463 30.149
21.580 26.436 29.985
21.580 26.427 29.833
21.580 26.418 29.668
21.580 26.418 29.510
21.580 26.414 29.354
21.580 26.407 29.191
21.580 26.398 29.032
21.580 26.395 28.871
21.579 26.395 28.711
21.579 26.397 28.554
21.578 26.395 28.397
21.578 26.390 28.236
21.577 26.381 28.076
21.576 26.363 27.909
21.576 26.365 27.759
21.575 26.366 27.591
21.574 26.358 27.442
21.573 26.362 27.275
21.573 26.371 27.126
21.572 26.381 26.953
21.572 26.385 26.797
21.572 26.384 26.637
21.571 26.395 26.472
21.571 26.415 26.326
21.571 26.432 26.157
21.571 26.435 25.994
21.571 26.431 25.838
21.571 26.435 25.684
21.570 26.440 25.504
21.570 26.440 25.369
21.570 26.454 25.190
21.569 26.463 25.037
21.569 26.466 24.883
21.568 26.467 24.709
21.567 26.457 24.557
21.567 26.445 24.402
21.566 26.454 24.236
21.565 26.461 24.080
21.564 26.450 23.914
21.564 26.443 23.762
21.563 26.440 23.606
21.562 26.442 23.435
21.562 26.441 23.284
21.561 26.435 23.120
21.560 26.434 22.957
21.560 26.441 22.801
21.559 26.449 22.647
21.558 26.454 22.474
21.558 26.448 22.317
21.557 26.448 22.170
21.557 26.457 22.002
21.556 26.450 21.834
21.555 26.446 21.688
21.555 26.449 21.516
21.554 26.453 21.366
21.554 26.463 21.198
21.553 26.468 21.043
21.553 26.458 20.885
21.552 26.455 20.722
21.552 26.464 20.557
21.551 26.466 20.404
21.551 26.463 20.242
21.550 26.461 20.076
21.549 26.460 19.926
21.549 26.446 19.758
21.548 26.430 19.612
21.548 26.426 19.445
21.547 26.422 19.281
21.547 26.412 19.122
21.546 26.409 18.972
21.545 26.413 18.804
21.545 26.420 18.643
21.544 26.418 18.489
21.543 26.407 18.330
21.543 26.409 18.156
21.542 26.410 18.008
21.541 26.415 17.841
21.540 26.421 17.688
21.539 26.440 17.516
21.539 26.459 17.358
21.538 26.470 17.200
21.537 26.473 17.035
21.536 26.456 16.882
21.536 26.428 16.715
21.535 26.415 16.560
21.535 26.424 16.397
21.534 26.431 16.252
21.534 26.434 16.079
21.533 26.427 15.913
21.533 26.410 15.753
21.532 26.410 15.594
21.532 26.411 15.513
21.532 26.414 15.363
21.531 26.423 15.209
21.531 26.449 15.039
21.530 26.469 14.866
21.530 26.479 14.713
21.529 26.495 14.548
21.529 26.512 14.448
21.528 26.501 14.309
21.527 26.452 14.220
21.527 26.369 14.150
21.526 26.231 14.082
21.525 26.075 14.010
21.524 25.870 13.964
21.523 25.663 13.915
21.682 26.776 30.617
21.681 26.691 30.546
21.681 26.623 30.465
21.681 26.555 30.382
21.680 26.436 30.230
21.680 26.379 30.078
21.679 26.371 29.903
21.679 26.363 29.754
21.680 26.355 29.600
21.680 26.356 29.427
21.680 26.350 29.271
21.680 26.339 29.114
21.679 26.335 28.957
21.679 26.334 28.795
21.679 26.335 28.635
21.678 26.328 28.478
21.678 26.326 28.313
21.677 26.320 28.154
21.676 26.301 28.002
21.676 26.301 27.838
21.675 26.307 27.676
21.674 26.302 27.520
21.673 26.299 27.363
21.673 26.301 27.193
21.672 26.311 27.045
21.672 26.322 26.879
21.671 26.326 26.721
21.671 26.336 26.564
21.671 26.354 26.396
21.671 26.370 26.241
21.671 26.378 26.075
21.670 26.376 25.923
21.670 26.376 25.755
21.670 26.382 25.607
21.670 26.381 25.437
21.669 26.378 25.281
21.669 26.386 25.117
21.668 26.396 24.965
21.668 26.399 24.799
21.667 26.401 24.642
21.666 26.391 24.485
21.666 26.386 24.320
21.665 26.396 24.160
21.664 26.395 24.006
21.663 26.387 23.841
21.663 26.380 23.684
21.662 26.377 23.525
21.661 26.379 23.362
21.661 26.378 23.201
21.660 26.374 23.049
21.659 26.375 22.885
21.659 26.384 22.724
21.658 26.387 22.568
21.658 26.388 22.404
21.657 26.384 22.247
21.656 26.394 22.082
21.656 26.395 21.932
21.655 26.384 21.757
21.655 26.384 21.613
21.654 26.389 21.444
21.653 26.393 21.284
21.653 26.398 21.131
21.652 26.396 20.969
21.652 26.389 20.801
21.651 26.395 20.651
21.651 26.403 20.485
21.650 26.403 20.322
21.650 26.402 20.171
21.649 26.405 20.010
21.649 26.398 19.850
21.648 26.378 19.679
21.647 26.367 19.533
21.647 26.365 19.367
21.646 26.356 19.217
21.646 26.345 19.045
21.645 26.349 18.895
21.644 26.357 18.725
21.644 26.359 18.575
21.643 26.349 18.410
21.642 26.343 18.252
21.641 26.345 18.089
21.641 26.350 17.934
21.640 26.360 17.766
21.639 26.373 17.608
21.638 26.395 17.447
21.638 26.408 17.284
21.637 26.408 17.123
21.636 26.401 16.964
21.635 26.375 16.810
21.635 26.354 16.648
21.634 26.353 16.483
21.634 26.362 16.320
21.633 26.365 16.166
21.633 26.365 16.003
21.632 26.359 15.852
21.632 26.355 15.688
21.632 26.363 15.527
21.631 26.370 15.420
21.631 26.365 15.344
21.631 26.376 15.147
21.630 26.401 14.957
21.629 26.421 14.803
21.629 26.439 14.627
21.628 26.444 14.480
21.627 26.431 14.303
21.626 26.320 14.158
21.625 26.188 14.083
21.624 26.038 14.021
21.624 25.838 13.977
21.623 25.641 13.922
21.781 26.797 30.703
21.780 26.710 30.624
21.780 26.625 30.545
21.780 26.555 30.468
21.779 26.487 30.389
21.779 26.425 30.307
21.778 26.339 30.154
21.778 26.314 29.989
21.778 26.305 29.837
21.778 26.298 29.670
21.778 26.301 29.519
21.778 26.299 29.353
21.778 26.292 29.193
21.778 26.284 29.033
21.778 26.279 28.878
21.778 26.278 28.715
21.777 26.269 28.560
21.777 26.263 28.398
21.776 26.264 28.240
21.775 26.247 28.076
21.775 26.237 27.922
21.774 26.247 27.763
21.773 26.247 27.607
21.772 26.240 27.435
21.772 26.236 27.286
21.771 26.240 27.119
21.771 26.253 26.967
21.770 26.264 26.798
21.770 26.272 26.642
21.770 26.288 26.488
21.770 26.306 26.323
21.769 26.321 26.157
21.769 26.324 26.007
21.769 26.323 25.840
21.769 26.330 25.678
21.769 26.331 25.522
21.768 26.325 25.367
21.768 26.319 25.205
21.767 26.324 25.041
21.767 26.331 24.883
21.766 26.339 24.731
21.766 26.339 24.563
21.765 26.328 24.403
21.764 26.333 24.244
21.763 26.345 24.088
21.763 26.345 23.927
21.762 26.337 23.761
21.761 26.323 23.605
21.761 26.318 23.447
21.760 26.320 23.293
21.759 26.316 23.131
21.759 26.315 22.970
21.758 26.324 22.807
21.757 26.328 22.641
21.757 26.328 22.493
21.756 26.330 22.328
21.756 26.328 22.170
21.755 26.335 22.007
21.754 26.324 21.858
21.754 26.317 21.689
21.753 26.323 21.531
21.753 26.328 21.371
21.752 26.335 21.213
21.752 26.341 21.047
21.751 26.343 20.893
21.750 26.340 20.733
21.750 26.350 20.570
21.749 26.352 20.409
21.749 26.347 20.254
21.748 26.349 20.090
21.748 26.347 19.928
21.747 26.332 19.777
21.747 26.314 19.611
21.746 26.309 19.457
21.745 26.303 19.297
21.745 26.289 19.139
21.744 26.290 18.975
21.744 26.301 18.818
21.743 26.309 18.649
21.742 26.303 18.505
21.742 26.290 18.329
21.741 26.286 18.176
21.740 26.287 18.012
21.739 26.296 17.864
21.739 26.313 17.687
21.738 26.330 17.532
21.737 26.350 17.372
21.736 26.355 17.208
21.735 26.343 17.048
21.735 26.326 16.892
21.734 26.304 16.732
21.733 26.298 16.575
21.733 26.310 16.412
21.732 26.313 16.246
21.732 26.318 16.090
21.732 26.316 15.930
21.731 26.312 15.777
21.731 26.318 15.603
21.731 26.327 15.452
21.730 26.327 15.285
21.730 26.332 15.132
21.729 26.352 14.973
21.728 26.371 14.796
21.728 26.381 14.647
21.727 26.382 14.485
21.726 26.365 14.316
21.725 26.265 14.155
21.724 26.151 14.087
21.724 26.014 14.017
21.723 25.827 13.972
21.881 26.832 30.791
21.881 26.722 30.704
21.880 26.634 30.622
21.880 26.562 30.543
21.879 26.493 30.465
21.879 26.426 30.391
21.878 26.366 30.310
21.878 26.279 30.156
21.878 26.253 29.992
21.878 26.245 29.831
21.878 26.239 29.679
21.878 26.245 29.513
21.878 26.243 29.360
21.878 26.237 29.200
21.878 26.231 29.033
21.878 26.220 28.880
21.877 26.213 28.720
21.877 26.203 28.559
21.876 26.199 28.398
21.876 26.204 28.238
21.875 26.191 28.087
21.874 26.181 27.922
21.873 26.188 27.763
21.873 26.188 27.601
21.872 26.175 27.451
21.871 26.172 27.281
21.871 26.180 27.120
21.870 26.190 26.966
21.870 26.202 26.810
21.870 26.212 26.638
21.869 26.227 26.487
21.869 26.244 26.326
21.869 26.262 26.166
21.869 26.270 26.010
21.869 26.272 25.837
21.869 26.278 25.692
21.868 26.279 25.520
21.868 26.270 25.368
21.867 26.263 25.210
21.867 26.265 25.038
21.866 26.269 24.885
21.866 26.285 24.730
21.865 26.288 24.570
21.864 26.272 24.407
21.864 26.274 24.254
21.863 26.289 24.084
21.862 26.291 23.929
21.862 26.288 23.772
21.861 26.270 23.610
21.860 26.259 23.449
21.859 26.261 23.291
21.859 26.259 23.131
21.858 26.260 22.974
21.857 26.265 22.816
21.857 26.267 22.657
21.856 26.264 22.492
21.856 26.262 22.334
21.855 26.266 22.170
21.854 26.269 22.013
21.854 26.258 21.854
21.853 26.255 21.696
21.853 26.263 21.534
21.852 26.266 21.380
21.852 26.276 21.214
21.851 26.280 21.058
21.851 26.283 20.897
21.850 26.285 20.732
21.849 26.289 20.580
21.849 26.292 20.414
21.848 26.290 20.257
21.848 26.290 20.094
21.847 26.286 19.936
21.847 26.276 19.785
21.846 26.261 19.613
21.846 26.256 19.461
21.845 26.256 19.301
21.844 26.240 19.140
21.844 26.235 18.980
21.843 26.247 18.818
21.843 26.251 18.658
21.842 26.240 18.504
21.841 26.228 18.338
21.840 26.223 18.189
21.840 26.225 18.021
21.839 26.234 17.861
21.838 26.251 17.701
21.837 26.271 17.544
21.836 26.287 17.364
21.836 26.289 17.221
21.835 26.272 17.057
21.834 26.251 16.895
21.833 26.235 16.744
21.833 26.236 16.578
21.832 26.251 16.424
21.832 26.256 16.253
21.831 26.260 16.092
21.831 26.262 15.935
21.831 26.262 15.778
21.830 26.279 15.607
21.830 26.296 15.464
21.830 26.298 15.293
21.829 26.304 15.118
21.829 26.316 14.984
21.828 26.325 14.810
21.827 26.329 14.643
21.827 26.322 14.488
21.826 26.305 14.334
21.825 26.223 14.166
21.824 26.121 14.093
21.823 25.992 14.025
21.822 25.822 13.973
21.821 25.637 13.917
21.980 26.782 30.771
21.980 26.671 30.699
21.979 26.576 30.629
21.979 26.499 30.552
21.978 26.430 30.472
21.978 26.365 30.389
21.977 26.255 30.232
21.977 26.198 30.075
21.977 26.184 29.922
21.977 26.178 29.754
21.977 26.176 29.593
21.977 26.181 29.438
21.977 26.174 29.279
21.977 26.167 29.121
21.977 26.162 28.959
21.976 26.150 28.796
21.976 26.138 28.642
21.976 26.131 28.486
21.975 26.138 28.324
21.975 26.136 28.166
21.974 26.126 27.998
21.973 26.121 27.845
21.972 26.123 27.685
21.971 26.115 27.531
21.971 26.105 27.365
21.970 26.111 27.208
21.970 26.120 27.047
21.969 26.134 26.886
21.969 26.150 26.729
21.969 26.162 26.570
21.968 26.175 26.412
21.968 26.192 26.242
21.968 26.206 26.082
21.968 26.211 25.936
21.968 26.211 25.760
21.968 26.211 25.614
21.967 26.207 25.447
21.967 26.203 25.293
21.966 26.206 25.130
21.966 26.205 24.971
21.965 26.216 24.813
21.965 26.231 24.644
21.964 26.215 24.494
21.963 26.200 24.327
21.962 26.212 24.174
21.962 26.222 24.013
21.961 26.228 23.854
21.960 26.226 23.693
21.960 26.205 23.537
21.959 26.199 23.372
21.958 26.199 23.219
21.958 26.191 23.053
21.957 26.198 22.900
21.956 26.204 22.737
21.956 26.199 22.574
21.955 26.194 22.420
21.955 26.197 22.253
21.954 26.201 22.102
21.953 26.200 21.942
21.953 26.194 21.784
21.952 26.198 21.615
21.952 26.204 21.458
21.951 26.208 21.301
21.951 26.213 21.146
21.950 26.217 20.977
21.950 26.225 20.824
21.949 26.225 20.664
21.948 26.221 20.498
21.948 26.221 20.342
21.947 26.217 20.183
21.947 26.216 20.022
21.946 26.218 19.858
21.946 26.204 19.705
21.945 26.198 19.540
21.945 26.202 19.387
21.944 26.194 19.225
21.943 26.181 19.067
21.943 26.180 18.906
21.942 26.183 18.750
21.941 26.178 18.587
21.941 26.161 18.428
21.940 26.154 18.268
21.939 26.158 18.106
21.938 26.162 17.948
21.938 26.172 17.784
21.937 26.191 17.625
21.936 26.214 17.469
21.935 26.222 17.299
21.935 26.208 17.144
21.934 26.185 16.983
21.933 26.166 16.826
21.932 26.164 16.668
21.932 26.181 16.510
21.931 26.193 16.346
21.931 26.196 16.182
21.931 26.202 16.023
21.930 26.197 15.863
21.930 26.202 15.704
21.930 26.234 15.534
21.929 26.257 15.395
21.929 26.262 15.209
21.928 26.269 15.054
21.928 26.271 14.892
21.927 26.264 14.731
21.926 26.258 14.571
21.926 26.254 14.416
21.925 26.231 14.244
21.924 26.181 14.178
21.923 26.083 14.098
21.923 25.961 14.022
21.922 25.776 13.985
21.921 25.585 13.930
22.080 26.626 30.710
22.079 26.532 30.628
22.079 26.451 30.547
22.078 26.378 30.470
22.078 26.309 30.394
22.077 26.199 30.232
22.077 26.140 30.073
22.077 26.120 29.916
22.077 26.115 29.763
22.077 26.114 29.600
22.077 26.113 29.438
22.077 26.109 29.275
22.077 26.103 29.124
22.077 26.097 28.963
22.077 26.092 28.801
22.076 26.079 28.643
22.076 26.072 28.482
22.075 26.083 28.324
22.075 26.084 28.168
22.074 26.070 28.006
22.073 26.061 27.845
22.072 26.059 27.690
22.072 26.052 27.528
22.071 26.050 27.368
22.070 26.058 27.215
22.070 26.063 27.049
22.069 26.077 26.890
22.069 26.090 26.729
22.069 26.098 26.568
22.069 26.108 26.412
22.068 26.119 26.251
22.068 26.139 26.092
22.068 26.151 25.928
22.068 26.149 25.776
22.068 26.149 25.608
22.067 26.145 25.453
22.067 26.145 25.291
22.067 26.151 25.130
22.066 26.151 24.972
22.066 26.157 24.816
22.065 26.169 24.653
22.064 26.157 24.493
22.063 26.139 24.341
22.063 26.149 24.175
22.062 26.157 24.018
22.061 26.163 23.851
22.061 26.164 23.700
22.060 26.148 23.534
22.059 26.138 23.380
22.058 26.134 23.223
22.058 26.128 23.060
22.057 26.136 22.900
22.057 26.143 22.747
22.056 26.139 22.577
22.055 26.133 22.429
22.055 26.134 22.260
22.054 26.141 22.101
22.054 26.142 21.943
22.053 26.139 21.780
22.052 26.142 21.625
22.052 26.146 21.470
22.051 26.149 21.304
22.051 26.155 21.143
22.050 26.163 20.990
22.050 26.169 20.817
22.049 26.164 20.664
22.049 26.159 20.509
22.048 26.160 20.341
22.048 26.152 20.193
22.047 26.151 20.026
22.046 26.154 19.869
22.046 26.141 19.706
22.045 26.133 19.556
22.045 26.143 19.385
22.044 26.138 19.228
22.044 26.125 19.071
22.043 26.123 18.910
22.042 26.122 18.750
22.042 26.113 18.596
22.041 26.104 18.434
22.040 26.105 18.269
22.040 26.109 18.113
22.039 26.109 17.958
22.038 26.120 17.794
22.037 26.136 17.625
22.036 26.154 17.472
22.036 26.160 17.307
22.035 26.144 17.149
22.034 26.117 16.992
22.033 26.099 16.829
22.033 26.104 16.676
22.032 26.117 16.507
22.032 26.131 16.346
22.031 26.138 16.197
22.031 26.143 16.040
22.030 26.144 15.848
22.030 26.147 15.720
22.030 26.174 15.536
22.030 26.201 15.388
22.029 26.211 15.224
22.029 26.220 15.060
22.028 26.224 14.903
22.027 26.214 14.733
22.027 26.208 14.581
22.026 26.199 14.412
22.025 26.184 14.259
22.024 26.140 14.189
22.024 26.042 14.104
22.023 25.910 14.031
22.022 25.719 13.988
22.021 25.515 13.938
22.020 25.266 13.879
22.181 26.823 30.863
22.180 26.695 30.785
22.180 26.581 30.705
22.179 26.476 30.630
22.179 26.396 30.548
22.178 26.323 30.469
22.178 26.251 30.391
22.177 26.136 30.239
22.177 26.073 30.078
22.177 26.046 29.916
22.177 26.044 29.761
22.177 26.049 29.601
22.177 26.050 29.437
22.177 26.048 29.282
22.177 26.049 29.126
22.177 26.043 28.955
22.177 26.035 28.807
22.176 26.027 28.646
22.176 26.015 28.484
22.175 26.024 28.326
22.175 26.030 28.167
22.174 26.011 28.012
22.173 26.000 27.843
22.172 25.995 27.695
22.172 25.993 27.527
22.171 26.001 27.369
22.170 26.012 27.213
22.170 26.018 27.055
22.169 26.028 26.890
22.169 26.036 26.729
22.169 26.043 26.577
22.168 26.050 26.410
22.168 26.057 26.251
22.168 26.079 26.098
22.168 26.094 25.932
22.168 26.093 25.771
22.168 26.092 25.612
22.167 26.091 25.454
22.167 26.093 25.301
22.167 26.100 25.133
22.166 26.101 24.975
22.165 26.101 24.815
22.165 26.104 24.659
22.164 26.094 24.497
22.163 26.085 24.339
22.163 26.087 24.180
22.162 26.090 24.018
22.161 26.094 23.858
22.160 26.092 23.702
22.160 26.087 23.541
22.159 26.080 23.389
22.158 26.079 23.220
22.158 26.078 23.067
22.157 26.081 22.896
22.157 26.088 22.751
22.156 26.079 22.590
22.155 26.074 22.417
22.155 26.073 22.268
22.154 26.078 22.110
22.154 26.085 21.948
22.153 26.084 21.790
22.152 26.081 21.623
22.152 26.083 21.465
22.151 26.089 21.318
22.151 26.098 21.145
22.150 26.110 20.992
22.150 26.114 20.824
22.149 26.104 20.670
22.149 26.100 20.510
22.148 26.099 20.353
22.147 26.093 20.185
22.147 26.092 20.038
22.146 26.091 19.865
22.146 26.079 19.717
22.145 26.072 19.557
22.145 26.084 19.397
22.144 26.084 19.228
22.144 26.073 19.075
22.143 26.071 18.916
22.142 26.064 18.756
22.142 26.057 18.593
22.141 26.053 18.441
22.140 26.054 18.278
22.139 26.056 18.120
22.139 26.052 17.959
22.138 26.060 17.795
22.137 26.077 17.633
22.136 26.093 17.475
22.135 26.097 17.317
22.135 26.084 17.157
22.134 26.061 16.990
22.133 26.045 16.845
22.133 26.047 16.681
22.132 26.060 16.513
22.131 26.069 16.350
22.131 26.074 16.199
22.131 26.081 16.037
22.130 26.084 15.874
22.130 26.083 15.713
22.130 26.099 15.560
22.129 26.122 15.387
22.129 26.129 15.236
22.128 26.144 15.065
22.128 26.160 14.913
22.127 26.149 14.743
22.126 26.141 14.586
22.126 26.135 14.416
22.125 26.112 14.271
22.124 25.991 14.113
22.123 25.858 14.045
22.122 25.659 13.985
22.121 25.423 13.935
22.281 26.774 30.856
22.280 26.626 30.782
22.279 26.512 30.706
22.279 26.417 30.627
22.278 26.332 30.549
22.278 26.260 30.475
22.278 26.192 30.400
22.277 26.080 30.236
22.277 26.010 30.080
22.277 25.987 29.916
22.277 25.991 29.761
22.277 25.996 29.605
22.277 25.999 29.436
22.277 25.998 29.286
22.277 25.994 29.126
22.277 25.984 28.963
22.276 25.980 28.809
22.276 25.974 28.643
22.275 25.957 28.488
22.275 25.964 28.331
22.274 25.970 28.167
22.274 25.952 28.010
22.273 25.941 27.848
22.272 25.935 27.692
22.271 25.938 27.540
22.271 25.952 27.371
22.270 25.963 27.212
22.270 25.969 27.052
22.269 25.979 26.892
22.269 25.991 26.737
22.268 25.999 26.576
22.268 26.005 26.414
22.268 26.011 26.254
22.268 26.028 26.093
22.268 26.040 25.938
22.268 26.039 25.779
22.267 26.035 25.613
22.267 26.033 25.460
22.267 26.035 25.294
22.266 26.044 25.143
22.266 26.045 24.976
22.265 26.041 24.817
22.265 26.039 24.662
22.264 26.031 24.507
22.263 26.029 24.339
22.262 26.032 24.184
22.262 26.033 24.024
22.261 26.029 23.866
22.260 26.027 23.702
22.259 26.029 23.547
22.259 26.024 23.381
22.258 26.023 23.228
22.257 26.019 23.070
22.257 26.022 22.905
22.256 26.028 22.748
22.256 26.021 22.587
22.255 26.023 22.436
22.254 26.023 22.271
22.254 26.028 22.105
22.253 26.034 21.957
22.253 26.032 21.789
22.252 26.022 21.635
22.252 26.021 21.473
22.251 26.031 21.312
22.250 26.039 21.151
22.250 26.053 20.994
22.249 26.056 20.836
22.249 26.047 20.675
22.248 26.044 20.515
22.248 26.044 20.355
22.247 26.041 20.195
22.247 26.038 20.036
22.246 26.036 19.878
22.246 26.022 19.717
22.245 26.014 19.560
22.244 26.025 19.394
22.244 26.028 19.242
22.243 26.019 19.080
22.243 26.014 18.921
22.242 26.007 18.763
22.241 25.998 18.606
22.241 26.001 18.442
22.240 26.002 18.281
22.239 26.003 18.117
22.238 26.001 17.970
22.238 26.011 17.801
22.237 26.027 17.641
22.236 26.038 17.483
22.235 26.045 17.316
22.234 26.032 17.159
22.234 26.011 16.998
22.233 25.996 16.847
22.232 26.003 16.678
22.232 26.015 16.529
22.231 26.018 16.360
22.231 26.024 16.199
22.231 26.028 16.037
22.230 26.029 15.882
22.230 26.029 15.717
22.230 26.038 15.569
22.229 26.047 15.386
22.229 26.053 15.245
22.228 26.072 15.082
22.228 26.093 14.911
22.227 26.087 14.759
22.226 26.082 14.588
22.226 26.076 14.439
22.225 26.060 14.273
22.223 25.948 14.110
22.223 25.819 14.037
22.222 25.616 13.997
22.221 25.369 13.954
22.380 26.670 30.855
22.380 26.524 30.779
22.379 26.445 30.708
22.379 26.349 30.631
22.378 26.267 30.552
22.378 26.196 30.474
22.377 26.132 30.394
22.377 26.024 30.237
22.376 25.953 30.082
22.376 25.930 29.925
22.376 25.934 29.760
22.376 25.945 29.599
22.376 25.945 29.452
22.376 25.945 29.281
22.376 25.942 29.125
22.376 25.930 28.963
22.376 25.927 28.811
22.376 25.920 28.648
22.375 25.904 28.486
22.375 25.904 28.331
22.374 25.908 28.171
22.373 25.900 28.010
22.372 25.888 27.854
22.372 25.882 27.692
22.371 25.888 27.538
22.370 25.902 27.374
22.370 25.913 27.219
22.369 25.915 27.055
22.369 25.928 26.895
22.368 25.944 26.736
22.368 25.955 26.575
22.368 25.960 26.420
22.368 25.963 26.255
22.368 25.979 26.100
22.367 25.986 25.939
22.367 25.987 25.777
22.367 25.987 25.617
22.367 25.983 25.462
22.366 25.986 25.300
22.366 25.994 25.145
22.365 25.993 24.985
22.365 25.984 24.813
22.364 25.976 24.666
22.363 25.969 24.508
22.363 25.969 24.343
22.362 25.976 24.187
22.361 25.974 24.023
22.360 25.967 23.870
22.360 25.971 23.708
22.359 25.973 23.544
22.358 25.972 23.398
22.358 25.969 23.226
22.357 25.963 23.076
22.356 25.963 22.914
22.356 25.971 22.749
22.355 25.966 22.591
22.355 25.967 22.436
22.354 25.972 22.273
22.353 25.969 22.111
22.353 25.974 21.953
22.352 25.977 21.802
22.352 25.966 21.633
22.351 25.966 21.483
22.351 25.980 21.317
22.350 25.987 21.157
22.349 25.996 20.996
22.349 25.997 20.842
22.348 25.990 20.674
22.348 25.986 20.524
22.347 25.991 20.357
22.347 25.990 20.202
22.346 25.989 20.037
22.346 25.985 19.880
22.345 25.968 19.724
22.344 25.958 19.563
22.344 25.966 19.405
22.343 25.968 19.244
22.343 25.963 19.089
22.342 25.959 18.926
22.341 25.951 18.769
22.341 25.947 18.607
22.340 25.948 18.442
22.339 25.950 18.292
22.339 25.949 18.125
22.338 25.950 17.965
22.337 25.957 17.811
22.336 25.974 17.641
22.335 25.983 17.490
22.335 25.988 17.324
22.334 25.983 17.168
22.333 25.961 17.005
22.332 25.948 16.843
22.332 25.955 16.693
22.331 25.972 16.526
22.331 25.978 16.370
22.330 25.981 16.211
22.330 25.986 16.036
22.330 25.979 15.892
22.329 25.976 15.716
22.329 25.981 15.558
22.328 25.983 15.403
22.328 25.988 15.249
22.327 26.005 15.087
22.327 26.032 14.920
22.326 26.031 14.764
22.326 26.020 14.604
22.325 26.015 14.447
22.324 26.011 14.274
22.323 25.970 14.114
22.322 25.846 14.039
22.321 25.662 13.991
22.478 26.379 30.713
22.477 26.287 30.632
22.477 26.206 30.555
22.477 26.140 30.472
22.476 26.023 30.323
22.475 25.933 30.158
22.475 25.890 29.999
22.475 25.883 29.844
22.475 25.892 29.685
22.475 25.896 29.523
22.475 25.895 29.367
22.475 25.890 29.203
22.475 25.882 29.049
22.475 25.871 28.885
22.475 25.869 28.730
22.474 25.857 28.574
22.474 25.844 28.412
22.473 25.848 28.246
22.473 25.848 28.100
22.472 25.843 27.935
22.471 25.833 27.776
22.470 25.834 27.614
22.470 25.847 27.455
22.469 25.860 27.295
22.468 25.864 27.137
22.468 25.867 26.983
22.468 25.889 26.818
22.467 25.903 26.662
22.467 25.912 26.499
22.467 25.918 26.336
22.467 25.924 26.186
22.467 25.932 26.016
22.466 25.933 25.860
22.466 25.938 25.699
22.466 25.939 25.543
22.465 25.930 25.380
22.465 25.938 25.227
22.465 25.945 25.066
22.464 25.935 24.907
22.463 25.926 24.748
22.463 25.917 24.586
22.462 25.913 24.423
22.461 25.918 24.273
22.461 25.921 24.108
22.460 25.912 23.949
22.459 25.914 23.795
22.458 25.920 23.638
22.458 25.921 23.467
22.457 25.920 23.310
22.456 25.909 23.163
22.456 25.902 22.988
22.455 25.906 22.838
22.455 25.910 22.682
22.454 25.910 22.513
22.453 25.913 22.360
22.453 25.917 22.197
22.452 25.916 22.040
22.452 25.922 21.879
22.451 25.921 21.719
22.450 25.914 21.561
22.450 25.923 21.397
22.449 25.930 21.242
22.449 25.932 21.083
22.448 25.933 20.920
22.448 25.932 20.765
22.447 25.929 20.601
22.447 25.935 20.450
22.446 25.945 20.277
22.446 25.941 20.129
22.445 25.938 19.963
22.445 25.925 19.817
22.444 25.908 19.638
22.443 25.906 19.494
22.443 25.910 19.326
22.442 25.905 19.170
22.442 25.902 19.013
22.441 25.900 18.849
22.440 25.893 18.690
22.440 25.892 18.538
22.439 25.893 18.366
22.438 25.895 18.215
22.438 25.897 18.060
22.437 25.904 17.886
22.436 25.921 17.742
22.435 25.930 17.559
22.434 25.932 17.415
22.434 25.936 17.251
22.433 25.921 17.087
22.432 25.900 16.941
22.431 25.898 16.770
22.431 25.912 16.611
22.430 25.924 16.460
22.430 25.929 16.287
22.429 25.935 16.131
22.429 25.937 15.967
22.429 25.931 15.810
22.428 25.929 15.655
22.428 25.932 15.495
22.427 25.927 15.320
22.427 25.933 15.175
22.427 25.963 15.000
22.426 25.978 14.845
22.425 25.972 14.696
22.425 25.967 14.530
22.424 25.968 14.366
22.423 25.962 14.207
22.422 25.883 14.129
22.421 25.763 14.051
22.421 25.575 13.994
22.419 25.088 13.906
22.418 24.891 13.858
22.578 26.236 30.627
22.577 26.153 30.550
22.577 26.087 30.471
22.576 25.971 30.321
22.576 25.886 30.166
22.576 25.843 30.004
22.576 25.835 29.842
22.576 25.841 29.689
22.576 25.842 29.528
22.576 25.840 29.365
22.576 25.832 29.211
22.576 25.821 29.048
22.575 25.812 28.894
22.575 25.813 28.724
22.575 25.805 28.573
22.574 25.794 28.409
22.574 25.791 28.257
22.573 25.789 28.092
22.572 25.787 27.941
22.571 25.777 27.780
22.571 25.780 27.619
22.570 25.795 27.455
22.569 25.802 27.303
22.569 25.799 27.144
22.568 25.810 26.974
22.568 25.835 26.829
22.568 25.852 26.655
22.567 25.866 26.500
22.567 25.870 26.338
22.567 25.873 26.188
22.567 25.872 26.022
22.567 25.872 25.866
22.566 25.879 25.701
22.566 25.880 25.547
22.566 25.876 25.387
22.565 25.882 25.226
22.565 25.886 25.065
22.564 25.882 24.909
22.564 25.870 24.745
22.563 25.856 24.595
22.562 25.851 24.431
22.562 25.853 24.277
22.561 25.855 24.111
22.560 25.855 23.954
22.559 25.858 23.797
22.559 25.864 23.636
22.558 25.866 23.474
22.557 25.864 23.322
22.557 25.850 23.154
22.556 25.841 23.002
22.555 25.845 22.837
22.555 25.851 22.683
22.554 25.853 22.515
22.554 25.857 22.365
22.553 25.861 22.208
22.553 25.860 22.042
22.552 25.866 21.881
22.551 25.865 21.722
22.551 25.860 21.562
22.550 25.868 21.409
22.550 25.871 21.246
22.549 25.870 21.085
22.549 25.870 20.931
22.548 25.868 20.768
22.548 25.869 20.609
22.547 25.877 20.442
22.547 25.886 20.290
22.546 25.883 20.128
22.545 25.880 19.972
22.545 25.869 19.809
22.544 25.852 19.657
22.544 25.852 19.495
22.543 25.848 19.334
22.543 25.840 19.172
22.542 25.844 19.014
22.541 25.841 18.859
22.541 25.836 18.697
22.540 25.837 18.538
22.539 25.836 18.381
22.539 25.838 18.215
22.538 25.844 18.054
22.537 25.856 17.908
22.536 25.877 17.730
22.535 25.881 17.573
22.535 25.882 17.414
22.534 25.880 17.257
22.533 25.864 17.094
22.532 25.842 16.941
22.532 25.837 16.782
22.531 25.853 16.612
22.531 25.863 16.465
22.530 25.868 16.295
22.530 25.879 16.137
22.529 25.883 15.976
22.529 25.877 15.820
22.529 25.876 15.662
22.528 25.881 15.495
22.528 25.877 15.339
22.527 25.879 15.170
22.527 25.900 15.032
22.526 25.911 14.850
22.526 25.912 14.685
22.525 25.909 14.532
22.524 25.911 14.368
22.523 25.891 14.210
22.523 25.839 14.136
22.522 25.749 14.062
22.521 25.584 14.003
22.520 25.382 13.946
22.519 25.115 13.901
22.678 26.181 30.639
22.677 26.108 30.553
22.677 26.041 30.473
22.676 25.921 30.322
22.676 25.839 30.158
22.675 25.797 30.011
22.675 25.787 29.847
22.675 25.794 29.680
22.676 25.789 29.530
22.676 25.784 29.366
22.676 25.778 29.207
22.675 25.763 29.052
22.675 25.757 28.897
22.675 25.760 28.727
22.674 25.755 28.576
22.674 25.749 28.414
22.673 25.743 28.258
22.673 25.736 28.104
22.672 25.731 27.937
22.671 25.726 27.781
22.670 25.729 27.615
22.670 25.744 27.462
22.669 25.750 27.301
22.669 25.743 27.141
22.668 25.755 26.981
22.668 25.781 26.828
22.667 25.798 26.658
22.667 25.807 26.507
22.667 25.809 26.345
22.667 25.809 26.191
22.667 25.810 26.023
22.666 25.810 25.868
22.666 25.819 25.705
22.666 25.825 25.547
22.666 25.819 25.395
22.665 25.822 25.224
22.665 25.830 25.068
22.664 25.825 24.915
22.664 25.816 24.755
22.663 25.803 24.589
22.662 25.794 24.438
22.661 25.792 24.273
22.661 25.795 24.121
22.660 25.802 23.959
22.659 25.803 23.798
22.659 25.808 23.634
22.658 25.812 23.477
22.657 25.807 23.324
22.657 25.796 23.165
22.656 25.786 22.998
22.655 25.791 22.845
22.655 25.798 22.686
22.654 25.798 22.525
22.654 25.800 22.370
22.653 25.805 22.206
22.652 25.805 22.045
22.652 25.811 21.886
22.651 25.812 21.729
22.651 25.806 21.566
22.650 25.813 21.409
22.650 25.811 21.258
22.649 25.807 21.089
22.648 25.810 20.931
22.648 25.807 20.769
22.647 25.807 20.625
22.647 25.815 20.445
22.646 25.821 20.296
22.646 25.826 20.125
22.645 25.824 19.981
22.645 25.812 19.813
22.644 25.802 19.668
22.644 25.800 19.492
22.643 25.791 19.340
22.642 25.783 19.179
22.642 25.789 19.022
22.641 25.789 18.861
22.641 25.784 18.707
22.640 25.788 18.539
22.639 25.788 18.380
22.638 25.791 18.221
22.638 25.803 18.064
22.637 25.816 17.898
22.636 25.837 17.739
22.635 25.837 17.582
22.634 25.830 17.420
22.634 25.827 17.259
22.633 25.806 17.105
22.632 25.781 16.953
22.631 25.779 16.778
22.631 25.798 16.626
22.630 25.808 16.464
22.630 25.814 16.305
22.630 25.827 16.144
22.629 25.833 15.983
22.629 25.829 15.815
22.629 25.827 15.661
22.628 25.838 15.496
22.628 25.844 15.340
22.627 25.846 15.180
22.627 25.859 15.028
22.626 25.868 14.865
22.625 25.864 14.693
22.625 25.857 14.539
22.624 25.857 14.378
22.623 25.851 14.215
22.623 25.800 14.143
22.622 25.693 14.064
22.621 25.519 14.007
22.620 25.294 13.962
22.619 25.051 13.911
22.778 26.234 30.717
22.777 26.136 30.635
22.777 26.050 30.554
22.777 25.985 30.475
22.776 25.867 30.325
22.776 25.784 30.167
22.775 25.743 30.002
22.775 25.736 29.850
22.775 25.739 29.687
22.775 25.735 29.524
22.775 25.729 29.378
22.775 25.724 29.203
22.775 25.714 29.053
22.775 25.704 28.894
22.775 25.707 28.731
22.774 25.711 28.582
22.774 25.706 28.414
22.773 25.700 28.257
22.773 25.693 28.099
22.772 25.683 27.937
22.771 25.676 27.779
22.770 25.680 27.629
22.770 25.698 27.462
22.769 25.703 27.303
22.768 25.695 27.142
22.768 25.707 26.990
22.768 25.732 26.822
22.767 25.748 26.670
22.767 25.752 26.499
22.767 25.751 26.352
22.767 25.755 26.187
22.767 25.755 26.031
22.766 25.758 25.863
22.766 25.769 25.712
22.766 25.772 25.553
22.765 25.765 25.386
22.765 25.763 25.238
22.765 25.769 25.074
22.764 25.765 24.912
22.763 25.762 24.755
22.763 25.754 24.599
22.762 25.747 24.442
22.761 25.742 24.279
22.761 25.738 24.116
22.760 25.745 23.960
22.759 25.742 23.803
22.758 25.746 23.642
22.758 25.755 23.489
22.757 25.755 23.315
22.756 25.747 23.167
22.756 25.741 23.004
22.755 25.749 22.846
22.755 25.752 22.691
22.754 25.746 22.522
22.753 25.746 22.374
22.753 25.747 22.211
22.752 25.749 22.048
22.752 25.757 21.886
22.751 25.756 21.732
22.751 25.757 21.573
22.750 25.761 21.421
22.749 25.756 21.250
22.749 25.751 21.092
22.748 25.751 20.933
22.748 25.749 20.786
22.747 25.746 20.616
22.747 25.751 20.455
22.746 25.758 20.300
22.746 25.767 20.141
22.745 25.764 19.977
22.745 25.751 19.823
22.744 25.745 19.656
22.743 25.740 19.506
22.743 25.730 19.346
22.742 25.726 19.188
22.742 25.731 19.024
22.741 25.734 18.866
22.740 25.736 18.711
22.740 25.741 18.543
22.739 25.738 18.387
22.738 25.741 18.229
22.738 25.754 18.068
22.737 25.768 17.903
22.736 25.785 17.739
22.735 25.786 17.586
22.734 25.778 17.429
22.734 25.772 17.261
22.733 25.748 17.111
22.732 25.722 16.949
22.731 25.726 16.794
22.731 25.745 16.629
22.730 25.752 16.473
22.730 25.761 16.308
22.729 25.777 16.142
22.729 25.786 15.996
22.729 25.785 15.825
22.728 25.783 15.661
22.728 25.800 15.505
22.728 25.817 15.345
22.727 25.819 15.182
22.727 25.817 15.023
22.726 25.816 14.872
22.725 25.804 14.704
22.725 25.798 14.544
22.724 25.801 14.377
22.723 25.792 14.220
22.722 25.744 14.146
22.722 25.645 14.069
22.721 25.482 14.008
22.720 25.269 13.970
22.719 25.033 13.920
22.877 26.173 30.709
22.877 26.079 30.639
22.876 25.995 30.563
22.876 25.929 30.478
22.876 25.868 30.394
22.875 25.767 30.248
22.875 25.704 30.082
22.875 25.689 29.926
22.875 25.689 29.769
22.875 25.685 29.612
22.875 25.683 29.444
22.875 25.678 29.293
22.875 25.670 29.137
22.874 25.657 28.975
22.874 25.652 28.814
22.874 25.657 28.655
22.873 25.659 28.495
22.873 25.653 28.343
22.872 25.643 28.177
22.871 25.633 28.021
22.871 25.625 27.863
22.870 25.620 27.707
22.869 25.630 27.542
22.868 25.646 27.383
22.868 25.646 27.229
22.867 25.647 27.065
22.867 25.669 26.907
22.867 25.690 26.746
22.866 25.695 26.595
22.866 25.693 26.421
22.866 25.697 26.277
22.866 25.699 26.108
22.866 25.703 25.947
22.865 25.710 25.794
22.865 25.713 25.635
22.865 25.709 25.471
22.864 25.703 25.317
22.864 25.710 25.149
22.863 25.708 25.000
22.863 25.707 24.839
22.862 25.710 24.677
22.862 25.706 24.517
22.861 25.700 24.362
22.860 25.690 24.203
22.859 25.688 24.043
22.859 25.686 23.888
22.858 25.685 23.722
22.857 25.690 23.563
22.857 25.700 23.412
22.856 25.698 23.243
22.855 25.688 23.091
22.855 25.693 22.928
22.854 25.703 22.766
22.853 25.701 22.615
22.853 25.696 22.449
22.852 25.698 22.289
22.852 25.698 22.136
22.851 25.699 21.976
22.850 25.701 21.817
22.850 25.699 21.655
22.849 25.703 21.498
22.849 25.705 21.337
22.848 25.699 21.176
22.848 25.694 21.022
22.847 25.696 20.857
22.847 25.694 20.703
22.846 25.685 20.548
22.846 25.694 20.382
22.845 25.705 20.220
22.844 25.702 20.068
22.844 25.695 19.902
22.843 25.690 19.746
22.843 25.684 19.591
22.842 25.673 19.428
22.842 25.668 19.269
22.841 25.669 19.116
22.840 25.675 18.945
22.840 25.681 18.789
22.839 25.686 18.634
22.838 25.688 18.470
22.838 25.686 18.314
22.837 25.690 18.147
22.836 25.705 17.994
22.836 25.726 17.828
22.835 25.736 17.668
22.834 25.731 17.509
22.833 25.723 17.358
22.832 25.702 17.188
22.831 25.672 17.035
22.831 25.666 16.877
22.830 25.689 16.717
22.830 25.707 16.548
22.829 25.714 16.395
22.829 25.728 16.233
22.828 25.740 16.071
22.828 25.744 15.907
22.828 25.745 15.754
22.827 25.749 15.600
22.827 25.772 15.431
22.827 25.791 15.260
22.826 25.781 15.107
22.826 25.781 15.005
22.825 25.775 14.936
22.824 25.758 14.725
22.824 25.758 14.564
22.823 25.751 14.462
22.822 25.751 14.309
22.821 25.698 14.150
22.821 25.595 14.076
22.820 25.435 14.018
22.819 25.241 13.963
22.818 25.019 13.911
22.975 26.023 30.638
22.974 25.948 30.559
22.974 25.881 30.478
22.973 25.760 30.323
22.973 25.676 30.171
22.972 25.639 30.008
22.972 25.632 29.847
22.972 25.633 29.689
22.973 25.635 29.534
22.973 25.632 29.367
22.973 25.626 29.219
22.972 25.619 29.047
22.972 25.609 28.895
22.972 25.608 28.740
22.972 25.613 28.584
22.971 25.612 28.415
22.971 25.598 28.266
22.970 25.588 28.100
22.969 25.586 27.943
22.968 25.578 27.782
22.967 25.578 27.628
22.967 25.588 27.467
22.966 25.597 27.310
22.966 25.600 27.149
22.965 25.617 26.984
22.965 25.641 26.832
22.964 25.647 26.666
22.964 25.648 26.513
22.964 25.646 26.351
22.964 25.648 26.192
22.964 25.652 26.038
22.963 25.658 25.869
22.963 25.661 25.723
22.963 25.662 25.549
22.963 25.659 25.396
22.962 25.665 25.234
22.962 25.669 25.078
22.961 25.663 24.920
22.961 25.667 24.758
22.960 25.669 24.605
22.959 25.662 24.444
22.958 25.651 24.287
22.958 25.641 24.123
22.957 25.635 23.973
22.956 25.639 23.805
22.956 25.640 23.642
22.955 25.645 23.490
22.954 25.653 23.331
22.954 25.648 23.174
22.953 25.646 23.010
22.952 25.655 22.854
22.952 25.661 22.694
22.951 25.656 22.531
22.951 25.654 22.381
22.950 25.655 22.212
22.949 25.650 22.056
22.949 25.650 21.901
22.948 25.648 21.739
22.948 25.651 21.575
22.947 25.657 21.420
22.947 25.653 21.269
22.946 25.650 21.102
22.945 25.649 20.942
22.945 25.644 20.788
22.944 25.640 20.626
22.944 25.637 20.463
22.943 25.644 20.313
22.943 25.647 20.146
22.942 25.642 19.989
22.942 25.635 19.829
22.941 25.632 19.680
22.940 25.626 19.504
22.940 25.619 19.353
22.939 25.621 19.195
22.939 25.629 19.038
22.938 25.633 18.877
22.937 25.639 18.708
22.937 25.643 18.556
22.936 25.637 18.399
22.935 25.635 18.237
22.935 25.640 18.079
22.934 25.657 17.909
22.933 25.675 17.757
22.932 25.683 17.594
22.931 25.679 17.437
22.931 25.668 17.270
22.930 25.637 17.128
22.929 25.615 16.963
22.928 25.626 16.796
22.928 25.653 16.636
22.927 25.668 16.480
22.927 25.678 16.316
22.927 25.688 16.159
22.926 25.691 15.991
22.926 25.691 15.838
22.925 25.696 15.684
22.925 25.709 15.525
22.925 25.735 15.339
22.924 25.743 15.193
22.924 25.735 15.040
22.923 25.728 14.870
22.922 25.716 14.705
22.922 25.716 14.554
22.921 25.714 14.391
22.920 25.704 14.239
22.919 25.653 14.155
22.919 25.552 14.083
22.918 25.397 14.024
22.917 25.216 13.974
22.916 24.993 13.915
23.073 25.984 30.641
23.072 25.901 30.555
23.072 25.835 30.480
23.071 25.711 30.324
23.071 25.626 30.170
23.070 25.590 30.009
23.070 25.582 29.848
23.070 25.587 29.696
23.070 25.589 29.534
23.071 25.590 29.377
23.070 25.584 29.207
23.070 25.575 29.059
23.070 25.562 28.895
23.070 25.560 28.737
23.069 25.564 28.581
23.069 25.559 28.418
23.068 25.548 28.264
23.068 25.542 28.107
23.067 25.545 27.942
23.066 25.539 27.787
23.065 25.535 27.629
23.065 25.540 27.467
23.064 25.549 27.313
23.063 25.558 27.146
23.063 25.574 26.992
23.063 25.593 26.831
23.062 25.595 26.668
23.062 25.593 26.520
23.062 25.595 26.351
23.062 25.598 26.192
23.061 25.603 26.034
23.061 25.611 25.881
23.061 25.612 25.714
23.061 25.614 25.557
23.060 25.617 25.399
23.060 25.626 25.244
23.060 25.625 25.079
23.059 25.621 24.923
23.058 25.624 24.760
23.058 25.629 24.606
23.057 25.627 24.441
23.056 25.612 24.291
23.055 25.595 24.121
23.055 25.590 23.971
23.054 25.593 23.813
23.053 25.593 23.651
23.053 25.599 23.496
23.052 25.604 23.328
23.051 25.598 23.173
23.051 25.599 23.017
23.050 25.606 22.857
23.050 25.610 22.698
23.049 25.610 22.536
23.048 25.607 22.372
23.048 25.609 22.218
23.047 25.607 22.069
23.047 25.604 21.902
23.046 25.602 21.741
23.045 25.604 21.587
23.045 25.607 21.430
23.044 25.602 21.261
23.044 25.602 21.101
23.043 25.604 20.955
23.043 25.602 20.789
23.042 25.603 20.623
23.042 25.598 20.475
23.041 25.599 20.306
23.041 25.597 20.158
23.040 25.585 19.989
23.039 25.577 19.840
23.039 25.573 19.672
23.038 25.569 19.521
23.038 25.568 19.361
23.037 25.572 19.203
23.037 25.578 19.031
23.036 25.582 18.882
23.035 25.587 18.717
23.035 25.594 18.561
23.034 25.593 18.406
23.033 25.590 18.238
23.032 25.594 18.073
23.032 25.609 17.922
23.031 25.628 17.762
23.030 25.630 17.600
23.029 25.627 17.439
23.028 25.619 17.279
23.028 25.589 17.120
23.027 25.571 16.972
23.026 25.585 16.811
23.026 25.610 16.643
23.025 25.628 16.486
23.025 25.637 16.319
23.024 25.644 16.167
23.024 25.638 15.999
23.024 25.638 15.835
23.023 25.644 15.680
23.023 25.652 15.526
23.023 25.675 15.362
23.022 25.691 15.198
23.022 25.691 15.036
23.021 25.685 14.876
23.020 25.682 14.717
23.019 25.678 14.561
23.019 25.671 14.394
23.018 25.662 14.231
23.017 25.612 14.164
23.017 25.514 14.097
23.016 25.359 14.030
23.015 25.180 13.975
23.014 24.949 13.926
23.013 24.707 13.868
23.171 26.037 30.717
23.171 25.943 30.643
23.170 25.857 30.566
23.170 25.790 30.483
23.170 25.722 30.405
23.169 25.611 30.245
23.169 25.555 30.091
23.169 25.536 29.931
23.169 25.537 29.769
23.169 25.542 29.616
23.169 25.543 29.452
23.169 25.542 29.300
23.169 25.535 29.133
23.168 25.522 28.982
23.168 25.516 28.819
23.168 25.519 28.657
23.167 25.518 28.504
23.167 25.504 28.344
23.166 25.494 28.182
23.166 25.499 28.024
23.165 25.499 27.869
23.164 25.492 27.711
23.163 25.487 27.547
23.163 25.492 27.390
23.162 25.500 27.237
23.162 25.516 27.073
23.161 25.535 26.911
23.161 25.542 26.757
23.160 25.542 26.593
23.160 25.546 26.436
23.160 25.552 26.277
23.160 25.558 26.117
23.160 25.566 25.960
23.160 25.565 25.798
23.159 25.560 25.638
23.159 25.568 25.484
23.159 25.579 25.325
23.158 25.583 25.157
23.158 25.579 25.006
23.157 25.580 24.840
23.156 25.582 24.686
23.156 25.582 24.534
23.155 25.574 24.362
23.154 25.552 24.212
23.153 25.541 24.053
23.153 25.548 23.892
23.152 25.548 23.735
23.151 25.548 23.576
23.151 25.554 23.415
23.150 25.548 23.259
23.149 25.542 23.100
23.149 25.551 22.934
23.148 25.558 22.779
23.148 25.557 22.623
23.147 25.559 22.463
23.146 25.562 22.301
23.146 25.560 22.142
23.145 25.560 21.986
23.145 25.553 21.823
23.144 25.550 21.667
23.144 25.554 21.509
23.143 25.552 21.349
23.142 25.550 21.198
23.142 25.556 21.027
23.141 25.561 20.873
23.141 25.562 20.712
23.140 25.562 20.554
23.140 25.554 20.397
23.139 25.547 20.229
23.139 25.535 20.076
23.138 25.522 19.920
23.138 25.519 19.765
23.137 25.521 19.601
23.136 25.522 19.444
23.136 25.528 19.278
23.135 25.531 19.126
23.135 25.533 18.964
23.134 25.536 18.809
23.133 25.546 18.642
23.133 25.554 18.476
23.132 25.549 18.326
23.131 25.547 18.174
23.130 25.556 17.998
23.130 25.573 17.846
23.129 25.585 17.687
23.128 25.585 17.530
23.127 25.584 17.357
23.126 25.566 17.207
23.126 25.536 17.043
23.125 25.534 16.892
23.124 25.550 16.727
23.124 25.570 16.575
23.124 25.583 16.416
23.123 25.587 16.229
23.123 25.584 16.083
23.122 25.580 15.936
23.122 25.583 15.772
23.122 25.585 15.598
23.121 25.592 15.459
23.121 25.610 15.283
23.120 25.623 15.129
23.119 25.635 14.884
23.119 25.645 14.729
23.118 25.637 14.563
23.117 25.634 14.397
23.116 25.626 14.248
23.116 25.574 14.174
23.115 25.472 14.086
23.114 25.312 14.022
23.113 25.124 13.981
23.112 24.906 13.939
23.111 24.667 13.882
23.270 25.892 30.633
23.270 25.814 30.557
23.269 25.749 30.481
23.269 25.683 30.403
23.268 25.571 30.250
23.268 25.511 30.093
23.268 25.490 29.931
23.268 25.487 29.774
23.268 25.492 29.615
23.268 25.495 29.455
23.268 25.494 29.294
23.268 25.492 29.138
23.268 25.481 28.981
23.267 25.472 28.821
23.267 25.474 28.664
23.267 25.475 28.502
23.266 25.459 28.348
23.265 25.450 28.183
23.265 25.458 28.030
23.264 25.460 27.869
23.263 25.455 27.712
23.262 25.444 27.552
23.262 25.446 27.391
23.261 25.458 27.234
23.261 25.472 27.072
23.260 25.486 26.917
23.260 25.492 26.754
23.260 25.496 26.595
23.259 25.499 26.444
23.259 25.508 26.274
23.259 25.516 26.125
23.259 25.521 25.952
23.259 25.515 25.807
23.258 25.515 25.640
23.258 25.524 25.481
23.258 25.529 25.323
23.257 25.536 25.169
23.257 25.533 25.001
23.256 25.529 24.852
23.256 25.535 24.686
23.255 25.534 24.531
23.254 25.524 24.371
23.253 25.502 24.215
23.253 25.496 24.055
23.252 25.501 23.900
23.251 25.499 23.730
23.251 25.498 23.578
23.250 25.504 23.421
23.249 25.496 23.260
23.249 25.490 23.106
23.248 25.503 22.938
23.247 25.510 22.782
23.247 25.509 22.624
23.246 25.515 22.464
23.246 25.520 22.303
23.245 25.516 22.144
23.245 25.515 21.992
23.244 25.507 21.828
23.243 25.501 21.673
23.243 25.504 21.511
23.242 25.503 21.355
23.242 25.503 21.193
23.241 25.505 21.037
23.241 25.513 20.872
23.240 25.517 20.720
23.240 25.517 20.554
23.239 25.510 20.396
23.239 25.499 20.239
23.238 25.485 20.085
23.237 25.472 19.928
23.237 25.473 19.765
23.236 25.483 19.603
23.236 25.484 19.442
23.235 25.491 19.288
23.235 25.491 19.120
23.234 25.487 18.970
23.233 25.490 18.813
23.233 25.499 18.649
23.232 25.508 18.482
23.231 25.508 18.334
23.231 25.503 18.167
23.230 25.509 18.010
23.229 25.527 17.848
23.228 25.534 17.683
23.227 25.537 17.533
23.227 25.540 17.368
23.226 25.524 17.212
23.225 25.497 17.053
23.224 25.490 16.896
23.224 25.501 16.735
23.223 25.520 16.572
23.223 25.534 16.411
23.222 25.536 16.255
23.222 25.529 16.091
23.222 25.526 15.936
23.221 25.530 15.776
23.221 25.529 15.604
23.220 25.530 15.457
23.220 25.551 15.295
23.220 25.565 15.224
23.219 25.587 14.971
23.218 25.592 14.807
23.218 25.591 14.649
23.217 25.583 14.483
23.216 25.578 14.330
23.215 25.518 14.176
23.214 25.413 14.099
23.213 25.251 14.038
23.213 25.066 13.993
23.212 24.844 13.942
23.370 25.924 30.717
23.370 25.841 30.636
23.369 25.767 30.564
23.368 25.640 30.410
23.368 25.584 30.327
23.368 25.494 30.168
23.367 25.456 30.013
23.367 25.447 29.853
23.367 25.448 29.692
23.368 25.451 29.540
23.368 25.449 29.373
23.368 25.452 29.222
23.367 25.447 29.063
23.367 25.431 28.903
23.367 25.422 28.741
23.367 25.427 28.581
23.366 25.420 28.426
23.365 25.411 28.269
23.365 25.417 28.105
23.364 25.425 27.955
23.363 25.422 27.785
23.363 25.411 27.635
23.362 25.405 27.475
23.361 25.409 27.315
23.361 25.420 27.157
23.360 25.436 26.996
23.360 25.446 26.836
23.359 25.450 26.684
23.359 25.455 26.516
23.359 25.464 26.362
23.359 25.475 26.197
23.359 25.477 26.044
23.359 25.474 25.881
23.358 25.469 25.725
23.358 25.475 25.560
23.358 25.481 25.409
23.357 25.483 25.248
23.357 25.486 25.085
23.356 25.484 24.933
23.356 25.487 24.775
23.355 25.492 24.613
23.354 25.485 24.446
23.354 25.468 24.294
23.353 25.456 24.144
23.352 25.457 23.970
23.351 25.457 23.819
23.351 25.452 23.664
23.350 25.454 23.499
23.349 25.452 23.350
23.349 25.442 23.180
23.348 25.449 23.025
23.348 25.462 22.870
23.347 25.466 22.700
23.346 25.469 22.551
23.346 25.476 22.393
23.345 25.474 22.225
23.345 25.473 22.068
23.344 25.469 21.914
23.343 25.459 21.751
23.343 25.459 21.597
23.342 25.462 21.432
23.342 25.459 21.282
23.341 25.459 21.113
23.341 25.461 20.960
23.340 25.465 20.797
23.340 25.468 20.637
23.339 25.467 20.481
23.339 25.459 20.327
23.338 25.445 20.169
23.337 25.429 20.003
23.337 25.422 19.848
23.336 25.430 19.686
23.336 25.440 19.533
23.335 25.447 19.370
23.335 25.448 19.213
23.334 25.442 19.050
23.333 25.442 18.891
23.333 25.448 18.727
23.332 25.455 18.579
23.331 25.464 18.407
23.331 25.465 18.255
23.330 25.463 18.093
23.329 25.477 17.935
23.328 25.488 17.778
23.328 25.489 17.606
23.327 25.496 17.456
23.326 25.492 17.291
23.325 25.467 17.134
23.324 25.448 16.985
23.324 25.446 16.818
23.323 25.458 16.659
23.323 25.474 16.494
23.322 25.486 16.340
23.322 25.483 16.180
23.321 25.477 16.014
23.321 25.487 15.858
23.321 25.493 15.705
23.320 25.490 15.535
23.320 25.501 15.382
23.320 25.522 15.216
23.319 25.541 15.063
23.318 25.550 14.888
23.318 25.546 14.728
23.317 25.531 14.581
23.316 25.523 14.415
23.315 25.522 14.255
23.315 25.468 14.186
23.314 25.360 14.107
23.313 25.195 14.042
23.312 24.996 13.996
23.311 24.767 13.944
23.310 24.528 13.895
23.470 25.895 30.721
23.470 25.805 30.635
23.469 25.722 30.562
23.469 25.660 30.487
23.469 25.598 30.404
23.468 25.493 30.251
23.468 25.432 30.096
23.468 25.411 29.930
23.468 25.409 29.776
23.468 25.406 29.616
23.468 25.403 29.465
23.468 25.405 29.296
23.468 25.405 29.140
23.468 25.396 28.985
23.467 25.381 28.822
23.467 25.375 28.664
23.466 25.370 28.506
23.466 25.366 28.353
23.465 25.367 28.191
23.465 25.374 28.023
23.464 25.379 27.879
23.463 25.373 27.708
23.462 25.366 27.553
23.462 25.366 27.402
23.461 25.373 27.235
23.461 25.385 27.080
23.460 25.398 26.913
23.460 25.404 26.758
23.459 25.406 26.602
23.459 25.414 26.438
23.459 25.426 26.283
23.459 25.430 26.122
23.459 25.428 25.967
23.459 25.417 25.809
23.458 25.417 25.650
23.458 25.430 25.488
23.458 25.431 25.327
23.457 25.428 25.173
23.457 25.429 25.008
23.456 25.433 24.850
23.456 25.436 24.696
23.455 25.435 24.531
23.454 25.420 24.378
23.453 25.410 24.219
23.453 25.409 24.059
23.452 25.409 23.900
23.451 25.407 23.743
23.451 25.406 23.589
23.450 25.408 23.425
23.449 25.399 23.264
23.449 25.393 23.107
23.448 25.410 22.949
23.447 25.419 22.787
23.447 25.421 22.632
23.446 25.427 22.470
23.446 25.425 22.315
23.445 25.421 22.149
23.444 25.420 21.991
23.444 25.412 21.837
23.443 25.410 21.682
23.443 25.416 21.516
23.442 25.417 21.359
23.442 25.417 21.201
23.441 25.413 21.041
23.441 25.411 20.883
23.440 25.412 20.727
23.440 25.409 20.565
23.439 25.410 20.402
23.438 25.398 20.247
23.438 25.381 20.095
23.437 25.372 19.932
23.437 25.377 19.771
23.436 25.387 19.615
23.436 25.396 19.452
23.435 25.401 19.291
23.435 25.394 19.136
23.434 25.395 18.977
23.433 25.399 18.815
23.433 25.402 18.656
23.432 25.408 18.497
23.431 25.413 18.339
23.431 25.408 18.175
23.430 25.418 18.018
23.429 25.433 17.859
23.428 25.434 17.699
23.427 25.440 17.537
23.427 25.442 17.378
23.426 25.426 17.222
23.425 25.402 17.062
23.424 25.390 16.907
23.424 25.397 16.745
23.423 25.413 16.586
23.423 25.431 16.422
23.422 25.438 16.261
23.422 25.434 16.105
23.422 25.437 15.944
23.421 25.451 15.773
23.421 25.453 15.625
23.420 25.450 15.457
23.420 25.463 15.305
23.420 25.480 15.143
23.419 25.501 14.982
23.419 25.506 14.895
23.418 25.489 14.670
23.417 25.480 14.494
23.416 25.479 14.342
23.415 25.424 14.186
23.414 25.316 14.115
23.414 25.149 14.052
23.413 24.947 14.005
23.412 24.709 13.957
23.411 24.468 13.901
23.570 25.768 30.640
23.569 25.689 30.560
23.569 25.560 30.410
23.568 25.454 30.253
23.568 25.396 30.090
23.568 25.374 29.937
23.568 25.372 29.776
23.568 25.368 29.617
23.568 25.363 29.454
23.568 25.358 29.302
23.568 25.357 29.141
23.568 25.349 28.986
23.567 25.336 28.823
23.567 25.326 28.668
23.566 25.319 28.504
23.566 25.318 28.354
23.565 25.320 28.188
23.565 25.326 28.030
23.564 25.332 27.874
23.563 25.327 27.714
23.562 25.320 27.558
23.562 25.319 27.397
23.561 25.327 27.238
23.561 25.338 27.078
23.560 25.355 26.925
23.560 25.365 26.758
23.559 25.363 26.605
23.559 25.373 26.439
23.559 25.386 26.285
23.559 25.386 26.130
23.559 25.379 25.961
23.559 25.368 25.811
23.558 25.373 25.647
23.558 25.388 25.493
23.558 25.385 25.328
23.557 25.383 25.173
23.557 25.388 25.015
23.556 25.392 24.853
23.556 25.390 24.697
23.555 25.388 24.534
23.554 25.374 24.381
23.553 25.365 24.218
23.553 25.364 24.062
23.552 25.361 23.905
23.551 25.356 23.741
23.551 25.357 23.592
23.550 25.360 23.424
23.549 25.350 23.271
23.548 25.347 23.108
23.548 25.364 22.955
23.547 25.376 22.791
23.547 25.380 22.630
23.546 25.385 22.478
23.546 25.379 22.308
23.545 25.372 22.160
23.544 25.367 22.000
23.544 25.360 21.837
23.543 25.357 21.679
23.543 25.368 21.522
23.542 25.375 21.364
23.542 25.376 21.201
23.541 25.373 21.045
23.541 25.363 20.886
23.540 25.358 20.724
23.539 25.358 20.576
23.539 25.353 20.412
23.538 25.340 20.250
23.538 25.330 20.090
23.537 25.321 19.936
23.537 25.323 19.779
23.536 25.339 19.615
23.536 25.350 19.460
23.535 25.351 19.299
23.534 25.347 19.132
23.534 25.351 18.986
23.533 25.356 18.822
23.533 25.359 18.660
23.532 25.361 18.498
23.531 25.362 18.340
23.530 25.360 18.183
23.530 25.369 18.021
23.529 25.384 17.867
23.528 25.389 17.696
23.527 25.395 17.548
23.527 25.398 17.384
23.526 25.380 17.225
23.525 25.352 17.062
23.524 25.340 16.909
23.524 25.348 16.751
23.523 25.365 16.591
23.523 25.383 16.429
23.522 25.391 16.266
23.522 25.393 16.109
23.521 25.397 15.946
23.521 25.409 15.794
23.521 25.414 15.618
23.520 25.406 15.465
23.520 25.413 15.311
23.519 25.423 15.146
23.519 25.440 14.981
23.518 25.445 14.829
23.518 25.437 14.657
23.517 25.435 14.514
23.516 25.436 14.344
23.515 25.381 14.190
23.514 25.282 14.122
23.513 25.121 14.060
23.513 24.925 14.005
23.511 24.683 13.956
23.669 25.730 30.645
23.669 25.648 30.564
23.669 25.584 30.483
23.668 25.462 30.328
23.668 25.378 30.180
23.667 25.344 30.014
23.667 25.335 29.854
23.667 25.332 29.697
23.667 25.325 29.541
23.667 25.319 29.382
23.667 25.313 29.221
23.667 25.310 29.062
23.667 25.298 28.904
23.667 25.283 28.749
23.666 25.274 28.594
23.666 25.274 28.430
23.665 25.276 28.265
23.665 25.280 28.119
23.664 25.285 27.952
23.663 25.283 27.797
23.662 25.281 27.638
23.662 25.276 27.478
23.661 25.279 27.321
23.661 25.289 27.156
23.660 25.299 27.005
23.660 25.313 26.844
23.659 25.313 26.680
23.659 25.312 26.527
23.659 25.330 26.367
23.659 25.340 26.203
23.659 25.337 26.051
23.658 25.329 25.885
23.658 25.328 25.738
23.658 25.344 25.562
23.658 25.347 25.419
23.657 25.338 25.255
23.657 25.340 25.095
23.656 25.345 24.936
23.656 25.345 24.777
23.655 25.342 24.617
23.654 25.339 24.463
23.653 25.328 24.300
23.653 25.320 24.147
23.652 25.321 23.986
23.651 25.311 23.830
23.651 25.307 23.667
23.650 25.315 23.513
23.649 25.315 23.348
23.649 25.304 23.199
23.648 25.312 23.029
23.647 25.331 22.871
23.647 25.338 22.715
23.646 25.338 22.556
23.646 25.339 22.395
23.645 25.332 22.244
23.644 25.327 22.079
23.644 25.322 21.922
23.643 25.315 21.765
23.643 25.323 21.601
23.642 25.333 21.443
23.642 25.338 21.291
23.641 25.336 21.122
23.641 25.327 20.972
23.640 25.312 20.810
23.640 25.305 20.647
23.639 25.304 20.497
23.638 25.300 20.337
23.638 25.288 20.180
23.637 25.277 20.016
23.637 25.272 19.859
23.636 25.282 19.699
23.636 25.294 19.545
23.635 25.296 19.387
23.635 25.294 19.223
23.634 25.296 19.060
23.633 25.304 18.905
23.633 25.313 18.743
23.632 25.317 18.586
23.631 25.320 18.423
23.631 25.322 18.267
23.630 25.323 18.109
23.629 25.343 17.943
23.628 25.353 17.785
23.628 25.351 17.631
23.627 25.355 17.464
23.626 25.347 17.309
23.625 25.320 17.154
23.624 25.301 16.991
23.624 25.304 16.831
23.623 25.318 16.675
23.623 25.340 16.515
23.622 25.347 16.347
23.622 25.351 16.188
23.622 25.356 16.032
23.621 25.363 15.868
23.621 25.372 15.723
23.621 25.369 15.546
23.620 25.363 15.383
23.620 25.371 15.236
23.619 25.384 15.079
23.618 25.395 14.909
23.618 25.403 14.754
23.617 25.404 14.586
23.616 25.398 14.431
23.616 25.400 14.272
23.615 25.355 14.184
23.614 25.261 14.111
23.613 25.106 14.058
23.613 24.920 14.015
23.612 24.685 13.961
23.610 24.436 13.897
23.771 25.945 30.800
23.771 25.803 30.722
23.770 25.679 30.646
23.770 25.596 30.566
23.769 25.532 30.493
23.769 25.467 30.412
23.768 25.412 30.325
23.768 25.329 30.173
23.768 25.298 30.013
23.768 25.290 29.863
23.768 25.292 29.700
23.768 25.288 29.536
23.768 25.277 29.386
23.768 25.272 29.221
23.768 25.267 29.064
23.768 25.258 28.911
23.767 25.239 28.751
23.767 25.226 28.586
23.766 25.232 28.429
23.766 25.233 28.277
23.765 25.236 28.115
23.764 25.237 27.950
23.764 25.233 27.800
23.763 25.235 27.638
23.762 25.233 27.486
23.762 25.235 27.313
23.761 25.242 27.168
23.761 25.250 27.003
23.760 25.260 26.850
23.760 25.258 26.686
23.759 25.258 26.525
23.759 25.279 26.364
23.759 25.295 26.212
23.759 25.292 26.054
23.759 25.284 25.890
23.759 25.287 25.734
23.758 25.303 25.573
23.758 25.300 25.422
23.758 25.292 25.250
23.757 25.295 25.094
23.757 25.299 24.942
23.756 25.298 24.780
23.755 25.294 24.622
23.755 25.290 24.462
23.754 25.277 24.312
23.753 25.272 24.148
23.752 25.274 23.980
23.752 25.267 23.831
23.751 25.266 23.676
23.750 25.276 23.508
23.750 25.275 23.356
23.749 25.265 23.197
23.748 25.272 23.032
23.748 25.289 22.885
23.747 25.296 22.714
23.747 25.292 22.563
23.746 25.292 22.395
23.746 25.286 22.242
23.745 25.284 22.094
23.744 25.284 21.913
23.744 25.277 21.770
23.743 25.282 21.607
23.743 25.288 21.445
23.742 25.292 21.289
23.742 25.292 21.132
23.741 25.284 20.970
23.741 25.266 20.815
23.740 25.254 20.660
23.739 25.252 20.498
23.739 25.251 20.335
23.738 25.243 20.179
23.738 25.233 20.022
23.737 25.230 19.866
23.737 25.242 19.706
23.736 25.254 19.548
23.736 25.253 19.379
23.735 25.250 19.232
23.734 25.250 19.060
23.734 25.262 18.912
23.733 25.274 18.751
23.733 25.279 18.585
23.732 25.282 18.434
23.731 25.284 18.267
23.730 25.288 18.109
23.730 25.306 17.950
23.729 25.319 17.788
23.728 25.317 17.632
23.727 25.319 17.474
23.726 25.312 17.307
23.726 25.285 17.152
23.725 25.264 16.997
23.724 25.266 16.838
23.724 25.279 16.679
23.723 25.296 16.513
23.723 25.303 16.358
23.722 25.301 16.196
23.722 25.309 16.037
23.722 25.319 15.871
23.721 25.323 15.716
23.721 25.320 15.566
23.721 25.308 15.387
23.720 25.302 15.312
23.720 25.308 15.164
23.719 25.320 15.000
23.719 25.334 14.843
23.718 25.357 14.669
23.717 25.364 14.521
23.716 25.361 14.354
23.715 25.304 14.202
23.715 25.248 14.125
23.714 25.131 14.054
23.713 24.954 14.000
23.712 24.704 13.957
23.873 26.153 30.942
23.872 25.986 30.879
23.872 25.840 30.807
23.871 25.721 30.723
23.870 25.622 30.642
23.870 25.549 30.568
23.870 25.485 30.487
23.869 25.421 30.407
23.869 25.312 30.253
23.868 25.252 30.101
23.868 25.234 29.936
23.868 25.236 29.783
23.868 25.242 29.621
23.869 25.236 29.458
23.869 25.226 29.304
23.869 25.224 29.148
23.868 25.219 28.987
23.868 25.207 28.829
23.868 25.188 28.673
23.867 25.187 28.514
23.867 25.195 28.352
23.866 25.196 28.188
23.865 25.196 28.039
23.865 25.191 27.881
23.864 25.191 27.718
23.863 25.192 27.565
23.862 25.195 27.403
23.862 25.200 27.241
23.861 25.202 27.086
23.861 25.208 26.925
23.861 25.208 26.768
23.860 25.201 26.615
23.860 25.213 26.449
23.860 25.239 26.289
23.860 25.248 26.134
23.860 25.241 25.973
23.859 25.241 25.814
23.859 25.253 25.659
23.859 25.257 25.490
23.858 25.246 25.337
23.858 25.238 25.182
23.858 25.244 25.025
23.857 25.245 24.863
23.856 25.241 24.707
23.856 25.241 24.544
23.855 25.232 24.385
23.854 25.221 24.225
23.854 25.220 24.077
23.853 25.218 23.910
23.852 25.217 23.753
23.851 25.225 23.596
23.851 25.234 23.434
23.850 25.228 23.282
23.849 25.225 23.119
23.849 25.237 22.955
23.848 25.253 22.802
23.848 25.257 22.640
23.847 25.249 22.485
23.846 25.246 22.318
23.846 25.243 22.162
23.845 25.245 22.012
23.845 25.242 21.847
23.844 25.241 21.692
23.844 25.245 21.529
23.843 25.242 21.376
23.843 25.244 21.214
23.842 25.244 21.053
23.842 25.231 20.894
23.841 25.213 20.740
23.840 25.208 20.583
23.840 25.209 20.424
23.839 25.210 20.261
23.839 25.203 20.108
23.838 25.197 19.945
23.838 25.200 19.790
23.837 25.208 19.624
23.837 25.213 19.469
23.836 25.207 19.309
23.835 25.196 19.156
23.835 25.207 18.988
23.834 25.223 18.835
23.834 25.232 18.675
23.833 25.237 18.508
23.832 25.241 18.353
23.832 25.245 18.196
23.831 25.256 18.033
23.830 25.271 17.872
23.829 25.275 17.716
23.828 25.278 17.549
23.828 25.277 17.396
23.827 25.261 17.235
23.826 25.236 17.079
23.825 25.224 16.927
23.825 25.233 16.761
23.824 25.248 16.608
23.824 25.257 16.435
23.823 25.259 16.276
23.823 25.258 16.125
23.823 25.266 15.962
23.822 25.274 15.807
23.822 25.274 15.632
23.822 25.266 15.487
23.821 25.249 15.330
23.820 25.247 15.160
23.820 25.253 15.007
23.819 25.262 14.844
23.819 25.292 14.687
23.818 25.308 14.519
23.817 25.305 14.364
23.816 25.304 14.199
23.816 25.258 14.113
23.815 25.148 14.048
23.814 24.969 14.000
23.813 24.722 13.961
23.812 24.439 13.907
23.974 26.175 30.944
23.973 25.960 30.879
23.972 25.805 30.805
23.972 25.676 30.725
23.971 25.575 30.646
23.971 25.496 30.568
23.970 25.432 30.490
23.970 25.318 30.332
23.969 25.235 30.176
23.969 25.195 30.026
23.969 25.192 29.860
23.969 25.202 29.693
23.969 25.198 29.547
23.969 25.189 29.381
23.969 25.182 29.227
23.969 25.178 29.067
23.969 25.174 28.907
23.969 25.156 28.760
23.968 25.140 28.586
23.968 25.146 28.436
23.967 25.155 28.282
23.967 25.156 28.109
23.966 25.155 27.965
23.965 25.152 27.805
23.964 25.154 27.633
23.964 25.158 27.489
23.963 25.160 27.327
23.962 25.166 27.160
23.962 25.167 27.006
23.961 25.166 26.848
23.961 25.158 26.692
23.961 25.158 26.535
23.961 25.182 26.367
23.961 25.198 26.218
23.960 25.194 26.052
23.960 25.189 25.903
23.960 25.200 25.730
23.960 25.208 25.583
23.959 25.205 25.420
23.959 25.196 25.258
23.959 25.198 25.106
23.958 25.205 24.943
23.957 25.197 24.791
23.957 25.197 24.622
23.956 25.196 24.476
23.955 25.184 24.307
23.955 25.182 24.152
23.954 25.183 23.996
23.953 25.181 23.833
23.952 25.187 23.673
23.952 25.197 23.522
23.951 25.193 23.353
23.951 25.184 23.204
23.950 25.185 23.039
23.949 25.201 22.888
23.949 25.215 22.724
23.948 25.213 22.563
23.948 25.208 22.411
23.947 25.205 22.249
23.946 25.208 22.077
23.946 25.209 21.936
23.945 25.209 21.766
23.945 25.210 21.618
23.944 25.208 21.451
23.944 25.201 21.297
23.943 25.201 21.139
23.943 25.200 20.981
23.942 25.186 20.818
23.941 25.173 20.660
23.941 25.175 20.508
23.940 25.177 20.344
23.940 25.171 20.193
23.939 25.165 20.031
23.939 25.162 19.871
23.938 25.165 19.703
23.938 25.170 19.556
23.937 25.173 19.387
23.937 25.160 19.249
23.936 25.158 19.064
23.935 25.177 18.918
23.935 25.190 18.751
23.934 25.196 18.604
23.933 25.203 18.433
23.933 25.210 18.275
23.932 25.217 18.115
23.931 25.230 17.959
23.930 25.238 17.798
23.930 25.237 17.642
23.929 25.241 17.478
23.928 25.235 17.323
23.927 25.211 17.152
23.926 25.191 17.004
23.926 25.190 16.850
23.925 25.205 16.680
23.925 25.211 16.524
23.924 25.213 16.370
23.924 25.212 16.214
23.923 25.216 16.042
23.923 25.227 15.886
23.923 25.233 15.734
23.922 25.234 15.558
23.922 25.223 15.404
23.921 25.208 15.244
23.921 25.204 15.094
23.920 25.202 14.928
23.920 25.221 14.786
23.919 25.255 14.606
23.918 25.258 14.441
23.917 25.242 14.287
23.917 25.244 14.135
23.916 25.080 14.067
23.915 24.889 14.002
23.914 24.650 13.959
23.913 24.361 13.912
24.074 26.092 30.945
24.073 25.910 30.874
24.072 25.754 30.804
24.072 25.635 30.723
24.071 25.532 30.645
24.071 25.455 30.572
24.070 25.395 30.489
24.070 25.281 30.339
24.069 25.201 30.177
24.069 25.159 30.017
24.069 25.152 29.867
24.069 25.157 29.698
24.069 25.150 29.543
24.069 25.142 29.388
24.069 25.135 29.228
24.069 25.134 29.071
24.069 25.132 28.911
24.069 25.115 28.748
24.068 25.099 28.596
24.068 25.104 28.435
24.067 25.113 28.277
24.067 25.115 28.125
24.066 25.115 27.964
24.065 25.115 27.797
24.064 25.118 27.648
24.063 25.124 27.482
24.063 25.129 27.323
24.062 25.135 27.170
24.062 25.132 27.004
24.061 25.125 26.854
24.061 25.115 26.692
24.061 25.118 26.533
24.061 25.136 26.381
24.060 25.146 26.212
24.060 25.145 26.056
24.060 25.141 25.899
24.060 25.147 25.740
24.060 25.156 25.580
24.059 25.156 25.425
24.059 25.154 25.264
24.058 25.159 25.104
24.058 25.163 24.950
24.057 25.156 24.781
24.057 25.153 24.633
24.056 25.154 24.468
24.055 25.145 24.318
24.054 25.146 24.155
24.054 25.147 23.994
24.053 25.146 23.842
24.052 25.151 23.674
24.052 25.160 23.523
24.051 25.157 23.361
24.050 25.148 23.202
24.050 25.148 23.044
24.049 25.163 22.888
24.049 25.173 22.729
24.048 25.172 22.558
24.047 25.164 22.411
24.047 25.159 22.252
24.046 25.162 22.091
24.046 25.168 21.940
24.045 25.169 21.770
24.045 25.169 21.613
24.044 25.165 21.463
24.043 25.157 21.296
24.043 25.159 21.137
24.042 25.162 20.989
24.042 25.154 20.824
24.041 25.140 20.668
24.041 25.138 20.502
24.040 25.137 20.351
24.040 25.130 20.189
24.039 25.125 20.033
24.039 25.120 19.873
24.038 25.125 19.718
24.037 25.130 19.555
24.037 25.131 19.395
24.036 25.122 19.236
24.036 25.118 19.084
24.035 25.133 18.914
24.035 25.147 18.757
24.034 25.152 18.603
24.033 25.157 18.444
24.032 25.170 18.275
24.032 25.180 18.122
24.031 25.191 17.960
24.030 25.196 17.802
24.029 25.194 17.640
24.029 25.198 17.484
24.028 25.196 17.320
24.027 25.172 17.164
24.026 25.147 17.011
24.026 25.150 16.855
24.025 25.163 16.689
24.025 25.167 16.533
24.024 25.167 16.366
24.024 25.169 16.205
24.023 25.176 16.061
24.023 25.191 15.888
24.023 25.198 15.728
24.022 25.202 15.575
24.022 25.193 15.408
24.021 25.174 15.250
24.021 25.166 15.093
24.020 25.162 14.939
24.019 25.170 14.777
24.019 25.203 14.612
24.018 25.212 14.452
24.017 25.196 14.300
24.016 25.156 14.134
24.016 25.091 14.056
24.015 24.930 14.002
24.173 26.053 30.945
24.172 25.871 30.879
24.172 25.717 30.804
24.171 25.592 30.729
24.170 25.494 30.649
24.170 25.421 30.568
24.170 25.359 30.486
24.169 25.247 30.334
24.169 25.166 30.179
24.168 25.127 30.018
24.168 25.119 29.863
24.168 25.116 29.706
24.168 25.109 29.542
24.169 25.098 29.391
24.168 25.094 29.227
24.168 25.097 29.067
24.168 25.095 28.920
24.168 25.081 28.751
24.167 25.064 28.598
24.167 25.066 28.434
24.166 25.075 28.279
24.166 25.076 28.113
24.165 25.077 27.962
24.164 25.077 27.803
24.164 25.079 27.654
24.163 25.084 27.484
24.162 25.092 27.323
24.162 25.099 27.170
24.161 25.093 27.012
24.161 25.089 26.851
24.160 25.080 26.695
24.160 25.076 26.533
24.160 25.095 26.380
24.160 25.101 26.218
24.160 25.097 26.061
24.159 25.096 25.904
24.159 25.096 25.734
24.159 25.105 25.590
24.159 25.106 25.420
24.158 25.112 25.267
24.158 25.123 25.103
24.157 25.123 24.953
24.157 25.113 24.794
24.156 25.109 24.634
24.155 25.115 24.468
24.154 25.110 24.312
24.154 25.107 24.161
24.153 25.111 23.998
24.152 25.107 23.837
24.152 25.108 23.687
24.151 25.114 23.518
24.150 25.113 23.376
24.150 25.107 23.192
24.149 25.107 23.053
24.148 25.123 22.885
24.148 25.137 22.731
24.147 25.134 22.568
24.147 25.124 22.408
24.146 25.120 22.257
24.145 25.120 22.091
24.145 25.127 21.937
24.144 25.132 21.776
24.144 25.128 21.626
24.143 25.124 21.454
24.143 25.113 21.310
24.142 25.114 21.138
24.142 25.121 20.982
24.141 25.116 20.823
24.141 25.107 20.669
24.140 25.100 20.515
24.140 25.094 20.351
24.139 25.087 20.192
24.138 25.082 20.035
24.138 25.077 19.876
24.137 25.085 19.718
24.137 25.093 19.561
24.136 25.091 19.403
24.136 25.084 19.234
24.135 25.080 19.084
24.134 25.087 18.926
24.134 25.098 18.764
24.133 25.106 18.604
24.132 25.115 18.446
24.132 25.129 18.288
24.131 25.141 18.122
24.130 25.152 17.960
24.130 25.154 17.805
24.129 25.155 17.644
24.128 25.162 17.484
24.127 25.158 17.329
24.126 25.129 17.170
24.126 25.104 17.020
24.125 25.106 16.845
24.124 25.119 16.695
24.124 25.126 16.534
24.123 25.129 16.384
24.123 25.138 16.212
24.123 25.151 16.046
24.122 25.169 15.896
24.122 25.168 15.734
24.122 25.180 15.576
24.121 25.169 15.413
24.121 25.154 15.254
24.120 25.136 15.095
24.119 25.123 14.943
24.119 25.125 14.772
24.118 25.150 14.633
24.117 25.161 14.454
24.116 25.158 14.298
24.116 25.166 14.139
24.115 25.084 14.060
24.114 24.923 13.998
24.272 26.008 30.932
24.271 25.852 30.878
24.271 25.705 30.806
24.270 25.577 30.727
24.269 25.458 30.648
24.269 25.386 30.569
24.268 25.263 30.411
24.268 25.164 30.260
24.267 25.104 30.099
24.267 25.080 29.946
24.267 25.077 29.782
24.267 25.066 29.623
24.267 25.055 29.465
24.267 25.054 29.312
24.267 25.058 29.146
24.267 25.060 28.989
24.267 25.054 28.834
24.267 25.041 28.675
24.266 25.032 28.521
24.266 25.037 28.357
24.265 25.041 28.200
24.264 25.043 28.041
24.264 25.037 27.884
24.263 25.035 27.723
24.262 25.040 27.569
24.261 25.046 27.408
24.261 25.054 27.251
24.260 25.056 27.090
24.260 25.047 26.932
24.259 25.042 26.775
24.259 25.036 26.619
24.259 25.041 26.455
24.259 25.055 26.298
24.259 25.055 26.139
24.258 25.051 25.982
24.258 25.046 25.830
24.258 25.048 25.656
24.258 25.053 25.512
24.257 25.059 25.345
24.257 25.076 25.193
24.256 25.083 25.029
24.256 25.077 24.872
24.255 25.066 24.711
24.255 25.066 24.557
24.254 25.071 24.396
24.253 25.067 24.247
24.252 25.067 24.067
24.252 25.065 23.924
24.251 25.063 23.763
24.250 25.061 23.606
24.250 25.068 23.438
24.249 25.068 23.295
24.248 25.065 23.129
24.248 25.077 22.970
24.247 25.094 22.808
24.247 25.097 22.649
24.246 25.084 22.490
24.245 25.081 22.339
24.245 25.081 22.174
24.244 25.085 22.020
24.244 25.091 21.861
24.243 25.092 21.697
24.243 25.087 21.545
24.242 25.078 21.383
24.241 25.070 21.230
24.241 25.074 21.070
24.240 25.077 20.901
24.240 25.071 20.757
24.239 25.059 20.588
24.239 25.049 20.435
24.238 25.044 20.277
24.238 25.037 20.118
24.237 25.031 19.965
24.236 25.032 19.801
24.236 25.041 19.635
24.235 25.046 19.484
24.235 25.044 19.331
24.234 25.039 19.161
24.234 25.039 19.006
24.233 25.046 18.848
24.232 25.051 18.689
24.232 25.058 18.527
24.231 25.071 18.366
24.230 25.086 18.211
24.230 25.100 18.049
24.229 25.110 17.886
24.228 25.114 17.729
24.227 25.120 17.568
24.226 25.123 17.412
24.225 25.106 17.250
24.225 25.070 17.096
24.224 25.054 16.940
24.223 25.066 16.781
24.223 25.074 16.615
24.222 25.078 16.458
24.222 25.090 16.297
24.222 25.109 16.143
24.221 25.126 15.979
24.221 25.136 15.817
24.221 25.152 15.644
24.220 25.174 15.492
24.220 25.149 15.338
24.219 25.122 15.180
24.219 25.105 15.020
24.218 25.092 14.866
24.217 25.101 14.701
24.217 25.119 14.552
24.216 25.128 14.374
24.215 25.129 14.228
24.214 25.045 14.061
24.213 24.919 13.995
24.212 24.710 13.947
24.369 25.628 30.811
24.368 25.512 30.730
24.368 25.435 30.646
24.368 25.351 30.570
24.367 25.286 30.493
24.367 25.170 30.334
24.366 25.089 30.182
24.366 25.049 30.019
24.366 25.037 29.861
24.366 25.034 29.709
24.366 25.023 29.549
24.366 25.020 29.383
24.366 25.030 29.235
24.366 25.030 29.069
24.366 25.025 28.915
24.365 25.016 28.760
24.365 25.003 28.589
24.365 25.006 28.446
24.364 25.010 28.278
24.363 25.011 28.134
24.363 25.009 27.958
24.362 25.001 27.797
24.361 25.004 27.654
24.360 25.008 27.491
24.360 25.015 27.323
24.359 25.020 27.179
24.359 25.014 27.012
24.358 25.005 26.858
24.358 25.006 26.689
24.357 25.009 26.542
24.357 25.010 26.381
24.357 25.015 26.223
24.357 25.012 26.062
24.357 25.008 25.902
24.357 25.004 25.754
24.356 25.006 25.585
24.356 25.018 25.428
24.356 25.034 25.270
24.355 25.046 25.113
24.355 25.047 24.951
24.354 25.030 24.793
24.353 25.021 24.637
24.353 25.030 24.477
24.352 25.032 24.316
24.351 25.031 24.166
24.351 25.033 24.002
24.350 25.031 23.847
24.349 25.028 23.687
24.348 25.033 23.528
24.348 25.038 23.364
24.347 25.038 23.212
24.347 25.043 23.047
24.346 25.054 22.897
24.345 25.063 22.727
24.345 25.053 22.581
24.344 25.044 22.411
24.344 25.043 22.264
24.343 25.046 22.101
24.342 25.055 21.946
24.342 25.056 21.775
24.341 25.054 21.624
24.341 25.051 21.464
24.340 25.041 21.309
24.340 25.038 21.144
24.339 25.039 20.992
24.339 25.039 20.836
24.338 25.030 20.672
24.338 25.015 20.519
24.337 25.007 20.359
24.336 25.001 20.198
24.336 24.997 20.048
24.335 24.996 19.883
24.335 25.000 19.728
24.334 25.008 19.559
24.334 25.016 19.405
24.333 25.013 19.249
24.333 25.008 19.087
24.332 25.013 18.935
24.331 25.016 18.774
24.331 25.018 18.607
24.330 25.026 18.452
24.329 25.039 18.296
24.328 25.054 18.129
24.328 25.063 17.970
24.327 25.075 17.819
24.326 25.082 17.652
24.325 25.083 17.487
24.324 25.082 17.329
24.324 25.054 17.185
24.323 25.020 17.020
24.322 25.019 16.865
24.322 25.029 16.698
24.321 25.025 16.544
24.321 25.034 16.391
24.320 25.056 16.223
24.320 25.073 16.070
24.320 25.082 15.911
24.319 25.100 15.735
24.319 25.147 15.567
24.319 25.141 15.424
24.318 25.110 15.247
24.318 25.089 15.107
24.317 25.072 14.949
24.316 25.060 14.781
24.316 25.070 14.625
24.315 25.090 14.474
24.314 25.102 14.306
24.313 25.070 14.145
24.312 25.001 14.070
24.312 24.886 14.005
24.311 24.706 13.948
24.310 24.470 13.894
24.467 25.397 30.652
24.466 25.323 30.570
24.466 25.190 30.421
24.465 25.134 30.336
24.465 25.049 30.178
24.465 25.006 30.019
24.465 25.000 29.871
24.465 24.999 29.702
24.465 24.990 29.549
24.465 24.992 29.389
24.465 25.000 29.231
24.465 24.994 29.076
24.464 24.985 28.912
24.464 24.978 28.759
24.464 24.970 28.593
24.463 24.975 28.440
24.463 24.980 28.287
24.462 24.981 28.122
24.461 24.973 27.969
24.460 24.966 27.806
24.460 24.970 27.648
24.459 24.974 27.489
24.458 24.982 27.333
24.458 24.987 27.167
24.457 24.977 27.020
24.457 24.970 26.858
24.457 24.974 26.701
24.456 24.975 26.540
24.456 24.974 26.376
24.456 24.973 26.226
24.456 24.972 26.064
24.456 24.971 25.906
24.455 24.969 25.748
24.455 24.966 25.589
24.455 24.981 25.428
24.454 24.997 25.276
24.454 25.007 25.113
24.453 25.008 24.954
24.453 24.988 24.796
24.452 24.978 24.642
24.451 24.986 24.486
24.451 24.991 24.317
24.450 24.991 24.166
24.449 24.990 24.003
24.449 24.994 23.849
24.448 24.991 23.683
24.447 24.994 23.531
24.447 25.001 23.366
24.446 25.004 23.218
24.445 25.012 23.054
24.445 25.021 22.896
24.444 25.026 22.735
24.444 25.021 22.576
24.443 25.009 22.418
24.442 25.004 22.261
24.442 25.007 22.101
24.441 25.016 21.949
24.441 25.016 21.782
24.440 25.017 21.627
24.440 25.019 21.470
24.439 25.010 21.315
24.438 25.002 21.147
24.438 25.001 20.998
24.437 24.998 20.831
24.437 24.989 20.682
24.436 24.981 20.520
24.436 24.975 20.356
24.435 24.970 20.207
24.435 24.966 20.050
24.434 24.963 19.877
24.434 24.962 19.730
24.433 24.969 19.571
24.432 24.978 19.416
24.432 24.977 19.247
24.431 24.975 19.089
24.431 24.979 18.930
24.430 24.981 18.777
24.429 24.986 18.612
24.429 24.991 18.463
24.428 25.000 18.290
24.427 25.011 18.135
24.426 25.021 17.980
24.426 25.038 17.813
24.425 25.047 17.650
24.424 25.049 17.505
24.423 25.049 17.341
24.422 25.022 17.175
24.422 24.986 17.021
24.421 24.980 16.865
24.420 24.988 16.709
24.420 24.982 16.544
24.419 24.989 16.397
24.419 25.010 16.225
24.419 25.021 16.059
24.418 25.028 15.908
24.418 25.014 15.747
24.418 25.045 15.609
24.417 25.086 15.426
24.417 25.062 15.273
24.416 25.045 15.094
24.416 25.031 14.947
24.415 25.015 14.788
24.414 25.020 14.641
24.413 25.041 14.473
24.413 25.052 14.312
24.412 25.031 14.149
24.411 24.967 14.072
24.410 24.867 14.007
24.410 24.689 13.960
24.408 24.421 13.909
24.566 25.453 30.728
24.566 25.368 30.645
24.565 25.286 30.567
24.565 25.156 30.418
24.564 25.049 30.257
24.564 24.982 30.110
24.564 24.962 29.942
24.564 24.969 29.787
24.564 24.960 29.624
24.564 24.957 29.473
24.564 24.963 29.308
24.564 24.960 29.156
24.564 24.950 28.996
24.563 24.939 28.835
24.563 24.931 28.687
24.562 24.930 28.516
24.562 24.939 28.359
24.561 24.943 28.204
24.561 24.936 28.046
24.560 24.927 27.889
24.559 24.929 27.730
24.558 24.938 27.572
24.558 24.941 27.414
24.557 24.945 27.254
24.557 24.944 27.092
24.556 24.935 26.939
24.556 24.936 26.777
24.555 24.940 26.622
24.555 24.938 26.468
24.555 24.932 26.304
24.555 24.929 26.143
24.555 24.927 25.990
24.554 24.929 25.831
24.554 24.926 25.671
24.554 24.930 25.515
24.554 24.951 25.353
24.553 24.965 25.193
24.553 24.969 25.038
24.552 24.956 24.873
24.551 24.940 24.721
24.551 24.943 24.569
24.550 24.951 24.396
24.549 24.954 24.248
24.549 24.953 24.086
24.548 24.957 23.926
24.547 24.958 23.772
24.547 24.958 23.612
24.546 24.969 23.452
24.545 24.968 23.289
24.545 24.972 23.137
24.544 24.983 22.980
24.543 24.988 22.811
24.543 24.986 22.662
24.542 24.978 22.502
24.542 24.969 22.342
24.541 24.967 22.190
24.541 24.973 22.020
24.540 24.981 21.873
24.539 24.980 21.706
24.539 24.982 21.548
24.538 24.984 21.392
24.538 24.972 21.235
24.537 24.964 21.078
24.537 24.962 20.917
24.536 24.952 20.759
24.536 24.944 20.601
24.535 24.945 20.446
24.535 24.942 20.284
24.534 24.937 20.121
24.534 24.932 19.976
24.533 24.924 19.808
24.532 24.924 19.651
24.532 24.931 19.491
24.531 24.934 19.339
24.531 24.935 19.176
24.530 24.939 19.019
24.529 24.941 18.855
24.529 24.946 18.694
24.528 24.954 18.539
24.527 24.958 18.377
24.527 24.966 18.219
24.526 24.974 18.060
24.525 24.989 17.901
24.524 25.004 17.736
24.524 25.010 17.581
24.523 25.014 17.418
24.522 25.006 17.265
24.521 24.971 17.109
24.521 24.944 16.953
24.520 24.950 16.785
24.519 24.951 16.631
24.519 24.947 16.471
24.518 24.958 16.314
24.518 24.966 16.150
24.518 24.973 15.986
24.517 24.992 15.519
24.516 25.005 15.351
24.516 24.993 15.200
24.515 24.983 15.039
24.514 24.972 14.881
24.514 24.968 14.709
24.513 24.986 14.561
24.512 25.005 14.406
24.511 25.001 14.235
24.510 24.937 14.081
24.510 24.844 14.008
24.509 24.669 13.948
24.508 24.448 13.901
24.666 25.329 30.652
24.665 25.251 30.568
24.665 25.183 30.492
24.664 25.116 30.414
24.664 25.007 30.264
24.664 24.940 30.101
24.663 24.921 29.951
24.663 24.929 29.785
24.664 24.927 29.630
24.664 24.922 29.471
24.664 24.924 29.311
24.664 24.919 29.147
24.663 24.906 29.001
24.663 24.898 28.838
24.663 24.891 28.675
24.662 24.893 28.528
24.662 24.903 28.360
24.661 24.907 28.210
24.661 24.897 28.044
24.660 24.889 27.891
24.659 24.892 27.733
24.658 24.902 27.571
24.658 24.904 27.417
24.657 24.907 27.254
24.656 24.907 27.100
24.656 24.905 26.931
24.656 24.910 26.785
24.655 24.912 26.625
24.655 24.906 26.462
24.655 24.899 26.303
24.655 24.893 26.154
24.655 24.894 25.984
24.654 24.894 25.836
24.654 24.893 25.672
24.654 24.899 25.519
24.653 24.917 25.349
24.653 24.933 25.195
24.653 24.930 25.040
24.652 24.919 24.882
24.651 24.905 24.722
24.651 24.906 24.563
24.650 24.919 24.410
24.649 24.921 24.243
24.649 24.915 24.092
24.648 24.915 23.931
24.647 24.917 23.769
24.646 24.920 23.613
24.646 24.931 23.460
24.645 24.932 23.296
24.645 24.933 23.138
24.644 24.944 22.977
24.643 24.949 22.826
24.643 24.946 22.657
24.642 24.940 22.503
24.642 24.934 22.348
24.641 24.934 22.187
24.640 24.938 22.025
24.640 24.944 21.871
24.639 24.944 21.706
24.639 24.947 21.559
24.638 24.948 21.391
24.638 24.941 21.236
24.637 24.935 21.077
24.637 24.929 20.924
24.636 24.920 20.763
24.636 24.915 20.601
24.635 24.916 20.450
24.634 24.914 20.291
24.634 24.906 20.122
24.633 24.897 19.975
24.633 24.884 19.815
24.632 24.887 19.651
24.632 24.893 19.502
24.631 24.893 19.338
24.631 24.900 19.174
24.630 24.906 19.020
24.629 24.906 18.858
24.629 24.913 18.702
24.628 24.917 18.546
24.627 24.921 18.383
24.627 24.930 18.219
24.626 24.937 18.060
24.625 24.951 17.910
24.624 24.968 17.742
24.623 24.973 17.584
24.623 24.979 17.428
24.622 24.975 17.263
24.621 24.940 17.105
24.620 24.915 16.956
24.620 24.919 16.792
24.619 24.923 16.637
24.619 24.924 16.475
24.618 24.933 16.313
24.618 24.935 16.156
24.618 24.937 16.005
24.617 24.931 15.838
24.617 24.931 15.669
24.616 24.941 15.515
24.616 24.953 15.356
24.616 24.950 15.200
24.615 24.946 15.044
24.614 24.937 14.882
24.614 24.935 14.720
24.613 24.951 14.566
24.612 24.968 14.401
24.611 24.971 14.240
24.610 24.898 14.090
24.609 24.811 14.009
24.609 24.638 13.955
24.608 24.412 13.910
24.766 25.463 30.808
24.766 25.370 30.734
24.765 25.287 30.650
24.765 25.210 30.573
24.764 25.141 30.494
24.764 25.073 30.416
24.763 24.965 30.263
24.763 24.900 30.105
24.763 24.878 29.945
24.763 24.889 29.787
24.763 24.894 29.631
24.763 24.887 29.476
24.763 24.887 29.313
24.763 24.883 29.159
24.763 24.871 28.995
24.763 24.868 28.836
24.762 24.862 28.687
24.762 24.861 28.520
24.761 24.871 28.361
24.761 24.875 28.206
24.760 24.865 28.053
24.759 24.852 27.887
24.759 24.856 27.735
24.758 24.864 27.569
24.757 24.862 27.416
24.757 24.867 27.263
24.756 24.871 27.098
24.756 24.872 26.940
24.755 24.883 26.784
24.755 24.879 26.622
24.755 24.868 26.463
24.754 24.865 26.311
24.754 24.858 26.149
24.754 24.863 25.992
24.754 24.866 25.829
24.754 24.864 25.676
24.753 24.871 25.517
24.753 24.889 25.362
24.753 24.900 25.194
24.752 24.898 25.041
24.752 24.888 24.882
24.751 24.871 24.732
24.750 24.872 24.560
24.750 24.887 24.409
24.749 24.886 24.249
24.748 24.875 24.090
24.747 24.876 23.935
24.747 24.884 23.772
24.746 24.888 23.618
24.745 24.897 23.457
24.745 24.899 23.293
24.744 24.895 23.139
24.744 24.905 22.986
24.743 24.913 22.820
24.742 24.909 22.664
24.742 24.906 22.505
24.741 24.906 22.352
24.741 24.905 22.189
24.740 24.906 22.031
24.740 24.913 21.872
24.739 24.914 21.710
24.738 24.913 21.557
24.738 24.914 21.396
24.737 24.908 21.242
24.737 24.904 21.082
24.736 24.898 20.921
24.736 24.891 20.768
24.735 24.888 20.605
24.735 24.892 20.444
24.734 24.888 20.292
24.734 24.875 20.134
24.733 24.864 19.972
24.732 24.852 19.817
24.732 24.858 19.657
24.731 24.864 19.499
24.731 24.861 19.340
24.730 24.867 19.183
24.730 24.873 19.022
24.729 24.876 18.860
24.728 24.879 18.702
24.728 24.881 18.546
24.727 24.886 18.387
24.726 24.893 18.228
24.726 24.902 18.070
24.725 24.914 17.906
24.724 24.929 17.742
24.723 24.938 17.589
24.722 24.944 17.429
24.722 24.941 17.272
24.721 24.910 17.112
24.720 24.881 16.952
24.719 24.880 16.795
24.719 24.889 16.645
24.718 24.900 16.479
24.718 24.910 16.314
24.718 24.913 16.156
24.717 24.917 16.003
24.717 24.915 15.836
24.717 24.903 15.683
24.716 24.915 15.511
24.716 24.925 15.370
24.715 24.922 15.206
24.715 24.921 15.045
24.714 24.917 14.879
24.713 24.919 14.730
24.713 24.935 14.563
24.712 24.945 14.398
24.711 24.948 14.244
24.710 24.934 14.081
24.709 24.792 14.012
24.708 24.580 13.957
24.707 24.332 13.914
24.866 25.444 30.808
24.865 25.337 30.729
24.865 25.248 30.651
24.864 25.171 30.576
24.864 25.100 30.503
24.864 25.031 30.418
24.863 24.925 30.264
24.863 24.862 30.104
24.863 24.842 29.951
24.863 24.856 29.786
24.863 24.862 29.635
24.863 24.853 29.467
24.863 24.847 29.314
24.863 24.843 29.163
24.863 24.839 28.996
24.863 24.842 28.841
24.862 24.837 28.685
24.862 24.835 28.521
24.861 24.844 28.365
24.861 24.848 28.213
24.860 24.839 28.048
24.859 24.821 27.886
24.858 24.822 27.736
24.858 24.831 27.578
24.857 24.830 27.420
24.856 24.831 27.250
24.856 24.837 27.103
24.855 24.842 26.940
24.855 24.850 26.787
24.855 24.849 26.627
24.854 24.840 26.466
24.854 24.839 26.307
24.854 24.839 26.153
24.854 24.842 25.991
24.854 24.847 25.833
24.854 24.841 25.679
24.853 24.842 25.513
24.853 24.858 25.361
24.852 24.866 25.201
24.852 24.864 25.035
24.851 24.858 24.892
24.851 24.847 24.721
24.850 24.847 24.571
24.849 24.857 24.407
24.849 24.852 24.251
24.848 24.836 24.092
24.847 24.835 23.936
24.847 24.846 23.779
24.846 24.851 23.620
24.845 24.858 23.458
24.845 24.858 23.305
24.844 24.856 23.138
24.843 24.867 22.984
24.843 24.875 22.823
24.842 24.872 22.673
24.842 24.871 22.506
24.841 24.872 22.350
24.840 24.872 22.190
24.840 24.875 22.032
24.839 24.879 21.877
24.839 24.879 21.719
24.838 24.878 21.553
24.838 24.877 21.400
24.837 24.876 21.245
24.837 24.876 21.083
24.836 24.871 20.923
24.835 24.863 20.762
24.835 24.862 20.613
24.834 24.865 20.447
24.834 24.857 20.293
24.833 24.842 20.134
24.833 24.831 19.975
24.832 24.823 19.824
24.832 24.829 19.662
24.831 24.836 19.502
24.831 24.832 19.342
24.830 24.832 19.186
24.829 24.841 19.016
24.829 24.844 18.876
24.828 24.844 18.703
24.827 24.844 18.544
24.827 24.848 18.391
24.826 24.858 18.233
24.825 24.866 18.072
24.824 24.874 17.908
24.824 24.892 17.751
24.823 24.899 17.593
24.822 24.908 17.428
24.821 24.911 17.274
24.821 24.883 17.116
24.820 24.851 16.958
24.819 24.845 16.804
24.819 24.855 16.638
24.818 24.871 16.481
24.818 24.883 16.325
24.817 24.887 16.156
24.817 24.889 16.005
24.817 24.887 15.846
24.816 24.880 15.681
24.816 24.888 15.533
24.816 24.900 15.433
24.815 24.908 15.293
24.815 24.906 15.126
24.814 24.907 14.965
24.813 24.909 14.806
24.813 24.919 14.634
24.812 24.930 14.492
24.811 24.930 14.325
24.810 24.895 14.162
24.810 24.836 14.091
24.809 24.724 14.023
24.808 24.552 13.970
24.965 25.408 30.807
24.964 25.304 30.735
24.964 25.216 30.657
24.963 25.136 30.570
24.963 25.064 30.495
24.962 24.934 30.346
24.962 24.849 30.186
24.962 24.810 30.029
24.962 24.810 29.866
24.962 24.828 29.708
24.962 24.829 29.554
24.962 24.816 29.391
24.962 24.808 29.239
24.962 24.804 29.079
24.962 24.811 28.920
24.961 24.809 28.761
24.961 24.799 28.605
24.960 24.803 28.449
24.960 24.812 28.282
24.959 24.815 28.129
24.958 24.801 27.976
24.958 24.794 27.815
24.957 24.805 27.655
24.956 24.803 27.491
24.956 24.800 27.342
24.955 24.800 27.176
24.955 24.803 27.028
24.954 24.816 26.863
24.954 24.820 26.701
24.953 24.818 26.551
24.953 24.814 26.390
24.953 24.816 26.229
24.953 24.816 26.076
24.953 24.825 25.915
24.953 24.824 25.753
24.952 24.814 25.603
24.952 24.823 25.436
24.952 24.834 25.282
24.951 24.832 25.120
24.951 24.829 24.963
24.950 24.823 24.809
24.949 24.818 24.646
24.949 24.829 24.490
24.948 24.829 24.333
24.947 24.812 24.170
24.946 24.801 24.022
24.946 24.809 23.851
24.945 24.818 23.701
24.944 24.823 23.541
24.944 24.823 23.382
24.943 24.818 23.228
24.942 24.822 23.064
24.942 24.828 22.906
24.941 24.827 22.746
24.941 24.824 22.593
24.940 24.827 22.434
24.939 24.832 22.268
24.939 24.838 22.114
24.938 24.845 21.957
24.938 24.845 21.804
24.937 24.843 21.636
24.937 24.842 21.480
24.936 24.840 21.322
24.936 24.850 21.166
24.935 24.852 21.005
24.935 24.842 20.849
24.934 24.837 20.691
24.934 24.840 20.529
24.933 24.833 20.372
24.932 24.816 20.217
24.932 24.803 20.067
24.931 24.799 19.893
24.931 24.801 19.744
24.930 24.808 19.579
24.930 24.806 19.427
24.929 24.802 19.267
24.929 24.808 19.109
24.928 24.815 18.944
24.927 24.816 18.793
24.927 24.813 18.630
24.926 24.812 18.475
24.925 24.823 18.309
24.924 24.833 18.151
24.924 24.837 17.995
24.923 24.848 17.829
24.922 24.859 17.672
24.921 24.863 17.515
24.920 24.874 17.355
24.920 24.867 17.201
24.919 24.842 17.036
24.918 24.822 16.878
24.918 24.823 16.727
24.917 24.833 16.569
24.917 24.851 16.399
24.916 24.857 16.254
24.916 24.852 16.081
24.916 24.850 15.920
24.915 24.847 15.771
24.915 24.854 15.599
24.915 24.872 15.457
24.914 24.884 15.279
24.914 24.883 15.129
24.913 24.879 14.972
24.912 24.881 14.817
24.912 24.892 14.648
24.911 24.901 14.478
24.910 24.897 14.326
24.909 24.880 14.172
24.908 24.825 14.095
24.908 24.720 14.027
24.907 24.565 13.964
24.906 24.345 13.914
24.905 24.083 13.867
25.062 25.190 30.654
25.062 25.103 30.571
25.062 25.030 30.496
25.061 24.958 30.421
25.061 24.851 30.263
25.060 24.788 30.109
25.060 24.771 29.942
25.060 24.788 29.793
25.060 24.798 29.634
25.060 24.791 29.471
25.060 24.778 29.318
25.060 24.767 29.156
25.060 24.771 29.001
25.060 24.776 28.845
25.060 24.765 28.681
25.059 24.759 28.526
25.059 24.767 28.371
25.058 24.778 28.208
25.057 24.777 28.051
25.057 24.764 27.894
25.056 24.771 27.734
25.055 24.778 27.579
25.054 24.771 27.418
25.054 24.764 27.258
25.053 24.759 27.103
25.053 24.768 26.950
25.052 24.779 26.787
25.052 24.781 26.627
25.052 24.780 26.464
25.052 24.783 26.318
25.052 24.784 26.151
25.051 24.789 25.990
25.051 24.796 25.838
25.051 24.788 25.678
25.051 24.784 25.524
25.050 24.792 25.358
25.050 24.794 25.200
25.049 24.794 25.047
25.049 24.796 24.885
25.048 24.791 24.731
25.047 24.797 24.567
25.047 24.804 24.411
25.046 24.792 24.259
25.045 24.774 24.096
25.045 24.773 23.938
25.044 24.783 23.781
25.043 24.785 23.620
25.043 24.786 23.463
25.042 24.781 23.307
25.041 24.780 23.148
25.041 24.785 22.984
25.040 24.782 22.834
25.039 24.780 22.672
25.039 24.780 22.518
25.038 24.783 22.352
25.038 24.792 22.197
25.037 24.796 22.036
25.037 24.804 21.883
25.036 24.803 21.720
25.036 24.799 21.569
25.035 24.800 21.404
25.034 24.806 21.242
25.034 24.814 21.088
25.033 24.811 20.928
25.033 24.801 20.773
25.032 24.801 20.612
25.032 24.800 20.455
25.031 24.788 20.296
25.031 24.773 20.134
25.030 24.764 19.988
25.030 24.767 19.826
25.029 24.774 19.665
25.029 24.776 19.504
25.028 24.768 19.346
25.027 24.769 19.191
25.027 24.778 19.033
25.026 24.782 18.871
25.026 24.780 18.712
25.025 24.776 18.550
25.024 24.779 18.396
25.023 24.790 18.240
25.023 24.798 18.072
25.022 24.807 17.921
25.021 24.821 17.752
25.020 24.829 17.598
25.019 24.836 17.438
25.019 24.840 17.279
25.018 24.822 17.119
25.017 24.799 16.969
25.017 24.792 16.808
25.016 24.793 16.646
25.016 24.804 16.491
25.015 24.820 16.319
25.015 24.816 16.173
25.014 24.810 16.007
25.014 24.806 15.850
25.014 24.810 15.700
25.013 24.833 15.526
25.013 24.848 15.367
25.012 24.850 15.209
25.012 24.848 15.048
25.011 24.838 14.896
25.011 24.848 14.737
25.010 24.862 14.579
25.009 24.851 14.405
25.008 24.856 14.266
25.007 24.764 14.091
25.006 24.642 14.025
25.005 24.467 13.975
25.004 24.246 13.927
25.162 25.234 30.729
25.161 25.155 30.656
25.161 25.074 30.580
25.160 25.002 30.493
25.160 24.932 30.419
25.159 24.823 30.263
25.159 24.758 30.110
25.159 24.738 29.951
25.159 24.753 29.792
25.159 24.763 29.634
25.159 24.761 29.475
25.159 24.750 29.313
25.159 24.740 29.158
25.159 24.741 29.003
25.159 24.740 28.842
25.158 24.727 28.687
25.158 24.719 28.530
25.157 24.725 28.368
25.157 24.736 28.214
25.156 24.739 28.048
25.155 24.732 27.895
25.155 24.739 27.737
25.154 24.751 27.579
25.153 24.750 27.419
25.153 24.734 27.262
25.152 24.724 27.106
25.152 24.732 26.942
25.151 24.744 26.787
25.151 24.747 26.633
25.151 24.751 26.469
25.150 24.754 26.314
25.150 24.752 26.156
25.150 24.759 25.995
25.150 24.765 25.836
25.150 24.758 25.678
25.149 24.755 25.524
25.149 24.761 25.365
25.149 24.762 25.202
25.148 24.764 25.052
25.148 24.768 24.884
25.147 24.764 24.731
25.146 24.767 24.573
25.146 24.774 24.413
25.145 24.764 24.256
25.144 24.749 24.097
25.143 24.749 23.942
25.143 24.757 23.779
25.142 24.756 23.624
25.141 24.752 23.466
25.141 24.752 23.308
25.140 24.752 23.146
25.139 24.755 22.992
25.139 24.751 22.832
25.138 24.744 22.674
25.138 24.744 22.514
25.137 24.746 22.361
25.136 24.752 22.203
25.136 24.760 22.039
25.135 24.769 21.881
25.135 24.768 21.725
25.134 24.764 21.569
25.134 24.766 21.407
25.133 24.774 21.247
25.133 24.783 21.095
25.132 24.777 20.930
25.132 24.762 20.774
25.131 24.760 20.617
25.131 24.761 20.460
25.130 24.751 20.300
25.129 24.743 20.140
25.129 24.743 19.989
25.128 24.743 19.824
25.128 24.749 19.665
25.127 24.749 19.505
25.127 24.737 19.352
25.126 24.736 19.196
25.126 24.743 19.030
25.125 24.746 18.879
25.124 24.746 18.714
25.124 24.746 18.562
25.123 24.751 18.394
25.122 24.762 18.235
25.121 24.770 18.080
25.121 24.779 17.926
25.120 24.792 17.760
25.119 24.803 17.594
25.118 24.803 17.442
25.117 24.803 17.281
25.117 24.791 17.126
25.116 24.773 16.969
25.115 24.768 16.812
25.115 24.770 16.651
25.114 24.777 16.498
25.114 24.789 16.313
25.114 24.789 16.168
25.113 24.776 16.013
25.113 24.772 15.855
25.112 24.779 15.697
25.112 24.800 15.535
25.112 24.813 15.375
25.111 24.812 15.213
25.111 24.807 15.053
25.110 24.803 14.901
25.109 24.814 14.741
25.109 24.825 14.573
25.108 24.820 14.421
25.107 24.830 14.256
25.106 24.735 14.100
25.105 24.612 14.030
25.104 24.435 13.985
25.103 24.184 13.942
25.102 23.930 13.879
25.260 25.123 30.655
25.260 25.045 30.575
25.259 24.972 30.499
25.259 24.903 30.414
25.258 24.794 30.271
25.258 24.729 30.105
25.258 24.708 29.957
25.258 24.717 29.786
25.258 24.729 29.635
25.258 24.728 29.474
25.258 24.720 29.324
25.258 24.712 29.163
25.258 24.712 29.001
25.258 24.707 28.841
25.257 24.694 28.688
25.257 24.688 28.530
25.256 24.690 28.366
25.256 24.702 28.213
25.255 24.706 28.057
25.254 24.701 27.901
25.254 24.710 27.731
25.253 24.722 27.579
25.252 24.719 27.419
25.252 24.706 27.270
25.251 24.694 27.100
25.251 24.699 26.948
25.250 24.715 26.789
25.250 24.716 26.634
25.250 24.720 26.470
25.249 24.723 26.313
25.249 24.720 26.158
25.249 24.725 25.994
25.249 24.731 25.844
25.249 24.731 25.682
25.248 24.730 25.519
25.248 24.732 25.364
25.248 24.734 25.205
25.247 24.737 25.050
25.247 24.735 24.897
25.246 24.727 24.725
25.245 24.730 24.575
25.245 24.737 24.417
25.244 24.729 24.259
25.243 24.715 24.100
25.242 24.717 23.945
25.242 24.726 23.783
25.241 24.720 23.629
25.240 24.716 23.460
25.240 24.724 23.309
25.239 24.724 23.156
25.239 24.723 22.990
25.238 24.719 22.835
25.237 24.712 22.679
25.237 24.713 22.517
25.236 24.712 22.365
25.236 24.717 22.197
25.235 24.728 22.048
25.235 24.735 21.879
25.234 24.735 21.730
25.233 24.732 21.568
25.233 24.732 21.411
25.232 24.741 21.247
25.232 24.749 21.097
25.231 24.739 20.936
25.231 24.722 20.775
25.230 24.718 20.622
25.230 24.719 20.461
25.229 24.717 20.301
25.229 24.713 20.148
25.228 24.717 19.985
25.228 24.720 19.833
25.227 24.724 19.668
25.226 24.721 19.506
25.226 24.712 19.356
25.225 24.709 19.192
25.225 24.713 19.039
25.224 24.716 18.875
25.223 24.717 18.719
25.223 24.717 18.563
25.222 24.723 18.400
25.221 24.732 18.239
25.221 24.737 18.086
25.220 24.747 17.922
25.219 24.761 17.756
25.218 24.771 17.616
25.217 24.772 17.432
25.217 24.761 17.283
25.216 24.748 17.128
25.215 24.739 16.978
25.215 24.740 16.807
25.214 24.746 16.650
25.214 24.755 16.501
25.213 24.769 16.336
25.213 24.761 16.172
25.212 24.746 16.021
25.212 24.745 15.856
25.212 24.753 15.699
25.211 24.773 15.531
25.211 24.787 15.382
25.210 24.791 15.219
25.210 24.788 15.062
25.209 24.782 14.894
25.209 24.786 14.740
25.208 24.791 14.575
25.207 24.793 14.491
25.207 24.793 14.346
25.206 24.774 14.181
25.205 24.704 14.107
25.204 24.581 14.044
25.203 24.395 13.990
25.202 24.184 13.940
25.201 23.926 13.882
25.361 25.256 30.818
25.361 25.172 30.737
25.360 25.093 30.655
25.360 25.008 30.574
25.359 24.940 30.497
25.359 24.872 30.422
25.358 24.763 30.268
25.358 24.702 30.106
25.358 24.682 29.952
25.358 24.683 29.793
25.358 24.689 29.635
25.358 24.693 29.478
25.358 24.691 29.320
25.358 24.691 29.158
25.358 24.692 29.003
25.358 24.682 28.853
25.357 24.668 28.682
25.357 24.659 28.528
25.356 24.656 28.373
25.356 24.668 28.208
25.355 24.674 28.061
25.354 24.668 27.891
25.354 24.678 27.745
25.353 24.693 27.578
25.352 24.688 27.420
25.352 24.675 27.268
25.351 24.664 27.112
25.351 24.671 26.944
25.350 24.682 26.790
25.350 24.682 26.633
25.350 24.687 26.472
25.350 24.688 26.315
25.349 24.687 26.161
25.349 24.691 25.997
25.349 24.700 25.841
25.349 24.701 25.682
25.349 24.702 25.525
25.348 24.706 25.366
25.348 24.705 25.208
25.347 24.708 25.047
25.347 24.703 24.896
25.346 24.692 24.735
25.345 24.691 24.573
25.345 24.697 24.418
25.344 24.694 24.267
25.343 24.681 24.102
25.343 24.684 23.945
25.342 24.695 23.781
25.341 24.689 23.624
25.341 24.683 23.478
25.340 24.694 23.308
25.339 24.696 23.153
25.339 24.693 22.995
25.338 24.690 22.836
25.337 24.690 22.680
25.337 24.693 22.518
25.336 24.687 22.361
25.336 24.687 22.205
25.335 24.697 22.047
25.335 24.703 21.888
25.334 24.701 21.725
25.334 24.697 21.575
25.333 24.700 21.413
25.333 24.708 21.254
25.332 24.716 21.093
25.332 24.705 20.942
25.331 24.686 20.777
25.330 24.686 20.618
25.330 24.691 20.466
25.329 24.694 20.307
25.329 24.694 20.146
25.328 24.693 19.992
25.328 24.695 19.826
25.327 24.698 19.673
25.327 24.691 19.514
25.326 24.684 19.355
25.325 24.683 19.197
25.325 24.683 19.038
25.324 24.685 18.882
25.324 24.686 18.720
25.323 24.688 18.568
25.322 24.692 18.399
25.321 24.700 18.248
25.321 24.706 18.079
25.320 24.713 17.931
25.319 24.735 17.763
25.318 24.748 17.609
25.318 24.742 17.447
25.317 24.727 17.289
25.316 24.709 17.128
25.315 24.699 16.972
25.315 24.704 16.815
25.314 24.713 16.660
25.314 24.725 16.493
25.313 24.736 16.340
25.313 24.734 16.178
25.313 24.722 16.021
25.312 24.718 15.857
25.312 24.728 15.701
25.312 24.742 15.545
25.311 24.754 15.375
25.311 24.761 15.220
25.310 24.765 15.064
25.309 24.758 14.909
25.309 24.756 14.745
25.308 24.761 14.587
25.307 24.752 14.413
25.306 24.761 14.273
25.305 24.679 14.105
25.304 24.555 14.037
25.304 24.370 13.989
25.303 24.160 13.948
25.301 23.897 13.892
25.461 25.239 30.814
25.461 25.136 30.741
25.460 25.053 30.658
25.460 24.974 30.571
25.459 24.906 30.497
25.459 24.781 30.349
25.458 24.700 30.186
25.458 24.668 30.031
25.458 24.660 29.874
25.458 24.657 29.717
25.458 24.663 29.554
25.458 24.669 29.397
25.458 24.668 29.243
25.458 24.671 29.081
25.458 24.669 28.917
25.458 24.652 28.770
25.457 24.640 28.611
25.457 24.634 28.450
25.456 24.636 28.297
25.456 24.642 28.135
25.455 24.638 27.981
25.454 24.639 27.817
25.453 24.653 27.660
25.453 24.664 27.503
25.452 24.659 27.339
25.452 24.650 27.186
25.451 24.652 27.027
25.451 24.658 26.878
25.450 24.657 26.714
25.450 24.655 26.549
25.450 24.659 26.400
25.450 24.665 26.234
25.450 24.666 26.084
25.449 24.672 25.920
25.449 24.679 25.756
25.449 24.676 25.615
25.449 24.677 25.441
25.448 24.678 25.291
25.448 24.680 25.133
25.447 24.678 24.964
25.447 24.667 24.812
25.446 24.657 24.661
25.445 24.664 24.504
25.445 24.670 24.334
25.444 24.658 24.185
25.443 24.651 24.029
25.442 24.657 23.867
25.442 24.662 23.706
25.441 24.651 23.548
25.440 24.651 23.396
25.440 24.664 23.236
25.439 24.665 23.076
25.439 24.665 22.919
25.438 24.666 22.755
25.437 24.671 22.600
25.437 24.669 22.445
25.436 24.658 22.289
25.436 24.660 22.123
25.435 24.667 21.969
25.435 24.670 21.817
25.434 24.669 21.650
25.433 24.671 21.493
25.433 24.677 21.331
25.432 24.683 21.176
25.432 24.681 21.022
25.431 24.663 20.861
25.431 24.654 20.705
25.430 24.663 20.549
25.430 24.671 20.384
25.429 24.672 20.230
25.429 24.672 20.063
25.428 24.670 19.919
25.428 24.671 19.749
25.427 24.666 19.596
25.427 24.659 19.436
25.426 24.656 19.278
25.425 24.654 19.124
25.425 24.656 18.964
25.424 24.656 18.799
25.423 24.658 18.643
25.423 24.665 18.488
25.422 24.669 18.326
25.421 24.675 18.169
25.421 24.682 18.009
25.420 24.698 17.850
25.419 24.716 17.685
25.418 24.719 17.526
25.417 24.706 17.377
25.417 24.683 17.208
25.416 24.665 17.061
25.415 24.664 16.899
25.415 24.678 16.740
25.414 24.685 16.582
25.414 24.697 16.413
25.413 24.707 16.262
25.413 24.701 16.101
25.413 24.693 15.949
25.412 24.695 15.784
25.412 24.705 15.624
25.412 24.719 15.457
25.411 24.730 15.311
25.411 24.741 15.149
25.410 24.741 14.971
25.409 24.735 14.821
25.409 24.731 14.671
25.408 24.722 14.516
25.407 24.722 14.339
25.406 24.706 14.201
25.405 24.641 14.110
25.405 24.524 14.037
25.404 24.347 13.997
25.403 24.126 13.954
25.402 23.854 13.885
25.560 25.017 30.659
25.560 24.941 30.580
25.560 24.870 30.501
25.559 24.801 30.425
25.559 24.700 30.266
25.558 24.648 30.113
25.558 24.632 29.949
25.558 24.627 29.797
25.558 24.628 29.636
25.559 24.638 29.481
25.559 24.645 29.318
25.559 24.645 29.166
25.558 24.646 29.006
25.558 24.630 28.845
25.558 24.611 28.687
25.557 24.602 28.534
25.557 24.597 28.369
25.556 24.605 28.217
25.555 24.610 28.058
25.555 24.605 27.897
25.554 24.613 27.744
25.553 24.628 27.579
25.553 24.630 27.429
25.552 24.627 27.262
25.551 24.628 27.114
25.551 24.636 26.950
25.551 24.633 26.786
25.550 24.624 26.631
25.550 24.623 26.481
25.550 24.630 26.325
25.550 24.634 26.160
25.550 24.635 25.996
25.549 24.640 25.848
25.549 24.642 25.680
25.549 24.642 25.529
25.548 24.641 25.367
25.548 24.642 25.211
25.548 24.647 25.058
25.547 24.640 24.896
25.546 24.626 24.737
25.546 24.622 24.580
25.545 24.633 24.419
25.544 24.632 24.267
25.543 24.618 24.103
25.543 24.617 23.947
25.542 24.629 23.789
25.541 24.625 23.636
25.541 24.616 23.470
25.540 24.621 23.313
25.540 24.630 23.157
25.539 24.628 23.003
25.538 24.626 22.845
25.538 24.632 22.679
25.537 24.639 22.526
25.537 24.628 22.367
25.536 24.619 22.206
25.535 24.625 22.052
25.535 24.632 21.887
25.534 24.633 21.735
25.534 24.635 21.579
25.533 24.639 21.419
25.533 24.645 21.256
25.532 24.648 21.096
25.532 24.641 20.944
25.531 24.628 20.787
25.531 24.631 20.626
25.530 24.638 20.468
25.530 24.642 20.308
25.529 24.645 20.154
25.529 24.644 19.989
25.528 24.645 19.836
25.527 24.639 19.678
25.527 24.631 19.516
25.526 24.622 19.361
25.526 24.619 19.205
25.525 24.621 19.043
25.524 24.623 18.884
25.524 24.627 18.732
25.523 24.631 18.567
25.522 24.634 18.409
25.522 24.637 18.250
25.521 24.644 18.090
25.520 24.655 17.930
25.519 24.674 17.778
25.519 24.688 17.605
25.518 24.682 17.449
25.517 24.662 17.303
25.516 24.636 17.142
25.515 24.620 16.979
25.515 24.633 16.818
25.514 24.650 16.666
25.514 24.660 16.505
25.513 24.672 16.337
25.513 24.674 16.183
25.513 24.669 16.027
25.512 24.666 15.866
25.512 24.667 15.703
25.512 24.672 15.554
25.511 24.685 15.386
25.511 24.705 15.229
25.510 24.712 15.067
25.510 24.705 14.908
25.509 24.704 14.747
25.508 24.690 14.594
25.507 24.674 14.442
25.506 24.681 14.271
25.505 24.597 14.110
25.505 24.485 14.044
25.504 24.311 14.000
25.503 24.088 13.952
25.660 25.073 30.736
25.659 24.986 30.655
25.659 24.905 30.577
25.659 24.835 30.503
25.658 24.718 30.345
25.658 24.641 30.190
25.657 24.613 30.032
25.657 24.608 29.873
25.657 24.602 29.719
25.658 24.610 29.553
25.658 24.622 29.402
25.658 24.625 29.239
25.658 24.627 29.083
25.657 24.615 28.926
25.657 24.594 28.769
25.657 24.577 28.610
25.656 24.566 28.452
25.656 24.567 28.300
25.655 24.578 28.136
25.654 24.577 27.979
25.653 24.577 27.822
25.653 24.592 27.666
25.652 24.603 27.501
25.651 24.599 27.351
25.651 24.604 27.184
25.650 24.609 27.027
25.650 24.607 26.876
25.650 24.599 26.714
25.649 24.588 26.557
25.649 24.591 26.399
25.649 24.601 26.242
25.649 24.603 26.084
25.649 24.606 25.920
25.648 24.612 25.767
25.648 24.614 25.610
25.648 24.612 25.449
25.647 24.609 25.291
25.647 24.613 25.135
25.646 24.613 24.968
25.646 24.604 24.824
25.645 24.595 24.659
25.644 24.603 24.503
25.644 24.610 24.340
25.643 24.602 24.187
25.642 24.592 24.032
25.642 24.600 23.869
25.641 24.612 23.709
25.640 24.604 23.555
25.640 24.596 23.400
25.639 24.599 23.231
25.638 24.596 23.086
25.638 24.593 22.923
25.637 24.595 22.760
25.636 24.607 22.600
25.636 24.608 22.447
25.635 24.596 22.293
25.635 24.593 22.131
25.634 24.599 21.974
25.634 24.605 21.815
25.633 24.607 21.659
25.633 24.611 21.495
25.632 24.616 21.341
25.632 24.617 21.185
25.631 24.619 21.016
25.631 24.612 20.866
25.630 24.610 20.714
25.629 24.616 20.544
25.629 24.617 20.391
25.628 24.620 20.227
25.628 24.620 20.081
25.627 24.622 19.913
25.627 24.617 19.758
25.626 24.607 19.604
25.626 24.597 19.439
25.625 24.592 19.281
25.624 24.594 19.129
25.624 24.600 18.958
25.623 24.604 18.810
25.623 24.605 18.653
25.622 24.604 18.491
25.621 24.602 18.339
25.620 24.605 18.167
25.620 24.614 18.012
25.619 24.628 17.853
25.618 24.646 17.702
25.617 24.653 17.535
25.616 24.643 17.372
25.616 24.619 17.217
25.615 24.589 17.068
25.614 24.587 16.906
25.614 24.607 16.749
25.613 24.626 16.581
25.613 24.642 16.427
25.612 24.651 16.266
25.612 24.653 16.108
25.612 24.654 15.941
25.611 24.652 15.793
25.611 24.644 15.630
25.611 24.650 15.474
25.610 24.664 15.303
25.610 24.673 15.147
25.609 24.673 14.996
25.608 24.669 14.834
25.608 24.672 14.689
25.607 24.653 14.500
25.606 24.649 14.357
25.605 24.639 14.206
25.604 24.570 14.122
25.604 24.458 14.044
25.603 24.276 14.001
25.602 24.067 13.955
25.760 25.281 30.887
25.759 25.141 30.815
25.759 25.053 30.735
25.758 24.961 30.655
25.758 24.877 30.578
25.757 24.808 30.500
25.757 24.691 30.353
25.756 24.613 30.188
25.756 24.587 30.031
25.756 24.578 29.871
25.756 24.573 29.720
25.756 24.587 29.556
25.756 24.598 29.404
25.756 24.600 29.236
25.756 24.598 29.091
25.756 24.582 28.922
25.756 24.558 28.778
25.755 24.542 28.612
25.755 24.534 28.446
25.754 24.536 28.300
25.754 24.547 28.136
25.753 24.549 27.984
25.752 24.548 27.818
25.751 24.561 27.665
25.751 24.574 27.506
25.750 24.571 27.348
25.749 24.577 27.195
25.749 24.581 27.029
25.749 24.579 26.874
25.748 24.570 26.714
25.748 24.560 26.558
25.748 24.565 26.399
25.747 24.569 26.244
25.747 24.572 26.077
25.747 24.575 25.931
25.747 24.580 25.770
25.747 24.581 25.603
25.746 24.580 25.451
25.746 24.581 25.300
25.746 24.586 25.133
25.745 24.587 24.978
25.744 24.579 24.821
25.744 24.571 24.661
25.743 24.573 24.501
25.742 24.580 24.348
25.742 24.574 24.183
25.741 24.563 24.033
25.740 24.573 23.874
25.740 24.586 23.713
25.739 24.578 23.547
25.738 24.572 23.407
25.738 24.570 23.234
25.737 24.562 23.082
25.736 24.562 22.928
25.736 24.564 22.764
25.735 24.574 22.607
25.735 24.580 22.447
25.734 24.568 22.293
25.733 24.567 22.135
25.733 24.573 21.974
25.732 24.576 21.817
25.732 24.581 21.654
25.731 24.587 21.508
25.731 24.590 21.340
25.730 24.592 21.176
25.730 24.595 21.034
25.729 24.587 20.864
25.729 24.586 20.706
25.728 24.591 20.552
25.728 24.589 20.397
25.727 24.592 20.236
25.727 24.597 20.070
25.726 24.598 19.923
25.725 24.592 19.758
25.725 24.584 19.599
25.724 24.571 19.445
25.724 24.568 19.285
25.723 24.573 19.128
25.723 24.580 18.976
25.722 24.580 18.806
25.721 24.579 18.648
25.720 24.575 18.498
25.720 24.572 18.331
25.719 24.578 18.178
25.718 24.584 18.018
25.717 24.594 17.858
25.717 24.609 17.695
25.716 24.617 17.544
25.715 24.606 17.385
25.714 24.583 17.217
25.713 24.557 17.066
25.713 24.551 16.914
25.712 24.574 16.758
25.712 24.600 16.580
25.711 24.620 16.424
25.711 24.628 16.274
25.711 24.627 16.108
25.710 24.631 15.947
25.710 24.628 15.796
25.710 24.617 15.634
25.709 24.619 15.473
25.709 24.629 15.319
25.708 24.630 15.151
25.707 24.632 14.988
25.707 24.636 14.842
25.706 24.644 14.676
25.705 24.632 14.512
25.705 24.631 14.366
25.704 24.618 14.217
25.703 24.552 14.133
25.702 24.443 14.039
25.701 24.274 13.992
25.700 24.050 13.959
25.858 25.256 30.882
25.858 25.133 30.810
25.857 25.019 30.739
25.857 24.925 30.667
25.856 24.842 30.584
25.856 24.776 30.499
25.855 24.659 30.350
25.855 24.577 30.185
25.854 24.549 30.039
25.854 24.542 29.879
25.854 24.542 29.719
25.855 24.558 29.554
25.855 24.571 29.401
25.855 24.572 29.243
25.855 24.567 29.091
25.854 24.551 28.920
25.854 24.529 28.768
25.854 24.518 28.613
25.853 24.512 28.454
25.853 24.515 28.300
25.852 24.524 28.139
25.851 24.526 27.976
25.850 24.526 27.832
25.850 24.538 27.664
25.849 24.547 27.500
25.848 24.542 27.353
25.848 24.548 27.191
25.847 24.549 27.030
25.847 24.547 26.873
25.847 24.544 26.723
25.846 24.537 26.563
25.846 24.536 26.394
25.846 24.537 26.247
25.846 24.539 26.081
25.846 24.546 25.934
25.845 24.549 25.768
25.845 24.551 25.615
25.845 24.553 25.448
25.844 24.553 25.293
25.844 24.560 25.136
25.843 24.558 24.981
25.843 24.551 24.817
25.842 24.544 24.665
25.841 24.543 24.505
25.841 24.548 24.349
25.840 24.542 24.191
25.839 24.532 24.029
25.839 24.545 23.877
25.838 24.559 23.712
25.837 24.554 23.555
25.837 24.550 23.405
25.836 24.546 23.243
25.835 24.537 23.082
25.835 24.533 22.922
25.834 24.538 22.769
25.833 24.546 22.608
25.833 24.553 22.459
25.832 24.546 22.287
25.832 24.547 22.134
25.831 24.552 21.978
25.831 24.554 21.816
25.830 24.559 21.662
25.830 24.561 21.502
25.829 24.563 21.341
25.829 24.562 21.189
25.828 24.568 21.028
25.828 24.565 20.874
25.827 24.565 20.700
25.827 24.566 20.558
25.826 24.562 20.394
25.825 24.564 20.237
25.825 24.570 20.079
25.824 24.572 19.918
25.824 24.568 19.761
25.823 24.558 19.605
25.823 24.545 19.444
25.822 24.545 19.292
25.822 24.552 19.131
25.821 24.560 18.969
25.820 24.560 18.812
25.820 24.556 18.654
25.819 24.548 18.498
25.818 24.544 18.334
25.817 24.550 18.176
25.817 24.554 18.027
25.816 24.564 17.855
25.815 24.577 17.703
25.814 24.584 17.541
25.813 24.578 17.382
25.813 24.555 17.237
25.812 24.527 17.062
25.811 24.521 16.914
25.811 24.547 16.762
25.810 24.581 16.583
25.810 24.604 16.427
25.809 24.608 16.272
25.809 24.606 16.112
25.809 24.610 15.950
25.808 24.607 15.795
25.808 24.599 15.630
25.808 24.597 15.475
25.807 24.600 15.324
25.806 24.595 15.157
25.806 24.592 15.003
25.805 24.602 14.832
25.805 24.609 14.692
25.804 24.604 14.531
25.803 24.605 14.352
25.802 24.592 14.203
25.801 24.536 14.135
25.801 24.432 14.051
25.800 24.268 13.997
25.799 24.051 13.963
25.798 23.786 13.907
25.956 24.982 30.738
25.955 24.888 30.653
25.955 24.807 30.579
25.954 24.675 30.428
25.954 24.571 30.274
25.954 24.521 30.111
25.953 24.510 29.955
25.953 24.506 29.796
25.954 24.517 29.643
25.954 24.536 29.478
25.954 24.542 29.326
25.954 24.538 29.164
25.954 24.532 29.009
25.953 24.513 28.847
25.953 24.501 28.694
25.952 24.495 28.537
25.952 24.494 28.379
25.951 24.499 28.220
25.951 24.504 28.058
25.950 24.507 27.899
25.949 24.509 27.749
25.948 24.522 27.589
25.948 24.523 27.428
25.947 24.515 27.267
25.947 24.515 27.116
25.946 24.511 26.959
25.946 24.508 26.792
25.945 24.511 26.643
25.945 24.506 26.480
25.945 24.504 26.318
25.945 24.506 26.172
25.945 24.512 26.007
25.945 24.520 25.849
25.944 24.519 25.691
25.944 24.521 25.536
25.944 24.521 25.371
25.943 24.520 25.219
25.943 24.518 25.057
25.942 24.516 24.908
25.942 24.515 24.741
25.941 24.508 24.583
25.940 24.512 24.433
25.939 24.519 24.267
25.939 24.505 24.115
25.938 24.505 23.955
25.937 24.521 23.796
25.937 24.527 23.635
25.936 24.521 23.478
25.935 24.519 23.328
25.935 24.513 23.162
25.934 24.507 23.008
25.934 24.511 22.849
25.933 24.517 22.690
25.932 24.527 22.530
25.932 24.530 22.377
25.931 24.527 22.209
25.931 24.528 22.058
25.930 24.528 21.902
25.930 24.531 21.746
25.929 24.531 21.577
25.929 24.533 21.428
25.928 24.529 21.266
25.928 24.535 21.109
25.927 24.540 20.948
25.927 24.541 20.797
25.926 24.546 20.630
25.926 24.543 20.481
25.925 24.539 20.312
25.924 24.545 20.158
25.924 24.548 20.003
25.923 24.544 19.842
25.923 24.537 19.683
25.922 24.522 19.534
25.922 24.517 19.364
25.921 24.525 19.208
25.920 24.533 19.054
25.920 24.534 18.895
25.919 24.533 18.742
25.918 24.528 18.565
25.918 24.519 18.424
25.917 24.520 18.264
25.916 24.528 18.099
25.915 24.531 17.947
25.915 24.540 17.781
25.914 24.552 17.620
25.913 24.556 17.472
25.912 24.543 17.301
25.912 24.517 17.154
25.911 24.495 16.999
25.910 24.503 16.834
25.910 24.539 16.673
25.909 24.570 16.512
25.909 24.576 16.355
25.909 24.577 16.198
25.908 24.578 16.032
25.908 24.580 15.872
25.908 24.580 15.722
25.907 24.576 15.557
25.907 24.570 15.397
25.906 24.561 15.243
25.905 24.550 15.081
25.905 24.551 14.935
25.904 24.567 14.759
25.904 24.564 14.611
25.903 24.559 14.446
25.902 24.568 14.285
25.901 24.509 14.135
25.900 24.408 14.059
25.899 24.247 14.002
25.898 24.056 13.959
26.057 25.087 30.816
26.056 24.959 30.740
26.055 24.861 30.657
26.055 24.777 30.581
26.055 24.709 30.504
26.054 24.642 30.429
26.054 24.539 30.270
26.053 24.490 30.112
26.053 24.479 29.955
26.053 24.477 29.802
26.053 24.486 29.641
26.054 24.504 29.479
26.054 24.509 29.325
26.054 24.505 29.167
26.053 24.501 29.010
26.053 24.487 28.848
26.053 24.476 28.697
26.052 24.475 28.532
26.052 24.478 28.377
26.051 24.481 28.220
26.051 24.487 28.064
26.050 24.487 27.904
26.049 24.486 27.743
26.048 24.498 27.588
26.048 24.497 27.432
26.047 24.488 27.275
26.047 24.492 27.109
26.046 24.486 26.958
26.046 24.486 26.798
26.045 24.491 26.643
26.045 24.484 26.479
26.045 24.481 26.329
26.045 24.481 26.173
26.045 24.487 26.005
26.045 24.494 25.854
26.044 24.496 25.687
26.044 24.497 25.536
26.044 24.496 25.377
26.043 24.495 25.218
26.043 24.491 25.061
26.042 24.485 24.905
26.042 24.486 24.752
26.041 24.484 24.584
26.040 24.488 24.430
26.039 24.493 24.269
26.039 24.484 24.116
26.038 24.482 23.957
26.037 24.493 23.794
26.037 24.498 23.645
26.036 24.495 23.479
26.035 24.494 23.321
26.035 24.489 23.170
26.034 24.488 23.006
26.033 24.494 22.849
26.033 24.498 22.699
26.032 24.506 22.524
26.032 24.507 22.378
26.031 24.503 22.220
26.031 24.502 22.058
26.030 24.501 21.899
26.030 24.507 21.741
26.029 24.512 21.590
26.028 24.514 21.430
26.028 24.509 21.264
26.027 24.509 21.112
26.027 24.514 20.953
26.026 24.515 20.789
26.026 24.521 20.637
26.025 24.520 20.477
26.025 24.517 20.323
26.024 24.523 20.160
26.024 24.527 20.003
26.023 24.523 19.841
26.023 24.511 19.693
26.022 24.500 19.528
26.021 24.497 19.366
26.021 24.501 19.218
26.020 24.509 19.054
26.020 24.506 18.899
26.019 24.504 18.731
26.018 24.505 18.586
26.018 24.501 18.419
26.017 24.502 18.261
26.016 24.511 18.104
26.015 24.513 17.947
26.015 24.513 17.791
26.014 24.524 17.619
26.013 24.529 17.469
26.012 24.513 17.310
26.011 24.488 17.157
26.011 24.469 16.995
26.010 24.476 16.839
26.010 24.511 16.678
26.009 24.542 16.515
26.009 24.544 16.360
26.008 24.540 16.196
26.008 24.540 16.036
26.008 24.546 15.880
26.007 24.553 15.723
26.007 24.551 15.563
26.006 24.545 15.402
26.006 24.539 15.249
26.005 24.525 15.088
26.005 24.525 14.920
26.004 24.541 14.774
26.003 24.534 14.602
26.002 24.530 14.451
26.002 24.537 14.299
26.001 24.476 14.136
26.000 24.384 14.052
25.999 24.234 14.001
25.998 24.009 13.968
25.997 23.759 13.906
26.156 25.075 30.823
26.155 24.940 30.741
26.155 24.843 30.660
26.154 24.754 30.581
26.154 24.683 30.504
26.154 24.617 30.427
26.153 24.515 30.273
26.153 24.465 30.118
26.153 24.455 29.952
26.153 24.453 29.799
26.153 24.463 29.646
26.153 24.477 29.484
26.153 24.479 29.321
26.153 24.478 29.168
26.153 24.470 29.009
26.153 24.456 28.854
26.152 24.448 28.696
26.152 24.450 28.531
26.151 24.454 28.382
26.151 24.458 28.219
26.150 24.466 28.061
26.149 24.465 27.905
26.149 24.462 27.757
26.148 24.472 27.581
26.147 24.467 27.431
26.146 24.462 27.271
26.146 24.467 27.111
26.146 24.461 26.962
26.145 24.465 26.797
26.145 24.470 26.649
26.145 24.467 26.482
26.144 24.459 26.322
26.144 24.456 26.166
26.144 24.461 26.012
26.144 24.463 25.854
26.144 24.463 25.696
26.143 24.466 25.535
26.143 24.466 25.378
26.143 24.466 25.221
26.142 24.462 25.063
26.141 24.457 24.906
26.141 24.457 24.745
26.140 24.454 24.590
26.139 24.459 24.431
26.139 24.465 24.275
26.138 24.460 24.119
26.137 24.462 23.959
26.137 24.474 23.796
26.136 24.480 23.639
26.135 24.477 23.486
26.135 24.479 23.322
26.134 24.474 23.172
26.134 24.474 23.008
26.133 24.480 22.847
26.132 24.480 22.696
26.132 24.482 22.534
26.131 24.480 22.384
26.131 24.477 22.212
26.130 24.474 22.066
26.129 24.472 21.904
26.129 24.480 21.744
26.128 24.490 21.583
26.128 24.493 21.430
26.127 24.487 21.273
26.127 24.487 21.111
26.126 24.494 20.958
26.126 24.492 20.792
26.125 24.502 20.639
26.125 24.499 20.477
26.124 24.494 20.323
26.124 24.503 20.160
26.123 24.509 20.006
26.123 24.505 19.846
26.122 24.496 19.690
26.122 24.484 19.526
26.121 24.474 19.377
26.120 24.477 19.218
26.120 24.482 19.058
26.119 24.475 18.899
26.118 24.478 18.737
26.118 24.484 18.580
26.117 24.480 18.425
26.116 24.483 18.265
26.116 24.488 18.107
26.115 24.486 17.946
26.114 24.491 17.786
26.113 24.505 17.633
26.112 24.509 17.469
26.112 24.494 17.314
26.111 24.467 17.157
26.110 24.447 17.000
26.109 24.454 16.841
26.109 24.482 16.679
26.109 24.510 16.516
26.108 24.512 16.360
26.108 24.510 16.207
26.107 24.511 16.042
26.107 24.516 15.881
26.107 24.530 15.729
26.106 24.533 15.555
26.106 24.531 15.404
26.105 24.528 15.242
26.105 24.519 15.096
26.104 24.518 14.920
26.104 24.525 14.775
26.103 24.516 14.612
26.102 24.498 14.464
26.101 24.499 14.294
26.100 24.440 14.141
26.099 24.351 14.062
26.099 24.202 14.007
26.098 23.995 13.962
26.097 23.739 13.909
26.255 24.936 30.737
26.255 24.825 30.663
26.254 24.736 30.587
26.254 24.666 30.508
26.253 24.602 30.429
26.253 24.500 30.271
26.253 24.450 30.114
26.252 24.437 29.957
26.252 24.432 29.800
26.253 24.440 29.639
26.253 24.450 29.485
26.253 24.451 29.325
26.253 24.451 29.172
26.253 24.444 29.008
26.252 24.431 28.852
26.252 24.421 28.696
26.251 24.423 28.533
26.251 24.428 28.379
26.250 24.433 28.227
26.250 24.442 28.061
26.249 24.436 27.905
26.248 24.433 27.748
26.247 24.444 27.587
26.247 24.437 27.436
26.246 24.436 27.272
26.246 24.444 27.117
26.245 24.438 26.963
26.245 24.440 26.801
26.244 24.445 26.635
26.244 24.444 26.484
26.244 24.438 26.330
26.244 24.433 26.170
26.244 24.434 26.010
26.244 24.439 25.855
26.243 24.439 25.697
26.243 24.440 25.537
26.243 24.441 25.378
26.242 24.439 25.221
26.242 24.435 25.065
26.241 24.433 24.903
26.241 24.433 24.747
26.240 24.434 24.592
26.239 24.441 24.438
26.238 24.445 24.273
26.238 24.446 24.117
26.237 24.449 23.959
26.236 24.460 23.795
26.236 24.464 23.643
26.235 24.461 23.489
26.234 24.464 23.320
26.234 24.458 23.166
26.233 24.456 23.014
26.233 24.464 22.852
26.232 24.459 22.692
26.231 24.458 22.538
26.231 24.461 22.377
26.230 24.455 22.216
26.230 24.452 22.066
26.229 24.452 21.903
26.229 24.461 21.751
26.228 24.474 21.583
26.228 24.478 21.430
26.227 24.471 21.275
26.227 24.475 21.115
26.226 24.484 20.951
26.226 24.483 20.797
26.225 24.490 20.636
26.225 24.486 20.482
26.224 24.475 20.324
26.224 24.478 20.166
26.223 24.484 20.006
26.222 24.479 19.849
26.222 24.474 19.686
26.221 24.463 19.538
26.221 24.454 19.373
26.220 24.459 19.211
26.220 24.459 19.063
26.219 24.452 18.899
26.218 24.454 18.742
26.218 24.460 18.585
26.217 24.458 18.424
26.216 24.462 18.264
26.215 24.463 18.115
26.215 24.459 17.952
26.214 24.464 17.786
26.213 24.479 17.632
26.212 24.485 17.473
26.211 24.472 17.309
26.211 24.445 17.164
26.210 24.427 16.998
26.209 24.435 16.849
26.209 24.456 16.681
26.208 24.475 16.525
26.208 24.480 16.364
26.208 24.484 16.202
26.207 24.488 16.042
26.207 24.493 15.885
26.207 24.506 15.730
26.206 24.513 15.558
26.206 24.513 15.411
26.205 24.508 15.247
26.205 24.502 15.093
26.204 24.501 14.944
26.204 24.506 14.829
26.203 24.505 14.690
26.202 24.492 14.546
26.201 24.478 14.375
26.200 24.463 14.213
26.199 24.330 14.074
26.198 24.192 14.009
26.197 23.990 13.963
26.355 25.041 30.819
26.355 24.911 30.742
26.354 24.808 30.664
26.354 24.725 30.581
26.353 24.655 30.504
26.353 24.540 30.349
26.352 24.461 30.189
26.352 24.429 30.041
26.352 24.417 29.875
26.352 24.417 29.721
26.352 24.426 29.565
26.352 24.429 29.410
26.352 24.432 29.237
26.352 24.433 29.093
26.352 24.425 28.935
26.352 24.410 28.771
26.351 24.403 28.619
26.351 24.409 28.454
26.350 24.411 28.299
26.350 24.416 28.144
26.349 24.417 27.992
26.348 24.407 27.819
26.347 24.413 27.670
26.347 24.414 27.513
26.346 24.413 27.352
26.345 24.419 27.195
26.345 24.425 27.038
26.345 24.420 26.881
26.344 24.423 26.723
26.344 24.427 26.564
26.344 24.426 26.406
26.344 24.421 26.250
26.343 24.416 26.090
26.343 24.415 25.934
26.343 24.416 25.772
26.343 24.419 25.616
26.342 24.422 25.465
26.342 24.418 25.298
26.342 24.413 25.145
26.341 24.411 24.989
26.340 24.414 24.829
26.340 24.413 24.670
26.339 24.414 24.514
26.338 24.424 24.351
26.338 24.430 24.200
26.337 24.429 24.036
26.336 24.440 23.886
26.336 24.450 23.716
26.335 24.445 23.557
26.334 24.444 23.408
26.334 24.445 23.253
26.333 24.443 23.083
26.333 24.444 22.934
26.332 24.446 22.775
26.331 24.439 22.613
26.331 24.442 22.456
26.330 24.439 22.306
26.330 24.436 22.139
26.329 24.435 21.991
26.328 24.442 21.817
26.328 24.452 21.673
26.327 24.462 21.509
26.327 24.460 21.355
26.326 24.456 21.192
26.326 24.467 21.042
26.325 24.469 20.866
26.325 24.473 20.727
26.324 24.478 20.554
26.324 24.469 20.397
26.323 24.461 20.240
26.323 24.465 20.088
26.322 24.461 19.934
26.322 24.456 19.771
26.321 24.450 19.613
26.320 24.438 19.452
26.320 24.437 19.305
26.319 24.443 19.133
26.319 24.438 18.982
26.318 24.432 18.824
26.317 24.437 18.665
26.317 24.440 18.508
26.316 24.442 18.344
26.315 24.448 18.193
26.314 24.446 18.030
26.314 24.444 17.867
26.313 24.459 17.716
26.312 24.472 17.550
26.311 24.465 17.395
26.310 24.443 17.240
26.310 24.414 17.080
26.309 24.407 16.923
26.308 24.425 16.765
26.308 24.445 16.600
26.308 24.457 16.443
26.307 24.463 16.288
26.307 24.470 16.122
26.307 24.469 15.972
26.306 24.472 15.809
26.306 24.483 15.643
26.305 24.486 15.491
26.305 24.487 15.334
26.304 24.480 15.167
26.304 24.481 15.010
26.303 24.489 14.860
26.302 24.489 14.690
26.302 24.480 14.534
26.301 24.468 14.387
26.300 24.440 14.211
26.299 24.341 14.067
26.298 24.194 14.010
26.297 23.991 13.967
26.296 23.723 13.913
26.454 24.892 30.736
26.453 24.792 30.661
26.453 24.698 30.586
26.453 24.631 30.508
26.452 24.517 30.351
26.452 24.436 30.188
26.451 24.399 30.040
26.451 24.389 29.876
26.451 24.394 29.722
26.451 24.399 29.563
26.452 24.408 29.409
26.452 24.412 29.244
26.451 24.413 29.088
26.451 24.407 28.931
26.451 24.393 28.778
26.451 24.386 28.615
26.450 24.387 28.463
26.450 24.387 28.302
26.449 24.390 28.138
26.448 24.390 27.990
26.447 24.387 27.826
26.447 24.388 27.677
26.446 24.389 27.515
26.445 24.389 27.354
26.445 24.396 27.188
26.444 24.405 27.045
26.444 24.400 26.877
26.443 24.400 26.722
26.443 24.404 26.567
26.443 24.401 26.409
26.443 24.397 26.246
26.443 24.389 26.095
26.443 24.389 25.938
26.442 24.393 25.775
26.442 24.402 25.616
26.442 24.402 25.460
26.441 24.399 25.307
26.441 24.395 25.140
26.440 24.388 24.986
26.440 24.393 24.833
26.439 24.394 24.667
26.438 24.391 24.514
26.438 24.404 24.355
26.437 24.411 24.198
26.436 24.409 24.046
26.436 24.421 23.875
26.435 24.431 23.727
26.434 24.430 23.561
26.434 24.428 23.404
26.433 24.428 23.248
26.432 24.429 23.092
26.432 24.433 22.935
26.431 24.431 22.774
26.431 24.422 22.616
26.430 24.427 22.462
26.429 24.426 22.302
26.429 24.426 22.141
26.428 24.427 21.989
26.428 24.429 21.827
26.427 24.433 21.669
26.427 24.435 21.511
26.426 24.433 21.358
26.426 24.434 21.195
26.425 24.447 21.039
26.425 24.451 20.873
26.424 24.457 20.717
26.424 24.462 20.564
26.423 24.454 20.400
26.423 24.446 20.248
26.422 24.444 20.088
26.422 24.438 19.927
26.421 24.432 19.778
26.420 24.424 19.609
26.420 24.413 19.459
26.419 24.414 19.300
26.419 24.422 19.143
26.418 24.417 18.987
26.417 24.412 18.821
26.417 24.412 18.663
26.416 24.415 18.506
26.415 24.420 18.353
26.415 24.424 18.193
26.414 24.423 18.034
26.413 24.428 17.875
26.412 24.443 17.708
26.411 24.455 17.558
26.411 24.449 17.398
26.410 24.425 17.240
26.409 24.394 17.083
26.408 24.386 16.922
26.408 24.403 16.770
26.407 24.424 16.608
26.407 24.436 16.446
26.407 24.447 16.287
26.406 24.456 16.126
26.406 24.450 15.965
26.406 24.448 15.811
26.405 24.453 15.654
26.405 24.456 15.489
26.404 24.456 15.337
26.404 24.451 15.188
26.403 24.445 15.080
26.403 24.453 14.937
26.402 24.463 14.781
26.401 24.457 14.622
26.401 24.450 14.453
26.400 24.453 14.373
26.399 24.430 14.232
26.398 24.353 14.065
26.397 24.193 14.002
26.396 23.978 13.962
26.395 23.701 13.914
26.554 24.860 30.744
26.553 24.757 30.664
26.553 24.670 30.580
26.553 24.600 30.505
26.552 24.486 30.348
26.552 24.406 30.200
26.551 24.370 30.033
26.551 24.362 29.885
26.551 24.368 29.722
26.552 24.378 29.564
26.552 24.387 29.406
26.552 24.390 29.244
26.552 24.394 29.094
26.551 24.392 28.930
26.551 24.378 28.778
26.551 24.374 28.615
26.550 24.374 28.460
26.550 24.370 28.304
26.549 24.366 28.146
26.548 24.367 27.987
26.547 24.366 27.824
26.547 24.368 27.666
26.546 24.368 27.518
26.545 24.369 27.357
26.545 24.374 27.204
26.544 24.380 27.031
26.544 24.375 26.891
26.544 24.376 26.718
26.543 24.379 26.569
26.543 24.375 26.411
26.543 24.372 26.248
26.543 24.367 26.094
26.543 24.368 25.935
26.542 24.374 25.779
26.542 24.382 25.621
26.542 24.380 25.453
26.541 24.375 25.309
26.541 24.367 25.147
26.540 24.363 24.989
26.540 24.371 24.827
26.539 24.372 24.672
26.538 24.370 24.515
26.538 24.383 24.358
26.537 24.390 24.201
26.536 24.391 24.041
26.536 24.403 23.881
26.535 24.416 23.725
26.534 24.413 23.564
26.534 24.406 23.412
26.533 24.401 23.244
26.533 24.406 23.100
26.532 24.417 22.929
26.531 24.413 22.777
26.531 24.407 22.617
26.530 24.408 22.460
26.530 24.408 22.308
26.529 24.413 22.137
26.529 24.414 21.990
26.528 24.414 21.827
26.527 24.410 21.676
26.527 24.407 21.512
26.526 24.405 21.353
26.526 24.409 21.199
26.525 24.426 21.034
26.525 24.428 20.881
26.524 24.435 20.720
26.524 24.439 20.562
26.523 24.432 20.406
26.523 24.426 20.247
26.522 24.422 20.093
26.522 24.416 19.930
26.521 24.405 19.774
26.521 24.395 19.624
26.520 24.391 19.460
26.519 24.390 19.299
26.519 24.399 19.142
26.518 24.403 18.989
26.518 24.398 18.824
26.517 24.397 18.669
26.516 24.399 18.515
26.515 24.405 18.352
26.515 24.408 18.187
26.514 24.409 18.037
26.513 24.413 17.870
26.512 24.427 17.713
26.512 24.440 17.561
26.511 24.433 17.394
26.510 24.407 17.239
26.509 24.379 17.086
26.509 24.369 16.937
26.508 24.382 16.767
26.508 24.399 16.604
26.507 24.408 16.455
26.507 24.424 16.283
26.506 24.435 16.135
26.506 24.432 15.971
26.506 24.430 15.808
26.505 24.432 15.658
26.505 24.436 15.488
26.504 24.439 15.332
26.504 24.434 15.179
26.503 24.430 15.028
26.503 24.442 14.857
26.502 24.440 14.692
26.501 24.422 14.548
26.500 24.418 14.405
26.500 24.435 14.298
26.499 24.398 14.147
26.498 24.359 14.070
26.497 24.183 14.007
26.496 23.903 13.972
26.495 23.610 13.917
26.494 23.316 13.872
26.654 24.725 30.660
26.653 24.640 30.583
26.653 24.571 30.508
26.652 24.508 30.430
26.652 24.408 30.277
26.652 24.351 30.116
26.651 24.334 29.957
26.651 24.333 29.800
26.652 24.344 29.647
26.652 24.355 29.481
26.652 24.359 29.332
26.652 24.362 29.167
26.652 24.366 29.016
26.651 24.358 28.853
26.651 24.350 28.696
26.651 24.356 28.541
26.650 24.354 28.383
26.649 24.347 28.219
26.649 24.347 28.066
26.648 24.347 27.910
26.647 24.347 27.756
26.646 24.350 27.587
26.646 24.345 27.437
26.645 24.351 27.278
26.645 24.357 27.124
26.644 24.359 26.960
26.644 24.358 26.803
26.644 24.361 26.647
26.643 24.357 26.484
26.643 24.347 26.341
26.643 24.347 26.170
26.643 24.347 26.017
26.643 24.353 25.858
26.642 24.363 25.694
26.642 24.364 25.547
26.642 24.356 25.382
26.641 24.350 25.224
26.641 24.345 25.074
26.640 24.344 24.909
26.640 24.346 24.751
26.639 24.344 24.600
26.638 24.349 24.432
26.638 24.355 24.284
26.637 24.361 24.118
26.636 24.369 23.961
26.636 24.383 23.809
26.635 24.391 23.650
26.634 24.384 23.485
26.634 24.377 23.333
26.633 24.378 23.168
26.632 24.387 23.016
26.632 24.397 22.857
26.631 24.393 22.701
26.631 24.388 22.538
26.630 24.387 22.381
26.630 24.389 22.232
26.629 24.389 22.065
26.628 24.390 21.904
26.628 24.388 21.753
26.627 24.379 21.601
26.627 24.381 21.432
26.626 24.383 21.277
26.626 24.391 21.118
26.625 24.399 20.965
26.625 24.395 20.803
26.624 24.401 20.645
26.624 24.402 20.490
26.623 24.399 20.330
26.623 24.403 20.165
26.622 24.399 20.015
26.622 24.383 19.857
26.621 24.372 19.696
26.620 24.369 19.547
26.620 24.364 19.381
26.619 24.369 19.220
26.619 24.381 19.065
26.618 24.381 18.906
26.617 24.377 18.749
26.617 24.382 18.592
26.616 24.386 18.430
26.615 24.389 18.275
26.615 24.389 18.118
26.614 24.390 17.956
26.613 24.396 17.804
26.612 24.404 17.628
26.611 24.407 17.482
26.611 24.394 17.324
26.610 24.366 17.167
26.609 24.351 17.008
26.609 24.348 16.855
26.608 24.366 16.690
26.608 24.379 16.536
26.607 24.386 16.372
26.607 24.401 16.209
26.606 24.408 16.053
26.606 24.401 15.899
26.606 24.399 15.727
26.605 24.397 15.588
26.605 24.400 15.419
26.604 24.404 15.258
26.604 24.403 15.102
26.603 24.416 14.936
26.603 24.432 14.783
26.602 24.411 14.621
26.601 24.397 14.467
26.600 24.390 14.308
26.599 24.363 14.155
26.599 24.299 14.078
26.598 24.135 14.015
26.597 23.904 13.972
26.596 23.664 13.917
26.754 24.798 30.739
26.754 24.696 30.663
26.753 24.619 30.583
26.753 24.549 30.511
26.753 24.484 30.432
26.752 24.379 30.270
26.752 24.324 30.125
26.752 24.306 29.955
26.752 24.307 29.802
26.752 24.322 29.645
26.752 24.330 29.487
26.752 24.331 29.327
26.752 24.334 29.174
26.752 24.339 29.013
26.752 24.330 28.859
26.751 24.326 28.692
26.751 24.333 28.545
26.750 24.332 28.383
26.750 24.326 28.223
26.749 24.322 28.072
26.748 24.326 27.905
26.748 24.332 27.756
26.747 24.326 27.589
26.746 24.322 27.441
26.746 24.333 27.274
26.745 24.338 27.124
26.745 24.339 26.961
26.744 24.345 26.804
26.744 24.345 26.652
26.744 24.336 26.487
26.743 24.327 26.333
26.743 24.328 26.174
26.743 24.333 26.014
26.743 24.342 25.856
26.743 24.346 25.703
26.742 24.342 25.540
26.742 24.334 25.390
26.742 24.329 25.224
26.741 24.324 25.071
26.741 24.325 24.916
26.740 24.323 24.751
26.739 24.318 24.598
26.739 24.322 24.441
26.738 24.329 24.281
26.737 24.337 24.124
26.737 24.350 23.964
26.736 24.365 23.802
26.735 24.373 23.650
26.735 24.368 23.483
26.734 24.357 23.334
26.733 24.355 23.179
26.733 24.362 23.020
26.732 24.373 22.854
26.732 24.374 22.696
26.731 24.371 22.545
26.730 24.372 22.383
26.730 24.371 22.225
26.729 24.370 22.069
26.729 24.368 21.922
26.728 24.364 21.747
26.728 24.357 21.591
26.727 24.357 21.440
26.727 24.363 21.279
26.726 24.373 21.124
26.726 24.377 20.956
26.725 24.371 20.812
26.725 24.373 20.647
26.724 24.376 20.484
26.724 24.376 20.333
26.723 24.379 20.174
26.722 24.380 20.012
26.722 24.362 19.860
26.721 24.350 19.701
26.721 24.345 19.542
26.720 24.342 19.380
26.720 24.349 19.237
26.719 24.358 19.062
26.718 24.362 18.916
26.718 24.363 18.746
26.717 24.365 18.591
26.716 24.367 18.438
26.716 24.372 18.267
26.715 24.367 18.118
26.714 24.365 17.966
26.713 24.372 17.800
26.712 24.375 17.638
26.712 24.376 17.481
26.711 24.371 17.325
26.710 24.353 17.177
26.709 24.336 17.005
26.709 24.331 16.853
26.708 24.343 16.692
26.708 24.357 16.539
26.707 24.364 16.372
26.707 24.372 16.218
26.707 24.382 16.053
26.706 24.383 15.893
26.706 24.380 15.743
26.706 24.377 15.584
26.705 24.385 15.422
26.705 24.393 15.258
26.704 24.388 15.115
26.704 24.397 15.011
26.703 24.418 14.848
26.702 24.407 14.709
26.702 24.373 14.551
26.701 24.368 14.394
26.700 24.388 14.229
26.699 24.283 14.075
26.698 24.132 14.011
26.697 23.915 13.975
26.696 23.664 13.922
26.854 24.786 30.741
26.854 24.686 30.671
26.853 24.598 30.591
26.853 24.526 30.506
26.853 24.460 30.427
26.852 24.357 30.276
26.852 24.300 30.117
26.852 24.281 29.965
26.852 24.284 29.806
26.852 24.296 29.641
26.852 24.305 29.490
26.852 24.305 29.329
26.852 24.307 29.177
26.852 24.315 29.006
26.852 24.306 28.859
26.851 24.305 28.700
26.851 24.314 28.535
26.850 24.315 28.388
26.850 24.309 28.224
26.849 24.301 28.072
26.848 24.304 27.909
26.847 24.310 27.752
26.847 24.301 27.600
26.846 24.298 27.437
26.845 24.312 27.276
26.845 24.317 27.122
26.845 24.317 26.962
26.844 24.323 26.807
26.844 24.326 26.644
26.844 24.315 26.496
26.843 24.309 26.333
26.843 24.312 26.175
26.843 24.320 26.015
26.843 24.331 25.863
26.843 24.326 25.697
26.842 24.315 25.544
26.842 24.309 25.386
26.842 24.308 25.234
26.841 24.306 25.066
26.841 24.308 24.915
26.840 24.308 24.760
26.839 24.302 24.595
26.839 24.305 24.436
26.838 24.315 24.285
26.837 24.322 24.122
26.837 24.331 23.967
26.836 24.344 23.813
26.835 24.352 23.643
26.835 24.350 23.495
26.834 24.341 23.330
26.833 24.336 23.175
26.833 24.337 23.015
26.832 24.347 22.864
26.831 24.351 22.698
26.831 24.351 22.547
26.830 24.357 22.384
26.830 24.354 22.228
26.829 24.353 22.076
26.829 24.351 21.904
26.828 24.343 21.754
26.828 24.341 21.605
26.827 24.346 21.438
26.827 24.348 21.280
26.826 24.357 21.126
26.826 24.360 20.961
26.825 24.356 20.806
26.824 24.354 20.646
26.824 24.353 20.495
26.823 24.352 20.332
26.823 24.353 20.174
26.822 24.353 20.018
26.822 24.337 19.863
26.821 24.325 19.701
26.821 24.323 19.545
26.820 24.325 19.387
26.820 24.333 19.224
26.819 24.344 19.073
26.818 24.348 18.913
26.818 24.348 18.748
26.817 24.350 18.593
26.816 24.354 18.434
26.816 24.352 18.283
26.815 24.347 18.117
26.814 24.347 17.964
26.813 24.346 17.800
26.812 24.345 17.647
26.812 24.349 17.486
26.811 24.355 17.322
26.810 24.349 17.167
26.809 24.336 17.014
26.809 24.326 16.853
26.808 24.331 16.696
26.808 24.342 16.536
26.807 24.344 16.377
26.807 24.347 16.216
26.807 24.355 16.058
26.806 24.363 15.906
26.806 24.362 15.735
26.806 24.363 15.576
26.805 24.374 15.492
26.805 24.390 15.347
26.805 24.388 15.265
26.804 24.382 15.036
26.803 24.400 14.875
26.802 24.391 14.696
26.802 24.352 14.554
26.801 24.350 14.389
26.800 24.366 14.242
26.799 24.317 14.069
26.798 24.094 14.007
26.797 23.855 13.970
26.796 23.609 13.931
26.795 23.341 13.883
26.954 24.772 30.734
26.954 24.674 30.661
26.953 24.578 30.590
26.953 24.508 30.513
26.952 24.443 30.430
26.952 24.337 30.275
26.952 24.277 30.115
26.951 24.262 29.961
26.951 24.268 29.804
26.952 24.279 29.649
26.952 24.289 29.487
26.952 24.288 29.330
26.952 24.291 29.170
26.952 24.296 29.022
26.951 24.290 28.854
26.951 24.290 28.697
26.951 24.296 28.546
26.950 24.302 28.375
26.950 24.293 28.229
26.949 24.276 28.072
26.948 24.277 27.909
26.947 24.285 27.756
26.946 24.270 27.591
26.946 24.271 27.440
26.945 24.291 27.281
26.945 24.295 27.123
26.944 24.293 26.965
26.944 24.300 26.805
26.944 24.307 26.652
26.943 24.297 26.486
26.943 24.289 26.334
26.943 24.298 26.178
26.943 24.311 26.019
26.943 24.318 25.855
26.942 24.311 25.700
26.942 24.297 25.550
26.942 24.289 25.387
26.941 24.290 25.230
26.941 24.285 25.074
26.940 24.286 24.915
26.940 24.291 24.752
26.939 24.286 24.596
26.938 24.292 24.451
26.938 24.305 24.277
26.937 24.311 24.123
26.936 24.314 23.964
26.936 24.322 23.818
26.935 24.331 23.642
26.934 24.330 23.488
26.934 24.324 23.339
26.933 24.316 23.176
26.932 24.313 23.020
26.932 24.321 22.867
26.931 24.325 22.705
26.931 24.330 22.536
26.930 24.337 22.387
26.929 24.340 22.224
26.929 24.340 22.078
26.928 24.340 21.912
26.928 24.337 21.753
26.927 24.334 21.599
26.927 24.338 21.441
26.926 24.335 21.285
26.926 24.339 21.121
26.925 24.334 20.967
26.925 24.328 20.806
26.924 24.330 20.648
26.924 24.327 20.497
26.923 24.327 20.333
26.923 24.330 20.180
26.922 24.330 20.018
26.921 24.317 19.859
26.921 24.302 19.704
26.920 24.303 19.545
26.920 24.306 19.391
26.919 24.315 19.228
26.919 24.327 19.075
26.918 24.331 18.912
26.917 24.330 18.751
26.917 24.331 18.594
26.916 24.335 18.431
26.915 24.331 18.282
26.914 24.327 18.125
26.914 24.328 17.962
26.913 24.326 17.800
26.912 24.324 17.644
26.911 24.327 17.495
26.910 24.339 17.324
26.910 24.342 17.165
26.909 24.327 17.020
26.908 24.314 16.852
26.908 24.316 16.694
26.907 24.327 16.536
26.907 24.329 16.379
26.907 24.322 16.230
26.906 24.330 16.056
26.906 24.346 15.901
26.906 24.346 15.745
26.905 24.345 15.591
26.905 24.365 15.407
26.904 24.370 15.281
26.904 24.364 15.178
26.904 24.353 15.089
26.903 24.359 14.954
26.902 24.369 14.793
26.902 24.350 14.636
26.901 24.331 14.464
26.900 24.345 14.315
26.899 24.309 14.163
26.898 24.228 14.089
26.897 24.083 14.012
26.897 23.837 13.976
26.895 23.583 13.934
26.894 23.307 13.878
27.053 24.648 30.662
27.053 24.562 30.585
27.052 24.491 30.507
27.052 24.427 30.428
27.051 24.316 30.279
27.051 24.255 30.120
27.051 24.241 29.964
27.051 24.247 29.803
27.051 24.258 29.644
27.051 24.270 29.488
27.051 24.270 29.332
27.051 24.270 29.169
27.051 24.274 29.014
27.051 24.270 28.859
27.050 24.269 28.696
27.050 24.276 28.546
27.050 24.280 28.385
27.049 24.273 28.224
27.048 24.255 28.067
27.047 24.257 27.913
27.047 24.264 27.757
27.046 24.250 27.595
27.045 24.255 27.439
27.045 24.273 27.283
27.044 24.275 27.121
27.044 24.273 26.965
27.043 24.278 26.808
27.043 24.284 26.648
27.043 24.274 26.495
27.043 24.265 26.333
27.042 24.273 26.175
27.042 24.286 26.019
27.042 24.294 25.861
27.042 24.289 25.704
27.042 24.279 25.541
27.041 24.272 25.390
27.041 24.274 25.231
27.040 24.269 25.070
27.040 24.269 24.915
27.039 24.279 24.758
27.038 24.278 24.599
27.038 24.287 24.442
27.037 24.299 24.283
27.036 24.300 24.124
27.036 24.298 23.965
27.035 24.299 23.804
27.034 24.304 23.657
27.034 24.313 23.494
27.033 24.315 23.335
27.032 24.304 23.174
27.032 24.297 23.021
27.031 24.301 22.863
27.031 24.303 22.703
27.030 24.311 22.548
27.029 24.321 22.387
27.029 24.326 22.225
27.028 24.330 22.071
27.028 24.330 21.919
27.027 24.325 21.757
27.027 24.325 21.597
27.026 24.326 21.438
27.026 24.323 21.286
27.025 24.320 21.122
27.025 24.309 20.968
27.024 24.303 20.811
27.024 24.306 20.660
27.023 24.308 20.487
27.023 24.309 20.334
27.022 24.311 20.184
27.022 24.312 20.020
27.021 24.296 19.862
27.020 24.287 19.709
27.020 24.293 19.544
27.019 24.292 19.389
27.019 24.296 19.235
27.018 24.308 19.066
27.017 24.308 18.913
27.017 24.304 18.758
27.016 24.306 18.603
27.015 24.307 18.434
27.015 24.307 18.283
27.014 24.304 18.116
27.013 24.306 17.963
27.012 24.305 17.810
27.011 24.302 17.645
27.011 24.306 17.490
27.010 24.314 17.337
27.009 24.321 17.169
27.009 24.307 17.013
27.008 24.290 16.856
27.007 24.296 16.703
27.007 24.312 16.537
27.006 24.311 16.378
27.006 24.304 16.221
27.006 24.314 16.067
27.005 24.330 15.903
27.005 24.330 15.742
27.005 24.332 15.588
27.004 24.353 15.428
27.004 24.362 15.270
27.003 24.345 15.109
27.003 24.343 14.991
27.002 24.352 14.869
27.002 24.359 14.716
27.001 24.337 14.557
27.000 24.340 14.376
26.999 24.337 14.252
26.998 24.324 14.068
26.997 24.081 14.015
26.996 23.829 13.974
26.995 23.567 13.934
26.994 23.299 13.875
27.153 24.630 30.667
27.152 24.547 30.592
27.152 24.475 30.509
27.151 24.409 30.431
27.151 24.300 30.271
27.151 24.239 30.120
27.150 24.220 29.963
27.151 24.218 29.807
27.151 24.233 29.642
27.151 24.244 29.487
27.151 24.245 29.337
27.151 24.248 29.173
27.151 24.255 29.020
27.150 24.252 28.853
27.150 24.250 28.703
27.150 24.259 28.538
27.149 24.263 28.386
27.149 24.254 28.234
27.148 24.242 28.065
27.147 24.243 27.914
27.146 24.247 27.750
27.146 24.237 27.598
27.145 24.238 27.448
27.144 24.253 27.276
27.144 24.257 27.125
27.143 24.255 26.965
27.143 24.258 26.810
27.143 24.263 26.643
27.142 24.253 26.500
27.142 24.247 26.335
27.142 24.254 26.170
27.142 24.266 26.024
27.142 24.272 25.861
27.142 24.263 25.705
27.141 24.256 25.547
27.141 24.253 25.386
27.140 24.253 25.232
27.140 24.249 25.073
27.139 24.256 24.919
27.139 24.265 24.757
27.138 24.269 24.600
27.137 24.279 24.440
27.137 24.291 24.284
27.136 24.294 24.125
27.135 24.286 23.967
27.135 24.283 23.811
27.134 24.286 23.655
27.133 24.294 23.489
27.133 24.296 23.339
27.132 24.289 23.176
27.132 24.282 23.022
27.131 24.284 22.863
27.130 24.291 22.709
27.130 24.294 22.546
27.129 24.295 22.387
27.129 24.300 22.230
27.128 24.304 22.075
27.128 24.306 21.912
27.127 24.306 21.764
27.126 24.307 21.594
27.126 24.308 21.441
27.125 24.303 21.289
27.125 24.299 21.123
27.124 24.289 20.968
27.124 24.284 20.813
27.123 24.289 20.655
27.123 24.295 20.498
27.122 24.296 20.337
27.122 24.296 20.177
27.121 24.296 20.017
27.121 24.280 19.870
27.120 24.274 19.704
27.120 24.282 19.551
27.119 24.276 19.389
27.118 24.278 19.233
27.118 24.290 19.079
27.117 24.287 18.907
27.117 24.282 18.758
27.116 24.287 18.601
27.115 24.285 18.442
27.114 24.283 18.286
27.114 24.282 18.124
27.113 24.282 17.967
27.112 24.286 17.807
27.111 24.286 17.650
27.110 24.287 17.490
27.110 24.295 17.334
27.109 24.298 17.181
27.108 24.284 17.010
27.108 24.265 16.862
27.107 24.274 16.695
27.107 24.292 16.548
27.106 24.296 16.382
27.106 24.291 16.218
27.105 24.302 16.060
27.105 24.322 15.901
27.105 24.323 15.743
27.104 24.326 15.587
27.104 24.350 15.428
27.104 24.365 15.260
27.103 24.348 15.117
27.102 24.337 14.948
27.102 24.351 14.792
27.101 24.345 14.626
27.100 24.328 14.487
27.099 24.351 14.303
27.098 24.330 14.163
27.098 24.288 14.076
27.097 24.027 14.017
27.096 23.792 13.978
27.095 23.524 13.938
27.093 23.229 13.887
27.253 24.724 30.742
27.253 24.622 30.664
27.252 24.532 30.593
27.252 24.461 30.514
27.251 24.395 30.431
27.251 24.287 30.276
27.250 24.229 30.118
27.250 24.204 29.963
27.250 24.199 29.802
27.250 24.211 29.652
27.251 24.223 29.487
27.251 24.226 29.332
27.251 24.229 29.169
27.251 24.233 29.019
27.250 24.229 28.856
27.250 24.229 28.704
27.250 24.239 28.546
27.249 24.244 28.383
27.248 24.238 28.227
27.248 24.226 28.070
27.247 24.228 27.915
27.246 24.234 27.758
27.245 24.227 27.595
27.245 24.226 27.442
27.244 24.238 27.284
27.244 24.240 27.116
27.243 24.238 26.976
27.243 24.240 26.803
27.243 24.246 26.646
27.242 24.237 26.496
27.242 24.230 26.342
27.242 24.240 26.175
27.242 24.249 26.025
27.242 24.253 25.859
27.241 24.249 25.700
27.241 24.242 25.555
27.241 24.239 25.388
27.240 24.237 25.233
27.240 24.235 25.077
27.239 24.246 24.916
27.239 24.256 24.756
27.238 24.258 24.601
27.237 24.266 24.442
27.237 24.274 24.287
27.236 24.274 24.124
27.235 24.268 23.966
27.235 24.265 23.807
27.234 24.268 23.653
27.233 24.277 23.499
27.233 24.277 23.336
27.232 24.272 23.185
27.231 24.266 23.020
27.231 24.271 22.867
27.230 24.279 22.704
27.230 24.277 22.543
27.229 24.272 22.392
27.228 24.272 22.235
27.228 24.275 22.077
27.227 24.278 21.917
27.227 24.280 21.757
27.226 24.284 21.604
27.226 24.286 21.444
27.225 24.281 21.282
27.225 24.277 21.131
27.224 24.271 20.974
27.224 24.268 20.811
27.223 24.277 20.654
27.223 24.284 20.498
27.222 24.284 20.338
27.222 24.288 20.179
27.221 24.280 20.023
27.220 24.262 19.867
27.220 24.258 19.714
27.219 24.264 19.544
27.219 24.259 19.393
27.218 24.259 19.234
27.218 24.268 19.075
27.217 24.268 18.921
27.216 24.263 18.759
27.216 24.269 18.600
27.215 24.269 18.440
27.214 24.265 18.285
27.213 24.261 18.129
27.213 24.262 17.963
27.212 24.269 17.812
27.211 24.269 17.654
27.210 24.269 17.493
27.209 24.271 17.330
27.209 24.274 17.178
27.208 24.262 17.014
27.207 24.242 16.868
27.207 24.256 16.699
27.206 24.281 16.545
27.206 24.285 16.384
27.206 24.279 16.226
27.205 24.289 16.070
27.205 24.307 15.903
27.205 24.305 15.746
27.204 24.307 15.590
27.204 24.327 15.424
27.203 24.337 15.271
27.203 24.329 15.114
27.202 24.325 14.954
27.201 24.339 14.784
27.201 24.345 14.630
27.200 24.340 14.480
27.199 24.332 14.323
27.198 24.315 14.155
27.197 24.222 14.084
27.196 23.983 14.021
27.195 23.728 13.983
27.194 23.456 13.942
27.354 24.946 30.890
27.353 24.851 30.817
27.353 24.713 30.746
27.352 24.609 30.667
27.351 24.514 30.579
27.351 24.444 30.503
27.350 24.322 30.358
27.350 24.242 30.196
27.350 24.198 30.049
27.350 24.182 29.881
27.350 24.182 29.720
27.350 24.193 29.574
27.350 24.203 29.411
27.350 24.208 29.252
27.350 24.214 29.096
27.350 24.210 28.939
27.349 24.207 28.776
27.349 24.216 28.631
27.349 24.221 28.457
27.348 24.223 28.311
27.348 24.215 28.149
27.347 24.211 27.987
27.346 24.220 27.840
27.345 24.222 27.675
27.345 24.217 27.523
27.344 24.220 27.354
27.343 24.228 27.214
27.343 24.230 27.034
27.342 24.228 26.893
27.342 24.233 26.735
27.342 24.228 26.575
27.342 24.217 26.409
27.341 24.218 26.263
27.341 24.228 26.098
27.341 24.240 25.940
27.341 24.241 25.788
27.341 24.237 25.622
27.340 24.233 25.467
27.340 24.230 25.312
27.339 24.226 25.155
27.339 24.228 24.995
27.338 24.246 24.836
27.338 24.249 24.685
27.337 24.246 24.520
27.336 24.258 24.363
27.336 24.263 24.205
27.335 24.261 24.054
27.334 24.257 23.888
27.334 24.260 23.731
27.333 24.268 23.580
27.332 24.267 23.419
27.332 24.256 23.255
27.331 24.252 23.105
27.330 24.256 22.942
27.330 24.262 22.791
27.329 24.264 22.625
27.329 24.259 22.476
27.328 24.249 22.310
27.328 24.251 22.147
27.327 24.257 21.998
27.326 24.258 21.844
27.326 24.264 21.680
27.325 24.270 21.522
27.325 24.266 21.369
27.324 24.262 21.212
27.324 24.261 21.042
27.323 24.256 20.899
27.323 24.260 20.729
27.322 24.263 20.578
27.322 24.270 20.423
27.321 24.274 20.260
27.321 24.271 20.103
27.320 24.257 19.943
27.320 24.241 19.788
27.319 24.243 19.632
27.319 24.245 19.477
27.318 24.237 19.312
27.317 24.236 19.158
27.317 24.241 19.000
27.316 24.243 18.835
27.315 24.247 18.686
27.315 24.250 18.528
27.314 24.253 18.361
27.313 24.251 18.206
27.312 24.242 18.060
27.312 24.246 17.885
27.311 24.256 17.728
27.310 24.255 17.576
27.309 24.253 17.421
27.308 24.254 17.258
27.308 24.250 17.096
27.307 24.232 16.939
27.307 24.229 16.795
27.306 24.253 16.614
27.306 24.273 16.466
27.305 24.273 16.306
27.305 24.270 16.147
27.305 24.283 15.993
27.304 24.293 15.821
27.304 24.288 15.679
27.303 24.298 15.508
27.303 24.316 15.344
27.303 24.323 15.197
27.302 24.320 15.031
27.301 24.328 14.865
27.301 24.336 14.715
27.300 24.328 14.554
27.299 24.323 14.390
27.298 24.314 14.237
27.297 24.241 14.153
27.297 24.143 14.087
27.296 23.953 14.039
27.295 23.693 14.000
27.294 23.422 13.957
27.453 24.951 30.892
27.453 24.808 30.813
27.452 24.680 30.742
27.451 24.577 30.671
27.451 24.496 30.587
27.451 24.425 30.506
27.450 24.309 30.358
27.450 24.229 30.196
27.449 24.183 30.041
27.449 24.165 29.888
27.449 24.158 29.726
27.449 24.167 29.570
27.450 24.178 29.411
27.450 24.183 29.254
27.449 24.191 29.098
27.449 24.185 28.935
27.449 24.182 28.781
27.449 24.193 28.630
27.448 24.197 28.463
27.448 24.203 28.311
27.447 24.197 28.147
27.446 24.195 27.996
27.445 24.203 27.829
27.445 24.207 27.683
27.444 24.198 27.522
27.443 24.196 27.358
27.443 24.207 27.207
27.442 24.211 27.048
27.442 24.210 26.884
27.442 24.214 26.732
27.441 24.210 26.573
27.441 24.199 26.417
27.441 24.203 26.257
27.441 24.214 26.102
27.441 24.220 25.943
27.440 24.224 25.786
27.440 24.222 25.625
27.440 24.219 25.473
27.439 24.213 25.313
27.439 24.212 25.154
27.438 24.216 24.998
27.438 24.231 24.840
27.437 24.229 24.679
27.437 24.223 24.522
27.436 24.237 24.371
27.435 24.244 24.199
27.434 24.241 24.053
27.434 24.238 23.892
27.433 24.243 23.735
27.432 24.249 23.574
27.432 24.246 23.418
27.431 24.234 23.261
27.431 24.228 23.101
27.430 24.234 22.951
27.429 24.240 22.786
27.429 24.241 22.627
27.428 24.236 22.472
27.428 24.225 22.323
27.427 24.225 22.162
27.426 24.232 21.996
27.426 24.233 21.841
27.425 24.245 21.683
27.425 24.252 21.523
27.424 24.244 21.367
27.424 24.241 21.215
27.423 24.247 21.050
27.423 24.243 20.889
27.422 24.246 20.747
27.422 24.247 20.572
27.421 24.248 20.427
27.421 24.251 20.259
27.420 24.251 20.103
27.420 24.238 19.956
27.419 24.221 19.781
27.419 24.226 19.630
27.418 24.230 19.475
27.417 24.218 19.321
27.417 24.218 19.162
27.416 24.223 19.001
27.416 24.225 18.840
27.415 24.231 18.684
27.414 24.234 18.522
27.413 24.235 18.370
27.413 24.235 18.201
27.412 24.228 18.055
27.411 24.232 17.891
27.410 24.244 17.735
27.409 24.244 17.573
27.409 24.242 17.417
27.408 24.244 17.255
27.407 24.241 17.106
27.407 24.222 16.947
27.406 24.218 16.778
27.406 24.238 16.634
27.405 24.254 16.465
27.405 24.258 16.309
27.404 24.252 16.141
27.404 24.255 15.988
27.404 24.265 15.831
27.403 24.270 15.674
27.403 24.282 15.521
27.402 24.296 15.349
27.402 24.308 15.178
27.402 24.308 15.110
27.401 24.307 14.956
27.400 24.307 14.799
27.400 24.303 14.641
27.399 24.293 14.475
27.398 24.295 14.322
27.397 24.263 14.159
27.396 24.190 14.086
27.395 23.939 14.038
27.394 23.690 13.995
27.393 23.416 13.954
27.551 24.657 30.742
27.551 24.559 30.669
27.550 24.479 30.591
27.550 24.409 30.515
27.550 24.345 30.430
27.549 24.245 30.282
27.549 24.185 30.115
27.549 24.154 29.967
27.549 24.141 29.812
27.549 24.143 29.647
27.549 24.156 29.486
27.549 24.161 29.337
27.549 24.170 29.171
27.549 24.173 29.027
27.549 24.163 28.856
27.548 24.164 28.703
27.548 24.174 28.545
27.547 24.180 28.390
27.547 24.179 28.228
27.546 24.178 28.074
27.545 24.183 27.917
27.545 24.193 27.755
27.544 24.188 27.600
27.543 24.176 27.441
27.543 24.177 27.285
27.542 24.191 27.125
27.542 24.191 26.967
27.541 24.187 26.818
27.541 24.193 26.652
27.541 24.185 26.496
27.540 24.183 26.340
27.540 24.196 26.177
27.540 24.201 26.025
27.540 24.206 25.861
27.540 24.207 25.708
27.539 24.206 25.550
27.539 24.199 25.396
27.539 24.194 25.231
27.538 24.199 25.077
27.538 24.206 24.918
27.537 24.212 24.760
27.536 24.204 24.608
27.536 24.205 24.443
27.535 24.216 24.289
27.534 24.218 24.126
27.534 24.212 23.976
27.533 24.212 23.816
27.532 24.219 23.652
27.532 24.223 23.500
27.531 24.212 23.348
27.530 24.202 23.183
27.530 24.208 23.020
27.529 24.215 22.874
27.529 24.217 22.710
27.528 24.216 22.557
27.527 24.213 22.389
27.527 24.207 22.238
27.526 24.211 22.080
27.526 24.219 21.926
27.525 24.229 21.764
27.525 24.242 21.600
27.524 24.235 21.456
27.524 24.226 21.284
27.523 24.229 21.133
27.523 24.232 20.975
27.522 24.230 20.809
27.522 24.229 20.663
27.521 24.225 20.500
27.521 24.222 20.347
27.520 24.223 20.184
27.519 24.223 20.025
27.519 24.205 19.872
27.518 24.200 19.711
27.518 24.210 19.556
27.517 24.201 19.399
27.517 24.196 19.236
27.516 24.201 19.084
27.515 24.202 18.926
27.515 24.208 18.762
27.514 24.213 18.606
27.513 24.212 18.447
27.513 24.219 18.294
27.512 24.221 18.129
27.511 24.217 17.975
27.510 24.230 17.811
27.509 24.234 17.656
27.509 24.229 17.494
27.508 24.230 17.345
27.507 24.233 17.177
27.506 24.220 17.023
27.506 24.198 16.869
27.505 24.205 16.705
27.505 24.222 16.551
27.504 24.232 16.387
27.504 24.229 16.232
27.504 24.223 16.078
27.503 24.228 15.920
27.503 24.238 15.743
27.503 24.253 15.600
27.502 24.261 15.431
27.502 24.273 15.276
27.501 24.285 15.130
27.501 24.291 15.029
27.500 24.284 14.882
27.499 24.272 14.709
27.499 24.266 14.562
27.498 24.272 14.401
27.497 24.270 14.255
27.496 24.228 14.166
27.496 24.137 14.095
27.495 23.897 14.041
27.494 23.654 13.993
27.493 23.382 13.955
27.650 24.556 30.668
27.650 24.459 30.589
27.650 24.388 30.511
27.649 24.327 30.433
27.649 24.227 30.279
27.648 24.168 30.123
27.648 24.138 29.959
27.648 24.124 29.810
27.648 24.129 29.648
27.648 24.139 29.489
27.648 24.142 29.338
27.648 24.150 29.172
27.648 24.154 29.019
27.648 24.143 28.862
27.648 24.141 28.705
27.647 24.159 28.550
27.647 24.165 28.386
27.646 24.162 28.228
27.646 24.166 28.076
27.645 24.174 27.913
27.644 24.182 27.758
27.643 24.178 27.600
27.643 24.168 27.443
27.642 24.166 27.281
27.642 24.179 27.125
27.641 24.180 26.975
27.641 24.172 26.809
27.640 24.178 26.651
27.640 24.174 26.501
27.640 24.178 26.338
27.640 24.188 26.179
27.640 24.190 26.024
27.640 24.195 25.867
27.639 24.198 25.707
27.639 24.196 25.549
27.639 24.190 25.393
27.638 24.188 25.232
27.638 24.191 25.078
27.637 24.196 24.920
27.637 24.200 24.760
27.636 24.192 24.605
27.635 24.192 24.447
27.634 24.202 24.289
27.634 24.194 24.130
27.633 24.185 23.975
27.632 24.187 23.813
27.632 24.195 23.662
27.631 24.204 23.495
27.630 24.192 23.341
27.630 24.187 23.188
27.629 24.197 23.026
27.629 24.196 22.872
27.628 24.201 22.706
27.627 24.203 22.556
27.627 24.204 22.397
27.626 24.203 22.243
27.626 24.206 22.073
27.625 24.213 21.928
27.625 24.220 21.763
27.624 24.230 21.605
27.624 24.223 21.452
27.623 24.216 21.287
27.623 24.218 21.129
27.622 24.220 20.981
27.622 24.218 20.812
27.621 24.205 20.661
27.621 24.200 20.507
27.620 24.196 20.347
27.619 24.199 20.188
27.619 24.202 20.027
27.618 24.186 19.867
27.618 24.185 19.722
27.617 24.194 19.552
27.617 24.185 19.404
27.616 24.183 19.241
27.615 24.190 19.081
27.615 24.190 18.928
27.614 24.191 18.760
27.614 24.193 18.614
27.613 24.191 18.445
27.612 24.201 18.290
27.611 24.207 18.131
27.611 24.205 17.979
27.610 24.214 17.815
27.609 24.220 17.660
27.608 24.214 17.501
27.607 24.213 17.332
27.607 24.216 17.179
27.606 24.205 17.022
27.605 24.178 16.874
27.605 24.180 16.716
27.604 24.194 16.547
27.604 24.202 16.390
27.603 24.207 16.227
27.603 24.205 16.076
27.603 24.211 15.922
27.603 24.226 15.754
27.602 24.241 15.599
27.602 24.241 15.431
27.601 24.244 15.276
27.601 24.260 15.121
27.600 24.264 14.954
27.599 24.257 14.800
27.599 24.250 14.636
27.598 24.245 14.501
27.597 24.259 14.400
27.597 24.249 14.247
27.596 24.219 14.171
27.595 24.087 14.101
27.594 23.864 14.050
27.593 23.610 14.005
27.592 23.347 13.960
27.751 24.766 30.818
27.750 24.634 30.741
27.750 24.535 30.667
27.749 24.442 30.591
27.749 24.374 30.515
27.749 24.311 30.435
27.748 24.209 30.277
27.748 24.150 30.124
27.748 24.119 29.962
27.748 24.109 29.806
27.748 24.114 29.648
27.748 24.121 29.494
27.748 24.124 29.338
27.748 24.134 29.172
27.748 24.138 29.022
27.748 24.129 28.858
27.747 24.131 28.707
27.747 24.149 28.543
27.746 24.156 28.384
27.746 24.151 28.232
27.745 24.154 28.074
27.744 24.163 27.920
27.744 24.172 27.756
27.743 24.167 27.601
27.742 24.155 27.439
27.742 24.156 27.286
27.741 24.171 27.126
27.741 24.166 26.972
27.740 24.160 26.809
27.740 24.170 26.661
27.740 24.169 26.490
27.739 24.173 26.341
27.739 24.184 26.184
27.739 24.184 26.019
27.739 24.183 25.862
27.739 24.186 25.714
27.738 24.180 25.549
27.738 24.176 25.392
27.738 24.179 25.233
27.737 24.180 25.075
27.737 24.183 24.925
27.736 24.182 24.767
27.735 24.179 24.599
27.735 24.178 24.447
27.734 24.185 24.287
27.733 24.180 24.132
27.733 24.169 23.979
27.732 24.172 23.809
27.731 24.179 23.660
27.731 24.186 23.505
27.730 24.175 23.336
27.729 24.174 23.192
27.729 24.185 23.024
27.728 24.183 22.870
27.728 24.186 22.717
27.727 24.193 22.548
27.726 24.195 22.395
27.726 24.197 22.243
27.725 24.199 22.081
27.725 24.202 21.919
27.724 24.208 21.767
27.724 24.211 21.607
27.723 24.207 21.447
27.723 24.199 21.296
27.722 24.199 21.130
27.722 24.206 20.976
27.721 24.205 20.815
27.721 24.194 20.664
27.720 24.188 20.507
27.719 24.184 20.350
27.719 24.188 20.181
27.718 24.186 20.035
27.718 24.175 19.876
27.717 24.174 19.716
27.717 24.178 19.560
27.716 24.174 19.393
27.716 24.176 19.239
27.715 24.183 19.086
27.714 24.186 18.923
27.714 24.183 18.768
27.713 24.178 18.606
27.712 24.174 18.455
27.712 24.183 18.294
27.711 24.192 18.133
27.710 24.191 17.973
27.709 24.195 17.818
27.708 24.198 17.657
27.708 24.197 17.506
27.707 24.195 17.344
27.706 24.198 17.179
27.705 24.192 17.028
27.705 24.167 16.862
27.704 24.161 16.711
27.704 24.174 16.555
27.703 24.184 16.396
27.703 24.190 16.241
27.703 24.196 16.073
27.702 24.204 15.911
27.702 24.213 15.755
27.702 24.231 15.602
27.701 24.226 15.443
27.701 24.222 15.282
27.700 24.240 15.118
27.699 24.242 14.956
27.699 24.238 14.801
27.698 24.229 14.650
27.697 24.236 14.481
27.697 24.255 14.330
27.695 24.222 14.161
27.695 24.082 14.092
27.694 23.831 14.050
27.693 23.590 14.012
27.692 23.333 13.959
27.690 23.065 13.909
27.850 24.714 30.819
27.850 24.606 30.738
27.849 24.506 30.668
27.849 24.426 30.594
27.848 24.358 30.509
27.848 24.296 30.430
27.848 24.194 30.279
27.847 24.134 30.126
27.847 24.104 29.961
27.847 24.097 29.807
27.847 24.101 29.655
27.847 24.109 29.490
27.847 24.114 29.331
27.847 24.121 29.184
27.847 24.124 29.017
27.847 24.117 28.860
27.847 24.121 28.709
27.846 24.139 28.547
27.846 24.143 28.387
27.845 24.135 28.229
27.845 24.135 28.071
27.844 24.147 27.917
27.843 24.160 27.754
27.842 24.153 27.605
27.842 24.142 27.445
27.841 24.149 27.287
27.841 24.157 27.125
27.840 24.156 26.970
27.840 24.155 26.813
27.839 24.165 26.657
27.839 24.165 26.492
27.839 24.167 26.343
27.839 24.179 26.179
27.839 24.175 26.023
27.839 24.173 25.867
27.838 24.178 25.703
27.838 24.169 25.554
27.838 24.167 25.397
27.837 24.178 25.233
27.837 24.177 25.082
27.836 24.172 24.911
27.836 24.172 24.767
27.835 24.169 24.604
27.834 24.166 24.449
27.833 24.170 24.294
27.833 24.168 24.125
27.832 24.159 23.979
27.831 24.162 23.816
27.831 24.169 23.659
27.830 24.177 23.505
27.829 24.168 23.343
27.829 24.165 23.186
27.828 24.173 23.026
27.828 24.169 22.876
27.827 24.170 22.712
27.826 24.176 22.558
27.826 24.181 22.401
27.825 24.185 22.231
27.825 24.186 22.080
27.824 24.189 21.925
27.824 24.191 21.765
27.823 24.188 21.604
27.823 24.184 21.452
27.822 24.178 21.298
27.822 24.182 21.132
27.821 24.190 20.982
27.821 24.194 20.819
27.820 24.187 20.657
27.820 24.182 20.506
27.819 24.178 20.348
27.818 24.180 20.186
27.818 24.177 20.034
27.817 24.165 19.874
27.817 24.162 19.715
27.816 24.163 19.559
27.816 24.162 19.401
27.815 24.166 19.242
27.815 24.177 19.086
27.814 24.181 18.923
27.813 24.176 18.768
27.812 24.167 18.606
27.812 24.162 18.454
27.811 24.172 18.292
27.810 24.180 18.138
27.809 24.179 17.970
27.809 24.178 17.826
27.808 24.179 17.656
27.807 24.182 17.503
27.806 24.179 17.343
27.806 24.182 17.190
27.805 24.179 17.025
27.804 24.159 16.873
27.804 24.153 16.711
27.803 24.162 16.555
27.803 24.170 16.393
27.802 24.179 16.237
27.802 24.187 16.088
27.802 24.195 15.909
27.802 24.204 15.758
27.801 24.217 15.588
27.801 24.211 15.441
27.800 24.207 15.291
27.800 24.217 15.121
27.799 24.220 14.958
27.798 24.222 14.807
27.798 24.219 14.658
27.797 24.234 14.471
27.796 24.252 14.329
27.795 24.165 14.171
27.794 24.023 14.102
27.793 23.811 14.048
27.792 23.583 14.007
27.791 23.327 13.968
27.790 23.050 13.912
27.789 22.882 13.863
27.789 22.738 13.826
27.950 24.729 30.821
27.949 24.588 30.744
27.949 24.489 30.670
27.948 24.404 30.592
27.948 24.337 30.508
27.947 24.272 30.430
27.947 24.172 30.284
27.947 24.116 30.121
27.946 24.088 29.967
27.946 24.082 29.807
27.947 24.088 29.649
27.947 24.096 29.492
27.947 24.100 29.335
27.947 24.107 29.176
27.947 24.109 29.024
27.946 24.102 28.859
27.946 24.110 28.704
27.946 24.128 28.546
27.945 24.134 28.389
27.945 24.124 28.233
27.944 24.125 28.077
27.943 24.137 27.915
27.942 24.145 27.757
27.942 24.143 27.603
27.941 24.133 27.442
27.940 24.139 27.283
27.940 24.151 27.135
27.939 24.151 26.967
27.939 24.154 26.811
27.939 24.163 26.654
27.938 24.163 26.498
27.938 24.163 26.342
27.938 24.170 26.176
27.938 24.163 26.025
27.938 24.163 25.867
27.938 24.162 25.712
27.937 24.153 25.553
27.937 24.158 25.390
27.936 24.170 25.242
27.936 24.170 25.075
27.935 24.161 24.925
27.935 24.163 24.755
27.934 24.161 24.606
27.933 24.161 24.448
27.933 24.162 24.294
27.932 24.160 24.133
27.931 24.160 23.974
27.931 24.159 23.818
27.930 24.168 23.663
27.929 24.175 23.496
27.929 24.162 23.347
27.928 24.157 23.182
27.927 24.162 23.031
27.927 24.152 22.875
27.926 24.151 22.710
27.926 24.158 22.558
27.925 24.165 22.401
27.925 24.169 22.239
27.924 24.172 22.081
27.923 24.171 21.930
27.923 24.169 21.767
27.922 24.165 21.608
27.922 24.160 21.453
27.921 24.159 21.297
27.921 24.164 21.139
27.920 24.173 20.978
27.920 24.172 20.822
27.919 24.165 20.662
27.919 24.164 20.503
27.918 24.164 20.352
27.918 24.165 20.192
27.917 24.164 20.030
27.917 24.149 19.874
27.916 24.145 19.720
27.915 24.147 19.562
27.915 24.143 19.400
27.914 24.151 19.247
27.914 24.163 19.077
27.913 24.164 18.930
27.912 24.161 18.769
27.912 24.156 18.613
27.911 24.152 18.453
27.910 24.159 18.292
27.910 24.163 18.136
27.909 24.158 17.981
27.908 24.155 17.817
27.907 24.158 17.661
27.906 24.163 17.505
27.906 24.167 17.344
27.905 24.168 17.189
27.904 24.166 17.031
27.904 24.153 16.871
27.903 24.144 16.714
27.902 24.151 16.553
27.902 24.156 16.405
27.902 24.165 16.231
27.901 24.176 16.070
27.901 24.183 15.927
27.901 24.191 15.760
27.900 24.202 15.604
27.900 24.201 15.432
27.899 24.205 15.283
27.899 24.211 15.127
27.898 24.216 14.958
27.898 24.229 14.807
27.897 24.226 14.649
27.896 24.232 14.478
27.895 24.227 14.337
27.894 24.153 14.164
27.893 24.015 14.094
27.892 23.809 14.059
27.891 23.549 14.016
27.890 23.294 13.960
27.889 23.021 13.918
28.049 24.714 30.819
28.048 24.581 30.744
28.048 24.478 30.667
28.047 24.389 30.589
28.047 24.319 30.511
28.046 24.202 30.356
28.046 24.128 30.203
28.046 24.088 30.044
28.046 24.072 29.887
28.046 24.069 29.730
28.046 24.078 29.571
28.046 24.088 29.416
28.046 24.090 29.255
28.046 24.097 29.095
28.046 24.091 28.949
28.045 24.089 28.781
28.045 24.104 28.628
28.045 24.119 28.464
28.044 24.117 28.312
28.044 24.108 28.155
28.043 24.116 27.995
28.042 24.124 27.838
28.041 24.128 27.678
28.041 24.121 27.526
28.040 24.121 27.370
28.039 24.133 27.210
28.039 24.138 27.044
28.039 24.142 26.892
28.038 24.150 26.731
28.038 24.153 26.581
28.038 24.148 26.411
28.038 24.157 26.263
28.037 24.158 26.105
28.037 24.150 25.946
28.037 24.150 25.787
28.037 24.138 25.641
28.036 24.140 25.472
28.036 24.153 25.307
28.036 24.159 25.165
28.035 24.151 24.996
28.035 24.147 24.843
28.034 24.150 24.686
28.033 24.151 24.528
28.033 24.157 24.370
28.032 24.157 24.210
28.031 24.155 24.060
28.030 24.157 23.893
28.030 24.160 23.736
28.029 24.169 23.582
28.028 24.165 23.426
28.028 24.151 23.267
28.027 24.154 23.105
28.027 24.147 22.957
28.026 24.138 22.793
28.025 24.142 22.637
28.025 24.147 22.475
28.024 24.153 22.319
28.024 24.156 22.162
28.023 24.160 22.006
28.023 24.150 21.851
28.022 24.144 21.691
28.021 24.145 21.527
28.021 24.145 21.376
28.020 24.146 21.219
28.020 24.157 21.054
28.020 24.160 20.902
28.019 24.154 20.744
28.018 24.150 20.589
28.018 24.151 20.428
28.017 24.153 20.268
28.017 24.152 20.119
28.016 24.142 19.960
28.016 24.136 19.791
28.015 24.143 19.636
28.015 24.143 19.484
28.014 24.141 19.321
28.014 24.150 19.176
28.013 24.155 19.000
28.012 24.147 18.848
28.012 24.147 18.691
28.011 24.145 18.529
28.010 24.143 18.380
28.009 24.145 18.221
28.009 24.143 18.052
28.008 24.139 17.905
28.007 24.142 17.743
28.006 24.149 17.584
28.005 24.154 17.419
28.005 24.157 17.276
28.004 24.166 17.105
28.003 24.157 16.948
28.003 24.148 16.794
28.002 24.149 16.636
28.002 24.146 16.470
28.001 24.148 16.323
28.001 24.160 16.164
28.001 24.174 15.992
28.000 24.182 15.838
28.000 24.195 15.683
28.000 24.204 15.527
27.999 24.206 15.355
27.999 24.212 15.203
27.998 24.211 15.051
27.997 24.213 14.871
27.997 24.222 14.726
27.996 24.226 14.575
27.995 24.228 14.407
27.994 24.193 14.245
27.994 24.114 14.175
27.993 23.979 14.099
27.992 23.784 14.061
27.991 23.539 14.029
27.990 23.278 13.961
28.149 24.707 30.826
28.149 24.567 30.749
28.148 24.462 30.670
28.148 24.376 30.587
28.147 24.308 30.511
28.147 24.193 30.359
28.146 24.116 30.197
28.146 24.075 30.047
28.146 24.057 29.887
28.146 24.053 29.732
28.146 24.061 29.567
28.146 24.073 29.417
28.146 24.083 29.257
28.146 24.090 29.097
28.146 24.085 28.945
28.146 24.078 28.780
28.145 24.089 28.631
28.145 24.102 28.467
28.144 24.100 28.311
28.144 24.098 28.156
28.143 24.104 28.003
28.142 24.110 27.831
28.141 24.112 27.684
28.141 24.108 27.523
28.140 24.108 27.364
28.140 24.116 27.206
28.139 24.122 27.056
28.139 24.126 26.890
28.138 24.133 26.737
28.138 24.135 26.569
28.138 24.130 26.427
28.138 24.143 26.268
28.138 24.142 26.106
28.137 24.138 25.938
28.137 24.135 25.788
28.137 24.124 25.632
28.137 24.129 25.479
28.136 24.143 25.315
28.136 24.148 25.154
28.135 24.141 25.009
28.135 24.135 24.844
28.134 24.138 24.683
28.133 24.137 24.523
28.133 24.146 24.372
28.132 24.147 24.215
28.131 24.144 24.056
28.131 24.144 23.895
28.130 24.147 23.744
28.129 24.153 23.580
28.129 24.147 23.425
28.128 24.137 23.266
28.127 24.140 23.105
28.127 24.132 22.956
28.126 24.128 22.797
28.125 24.133 22.639
28.125 24.136 22.477
28.124 24.138 22.323
28.124 24.140 22.163
28.123 24.146 22.004
28.123 24.133 21.849
28.122 24.122 21.695
28.122 24.128 21.535
28.121 24.131 21.379
28.121 24.130 21.217
28.120 24.139 21.060
28.120 24.146 20.901
28.119 24.141 20.743
28.119 24.136 20.584
28.118 24.138 20.431
28.118 24.138 20.274
28.117 24.134 20.109
28.116 24.124 19.956
28.116 24.124 19.799
28.115 24.135 19.648
28.115 24.137 19.477
28.114 24.133 19.324
28.114 24.138 19.163
28.113 24.138 19.010
28.112 24.130 18.861
28.112 24.133 18.687
28.111 24.136 18.530
28.110 24.133 18.379
28.109 24.135 18.210
28.109 24.131 18.062
28.108 24.131 17.911
28.107 24.135 17.736
28.106 24.139 17.591
28.106 24.145 17.428
28.105 24.145 17.266
28.104 24.154 17.102
28.104 24.152 16.957
28.103 24.142 16.793
28.102 24.144 16.637
28.102 24.137 16.470
28.102 24.134 16.325
28.101 24.144 16.158
28.101 24.161 16.006
28.101 24.166 15.849
28.100 24.179 15.668
28.100 24.191 15.527
28.099 24.191 15.368
28.099 24.197 15.204
28.098 24.201 15.041
28.098 24.200 14.890
28.097 24.204 14.725
28.096 24.212 14.573
28.095 24.219 14.392
28.094 24.203 14.256
28.094 24.125 14.179
28.093 23.986 14.107
28.092 23.753 14.067
28.091 23.520 14.022
28.090 23.251 13.962
28.249 24.703 30.827
28.249 24.553 30.739
28.248 24.446 30.663
28.248 24.364 30.589
28.247 24.296 30.512
28.247 24.186 30.359
28.246 24.110 30.202
28.246 24.068 30.045
28.246 24.053 29.885
28.246 24.048 29.735
28.246 24.052 29.571
28.246 24.066 29.418
28.246 24.082 29.253
28.246 24.087 29.103
28.246 24.079 28.938
28.246 24.071 28.785
28.245 24.075 28.629
28.245 24.084 28.471
28.244 24.087 28.308
28.244 24.090 28.158
28.243 24.096 27.990
28.242 24.100 27.841
28.241 24.099 27.686
28.241 24.095 27.528
28.240 24.097 27.368
28.240 24.103 27.203
28.239 24.109 27.047
28.239 24.114 26.893
28.238 24.120 26.737
28.238 24.115 26.582
28.238 24.116 26.426
28.238 24.132 26.254
28.238 24.134 26.102
28.237 24.132 25.955
28.237 24.131 25.787
28.237 24.119 25.633
28.237 24.120 25.472
28.236 24.131 25.319
28.236 24.132 25.155
28.235 24.129 25.000
28.235 24.130 24.845
28.234 24.132 24.689
28.233 24.130 24.537
28.233 24.139 24.368
28.232 24.140 24.208
28.231 24.132 24.054
28.231 24.128 23.905
28.230 24.132 23.739
28.229 24.137 23.575
28.229 24.134 23.428
28.228 24.125 23.269
28.227 24.129 23.114
28.227 24.125 22.948
28.226 24.125 22.799
28.226 24.130 22.635
28.225 24.131 22.484
28.224 24.130 22.321
28.224 24.129 22.165
28.223 24.130 22.010
28.223 24.119 21.854
28.222 24.107 21.683
28.222 24.112 21.547
28.221 24.120 21.368
28.221 24.117 21.222
28.220 24.124 21.057
28.220 24.133 20.903
28.219 24.129 20.748
28.219 24.125 20.587
28.218 24.127 20.430
28.218 24.126 20.272
28.217 24.122 20.118
28.216 24.111 19.960
28.216 24.115 19.804
28.215 24.128 19.632
28.215 24.129 19.485
28.214 24.124 19.331
28.214 24.124 19.164
28.213 24.120 19.007
28.212 24.117 18.848
28.212 24.121 18.697
28.211 24.124 18.541
28.210 24.125 18.373
28.209 24.122 18.216
28.209 24.118 18.066
28.208 24.125 17.902
28.207 24.126 17.746
28.206 24.128 17.586
28.206 24.133 17.432
28.205 24.135 17.263
28.204 24.144 17.123
28.204 24.146 16.947
28.203 24.134 16.791
28.202 24.134 16.635
28.202 24.128 16.478
28.201 24.119 16.319
28.201 24.124 16.161
28.201 24.142 16.000
28.201 24.153 15.854
28.200 24.157 15.685
28.200 24.165 15.522
28.199 24.167 15.381
28.199 24.167 15.277
28.198 24.176 15.119
28.198 24.178 14.973
28.197 24.179 14.816
28.196 24.184 14.652
28.196 24.191 14.491
28.195 24.202 14.329
28.194 24.103 14.167
28.193 23.955 14.110
28.192 23.747 14.072
28.191 23.511 14.028
28.190 23.200 13.974
28.188 22.897 13.921
28.349 24.673 30.822
28.348 24.548 30.746
28.348 24.444 30.671
28.347 24.348 30.592
28.347 24.283 30.512
28.346 24.176 30.358
28.346 24.101 30.202
28.346 24.058 30.047
28.346 24.041 29.882
28.346 24.038 29.730
28.346 24.043 29.575
28.346 24.057 29.417
28.346 24.074 29.255
28.346 24.082 29.097
28.346 24.071 28.948
28.345 24.061 28.783
28.345 24.062 28.624
28.345 24.068 28.470
28.344 24.076 28.315
28.343 24.084 28.152
28.343 24.085 28.003
28.342 24.085 27.831
28.341 24.085 27.686
28.340 24.078 27.518
28.340 24.080 27.368
28.339 24.088 27.214
28.339 24.092 27.058
28.338 24.100 26.887
28.338 24.108 26.735
28.338 24.101 26.578
28.338 24.103 26.424
28.337 24.117 26.259
28.337 24.119 26.109
28.337 24.116 25.946
28.337 24.119 25.793
28.337 24.111 25.637
28.336 24.110 25.469
28.336 24.118 25.317
28.336 24.121 25.163
28.335 24.121 24.997
28.334 24.124 24.847
28.334 24.124 24.679
28.333 24.120 24.533
28.332 24.128 24.373
28.332 24.131 24.214
28.331 24.120 24.059
28.330 24.116 23.896
28.330 24.119 23.744
28.329 24.123 23.588
28.328 24.120 23.419
28.328 24.113 23.271
28.327 24.117 23.107
28.326 24.117 22.957
28.326 24.123 22.792
28.325 24.129 22.639
28.325 24.124 22.485
28.324 24.120 22.322
28.324 24.123 22.168
28.323 24.123 22.001
28.322 24.110 21.854
28.322 24.102 21.689
28.321 24.105 21.538
28.321 24.107 21.377
28.320 24.101 21.217
28.320 24.108 21.066
28.319 24.118 20.901
28.319 24.118 20.747
28.318 24.120 20.590
28.318 24.122 20.431
28.317 24.119 20.274
28.317 24.112 20.112
28.316 24.100 19.959
28.316 24.102 19.801
28.315 24.115 19.644
28.315 24.118 19.480
28.314 24.114 19.331
28.313 24.112 19.167
28.313 24.111 19.008
28.312 24.109 18.852
28.311 24.111 18.696
28.311 24.115 18.537
28.310 24.116 18.376
28.309 24.110 18.223
28.308 24.109 18.059
28.308 24.117 17.903
28.307 24.118 17.758
28.306 24.115 17.575
28.305 24.116 17.436
28.304 24.123 17.266
28.304 24.131 17.109
28.303 24.130 16.957
28.303 24.119 16.794
28.302 24.120 16.635
28.302 24.119 16.485
28.301 24.111 16.326
28.301 24.112 16.159
28.301 24.126 15.999
28.300 24.136 15.852
28.300 24.139 15.695
28.299 24.137 15.510
28.299 24.135 15.376
28.298 24.149 15.200
28.298 24.153 15.055
28.297 24.161 14.890
28.296 24.155 14.729
28.296 24.161 14.577
28.295 24.187 14.416
28.294 24.157 14.258
28.293 24.116 14.177
28.293 23.935 14.110
28.292 23.723 14.065
28.291 23.483 14.020
28.449 24.672 30.825
28.448 24.518 30.746
28.447 24.418 30.669
28.447 24.334 30.593
28.447 24.269 30.515
28.446 24.169 30.355
28.446 24.095 30.204
28.445 24.048 30.045
28.445 24.029 29.891
28.445 24.027 29.732
28.446 24.035 29.573
28.446 24.048 29.412
28.446 24.065 29.256
28.446 24.073 29.098
28.445 24.065 28.945
28.445 24.052 28.783
28.445 24.049 28.630
28.444 24.054 28.471
28.444 24.066 28.305
28.443 24.073 28.158
28.442 24.076 28.002
28.442 24.073 27.839
28.441 24.076 27.680
28.440 24.072 27.523
28.440 24.072 27.368
28.439 24.079 27.202
28.438 24.083 27.053
28.438 24.093 26.903
28.438 24.098 26.732
28.437 24.091 26.578
28.437 24.095 26.422
28.437 24.106 26.261
28.437 24.102 26.107
28.437 24.104 25.952
28.437 24.114 25.782
28.436 24.107 25.635
28.436 24.106 25.472
28.436 24.111 25.325
28.435 24.110 25.159
28.435 24.116 25.000
28.434 24.117 24.843
28.433 24.108 24.690
28.433 24.105 24.534
28.432 24.115 24.371
28.431 24.118 24.214
28.431 24.107 24.061
28.430 24.102 23.890
28.429 24.107 23.736
28.429 24.111 23.597
28.428 24.108 23.420
28.427 24.101 23.268
28.427 24.105 23.111
28.426 24.109 22.953
28.426 24.118 22.798
28.425 24.123 22.632
28.424 24.114 22.485
28.424 24.107 22.327
28.423 24.111 22.166
28.423 24.113 22.006
28.422 24.103 21.847
28.422 24.101 21.698
28.421 24.104 21.535
28.421 24.099 21.378
28.420 24.092 21.219
28.420 24.096 21.075
28.419 24.106 20.904
28.419 24.111 20.738
28.418 24.115 20.587
28.418 24.116 20.432
28.417 24.110 20.270
28.416 24.107 20.119
28.416 24.096 19.960
28.415 24.093 19.795
28.415 24.105 19.641
28.414 24.108 19.491
28.414 24.102 19.321
28.413 24.100 19.174
28.412 24.102 19.011
28.412 24.097 18.856
28.411 24.098 18.694
28.410 24.101 18.535
28.410 24.103 18.378
28.409 24.103 18.219
28.408 24.104 18.068
28.407 24.111 17.903
28.407 24.114 17.745
28.406 24.106 17.588
28.405 24.102 17.431
28.404 24.109 17.268
28.404 24.114 17.113
28.403 24.111 16.951
28.402 24.100 16.804
28.402 24.102 16.640
28.401 24.109 16.472
28.401 24.107 16.322
28.401 24.108 16.168
28.400 24.117 15.995
28.400 24.124 15.843
28.400 24.129 15.695
28.399 24.122 15.529
28.399 24.115 15.453
28.398 24.127 15.294
28.398 24.141 15.129
28.397 24.143 14.976
28.397 24.144 14.806
28.396 24.131 14.655
28.395 24.147 14.497
28.394 24.156 14.339
28.393 24.066 14.182
28.392 23.915 14.109
28.391 23.699 14.072
28.390 23.456 14.034
28.389 23.198 13.970
28.548 24.603 30.822
28.548 24.496 30.744
28.547 24.399 30.669
28.547 24.323 30.589
28.546 24.206 30.434
28.546 24.117 30.283
28.546 24.052 30.127
28.545 24.018 29.964
28.545 24.014 29.807
28.545 24.021 29.650
28.546 24.033 29.498
28.546 24.047 29.335
28.546 24.060 29.178
28.546 24.063 29.023
28.545 24.053 28.863
28.545 24.045 28.704
28.545 24.045 28.552
28.544 24.053 28.400
28.544 24.064 28.231
28.543 24.067 28.069
28.542 24.065 27.919
28.541 24.061 27.761
28.541 24.065 27.608
28.540 24.061 27.444
28.539 24.065 27.289
28.539 24.074 27.131
28.538 24.081 26.972
28.538 24.090 26.817
28.538 24.094 26.656
28.537 24.092 26.500
28.537 24.097 26.342
28.537 24.094 26.184
28.537 24.085 26.028
28.537 24.096 25.874
28.537 24.097 25.709
28.536 24.093 25.555
28.536 24.096 25.397
28.535 24.093 25.241
28.535 24.099 25.082
28.534 24.107 24.919
28.534 24.101 24.770
28.533 24.091 24.603
28.533 24.100 24.456
28.532 24.110 24.293
28.531 24.100 24.135
28.530 24.089 23.980
28.530 24.092 23.828
28.529 24.097 23.656
28.528 24.096 23.511
28.528 24.088 23.347
28.527 24.087 23.193
28.526 24.092 23.035
28.526 24.094 22.874
28.525 24.106 22.722
28.525 24.104 22.559
28.524 24.093 22.402
28.524 24.094 22.246
28.523 24.101 22.086
28.522 24.097 21.933
28.522 24.090 21.771
28.521 24.096 21.616
28.521 24.096 21.455
28.520 24.082 21.305
28.520 24.080 21.138
28.519 24.092 20.984
28.519 24.096 20.831
28.518 24.101 20.665
28.518 24.106 20.513
28.517 24.101 20.350
28.517 24.100 20.196
28.516 24.092 20.039
28.516 24.079 19.884
28.515 24.083 19.726
28.515 24.089 19.564
28.514 24.088 19.407
28.513 24.086 19.247
28.513 24.089 19.088
28.512 24.086 18.936
28.512 24.083 18.776
28.511 24.083 18.617
28.510 24.084 18.462
28.509 24.090 18.300
28.509 24.093 18.140
28.508 24.097 17.990
28.507 24.102 17.824
28.506 24.099 17.669
28.505 24.091 17.512
28.505 24.088 17.351
28.504 24.094 17.191
28.503 24.094 17.037
28.503 24.082 16.877
28.502 24.078 16.721
28.502 24.090 16.565
28.501 24.095 16.404
28.501 24.096 16.252
28.501 24.100 16.083
28.500 24.104 15.926
28.500 24.112 15.760
28.499 24.114 15.610
28.499 24.111 15.459
28.499 24.125 15.286
28.498 24.145 15.136
28.498 24.154 15.035
28.497 24.155 14.888
28.496 24.135 14.751
28.495 24.131 14.567
28.495 24.138 14.411
28.494 24.117 14.261
28.493 24.025 14.188
28.492 23.877 14.119
28.491 23.645 14.077
28.490 23.404 14.038
28.489 23.150 13.982
28.488 22.875 13.927
28.649 24.629 30.822
28.648 24.496 30.742
28.647 24.395 30.669
28.647 24.319 30.592
28.646 24.199 30.435
28.646 24.108 30.283
28.646 24.042 30.123
28.645 24.006 29.964
28.645 24.005 29.816
28.645 24.012 29.647
28.646 24.027 29.496
28.646 24.040 29.335
28.646 24.048 29.182
28.646 24.052 29.020
28.645 24.046 28.865
28.645 24.041 28.713
28.645 24.041 28.546
28.644 24.046 28.390
28.644 24.052 28.234
28.643 24.051 28.076
28.642 24.045 27.916
28.641 24.047 27.769
28.641 24.057 27.603
28.640 24.060 27.447
28.639 24.068 27.292
28.639 24.078 27.129
28.638 24.082 26.973
28.638 24.084 26.811
28.638 24.087 26.659
28.637 24.087 26.506
28.637 24.090 26.340
28.637 24.082 26.182
28.637 24.075 26.026
28.637 24.086 25.875
28.637 24.087 25.711
28.636 24.087 25.554
28.636 24.091 25.397
28.635 24.090 25.241
28.635 24.090 25.084
28.634 24.094 24.921
28.634 24.089 24.771
28.633 24.078 24.612
28.632 24.088 24.446
28.632 24.100 24.297
28.631 24.090 24.133
28.630 24.077 23.982
28.630 24.083 23.822
28.629 24.090 23.665
28.628 24.085 23.508
28.628 24.075 23.353
28.627 24.074 23.188
28.627 24.080 23.040
28.626 24.084 22.871
28.625 24.096 22.716
28.625 24.093 22.565
28.624 24.082 22.401
28.624 24.081 22.251
28.623 24.086 22.084
28.622 24.083 21.931
28.622 24.080 21.780
28.621 24.094 21.615
28.621 24.095 21.459
28.620 24.082 21.304
28.620 24.080 21.136
28.619 24.085 20.987
28.619 24.086 20.830
28.618 24.089 20.669
28.618 24.091 20.508
28.617 24.091 20.363
28.617 24.091 20.190
28.616 24.085 20.039
28.616 24.077 19.885
28.615 24.076 19.728
28.615 24.082 19.555
28.614 24.079 19.407
28.613 24.078 19.254
28.613 24.079 19.089
28.612 24.074 18.935
28.612 24.076 18.778
28.611 24.073 18.618
28.610 24.071 18.458
28.609 24.078 18.304
28.609 24.081 18.149
28.608 24.085 17.981
28.607 24.087 17.825
28.606 24.086 17.669
28.605 24.082 17.513
28.605 24.079 17.356
28.604 24.086 17.193
28.603 24.086 17.034
28.603 24.071 16.884
28.602 24.074 16.724
28.602 24.086 16.560
28.601 24.092 16.403
28.601 24.094 16.247
28.601 24.095 16.086
28.600 24.100 15.931
28.600 24.113 15.766
28.600 24.117 15.607
28.599 24.115 15.454
28.599 24.124 15.377
28.598 24.146 15.203
28.598 24.162 15.051
28.597 24.156 14.893
28.597 24.147 14.809
28.596 24.135 14.657
28.595 24.136 14.500
28.594 24.119 14.333
28.593 23.993 14.193
28.592 23.833 14.113
28.591 23.607 14.079
28.590 23.373 14.044
28.589 23.112 13.982
28.749 24.639 30.822
28.748 24.505 30.750
28.748 24.408 30.673
28.747 24.315 30.595
28.747 24.196 30.436
28.746 24.102 30.274
28.746 24.032 30.124
28.746 23.995 29.971
28.746 23.994 29.807
28.746 24.002 29.658
28.746 24.017 29.491
28.746 24.031 29.337
28.746 24.035 29.182
28.746 24.039 29.021
28.746 24.042 28.863
28.745 24.040 28.706
28.745 24.041 28.550
28.744 24.043 28.393
28.744 24.043 28.234
28.743 24.038 28.080
28.742 24.032 27.916
28.741 24.038 27.762
28.741 24.048 27.603
28.740 24.058 27.444
28.740 24.069 27.288
28.739 24.081 27.139
28.739 24.083 26.977
28.738 24.080 26.811
28.738 24.082 26.660
28.738 24.085 26.498
28.738 24.088 26.341
28.737 24.080 26.186
28.737 24.074 26.030
28.737 24.080 25.869
28.737 24.081 25.712
28.737 24.084 25.561
28.736 24.089 25.396
28.736 24.092 25.243
28.735 24.088 25.080
28.735 24.081 24.928
28.734 24.076 24.764
28.733 24.069 24.614
28.733 24.078 24.453
28.732 24.092 24.288
28.731 24.081 24.146
28.731 24.069 23.978
28.730 24.074 23.819
28.729 24.081 23.669
28.729 24.074 23.507
28.728 24.062 23.349
28.727 24.058 23.193
28.727 24.062 23.035
28.726 24.070 22.880
28.726 24.080 22.721
28.725 24.079 22.561
28.724 24.073 22.403
28.724 24.071 22.248
28.723 24.075 22.090
28.723 24.070 21.937
28.722 24.068 21.768
28.722 24.082 21.614
28.721 24.087 21.460
28.721 24.078 21.304
28.720 24.073 21.145
28.720 24.074 20.987
28.719 24.073 20.829
28.719 24.072 20.673
28.718 24.077 20.510
28.718 24.084 20.353
28.717 24.086 20.201
28.717 24.083 20.040
28.716 24.072 19.875
28.715 24.067 19.728
28.715 24.070 19.571
28.714 24.068 19.406
28.714 24.070 19.253
28.713 24.071 19.096
28.712 24.070 18.930
28.712 24.069 18.773
28.711 24.066 18.622
28.710 24.065 18.463
28.710 24.071 18.298
28.709 24.077 18.149
28.708 24.079 17.983
28.707 24.084 17.832
28.706 24.081 17.668
28.706 24.076 17.514
28.705 24.075 17.354
28.704 24.075 17.194
28.704 24.076 17.041
28.703 24.065 16.878
28.702 24.068 16.725
28.702 24.084 16.561
28.702 24.090 16.396
28.701 24.089 16.245
28.701 24.094 16.091
28.701 24.104 15.926
28.700 24.117 15.771
28.700 24.124 15.615
28.699 24.124 15.439
28.699 24.132 15.304
28.698 24.142 15.130
28.698 24.143 14.966
28.697 24.135 14.817
28.696 24.124 14.647
28.696 24.128 14.498
28.695 24.109 14.343
28.693 23.998 14.191
28.692 23.776 14.140
28.692 23.573 14.093
28.691 23.339 14.047
28.689 23.074 13.988
28.849 24.627 30.824
28.848 24.501 30.747
28.848 24.403 30.670
28.847 24.312 30.588
28.847 24.246 30.511
28.846 24.140 30.357
28.846 24.062 30.205
28.846 24.006 30.044
28.846 23.987 29.894
28.846 23.991 29.727
28.846 24.004 29.578
28.846 24.019 29.414
28.846 24.024 29.256
28.846 24.029 29.103
28.846 24.035 28.946
28.846 24.042 28.784
28.845 24.041 28.627
28.845 24.038 28.468
28.844 24.039 28.314
28.844 24.036 28.154
28.843 24.030 28.004
28.842 24.037 27.842
28.841 24.047 27.683
28.841 24.054 27.524
28.840 24.067 27.366
28.840 24.079 27.212
28.839 24.083 27.048
28.839 24.076 26.894
28.838 24.072 26.744
28.838 24.075 26.574
28.838 24.079 26.429
28.838 24.079 26.261
28.837 24.075 26.108
28.837 24.078 25.943
28.837 24.080 25.802
28.837 24.077 25.635
28.836 24.082 25.470
28.836 24.086 25.325
28.836 24.085 25.163
28.835 24.078 25.002
28.834 24.070 24.846
28.834 24.065 24.688
28.833 24.067 24.538
28.833 24.081 24.378
28.832 24.084 24.205
28.831 24.071 24.058
28.830 24.066 23.909
28.830 24.076 23.745
28.829 24.074 23.585
28.828 24.057 23.427
28.828 24.050 23.273
28.827 24.051 23.117
28.826 24.058 22.955
28.826 24.064 22.799
28.825 24.070 22.646
28.825 24.069 22.484
28.824 24.063 22.327
28.824 24.066 22.170
28.823 24.059 22.008
28.823 24.052 21.858
28.822 24.060 21.696
28.821 24.073 21.539
28.821 24.078 21.382
28.820 24.073 21.224
28.820 24.069 21.067
28.819 24.072 20.902
28.819 24.070 20.749
28.818 24.070 20.594
28.818 24.079 20.438
28.817 24.086 20.270
28.817 24.089 20.119
28.816 24.080 19.961
28.816 24.066 19.810
28.815 24.063 19.640
28.815 24.061 19.488
28.814 24.061 19.335
28.813 24.064 19.167
28.813 24.067 19.019
28.812 24.070 18.855
28.811 24.067 18.695
28.811 24.064 18.545
28.810 24.067 18.383
28.809 24.076 18.223
28.809 24.080 18.061
28.808 24.081 17.905
28.807 24.084 17.752
28.806 24.080 17.594
28.805 24.073 17.435
28.805 24.074 17.279
28.804 24.074 17.112
28.803 24.068 16.958
28.803 24.068 16.805
28.802 24.081 16.640
28.802 24.089 16.491
28.801 24.086 16.325
28.801 24.088 16.163
28.801 24.096 15.998
28.800 24.107 15.854
28.800 24.115 15.686
28.800 24.120 15.531
28.799 24.128 15.367
28.799 24.138 15.210
28.798 24.131 15.054
28.797 24.129 14.895
28.797 24.126 14.738
28.796 24.120 14.568
28.795 24.099 14.417
28.794 24.034 14.275
28.793 23.924 14.198
28.792 23.763 14.132
28.791 23.566 14.092
28.791 23.364 14.047
28.789 23.101 13.985
28.948 24.597 30.825
28.948 24.473 30.744
28.947 24.380 30.667
28.947 24.307 30.595
28.946 24.242 30.517
28.946 24.137 30.356
28.945 24.058 30.205
28.945 24.004 30.042
28.945 23.980 29.894
28.945 23.978 29.730
28.945 23.992 29.572
28.945 24.003 29.418
28.945 24.004 29.268
28.945 24.014 29.093
28.945 24.027 28.946
28.945 24.034 28.784
28.945 24.037 28.630
28.944 24.038 28.469
28.944 24.035 28.317
28.943 24.033 28.160
28.942 24.036 27.996
28.941 24.042 27.841
28.941 24.048 27.687
28.940 24.051 27.518
28.939 24.060 27.370
28.939 24.070 27.211
28.938 24.072 27.053
28.938 24.066 26.898
28.938 24.061 26.735
28.937 24.066 26.582
28.937 24.073 26.423
28.937 24.073 26.268
28.937 24.071 26.104
28.937 24.072 25.944
28.936 24.074 25.794
28.936 24.065 25.644
28.936 24.068 25.467
28.935 24.074 25.318
28.935 24.072 25.161
28.934 24.068 25.008
28.934 24.062 24.850
28.933 24.058 24.686
28.933 24.061 24.530
28.932 24.074 24.380
28.931 24.075 24.217
28.930 24.064 24.059
28.930 24.062 23.901
28.929 24.070 23.744
28.929 24.071 23.594
28.928 24.060 23.429
28.927 24.049 23.271
28.926 24.053 23.112
28.926 24.054 22.968
28.925 24.054 22.795
28.925 24.065 22.638
28.924 24.064 22.484
28.924 24.060 22.328
28.923 24.065 22.170
28.922 24.056 22.012
28.922 24.043 21.851
28.921 24.049 21.699
28.921 24.061 21.542
28.920 24.063 21.380
28.920 24.060 21.222
28.919 24.061 21.070
28.919 24.065 20.904
28.918 24.061 20.755
28.918 24.062 20.594
28.917 24.073 20.436
28.917 24.079 20.273
28.916 24.083 20.115
28.916 24.075 19.963
28.915 24.058 19.803
28.915 24.054 19.647
28.914 24.054 19.490
28.913 24.054 19.338
28.913 24.059 19.170
28.912 24.064 19.014
28.912 24.063 18.857
28.911 24.061 18.700
28.910 24.057 18.539
28.910 24.057 18.389
28.909 24.066 18.222
28.908 24.071 18.069
28.907 24.072 17.905
28.906 24.076 17.745
28.906 24.076 17.590
28.905 24.070 17.435
28.904 24.064 17.279
28.903 24.059 17.117
28.903 24.056 16.959
28.902 24.062 16.801
28.902 24.079 16.652
28.901 24.086 16.481
28.901 24.084 16.325
28.900 24.089 16.171
28.900 24.097 16.008
28.900 24.103 15.845
28.899 24.104 15.693
28.899 24.110 15.525
28.899 24.116 15.363
28.898 24.124 15.216
28.897 24.117 15.051
28.897 24.115 14.900
28.896 24.120 14.738
28.895 24.107 14.583
28.894 24.052 14.433
28.894 23.998 14.347
28.893 23.942 14.265
28.892 23.841 14.206
28.892 23.697 14.147
28.891 23.561 14.092
28.890 23.373 14.044
28.889 23.110 13.991
29.048 24.575 30.830
29.047 24.474 30.745
29.047 24.381 30.668
29.046 24.303 30.595
29.046 24.238 30.515
29.045 24.133 30.356
29.045 24.054 30.204
29.045 24.000 30.041
29.044 23.973 29.891
29.044 23.972 29.734
29.045 23.982 29.573
29.045 23.994 29.424
29.045 23.996 29.255
29.045 24.003 29.102
29.045 24.017 28.944
29.044 24.028 28.787
29.044 24.035 28.626
29.043 24.038 28.471
29.043 24.037 28.317
29.042 24.036 28.160
29.042 24.039 27.996
29.041 24.041 27.844
29.040 24.046 27.679
29.039 24.046 27.525
29.039 24.050 27.367
29.038 24.063 27.212
29.038 24.064 27.057
29.037 24.054 26.898
29.037 24.050 26.737
29.037 24.054 26.577
29.036 24.061 26.420
29.036 24.069 26.269
29.036 24.070 26.110
29.036 24.075 25.949
29.036 24.073 25.794
29.035 24.061 25.630
29.035 24.060 25.480
29.035 24.064 25.322
29.034 24.064 25.158
29.034 24.062 25.008
29.033 24.055 24.848
29.033 24.049 24.693
29.032 24.051 24.534
29.031 24.061 24.374
29.030 24.066 24.218
29.030 24.059 24.064
29.029 24.056 23.899
29.028 24.066 23.748
29.028 24.068 23.587
29.027 24.057 23.432
29.026 24.048 23.267
29.026 24.049 23.121
29.025 24.047 22.957
29.025 24.048 22.795
29.024 24.058 22.644
29.023 24.061 22.488
29.023 24.061 22.325
29.022 24.064 22.172
29.022 24.056 22.013
29.021 24.044 21.852
29.021 24.047 21.700
29.020 24.056 21.538
29.020 24.057 21.384
29.019 24.054 21.217
29.019 24.056 21.068
29.018 24.058 20.915
29.018 24.053 20.749
29.017 24.055 20.588
29.017 24.064 20.441
29.016 24.068 20.272
29.016 24.074 20.125
29.015 24.067 19.961
29.014 24.056 19.801
29.014 24.053 19.654
29.013 24.051 19.486
29.013 24.050 19.332
29.012 24.053 19.174
29.012 24.056 19.015
29.011 24.052 18.862
29.010 24.053 18.698
29.009 24.049 18.544
29.009 24.046 18.379
29.008 24.058 18.230
29.007 24.065 18.066
29.006 24.065 17.909
29.006 24.070 17.751
29.005 24.073 17.591
29.004 24.063 17.440
29.003 24.050 17.267
29.003 24.040 17.125
29.002 24.038 16.971
29.001 24.053 16.805
29.001 24.076 16.633
29.000 24.081 16.485
29.000 24.078 16.332
29.000 24.086 16.160
28.999 24.097 16.022
28.999 24.100 15.835
28.999 24.093 15.690
28.998 24.094 15.536
28.998 24.104 15.371
28.997 24.106 15.210
28.997 24.099 15.071
28.996 24.107 14.882
28.995 24.116 14.736
28.994 24.089 14.585
28.993 23.994 14.440
28.993 23.916 14.356
28.992 23.834 14.278
28.991 23.743 14.224
28.991 23.640 14.162
28.990 23.519 14.089
28.989 23.392 14.036
28.988 23.105 13.998
28.987 22.813 13.941
29.146 24.599 30.823
29.146 24.480 30.748
29.145 24.389 30.670
29.145 24.304 30.592
29.144 24.183 30.439
29.144 24.085 30.281
29.143 24.019 30.125
29.143 23.977 29.966
29.143 23.966 29.814
29.143 23.974 29.650
29.143 23.986 29.499
29.144 23.992 29.337
29.143 23.995 29.178
29.143 24.007 29.025
29.143 24.017 28.866
29.143 24.026 28.707
29.142 24.034 28.551
29.142 24.033 28.392
29.141 24.032 28.235
29.141 24.030 28.075
29.140 24.033 27.918
29.139 24.034 27.767
29.138 24.031 27.605
29.138 24.030 27.448
29.137 24.036 27.294
29.137 24.049 27.131
29.136 24.046 26.969
29.136 24.036 26.819
29.135 24.044 26.658
29.135 24.051 26.504
29.135 24.061 26.345
29.135 24.066 26.181
29.135 24.067 26.032
29.135 24.065 25.874
29.134 24.060 25.716
29.134 24.055 25.553
29.134 24.054 25.399
29.133 24.057 25.246
29.133 24.052 25.083
29.132 24.044 24.931
29.132 24.042 24.767
29.131 24.039 24.614
29.130 24.048 24.455
29.130 24.062 24.296
29.129 24.064 24.135
29.128 24.056 23.980
29.127 24.052 23.827
29.127 24.063 23.669
29.126 24.062 23.505
29.125 24.050 23.355
29.125 24.045 23.197
29.124 24.042 23.030
29.124 24.033 22.889
29.123 24.039 22.715
29.122 24.050 22.563
29.122 24.055 22.408
29.121 24.059 22.252
29.121 24.062 22.089
29.120 24.053 21.931
29.120 24.043 21.774
29.119 24.048 21.622
29.119 24.052 21.463
29.118 24.045 21.303
29.118 24.045 21.142
29.117 24.052 20.991
29.117 24.049 20.832
29.116 24.047 20.670
29.116 24.052 20.516
29.115 24.054 20.358
29.114 24.057 20.197
29.114 24.061 20.042
29.113 24.052 19.884
29.113 24.047 19.727
29.112 24.049 19.569
29.112 24.042 19.408
29.111 24.037 19.257
29.110 24.042 19.094
29.110 24.038 18.938
29.109 24.036 18.781
29.108 24.038 18.623
29.108 24.032 18.466
29.107 24.037 18.303
29.106 24.051 18.148
29.106 24.054 17.990
29.105 24.057 17.827
29.104 24.064 17.672
29.103 24.055 17.514
29.102 24.034 17.359
29.101 24.021 17.198
29.101 24.009 17.044
29.100 24.020 16.888
29.100 24.055 16.727
29.099 24.071 16.567
29.099 24.068 16.402
29.099 24.075 16.249
29.098 24.086 16.085
29.098 24.095 15.936
29.098 24.088 15.759
29.097 24.062 15.617
29.097 24.073 15.461
29.096 24.095 15.290
29.096 24.090 15.141
29.095 24.092 14.982
29.094 24.105 14.810
29.094 24.103 14.661
29.093 24.017 14.504
29.092 23.948 14.429
29.091 23.866 14.364
29.090 23.725 14.235
29.089 23.634 14.163
29.089 23.541 14.085
29.245 24.592 30.822
29.245 24.482 30.745
29.244 24.391 30.665
29.244 24.304 30.591
29.243 24.179 30.437
29.243 24.080 30.279
29.242 24.014 30.126
29.242 23.972 29.969
29.242 23.962 29.810
29.242 23.972 29.655
29.242 23.983 29.493
29.242 23.992 29.338
29.242 23.997 29.183
29.242 24.005 29.020
29.242 24.013 28.868
29.242 24.019 28.709
29.241 24.025 28.550
29.241 24.024 28.390
29.240 24.023 28.235
29.240 24.020 28.073
29.239 24.021 27.923
29.238 24.021 27.765
29.237 24.019 27.607
29.237 24.020 27.446
29.236 24.026 27.289
29.236 24.041 27.132
29.235 24.044 26.981
29.235 24.033 26.814
29.234 24.039 26.658
29.234 24.049 26.510
29.234 24.055 26.339
29.234 24.056 26.189
29.234 24.055 26.027
29.234 24.051 25.869
29.233 24.050 25.715
29.233 24.054 25.562
29.233 24.052 25.391
29.232 24.053 25.249
29.232 24.045 25.078
29.231 24.037 24.928
29.230 24.034 24.772
29.230 24.032 24.611
29.229 24.041 24.456
29.228 24.053 24.296
29.228 24.059 24.143
29.227 24.051 23.977
29.226 24.042 23.829
29.226 24.056 23.663
29.225 24.062 23.510
29.224 24.053 23.347
29.224 24.046 23.195
29.223 24.039 23.042
29.223 24.029 22.879
29.222 24.034 22.722
29.221 24.043 22.564
29.221 24.052 22.409
29.220 24.055 22.245
29.220 24.055 22.088
29.219 24.048 21.939
29.219 24.041 21.776
29.218 24.046 21.620
29.218 24.049 21.460
29.217 24.046 21.305
29.217 24.044 21.149
29.216 24.044 20.984
29.216 24.041 20.828
29.215 24.038 20.673
29.215 24.039 20.517
29.214 24.043 20.360
29.213 24.046 20.198
29.213 24.053 20.035
29.212 24.049 19.887
29.212 24.045 19.734
29.211 24.051 19.563
29.211 24.041 19.413
29.210 24.031 19.256
29.209 24.033 19.092
29.209 24.032 18.938
29.208 24.033 18.784
29.207 24.035 18.618
29.207 24.029 18.466
29.206 24.031 18.305
29.205 24.041 18.146
29.205 24.040 17.993
29.204 24.046 17.834
29.203 24.055 17.677
29.202 24.043 17.509
29.201 24.019 17.361
29.200 24.000 17.194
29.200 23.989 17.053
29.199 24.007 16.880
29.199 24.048 16.726
29.198 24.065 16.564
29.198 24.066 16.412
29.198 24.074 16.245
29.197 24.081 16.090
29.197 24.088 15.928
29.197 24.080 15.771
29.196 24.071 15.626
29.196 24.065 15.443
29.195 24.049 15.298
29.195 24.079 15.135
29.194 24.086 14.986
29.193 24.108 14.802
29.193 24.096 14.663
29.191 23.923 14.437
29.190 23.837 14.375
29.189 23.707 14.240
29.189 23.651 14.160
29.188 23.574 14.075
29.187 23.455 14.011
29.345 24.565 30.823
29.344 24.454 30.746
29.344 24.370 30.671
29.343 24.295 30.597
29.343 24.233 30.513
29.342 24.123 30.362
29.342 24.039 30.196
29.342 23.988 30.053
29.342 23.967 29.886
29.342 23.967 29.735
29.342 23.979 29.573
29.342 23.988 29.416
29.342 23.995 29.260
29.342 24.002 29.099
29.342 24.009 28.951
29.342 24.013 28.780
29.341 24.022 28.629
29.341 24.024 28.474
29.340 24.021 28.309
29.340 24.016 28.168
29.339 24.014 27.991
29.338 24.015 27.838
29.337 24.012 27.688
29.337 24.009 27.528
29.336 24.017 27.369
29.335 24.029 27.213
29.335 24.045 27.054
29.335 24.045 26.900
29.334 24.042 26.731
29.334 24.044 26.582
29.334 24.050 26.426
29.334 24.053 26.262
29.333 24.050 26.110
29.333 24.044 25.954
29.333 24.040 25.793
29.333 24.048 25.634
29.332 24.052 25.479
29.332 24.053 25.316
29.332 24.047 25.169
29.331 24.034 25.004
29.330 24.027 24.848
29.330 24.028 24.692
29.329 24.033 24.541
29.328 24.040 24.374
29.328 24.051 24.214
29.327 24.051 24.070
29.326 24.041 23.897
29.326 24.042 23.747
29.325 24.058 23.589
29.324 24.061 23.429
29.324 24.050 23.274
29.323 24.041 23.113
29.322 24.028 22.961
29.322 24.025 22.797
29.321 24.037 22.646
29.321 24.049 22.483
29.320 24.053 22.330
29.320 24.056 22.170
29.319 24.054 22.009
29.319 24.048 21.856
29.318 24.047 21.698
29.317 24.053 21.540
29.317 24.053 21.381
29.316 24.046 21.224
29.316 24.046 21.068
29.315 24.043 20.915
29.315 24.035 20.752
29.314 24.037 20.590
29.314 24.040 20.439
29.313 24.042 20.279
29.313 24.050 20.129
29.312 24.050 19.955
29.312 24.043 19.801
29.311 24.047 19.650
29.311 24.046 19.491
29.310 24.036 19.333
29.309 24.030 19.178
29.309 24.034 19.012
29.308 24.036 18.860
29.308 24.038 18.706
29.307 24.040 18.540
29.306 24.035 18.389
29.305 24.037 18.222
29.305 24.040 18.072
29.304 24.041 17.911
29.303 24.050 17.748
29.302 24.046 17.595
29.301 24.025 17.438
29.300 24.002 17.286
29.300 23.985 17.126
29.299 23.993 16.972
29.299 24.026 16.798
29.298 24.058 16.652
29.298 24.067 16.477
29.297 24.067 16.337
29.297 24.075 16.159
29.297 24.082 15.998
29.296 24.079 15.864
29.296 24.075 15.687
29.296 24.094 15.534
29.295 24.127 15.379
29.295 24.077 15.208
29.294 24.069 15.065
29.293 24.087 14.904
29.293 24.094 14.733
29.292 24.041 14.583
29.291 23.978 14.509
29.291 23.901 14.439
29.290 23.814 14.383
29.289 23.704 14.228
29.288 23.588 14.080
29.287 23.454 14.005
29.443 24.165 30.436
29.442 24.067 30.285
29.442 24.002 30.124
29.442 23.970 29.964
29.442 23.958 29.813
29.442 23.966 29.654
29.442 23.978 29.494
29.442 23.983 29.337
29.442 23.992 29.186
29.442 24.001 29.024
29.442 24.003 28.862
29.441 24.011 28.706
29.441 24.017 28.551
29.440 24.012 28.392
29.440 24.004 28.233
29.439 24.002 28.086
29.438 24.005 27.922
29.438 24.011 27.763
29.437 24.011 27.597
29.436 24.012 27.454
29.436 24.020 27.294
29.435 24.036 27.131
29.435 24.046 26.977
29.434 24.042 26.817
29.434 24.035 26.656
29.434 24.038 26.506
29.434 24.046 26.345
29.433 24.046 26.184
29.433 24.038 26.030
29.433 24.032 25.877
29.433 24.038 25.711
29.433 24.045 25.563
29.432 24.051 25.397
29.432 24.050 25.241
29.431 24.037 25.084
29.431 24.025 24.928
29.430 24.027 24.772
29.429 24.031 24.612
29.429 24.034 24.457
29.428 24.042 24.297
29.427 24.054 24.136
29.427 24.049 23.985
29.426 24.036 23.820
29.425 24.045 23.675
29.425 24.053 23.502
29.424 24.047 23.352
29.423 24.038 23.194
29.423 24.029 23.039
29.422 24.020 22.880
29.422 24.024 22.723
29.421 24.041 22.568
29.420 24.042 22.407
29.420 24.043 22.255
29.419 24.042 22.084
29.419 24.036 21.933
29.418 24.039 21.778
29.418 24.047 21.621
29.417 24.051 21.464
29.417 24.049 21.307
29.416 24.051 21.143
29.416 24.048 20.985
29.415 24.038 20.831
29.415 24.035 20.678
29.414 24.040 20.514
29.414 24.037 20.357
29.413 24.040 20.202
29.413 24.044 20.045
29.412 24.035 19.883
29.412 24.033 19.729
29.411 24.035 19.568
29.410 24.033 19.416
29.410 24.026 19.254
29.409 24.027 19.096
29.409 24.031 18.939
29.408 24.033 18.779
29.407 24.042 18.625
29.407 24.036 18.461
29.406 24.033 18.308
29.405 24.030 18.151
29.404 24.028 17.993
29.403 24.034 17.826
29.403 24.035 17.676
29.402 24.024 17.514
29.401 24.006 17.363
29.400 23.988 17.204
29.400 23.988 17.044
29.399 24.010 16.887
29.399 24.044 16.728
29.398 24.061 16.569
29.398 24.067 16.404
29.397 24.074 16.245
29.397 24.071 16.099
29.397 24.069 15.924
29.396 24.070 15.770
29.396 24.068 15.615
29.395 24.070 15.454
29.395 24.052 15.301
29.394 24.053 15.137
29.394 24.070 14.974
29.393 24.090 14.824
29.392 24.072 14.673
29.391 23.978 14.505
29.391 23.904 14.440
29.390 23.820 14.376
29.389 23.712 14.235
29.388 23.593 14.078
29.387 23.450 14.006
29.545 24.562 30.825
29.545 24.448 30.750
29.544 24.360 30.668
29.544 24.287 30.589
29.543 24.167 30.436
29.543 24.064 30.280
29.542 24.001 30.130
29.542 23.974 29.971
29.542 23.962 29.805
29.542 23.967 29.655
29.542 23.974 29.496
29.542 23.977 29.337
29.542 23.987 29.181
29.542 23.996 29.024
29.542 24.001 28.867
29.542 24.011 28.708
29.541 24.020 28.550
29.541 24.009 28.397
29.540 24.000 28.237
29.540 24.004 28.074
29.539 24.005 27.921
29.538 24.013 27.762
29.537 24.019 27.606
29.537 24.020 27.448
29.536 24.024 27.289
29.536 24.038 27.135
29.535 24.047 26.975
29.535 24.039 26.814
29.534 24.029 26.664
29.534 24.032 26.500
29.534 24.039 26.344
29.534 24.039 26.190
29.534 24.033 26.031
29.534 24.033 25.870
29.533 24.035 25.716
29.533 24.039 25.559
29.533 24.049 25.398
29.532 24.047 25.245
29.532 24.032 25.085
29.531 24.026 24.934
29.531 24.034 24.763
29.530 24.035 24.614
29.529 24.038 24.454
29.528 24.040 24.296
29.528 24.051 24.140
29.527 24.048 23.985
29.526 24.035 23.820
29.526 24.038 23.673
29.525 24.047 23.511
29.524 24.043 23.351
29.524 24.037 23.194
29.523 24.033 23.043
29.523 24.024 22.876
29.522 24.032 22.728
29.521 24.043 22.562
29.521 24.043 22.403
29.520 24.042 22.251
29.520 24.036 22.091
29.519 24.033 21.938
29.519 24.036 21.776
29.518 24.043 21.618
29.518 24.044 21.462
29.517 24.042 21.303
29.517 24.046 21.144
29.516 24.044 20.996
29.516 24.035 20.830
29.515 24.034 20.671
29.515 24.037 20.519
29.514 24.033 20.359
29.514 24.033 20.195
29.513 24.037 20.046
29.512 24.030 19.886
29.512 24.022 19.732
29.511 24.029 19.572
29.511 24.031 19.411
29.510 24.026 19.251
29.510 24.032 19.103
29.509 24.030 18.935
29.508 24.027 18.778
29.508 24.036 18.624
29.507 24.032 18.466
29.506 24.025 18.305
29.505 24.023 18.147
29.505 24.022 17.996
29.504 24.027 17.835
29.503 24.025 17.673
29.502 24.020 17.519
29.501 24.007 17.360
29.501 23.992 17.200
29.500 23.995 17.048
29.499 24.015 16.883
29.499 24.042 16.727
29.498 24.057 16.563
29.498 24.063 16.407
29.498 24.068 16.247
29.497 24.061 16.092
29.497 24.056 15.929
29.497 24.061 15.778
29.496 24.051 15.617
29.496 24.064 15.451
29.495 24.038 15.296
29.495 24.051 15.149
29.494 24.065 14.984
29.493 24.087 14.821
29.493 24.077 14.667
29.492 23.999 14.507
29.491 23.849 14.375
29.490 23.783 14.299
29.489 23.663 14.156
29.488 23.593 14.075
29.487 23.498 13.999
29.486 23.312 13.955
29.645 24.565 30.822
29.645 24.458 30.744
29.644 24.371 30.671
29.644 24.290 30.594
29.643 24.229 30.512
29.643 24.110 30.360
29.642 24.024 30.202
29.642 23.984 30.047
29.642 23.967 29.888
29.642 23.969 29.736
29.642 23.972 29.578
29.642 23.973 29.415
29.642 23.980 29.254
29.642 23.989 29.105
29.642 23.994 28.949
29.642 24.005 28.785
29.642 24.017 28.631
29.641 24.015 28.472
29.640 24.008 28.308
29.640 24.005 28.161
29.639 24.003 27.996
29.638 24.004 27.846
29.638 24.014 27.686
29.637 24.019 27.528
29.636 24.022 27.369
29.636 24.037 27.210
29.635 24.047 27.051
29.635 24.040 26.898
29.635 24.032 26.737
29.634 24.022 26.584
29.634 24.025 26.431
29.634 24.035 26.258
29.634 24.033 26.114
29.634 24.038 25.952
29.633 24.041 25.794
29.633 24.044 25.637
29.633 24.051 25.475
29.632 24.051 25.318
29.632 24.048 25.169
29.631 24.034 25.002
29.631 24.032 24.848
29.630 24.041 24.696
29.630 24.042 24.533
29.629 24.040 24.379
29.628 24.048 24.216
29.627 24.054 24.059
29.627 24.038 23.908
29.626 24.033 23.744
29.625 24.037 23.588
29.625 24.032 23.434
29.624 24.030 23.276
29.623 24.031 23.111
29.623 24.029 22.964
29.622 24.030 22.796
29.622 24.042 22.648
29.621 24.046 22.484
29.621 24.042 22.331
29.620 24.038 22.170
29.619 24.032 22.006
29.619 24.031 21.858
29.618 24.040 21.705
29.618 24.041 21.537
29.617 24.034 21.387
29.617 24.033 21.232
29.616 24.037 21.060
29.616 24.032 20.909
29.615 24.028 20.754
29.615 24.028 20.593
29.614 24.026 20.444
29.614 24.024 20.285
29.613 24.029 20.116
29.613 24.026 19.965
29.612 24.018 19.810
29.612 24.020 19.648
29.611 24.026 19.491
29.610 24.027 19.337
29.610 24.031 19.166
29.609 24.034 19.023
29.609 24.026 18.864
29.608 24.028 18.701
29.607 24.033 18.543
29.606 24.025 18.383
29.606 24.024 18.229
29.605 24.027 18.072
29.604 24.025 17.915
29.603 24.026 17.752
29.602 24.023 17.589
29.602 24.010 17.447
29.601 23.998 17.280
29.600 23.996 17.125
29.600 24.005 16.973
29.599 24.033 16.805
29.599 24.054 16.640
29.598 24.054 16.484
29.598 24.057 16.335
29.597 24.055 16.170
29.597 24.042 16.016
29.597 24.043 15.850
29.596 24.051 15.692
29.596 24.046 15.551
29.595 24.043 15.369
29.595 24.040 15.212
29.594 24.059 15.069
29.594 24.075 14.905
29.593 24.089 14.732
29.592 24.064 14.583
29.591 23.959 14.441
29.591 23.878 14.373
29.590 23.808 14.298
29.589 23.743 14.221
29.588 23.604 14.081
29.587 23.488 14.007
29.745 24.571 30.820
29.745 24.456 30.743
29.744 24.372 30.674
29.744 24.291 30.599
29.743 24.228 30.516
29.743 24.166 30.438
29.743 24.109 30.353
29.742 24.022 30.202
29.742 23.983 30.045
29.742 23.971 29.892
29.742 23.971 29.738
29.742 23.974 29.569
29.742 23.978 29.416
29.742 23.985 29.261
29.742 23.992 29.100
29.742 23.998 28.946
29.742 24.002 28.788
29.741 24.012 28.628
29.741 24.012 28.469
29.740 24.009 28.314
29.740 24.006 28.159
29.739 24.001 28.008
29.738 24.005 27.833
29.737 24.011 27.687
29.737 24.016 27.523
29.736 24.023 27.368
29.736 24.036 27.215
29.735 24.043 27.052
29.735 24.032 26.902
29.734 24.024 26.730
29.734 24.019 26.582
29.734 24.022 26.428
29.734 24.031 26.268
29.734 24.034 26.108
29.733 24.042 25.963
29.733 24.046 25.783
29.733 24.049 25.637
29.733 24.054 25.483
29.732 24.059 25.309
29.732 24.054 25.168
29.731 24.036 25.009
29.731 24.030 24.846
29.730 24.038 24.696
29.729 24.044 24.533
29.729 24.045 24.371
29.728 24.049 24.221
29.727 24.055 24.060
29.727 24.042 23.905
29.726 24.035 23.749
29.725 24.038 23.588
29.725 24.029 23.428
29.724 24.026 23.271
29.723 24.029 23.118
29.723 24.028 22.964
29.722 24.030 22.801
29.722 24.040 22.643
29.721 24.042 22.490
29.720 24.034 22.324
29.720 24.028 22.173
29.719 24.026 22.019
29.719 24.025 21.853
29.718 24.032 21.698
29.718 24.034 21.544
29.717 24.024 21.377
29.717 24.021 21.228
29.716 24.030 21.074
29.716 24.029 20.906
29.715 24.022 20.755
29.715 24.020 20.603
29.714 24.019 20.433
29.713 24.018 20.279
29.713 24.025 20.124
29.712 24.023 19.965
29.712 24.011 19.811
29.711 24.013 19.654
29.711 24.021 19.489
29.710 24.023 19.334
29.710 24.033 19.173
29.709 24.037 19.023
29.708 24.026 18.856
29.708 24.024 18.704
29.707 24.023 18.548
29.706 24.018 18.386
29.705 24.018 18.227
29.705 24.019 18.073
29.704 24.019 17.905
29.703 24.021 17.760
29.702 24.017 17.598
29.701 24.008 17.446
29.701 23.995 17.276
29.700 23.990 17.124
29.699 24.002 16.965
29.699 24.032 16.806
29.698 24.055 16.646
29.698 24.054 16.486
29.698 24.054 16.328
29.697 24.049 16.170
29.697 24.040 16.020
29.696 24.040 15.854
29.696 24.046 15.678
29.696 24.049 15.539
29.695 24.061 15.385
29.695 24.053 15.228
29.694 24.055 15.060
29.693 24.066 14.901
29.693 24.078 14.745
29.692 24.072 14.582
29.691 23.983 14.439
29.690 23.904 14.375
29.690 23.830 14.294
29.689 23.755 14.214
29.688 23.675 14.149
29.688 23.591 14.086
29.687 23.495 14.012
29.686 23.305 13.954
29.844 24.541 30.824
29.844 24.445 30.747
29.843 24.359 30.666
29.843 24.287 30.593
29.843 24.224 30.513
29.842 24.106 30.363
29.842 24.016 30.202
29.841 23.975 30.046
29.841 23.963 29.890
29.841 23.963 29.733
29.842 23.968 29.574
29.842 23.976 29.417
29.842 23.987 29.255
29.842 23.994 29.110
29.841 23.998 28.937
29.841 23.999 28.796
29.841 24.006 28.621
29.840 24.010 28.474
29.840 24.010 28.318
29.839 24.007 28.151
29.838 24.003 28.003
29.838 24.004 27.841
29.837 24.007 27.683
29.836 24.014 27.526
29.836 24.023 27.367
29.835 24.034 27.217
29.835 24.036 27.056
29.834 24.027 26.889
29.834 24.018 26.744
29.833 24.015 26.581
29.833 24.021 26.421
29.833 24.032 26.269
29.833 24.032 26.106
29.833 24.039 25.952
29.833 24.042 25.789
29.832 24.040 25.646
29.832 24.043 25.481
29.832 24.051 25.319
29.831 24.050 25.159
29.831 24.036 25.000
29.830 24.031 24.851
29.830 24.039 24.693
29.829 24.046 24.538
29.828 24.044 24.372
29.827 24.045 24.218
29.827 24.048 24.060
29.826 24.040 23.905
29.825 24.040 23.743
29.825 24.038 23.587
29.824 24.030 23.440
29.823 24.029 23.271
29.823 24.031 23.112
29.822 24.029 22.960
29.822 24.033 22.801
29.821 24.039 22.645
29.820 24.039 22.484
29.820 24.030 22.327
29.819 24.025 22.173
29.819 24.023 22.014
29.818 24.020 21.855
29.818 24.027 21.700
29.817 24.030 21.547
29.817 24.022 21.385
29.816 24.021 21.221
29.816 24.031 21.068
29.815 24.031 20.911
29.815 24.023 20.751
29.814 24.022 20.597
29.814 24.024 20.436
29.813 24.022 20.286
29.812 24.027 20.119
29.812 24.021 19.971
29.811 24.011 19.800
29.811 24.014 19.658
29.810 24.018 19.485
29.810 24.023 19.338
29.809 24.034 19.174
29.808 24.036 19.013
29.808 24.027 18.858
29.807 24.022 18.708
29.806 24.021 18.542
29.806 24.020 18.383
29.805 24.019 18.235
29.804 24.021 18.071
29.803 24.024 17.919
29.802 24.021 17.748
29.802 24.017 17.599
29.801 24.013 17.435
29.800 23.996 17.281
29.799 23.984 17.132
29.799 23.995 16.964
29.798 24.023 16.812
29.798 24.052 16.633
29.797 24.049 16.496
29.797 24.044 16.322
29.797 24.038 16.173
29.796 24.030 16.016
29.796 24.038 15.855
29.796 24.048 15.692
29.795 24.048 15.530
29.795 24.047 15.397
29.794 24.043 15.221
29.794 24.053 15.053
29.793 24.065 14.896
29.792 24.072 14.743
29.792 24.078 14.589
29.790 24.003 14.429
29.790 23.923 14.361
29.789 23.842 14.290
29.789 23.759 14.222
29.788 23.665 14.155
29.787 23.572 14.088
29.786 23.437 14.022
29.785 23.241 13.959
29.944 24.542 30.826
29.943 24.437 30.746
29.943 24.353 30.663
29.943 24.275 30.591
29.942 24.151 30.437
29.941 24.045 30.284
29.941 23.982 30.122
29.941 23.962 29.965
29.941 23.956 29.815
29.941 23.962 29.652
29.941 23.968 29.497
29.941 23.977 29.334
29.941 23.989 29.182
29.941 23.996 29.026
29.941 23.995 28.859
29.941 23.995 28.713
29.940 24.006 28.558
29.940 24.012 28.386
29.939 24.010 28.236
29.938 24.005 28.079
29.938 24.001 27.920
29.937 24.002 27.764
29.936 24.003 27.603
29.935 24.012 27.454
29.935 24.025 27.284
29.934 24.033 27.135
29.934 24.030 26.972
29.934 24.025 26.821
29.933 24.019 26.663
29.933 24.019 26.498
29.933 24.034 26.342
29.933 24.031 26.191
29.933 24.027 26.033
29.932 24.033 25.874
29.932 24.033 25.716
29.932 24.028 25.550
29.931 24.033 25.410
29.931 24.042 25.240
29.930 24.034 25.086
29.930 24.026 24.925
29.929 24.034 24.774
29.929 24.040 24.611
29.928 24.040 24.455
29.927 24.037 24.296
29.927 24.035 24.142
29.926 24.033 23.986
29.925 24.038 23.824
29.925 24.041 23.664
29.924 24.037 23.510
29.923 24.029 23.354
29.923 24.026 23.196
29.922 24.025 23.036
29.921 24.023 22.881
29.921 24.029 22.720
29.920 24.033 22.561
29.920 24.026 22.411
29.919 24.024 22.249
29.918 24.023 22.093
29.918 24.018 21.942
29.917 24.018 21.774
29.917 24.026 21.624
29.916 24.030 21.460
29.916 24.027 21.308
29.915 24.032 21.145
29.915 24.038 20.986
29.914 24.031 20.833
29.914 24.024 20.673
29.913 24.028 20.522
29.913 24.027 20.354
29.912 24.031 20.204
29.912 24.025 20.040
29.911 24.016 19.890
29.911 24.017 19.728
29.910 24.018 19.573
29.910 24.022 19.414
29.909 24.028 19.254
29.908 24.037 19.094
29.908 24.034 18.938
29.907 24.021 18.780
29.906 24.019 18.625
29.906 24.022 18.468
29.905 24.022 18.301
29.904 24.023 18.155
29.903 24.029 17.984
29.903 24.026 17.841
29.902 24.019 17.677
29.901 24.018 17.517
29.900 24.014 17.362
29.899 23.994 17.202
29.899 23.986 17.048
29.898 24.002 16.888
29.898 24.032 16.718
29.897 24.048 16.565
29.897 24.037 16.415
29.896 24.028 16.260
29.896 24.022 16.087
29.896 24.024 15.926
29.895 24.042 15.783
29.895 24.049 15.622
29.894 24.044 15.442
29.894 24.039 15.303
29.893 24.038 15.137
29.893 24.046 14.997
29.892 24.054 14.822
29.891 24.065 14.662
29.891 24.051 14.502
29.889 23.926 14.360
29.888 23.758 14.229
29.887 23.670 14.156
29.887 23.566 14.085
29.886 23.438 14.014
29.885 23.276 13.961
30.044 24.536 30.815
30.043 24.430 30.747
30.043 24.345 30.673
30.042 24.271 30.594
30.042 24.208 30.515
30.042 24.146 30.435
30.041 24.042 30.287
30.041 23.980 30.122
30.041 23.959 29.969
30.041 23.952 29.813
30.041 23.956 29.651
30.041 23.963 29.494
30.041 23.971 29.345
30.041 23.986 29.175
30.041 23.996 29.024
30.041 23.991 28.867
30.040 23.992 28.710
30.040 24.005 28.545
30.039 24.012 28.395
30.039 24.010 28.237
30.038 24.006 28.077
30.037 24.002 27.926
30.036 24.004 27.755
30.036 24.006 27.610
30.035 24.011 27.447
30.035 24.020 27.296
30.034 24.026 27.125
30.034 24.024 26.978
30.033 24.020 26.816
30.033 24.018 26.662
30.033 24.024 26.510
30.033 24.040 26.338
30.032 24.039 26.188
30.032 24.031 26.026
30.032 24.036 25.875
30.032 24.034 25.714
30.032 24.026 25.564
30.031 24.027 25.398
30.031 24.036 25.243
30.030 24.031 25.089
30.030 24.026 24.922
30.029 24.037 24.771
30.028 24.042 24.610
30.028 24.043 24.452
30.027 24.036 24.300
30.026 24.028 24.144
30.026 24.033 23.978
30.025 24.037 23.830
30.024 24.044 23.666
30.024 24.041 23.513
30.023 24.033 23.351
30.022 24.027 23.197
30.022 24.025 23.037
30.021 24.024 22.883
30.021 24.025 22.725
30.020 24.024 22.566
30.019 24.021 22.404
30.019 24.023 22.259
30.018 24.023 22.087
30.018 24.017 21.934
30.017 24.015 21.782
30.017 24.025 21.617
30.016 24.035 21.459
30.016 24.041 21.306
30.015 24.042 21.151
30.015 24.045 20.994
30.014 24.042 20.829
30.014 24.034 20.670
30.013 24.032 20.517
30.013 24.036 20.354
30.012 24.038 20.205
30.012 24.028 20.037
30.011 24.020 19.896
30.010 24.021 19.726
30.010 24.023 19.571
30.009 24.027 19.409
30.009 24.031 19.253
30.008 24.039 19.098
30.008 24.036 18.937
30.007 24.020 18.785
30.006 24.018 18.620
30.005 24.018 18.469
30.005 24.019 18.305
30.004 24.024 18.154
30.003 24.026 17.986
30.002 24.023 17.835
30.001 24.017 17.670
30.001 24.018 17.524
30.000 24.019 17.359
29.999 24.006 17.203
29.998 23.994 17.043
29.998 24.004 16.887
29.997 24.029 16.729
29.997 24.045 16.572
29.997 24.042 16.400
29.996 24.036 16.245
29.996 24.023 16.098
29.995 24.025 15.935
29.995 24.045 15.770
29.995 24.045 15.624
29.994 24.036 15.464
29.994 24.032 15.300
29.993 24.038 15.144
29.993 24.053 14.984
29.992 24.060 14.820
29.991 24.063 14.661
29.990 24.045 14.510
29.990 23.996 14.429
29.989 23.829 14.292
29.987 23.680 14.160
29.987 23.581 14.084
29.986 23.449 14.015
29.985 23.260 13.961
29.984 22.994 13.915
30.144 24.533 30.825
30.143 24.440 30.743
30.143 24.353 30.667
30.142 24.273 30.592
30.142 24.208 30.514
30.141 24.090 30.360
30.141 24.006 30.202
30.141 23.972 30.047
30.141 23.959 29.889
30.141 23.958 29.739
30.141 23.964 29.575
30.141 23.967 29.411
30.141 23.980 29.262
30.141 23.994 29.100
30.141 23.993 28.946
30.141 23.990 28.784
30.140 24.000 28.635
30.140 24.016 28.464
30.139 24.016 28.313
30.139 24.012 28.160
30.138 24.011 27.996
30.137 24.012 27.848
30.136 24.018 27.679
30.136 24.018 27.529
30.135 24.021 27.365
30.134 24.028 27.217
30.134 24.028 27.054
30.134 24.022 26.900
30.133 24.019 26.737
30.133 24.020 26.582
30.133 24.032 26.421
30.133 24.044 26.268
30.132 24.038 26.107
30.132 24.037 25.956
30.132 24.038 25.788
30.132 24.033 25.644
30.131 24.029 25.470
30.131 24.034 25.322
30.131 24.037 25.173
30.130 24.031 25.009
30.129 24.037 24.841
30.129 24.043 24.695
30.128 24.044 24.541
30.127 24.039 24.368
30.127 24.025 24.222
30.126 24.026 24.062
30.125 24.031 23.903
30.125 24.039 23.744
30.124 24.041 23.587
30.123 24.037 23.435
30.123 24.034 23.270
30.122 24.034 23.116
30.122 24.034 22.956
30.121 24.031 22.811
30.120 24.027 22.643
30.120 24.022 22.481
30.119 24.028 22.332
30.119 24.034 22.173
30.118 24.035 22.018
30.118 24.024 21.853
30.117 24.023 21.701
30.117 24.039 21.541
30.116 24.048 21.382
30.116 24.045 21.227
30.115 24.046 21.064
30.115 24.050 20.902
30.114 24.044 20.755
30.114 24.037 20.597
30.113 24.036 20.440
30.112 24.038 20.274
30.112 24.032 20.129
30.111 24.023 19.960
30.111 24.019 19.815
30.110 24.025 19.652
30.110 24.028 19.488
30.109 24.030 19.332
30.109 24.036 19.175
30.108 24.039 19.020
30.107 24.027 18.855
30.107 24.013 18.705
30.106 24.015 18.544
30.105 24.018 18.393
30.104 24.023 18.223
30.104 24.024 18.073
30.103 24.024 17.912
30.102 24.024 17.755
30.101 24.020 17.598
30.100 24.025 17.435
30.100 24.025 17.275
30.099 24.012 17.132
30.098 24.004 16.954
30.098 24.009 16.815
30.097 24.029 16.635
30.097 24.039 16.496
30.096 24.037 16.335
30.096 24.029 16.169
30.096 24.020 16.009
30.095 24.033 15.865
30.095 24.052 15.688
30.095 24.041 15.550
30.094 24.034 15.366
30.094 24.035 15.227
30.093 24.052 15.062
30.092 24.071 14.912
30.092 24.076 14.737
30.091 24.070 14.581
30.090 23.984 14.431
30.089 23.904 14.354
30.089 23.824 14.287
30.087 23.693 14.159
30.087 23.583 14.086
30.086 23.450 14.014
30.085 23.265 13.960
30.244 24.574 30.830
30.243 24.447 30.750
30.243 24.357 30.667
30.242 24.272 30.592
30.242 24.211 30.515
30.242 24.148 30.433
30.241 24.041 30.284
30.241 23.987 30.124
30.241 23.966 29.973
30.241 23.962 29.808
30.241 23.960 29.652
30.241 23.961 29.497
30.241 23.971 29.339
30.241 23.982 29.183
30.241 23.988 29.026
30.240 23.988 28.863
30.240 23.993 28.705
30.240 24.009 28.556
30.239 24.018 28.389
30.239 24.013 28.233
30.238 24.009 28.083
30.237 24.011 27.918
30.237 24.017 27.768
30.236 24.021 27.602
30.235 24.018 27.455
30.234 24.022 27.286
30.234 24.023 27.132
30.234 24.019 26.976
30.233 24.018 26.822
30.233 24.017 26.660
30.233 24.020 26.503
30.232 24.040 26.349
30.232 24.043 26.182
30.232 24.036 26.029
30.232 24.038 25.870
30.232 24.037 25.717
30.231 24.035 25.561
30.231 24.032 25.400
30.231 24.038 25.239
30.230 24.039 25.087
30.230 24.032 24.927
30.229 24.037 24.770
30.228 24.042 24.613
30.228 24.041 24.457
30.227 24.029 24.295
30.226 24.024 24.140
30.226 24.027 23.987
30.225 24.032 23.822
30.224 24.041 23.667
30.224 24.039 23.510
30.223 24.034 23.353
30.222 24.033 23.198
30.222 24.038 23.037
30.221 24.037 22.882
30.220 24.030 22.721
30.220 24.025 22.564
30.219 24.023 22.410
30.219 24.035 22.249
30.218 24.046 22.090
30.218 24.034 21.933
30.217 24.022 21.778
30.217 24.033 21.629
30.216 24.047 21.455
30.216 24.049 21.302
30.215 24.041 21.153
30.215 24.041 20.985
30.214 24.041 20.831
30.214 24.033 20.677
30.213 24.026 20.515
30.212 24.025 20.360
30.212 24.027 20.199
30.211 24.019 20.050
30.211 24.012 19.883
30.210 24.020 19.732
30.210 24.022 19.569
30.209 24.020 19.414
30.209 24.027 19.251
30.208 24.037 19.100
30.207 24.033 18.938
30.207 24.015 18.782
30.206 24.008 18.621
30.205 24.011 18.466
30.205 24.016 18.312
30.204 24.020 18.148
30.203 24.020 17.992
30.202 24.022 17.837
30.201 24.022 17.670
30.201 24.020 17.518
30.200 24.027 17.364
30.199 24.028 17.196
30.198 24.015 17.046
30.198 24.004 16.884
30.197 24.014 16.740
30.197 24.026 16.563
30.196 24.036 16.404
30.196 24.033 16.259
30.196 24.021 16.090
30.195 24.023 15.932
30.195 24.040 15.773
30.195 24.043 15.610
30.194 24.042 15.533
30.194 24.034 15.387
30.193 24.035 15.221
30.193 24.056 15.061
30.192 24.079 14.898
30.192 24.084 14.755
30.191 24.062 14.584
30.190 24.013 14.506
30.189 23.918 14.438
30.189 23.807 14.369
30.188 23.739 14.234
30.187 23.687 14.154
30.186 23.595 14.084
30.186 23.464 14.013
30.185 23.261 13.956
30.343 24.574 30.823
30.343 24.450 30.746
30.342 24.356 30.672
30.342 24.272 30.595
30.341 24.208 30.514
30.341 24.146 30.434
30.340 24.046 30.283
30.340 23.990 30.125
30.340 23.971 29.968
30.340 23.964 29.811
30.340 23.962 29.654
30.340 23.964 29.496
30.340 23.973 29.342
30.340 23.989 29.178
30.340 23.995 29.025
30.340 23.993 28.867
30.340 24.000 28.704
30.339 24.012 28.547
30.339 24.010 28.398
30.338 24.008 28.234
30.337 24.002 28.080
30.337 24.004 27.921
30.336 24.014 27.762
30.335 24.021 27.612
30.335 24.018 27.446
30.334 24.019 27.286
30.333 24.022 27.137
30.333 24.021 26.975
30.333 24.018 26.816
30.332 24.018 26.664
30.332 24.023 26.498
30.332 24.035 26.341
30.332 24.039 26.200
30.332 24.038 26.024
30.331 24.037 25.880
30.331 24.040 25.708
30.331 24.039 25.558
30.331 24.039 25.404
30.330 24.044 25.246
30.330 24.040 25.080
30.329 24.033 24.924
30.329 24.032 24.779
30.328 24.035 24.610
30.327 24.038 24.457
30.326 24.032 24.291
30.326 24.023 24.147
30.325 24.023 23.974
30.324 24.030 23.827
30.324 24.041 23.675
30.323 24.042 23.507
30.322 24.037 23.353
30.322 24.034 23.196
30.321 24.038 23.035
30.321 24.042 22.878
30.320 24.038 22.720
30.319 24.026 22.568
30.319 24.025 22.410
30.318 24.036 22.248
30.318 24.046 22.094
30.317 24.038 21.936
30.317 24.024 21.776
30.316 24.034 21.619
30.316 24.050 21.462
30.315 24.049 21.303
30.315 24.037 21.146
30.314 24.032 20.988
30.314 24.032 20.834
30.313 24.027 20.677
30.312 24.023 20.517
30.312 24.021 20.357
30.311 24.026 20.206
30.311 24.021 20.042
30.310 24.013 19.880
30.310 24.017 19.734
30.309 24.022 19.571
30.309 24.024 19.416
30.308 24.030 19.257
30.307 24.046 19.086
30.307 24.045 18.937
30.306 24.023 18.789
30.305 24.011 18.619
30.305 24.006 18.469
30.304 24.009 18.312
30.303 24.011 18.150
30.302 24.011 17.995
30.302 24.022 17.830
30.301 24.027 17.673
30.300 24.029 17.522
30.299 24.031 17.353
30.299 24.030 17.201
30.298 24.023 17.042
30.297 24.009 16.889
30.297 24.013 16.726
30.296 24.028 16.569
30.296 24.043 16.408
30.295 24.044 16.249
30.295 24.032 16.090
30.295 24.026 15.938
30.294 24.039 15.783
30.294 24.035 15.613
30.294 24.027 15.455
30.293 24.026 15.319
30.292 24.038 15.137
30.292 24.071 14.985
30.291 24.080 14.812
30.291 24.072 14.665
30.290 24.033 14.505
30.289 23.930 14.439
30.288 23.803 14.369
30.287 23.697 14.239
30.286 23.613 14.077
30.285 23.472 14.010
30.284 23.259 13.965
30.283 23.000 13.918
30.443 24.577 30.823
30.442 24.442 30.745
30.442 24.349 30.663
30.441 24.275 30.594
30.441 24.147 30.442
30.440 24.048 30.279
30.440 23.992 30.128
30.440 23.970 29.964
30.440 23.961 29.813
30.440 23.959 29.653
30.440 23.965 29.496
30.440 23.974 29.339
30.440 23.993 29.187
30.440 24.002 29.016
30.440 23.999 28.863
30.439 24.006 28.712
30.439 24.015 28.550
30.439 24.010 28.395
30.438 24.004 28.233
30.437 24.003 28.080
30.436 24.004 27.918
30.436 24.014 27.760
30.435 24.021 27.607
30.434 24.016 27.445
30.434 24.014 27.298
30.433 24.020 27.133
30.433 24.022 26.974
30.432 24.025 26.818
30.432 24.026 26.663
30.432 24.025 26.503
30.432 24.034 26.346
30.432 24.037 26.178
30.431 24.030 26.035
30.431 24.029 25.875
30.431 24.027 25.718
30.431 24.025 25.555
30.430 24.032 25.402
30.430 24.043 25.241
30.429 24.042 25.081
30.429 24.035 24.930
30.428 24.035 24.771
30.428 24.036 24.613
30.427 24.041 24.456
30.426 24.039 24.296
30.425 24.027 24.144
30.425 24.024 23.984
30.424 24.030 23.824
30.423 24.044 23.661
30.423 24.047 23.512
30.422 24.035 23.350
30.422 24.027 23.197
30.421 24.034 23.045
30.420 24.040 22.877
30.420 24.039 22.715
30.419 24.031 22.570
30.419 24.029 22.404
30.418 24.041 22.253
30.417 24.051 22.086
30.417 24.047 21.939
30.416 24.036 21.776
30.416 24.037 21.617
30.415 24.048 21.460
30.415 24.047 21.305
30.414 24.032 21.149
30.414 24.024 20.993
30.413 24.029 20.827
30.413 24.027 20.673
30.412 24.024 20.517
30.412 24.025 20.361
30.411 24.032 20.205
30.411 24.025 20.036
30.410 24.016 19.892
30.410 24.022 19.729
30.409 24.024 19.569
30.408 24.023 19.408
30.408 24.026 19.260
30.407 24.037 19.093
30.407 24.042 18.941
30.406 24.024 18.775
30.405 24.012 18.625
30.405 24.009 18.470
30.404 24.012 18.308
30.403 24.012 18.149
30.402 24.009 17.991
30.401 24.024 17.837
30.401 24.034 17.678
30.400 24.033 17.514
30.399 24.034 17.358
30.398 24.032 17.204
30.398 24.033 17.040
30.397 24.023 16.884
30.397 24.023 16.730
30.396 24.032 16.562
30.396 24.042 16.416
30.395 24.049 16.241
30.395 24.033 16.094
30.395 24.027 15.943
30.394 24.039 15.775
30.394 24.036 15.603
30.393 24.028 15.463
30.393 24.032 15.301
30.392 24.048 15.140
30.392 24.080 14.984
30.391 24.082 14.825
30.390 24.060 14.660
30.389 23.944 14.510
30.388 23.832 14.438
30.388 23.678 14.386
30.387 23.595 14.257
30.386 23.578 14.086
30.385 23.473 14.007
30.384 23.254 13.962
30.543 24.608 30.830
30.543 24.443 30.751
30.542 24.351 30.666
30.542 24.277 30.589
30.541 24.152 30.441
30.541 24.102 30.354
30.540 24.024 30.202
30.540 23.987 30.052
30.540 23.974 29.886
30.540 23.965 29.735
30.540 23.970 29.574
30.540 23.979 29.416
30.540 23.991 29.258
30.540 24.005 29.100
30.540 24.007 28.946
30.540 24.013 28.787
30.540 24.023 28.626
30.539 24.021 28.467
30.539 24.013 28.318
30.538 24.008 28.155
30.537 24.005 27.999
30.536 24.010 27.842
30.536 24.019 27.681
30.535 24.014 27.538
30.534 24.011 27.357
30.534 24.017 27.221
30.533 24.027 27.048
30.533 24.033 26.894
30.533 24.040 26.737
30.532 24.039 26.581
30.532 24.035 26.425
30.532 24.037 26.272
30.532 24.037 26.109
30.532 24.032 25.946
30.531 24.028 25.792
30.531 24.022 25.639
30.531 24.029 25.477
30.530 24.041 25.321
30.530 24.045 25.173
30.529 24.038 25.000
30.529 24.037 24.854
30.528 24.039 24.687
30.528 24.045 24.531
30.527 24.054 24.379
30.526 24.048 24.217
30.525 24.040 24.054
30.525 24.037 23.911
30.524 24.046 23.742
30.524 24.060 23.589
30.523 24.050 23.431
30.522 24.031 23.271
30.522 24.029 23.118
30.521 24.035 22.958
30.520 24.040 22.801
30.520 24.038 22.643
30.519 24.034 22.486
30.519 24.038 22.327
30.518 24.050 22.174
30.518 24.054 22.007
30.517 24.048 21.859
30.516 24.038 21.701
30.516 24.041 21.531
30.515 24.049 21.389
30.515 24.039 21.222
30.514 24.028 21.069
30.514 24.029 20.909
30.513 24.033 20.756
30.513 24.031 20.594
30.512 24.032 20.437
30.512 24.041 20.277
30.511 24.041 20.123
30.511 24.030 19.959
30.510 24.032 19.810
30.510 24.034 19.647
30.509 24.037 19.502
30.508 24.035 19.320
30.508 24.034 19.176
30.507 24.047 19.020
30.507 24.045 18.858
30.506 24.029 18.703
30.505 24.022 18.539
30.505 24.022 18.386
30.504 24.025 18.229
30.503 24.019 18.070
30.502 24.020 17.913
30.501 24.039 17.752
30.501 24.043 17.596
30.500 24.039 17.432
30.499 24.042 17.280
30.499 24.046 17.127
30.498 24.047 16.969
30.497 24.040 16.794
30.497 24.037 16.642
30.496 24.039 16.480
30.496 24.047 16.344
30.496 24.049 16.168
30.495 24.037 16.010
30.495 24.044 15.850
30.495 24.052 15.690
30.494 24.045 15.543
30.494 24.044 15.374
30.493 24.047 15.239
30.492 24.064 15.052
30.492 24.077 14.897
30.491 24.063 14.746
30.490 23.987 14.585
30.489 23.894 14.511
30.489 23.700 14.456
30.487 23.460 14.350
30.486 23.508 14.178
30.485 23.460 14.007
30.484 23.265 13.956
30.644 24.561 30.831
30.643 24.450 30.750
30.643 24.361 30.669
30.643 24.286 30.590
30.642 24.224 30.509
30.642 24.113 30.358
30.641 24.031 30.208
30.641 23.996 30.043
30.641 23.983 29.889
30.641 23.974 29.732
30.641 23.978 29.577
30.641 23.991 29.411
30.641 24.002 29.262
30.641 24.012 29.106
30.641 24.015 28.939
30.641 24.021 28.782
30.640 24.027 28.632
30.640 24.021 28.472
30.639 24.015 28.312
30.639 24.018 28.156
30.638 24.016 28.005
30.637 24.016 27.843
30.636 24.020 27.681
30.636 24.012 27.526
30.635 24.007 27.371
30.635 24.017 27.209
30.634 24.030 27.056
30.634 24.036 26.895
30.633 24.046 26.740
30.633 24.046 26.577
30.633 24.037 26.425
30.633 24.039 26.264
30.633 24.040 26.108
30.633 24.041 25.954
30.632 24.036 25.794
30.632 24.029 25.645
30.632 24.037 25.471
30.631 24.045 25.318
30.631 24.048 25.162
30.630 24.041 25.008
30.630 24.040 24.850
30.629 24.045 24.691
30.628 24.053 24.536
30.628 24.062 24.371
30.627 24.059 24.218
30.626 24.051 24.067
30.626 24.045 23.899
30.625 24.053 23.744
30.624 24.067 23.585
30.624 24.057 23.437
30.623 24.037 23.268
30.622 24.032 23.114
30.622 24.037 22.961
30.621 24.044 22.802
30.621 24.043 22.642
30.620 24.041 22.486
30.620 24.041 22.328
30.619 24.050 22.169
30.618 24.060 22.007
30.618 24.055 21.858
30.617 24.046 21.702
30.617 24.044 21.541
30.616 24.049 21.378
30.616 24.040 21.229
30.615 24.031 21.064
30.615 24.031 20.911
30.614 24.035 20.758
30.614 24.037 20.587
30.613 24.039 20.440
30.613 24.049 20.276
30.612 24.047 20.127
30.612 24.037 19.969
30.611 24.040 19.795
30.611 24.045 19.647
30.610 24.047 19.490
30.609 24.043 19.336
30.609 24.040 19.174
30.608 24.051 19.013
30.608 24.051 18.860
30.607 24.037 18.697
30.606 24.032 18.546
30.605 24.033 18.389
30.605 24.035 18.226
30.604 24.031 18.069
30.603 24.028 17.913
30.602 24.043 17.751
30.602 24.046 17.598
30.601 24.041 17.434
30.600 24.045 17.280
30.599 24.050 17.117
30.599 24.056 16.969
30.598 24.049 16.810
30.598 24.044 16.628
30.597 24.041 16.485
30.597 24.048 16.341
30.596 24.053 16.163
30.596 24.042 16.012
30.596 24.047 15.850
30.595 24.057 15.692
30.595 24.052 15.540
30.595 24.053 15.381
30.594 24.056 15.215
30.593 24.064 15.060
30.593 24.074 14.905
30.592 24.060 14.747
30.591 23.972 14.590
30.590 23.877 14.517
30.590 23.718 14.462
30.587 23.374 14.277
30.587 23.397 14.112
30.586 23.377 14.019
30.585 23.182 13.964
30.745 24.557 30.826
30.744 24.459 30.748
30.744 24.370 30.667
30.743 24.296 30.592
30.743 24.179 30.437
30.742 24.074 30.285
30.742 24.017 30.123
30.742 23.997 29.962
30.742 23.986 29.812
30.742 23.985 29.658
30.742 23.993 29.495
30.742 24.004 29.333
30.742 24.014 29.176
30.742 24.016 29.027
30.742 24.022 28.867
30.741 24.031 28.707
30.741 24.027 28.546
30.740 24.027 28.390
30.740 24.032 28.237
30.739 24.035 28.076
30.738 24.033 27.919
30.738 24.031 27.763
30.737 24.020 27.604
30.736 24.007 27.449
30.736 24.016 27.292
30.735 24.027 27.136
30.735 24.032 26.973
30.734 24.042 26.822
30.734 24.047 26.656
30.734 24.039 26.502
30.733 24.034 26.345
30.733 24.040 26.186
30.733 24.047 26.030
30.733 24.048 25.875
30.733 24.041 25.714
30.733 24.043 25.561
30.732 24.055 25.399
30.732 24.058 25.240
30.731 24.058 25.083
30.731 24.052 24.921
30.730 24.049 24.778
30.729 24.056 24.608
30.729 24.062 24.452
30.728 24.066 24.293
30.727 24.063 24.142
30.727 24.050 23.981
30.726 24.046 23.826
30.725 24.059 23.665
30.725 24.060 23.507
30.724 24.048 23.355
30.723 24.041 23.189
30.723 24.040 23.044
30.722 24.047 22.872
30.722 24.051 22.731
30.721 24.051 22.556
30.720 24.046 22.413
30.720 24.047 22.248
30.719 24.061 22.090
30.719 24.066 21.930
30.718 24.057 21.775
30.718 24.047 21.618
30.717 24.045 21.463
30.717 24.046 21.301
30.716 24.038 21.148
30.716 24.036 20.986
30.715 24.036 20.831
30.715 24.040 20.678
30.714 24.043 20.514
30.714 24.045 20.358
30.713 24.046 20.198
30.712 24.039 20.040
30.712 24.035 19.889
30.711 24.041 19.728
30.711 24.046 19.569
30.710 24.043 19.409
30.710 24.035 19.253
30.709 24.039 19.094
30.708 24.044 18.940
30.708 24.037 18.780
30.707 24.034 18.623
30.706 24.038 18.466
30.706 24.043 18.300
30.705 24.042 18.152
30.704 24.037 17.994
30.703 24.041 17.830
30.702 24.042 17.672
30.702 24.040 17.514
30.701 24.041 17.352
30.700 24.043 17.212
30.700 24.054 17.041
30.699 24.055 16.874
30.698 24.048 16.726
30.698 24.047 16.572
30.697 24.045 16.395
30.697 24.055 16.259
30.697 24.055 16.092
30.696 24.045 15.929
30.696 24.063 15.777
30.696 24.073 15.610
30.695 24.070 15.455
30.695 24.074 15.288
30.694 24.066 15.141
30.694 24.070 14.982
30.693 24.078 14.816
30.692 24.060 14.667
30.692 24.009 14.593
30.691 23.923 14.513
30.845 24.579 30.822
30.844 24.463 30.749
30.844 24.380 30.675
30.843 24.299 30.594
30.843 24.188 30.430
30.842 24.085 30.283
30.842 24.026 30.125
30.842 24.003 29.968
30.842 23.996 29.812
30.842 23.993 29.651
30.842 24.003 29.500
30.842 24.012 29.334
30.842 24.017 29.181
30.842 24.022 29.023
30.842 24.029 28.866
30.841 24.038 28.701
30.841 24.035 28.551
30.840 24.037 28.391
30.840 24.048 28.237
30.839 24.048 28.079
30.838 24.046 27.918
30.838 24.040 27.764
30.837 24.022 27.601
30.836 24.010 27.447
30.835 24.019 27.294
30.835 24.025 27.130
30.835 24.032 26.980
30.834 24.042 26.818
30.834 24.046 26.660
30.834 24.042 26.502
30.833 24.036 26.346
30.833 24.042 26.181
30.833 24.053 26.032
30.833 24.058 25.866
30.833 24.048 25.716
30.832 24.049 25.557
30.832 24.058 25.403
30.832 24.065 25.241
30.831 24.062 25.082
30.831 24.056 24.926
30.830 24.059 24.765
30.829 24.057 24.614
30.829 24.059 24.454
30.828 24.070 24.301
30.827 24.070 24.134
30.827 24.061 23.980
30.826 24.059 23.829
30.825 24.068 23.663
30.825 24.069 23.509
30.824 24.062 23.346
30.823 24.049 23.198
30.823 24.047 23.037
30.822 24.055 22.879
30.821 24.055 22.721
30.821 24.059 22.563
30.820 24.060 22.408
30.820 24.061 22.250
30.819 24.073 22.087
30.819 24.075 21.932
30.818 24.071 21.773
30.818 24.061 21.616
30.817 24.053 21.464
30.817 24.057 21.302
30.816 24.052 21.142
30.816 24.044 20.997
30.815 24.045 20.822
30.815 24.048 20.675
30.814 24.047 20.518
30.813 24.049 20.352
30.813 24.049 20.203
30.812 24.040 20.044
30.812 24.039 19.889
30.811 24.044 19.720
30.811 24.044 19.572
30.810 24.044 19.413
30.810 24.034 19.252
30.809 24.038 19.098
30.808 24.039 18.931
30.808 24.033 18.791
30.807 24.037 18.618
30.806 24.042 18.463
30.806 24.046 18.305
30.805 24.045 18.150
30.804 24.042 17.982
30.803 24.044 17.835
30.802 24.044 17.672
30.802 24.042 17.518
30.801 24.042 17.359
30.800 24.046 17.194
30.799 24.055 17.037
30.799 24.054 16.878
30.798 24.056 16.731
30.798 24.059 16.573
30.797 24.062 16.400
30.797 24.073 16.243
30.797 24.073 16.096
30.796 24.064 15.928
30.796 24.080 15.773
30.796 24.099 15.611
30.795 24.100 15.449
30.795 24.097 15.297
30.794 24.082 15.136
30.794 24.082 14.981
30.793 24.091 14.816
30.792 24.100 14.665
30.792 24.065 14.587
30.945 24.548 30.834
30.944 24.450 30.748
30.944 24.375 30.664
30.943 24.303 30.588
30.943 24.188 30.437
30.942 24.089 30.279
30.942 24.030 30.121
30.942 24.006 29.970
30.942 23.999 29.813
30.942 24.002 29.648
30.942 24.012 29.497
30.942 24.017 29.339
30.942 24.024 29.176
30.942 24.030 29.020
30.942 24.036 28.867
30.941 24.046 28.710
30.941 24.045 28.548
30.940 24.042 28.395
30.940 24.051 28.230
30.939 24.051 28.077
30.938 24.047 27.918
30.938 24.044 27.765
30.937 24.028 27.607
30.936 24.020 27.446
30.935 24.027 27.287
30.935 24.032 27.133
30.935 24.033 26.975
30.934 24.040 26.815
30.934 24.047 26.664
30.934 24.044 26.503
30.933 24.039 26.345
30.933 24.045 26.182
30.933 24.060 26.034
30.933 24.063 25.864
30.933 24.053 25.725
30.932 24.051 25.554
30.932 24.060 25.399
30.932 24.066 25.244
30.931 24.064 25.077
30.931 24.059 24.930
30.930 24.064 24.770
30.929 24.062 24.610
30.929 24.059 24.454
30.928 24.073 24.295
30.927 24.073 24.134
30.927 24.063 23.983
30.926 24.064 23.824
30.925 24.069 23.666
30.925 24.068 23.509
30.924 24.060 23.355
30.923 24.048 23.185
30.923 24.050 23.041
30.922 24.058 22.881
30.922 24.061 22.721
30.921 24.065 22.562
30.920 24.068 22.400
30.920 24.066 22.253
30.919 24.070 22.086
30.919 24.073 21.931
30.918 24.077 21.777
30.918 24.069 21.616
30.917 24.065 21.459
30.917 24.065 21.304
30.916 24.059 21.149
30.916 24.053 20.985
30.915 24.049 20.832
30.915 24.052 20.672
30.914 24.055 20.514
30.914 24.055 20.356
30.913 24.053 20.202
30.912 24.048 20.041
30.912 24.045 19.885
30.911 24.044 19.722
30.911 24.043 19.574
30.910 24.044 19.407
30.910 24.041 19.256
30.909 24.044 19.091
30.908 24.044 18.942
30.908 24.036 18.777
30.907 24.039 18.621
30.906 24.044 18.467
30.906 24.046 18.301
30.905 24.044 18.153
30.904 24.046 17.993
30.903 24.053 17.826
30.902 24.046 17.674
30.902 24.045 17.513
30.901 24.043 17.358
30.900 24.044 17.195
30.900 24.050 17.043
30.899 24.047 16.880
30.898 24.055 16.726
30.898 24.068 16.563
30.898 24.074 16.408
30.897 24.083 16.241
30.897 24.085 16.092
30.896 24.074 15.925
30.896 24.091 15.774
30.896 24.113 15.611
30.895 24.116 15.452
30.895 24.112 15.298
30.894 24.102 15.122
30.894 24.100 14.977
30.893 24.104 14.820
30.892 24.118 14.657
30.891 24.062 14.503
31.044 24.522 30.821
31.044 24.443 30.748
31.044 24.369 30.670
31.043 24.306 30.587
31.042 24.190 30.443
31.042 24.092 30.279
31.042 24.035 30.123
31.042 24.013 29.965
31.042 24.010 29.810
31.042 24.013 29.657
31.042 24.023 29.491
31.042 24.026 29.335
31.042 24.026 29.182
31.042 24.032 29.022
31.041 24.044 28.864
31.041 24.056 28.707
31.041 24.056 28.551
31.040 24.057 28.385
31.040 24.060 28.237
31.039 24.057 28.076
31.038 24.054 27.920
31.037 24.052 27.761
31.037 24.037 27.602
31.036 24.030 27.449
31.035 24.032 27.288
31.035 24.031 27.137
31.034 24.030 26.973
31.034 24.038 26.821
31.034 24.047 26.660
31.033 24.046 26.501
31.033 24.043 26.344
31.033 24.049 26.188
31.033 24.058 26.033
31.033 24.064 25.868
31.033 24.054 25.713
31.032 24.048 25.559
31.032 24.059 25.398
31.032 24.066 25.243
31.031 24.065 25.087
31.030 24.064 24.922
31.030 24.072 24.768
31.029 24.066 24.611
31.028 24.061 24.454
31.028 24.072 24.296
31.027 24.069 24.141
31.026 24.060 23.981
31.026 24.065 23.823
31.025 24.073 23.669
31.024 24.076 23.507
31.024 24.064 23.344
31.023 24.050 23.199
31.022 24.051 23.034
31.022 24.056 22.881
31.021 24.061 22.716
31.021 24.069 22.569
31.020 24.075 22.401
31.020 24.076 22.247
31.019 24.073 22.090
31.019 24.072 21.935
31.018 24.080 21.771
31.017 24.073 21.618
31.017 24.070 21.457
31.016 24.074 21.309
31.016 24.065 21.142
31.015 24.058 20.981
31.015 24.053 20.833
31.014 24.050 20.674
31.014 24.054 20.512
31.013 24.059 20.359
31.013 24.056 20.196
31.012 24.053 20.043
31.012 24.052 19.881
31.011 24.049 19.730
31.011 24.047 19.571
31.010 24.045 19.409
31.009 24.043 19.256
31.009 24.048 19.093
31.008 24.050 18.939
31.008 24.044 18.782
31.007 24.045 18.623
31.006 24.048 18.462
31.005 24.047 18.302
31.005 24.046 18.145
31.004 24.054 17.994
31.003 24.065 17.829
31.002 24.058 17.673
31.001 24.053 17.513
31.001 24.051 17.356
31.000 24.049 17.192
30.999 24.051 17.045
30.999 24.057 16.881
30.998 24.070 16.729
30.998 24.085 16.566
30.997 24.095 16.397
30.997 24.101 16.242
30.997 24.098 16.088
30.996 24.091 15.929
30.996 24.102 15.773
30.996 24.123 15.615
30.995 24.123 15.443
30.995 24.112 15.295
30.994 24.107 15.130
30.993 24.108 14.974
30.993 24.114 14.822
30.992 24.125 14.648
30.991 24.034 14.509
30.990 23.889 14.427
30.989 23.713 14.375
30.988 23.579 14.312
30.988 23.507 14.194
30.987 23.550 14.100
31.142 24.254 30.513
31.142 24.150 30.357
31.141 24.073 30.203
31.141 24.035 30.048
31.141 24.026 29.888
31.141 24.025 29.732
31.141 24.034 29.571
31.142 24.039 29.415
31.142 24.035 29.262
31.141 24.035 29.100
31.141 24.045 28.944
31.141 24.062 28.779
31.141 24.069 28.629
31.140 24.069 28.472
31.140 24.073 28.314
31.139 24.066 28.151
31.138 24.058 28.003
31.137 24.059 27.839
31.137 24.053 27.683
31.136 24.049 27.527
31.135 24.046 27.371
31.135 24.041 27.213
31.134 24.037 27.053
31.134 24.040 26.893
31.134 24.049 26.736
31.133 24.053 26.580
31.133 24.054 26.427
31.133 24.057 26.268
31.133 24.063 26.103
31.133 24.071 25.958
31.132 24.072 25.782
31.132 24.061 25.643
31.132 24.064 25.478
31.131 24.070 25.321
31.131 24.072 25.155
31.130 24.070 25.005
31.130 24.074 24.851
31.129 24.075 24.687
31.129 24.067 24.532
31.128 24.073 24.372
31.127 24.077 24.219
31.126 24.068 24.063
31.126 24.067 23.902
31.125 24.078 23.744
31.125 24.088 23.582
31.124 24.083 23.434
31.123 24.067 23.269
31.123 24.062 23.116
31.122 24.067 22.958
31.121 24.069 22.796
31.121 24.071 22.642
31.120 24.079 22.488
31.120 24.080 22.323
31.119 24.079 22.163
31.119 24.075 22.014
31.118 24.078 21.858
31.117 24.082 21.687
31.117 24.080 21.541
31.116 24.084 21.380
31.116 24.081 21.220
31.115 24.076 21.075
31.115 24.069 20.903
31.114 24.065 20.749
31.114 24.064 20.593
31.113 24.070 20.433
31.113 24.074 20.280
31.112 24.070 20.114
31.112 24.070 19.964
31.111 24.064 19.806
31.111 24.060 19.648
31.110 24.059 19.480
31.110 24.052 19.337
31.109 24.058 19.169
31.108 24.066 19.020
31.108 24.065 18.856
31.107 24.057 18.697
31.106 24.056 18.546
31.106 24.053 18.393
31.105 24.050 18.212
31.104 24.060 18.066
31.103 24.074 17.911
31.102 24.075 17.747
31.102 24.068 17.598
31.101 24.064 17.426
31.100 24.065 17.291
31.099 24.064 17.103
31.099 24.070 16.966
31.098 24.081 16.803
31.098 24.090 16.633
31.097 24.097 16.490
31.097 24.104 16.323
31.097 24.109 16.159
31.096 24.109 16.003
31.096 24.111 15.845
31.096 24.125 15.694
31.095 24.133 15.529
31.095 24.122 15.378
31.094 24.112 15.213
31.093 24.113 15.050
31.093 24.121 14.894
31.092 24.129 14.751
31.091 24.096 14.566
31.091 24.029 14.496
31.090 23.892 14.433
31.089 23.729 14.380
31.088 23.549 14.330
31.088 23.464 14.258
31.087 23.493 14.099
31.086 23.497 14.011
31.245 24.593 30.822
31.244 24.475 30.746
31.244 24.393 30.669
31.243 24.311 30.596
31.242 24.202 30.435
31.242 24.110 30.280
31.242 24.056 30.129
31.242 24.036 29.965
31.242 24.031 29.807
31.242 24.035 29.649
31.242 24.045 29.499
31.242 24.045 29.336
31.242 24.041 29.178
31.242 24.045 29.021
31.241 24.056 28.863
31.241 24.066 28.705
31.241 24.069 28.550
31.240 24.073 28.391
31.240 24.075 28.234
31.239 24.065 28.080
31.238 24.059 27.917
31.237 24.062 27.764
31.237 24.061 27.605
31.236 24.056 27.444
31.235 24.049 27.282
31.235 24.043 27.137
31.234 24.043 26.975
31.234 24.047 26.819
31.234 24.056 26.653
31.234 24.065 26.505
31.233 24.070 26.349
31.233 24.075 26.181
31.233 24.077 26.024
31.233 24.082 25.876
31.233 24.074 25.712
31.232 24.069 25.556
31.232 24.074 25.402
31.232 24.075 25.242
31.231 24.071 25.082
31.231 24.072 24.923
31.230 24.082 24.768
31.229 24.077 24.617
31.229 24.075 24.452
31.228 24.085 24.292
31.227 24.078 24.136
31.226 24.067 23.984
31.226 24.077 23.823
31.225 24.088 23.663
31.225 24.092 23.505
31.224 24.086 23.351
31.223 24.077 23.192
31.223 24.081 23.037
31.222 24.089 22.872
31.221 24.084 22.722
31.221 24.086 22.563
31.220 24.092 22.398
31.220 24.085 22.249
31.219 24.082 22.088
31.219 24.077 21.931
31.218 24.083 21.775
31.218 24.088 21.619
31.217 24.089 21.459
31.217 24.089 21.298
31.216 24.083 21.142
31.216 24.079 20.988
31.215 24.072 20.823
31.215 24.069 20.673
31.214 24.074 20.517
31.213 24.080 20.349
31.213 24.080 20.200
31.212 24.078 20.037
31.212 24.074 19.885
31.211 24.069 19.723
31.211 24.068 19.570
31.210 24.060 19.406
31.210 24.063 19.255
31.209 24.075 19.090
31.208 24.078 18.937
31.208 24.073 18.777
31.207 24.065 18.618
31.206 24.059 18.460
31.206 24.055 18.307
31.205 24.061 18.146
31.204 24.077 17.985
31.203 24.086 17.832
31.202 24.078 17.666
31.202 24.071 17.518
31.201 24.072 17.350
31.200 24.072 17.204
31.199 24.082 17.031
31.199 24.093 16.874
31.198 24.094 16.719
31.198 24.098 16.564
31.198 24.102 16.413
31.197 24.111 16.248
31.197 24.118 16.081
31.196 24.118 15.920
31.196 24.122 15.758
31.196 24.131 15.608
31.195 24.123 15.450
31.195 24.112 15.288
31.194 24.114 15.135
31.194 24.122 14.980
31.193 24.134 14.810
31.192 24.139 14.662
31.191 24.084 14.492
31.191 23.956 14.438
31.190 23.785 14.380
31.189 23.574 14.318
31.188 23.421 14.263
31.187 23.432 14.103
31.186 23.375 14.026
31.186 23.275 13.956
31.345 24.571 30.823
31.344 24.463 30.745
31.344 24.384 30.663
31.344 24.312 30.590
31.343 24.197 30.436
31.342 24.114 30.282
31.342 24.068 30.122
31.342 24.049 29.967
31.342 24.045 29.811
31.342 24.046 29.647
31.342 24.053 29.496
31.342 24.051 29.337
31.342 24.048 29.179
31.342 24.052 29.019
31.342 24.059 28.866
31.342 24.069 28.706
31.341 24.077 28.544
31.341 24.086 28.391
31.340 24.088 28.230
31.339 24.074 28.082
31.339 24.065 27.912
31.338 24.067 27.761
31.337 24.066 27.609
31.336 24.065 27.442
31.336 24.059 27.291
31.335 24.053 27.128
31.335 24.051 26.976
31.334 24.053 26.820
31.334 24.058 26.660
31.334 24.072 26.496
31.334 24.078 26.348
31.334 24.080 26.176
31.334 24.081 26.039
31.333 24.086 25.866
31.333 24.081 25.710
31.333 24.085 25.554
31.332 24.095 25.396
31.332 24.092 25.244
31.331 24.083 25.083
31.331 24.085 24.924
31.330 24.093 24.768
31.330 24.089 24.603
31.329 24.088 24.452
31.328 24.096 24.297
31.328 24.084 24.134
31.327 24.072 23.983
31.326 24.080 23.818
31.326 24.090 23.667
31.325 24.095 23.509
31.324 24.091 23.348
31.324 24.086 23.193
31.323 24.089 23.034
31.322 24.100 22.869
31.322 24.097 22.718
31.321 24.100 22.561
31.321 24.105 22.405
31.320 24.097 22.248
31.320 24.090 22.090
31.319 24.082 21.931
31.318 24.092 21.766
31.318 24.097 21.620
31.317 24.097 21.455
31.317 24.099 21.306
31.316 24.092 21.134
31.316 24.084 20.990
31.315 24.085 20.830
31.315 24.081 20.665
31.314 24.083 20.512
31.314 24.093 20.354
31.313 24.095 20.199
31.313 24.089 20.039
31.312 24.085 19.875
31.312 24.080 19.730
31.311 24.077 19.562
31.311 24.073 19.410
31.310 24.071 19.250
31.309 24.080 19.092
31.309 24.087 18.932
31.308 24.080 18.778
31.307 24.069 18.614
31.307 24.062 18.461
31.306 24.059 18.305
31.305 24.065 18.148
31.304 24.084 17.986
31.304 24.094 17.825
31.303 24.084 17.673
31.302 24.079 17.509
31.301 24.079 17.349
31.300 24.078 17.196
31.300 24.093 17.031
31.299 24.098 16.884
31.299 24.093 16.721
31.298 24.099 16.569
31.298 24.103 16.396
31.297 24.114 16.241
31.297 24.130 16.080
31.297 24.131 15.933
31.296 24.129 15.756
31.296 24.139 15.608
31.296 24.137 15.446
31.295 24.126 15.288
31.295 24.126 15.144
31.294 24.138 14.968
31.293 24.147 14.818
31.293 24.155 14.646
31.292 24.104 14.503
31.291 23.977 14.431
31.290 23.802 14.364
31.289 23.578 14.303
31.288 23.443 14.253
31.287 23.354 14.113
31.286 23.232 13.964
31.445 24.541 30.825
31.444 24.455 30.748
31.444 24.376 30.665
31.443 24.255 30.509
31.443 24.155 30.362
31.442 24.093 30.210
31.442 24.064 30.037
31.442 24.056 29.884
31.442 24.055 29.732
31.442 24.056 29.572
31.442 24.063 29.417
31.442 24.062 29.254
31.442 24.062 29.105
31.442 24.069 28.938
31.442 24.071 28.790
31.441 24.084 28.619
31.441 24.092 28.473
31.440 24.098 28.310
31.440 24.096 28.150
31.439 24.080 27.999
31.438 24.072 27.843
31.437 24.073 27.679
31.437 24.075 27.523
31.436 24.072 27.374
31.436 24.070 27.210
31.435 24.071 27.050
31.435 24.070 26.893
31.434 24.066 26.738
31.434 24.075 26.582
31.434 24.089 26.416
31.434 24.087 26.271
31.434 24.085 26.107
31.433 24.091 25.949
31.433 24.095 25.789
31.433 24.094 25.637
31.433 24.102 25.472
31.432 24.109 25.315
31.432 24.102 25.162
31.431 24.089 25.004
31.431 24.098 24.846
31.430 24.103 24.688
31.429 24.097 24.534
31.429 24.108 24.365
31.428 24.107 24.224
31.427 24.090 24.052
31.427 24.090 23.900
31.426 24.100 23.742
31.425 24.106 23.579
31.425 24.111 23.436
31.424 24.103 23.265
31.423 24.096 23.111
31.423 24.109 22.962
31.422 24.111 22.792
31.422 24.112 22.636
31.421 24.120 22.481
31.420 24.116 22.320
31.420 24.109 22.168
31.419 24.098 22.004
31.419 24.095 21.858
31.418 24.106 21.691
31.418 24.104 21.538
31.417 24.103 21.375
31.417 24.102 21.223
31.416 24.100 21.060
31.416 24.101 20.907
31.415 24.098 20.749
31.415 24.095 20.595
31.414 24.099 20.426
31.414 24.103 20.275
31.413 24.103 20.110
31.413 24.097 19.970
31.412 24.093 19.792
31.411 24.093 19.646
31.411 24.092 19.485
31.410 24.084 19.326
31.410 24.085 19.172
31.409 24.091 19.009
31.408 24.090 18.853
31.408 24.085 18.703
31.407 24.075 18.536
31.406 24.065 18.384
31.405 24.068 18.223
31.405 24.081 18.065
31.404 24.096 17.907
31.403 24.100 17.743
31.402 24.093 17.591
31.402 24.091 17.439
31.401 24.089 17.281
31.400 24.096 17.108
31.400 24.104 16.948
31.399 24.103 16.795
31.398 24.104 16.643
31.398 24.104 16.477
31.398 24.115 16.319
31.397 24.131 16.174
31.397 24.136 16.004
31.397 24.132 15.851
31.396 24.137 15.675
31.396 24.151 15.539
31.395 24.150 15.366
31.395 24.144 15.203
31.394 24.145 15.054
31.394 24.153 14.891
31.393 24.162 14.727
31.392 24.161 14.578
31.391 24.077 14.424
31.390 23.769 14.359
31.389 23.565 14.308
31.388 23.467 14.256
31.387 23.436 14.109
31.386 23.329 13.948
31.545 24.578 30.830
31.544 24.474 30.749
31.544 24.392 30.670
31.543 24.323 30.594
31.543 24.263 30.510
31.542 24.161 30.361
31.542 24.102 30.197
31.542 24.074 30.045
31.542 24.065 29.889
31.542 24.065 29.728
31.542 24.065 29.573
31.542 24.072 29.415
31.542 24.076 29.259
31.542 24.079 29.095
31.542 24.083 28.945
31.542 24.087 28.781
31.541 24.098 28.630
31.541 24.100 28.472
31.540 24.099 28.309
31.540 24.100 28.154
31.539 24.085 27.996
31.538 24.073 27.843
31.537 24.079 27.679
31.537 24.082 27.518
31.536 24.081 27.369
31.535 24.085 27.209
31.535 24.087 27.055
31.535 24.081 26.900
31.534 24.080 26.729
31.534 24.089 26.581
31.534 24.101 26.425
31.534 24.101 26.259
31.533 24.095 26.107
31.533 24.101 25.944
31.533 24.105 25.793
31.533 24.109 25.636
31.532 24.118 25.474
31.532 24.126 25.315
31.532 24.121 25.157
31.531 24.109 25.005
31.531 24.113 24.841
31.530 24.117 24.685
31.529 24.116 24.532
31.529 24.123 24.371
31.528 24.123 24.219
31.527 24.112 24.060
31.526 24.108 23.896
31.526 24.113 23.744
31.525 24.117 23.584
31.524 24.117 23.426
31.524 24.107 23.267
31.523 24.101 23.111
31.523 24.110 22.955
31.522 24.115 22.802
31.521 24.125 22.630
31.521 24.130 22.491
31.520 24.122 22.315
31.520 24.112 22.170
31.519 24.102 22.002
31.519 24.103 21.846
31.518 24.109 21.697
31.517 24.108 21.535
31.517 24.107 21.382
31.516 24.101 21.216
31.516 24.106 21.063
31.515 24.112 20.904
31.515 24.105 20.749
31.514 24.100 20.590
31.514 24.101 20.432
31.513 24.102 20.273
31.513 24.107 20.118
31.512 24.105 19.955
31.512 24.098 19.802
31.511 24.105 19.639
31.511 24.106 19.491
31.510 24.100 19.328
31.509 24.101 19.165
31.509 24.104 19.018
31.508 24.104 18.845
31.508 24.098 18.697
31.507 24.088 18.538
31.506 24.077 18.382
31.505 24.073 18.219
31.505 24.084 18.067
31.504 24.098 17.905
31.503 24.099 17.748
31.502 24.098 17.588
31.501 24.100 17.433
31.501 24.098 17.279
31.500 24.105 17.120
31.499 24.110 16.947
31.499 24.106 16.792
31.498 24.105 16.638
31.498 24.110 16.485
31.497 24.127 16.327
31.497 24.148 16.163
31.497 24.146 15.996
31.496 24.139 15.839
31.496 24.140 15.692
31.496 24.154 15.529
31.495 24.162 15.371
31.495 24.152 15.202
31.494 24.149 15.059
31.493 24.149 14.881
31.493 24.155 14.729
31.492 24.155 14.581
31.491 24.033 14.429
31.490 23.852 14.358
31.488 23.550 14.243
31.487 23.457 14.105
31.486 23.348 13.953
31.485 23.152 13.895
31.644 24.599 30.814
31.644 24.502 30.745
31.643 24.422 30.675
31.643 24.343 30.594
31.642 24.281 30.512
31.642 24.173 30.354
31.641 24.108 30.201
31.641 24.079 30.046
31.641 24.072 29.887
31.641 24.073 29.727
31.641 24.075 29.568
31.641 24.081 29.416
31.641 24.085 29.260
31.641 24.088 29.100
31.641 24.090 28.939
31.641 24.098 28.783
31.641 24.109 28.629
31.640 24.111 28.468
31.640 24.111 28.308
31.639 24.109 28.161
31.638 24.097 27.994
31.637 24.086 27.838
31.637 24.087 27.678
31.636 24.089 27.523
31.635 24.090 27.369
31.635 24.093 27.211
31.634 24.095 27.046
31.634 24.086 26.897
31.633 24.083 26.743
31.633 24.094 26.573
31.633 24.103 26.424
31.633 24.102 26.266
31.633 24.100 26.104
31.633 24.108 25.947
31.632 24.119 25.794
31.632 24.126 25.628
31.632 24.133 25.468
31.631 24.142 25.321
31.631 24.136 25.156
31.630 24.122 24.999
31.630 24.124 24.848
31.629 24.129 24.689
31.628 24.130 24.526
31.628 24.134 24.375
31.627 24.130 24.203
31.626 24.127 24.064
31.626 24.126 23.896
31.625 24.125 23.741
31.624 24.131 23.584
31.624 24.130 23.422
31.623 24.116 23.280
31.622 24.109 23.107
31.622 24.111 22.947
31.621 24.119 22.799
31.621 24.130 22.637
31.620 24.136 22.475
31.620 24.132 22.322
31.619 24.120 22.168
31.618 24.111 22.009
31.618 24.115 21.853
31.617 24.118 21.691
31.617 24.114 21.532
31.616 24.113 21.382
31.616 24.114 21.224
31.615 24.120 21.060
31.615 24.131 20.897
31.614 24.124 20.745
31.614 24.110 20.587
31.613 24.104 20.436
31.613 24.107 20.273
31.612 24.110 20.112
31.612 24.109 19.959
31.611 24.105 19.801
31.610 24.114 19.645
31.610 24.122 19.482
31.609 24.118 19.326
31.609 24.118 19.165
31.608 24.115 19.015
31.607 24.107 18.851
31.607 24.105 18.697
31.606 24.098 18.540
31.605 24.089 18.374
31.605 24.086 18.229
31.604 24.097 18.062
31.603 24.111 17.901
31.602 24.114 17.744
31.601 24.115 17.589
31.601 24.115 17.432
31.600 24.111 17.263
31.599 24.112 17.117
31.599 24.114 16.954
31.598 24.111 16.808
31.597 24.113 16.641
31.597 24.121 16.477
31.597 24.140 16.307
31.596 24.159 16.164
31.596 24.156 16.015
31.596 24.145 15.837
31.595 24.147 15.687
31.595 24.166 15.525
31.594 24.171 15.364
31.594 24.158 15.210
31.593 24.134 15.060
31.592 24.146 14.878
31.592 24.142 14.739
31.591 24.141 14.584
31.591 24.185 14.490
31.590 24.095 14.404
31.589 23.934 14.341
31.588 23.755 14.291
31.588 23.614 14.238
31.587 23.533 14.171
31.586 23.466 14.012
31.585 23.382 13.956
31.584 23.169 13.913
31.743 24.592 30.826
31.742 24.527 30.746
31.742 24.447 30.669
31.742 24.372 30.590
31.741 24.304 30.515
31.741 24.193 30.360
31.740 24.121 30.197
31.740 24.089 30.043
31.740 24.081 29.890
31.740 24.081 29.732
31.740 24.085 29.574
31.740 24.095 29.412
31.740 24.099 29.254
31.740 24.103 29.099
31.740 24.102 28.944
31.740 24.107 28.779
31.739 24.118 28.629
31.739 24.112 28.468
31.738 24.112 28.309
31.738 24.115 28.152
31.737 24.106 28.001
31.736 24.095 27.834
31.735 24.093 27.687
31.735 24.099 27.525
31.734 24.103 27.367
31.733 24.108 27.202
31.733 24.109 27.044
31.733 24.096 26.898
31.732 24.092 26.742
31.732 24.100 26.574
31.732 24.108 26.422
31.732 24.105 26.261
31.731 24.104 26.108
31.731 24.117 25.950
31.731 24.136 25.786
31.731 24.140 25.629
31.731 24.143 25.482
31.730 24.151 25.315
31.730 24.146 25.155
31.729 24.135 25.003
31.729 24.135 24.848
31.728 24.143 24.681
31.727 24.141 24.527
31.727 24.142 24.373
31.726 24.139 24.220
31.725 24.139 24.043
31.724 24.140 23.902
31.724 24.140 23.736
31.723 24.145 23.587
31.722 24.141 23.425
31.722 24.127 23.269
31.721 24.122 23.110
31.721 24.124 22.954
31.720 24.131 22.787
31.719 24.138 22.647
31.719 24.142 22.471
31.718 24.133 22.325
31.718 24.121 22.165
31.717 24.121 22.007
31.717 24.122 21.851
31.716 24.124 21.694
31.716 24.125 21.536
31.715 24.122 21.374
31.714 24.130 21.212
31.714 24.145 21.062
31.714 24.150 20.905
[truncated: 1,654,882 more chars]
