# Supplementary material for: Viewpoint Planning for Range Sensors Using Feature Cluster Constrained Spaces for Robot Vision Systems
Source: Sensors (Basel). 2023 Sep 18;23(18):7964. doi: 10.3390/s23187964 (PMC10537344; doi:10.3390/s23187964)
Supplement: Supplementary file 1 [file sensors-23-07964-s001.zip › Academic Example CMM/measurements/z1.xyz]

0.156 55.837 13.865
0.154 55.675 13.848
0.152 55.598 13.835
0.150 55.441 13.847
0.148 55.275 13.868
0.145 55.122 13.830
0.143 54.970 13.797
0.140 54.815 13.768
0.138 54.658 13.772
0.136 54.501 13.754
0.133 54.346 13.715
0.131 54.180 13.765
0.129 54.007 13.844
0.127 53.855 13.836
0.124 53.697 13.786
0.122 53.541 13.777
0.119 53.380 13.792
0.117 53.224 13.793
0.115 53.060 13.798
0.113 52.911 13.797
0.110 52.744 13.759
0.107 52.599 13.741
0.105 52.436 13.747
0.104 52.353 13.745
0.099 52.033 13.732
0.097 51.884 13.708
0.088 51.254 13.675
0.086 51.090 13.664
0.084 50.928 13.691
0.082 50.775 13.710
0.079 50.612 13.696
0.075 50.387 13.645
0.059 49.350 13.674
0.057 49.204 13.623
0.053 48.967 13.592
0.052 48.873 13.650
0.047 48.466 13.712
0.045 48.316 13.706
0.043 48.161 13.687
0.041 48.000 13.661
0.038 47.844 13.631
0.036 47.691 13.620
0.035 47.524 13.692
0.258 55.903 13.890
0.252 55.511 13.897
0.246 55.030 13.900
0.141 47.823 13.815
0.139 47.663 13.812
0.138 47.584 13.820
0.134 47.349 13.798
0.133 47.273 13.789
0.359 55.924 13.872
0.356 55.755 13.864
0.354 55.589 13.874
0.351 55.442 13.857
0.349 55.275 13.877
0.347 55.107 13.862
0.345 54.963 13.875
0.342 54.798 13.884
0.340 54.638 13.892
0.338 54.476 13.884
0.336 54.327 13.876
0.333 54.156 13.882
0.331 54.006 13.882
0.328 53.836 13.881
0.326 53.683 13.891
0.324 53.524 13.898
0.322 53.364 13.900
0.319 53.202 13.900
0.317 53.045 13.899
0.314 52.885 13.898
0.312 52.729 13.891
0.310 52.572 13.882
0.307 52.416 13.878
0.305 52.251 13.885
0.303 52.096 13.893
0.301 51.936 13.885
0.299 51.775 13.890
0.297 51.617 13.889
0.294 51.457 13.888
0.292 51.301 13.895
0.290 51.139 13.898
0.288 50.980 13.909
0.286 50.820 13.917
0.284 50.663 13.920
0.282 50.503 13.919
0.279 50.346 13.914
0.276 50.186 13.893
0.274 50.035 13.892
0.272 49.870 13.898
0.269 49.711 13.902
0.267 49.555 13.909
0.264 49.396 13.896
0.262 49.235 13.930
0.260 49.077 13.922
0.257 48.916 13.922
0.255 48.761 13.925
0.253 48.603 13.900
0.250 48.446 13.884
0.248 48.290 13.885
0.246 48.131 13.896
0.244 47.968 13.895
0.243 47.884 13.888
0.239 47.585 13.869
0.237 47.413 13.874
0.234 47.261 13.869
0.231 47.025 13.880
0.230 46.942 13.872
0.227 46.788 13.883
0.226 46.697 13.895
0.047 35.763 13.694
0.458 55.911 13.867
0.455 55.758 13.848
0.453 55.599 13.854
0.451 55.434 13.867
0.449 55.278 13.864
0.446 55.125 13.850
0.444 54.960 13.846
0.442 54.798 13.875
0.440 54.637 13.881
0.437 54.479 13.871
0.435 54.325 13.859
0.432 54.164 13.863
0.430 53.998 13.863
0.428 53.855 13.870
0.426 53.680 13.881
0.423 53.521 13.886
0.421 53.365 13.887
0.419 53.212 13.890
0.416 53.048 13.885
0.414 52.887 13.881
0.412 52.736 13.880
0.409 52.572 13.873
0.407 52.412 13.868
0.405 52.259 13.876
0.402 52.094 13.885
0.400 51.940 13.869
0.398 51.776 13.884
0.396 51.617 13.883
0.394 51.461 13.873
0.392 51.311 13.876
0.390 51.142 13.881
0.388 50.975 13.908
0.386 50.823 13.918
0.383 50.654 13.925
0.381 50.504 13.923
0.378 50.348 13.897
0.376 50.197 13.898
0.374 50.024 13.902
0.371 49.868 13.908
0.369 49.716 13.912
0.366 49.550 13.916
0.364 49.394 13.918
0.361 49.228 13.946
0.359 49.076 13.943
0.357 48.915 13.941
0.355 48.756 13.939
0.352 48.604 13.911
0.350 48.445 13.896
0.348 48.291 13.900
0.346 48.126 13.911
0.344 47.972 13.914
0.342 47.811 13.908
0.340 47.649 13.897
0.338 47.502 13.904
0.335 47.328 13.893
0.333 47.187 13.895
0.331 47.025 13.897
0.328 46.859 13.900
0.326 46.701 13.916
0.323 46.547 13.913
0.320 46.388 13.901
0.317 46.228 13.902
0.314 46.064 13.909
0.312 45.912 13.911
0.309 45.754 13.911
0.306 45.594 13.907
0.304 45.435 13.901
0.301 45.285 13.901
0.299 45.120 13.922
0.296 44.960 13.933
0.294 44.805 13.923
0.291 44.648 13.926
0.289 44.487 13.922
0.287 44.332 13.919
0.284 44.173 13.930
0.282 44.014 13.927
0.279 43.856 13.924
0.277 43.702 13.910
0.274 43.543 13.893
0.272 43.385 13.889
0.269 43.229 13.888
0.267 43.070 13.896
0.265 42.911 13.901
0.262 42.754 13.900
0.260 42.600 13.899
0.257 42.439 13.895
0.255 42.282 13.882
0.252 42.126 13.885
0.250 41.967 13.888
0.248 41.888 13.889
0.246 41.729 13.886
0.243 41.577 13.871
0.240 41.417 13.859
0.237 41.262 13.847
0.235 41.103 13.843
0.232 40.948 13.854
0.230 40.786 13.870
0.227 40.630 13.881
0.225 40.467 13.885
0.222 40.311 13.881
0.220 40.155 13.871
0.217 39.998 13.856
0.215 39.843 13.868
0.213 39.684 13.871
0.210 39.528 13.839
0.208 39.372 13.830
0.206 39.210 13.830
0.205 39.131 13.829
0.203 38.980 13.840
0.201 38.893 13.849
0.199 38.742 13.860
0.197 38.584 13.855
0.194 38.429 13.851
0.192 38.267 13.862
0.189 38.111 13.882
0.187 37.944 13.880
0.185 37.868 13.876
0.557 55.907 13.853
0.555 55.758 13.856
0.553 55.594 13.861
0.550 55.435 13.867
0.548 55.276 13.855
0.546 55.122 13.840
0.543 54.967 13.846
0.541 54.798 13.860
0.539 54.636 13.860
0.536 54.490 13.844
0.534 54.322 13.836
0.532 54.173 13.839
0.529 54.009 13.837
0.527 53.845 13.846
0.525 53.688 13.860
0.523 53.533 13.861
0.520 53.364 13.861
0.518 53.213 13.863
0.515 53.050 13.857
0.513 52.900 13.851
0.511 52.729 13.855
0.508 52.580 13.848
0.506 52.415 13.843
0.504 52.260 13.852
0.502 52.095 13.857
0.500 51.946 13.864
0.497 51.780 13.874
0.495 51.624 13.868
0.493 51.461 13.858
0.491 51.300 13.861
0.489 51.141 13.868
0.487 50.995 13.882
0.485 50.823 13.896
0.483 50.665 13.908
0.480 50.500 13.909
0.478 50.347 13.905
0.475 50.182 13.905
0.473 50.031 13.910
0.471 49.871 13.918
0.468 49.711 13.920
0.466 49.551 13.923
0.463 49.391 13.924
0.461 49.231 13.930
0.459 49.075 13.936
0.456 48.915 13.934
0.454 48.755 13.928
0.452 48.604 13.910
0.449 48.453 13.892
0.447 48.283 13.895
0.445 48.125 13.907
0.443 47.967 13.912
0.441 47.814 13.909
0.439 47.649 13.907
0.437 47.496 13.916
0.435 47.331 13.916
0.433 47.178 13.915
0.430 47.018 13.905
0.428 46.868 13.905
0.425 46.704 13.925
0.422 46.534 13.924
0.420 46.384 13.917
0.417 46.230 13.920
0.414 46.074 13.928
0.411 45.906 13.927
0.409 45.749 13.928
0.406 45.596 13.926
0.403 45.442 13.918
0.401 45.275 13.917
0.398 45.119 13.932
0.396 44.964 13.940
0.393 44.801 13.933
0.391 44.643 13.940
0.389 44.489 13.939
0.386 44.326 13.931
0.384 44.174 13.933
0.381 44.019 13.924
0.379 43.857 13.919
0.376 43.696 13.911
0.374 43.544 13.906
0.371 43.388 13.907
0.369 43.226 13.908
0.367 43.067 13.919
0.364 42.911 13.923
0.362 42.749 13.919
0.359 42.590 13.916
0.357 42.444 13.901
0.354 42.284 13.900
0.352 42.121 13.908
0.349 41.971 13.905
0.346 41.800 13.893
0.344 41.664 13.883
0.341 41.484 13.886
0.338 41.335 13.886
0.336 41.177 13.876
0.333 41.025 13.875
0.330 40.857 13.882
0.328 40.706 13.899
0.326 40.545 13.909
0.323 40.393 13.907
0.321 40.236 13.901
0.318 40.077 13.890
0.316 39.912 13.885
0.314 39.761 13.891
0.312 39.606 13.888
0.309 39.447 13.868
0.307 39.289 13.855
0.304 39.135 13.854
0.302 38.976 13.866
0.300 38.822 13.874
0.298 38.663 13.867
0.295 38.496 13.875
0.293 38.339 13.880
0.290 38.183 13.889
0.288 38.033 13.902
0.285 37.872 13.894
0.282 37.716 13.868
0.279 37.561 13.844
0.276 37.405 13.834
0.273 37.246 13.851
0.271 37.081 13.876
0.268 36.928 13.881
0.266 36.772 13.882
0.263 36.617 13.891
0.260 36.455 13.899
0.258 36.302 13.886
0.255 36.141 13.880
0.252 35.986 13.869
0.249 35.828 13.861
0.247 35.674 13.870
0.244 35.513 13.879
0.241 35.359 13.885
0.238 35.200 13.869
0.236 35.046 13.849
0.233 34.886 13.863
0.232 34.806 13.875
0.229 34.652 13.884
0.226 34.491 13.854
0.224 34.339 13.854
0.221 34.179 13.876
0.219 34.021 13.872
0.216 33.865 13.866
0.213 33.706 13.859
0.210 33.553 13.835
0.207 33.391 13.815
0.206 33.314 13.822
0.203 33.160 13.847
0.201 33.001 13.854
0.198 32.844 13.855
0.195 32.681 13.853
0.194 32.601 13.850
0.191 32.451 13.856
0.190 32.366 13.865
0.656 55.919 13.854
0.653 55.753 13.849
0.651 55.597 13.854
0.649 55.439 13.859
0.647 55.280 13.852
0.644 55.119 13.845
0.642 54.959 13.853
0.640 54.801 13.870
0.638 54.640 13.873
0.635 54.481 13.854
0.633 54.324 13.845
0.630 54.168 13.847
0.628 54.008 13.843
0.626 53.848 13.853
0.624 53.694 13.866
0.621 53.526 13.864
0.619 53.366 13.866
0.616 53.207 13.867
0.614 53.048 13.856
0.612 52.897 13.853
0.609 52.733 13.862
0.607 52.572 13.858
0.605 52.421 13.854
0.602 52.256 13.866
0.600 52.092 13.863
0.598 51.945 13.861
0.596 51.780 13.867
0.594 51.620 13.860
0.592 51.466 13.851
0.590 51.307 13.856
0.587 51.142 13.863
0.585 50.986 13.875
0.583 50.821 13.895
0.581 50.663 13.909
0.579 50.500 13.914
0.577 50.353 13.914
0.574 50.185 13.911
0.572 50.025 13.913
0.569 49.867 13.919
0.567 49.715 13.921
0.564 49.548 13.926
0.562 49.396 13.928
0.559 49.230 13.937
0.557 49.069 13.944
0.555 48.917 13.944
0.553 48.760 13.940
0.550 48.594 13.923
0.548 48.451 13.900
0.546 48.285 13.900
0.544 48.128 13.909
0.542 47.971 13.910
0.540 47.802 13.909
0.538 47.659 13.912
0.536 47.485 13.922
0.534 47.334 13.927
0.531 47.179 13.924
0.529 47.019 13.906
0.526 46.861 13.906
0.524 46.698 13.926
0.521 46.547 13.925
0.518 46.387 13.919
0.515 46.227 13.922
0.513 46.068 13.926
0.510 45.914 13.925
0.507 45.750 13.924
0.504 45.593 13.925
0.502 45.436 13.915
0.499 45.279 13.909
0.497 45.122 13.916
0.494 44.960 13.925
0.492 44.804 13.927
0.489 44.647 13.933
0.487 44.486 13.938
0.485 44.333 13.932
0.482 44.174 13.927
0.480 44.014 13.919
0.477 43.852 13.909
0.475 43.709 13.905
0.472 43.537 13.904
0.470 43.382 13.905
0.468 43.227 13.914
0.465 43.074 13.923
0.463 42.908 13.925
0.460 42.754 13.921
0.458 42.593 13.915
0.455 42.436 13.908
0.453 42.279 13.910
0.450 42.119 13.917
0.448 41.972 13.913
0.445 41.802 13.904
0.442 41.647 13.897
0.440 41.492 13.897
0.437 41.343 13.897
0.434 41.176 13.894
0.432 41.022 13.895
0.429 40.861 13.903
0.427 40.699 13.921
0.425 40.541 13.934
0.422 40.390 13.934
0.420 40.233 13.922
0.417 40.070 13.909
0.415 39.916 13.900
0.413 39.757 13.909
0.410 39.604 13.910
0.408 39.447 13.894
0.406 39.287 13.883
0.403 39.134 13.882
0.401 38.971 13.889
0.399 38.816 13.893
0.397 38.661 13.896
0.394 38.500 13.900
0.392 38.344 13.902
0.389 38.180 13.911
0.386 38.035 13.907
0.384 37.869 13.911
0.381 37.710 13.894
0.378 37.560 13.877
0.375 37.397 13.879
0.373 37.248 13.880
0.370 37.086 13.879
0.367 36.932 13.900
0.364 36.770 13.901
0.362 36.615 13.909
0.359 36.457 13.903
0.356 36.298 13.893
0.354 36.148 13.883
0.351 35.984 13.883
0.348 35.824 13.885
0.345 35.674 13.890
0.343 35.513 13.894
0.340 35.356 13.891
0.337 35.204 13.890
0.335 35.044 13.883
0.332 34.886 13.885
0.329 34.722 13.896
0.327 34.573 13.892
0.324 34.416 13.886
0.321 34.253 13.893
0.319 34.100 13.895
0.316 33.939 13.879
0.313 33.784 13.870
0.311 33.632 13.873
0.308 33.473 13.863
0.305 33.323 13.854
0.302 33.150 13.854
0.299 32.994 13.860
0.297 32.839 13.869
0.294 32.691 13.869
0.291 32.520 13.867
0.289 32.380 13.878
0.286 32.212 13.887
0.283 32.051 13.888
0.280 31.897 13.889
0.278 31.742 13.893
0.275 31.581 13.889
0.272 31.424 13.881
0.269 31.267 13.884
0.267 31.110 13.886
0.264 30.953 13.875
0.261 30.793 13.864
0.258 30.638 13.872
0.256 30.481 13.881
0.253 30.327 13.869
0.250 30.166 13.859
0.247 30.009 13.838
0.245 29.852 13.853
0.242 29.692 13.858
0.239 29.538 13.838
0.237 29.382 13.824
0.234 29.223 13.828
0.231 29.063 13.824
0.229 28.909 13.838
0.227 28.752 13.856
0.224 28.591 13.843
0.221 28.433 13.835
0.219 28.356 13.836
0.217 28.200 13.848
0.214 28.042 13.845
0.210 27.885 13.833
0.208 27.729 13.845
0.205 27.569 13.862
0.202 27.409 13.867
0.190 26.787 13.854
0.186 26.623 13.851
0.184 26.469 13.863
0.181 26.310 13.862
0.179 26.227 13.859
0.173 25.918 13.844
0.172 25.829 13.837
0.164 25.361 13.876
0.755 55.922 13.851
0.753 55.758 13.846
0.751 55.595 13.849
0.748 55.439 13.854
0.746 55.274 13.850
0.744 55.125 13.845
0.741 54.955 13.853
0.739 54.805 13.867
0.737 54.638 13.868
0.735 54.485 13.854
0.732 54.326 13.848
0.730 54.167 13.845
0.728 54.010 13.844
0.725 53.841 13.852
0.723 53.686 13.864
0.721 53.532 13.866
0.718 53.367 13.868
0.716 53.215 13.873
0.713 53.049 13.862
0.711 52.891 13.860
0.709 52.731 13.872
0.707 52.573 13.869
0.704 52.412 13.866
0.702 52.258 13.876
0.700 52.100 13.867
0.697 51.937 13.859
0.695 51.779 13.864
0.693 51.628 13.858
0.691 51.465 13.850
0.689 51.303 13.855
0.687 51.145 13.861
0.685 50.985 13.874
0.683 50.828 13.894
0.681 50.664 13.906
0.679 50.504 13.916
0.676 50.337 13.916
0.674 50.189 13.910
0.671 50.035 13.911
0.669 49.865 13.916
0.666 49.710 13.920
0.664 49.551 13.925
0.661 49.390 13.925
0.659 49.240 13.931
0.657 49.072 13.938
0.654 48.918 13.942
0.652 48.757 13.942
0.650 48.597 13.929
0.647 48.448 13.906
0.645 48.281 13.898
0.643 48.130 13.903
0.641 47.972 13.906
0.639 47.814 13.908
0.637 47.653 13.912
0.635 47.488 13.928
0.633 47.329 13.937
0.631 47.179 13.926
0.628 47.015 13.907
0.626 46.867 13.906
0.623 46.704 13.925
0.621 46.537 13.927
0.618 46.384 13.924
0.615 46.231 13.932
0.612 46.064 13.936
0.609 45.909 13.933
0.607 45.754 13.934
0.604 45.599 13.932
0.601 45.435 13.921
0.599 45.277 13.918
0.596 45.127 13.923
0.594 44.965 13.930
0.591 44.793 13.934
0.589 44.646 13.943
0.587 44.486 13.947
0.584 44.328 13.941
0.582 44.169 13.934
0.579 44.017 13.927
0.577 43.858 13.919
0.574 43.696 13.916
0.572 43.541 13.921
0.570 43.388 13.928
0.567 43.227 13.934
0.565 43.059 13.936
0.563 42.910 13.934
0.560 42.750 13.927
0.557 42.592 13.917
0.555 42.442 13.913
0.552 42.281 13.917
0.550 42.123 13.924
0.547 41.960 13.920
0.545 41.810 13.916
0.542 41.649 13.911
0.539 41.493 13.910
0.537 41.333 13.913
0.534 41.175 13.912
0.531 41.019 13.907
0.529 40.862 13.918
0.527 40.699 13.937
0.524 40.548 13.950
0.522 40.385 13.948
0.519 40.230 13.938
0.517 40.068 13.919
0.514 39.922 13.908
0.512 39.758 13.920
0.510 39.602 13.922
0.508 39.437 13.909
0.505 39.292 13.901
0.503 39.133 13.897
0.501 38.976 13.899
0.498 38.810 13.900
0.496 38.659 13.904
0.494 38.498 13.908
0.491 38.345 13.906
0.489 38.190 13.910
0.486 38.024 13.913
0.483 37.873 13.912
0.480 37.710 13.903
0.478 37.560 13.896
0.475 37.397 13.897
0.472 37.248 13.896
0.469 37.083 13.895
0.467 36.931 13.895
0.464 36.772 13.897
0.461 36.611 13.901
0.459 36.465 13.903
0.456 36.296 13.899
0.453 36.139 13.893
0.450 35.988 13.892
0.448 35.825 13.896
0.445 35.676 13.904
0.442 35.517 13.905
0.440 35.355 13.907
0.437 35.194 13.908
0.434 35.042 13.901
0.432 34.884 13.904
0.429 34.728 13.911
0.426 34.570 13.912
0.424 34.413 13.911
0.421 34.256 13.916
0.418 34.098 13.908
0.416 33.944 13.897
0.413 33.785 13.888
0.410 33.626 13.882
0.407 33.468 13.871
0.405 33.319 13.868
0.402 33.152 13.876
0.399 33.004 13.886
0.396 32.840 13.897
0.394 32.679 13.895
0.391 32.530 13.889
0.388 32.366 13.892
0.385 32.212 13.898
0.383 32.057 13.903
0.380 31.895 13.901
0.377 31.738 13.900
0.374 31.586 13.893
0.371 31.423 13.884
0.369 31.271 13.892
0.366 31.110 13.898
0.363 30.953 13.895
0.360 30.797 13.886
0.358 30.639 13.885
0.355 30.480 13.886
0.352 30.323 13.874
0.349 30.168 13.850
0.347 30.011 13.864
0.344 29.853 13.870
0.342 29.690 13.864
0.339 29.540 13.861
0.337 29.382 13.865
0.334 29.224 13.861
0.331 29.064 13.857
0.329 28.907 13.871
0.326 28.750 13.883
0.323 28.596 13.877
0.320 28.439 13.865
0.317 28.277 13.855
0.314 28.118 13.847
0.311 27.965 13.848
0.308 27.806 13.850
0.305 27.649 13.859
0.303 27.489 13.874
0.300 27.353 13.875
0.297 27.177 13.877
0.293 27.011 13.875
0.290 26.851 13.878
0.288 26.709 13.881
0.285 26.546 13.868
0.281 26.383 13.866
0.279 26.237 13.875
0.276 26.071 13.870
0.273 25.922 13.867
0.270 25.760 13.861
0.267 25.600 13.867
0.264 25.441 13.864
0.262 25.282 13.884
0.259 25.131 13.880
0.255 24.972 13.860
0.252 24.814 13.856
0.249 24.657 13.860
0.246 24.498 13.851
0.243 24.342 13.852
0.239 24.184 13.852
0.236 24.026 13.841
0.233 23.873 13.852
0.230 23.711 13.871
0.227 23.549 13.865
0.224 23.397 13.852
0.222 23.240 13.854
0.219 23.081 13.848
0.216 22.925 13.850
0.214 22.764 13.858
0.211 22.609 13.854
0.209 22.451 13.845
0.206 22.289 13.841
0.203 22.137 13.846
0.200 21.979 13.841
0.198 21.821 13.846
0.195 21.663 13.858
0.191 21.505 13.826
0.188 21.348 13.798
0.185 21.190 13.832
0.182 21.033 13.861
0.179 20.875 13.858
0.177 20.795 13.854
0.174 20.638 13.849
0.170 20.488 13.840
0.168 20.399 13.839
0.854 55.913 13.850
0.851 55.759 13.845
0.849 55.596 13.847
0.847 55.442 13.853
0.845 55.279 13.851
0.842 55.123 13.849
0.840 54.955 13.857
0.838 54.799 13.863
0.836 54.647 13.866
0.833 54.479 13.859
0.831 54.330 13.851
0.828 54.165 13.847
0.826 54.000 13.845
0.824 53.857 13.852
0.821 53.683 13.861
0.819 53.529 13.863
0.817 53.365 13.870
0.815 53.212 13.876
0.812 53.049 13.865
0.810 52.890 13.864
0.807 52.736 13.874
0.805 52.570 13.873
0.803 52.417 13.866
0.801 52.253 13.873
0.798 52.094 13.867
0.796 51.946 13.857
0.794 51.779 13.859
0.792 51.617 13.858
0.790 51.469 13.851
0.787 51.304 13.853
0.785 51.149 13.861
0.783 50.983 13.872
0.781 50.828 13.892
0.779 50.661 13.907
0.777 50.506 13.918
0.775 50.341 13.919
0.772 50.189 13.911
0.770 50.031 13.905
0.767 49.866 13.907
0.765 49.716 13.915
0.762 49.550 13.920
0.760 49.394 13.922
0.757 49.231 13.927
0.755 49.074 13.935
0.753 48.918 13.943
0.751 48.754 13.943
0.748 48.599 13.929
0.746 48.445 13.908
0.744 48.291 13.898
0.742 48.122 13.901
0.740 47.968 13.906
0.738 47.812 13.910
0.736 47.657 13.917
0.734 47.489 13.931
0.732 47.338 13.942
0.729 47.171 13.930
0.727 47.018 13.910
0.724 46.862 13.907
0.722 46.702 13.922
0.719 46.545 13.924
0.716 46.385 13.923
0.714 46.227 13.931
0.711 46.065 13.935
0.708 45.906 13.935
0.705 45.752 13.937
0.702 45.591 13.932
0.700 45.442 13.921
0.697 45.282 13.915
0.695 45.115 13.922
0.692 44.964 13.930
0.690 44.804 13.933
0.687 44.641 13.945
0.685 44.489 13.949
0.683 44.323 13.940
0.680 44.176 13.932
0.678 44.013 13.925
0.675 43.864 13.918
0.673 43.696 13.917
0.671 43.539 13.926
0.668 43.380 13.941
0.666 43.225 13.946
0.663 43.066 13.944
0.661 42.901 13.937
0.659 42.762 13.924
0.656 42.592 13.915
0.653 42.438 13.916
0.651 42.281 13.923
0.648 42.121 13.930
0.646 41.962 13.931
0.643 41.804 13.927
0.641 41.651 13.926
0.638 41.490 13.925
0.635 41.328 13.926
0.633 41.178 13.925
0.630 41.020 13.919
0.627 40.858 13.929
0.625 40.702 13.947
0.623 40.541 13.963
0.620 40.386 13.959
0.618 40.224 13.948
0.615 40.081 13.933
0.613 39.915 13.919
0.611 39.758 13.928
0.608 39.599 13.933
0.606 39.442 13.923
0.604 39.285 13.916
0.602 39.130 13.913
0.599 38.970 13.915
0.597 38.812 13.912
0.595 38.662 13.914
0.592 38.495 13.925
0.590 38.347 13.924
0.587 38.181 13.922
0.584 38.029 13.918
0.582 37.871 13.913
0.579 37.719 13.909
0.576 37.551 13.909
0.573 37.401 13.910
0.571 37.240 13.907
0.568 37.088 13.909
0.565 36.929 13.912
0.562 36.766 13.914
0.560 36.613 13.912
0.557 36.460 13.909
0.554 36.299 13.908
0.552 36.146 13.905
0.549 35.986 13.903
0.546 35.826 13.906
0.544 35.669 13.914
0.541 35.509 13.911
0.538 35.363 13.915
0.536 35.201 13.918
0.533 35.047 13.912
0.530 34.876 13.911
0.528 34.730 13.918
0.525 34.568 13.921
0.522 34.407 13.925
0.520 34.252 13.932
0.517 34.100 13.916
0.514 33.940 13.904
0.511 33.786 13.901
0.509 33.625 13.891
0.506 33.478 13.879
0.503 33.314 13.879
0.500 33.150 13.891
0.498 32.994 13.904
0.495 32.849 13.913
0.492 32.676 13.909
0.489 32.532 13.902
0.487 32.368 13.899
0.484 32.206 13.901
0.481 32.056 13.907
0.478 31.895 13.907
0.476 31.743 13.900
0.472 31.577 13.890
0.470 31.426 13.881
0.467 31.273 13.885
0.464 31.108 13.893
0.462 30.956 13.895
0.459 30.793 13.890
0.456 30.641 13.883
0.453 30.481 13.877
0.451 30.320 13.866
0.448 30.169 13.871
0.446 30.011 13.884
0.443 29.847 13.892
0.441 29.701 13.890
0.438 29.536 13.889
0.435 29.378 13.890
0.433 29.219 13.882
0.430 29.068 13.879
0.427 28.905 13.890
0.425 28.750 13.899
0.422 28.593 13.891
0.419 28.437 13.878
0.416 28.281 13.866
0.413 28.114 13.854
0.410 27.967 13.859
0.407 27.804 13.865
0.404 27.648 13.875
0.401 27.493 13.888
0.398 27.332 13.893
0.395 27.175 13.896
0.392 27.024 13.892
0.389 26.861 13.892
0.386 26.699 13.890
0.383 26.554 13.882
0.380 26.387 13.878
0.377 26.233 13.885
0.374 26.071 13.887
0.372 25.909 13.885
0.369 25.759 13.881
0.366 25.607 13.887
0.363 25.449 13.881
0.360 25.282 13.889
0.357 25.128 13.885
0.354 24.974 13.873
0.351 24.814 13.869
0.348 24.658 13.868
0.344 24.499 13.854
0.341 24.342 13.855
0.338 24.184 13.867
0.335 24.028 13.865
0.332 23.864 13.861
0.329 23.712 13.870
0.326 23.561 13.877
0.323 23.394 13.867
0.320 23.235 13.862
0.318 23.084 13.866
0.315 22.929 13.865
0.312 22.763 13.860
0.310 22.612 13.852
0.307 22.447 13.846
0.304 22.293 13.843
0.302 22.138 13.848
0.299 21.979 13.851
0.296 21.819 13.853
0.293 21.667 13.857
0.290 21.503 13.846
0.287 21.348 13.841
0.284 21.192 13.850
0.281 21.029 13.860
0.278 20.888 13.865
0.274 20.726 13.862
0.272 20.619 13.861
0.269 20.475 13.856
0.266 20.334 13.848
0.262 20.169 13.863
0.259 20.010 13.874
0.256 19.855 13.856
0.253 19.690 13.864
0.250 19.538 13.866
0.247 19.376 13.855
0.244 19.220 13.828
0.242 19.059 13.828
0.239 18.904 13.821
0.236 18.742 13.815
0.233 18.588 13.813
0.230 18.433 13.816
0.227 18.274 13.836
0.224 18.115 13.853
0.221 17.958 13.846
0.218 17.805 13.863
0.215 17.643 13.840
0.213 17.566 13.846
0.210 17.407 13.842
0.206 17.250 13.831
0.203 17.091 13.819
0.199 16.934 13.812
0.196 16.774 13.827
0.193 16.620 13.829
0.190 16.464 13.825
0.186 16.303 13.834
0.183 16.148 13.830
0.180 15.982 13.827
0.177 15.837 13.830
0.175 15.746 13.829
0.172 15.598 13.838
0.169 15.432 13.853
0.164 15.199 13.824
0.160 15.045 13.803
0.157 14.887 13.808
0.154 14.721 13.814
0.152 14.642 13.812
0.063 10.299 13.766
0.061 10.215 13.759
0.051 9.744 13.752
0.048 9.586 13.765
0.045 9.425 13.748
0.041 9.262 13.710
0.037 9.100 13.674
0.034 8.941 13.660
0.031 8.782 13.666
0.030 8.703 13.667
0.952 55.915 13.855
0.950 55.759 13.848
0.948 55.596 13.850
0.945 55.438 13.853
0.943 55.282 13.849
0.941 55.122 13.849
0.938 54.958 13.854
0.936 54.802 13.855
0.934 54.642 13.855
0.932 54.484 13.854
0.929 54.325 13.849
0.927 54.167 13.847
0.925 54.012 13.849
0.922 53.846 13.857
0.920 53.682 13.861
0.918 53.535 13.861
0.915 53.371 13.869
0.913 53.203 13.875
0.911 53.055 13.866
0.908 52.890 13.864
0.906 52.729 13.877
0.904 52.577 13.873
0.901 52.415 13.863
0.899 52.255 13.872
0.897 52.101 13.867
0.894 51.932 13.858
0.892 51.787 13.859
0.890 51.622 13.858
0.888 51.471 13.853
0.886 51.302 13.851
0.884 51.151 13.857
0.882 50.979 13.872
0.880 50.828 13.889
0.878 50.662 13.905
0.876 50.507 13.918
0.873 50.344 13.920
0.871 50.181 13.909
0.868 50.032 13.899
0.866 49.871 13.901
0.863 49.713 13.908
0.861 49.549 13.915
0.858 49.401 13.915
0.856 49.236 13.915
0.853 49.072 13.924
0.851 48.917 13.933
0.849 48.756 13.934
0.847 48.607 13.922
0.844 48.439 13.905
0.842 48.289 13.896
0.840 48.133 13.898
0.838 47.968 13.906
0.836 47.815 13.912
0.834 47.645 13.917
0.832 47.492 13.931
0.830 47.337 13.938
0.828 47.172 13.929
0.825 47.023 13.912
0.823 46.862 13.907
0.820 46.703 13.918
0.817 46.538 13.923
0.815 46.390 13.923
0.812 46.226 13.930
0.809 46.067 13.934
0.806 45.911 13.932
0.804 45.751 13.934
0.801 45.596 13.925
0.798 45.436 13.912
0.796 45.282 13.907
0.793 45.123 13.915
0.791 44.960 13.925
0.788 44.804 13.930
0.786 44.642 13.941
0.784 44.489 13.946
0.781 44.326 13.939
0.779 44.175 13.935
0.776 44.015 13.930
0.774 43.860 13.922
0.771 43.702 13.918
0.769 43.542 13.928
0.767 43.376 13.949
0.765 43.226 13.955
0.762 43.064 13.948
0.759 42.908 13.939
0.757 42.752 13.924
0.754 42.596 13.917
0.752 42.432 13.918
0.749 42.284 13.923
0.747 42.116 13.928
0.744 41.965 13.927
0.742 41.816 13.925
0.739 41.641 13.929
0.737 41.492 13.932
0.734 41.333 13.933
0.731 41.174 13.931
0.728 41.015 13.926
0.726 40.861 13.930
0.724 40.707 13.946
0.721 40.538 13.963
0.719 40.385 13.960
0.716 40.229 13.944
0.714 40.073 13.931
0.711 39.911 13.918
0.709 39.763 13.925
0.707 39.598 13.934
0.705 39.443 13.928
0.702 39.285 13.924
0.700 39.129 13.924
0.698 38.977 13.925
0.695 38.811 13.917
0.693 38.653 13.918
0.691 38.501 13.930
0.688 38.344 13.931
0.686 38.183 13.928
0.683 38.027 13.917
0.680 37.871 13.909
0.677 37.716 13.911
0.675 37.557 13.913
0.672 37.404 13.915
0.669 37.239 13.911
0.666 37.083 13.911
0.664 36.928 13.925
0.661 36.773 13.927
0.658 36.607 13.916
0.656 36.460 13.914
0.653 36.297 13.914
0.650 36.142 13.912
0.647 35.990 13.907
0.645 35.829 13.907
0.642 35.665 13.912
0.639 35.512 13.909
0.637 35.359 13.913
0.634 35.199 13.921
0.631 35.042 13.918
0.629 34.883 13.912
0.626 34.723 13.920
0.624 34.574 13.930
0.621 34.413 13.938
0.618 34.258 13.942
0.615 34.094 13.925
0.613 33.941 13.914
0.610 33.782 13.912
0.607 33.627 13.900
0.604 33.474 13.889
0.602 33.313 13.891
0.599 33.156 13.904
0.596 32.991 13.921
0.594 32.846 13.929
0.591 32.677 13.925
0.588 32.527 13.917
0.585 32.371 13.916
0.582 32.214 13.917
0.580 32.053 13.922
0.577 31.895 13.922
0.574 31.740 13.913
0.571 31.580 13.903
0.568 31.429 13.890
0.565 31.267 13.892
0.563 31.111 13.902
0.560 30.953 13.912
0.558 30.798 13.911
0.555 30.637 13.905
0.552 30.483 13.899
0.549 30.321 13.886
0.547 30.164 13.893
0.544 30.013 13.905
0.542 29.851 13.906
0.539 29.694 13.909
0.536 29.537 13.907
0.534 29.380 13.903
0.531 29.225 13.900
0.529 29.063 13.898
0.526 28.907 13.904
0.523 28.752 13.912
0.521 28.593 13.909
0.518 28.434 13.893
0.514 28.276 13.876
0.512 28.126 13.869
0.508 27.961 13.872
0.506 27.807 13.877
0.503 27.649 13.887
0.500 27.492 13.893
0.497 27.330 13.899
0.494 27.175 13.900
0.491 27.025 13.892
0.487 26.855 13.893
0.485 26.708 13.892
0.482 26.550 13.885
0.478 26.385 13.881
0.476 26.231 13.881
0.473 26.080 13.880
0.470 25.914 13.876
0.467 25.760 13.872
0.464 25.598 13.871
0.461 25.445 13.874
0.458 25.289 13.873
0.455 25.130 13.869
0.452 24.970 13.868
0.449 24.819 13.864
0.446 24.655 13.864
0.443 24.504 13.866
0.440 24.336 13.869
0.437 24.182 13.880
0.434 24.032 13.876
0.430 23.867 13.870
0.427 23.718 13.880
0.425 23.555 13.886
0.422 23.399 13.880
0.419 23.231 13.874
0.416 23.086 13.880
0.413 22.925 13.882
0.411 22.769 13.875
0.408 22.603 13.865
0.405 22.454 13.856
0.403 22.292 13.852
0.400 22.141 13.856
0.397 21.976 13.861
0.395 21.820 13.860
0.392 21.665 13.859
0.388 21.507 13.849
0.385 21.347 13.841
0.382 21.191 13.851
0.379 21.035 13.862
0.376 20.877 13.869
0.372 20.720 13.874
0.369 20.557 13.873
0.366 20.411 13.867
0.362 20.239 13.862
0.359 20.089 13.868
0.356 19.930 13.867
0.353 19.778 13.867
0.350 19.618 13.870
0.347 19.454 13.848
0.344 19.298 13.815
0.341 19.136 13.778
0.338 18.983 13.797
0.336 18.829 13.827
0.333 18.668 13.822
0.329 18.507 13.797
0.327 18.353 13.802
0.324 18.198 13.843
0.321 18.039 13.875
0.319 17.885 13.893
0.315 17.724 13.855
0.312 17.578 13.851
0.308 17.405 13.841
0.304 17.243 13.839
0.301 17.090 13.836
0.298 16.934 13.828
0.294 16.778 13.821
0.291 16.622 13.815
0.288 16.453 13.822
0.285 16.310 13.834
0.281 16.145 13.829
0.278 15.979 13.829
0.275 15.841 13.842
0.272 15.669 13.847
0.269 15.522 13.849
0.265 15.356 13.839
0.262 15.202 13.822
0.259 15.037 13.819
0.256 14.887 13.822
0.253 14.732 13.826
0.250 14.576 13.825
0.247 14.472 13.823
0.245 14.329 13.815
0.241 14.174 13.797
0.238 14.011 13.799
0.235 13.859 13.799
0.232 13.699 13.795
0.229 13.535 13.799
0.226 13.387 13.810
0.222 13.225 13.805
0.219 13.068 13.794
0.216 12.906 13.798
0.213 12.758 13.824
0.210 12.595 13.838
0.207 12.440 13.810
0.203 12.274 13.793
0.202 12.199 13.801
0.199 12.044 13.813
0.195 11.887 13.805
0.192 11.720 13.792
0.189 11.566 13.796
0.185 11.409 13.793
0.182 11.247 13.787
0.179 11.097 13.820
0.176 10.935 13.837
0.172 10.777 13.816
0.168 10.620 13.811
0.165 10.460 13.819
0.163 10.376 13.823
0.158 10.151 13.818
0.155 9.984 13.812
0.152 9.822 13.817
0.139 9.194 13.794
0.062 5.542 13.775
0.056 5.300 13.745
0.053 5.140 13.741
0.049 4.981 13.743
0.045 4.819 13.722
0.041 4.659 13.700
0.037 4.496 13.690
0.034 4.334 13.681
0.030 4.178 13.676
0.026 4.016 13.672
0.022 3.857 13.649
0.018 3.691 13.620
1.050 55.914 13.856
1.048 55.753 13.853
1.046 55.601 13.854
1.043 55.435 13.852
1.041 55.279 13.846
1.039 55.124 13.846
1.036 54.956 13.846
1.034 54.813 13.847
1.032 54.639 13.847
1.029 54.485 13.845
1.027 54.320 13.846
1.025 54.169 13.849
1.023 54.013 13.851
1.020 53.843 13.858
1.018 53.689 13.859
1.015 53.524 13.856
1.013 53.373 13.864
1.011 53.209 13.872
1.009 53.051 13.867
1.006 52.889 13.865
1.004 52.729 13.873
1.002 52.579 13.869
0.999 52.419 13.862
0.997 52.255 13.867
0.995 52.096 13.868
0.993 51.949 13.861
0.990 51.777 13.861
0.988 51.622 13.859
0.986 51.461 13.850
0.984 51.309 13.850
0.982 51.149 13.857
0.980 50.984 13.872
0.978 50.823 13.888
0.976 50.664 13.903
0.974 50.504 13.920
0.971 50.341 13.922
0.969 50.192 13.914
0.966 50.021 13.907
0.964 49.877 13.906
0.961 49.715 13.911
0.959 49.549 13.912
0.956 49.392 13.904
0.954 49.241 13.900
0.951 49.081 13.908
0.949 48.917 13.919
0.947 48.756 13.925
0.945 48.601 13.916
0.942 48.449 13.903
0.940 48.286 13.896
0.938 48.128 13.895
0.936 47.971 13.906
0.934 47.808 13.914
0.932 47.654 13.918
0.930 47.495 13.929
0.928 47.334 13.934
0.926 47.173 13.928
0.923 47.020 13.910
0.921 46.855 13.906
0.918 46.710 13.914
0.915 46.542 13.917
0.913 46.383 13.924
0.910 46.227 13.932
0.907 46.067 13.938
0.905 45.909 13.937
0.902 45.756 13.935
0.899 45.594 13.924
0.896 45.435 13.904
0.893 45.280 13.901
0.891 45.121 13.907
0.889 44.966 13.915
0.886 44.802 13.922
0.884 44.650 13.934
0.882 44.485 13.938
0.879 44.330 13.936
0.877 44.178 13.937
0.874 44.006 13.930
0.872 43.860 13.918
0.869 43.703 13.912
0.867 43.537 13.928
0.865 43.385 13.952
0.862 43.216 13.958
0.860 43.069 13.952
0.857 42.908 13.938
0.855 42.748 13.925
0.852 42.597 13.923
0.850 42.438 13.926
0.847 42.274 13.933
0.845 42.124 13.936
0.842 41.960 13.930
0.840 41.813 13.932
0.837 41.641 13.937
0.835 41.490 13.940
0.832 41.331 13.939
0.829 41.182 13.932
0.827 41.018 13.924
0.824 40.860 13.920
0.822 40.703 13.935
0.819 40.542 13.951
0.817 40.384 13.953
0.814 40.226 13.942
0.812 40.071 13.932
0.809 39.916 13.926
0.807 39.759 13.931
0.805 39.602 13.939
0.803 39.443 13.932
0.800 39.282 13.925
0.798 39.131 13.928
0.796 38.970 13.928
0.794 38.817 13.919
0.791 38.656 13.915
0.789 38.497 13.921
0.786 38.344 13.930
0.784 38.181 13.930
0.781 38.030 13.917
0.778 37.872 13.913
0.775 37.713 13.916
0.773 37.556 13.916
0.770 37.393 13.913
0.767 37.247 13.909
0.765 37.089 13.912
0.762 36.923 13.927
0.759 36.769 13.926
0.756 36.615 13.917
0.754 36.453 13.916
0.751 36.306 13.916
0.748 36.135 13.917
0.745 35.986 13.911
0.743 35.830 13.903
0.740 35.669 13.906
0.737 35.521 13.908
0.734 35.351 13.906
0.732 35.200 13.917
0.729 35.041 13.910
0.726 34.883 13.898
0.724 34.733 13.907
0.721 34.563 13.922
0.719 34.411 13.936
0.716 34.253 13.939
0.714 34.101 13.930
0.711 33.946 13.923
0.708 33.778 13.923
0.705 33.628 13.911
0.702 33.470 13.897
0.700 33.311 13.896
0.697 33.158 13.906
0.694 32.997 13.920
0.692 32.836 13.929
0.689 32.686 13.927
0.686 32.524 13.924
0.683 32.364 13.921
0.681 32.210 13.925
0.678 32.059 13.929
0.675 31.894 13.925
0.672 31.736 13.921
0.669 31.588 13.912
0.666 31.423 13.898
0.664 31.269 13.899
0.661 31.116 13.904
0.658 30.948 13.914
0.656 30.796 13.915
0.653 30.640 13.910
0.650 30.477 13.907
0.647 30.326 13.894
0.645 30.171 13.899
0.642 30.005 13.911
0.640 29.857 13.913
0.637 29.691 13.914
0.635 29.537 13.910
0.632 29.374 13.907
0.629 29.225 13.899
0.627 29.066 13.897
0.624 28.912 13.904
0.621 28.746 13.910
0.619 28.592 13.912
0.616 28.432 13.904
0.613 28.283 13.888
0.610 28.117 13.882
0.607 27.968 13.890
0.604 27.802 13.893
0.601 27.644 13.898
0.598 27.494 13.904
0.595 27.334 13.906
0.592 27.178 13.908
0.589 27.016 13.899
0.586 26.863 13.897
0.583 26.708 13.901
0.580 26.542 13.899
0.577 26.392 13.893
0.574 26.227 13.889
0.571 26.078 13.884
0.568 25.917 13.878
0.565 25.759 13.878
0.562 25.600 13.879
0.560 25.444 13.884
0.557 25.288 13.882
0.553 25.127 13.879
0.550 24.974 13.878
0.547 24.814 13.871
0.544 24.654 13.871
0.541 24.500 13.876
0.538 24.343 13.881
0.535 24.190 13.895
0.532 24.025 13.890
0.529 23.870 13.881
0.526 23.711 13.889
0.523 23.552 13.895
0.520 23.405 13.890
0.517 23.234 13.888
0.514 23.084 13.892
0.512 22.924 13.892
0.509 22.769 13.885
0.506 22.606 13.872
0.504 22.452 13.863
0.501 22.297 13.861
0.498 22.133 13.865
0.496 21.984 13.869
0.493 21.818 13.869
0.490 21.667 13.862
0.487 21.504 13.850
0.483 21.345 13.841
0.480 21.191 13.848
0.477 21.039 13.859
0.474 20.868 13.865
0.471 20.722 13.868
0.467 20.565 13.866
0.464 20.393 13.862
0.461 20.254 13.853
0.457 20.088 13.849
0.454 19.925 13.848
0.451 19.779 13.856
0.448 19.610 13.857
0.445 19.456 13.849
0.443 19.305 13.854
0.440 19.140 13.837
0.437 18.983 13.837
0.434 18.822 13.832
0.431 18.672 13.825
0.428 18.507 13.834
0.425 18.356 13.847
0.423 18.197 13.870
0.420 18.038 13.870
0.416 17.882 13.861
0.413 17.726 13.857
0.410 17.564 13.852
0.406 17.416 13.846
0.403 17.245 13.845
0.399 17.090 13.844
0.396 16.934 13.835
0.393 16.780 13.825
0.389 16.614 13.818
0.386 16.460 13.821
0.383 16.307 13.832
0.379 16.140 13.826
0.376 15.992 13.829
0.373 15.830 13.841
0.370 15.676 13.844
0.367 15.513 13.842
0.364 15.359 13.840
0.361 15.204 13.831
0.357 15.038 13.824
0.354 14.884 13.825
0.351 14.722 13.831
0.348 14.575 13.832
0.345 14.408 13.827
0.341 14.253 13.805
0.338 14.097 13.804
0.335 13.936 13.806
0.332 13.776 13.808
0.329 13.621 13.813
0.326 13.465 13.821
0.323 13.306 13.820
0.319 13.154 13.817
0.316 12.988 13.817
0.313 12.829 13.824
0.310 12.679 13.828
0.307 12.512 13.822
0.303 12.360 13.816
0.300 12.209 13.816
0.297 12.037 13.822
0.294 11.879 13.825
0.291 11.728 13.824
0.287 11.573 13.822
0.284 11.410 13.808
0.280 11.244 13.805
0.277 11.093 13.825
0.274 10.943 13.833
0.270 10.776 13.817
0.267 10.620 13.824
0.263 10.462 13.828
0.260 10.308 13.830
0.257 10.139 13.824
0.254 9.995 13.825
0.250 9.834 13.827
0.247 9.666 13.828
0.244 9.513 13.827
0.241 9.348 13.826
0.238 9.202 13.815
0.234 9.036 13.796
0.231 8.872 13.800
0.229 8.716 13.822
0.226 8.560 13.826
0.223 8.404 13.837
0.220 8.248 13.840
0.216 8.087 13.824
0.213 7.923 13.824
0.210 7.772 13.837
0.207 7.613 13.834
0.203 7.452 13.830
0.200 7.293 13.823
0.196 7.132 13.821
0.193 6.974 13.829
0.189 6.817 13.827
0.186 6.660 13.829
0.182 6.499 13.838
0.179 6.342 13.833
0.175 6.186 13.832
0.172 6.025 13.846
0.168 5.868 13.846
0.165 5.704 13.833
0.159 5.472 13.818
0.157 5.383 13.818
0.154 5.230 13.824
0.141 4.676 13.815
0.138 4.510 13.801
0.121 3.800 13.788
0.116 3.559 13.823
0.115 3.477 13.822
0.111 3.326 13.809
0.107 3.155 13.810
0.106 3.080 13.812
0.076 1.729 13.787
0.072 1.560 13.777
0.063 1.166 13.761
0.060 1.008 13.756
0.056 0.845 13.727
0.054 0.764 13.719
1.149 55.924 13.853
1.147 55.756 13.850
1.144 55.597 13.852
1.142 55.431 13.848
1.140 55.283 13.843
1.137 55.123 13.847
1.135 54.962 13.848
1.133 54.802 13.848
1.130 54.648 13.847
1.128 54.483 13.841
1.126 54.329 13.842
1.123 54.166 13.848
1.121 54.010 13.854
1.119 53.845 13.858
1.117 53.688 13.857
1.114 53.528 13.852
1.112 53.370 13.855
1.110 53.211 13.864
1.107 53.046 13.862
1.105 52.903 13.859
1.102 52.730 13.863
1.100 52.572 13.857
1.098 52.418 13.852
1.096 52.262 13.857
1.093 52.091 13.862
1.091 51.943 13.864
1.089 51.773 13.868
1.087 51.631 13.865
1.085 51.463 13.854
1.083 51.304 13.852
1.080 51.141 13.855
1.079 50.997 13.867
1.076 50.820 13.883
1.074 50.668 13.901
1.072 50.499 13.918
1.070 50.346 13.924
1.067 50.186 13.919
1.065 50.029 13.917
1.062 49.868 13.915
1.060 49.712 13.917
1.057 49.555 13.916
1.055 49.393 13.899
1.052 49.233 13.889
1.050 49.081 13.897
1.048 48.923 13.911
1.046 48.762 13.920
1.043 48.602 13.915
1.041 48.437 13.904
1.039 48.292 13.901
1.037 48.125 13.903
1.035 47.970 13.911
1.033 47.812 13.917
1.031 47.647 13.920
1.029 47.497 13.926
1.027 47.329 13.928
1.024 47.179 13.925
1.022 47.020 13.912
1.019 46.861 13.908
1.017 46.699 13.913
1.014 46.548 13.913
1.011 46.384 13.921
1.009 46.230 13.933
1.006 46.061 13.938
1.003 45.913 13.935
1.000 45.753 13.928
0.997 45.592 13.916
0.995 45.441 13.899
0.992 45.284 13.899
0.990 45.116 13.909
0.987 44.967 13.920
0.985 44.810 13.925
0.982 44.639 13.931
0.980 44.483 13.937
0.978 44.336 13.935
0.975 44.169 13.936
0.973 44.016 13.930
0.970 43.856 13.914
0.968 43.700 13.907
0.966 43.544 13.926
0.964 43.381 13.954
0.961 43.221 13.961
0.959 43.066 13.955
0.956 42.908 13.943
0.954 42.747 13.934
0.951 42.594 13.935
0.949 42.439 13.942
0.946 42.274 13.946
0.944 42.124 13.945
0.941 41.960 13.937
0.939 41.805 13.935
0.936 41.646 13.939
0.933 41.492 13.940
0.931 41.330 13.941
0.928 41.168 13.932
0.925 41.023 13.918
0.923 40.861 13.915
0.920 40.700 13.926
0.918 40.546 13.940
0.915 40.388 13.945
0.913 40.233 13.938
0.911 40.071 13.934
0.908 39.917 13.927
0.906 39.756 13.931
0.904 39.598 13.937
0.901 39.440 13.931
0.899 39.287 13.924
0.897 39.134 13.927
0.895 38.966 13.932
0.892 38.814 13.924
0.890 38.660 13.919
0.887 38.500 13.916
0.885 38.341 13.927
0.882 38.179 13.932
0.880 38.034 13.919
0.877 37.865 13.918
0.874 37.714 13.926
0.871 37.553 13.923
0.869 37.406 13.916
0.866 37.234 13.911
0.863 37.089 13.917
0.861 36.931 13.929
0.858 36.768 13.927
0.855 36.611 13.918
0.852 36.460 13.922
0.850 36.298 13.925
0.847 36.138 13.928
0.844 35.979 13.917
0.841 35.831 13.905
0.839 35.671 13.904
0.836 35.512 13.901
0.833 35.361 13.903
0.831 35.196 13.912
0.828 35.045 13.909
0.825 34.882 13.897
0.823 34.735 13.902
0.820 34.568 13.922
0.818 34.414 13.933
0.815 34.250 13.936
0.812 34.096 13.928
0.810 33.939 13.921
0.807 33.786 13.926
0.804 33.627 13.919
0.801 33.470 13.907
0.799 33.314 13.900
0.796 33.152 13.902
0.793 32.999 13.913
0.790 32.839 13.919
0.788 32.686 13.923
0.785 32.523 13.926
0.782 32.369 13.927
0.779 32.213 13.929
0.777 32.055 13.930
0.774 31.892 13.927
0.771 31.742 13.921
0.768 31.581 13.916
0.765 31.424 13.906
0.762 31.263 13.902
0.760 31.116 13.905
0.757 30.951 13.913
0.754 30.793 13.915
0.752 30.642 13.914
0.749 30.480 13.911
0.746 30.321 13.902
0.744 30.165 13.907
0.741 30.011 13.919
0.739 29.848 13.917
0.736 29.695 13.913
0.733 29.538 13.907
0.731 29.381 13.903
0.728 29.221 13.897
0.725 29.064 13.900
0.723 28.910 13.903
0.720 28.751 13.907
0.718 28.596 13.914
0.715 28.432 13.913
0.712 28.277 13.898
0.709 28.122 13.892
0.706 27.958 13.898
0.703 27.810 13.903
0.700 27.647 13.905
0.697 27.491 13.902
0.694 27.340 13.903
0.691 27.173 13.907
0.688 27.022 13.897
0.684 26.854 13.895
0.682 26.704 13.902
0.679 26.546 13.902
0.676 26.390 13.896
0.673 26.232 13.886
0.670 26.073 13.875
0.667 25.919 13.871
0.664 25.757 13.867
0.661 25.605 13.873
0.658 25.442 13.885
0.655 25.287 13.885
0.652 25.129 13.885
0.649 24.973 13.882
0.646 24.813 13.871
0.645 24.736 13.868
0.641 24.572 13.877
0.638 24.422 13.884
0.635 24.262 13.895
0.632 24.108 13.898
0.629 23.946 13.886
0.626 23.797 13.883
0.623 23.635 13.892
0.620 23.474 13.892
0.617 23.322 13.888
0.614 23.150 13.888
0.612 23.009 13.889
0.609 22.846 13.886
0.606 22.689 13.877
0.604 22.529 13.868
0.601 22.375 13.865
0.599 22.216 13.866
0.596 22.057 13.870
0.593 21.900 13.876
0.590 21.746 13.868
0.587 21.583 13.856
0.584 21.424 13.846
0.581 21.274 13.842
0.577 21.106 13.850
0.574 20.957 13.860
0.571 20.798 13.867
0.568 20.643 13.867
0.564 20.482 13.865
0.561 20.324 13.859
0.557 20.162 13.850
0.555 20.016 13.845
0.551 19.850 13.849
0.549 19.693 13.856
0.546 19.536 13.856
0.543 19.377 13.859
0.540 19.222 13.856
0.537 19.062 13.852
0.534 18.906 13.850
0.532 18.750 13.840
0.529 18.592 13.832
0.526 18.430 13.843
0.523 18.277 13.847
0.520 18.119 13.851
0.517 17.961 13.853
0.513 17.800 13.854
0.510 17.648 13.855
0.507 17.480 13.851
0.503 17.331 13.846
0.500 17.177 13.850
0.497 17.008 13.843
0.493 16.864 13.832
0.490 16.697 13.821
0.486 16.536 13.815
0.483 16.376 13.819
0.480 16.230 13.823
0.477 16.061 13.820
0.474 15.915 13.828
0.471 15.756 13.834
0.467 15.590 13.830
0.464 15.440 13.825
0.461 15.273 13.823
0.457 15.121 13.814
0.454 14.960 13.810
0.451 14.815 13.818
0.448 14.641 13.823
0.445 14.488 13.822
0.442 14.333 13.816
0.438 14.172 13.810
0.435 14.016 13.813
0.432 13.857 13.823
0.429 13.703 13.828
0.426 13.544 13.831
0.423 13.385 13.833
0.420 13.224 13.830
0.417 13.070 13.826
0.414 12.920 13.828
0.410 12.749 13.831
0.407 12.594 13.831
0.404 12.439 13.829
0.401 12.280 13.829
0.398 12.123 13.827
0.394 11.966 13.828
0.391 11.805 13.828
0.388 11.646 13.829
0.385 11.494 13.826
0.381 11.333 13.816
0.378 11.177 13.823
0.374 11.009 13.834
0.371 10.860 13.829
0.367 10.702 13.821
0.364 10.543 13.824
0.360 10.376 13.826
0.357 10.225 13.820
0.354 10.066 13.813
0.350 9.906 13.815
0.347 9.755 13.817
0.344 9.591 13.814
0.341 9.430 13.822
0.338 9.274 13.831
0.335 9.113 13.823
0.332 8.959 13.818
0.329 8.798 13.823
0.326 8.642 13.822
0.323 8.488 13.825
0.320 8.321 13.832
0.317 8.160 13.835
0.314 8.008 13.831
0.311 7.854 13.837
0.307 7.696 13.837
0.304 7.529 13.826
0.300 7.369 13.819
0.297 7.218 13.816
0.293 7.047 13.828
0.290 6.911 13.841
0.286 6.741 13.841
0.283 6.575 13.841
0.279 6.425 13.838
0.276 6.260 13.832
0.272 6.105 13.838
0.269 5.949 13.847
0.266 5.792 13.845
0.262 5.629 13.835
0.258 5.470 13.831
0.255 5.312 13.836
0.251 5.156 13.843
0.248 4.995 13.848
0.244 4.829 13.848
0.241 4.680 13.836
0.237 4.519 13.829
0.233 4.359 13.824
0.230 4.195 13.822
0.226 4.034 13.835
0.223 3.872 13.833
0.219 3.729 13.788
0.215 3.550 13.841
0.212 3.410 13.847
0.209 3.240 13.852
0.205 3.097 13.850
0.201 2.919 13.837
0.198 2.769 13.833
0.194 2.609 13.833
0.191 2.447 13.825
0.187 2.285 13.823
0.184 2.128 13.825
0.181 1.971 13.822
0.177 1.801 13.817
0.172 1.579 13.819
0.168 1.411 13.821
0.165 1.247 13.828
0.147 0.462 13.787
1.248 55.918 13.851
1.246 55.754 13.851
1.243 55.600 13.852
1.241 55.445 13.844
1.239 55.278 13.842
1.236 55.118 13.845
1.234 54.967 13.851
1.232 54.800 13.851
1.229 54.635 13.848
1.227 54.497 13.841
1.225 54.318 13.841
1.223 54.172 13.849
1.220 54.003 13.856
1.218 53.845 13.861
1.216 53.689 13.860
1.213 53.535 13.850
1.211 53.368 13.850
1.209 53.217 13.861
1.206 53.046 13.859
1.204 52.888 13.853
1.202 52.744 13.856
1.199 52.579 13.854
1.197 52.411 13.848
1.195 52.261 13.853
1.193 52.103 13.859
1.190 51.935 13.861
1.188 51.784 13.867
1.186 51.620 13.865
1.184 51.464 13.857
1.182 51.310 13.855
1.180 51.141 13.855
1.178 50.985 13.863
1.176 50.834 13.876
1.173 50.663 13.892
1.171 50.502 13.911
1.169 50.346 13.918
1.167 50.187 13.916
1.164 50.030 13.920
1.162 49.867 13.917
1.159 49.712 13.915
1.156 49.553 13.915
1.154 49.395 13.895
1.151 49.242 13.884
1.149 49.081 13.892
1.147 48.918 13.905
1.145 48.762 13.911
1.142 48.601 13.909
1.140 48.447 13.903
1.138 48.288 13.904
1.136 48.126 13.908
1.134 47.967 13.914
1.132 47.812 13.918
1.130 47.650 13.919
1.128 47.494 13.920
1.126 47.340 13.925
1.123 47.168 13.925
1.121 47.022 13.916
1.119 46.863 13.915
1.116 46.703 13.915
1.113 46.546 13.911
1.111 46.382 13.921
1.108 46.225 13.935
1.105 46.073 13.935
1.102 45.907 13.932
1.099 45.753 13.922
1.097 45.593 13.905
1.094 45.444 13.894
1.091 45.284 13.897
1.089 45.119 13.910
1.086 44.962 13.921
1.084 44.804 13.929
1.082 44.646 13.931
1.079 44.491 13.936
1.077 44.330 13.938
1.075 44.166 13.937
1.072 44.016 13.931
1.070 43.860 13.916
1.067 43.700 13.907
1.065 43.539 13.925
1.063 43.381 13.952
1.060 43.223 13.958
1.058 43.064 13.952
1.056 42.914 13.947
1.053 42.744 13.943
1.051 42.592 13.947
1.048 42.437 13.952
1.046 42.280 13.953
1.043 42.118 13.949
1.040 41.966 13.943
1.038 41.802 13.939
1.035 41.642 13.940
1.033 41.491 13.945
1.030 41.337 13.941
1.027 41.169 13.930
1.024 41.020 13.911
1.022 40.861 13.904
1.019 40.706 13.916
1.017 40.542 13.930
1.015 40.387 13.936
1.012 40.234 13.937
1.010 40.073 13.933
1.007 39.910 13.925
1.005 39.759 13.927
1.003 39.602 13.933
1.001 39.446 13.927
0.998 39.286 13.915
0.996 39.128 13.918
0.994 38.972 13.928
0.991 38.811 13.925
0.989 38.654 13.915
0.987 38.505 13.913
0.984 38.341 13.923
0.982 38.184 13.928
0.979 38.029 13.920
0.976 37.871 13.921
0.974 37.720 13.924
0.970 37.546 13.916
0.968 37.403 13.907
0.965 37.243 13.905
0.962 37.086 13.916
0.960 36.928 13.922
0.957 36.772 13.921
0.954 36.613 13.915
0.952 36.456 13.917
0.949 36.297 13.925
0.946 36.150 13.932
0.943 35.978 13.921
0.941 35.826 13.909
0.938 35.675 13.907
0.935 35.513 13.901
0.933 35.359 13.905
0.930 35.190 13.917
0.927 35.049 13.914
0.924 34.880 13.904
0.922 34.732 13.903
0.919 34.565 13.920
0.917 34.413 13.934
0.914 34.255 13.937
0.912 34.101 13.933
0.909 33.936 13.929
0.906 33.789 13.932
0.904 33.624 13.930
0.901 33.470 13.921
0.898 33.310 13.910
0.895 33.157 13.903
0.892 32.996 13.906
0.890 32.842 13.910
0.887 32.684 13.916
0.884 32.528 13.922
0.881 32.370 13.926
0.879 32.209 13.926
0.876 32.051 13.922
0.873 31.894 13.915
0.870 31.740 13.915
0.867 31.587 13.915
0.864 31.420 13.908
0.862 31.268 13.906
0.859 31.111 13.902
0.856 30.957 13.910
0.854 30.796 13.914
0.851 30.637 13.911
0.848 30.478 13.909
0.846 30.326 13.904
0.843 30.164 13.907
0.840 30.011 13.913
0.838 29.851 13.908
0.835 29.696 13.901
0.832 29.536 13.895
0.830 29.379 13.892
0.827 29.228 13.893
0.825 29.061 13.897
0.822 28.908 13.897
0.819 28.750 13.896
0.817 28.592 13.909
0.814 28.436 13.913
0.811 28.277 13.902
0.808 28.121 13.899
0.805 27.962 13.904
0.802 27.808 13.906
0.799 27.652 13.906
0.796 27.486 13.900
0.793 27.335 13.896
0.790 27.175 13.902
0.787 27.023 13.899
0.784 26.862 13.896
0.781 26.703 13.903
0.778 26.546 13.904
0.775 26.390 13.895
0.772 26.232 13.882
0.769 26.075 13.865
0.766 25.916 13.859
0.763 25.765 13.857
0.760 25.596 13.868
0.758 25.448 13.885
0.755 25.286 13.886
0.752 25.128 13.888
0.749 24.971 13.882
0.745 24.810 13.865
0.742 24.663 13.872
0.739 24.499 13.885
0.736 24.342 13.893
0.733 24.180 13.903
0.730 24.028 13.892
0.727 23.875 13.883
0.724 23.712 13.889
0.721 23.556 13.893
0.718 23.395 13.886
0.715 23.243 13.884
0.712 23.080 13.884
0.710 22.927 13.883
0.707 22.763 13.882
0.705 22.613 13.877
0.702 22.450 13.872
0.699 22.294 13.872
0.697 22.136 13.875
0.694 21.978 13.875
0.691 21.821 13.875
0.688 21.665 13.867
0.685 21.508 13.853
0.682 21.346 13.845
0.678 21.197 13.845
0.675 21.036 13.855
0.672 20.870 13.865
0.669 20.722 13.864
0.665 20.556 13.869
0.662 20.409 13.869
0.659 20.248 13.859
0.655 20.084 13.853
0.652 19.934 13.850
0.649 19.769 13.853
0.647 19.621 13.861
0.644 19.457 13.866
0.641 19.299 13.869
0.638 19.145 13.867
0.635 18.980 13.866
0.633 18.830 13.857
0.629 18.666 13.847
0.627 18.515 13.848
0.624 18.357 13.850
0.620 18.189 13.852
0.618 18.043 13.858
0.614 17.882 13.857
0.611 17.722 13.858
0.608 17.572 13.862
0.604 17.404 13.854
0.601 17.253 13.852
0.598 17.095 13.850
0.594 16.933 13.841
0.591 16.774 13.829
0.588 16.619 13.825
0.584 16.463 13.829
0.581 16.300 13.834
0.578 16.150 13.834
0.575 15.988 13.835
0.572 15.835 13.841
0.568 15.675 13.834
0.565 15.512 13.827
0.562 15.358 13.823
0.558 15.201 13.819
0.555 15.040 13.814
0.552 14.882 13.817
0.549 14.730 13.826
0.546 14.567 13.831
0.543 14.413 13.831
0.540 14.251 13.826
0.537 14.101 13.826
0.534 13.940 13.837
0.531 13.779 13.846
0.527 13.623 13.850
0.524 13.466 13.849
0.521 13.310 13.849
0.518 13.155 13.847
0.515 12.994 13.843
0.512 12.832 13.839
0.508 12.674 13.843
0.505 12.523 13.842
0.502 12.360 13.841
0.499 12.201 13.838
0.495 12.040 13.830
0.492 11.890 13.830
0.489 11.727 13.834
0.486 11.566 13.840
0.482 11.416 13.838
0.479 11.255 13.833
0.476 11.095 13.839
0.472 10.935 13.839
0.469 10.783 13.825
0.465 10.617 13.824
0.462 10.467 13.822
0.458 10.299 13.810
0.455 10.141 13.799
0.451 9.986 13.796
0.448 9.824 13.803
0.445 9.671 13.803
0.442 9.514 13.802
0.439 9.349 13.819
0.436 9.198 13.825
0.433 9.031 13.819
0.430 8.884 13.820
0.427 8.722 13.817
0.424 8.554 13.813
0.421 8.406 13.813
0.418 8.245 13.821
0.415 8.082 13.831
0.412 7.929 13.839
0.408 7.776 13.834
0.405 7.608 13.822
0.401 7.454 13.812
0.397 7.288 13.804
0.394 7.138 13.812
0.391 6.975 13.831
0.387 6.813 13.844
0.384 6.666 13.845
0.381 6.502 13.840
0.377 6.345 13.831
0.373 6.182 13.832
0.370 6.024 13.839
0.366 5.866 13.838
0.363 5.714 13.835
0.359 5.544 13.833
0.356 5.390 13.835
0.353 5.232 13.843
0.349 5.075 13.851
0.346 4.920 13.853
0.342 4.755 13.849
0.338 4.599 13.844
0.335 4.433 13.839
0.331 4.280 13.836
0.328 4.127 13.841
0.324 3.961 13.848
0.320 3.791 13.809
0.316 3.641 13.811
0.314 3.489 13.853
0.310 3.326 13.857
0.306 3.167 13.858
0.303 3.009 13.847
0.299 2.844 13.838
0.296 2.684 13.838
0.292 2.529 13.836
0.289 2.371 13.829
0.285 2.209 13.827
0.282 2.050 13.830
0.278 1.895 13.824
0.275 1.725 13.823
0.272 1.571 13.832
0.268 1.420 13.836
0.265 1.257 13.838
0.261 1.093 13.838
0.257 0.930 13.822
0.254 0.772 13.815
0.250 0.611 13.799
0.246 0.445 13.767
1.348 55.917 13.848
1.345 55.753 13.847
1.343 55.595 13.848
1.341 55.439 13.842
1.338 55.290 13.839
1.336 55.122 13.842
1.334 54.959 13.853
1.331 54.798 13.854
1.329 54.645 13.850
1.327 54.488 13.841
1.324 54.322 13.841
1.322 54.169 13.848
1.320 54.000 13.855
1.318 53.854 13.862
1.315 53.689 13.862
1.313 53.529 13.856
1.310 53.368 13.855
1.308 53.203 13.862
1.306 53.062 13.859
1.303 52.889 13.854
1.301 52.731 13.858
1.299 52.575 13.860
1.297 52.416 13.856
1.294 52.259 13.860
1.292 52.099 13.861
1.290 51.939 13.862
1.288 51.791 13.867
1.286 51.613 13.867
1.284 51.466 13.860
1.281 51.303 13.855
1.279 51.152 13.853
1.277 50.987 13.857
1.275 50.823 13.870
1.273 50.669 13.888
1.271 50.506 13.907
1.268 50.342 13.914
1.266 50.188 13.916
1.264 50.029 13.921
1.261 49.866 13.920
1.259 49.710 13.916
1.256 49.556 13.916
1.253 49.394 13.901
1.251 49.239 13.888
1.249 49.077 13.894
1.246 48.925 13.908
1.244 48.759 13.913
1.242 48.599 13.910
1.240 48.449 13.907
1.238 48.286 13.909
1.236 48.125 13.914
1.234 47.971 13.915
1.232 47.810 13.918
1.230 47.654 13.915
1.228 47.495 13.913
1.225 47.331 13.920
1.223 47.178 13.920
1.221 47.013 13.915
1.218 46.860 13.915
1.216 46.704 13.911
1.213 46.546 13.902
1.210 46.386 13.912
1.208 46.231 13.929
1.205 46.069 13.930
1.202 45.907 13.925
1.199 45.749 13.918
1.196 45.598 13.902
1.194 45.441 13.896
1.191 45.279 13.904
1.189 45.126 13.917
1.186 44.959 13.927
1.184 44.808 13.931
1.181 44.640 13.933
1.179 44.486 13.936
1.177 44.333 13.938
1.174 44.169 13.937
1.172 44.019 13.928
1.169 43.857 13.911
1.167 43.706 13.906
1.165 43.538 13.924
1.162 43.377 13.946
1.160 43.226 13.949
1.158 43.065 13.946
1.155 42.906 13.948
1.153 42.756 13.951
1.150 42.591 13.956
1.148 42.427 13.961
1.145 42.275 13.956
1.143 42.120 13.950
1.140 41.965 13.945
1.137 41.800 13.942
1.135 41.650 13.944
1.132 41.490 13.948
1.130 41.331 13.944
1.127 41.175 13.928
1.124 41.020 13.909
1.121 40.868 13.903
1.119 40.699 13.916
1.117 40.545 13.930
1.114 40.386 13.937
1.112 40.222 13.940
1.110 40.078 13.933
1.107 39.918 13.925
1.105 39.758 13.926
1.103 39.597 13.930
1.100 39.442 13.925
1.098 39.286 13.913
1.096 39.124 13.912
1.094 38.974 13.924
1.091 38.819 13.926
1.089 38.657 13.914
1.086 38.501 13.910
1.084 38.343 13.917
1.081 38.186 13.921
1.078 38.024 13.912
1.076 37.876 13.915
1.073 37.710 13.916
1.070 37.566 13.906
1.067 37.394 13.900
1.065 37.246 13.901
1.062 37.076 13.913
1.059 36.932 13.917
1.057 36.771 13.916
1.054 36.609 13.912
1.051 36.464 13.915
1.049 36.296 13.924
1.046 36.135 13.928
1.043 35.993 13.925
1.040 35.825 13.918
1.038 35.669 13.916
1.035 35.510 13.911
1.032 35.355 13.915
1.030 35.200 13.931
1.027 35.040 13.929
1.024 34.891 13.912
1.022 34.719 13.912
1.019 34.572 13.926
1.017 34.410 13.937
1.014 34.258 13.939
1.011 34.097 13.937
1.009 33.937 13.935
1.006 33.786 13.933
1.003 33.623 13.935
1.001 33.467 13.927
0.998 33.314 13.916
0.995 33.157 13.905
0.992 32.994 13.904
0.989 32.844 13.910
0.986 32.677 13.917
0.984 32.527 13.924
0.981 32.367 13.927
0.978 32.211 13.921
0.975 32.055 13.914
0.973 31.896 13.908
0.970 31.743 13.908
0.967 31.577 13.914
0.964 31.426 13.912
0.962 31.271 13.906
0.959 31.112 13.900
0.956 30.952 13.906
0.953 30.798 13.909
0.951 30.636 13.907
0.948 30.481 13.911
0.945 30.325 13.906
0.943 30.165 13.907
0.940 30.008 13.911
0.938 29.852 13.907
0.935 29.691 13.897
0.932 29.542 13.888
0.929 29.373 13.886
0.927 29.225 13.891
0.924 29.066 13.895
0.922 28.905 13.892
0.919 28.753 13.890
0.916 28.594 13.904
0.914 28.438 13.914
0.911 28.272 13.906
0.908 28.122 13.900
0.905 27.965 13.904
0.902 27.808 13.903
0.899 27.644 13.900
0.896 27.492 13.894
0.892 27.333 13.892
0.890 27.173 13.899
0.887 27.019 13.898
0.884 26.862 13.896
0.881 26.705 13.900
0.878 26.550 13.901
0.875 26.388 13.893
0.872 26.231 13.880
0.869 26.074 13.864
0.866 25.920 13.853
0.863 25.758 13.854
0.860 25.600 13.864
0.857 25.445 13.882
0.854 25.285 13.890
0.852 25.132 13.891
0.848 24.974 13.884
0.845 24.815 13.870
0.842 24.659 13.872
0.839 24.499 13.885
0.836 24.335 13.896
0.833 24.187 13.904
0.830 24.031 13.896
0.826 23.866 13.889
0.824 23.717 13.895
0.821 23.549 13.893
0.818 23.399 13.883
0.815 23.243 13.877
0.812 23.076 13.872
0.809 22.928 13.876
0.807 22.769 13.876
0.804 22.608 13.873
0.802 22.449 13.874
0.799 22.296 13.875
0.796 22.135 13.875
0.794 21.981 13.877
0.791 21.826 13.877
0.788 21.662 13.871
0.785 21.504 13.858
0.781 21.347 13.850
0.778 21.191 13.851
0.775 21.034 13.858
0.772 20.874 13.862
0.768 20.720 13.863
0.765 20.559 13.867
0.762 20.405 13.868
0.759 20.252 13.864
0.755 20.083 13.858
0.752 19.929 13.851
0.749 19.776 13.851
0.746 19.612 13.855
0.743 19.458 13.862
0.741 19.298 13.869
0.738 19.146 13.869
0.735 18.984 13.864
0.732 18.830 13.858
0.729 18.670 13.853
0.726 18.511 13.850
0.723 18.350 13.851
0.720 18.200 13.852
0.717 18.038 13.859
0.714 17.882 13.859
0.711 17.721 13.861
0.708 17.568 13.866
0.704 17.411 13.858
0.701 17.251 13.852
0.698 17.092 13.845
0.694 16.937 13.839
0.691 16.777 13.833
0.687 16.611 13.834
0.685 16.468 13.843
0.681 16.307 13.849
0.678 16.144 13.850
0.675 15.991 13.844
0.671 15.828 13.845
0.668 15.674 13.837
0.665 15.512 13.825
0.662 15.360 13.824
0.658 15.198 13.823
0.655 15.039 13.820
0.652 14.886 13.825
0.649 14.730 13.837
0.646 14.565 13.839
0.643 14.417 13.837
0.640 14.258 13.836
0.636 14.091 13.837
0.634 13.939 13.847
0.631 13.783 13.856
0.628 13.627 13.857
0.624 13.466 13.854
0.621 13.307 13.852
0.618 13.150 13.848
0.615 12.997 13.843
0.611 12.830 13.840
0.608 12.676 13.844
0.605 12.517 13.847
0.602 12.367 13.852
0.599 12.204 13.844
0.595 12.039 13.827
0.592 11.885 13.824
0.589 11.726 13.830
0.586 11.572 13.836
0.582 11.411 13.840
0.579 11.255 13.839
0.576 11.102 13.840
0.572 10.936 13.836
0.568 10.774 13.824
0.565 10.620 13.823
0.561 10.460 13.825
0.558 10.302 13.812
0.554 10.144 13.799
0.551 9.981 13.801
0.548 9.833 13.806
0.545 9.670 13.802
0.542 9.503 13.805
0.539 9.358 13.821
0.536 9.195 13.829
0.533 9.035 13.831
0.530 8.880 13.831
0.527 8.720 13.830
0.524 8.563 13.821
0.521 8.398 13.818
0.518 8.251 13.832
0.515 8.093 13.849
0.512 7.926 13.859
0.508 7.773 13.850
0.505 7.611 13.835
0.501 7.449 13.823
0.498 7.292 13.814
0.494 7.136 13.821
0.491 6.978 13.843
0.488 6.828 13.857
0.484 6.654 13.858
0.481 6.506 13.850
0.477 6.344 13.842
0.473 6.185 13.843
0.470 6.028 13.845
0.467 5.869 13.843
0.463 5.704 13.839
0.459 5.547 13.833
0.456 5.393 13.832
0.452 5.232 13.839
0.449 5.071 13.843
0.445 4.919 13.841
0.442 4.748 13.842
0.438 4.600 13.840
0.435 4.441 13.837
0.431 4.277 13.839
0.428 4.118 13.842
0.424 3.962 13.848
0.420 3.799 13.838
0.417 3.645 13.837
0.413 3.485 13.846
0.410 3.326 13.845
0.406 3.165 13.840
0.402 3.002 13.828
0.399 2.849 13.818
0.395 2.681 13.819
0.392 2.526 13.823
0.388 2.367 13.819
0.385 2.204 13.818
0.382 2.051 13.818
0.378 1.886 13.815
0.375 1.733 13.818
0.371 1.572 13.825
0.368 1.407 13.832
0.365 1.259 13.840
0.361 1.096 13.834
0.357 0.932 13.820
0.353 0.771 13.810
0.349 0.609 13.774
0.345 0.440 13.764
1.448 55.918 13.850
1.445 55.753 13.851
1.443 55.599 13.852
1.441 55.436 13.849
1.438 55.286 13.843
1.436 55.122 13.845
1.434 54.957 13.855
1.432 54.799 13.858
1.429 54.645 13.858
1.427 54.481 13.846
1.425 54.332 13.844
1.422 54.164 13.851
1.420 54.010 13.852
1.418 53.843 13.857
1.415 53.684 13.864
1.413 53.527 13.860
1.411 53.373 13.857
1.408 53.208 13.860
1.406 53.056 13.856
1.404 52.896 13.853
1.401 52.729 13.857
1.399 52.578 13.863
1.397 52.418 13.860
1.394 52.255 13.859
1.392 52.098 13.855
1.390 51.943 13.853
1.388 51.782 13.859
1.386 51.619 13.864
1.384 51.463 13.857
1.381 51.308 13.850
1.379 51.147 13.848
1.377 50.989 13.851
1.375 50.830 13.868
1.373 50.665 13.889
1.371 50.500 13.906
1.369 50.353 13.912
1.366 50.183 13.914
1.364 50.025 13.916
1.361 49.867 13.910
1.359 49.719 13.909
1.356 49.550 13.911
1.354 49.396 13.905
1.351 49.235 13.895
1.349 49.081 13.903
1.346 48.912 13.914
1.344 48.764 13.913
1.342 48.605 13.909
1.340 48.451 13.906
1.338 48.281 13.909
1.336 48.125 13.920
1.334 47.967 13.920
1.332 47.806 13.919
1.330 47.655 13.917
1.328 47.489 13.915
1.326 47.336 13.919
1.323 47.174 13.921
1.321 47.022 13.919
1.318 46.859 13.920
1.316 46.699 13.916
1.313 46.546 13.901
1.310 46.391 13.904
1.308 46.228 13.921
1.305 46.066 13.920
1.302 45.914 13.914
1.299 45.753 13.910
1.296 45.598 13.903
1.294 45.440 13.903
1.291 45.277 13.913
1.289 45.120 13.926
1.287 44.966 13.934
1.284 44.799 13.935
1.282 44.642 13.940
1.279 44.493 13.940
1.277 44.325 13.938
1.275 44.176 13.935
1.272 44.013 13.921
1.269 43.854 13.900
1.267 43.707 13.900
1.265 43.539 13.921
1.263 43.384 13.942
1.260 43.219 13.946
1.258 43.070 13.942
1.255 42.902 13.947
1.253 42.754 13.953
1.251 42.590 13.961
1.248 42.434 13.961
1.246 42.276 13.958
1.243 42.118 13.953
1.240 41.959 13.951
1.238 41.805 13.948
1.235 41.646 13.954
1.233 41.487 13.957
1.230 41.328 13.946
1.227 41.178 13.928
1.224 41.011 13.909
1.221 40.861 13.903
1.219 40.713 13.914
1.217 40.540 13.929
1.214 40.390 13.936
1.212 40.226 13.940
1.210 40.071 13.936
1.207 39.915 13.926
1.205 39.758 13.927
1.203 39.595 13.932
1.201 39.448 13.928
1.198 39.287 13.917
1.196 39.129 13.915
1.194 38.975 13.925
1.191 38.808 13.930
1.189 38.656 13.920
1.186 38.497 13.916
1.184 38.344 13.918
1.181 38.188 13.913
1.178 38.029 13.901
1.176 37.872 13.900
1.173 37.714 13.895
1.170 37.559 13.886
1.167 37.401 13.888
1.165 37.240 13.897
1.162 37.088 13.910
1.160 36.926 13.916
1.157 36.770 13.919
1.154 36.613 13.912
1.152 36.462 13.911
1.149 36.295 13.917
1.146 36.144 13.923
1.143 35.978 13.927
1.141 35.828 13.922
1.138 35.669 13.920
1.135 35.515 13.918
1.133 35.355 13.923
1.130 35.200 13.939
1.127 35.033 13.942
1.125 34.891 13.926
1.122 34.723 13.925
1.120 34.568 13.936
1.117 34.415 13.943
1.114 34.253 13.945
1.112 34.095 13.944
1.109 33.946 13.940
1.106 33.781 13.936
1.104 33.621 13.939
1.101 33.467 13.934
1.098 33.315 13.925
1.095 33.155 13.912
1.092 32.995 13.906
1.090 32.841 13.911
1.087 32.681 13.918
1.084 32.529 13.925
1.081 32.363 13.925
1.078 32.211 13.914
1.076 32.056 13.908
1.073 31.899 13.905
1.070 31.739 13.905
1.067 31.577 13.911
1.065 31.430 13.911
1.062 31.269 13.902
1.059 31.107 13.894
1.056 30.947 13.898
1.054 30.800 13.902
1.051 30.636 13.903
1.048 30.482 13.906
1.046 30.322 13.901
1.043 30.165 13.902
1.040 30.016 13.907
1.038 29.851 13.905
1.035 29.693 13.898
1.032 29.534 13.888
1.030 29.381 13.888
1.027 29.223 13.896
1.025 29.065 13.901
1.022 28.906 13.895
1.019 28.753 13.893
1.017 28.593 13.903
1.014 28.430 13.913
1.011 28.282 13.907
1.008 28.116 13.898
1.005 27.969 13.898
1.002 27.803 13.898
0.999 27.648 13.897
0.996 27.490 13.888
0.993 27.335 13.886
0.990 27.178 13.895
0.987 27.019 13.893
0.984 26.862 13.892
0.981 26.705 13.894
0.978 26.546 13.891
0.975 26.389 13.884
0.972 26.227 13.875
0.969 26.075 13.862
0.966 25.915 13.852
0.963 25.758 13.854
0.960 25.603 13.863
0.958 25.445 13.879
0.955 25.290 13.891
0.952 25.126 13.893
0.949 24.973 13.886
0.945 24.817 13.871
0.942 24.651 13.871
0.939 24.499 13.883
0.936 24.344 13.891
0.933 24.183 13.899
0.930 24.028 13.891
0.927 23.869 13.890
0.924 23.713 13.895
0.921 23.559 13.886
0.918 23.389 13.875
0.915 23.246 13.871
0.912 23.077 13.867
0.910 22.924 13.873
0.907 22.765 13.874
0.904 22.609 13.870
0.902 22.456 13.870
0.899 22.295 13.871
0.897 22.131 13.865
0.894 21.980 13.870
0.891 21.825 13.874
0.888 21.659 13.868
0.885 21.509 13.860
0.882 21.348 13.854
0.879 21.186 13.855
0.875 21.035 13.860
0.872 20.878 13.863
0.869 20.722 13.866
0.865 20.561 13.869
0.862 20.403 13.870
0.859 20.243 13.870
0.856 20.088 13.865
0.852 19.929 13.856
0.850 19.776 13.857
0.847 19.616 13.856
0.844 19.461 13.862
0.841 19.295 13.867
0.838 19.142 13.863
0.835 18.984 13.858
0.833 18.829 13.854
0.830 18.668 13.851
0.827 18.516 13.851
0.824 18.350 13.849
0.821 18.196 13.854
0.818 18.033 13.863
0.815 17.887 13.863
0.811 17.727 13.862
0.808 17.564 13.868
0.805 17.406 13.865
0.801 17.252 13.855
0.798 17.094 13.843
0.794 16.934 13.835
0.791 16.779 13.832
0.788 16.620 13.835
0.785 16.464 13.849
0.782 16.301 13.858
0.778 16.145 13.855
0.775 15.987 13.851
0.772 15.837 13.850
0.769 15.675 13.840
0.765 15.516 13.834
0.762 15.360 13.835
0.759 15.199 13.833
0.756 15.038 13.830
0.753 14.889 13.842
0.750 14.725 13.854
0.746 14.566 13.851
0.743 14.413 13.849
0.740 14.258 13.844
0.737 14.098 13.843
0.734 13.937 13.850
0.731 13.787 13.858
0.728 13.625 13.858
0.725 13.466 13.854
0.721 13.306 13.850
0.718 13.149 13.844
0.715 12.992 13.837
0.712 12.834 13.836
0.709 12.678 13.842
0.706 12.518 13.848
0.702 12.361 13.852
0.699 12.205 13.843
0.696 12.039 13.825
0.692 11.890 13.821
0.689 11.726 13.827
0.686 11.574 13.836
0.683 11.406 13.841
0.679 11.250 13.841
0.676 11.097 13.839
0.672 10.937 13.836
0.669 10.777 13.823
0.665 10.625 13.819
0.662 10.465 13.826
0.658 10.297 13.814
0.655 10.146 13.805
0.652 9.981 13.810
0.648 9.827 13.812
0.645 9.669 13.809
0.642 9.512 13.815
0.639 9.348 13.825
0.636 9.197 13.830
0.634 9.041 13.837
0.631 8.879 13.838
0.628 8.718 13.837
0.625 8.565 13.831
0.621 8.407 13.825
0.618 8.244 13.841
0.616 8.094 13.863
0.612 7.928 13.869
0.609 7.774 13.858
0.605 7.613 13.844
0.602 7.451 13.836
0.598 7.297 13.825
0.595 7.135 13.828
0.591 6.973 13.849
0.588 6.823 13.860
0.585 6.669 13.860
0.581 6.504 13.859
0.577 6.341 13.852
0.574 6.187 13.851
0.571 6.027 13.854
0.567 5.867 13.853
0.563 5.711 13.846
0.560 5.553 13.837
0.556 5.385 13.834
0.553 5.231 13.842
0.549 5.071 13.847
0.546 4.918 13.848
0.542 4.759 13.853
0.539 4.596 13.853
0.535 4.440 13.851
0.532 4.279 13.855
0.528 4.125 13.860
0.525 3.960 13.861
0.521 3.808 13.851
0.517 3.639 13.846
0.514 3.486 13.849
0.510 3.320 13.844
0.507 3.170 13.834
0.503 3.007 13.824
0.499 2.839 13.816
0.496 2.684 13.824
0.493 2.530 13.837
0.489 2.365 13.834
0.486 2.212 13.830
0.482 2.049 13.826
0.479 1.888 13.821
0.475 1.729 13.824
0.472 1.574 13.825
0.468 1.414 13.829
0.465 1.249 13.838
0.461 1.100 13.825
0.457 0.926 13.808
0.454 0.771 13.798
0.450 0.610 13.776
0.446 0.439 13.765
1.548 55.913 13.846
1.546 55.764 13.853
1.544 55.591 13.857
1.541 55.438 13.850
1.539 55.275 13.844
1.537 55.128 13.845
1.534 54.955 13.853
1.532 54.802 13.862
1.530 54.642 13.860
1.527 54.482 13.847
1.525 54.329 13.846
1.523 54.162 13.851
1.521 54.009 13.849
1.518 53.849 13.857
1.516 53.685 13.866
1.514 53.531 13.861
1.511 53.369 13.856
1.509 53.209 13.857
1.506 53.051 13.856
1.504 52.890 13.851
1.502 52.735 13.857
1.500 52.572 13.863
1.497 52.422 13.861
1.495 52.263 13.858
1.493 52.098 13.849
1.490 51.941 13.846
1.488 51.780 13.855
1.486 51.625 13.860
1.484 51.460 13.852
1.482 51.309 13.846
1.480 51.145 13.842
1.478 50.991 13.848
1.476 50.827 13.869
1.474 50.668 13.889
1.472 50.505 13.907
1.469 50.341 13.911
1.467 50.187 13.911
1.464 50.033 13.912
1.462 49.868 13.903
1.459 49.717 13.902
1.457 49.548 13.911
1.454 49.398 13.910
1.452 49.237 13.908
1.450 49.078 13.917
1.447 48.920 13.922
1.445 48.751 13.917
1.443 48.605 13.908
1.440 48.444 13.902
1.439 48.286 13.911
1.437 48.124 13.920
1.435 47.970 13.921
1.433 47.810 13.922
1.431 47.648 13.917
1.428 47.495 13.916
1.426 47.332 13.921
1.424 47.179 13.922
1.422 47.016 13.922
1.419 46.858 13.928
1.416 46.699 13.922
1.414 46.544 13.907
1.411 46.382 13.906
1.408 46.236 13.915
1.405 46.070 13.913
1.402 45.907 13.903
1.400 45.759 13.902
1.397 45.593 13.906
1.394 45.439 13.911
1.392 45.283 13.922
1.389 45.113 13.930
1.387 44.966 13.932
1.385 44.804 13.934
1.382 44.645 13.939
1.380 44.482 13.943
1.377 44.327 13.942
1.375 44.180 13.935
1.372 44.010 13.916
1.370 43.859 13.897
1.367 43.698 13.898
1.365 43.546 13.919
1.363 43.378 13.938
1.361 43.227 13.941
1.358 43.062 13.938
1.356 42.916 13.942
1.353 42.743 13.953
1.351 42.593 13.961
1.349 42.436 13.959
1.346 42.276 13.953
1.343 42.118 13.946
1.341 41.959 13.946
1.338 41.808 13.947
1.336 41.644 13.953
1.333 41.489 13.957
1.330 41.331 13.942
1.327 41.174 13.921
1.325 41.025 13.903
1.322 40.852 13.898
1.320 40.708 13.906
1.317 40.548 13.920
1.315 40.385 13.932
1.313 40.233 13.937
1.310 40.068 13.936
1.308 39.912 13.926
1.306 39.764 13.928
1.303 39.597 13.934
1.301 39.445 13.931
1.299 39.282 13.927
1.297 39.130 13.923
1.294 38.970 13.926
1.292 38.817 13.931
1.290 38.652 13.926
1.287 38.503 13.921
1.284 38.333 13.920
1.282 38.184 13.908
1.279 38.034 13.889
1.276 37.877 13.884
1.273 37.711 13.879
1.271 37.559 13.875
1.268 37.399 13.883
1.266 37.247 13.900
1.263 37.087 13.913
1.260 36.921 13.920
1.258 36.777 13.922
1.255 36.610 13.916
1.252 36.458 13.906
1.249 36.297 13.906
1.247 36.141 13.916
1.244 35.984 13.922
1.241 35.832 13.923
1.239 35.669 13.923
1.236 35.513 13.922
1.233 35.349 13.927
1.231 35.201 13.946
1.228 35.039 13.948
1.225 34.884 13.938
1.223 34.725 13.939
1.220 34.565 13.949
1.218 34.411 13.952
1.215 34.256 13.949
1.212 34.094 13.943
1.210 33.940 13.932
1.207 33.780 13.929
1.204 33.630 13.936
1.201 33.468 13.936
1.199 33.311 13.928
1.196 33.155 13.914
1.193 32.997 13.903
1.190 32.838 13.906
1.187 32.687 13.914
1.185 32.519 13.922
1.182 32.373 13.922
1.179 32.211 13.915
1.176 32.050 13.907
1.173 31.896 13.899
1.171 31.745 13.905
1.168 31.579 13.911
1.165 31.424 13.908
1.162 31.270 13.899
1.159 31.111 13.889
1.157 30.953 13.893
1.154 30.791 13.899
1.152 30.642 13.904
1.149 30.480 13.905
1.146 30.324 13.895
1.143 30.164 13.896
1.141 30.010 13.898
1.138 29.850 13.896
1.136 29.696 13.893
1.133 29.539 13.887
1.130 29.379 13.888
1.128 29.221 13.898
1.125 29.063 13.909
1.123 28.912 13.901
1.120 28.745 13.897
1.117 28.595 13.904
1.115 28.434 13.908
1.112 28.280 13.903
1.109 28.119 13.894
1.106 27.965 13.890
1.103 27.807 13.892
1.100 27.649 13.893
1.096 27.487 13.886
1.093 27.334 13.880
1.090 27.179 13.888
1.087 27.016 13.890
1.084 26.863 13.887
1.081 26.700 13.891
1.078 26.549 13.886
1.075 26.388 13.878
1.072 26.231 13.874
1.069 26.072 13.860
1.067 25.919 13.852
1.064 25.755 13.853
1.061 25.606 13.859
1.058 25.441 13.872
1.055 25.286 13.886
1.052 25.133 13.894
1.049 24.970 13.885
1.046 24.812 13.872
1.043 24.660 13.873
1.040 24.495 13.881
1.037 24.346 13.888
1.034 24.182 13.893
1.031 24.030 13.888
1.027 23.867 13.892
1.025 23.715 13.894
1.021 23.557 13.879
1.018 23.390 13.867
1.016 23.243 13.865
1.013 23.084 13.864
1.010 22.920 13.870
1.008 22.768 13.874
1.005 22.607 13.869
1.003 22.452 13.868
1.000 22.296 13.865
0.997 22.135 13.858
0.995 21.981 13.863
0.992 21.819 13.869
0.989 21.667 13.866
0.986 21.504 13.861
0.982 21.348 13.856
0.979 21.193 13.856
0.976 21.029 13.856
0.973 20.878 13.857
0.969 20.719 13.862
0.966 20.559 13.866
0.963 20.399 13.870
0.960 20.247 13.870
0.956 20.089 13.867
0.953 19.933 13.857
0.950 19.769 13.848
0.947 19.614 13.846
0.944 19.464 13.850
0.941 19.299 13.852
0.939 19.137 13.845
0.936 18.984 13.842
0.933 18.828 13.843
0.930 18.667 13.842
0.927 18.512 13.843
0.924 18.355 13.843
0.921 18.196 13.851
0.918 18.041 13.860
0.915 17.881 13.859
0.912 17.719 13.859
0.909 17.568 13.868
0.906 17.412 13.870
0.902 17.248 13.856
0.898 17.089 13.844
0.895 16.934 13.832
0.892 16.779 13.830
0.889 16.623 13.839
0.885 16.462 13.856
0.882 16.306 13.867
0.879 16.149 13.861
0.876 15.987 13.859
0.873 15.835 13.855
0.869 15.670 13.850
0.866 15.520 13.849
0.863 15.359 13.851
0.860 15.198 13.849
0.856 15.042 13.843
0.853 14.887 13.857
0.851 14.734 13.867
0.847 14.573 13.866
0.844 14.409 13.861
0.841 14.254 13.855
0.838 14.099 13.851
0.835 13.942 13.852
0.832 13.784 13.859
0.828 13.620 13.856
0.825 13.471 13.849
0.822 13.307 13.847
0.819 13.146 13.837
0.815 12.988 13.832
0.812 12.841 13.838
0.809 12.676 13.843
0.806 12.516 13.848
0.803 12.360 13.850
0.800 12.200 13.839
0.796 12.048 13.821
0.793 11.879 13.816
0.790 11.728 13.824
0.786 11.570 13.833
0.783 11.411 13.837
0.780 11.253 13.838
0.777 11.098 13.839
0.773 10.940 13.837
0.769 10.776 13.819
0.766 10.616 13.812
0.763 10.465 13.823
0.759 10.298 13.818
0.756 10.144 13.816
0.753 9.990 13.825
0.749 9.830 13.828
0.746 9.670 13.823
0.743 9.512 13.822
0.740 9.359 13.825
0.737 9.192 13.827
0.734 9.039 13.834
0.731 8.878 13.837
0.728 8.722 13.838
0.725 8.562 13.835
0.722 8.401 13.833
0.719 8.247 13.846
0.716 8.094 13.865
0.713 7.931 13.870
0.709 7.769 13.855
0.706 7.618 13.846
0.702 7.451 13.846
0.699 7.296 13.837
0.695 7.136 13.834
0.692 6.981 13.847
0.689 6.819 13.855
0.685 6.663 13.860
0.682 6.506 13.863
0.678 6.343 13.863
0.675 6.186 13.864
0.671 6.027 13.862
0.668 5.873 13.858
0.664 5.715 13.849
0.660 5.544 13.834
0.657 5.390 13.834
0.653 5.233 13.841
0.650 5.071 13.846
0.646 4.912 13.849
0.643 4.761 13.852
0.640 4.598 13.857
0.636 4.441 13.860
0.632 4.280 13.862
0.629 4.123 13.865
0.625 3.961 13.860
0.622 3.803 13.851
0.618 3.645 13.848
0.614 3.482 13.849
0.611 3.328 13.848
0.607 3.162 13.833
0.603 3.005 13.822
0.600 2.843 13.817
0.596 2.688 13.828
0.593 2.533 13.844
0.590 2.368 13.842
0.586 2.206 13.836
0.583 2.053 13.833
0.579 1.892 13.828
0.576 1.731 13.832
0.572 1.568 13.833
0.569 1.417 13.833
0.566 1.249 13.841
0.562 1.103 13.829
0.558 0.929 13.808
0.554 0.768 13.795
0.550 0.610 13.776
0.547 0.448 13.765
0.545 0.378 13.787
1.649 55.922 13.847
1.646 55.749 13.856
1.644 55.595 13.860
1.642 55.437 13.856
1.639 55.278 13.847
1.637 55.122 13.846
1.635 54.960 13.856
1.633 54.806 13.866
1.630 54.640 13.863
1.628 54.478 13.849
1.626 54.333 13.850
1.623 54.159 13.853
1.621 54.008 13.850
1.619 53.848 13.855
1.616 53.690 13.861
1.614 53.531 13.858
1.612 53.370 13.852
1.609 53.210 13.854
1.607 53.060 13.857
1.604 52.890 13.853
1.602 52.732 13.851
1.600 52.580 13.860
1.598 52.412 13.862
1.595 52.252 13.854
1.593 52.101 13.848
1.591 51.946 13.846
1.589 51.782 13.852
1.587 51.625 13.859
1.585 51.464 13.851
1.582 51.306 13.844
1.580 51.151 13.843
1.578 50.986 13.850
1.576 50.825 13.868
1.574 50.672 13.887
1.572 50.502 13.901
1.570 50.348 13.908
1.567 50.181 13.910
1.565 50.038 13.912
1.562 49.870 13.904
1.560 49.709 13.903
1.557 49.551 13.909
1.555 49.398 13.910
1.552 49.237 13.912
1.550 49.070 13.918
1.548 48.927 13.923
1.545 48.756 13.917
1.543 48.600 13.907
1.541 48.445 13.899
1.539 48.287 13.907
1.537 48.128 13.916
1.535 47.968 13.916
1.533 47.815 13.917
1.531 47.652 13.914
1.529 47.494 13.912
1.527 47.336 13.918
1.524 47.176 13.918
1.522 47.017 13.915
1.519 46.858 13.923
1.517 46.703 13.921
1.514 46.546 13.907
1.511 46.383 13.910
1.508 46.226 13.916
1.506 46.075 13.908
1.503 45.917 13.899
1.500 45.751 13.900
1.498 45.597 13.916
1.495 45.437 13.928
1.492 45.278 13.934
1.490 45.116 13.934
1.487 44.963 13.928
1.485 44.806 13.923
1.483 44.649 13.932
1.480 44.488 13.941
1.478 44.327 13.944
1.475 44.165 13.936
1.473 44.017 13.915
1.470 43.864 13.899
1.468 43.699 13.904
1.466 43.546 13.924
1.463 43.377 13.938
1.461 43.226 13.939
1.458 43.063 13.934
1.456 42.907 13.935
1.454 42.754 13.948
1.451 42.592 13.958
1.449 42.431 13.954
1.446 42.280 13.946
1.444 42.117 13.939
1.441 41.967 13.939
1.439 41.801 13.943
1.436 41.648 13.953
1.433 41.485 13.953
1.431 41.333 13.935
1.428 41.179 13.909
1.425 41.020 13.891
1.422 40.869 13.888
1.420 40.695 13.895
1.418 40.551 13.908
1.415 40.387 13.926
1.413 40.232 13.934
1.411 40.071 13.936
1.408 39.918 13.932
1.406 39.751 13.932
1.404 39.606 13.938
1.402 39.442 13.936
1.399 39.282 13.931
1.397 39.131 13.931
1.395 38.964 13.930
1.392 38.816 13.932
1.390 38.656 13.931
1.387 38.502 13.927
1.385 38.346 13.922
1.382 38.180 13.905
1.379 38.029 13.886
1.376 37.874 13.878
1.374 37.711 13.874
1.371 37.561 13.875
1.368 37.404 13.885
1.366 37.244 13.904
1.363 37.086 13.917
1.361 36.931 13.923
1.358 36.765 13.925
1.355 36.617 13.921
1.352 36.454 13.909
1.349 36.296 13.903
1.347 36.147 13.912
1.344 35.984 13.921
1.342 35.822 13.924
1.339 35.674 13.922
1.336 35.510 13.920
1.334 35.354 13.929
1.331 35.198 13.942
1.329 35.043 13.945
1.326 34.883 13.938
1.323 34.724 13.938
1.321 34.572 13.954
1.318 34.409 13.955
1.315 34.256 13.947
1.313 34.096 13.940
1.310 33.939 13.926
1.307 33.790 13.922
1.304 33.621 13.929
1.302 33.475 13.931
1.299 33.309 13.924
1.296 33.152 13.911
1.293 32.999 13.898
1.290 32.840 13.897
1.287 32.680 13.907
1.285 32.527 13.919
1.282 32.369 13.920
1.279 32.209 13.917
1.277 32.063 13.913
1.274 31.895 13.905
1.271 31.737 13.912
1.268 31.581 13.921
1.266 31.426 13.916
1.263 31.265 13.905
1.260 31.111 13.892
1.257 30.955 13.892
1.254 30.796 13.897
1.252 30.635 13.901
1.249 30.480 13.902
1.246 30.327 13.895
1.244 30.168 13.893
1.241 30.005 13.893
1.238 29.854 13.896
1.236 29.694 13.893
1.233 29.536 13.890
1.231 29.386 13.894
1.228 29.221 13.899
1.226 29.062 13.909
1.223 28.907 13.905
1.220 28.749 13.900
1.217 28.592 13.903
1.215 28.440 13.903
1.212 28.278 13.899
1.209 28.127 13.889
1.206 27.961 13.883
1.203 27.800 13.887
1.200 27.647 13.891
1.197 27.496 13.885
1.193 27.330 13.877
1.190 27.180 13.881
1.187 27.018 13.884
1.184 26.860 13.883
1.182 26.706 13.883
1.178 26.544 13.880
1.175 26.386 13.874
1.173 26.239 13.869
1.170 26.077 13.861
1.167 25.913 13.857
1.164 25.759 13.857
1.161 25.601 13.861
1.158 25.445 13.871
1.155 25.285 13.878
1.153 25.131 13.887
1.149 24.973 13.880
1.146 24.818 13.869
1.143 24.657 13.872
1.140 24.495 13.879
1.137 24.345 13.883
1.134 24.180 13.885
1.131 24.030 13.885
1.128 23.875 13.893
1.125 23.707 13.893
1.121 23.557 13.871
1.118 23.399 13.860
1.116 23.236 13.863
1.113 23.084 13.861
1.110 22.925 13.868
1.108 22.762 13.875
1.105 22.611 13.867
1.103 22.453 13.864
1.100 22.293 13.860
1.097 22.140 13.851
1.094 21.971 13.857
1.092 21.821 13.865
1.089 21.672 13.863
1.086 21.502 13.860
1.083 21.350 13.860
1.079 21.190 13.858
1.076 21.035 13.856
1.073 20.874 13.855
1.069 20.716 13.862
1.066 20.565 13.869
1.063 20.406 13.870
1.060 20.251 13.871
1.056 20.079 13.871
1.053 19.936 13.859
1.050 19.770 13.846
1.047 19.618 13.842
1.044 19.453 13.845
1.041 19.300 13.843
1.039 19.143 13.830
1.036 18.980 13.827
1.033 18.826 13.831
1.030 18.677 13.834
1.027 18.504 13.836
1.024 18.355 13.839
1.021 18.196 13.852
1.018 18.037 13.864
1.015 17.884 13.862
1.012 17.721 13.860
1.009 17.572 13.869
1.006 17.412 13.871
1.002 17.255 13.856
0.998 17.090 13.842
0.995 16.933 13.836
0.992 16.780 13.837
0.989 16.615 13.845
0.986 16.465 13.861
0.982 16.304 13.870
0.979 16.148 13.865
0.976 15.990 13.861
0.973 15.840 13.858
0.969 15.670 13.854
0.966 15.515 13.853
0.963 15.359 13.856
0.960 15.204 13.855
0.957 15.045 13.848
0.953 14.884 13.861
0.951 14.730 13.875
0.947 14.575 13.871
0.944 14.415 13.866
0.941 14.255 13.859
0.938 14.101 13.854
0.935 13.939 13.857
0.932 13.783 13.866
0.928 13.626 13.859
0.925 13.463 13.850
0.922 13.310 13.846
0.919 13.153 13.834
0.915 12.990 13.833
0.912 12.833 13.842
0.909 12.679 13.845
0.906 12.516 13.844
0.903 12.362 13.848
0.900 12.204 13.836
0.896 12.045 13.818
0.893 11.880 13.817
0.890 11.729 13.822
0.886 11.571 13.826
0.883 11.416 13.832
0.880 11.251 13.838
0.876 11.094 13.842
0.873 10.935 13.842
0.869 10.782 13.822
0.866 10.613 13.810
0.863 10.469 13.821
0.859 10.298 13.822
0.856 10.148 13.822
0.853 9.987 13.834
0.849 9.831 13.838
0.846 9.670 13.833
0.843 9.513 13.828
0.840 9.360 13.824
0.837 9.188 13.824
0.834 9.039 13.830
0.831 8.884 13.833
0.828 8.720 13.837
0.825 8.565 13.840
0.822 8.402 13.839
0.819 8.251 13.850
0.816 8.088 13.864
0.813 7.934 13.859
0.809 7.773 13.843
0.806 7.610 13.840
0.802 7.453 13.846
0.799 7.303 13.842
0.795 7.132 13.834
0.792 6.976 13.837
0.788 6.821 13.845
0.785 6.659 13.850
0.782 6.512 13.858
0.778 6.345 13.863
0.775 6.192 13.864
0.771 6.018 13.862
0.768 5.872 13.860
0.764 5.709 13.848
0.760 5.549 13.829
0.757 5.393 13.829
0.753 5.230 13.837
0.750 5.076 13.841
0.746 4.912 13.845
0.743 4.757 13.851
0.740 4.603 13.861
0.736 4.440 13.866
0.732 4.278 13.865
0.729 4.125 13.864
0.725 3.960 13.855
0.722 3.813 13.849
0.718 3.639 13.849
0.714 3.487 13.853
0.711 3.326 13.852
0.707 3.163 13.836
0.703 3.005 13.823
0.700 2.846 13.821
0.696 2.683 13.834
0.693 2.532 13.849
0.690 2.376 13.845
0.686 2.211 13.837
0.683 2.049 13.838
0.679 1.893 13.837
0.676 1.734 13.839
0.672 1.573 13.841
0.669 1.412 13.840
0.666 1.260 13.844
0.662 1.087 13.834
0.658 0.933 13.815
0.654 0.776 13.796
0.650 0.609 13.778
0.646 0.444 13.765
0.644 0.364 13.726
1.748 55.920 13.841
1.746 55.755 13.851
1.744 55.597 13.859
1.741 55.448 13.855
1.739 55.276 13.847
1.737 55.117 13.848
1.734 54.965 13.860
1.732 54.795 13.867
1.730 54.644 13.864
1.727 54.481 13.850
1.725 54.323 13.847
1.723 54.175 13.850
1.720 54.006 13.847
1.718 53.849 13.850
1.716 53.682 13.858
1.713 53.536 13.853
1.711 53.367 13.848
1.709 53.219 13.855
1.706 53.045 13.855
1.704 52.899 13.853
1.702 52.738 13.853
1.699 52.575 13.857
1.697 52.416 13.854
1.695 52.261 13.854
1.692 52.097 13.849
1.690 51.942 13.848
1.688 51.780 13.859
1.686 51.623 13.863
1.684 51.462 13.857
1.682 51.309 13.847
1.680 51.152 13.844
1.678 50.992 13.850
1.675 50.825 13.863
1.673 50.662 13.874
1.671 50.516 13.884
1.669 50.354 13.895
1.666 50.183 13.901
1.664 50.026 13.909
1.662 49.870 13.910
1.659 49.710 13.909
1.657 49.559 13.913
1.654 49.395 13.909
1.652 49.234 13.911
1.649 49.080 13.919
1.647 48.914 13.921
1.645 48.761 13.915
1.642 48.605 13.904
1.640 48.451 13.896
1.638 48.279 13.900
1.636 48.131 13.909
1.634 47.970 13.909
1.632 47.812 13.909
1.630 47.652 13.910
1.628 47.494 13.907
1.626 47.336 13.910
1.624 47.179 13.912
1.621 47.022 13.912
1.619 46.861 13.918
1.616 46.703 13.920
1.613 46.545 13.912
1.611 46.386 13.916
1.608 46.223 13.924
1.605 46.070 13.915
1.602 45.910 13.907
1.599 45.754 13.910
1.597 45.596 13.927
1.594 45.433 13.941
1.592 45.282 13.945
1.589 45.118 13.944
1.587 44.961 13.933
1.584 44.808 13.924
1.582 44.643 13.928
1.580 44.487 13.939
1.577 44.329 13.943
1.575 44.171 13.933
1.572 44.017 13.916
1.570 43.859 13.906
1.567 43.701 13.915
1.565 43.535 13.935
1.563 43.382 13.945
1.560 43.225 13.941
1.558 43.072 13.932
1.555 42.909 13.929
1.553 42.751 13.939
1.551 42.592 13.948
1.548 42.434 13.948
1.546 42.280 13.936
1.543 42.121 13.929
1.540 41.965 13.931
1.538 41.804 13.937
1.535 41.645 13.947
1.533 41.488 13.947
1.530 41.336 13.925
1.527 41.183 13.901
1.524 41.014 13.885
1.521 40.865 13.883
1.519 40.707 13.890
1.517 40.546 13.899
1.514 40.393 13.919
1.512 40.228 13.931
1.510 40.075 13.938
1.507 39.914 13.937
1.505 39.759 13.939
1.503 39.595 13.940
1.501 39.443 13.932
1.499 39.286 13.934
1.496 39.128 13.936
1.494 38.974 13.932
1.492 38.812 13.934
1.489 38.658 13.934
1.487 38.493 13.933
1.484 38.343 13.925
1.481 38.188 13.908
1.478 38.030 13.893
1.476 37.874 13.883
1.473 37.715 13.879
1.470 37.566 13.886
1.468 37.399 13.902
1.465 37.238 13.918
1.463 37.085 13.924
1.460 36.928 13.924
1.457 36.764 13.926
1.454 36.615 13.922
1.451 36.456 13.911
1.449 36.302 13.910
1.446 36.138 13.917
1.444 35.988 13.925
1.441 35.827 13.928
1.438 35.674 13.922
1.435 35.512 13.917
1.433 35.359 13.923
1.430 35.197 13.930
1.427 35.035 13.934
1.425 34.891 13.930
1.422 34.729 13.933
1.420 34.567 13.950
1.417 34.409 13.946
1.414 34.255 13.935
1.412 34.096 13.929
1.409 33.941 13.913
1.406 33.783 13.915
1.404 33.631 13.928
1.401 33.464 13.931
1.398 33.311 13.922
1.395 33.157 13.907
1.392 32.997 13.892
1.389 32.846 13.886
1.386 32.682 13.893
1.384 32.524 13.907
1.381 32.374 13.914
1.378 32.209 13.916
1.376 32.053 13.912
1.373 31.897 13.908
1.370 31.740 13.911
1.367 31.583 13.917
1.365 31.428 13.915
1.362 31.264 13.905
1.359 31.106 13.896
1.356 30.953 13.897
1.354 30.800 13.902
1.351 30.640 13.903
1.348 30.481 13.900
1.345 30.322 13.898
1.343 30.171 13.895
1.340 30.013 13.892
1.337 29.846 13.896
1.335 29.696 13.898
1.332 29.536 13.898
1.330 29.379 13.900
1.327 29.224 13.905
1.325 29.064 13.912
1.322 28.905 13.909
1.320 28.761 13.902
1.316 28.584 13.904
1.314 28.439 13.899
1.311 28.275 13.891
1.308 28.123 13.884
1.305 27.964 13.878
1.302 27.806 13.884
1.299 27.645 13.892
1.296 27.492 13.884
1.292 27.333 13.874
1.289 27.181 13.875
1.286 27.023 13.875
1.283 26.859 13.877
1.280 26.700 13.881
1.278 26.550 13.874
1.275 26.392 13.871
1.272 26.224 13.871
1.269 26.076 13.862
1.266 25.918 13.861
1.263 25.758 13.858
1.260 25.603 13.857
1.257 25.447 13.867
1.254 25.288 13.869
1.251 25.130 13.873
1.248 24.966 13.869
1.245 24.819 13.862
1.242 24.659 13.868
1.239 24.498 13.875
1.236 24.339 13.875
1.233 24.186 13.874
1.230 24.029 13.878
1.227 23.870 13.885
1.224 23.717 13.882
1.220 23.551 13.864
1.217 23.397 13.857
1.215 23.241 13.864
1.212 23.078 13.863
1.209 22.926 13.870
1.207 22.770 13.873
1.204 22.613 13.865
1.202 22.449 13.860
1.199 22.293 13.851
1.196 22.137 13.845
1.194 21.983 13.850
1.191 21.817 13.862
1.188 21.669 13.862
1.185 21.500 13.862
1.182 21.348 13.861
1.178 21.194 13.855
1.175 21.035 13.852
1.171 20.873 13.848
1.168 20.719 13.859
1.165 20.562 13.869
1.162 20.402 13.867
1.159 20.250 13.871
1.155 20.088 13.872
1.152 19.932 13.861
1.149 19.773 13.847
1.146 19.614 13.842
1.143 19.459 13.843
1.140 19.296 13.835
1.137 19.140 13.821
1.135 18.990 13.817
1.132 18.821 13.824
1.129 18.671 13.833
1.126 18.512 13.835
1.123 18.352 13.838
1.120 18.200 13.855
1.117 18.034 13.868
1.114 17.883 13.866
1.111 17.727 13.863
1.108 17.567 13.871
1.104 17.407 13.871
1.101 17.252 13.857
1.097 17.091 13.844
1.094 16.939 13.842
1.091 16.778 13.843
1.088 16.622 13.847
1.085 16.462 13.860
1.081 16.304 13.865
1.078 16.146 13.860
1.075 15.992 13.857
1.071 15.831 13.855
1.068 15.679 13.852
1.065 15.516 13.850
1.062 15.359 13.859
1.059 15.200 13.855
1.055 15.044 13.844
1.052 14.887 13.857
1.049 14.731 13.872
1.046 14.571 13.869
1.043 14.412 13.863
1.040 14.258 13.858
1.037 14.095 13.852
1.034 13.941 13.860
1.031 13.785 13.872
1.028 13.630 13.867
1.024 13.470 13.857
1.021 13.306 13.846
1.018 13.147 13.840
1.015 12.998 13.841
1.011 12.831 13.851
1.008 12.676 13.852
1.005 12.520 13.842
1.002 12.369 13.839
0.998 12.198 13.827
0.995 12.044 13.809
0.992 11.891 13.807
0.988 11.712 13.809
0.985 11.574 13.812
0.982 11.410 13.820
0.978 11.250 13.829
0.975 11.094 13.841
0.972 10.939 13.843
0.968 10.782 13.822
0.965 10.620 13.811
0.961 10.462 13.823
0.958 10.300 13.828
0.955 10.148 13.828
0.952 9.990 13.838
0.948 9.830 13.838
0.945 9.669 13.832
0.942 9.514 13.829
0.939 9.355 13.825
0.936 9.198 13.821
0.933 9.036 13.826
0.930 8.878 13.831
0.927 8.720 13.833
0.924 8.564 13.842
0.921 8.409 13.846
0.918 8.247 13.852
0.915 8.092 13.859
0.911 7.928 13.846
0.908 7.769 13.827
0.904 7.609 13.834
0.901 7.460 13.848
0.898 7.295 13.845
0.894 7.136 13.835
0.891 6.977 13.831
0.887 6.818 13.836
0.884 6.665 13.843
0.880 6.504 13.852
0.877 6.341 13.858
0.874 6.194 13.860
0.870 6.030 13.861
0.866 5.868 13.858
0.863 5.706 13.847
0.859 5.547 13.828
0.855 5.388 13.824
0.852 5.232 13.832
0.849 5.075 13.836
0.845 4.913 13.841
0.842 4.756 13.847
0.838 4.599 13.857
0.835 4.439 13.867
0.831 4.285 13.862
0.827 4.123 13.854
0.824 3.967 13.847
0.820 3.795 13.843
0.817 3.644 13.844
0.813 3.485 13.851
0.810 3.327 13.852
0.806 3.166 13.841
0.802 3.002 13.831
0.799 2.849 13.834
0.795 2.691 13.848
0.792 2.528 13.857
0.789 2.376 13.848
0.785 2.207 13.837
0.782 2.050 13.839
0.778 1.893 13.838
0.775 1.731 13.840
0.771 1.575 13.847
0.768 1.415 13.842
0.764 1.262 13.840
0.761 1.093 13.834
0.757 0.931 13.815
0.753 0.769 13.801
0.749 0.612 13.785
0.745 0.452 13.766
0.743 0.366 13.760
1.847 55.922 13.841
1.844 55.755 13.854
1.842 55.601 13.863
1.840 55.434 13.859
1.837 55.276 13.851
1.835 55.124 13.851
1.833 54.962 13.862
1.831 54.804 13.863
1.828 54.636 13.857
1.826 54.489 13.843
1.823 54.328 13.840
1.821 54.165 13.844
1.819 54.010 13.837
1.817 53.848 13.847
1.814 53.688 13.854
1.812 53.529 13.848
1.809 53.368 13.848
1.807 53.218 13.852
1.805 53.055 13.854
1.802 52.891 13.851
1.800 52.734 13.851
1.798 52.578 13.851
1.795 52.418 13.848
1.793 52.261 13.853
1.791 52.100 13.853
1.789 51.942 13.856
1.787 51.780 13.860
1.785 51.624 13.864
1.782 51.458 13.858
1.780 51.312 13.846
1.778 51.151 13.846
1.776 50.985 13.852
1.774 50.832 13.859
1.772 50.670 13.862
1.769 50.510 13.867
1.767 50.347 13.876
1.765 50.194 13.886
1.762 50.029 13.900
1.760 49.874 13.910
1.757 49.709 13.910
1.755 49.551 13.907
1.753 49.406 13.901
1.750 49.234 13.901
1.748 49.082 13.910
1.745 48.914 13.912
1.743 48.764 13.908
1.741 48.599 13.901
1.739 48.447 13.891
1.737 48.292 13.895
1.735 48.131 13.900
1.733 47.972 13.897
1.731 47.810 13.896
1.729 47.655 13.897
1.726 47.498 13.893
1.724 47.332 13.896
1.722 47.178 13.905
1.720 47.020 13.905
1.717 46.862 13.910
1.715 46.704 13.914
1.712 46.541 13.907
1.709 46.389 13.915
1.706 46.227 13.928
1.704 46.072 13.920
1.701 45.913 13.916
1.698 45.755 13.921
1.695 45.592 13.930
1.693 45.432 13.940
1.690 45.274 13.944
1.688 45.124 13.943
1.685 44.961 13.934
1.683 44.804 13.924
1.680 44.645 13.925
1.678 44.484 13.936
1.676 44.330 13.938
1.673 44.175 13.932
1.671 44.017 13.917
1.668 43.852 13.915
1.666 43.702 13.931
1.664 43.537 13.948
1.661 43.381 13.954
1.659 43.225 13.945
1.656 43.068 13.933
1.654 42.910 13.925
1.651 42.748 13.928
1.649 42.595 13.937
1.646 42.439 13.936
1.644 42.279 13.926
1.641 42.128 13.921
1.639 41.961 13.921
1.636 41.804 13.930
1.634 41.643 13.942
1.631 41.490 13.939
1.628 41.333 13.920
1.625 41.181 13.896
1.622 41.021 13.882
1.620 40.863 13.882
1.617 40.707 13.885
1.615 40.555 13.891
1.613 40.383 13.910
1.610 40.230 13.929
1.608 40.072 13.938
1.606 39.918 13.939
1.604 39.755 13.941
1.601 39.604 13.936
1.599 39.440 13.926
1.597 39.284 13.929
1.595 39.132 13.933
1.592 38.970 13.932
1.590 38.811 13.933
1.588 38.658 13.933
1.585 38.495 13.934
1.583 38.345 13.927
1.580 38.188 13.913
1.577 38.028 13.904
1.574 37.872 13.894
1.571 37.714 13.890
1.569 37.556 13.900
1.566 37.399 13.919
1.564 37.242 13.930
1.561 37.086 13.932
1.558 36.927 13.926
1.556 36.775 13.929
1.553 36.607 13.927
1.550 36.457 13.921
1.547 36.301 13.919
1.545 36.139 13.925
1.542 35.986 13.930
1.539 35.828 13.930
1.536 35.663 13.927
1.534 35.514 13.921
1.531 35.362 13.920
1.528 35.195 13.926
1.526 35.040 13.924
1.523 34.884 13.920
1.521 34.728 13.925
1.518 34.574 13.935
1.515 34.415 13.932
1.512 34.249 13.917
1.510 34.099 13.913
1.507 33.937 13.906
1.504 33.788 13.907
1.502 33.624 13.927
1.499 33.470 13.931
1.496 33.311 13.922
1.494 33.156 13.910
1.491 32.998 13.893
1.488 32.843 13.881
1.485 32.690 13.882
1.482 32.523 13.892
1.479 32.364 13.900
1.477 32.211 13.905
1.474 32.058 13.905
1.471 31.894 13.902
1.468 31.737 13.906
1.466 31.588 13.915
1.463 31.420 13.914
1.460 31.269 13.910
1.458 31.116 13.903
1.455 30.955 13.902
1.452 30.793 13.900
1.449 30.635 13.900
1.447 30.486 13.903
1.444 30.318 13.902
1.441 30.165 13.901
1.439 30.012 13.896
1.436 29.853 13.898
1.433 29.694 13.903
1.431 29.538 13.900
1.428 29.377 13.899
1.426 29.221 13.901
1.423 29.066 13.901
1.420 28.909 13.899
1.418 28.747 13.893
1.415 28.596 13.894
1.412 28.433 13.889
1.409 28.283 13.884
1.406 28.119 13.877
1.403 27.964 13.876
1.400 27.806 13.883
1.397 27.653 13.889
1.394 27.489 13.881
1.391 27.332 13.869
1.388 27.173 13.868
1.385 27.022 13.870
1.382 26.856 13.874
1.379 26.705 13.877
1.376 26.546 13.872
1.373 26.395 13.867
1.370 26.229 13.870
1.367 26.078 13.865
1.364 25.916 13.861
1.361 25.761 13.859
1.358 25.598 13.862
1.356 25.446 13.868
1.353 25.285 13.870
1.350 25.136 13.869
1.346 24.966 13.860
1.343 24.812 13.859
1.340 24.657 13.867
1.337 24.503 13.872
1.334 24.340 13.870
1.331 24.187 13.867
1.328 24.026 13.870
1.325 23.866 13.877
1.322 23.712 13.872
1.319 23.556 13.858
1.316 23.396 13.856
1.313 23.240 13.866
1.310 23.080 13.868
1.308 22.930 13.873
1.305 22.765 13.872
1.303 22.608 13.866
1.300 22.454 13.863
1.297 22.288 13.851
1.295 22.139 13.843
1.292 21.983 13.843
1.289 21.819 13.852
1.286 21.660 13.857
1.283 21.506 13.857
1.280 21.349 13.852
1.277 21.197 13.843
1.273 21.030 13.838
1.270 20.874 13.837
1.267 20.719 13.850
1.263 20.557 13.865
1.260 20.406 13.866
1.257 20.245 13.869
1.254 20.089 13.874
1.251 19.930 13.865
1.248 19.774 13.849
1.244 19.610 13.845
1.242 19.463 13.842
1.239 19.299 13.829
1.236 19.138 13.818
1.233 18.985 13.813
1.230 18.827 13.820
1.227 18.667 13.836
1.225 18.515 13.843
1.222 18.352 13.849
1.219 18.194 13.868
1.216 18.042 13.883
1.213 17.884 13.878
1.210 17.731 13.872
1.206 17.557 13.875
1.203 17.416 13.875
1.199 17.251 13.861
1.196 17.096 13.849
1.193 16.934 13.850
1.189 16.776 13.848
1.186 16.619 13.848
1.183 16.465 13.861
1.180 16.305 13.868
1.177 16.148 13.863
1.173 15.989 13.862
1.170 15.834 13.858
1.167 15.673 13.844
1.163 15.519 13.841
1.160 15.360 13.851
1.157 15.206 13.851
1.154 15.037 13.842
1.151 14.892 13.850
1.148 14.725 13.864
1.145 14.570 13.863
1.141 14.416 13.857
1.138 14.257 13.856
1.135 14.097 13.855
1.132 13.941 13.864
1.129 13.784 13.875
1.126 13.628 13.874
1.123 13.466 13.864
1.119 13.305 13.853
1.116 13.154 13.846
1.113 12.994 13.852
1.110 12.838 13.865
1.107 12.672 13.856
1.103 12.522 13.839
1.100 12.354 13.834
1.097 12.203 13.820
1.093 12.039 13.796
1.090 11.887 13.793
1.086 11.720 13.799
1.083 11.568 13.798
1.080 11.412 13.808
1.077 11.252 13.823
1.074 11.098 13.840
1.070 10.939 13.840
1.066 10.772 13.818
1.063 10.622 13.809
1.060 10.464 13.819
1.056 10.299 13.824
1.053 10.141 13.830
1.050 9.997 13.839
1.047 9.830 13.838
1.044 9.670 13.835
1.040 9.514 13.834
1.037 9.346 13.829
1.034 9.201 13.823
1.031 9.035 13.826
1.028 8.878 13.831
1.025 8.725 13.835
1.022 8.561 13.843
1.020 8.410 13.848
1.016 8.249 13.850
1.013 8.093 13.847
1.009 7.922 13.830
1.006 7.766 13.815
1.003 7.614 13.826
1.000 7.451 13.844
0.996 7.295 13.845
0.993 7.142 13.836
0.989 6.977 13.833
0.986 6.816 13.840
0.982 6.659 13.846
0.979 6.509 13.853
0.975 6.339 13.851
0.972 6.188 13.851
0.968 6.027 13.856
0.965 5.870 13.853
0.961 5.710 13.847
0.958 5.554 13.833
0.954 5.383 13.828
0.951 5.236 13.833
0.947 5.067 13.836
0.944 4.915 13.840
0.940 4.756 13.846
0.937 4.598 13.855
0.933 4.441 13.860
0.929 4.280 13.853
0.926 4.122 13.842
0.922 3.960 13.837
0.918 3.800 13.838
0.915 3.645 13.842
0.911 3.477 13.849
0.908 3.330 13.850
0.904 3.171 13.843
0.901 2.999 13.839
0.897 2.850 13.845
0.894 2.693 13.857
0.891 2.533 13.860
0.887 2.371 13.846
0.883 2.211 13.838
0.880 2.052 13.838
0.877 1.892 13.840
0.873 1.730 13.846
0.870 1.576 13.852
0.866 1.418 13.846
0.863 1.255 13.842
0.859 1.094 13.837
0.855 0.937 13.818
0.851 0.767 13.804
0.848 0.615 13.793
0.844 0.447 13.790
0.842 0.367 13.786
1.945 55.915 13.841
1.943 55.761 13.855
1.941 55.589 13.862
1.938 55.441 13.857
1.936 55.283 13.849
1.934 55.118 13.848
1.931 54.959 13.857
1.929 54.800 13.854
1.927 54.643 13.847
1.924 54.487 13.836
1.922 54.331 13.833
1.920 54.167 13.839
1.917 54.012 13.836
1.915 53.846 13.847
1.913 53.692 13.855
1.910 53.530 13.852
1.908 53.371 13.849
1.906 53.210 13.849
1.903 53.056 13.854
1.901 52.888 13.851
1.899 52.737 13.853
1.896 52.574 13.850
1.894 52.423 13.852
1.892 52.256 13.858
1.890 52.099 13.859
1.887 51.941 13.862
1.885 51.778 13.863
1.883 51.621 13.863
1.881 51.468 13.855
1.879 51.311 13.845
1.877 51.144 13.842
1.875 50.993 13.850
1.872 50.831 13.854
1.870 50.667 13.851
1.868 50.515 13.850
1.865 50.352 13.856
1.863 50.194 13.869
1.861 50.027 13.891
1.859 49.872 13.907
1.856 49.721 13.907
1.853 49.552 13.898
1.851 49.396 13.888
1.848 49.241 13.885
1.846 49.075 13.896
1.844 48.922 13.899
1.841 48.766 13.894
1.839 48.604 13.892
1.837 48.450 13.885
1.835 48.286 13.887
1.833 48.124 13.891
1.831 47.971 13.889
1.829 47.812 13.888
1.827 47.656 13.885
1.825 47.502 13.876
1.823 47.345 13.878
1.820 47.174 13.886
1.818 47.032 13.890
1.815 46.858 13.893
1.813 46.706 13.895
1.810 46.548 13.897
1.807 46.382 13.907
1.805 46.229 13.921
1.802 46.066 13.923
1.799 45.911 13.920
1.797 45.754 13.925
1.794 45.594 13.930
1.791 45.437 13.934
1.789 45.281 13.938
1.786 45.114 13.939
1.784 44.961 13.935
1.781 44.803 13.922
1.779 44.650 13.921
1.776 44.486 13.936
1.774 44.328 13.936
1.772 44.175 13.930
1.769 44.016 13.922
1.767 43.855 13.923
1.765 43.698 13.945
1.762 43.541 13.960
1.760 43.380 13.958
1.757 43.225 13.947
1.755 43.073 13.929
1.752 42.907 13.917
1.750 42.751 13.918
1.747 42.598 13.923
1.745 42.431 13.925
1.742 42.276 13.915
1.740 42.121 13.909
1.737 41.964 13.911
1.735 41.811 13.919
1.732 41.649 13.930
1.730 41.492 13.931
1.727 41.334 13.916
1.724 41.172 13.899
1.721 41.026 13.891
1.719 40.866 13.894
1.716 40.700 13.895
1.713 40.547 13.896
1.711 40.393 13.910
1.709 40.233 13.927
1.707 40.070 13.936
1.705 39.920 13.937
1.702 39.752 13.939
1.700 39.598 13.932
1.698 39.447 13.921
1.695 39.285 13.923
1.693 39.127 13.930
1.691 38.969 13.932
1.689 38.815 13.934
1.686 38.659 13.936
1.684 38.495 13.938
1.681 38.337 13.931
1.679 38.188 13.923
1.676 38.030 13.913
1.673 37.871 13.903
1.670 37.716 13.901
1.668 37.557 13.910
1.665 37.400 13.930
1.662 37.244 13.941
1.660 37.079 13.936
1.657 36.924 13.926
1.654 36.772 13.928
1.651 36.611 13.928
1.649 36.458 13.926
1.646 36.297 13.927
1.643 36.146 13.926
1.640 35.982 13.930
1.638 35.828 13.935
1.635 35.671 13.933
1.632 35.511 13.926
1.630 35.352 13.924
1.627 35.202 13.924
1.624 35.039 13.920
1.622 34.887 13.916
1.619 34.726 13.917
1.616 34.568 13.921
1.614 34.409 13.914
1.611 34.262 13.902
1.608 34.101 13.898
1.605 33.940 13.896
1.603 33.783 13.901
1.600 33.628 13.920
1.598 33.471 13.925
1.595 33.313 13.918
1.592 33.155 13.908
1.589 32.993 13.893
1.586 32.842 13.881
1.583 32.680 13.875
1.581 32.533 13.882
1.578 32.367 13.890
1.575 32.209 13.897
1.573 32.059 13.902
1.570 31.899 13.898
1.567 31.737 13.901
1.564 31.584 13.911
1.561 31.425 13.909
1.559 31.266 13.905
1.556 31.107 13.904
1.553 30.957 13.901
1.550 30.799 13.894
1.548 30.635 13.895
1.545 30.484 13.903
1.543 30.326 13.906
1.540 30.160 13.906
1.537 30.012 13.899
1.535 29.852 13.897
1.532 29.695 13.903
1.529 29.535 13.897
1.527 29.381 13.895
1.524 29.220 13.891
1.522 29.068 13.889
1.519 28.908 13.888
1.516 28.746 13.886
1.513 28.597 13.887
1.510 28.433 13.887
1.508 28.276 13.883
1.505 28.122 13.880
1.502 27.963 13.879
1.499 27.813 13.880
1.495 27.643 13.881
1.492 27.492 13.874
1.489 27.335 13.865
1.486 27.179 13.866
1.483 27.019 13.871
1.480 26.860 13.873
1.477 26.701 13.879
1.475 26.549 13.877
1.471 26.383 13.871
1.469 26.235 13.874
1.466 26.079 13.870
1.463 25.914 13.864
1.460 25.757 13.861
1.457 25.609 13.864
1.454 25.441 13.873
1.451 25.290 13.874
1.448 25.127 13.865
1.445 24.971 13.857
1.442 24.819 13.858
1.439 24.656 13.868
1.436 24.501 13.872
1.433 24.338 13.873
1.429 24.184 13.867
1.426 24.031 13.870
1.423 23.871 13.879
1.420 23.709 13.876
1.417 23.552 13.862
1.414 23.395 13.862
1.412 23.246 13.871
1.409 23.082 13.869
1.406 22.920 13.868
1.404 22.770 13.866
1.401 22.609 13.862
1.399 22.449 13.863
1.396 22.296 13.855
1.393 22.132 13.843
1.390 21.979 13.845
1.388 21.824 13.853
1.385 21.660 13.855
1.382 21.509 13.856
1.378 21.351 13.845
1.375 21.187 13.836
1.372 21.036 13.832
1.368 20.871 13.833
1.365 20.723 13.847
1.362 20.560 13.861
1.359 20.403 13.863
1.355 20.245 13.867
1.352 20.091 13.871
1.349 19.931 13.866
1.346 19.772 13.855
1.343 19.619 13.846
1.340 19.452 13.841
1.337 19.296 13.829
1.334 19.143 13.815
1.332 18.990 13.812
1.329 18.820 13.821
1.326 18.666 13.843
1.323 18.511 13.855
1.321 18.362 13.864
1.318 18.193 13.881
1.315 18.041 13.893
1.312 17.885 13.886
1.308 17.725 13.877
1.305 17.569 13.879
1.302 17.408 13.881
1.298 17.257 13.871
1.295 17.092 13.859
1.291 16.937 13.858
1.288 16.777 13.857
1.285 16.616 13.857
1.282 16.464 13.865
1.279 16.310 13.872
1.275 16.148 13.868
1.272 15.995 13.866
1.268 15.827 13.859
1.265 15.676 13.842
1.262 15.515 13.836
1.259 15.358 13.848
1.256 15.204 13.853
1.252 15.040 13.845
1.249 14.886 13.848
1.246 14.728 13.857
1.243 14.575 13.854
1.240 14.414 13.849
1.237 14.255 13.851
1.234 14.096 13.856
1.231 13.946 13.863
1.228 13.783 13.873
1.224 13.625 13.872
1.221 13.469 13.864
1.218 13.304 13.858
1.215 13.153 13.849
1.212 12.993 13.860
1.209 12.841 13.872
1.205 12.679 13.854
1.202 12.514 13.841
1.199 12.361 13.840
1.195 12.205 13.823
1.192 12.040 13.795
1.188 11.877 13.790
1.185 11.728 13.794
1.182 11.565 13.785
1.178 11.404 13.795
1.175 11.256 13.816
1.172 11.092 13.834
1.169 10.942 13.840
1.165 10.782 13.818
1.161 10.611 13.808
1.158 10.461 13.820
1.155 10.306 13.822
1.152 10.149 13.828
1.148 9.986 13.837
1.145 9.833 13.833
1.142 9.667 13.829
1.139 9.510 13.829
1.136 9.358 13.827
1.133 9.197 13.824
1.130 9.038 13.828
1.127 8.877 13.832
1.124 8.723 13.842
1.121 8.566 13.847
1.118 8.405 13.849
1.115 8.245 13.847
1.111 8.090 13.834
1.108 7.924 13.818
1.104 7.769 13.807
1.101 7.611 13.819
1.098 7.457 13.840
1.095 7.287 13.842
1.091 7.140 13.839
1.088 6.978 13.839
1.084 6.824 13.847
1.081 6.659 13.852
1.077 6.506 13.852
1.074 6.344 13.847
1.070 6.184 13.846
1.067 6.028 13.850
1.063 5.867 13.851
1.060 5.711 13.846
1.056 5.543 13.833
1.053 5.400 13.827
1.049 5.227 13.829
1.046 5.075 13.833
1.042 4.915 13.836
1.038 4.752 13.841
1.035 4.602 13.850
1.032 4.438 13.852
1.028 4.275 13.844
1.024 4.122 13.837
1.020 3.956 13.836
1.017 3.801 13.842
1.014 3.646 13.847
1.010 3.493 13.848
1.006 3.319 13.844
1.003 3.163 13.839
0.999 3.012 13.839
0.996 2.848 13.847
0.993 2.691 13.858
0.989 2.531 13.856
0.985 2.364 13.840
0.982 2.214 13.835
0.979 2.054 13.833
0.975 1.890 13.833
0.972 1.733 13.841
0.968 1.576 13.846
0.965 1.413 13.841
0.961 1.255 13.841
0.958 1.095 13.840
0.954 0.934 13.826
0.950 0.778 13.814
0.946 0.607 13.804
0.943 0.454 13.793
0.941 0.379 13.787
2.044 55.912 13.845
2.042 55.762 13.856
2.039 55.592 13.865
2.037 55.435 13.858
2.035 55.280 13.850
2.032 55.122 13.851
2.030 54.964 13.852
2.028 54.803 13.848
2.025 54.647 13.843
2.023 54.486 13.832
2.021 54.329 13.832
2.018 54.164 13.839
2.016 54.016 13.838
2.014 53.845 13.848
2.011 53.687 13.860
2.009 53.527 13.856
2.007 53.375 13.848
2.004 53.213 13.848
2.002 53.054 13.852
2.000 52.895 13.851
1.997 52.742 13.852
1.995 52.576 13.851
1.993 52.413 13.852
1.990 52.260 13.855
1.988 52.102 13.857
1.986 51.937 13.860
1.984 51.787 13.862
1.982 51.615 13.861
1.980 51.470 13.854
1.977 51.303 13.842
1.975 51.152 13.840
1.973 50.987 13.845
1.971 50.833 13.848
1.969 50.672 13.845
1.966 50.513 13.841
1.964 50.356 13.845
1.962 50.195 13.859
1.959 50.035 13.881
1.957 49.873 13.895
1.954 49.711 13.890
1.952 49.556 13.877
1.949 49.403 13.867
1.947 49.244 13.865
1.944 49.083 13.875
1.942 48.923 13.877
1.940 48.765 13.875
1.938 48.607 13.876
1.936 48.451 13.870
1.933 48.288 13.871
1.932 48.139 13.877
1.930 47.972 13.876
1.928 47.818 13.878
1.925 47.654 13.872
1.923 47.494 13.861
1.921 47.345 13.858
1.919 47.189 13.869
1.916 47.018 13.875
1.914 46.865 13.878
1.911 46.710 13.885
1.909 46.548 13.887
1.906 46.389 13.897
1.903 46.228 13.912
1.901 46.075 13.915
1.898 45.908 13.916
1.895 45.751 13.916
1.893 45.598 13.921
1.890 45.440 13.924
1.887 45.277 13.924
1.885 45.120 13.931
1.882 44.959 13.932
1.880 44.805 13.920
1.877 44.646 13.918
1.875 44.488 13.931
1.873 44.330 13.935
1.870 44.172 13.930
1.868 44.019 13.925
1.866 43.855 13.929
1.863 43.702 13.953
1.861 43.536 13.963
1.859 43.378 13.959
1.856 43.221 13.950
1.853 43.066 13.928
1.851 42.912 13.913
1.848 42.757 13.907
1.846 42.593 13.908
1.843 42.439 13.909
1.841 42.282 13.904
1.838 42.126 13.904
1.836 41.962 13.910
1.833 41.811 13.918
1.831 41.650 13.930
1.828 41.489 13.937
1.826 41.336 13.925
1.823 41.173 13.909
1.820 41.022 13.904
1.817 40.865 13.906
1.815 40.704 13.902
1.812 40.545 13.903
1.810 40.388 13.910
1.808 40.235 13.924
1.805 40.071 13.932
1.803 39.916 13.932
1.801 39.754 13.934
1.799 39.603 13.927
1.796 39.447 13.915
1.794 39.287 13.919
1.792 39.123 13.927
1.790 38.972 13.930
1.787 38.816 13.931
1.785 38.654 13.934
1.782 38.497 13.939
1.780 38.352 13.934
1.777 38.178 13.925
1.775 38.030 13.917
1.772 37.870 13.906
1.769 37.717 13.900
1.766 37.559 13.912
1.764 37.392 13.928
1.761 37.248 13.937
1.758 37.081 13.933
1.756 36.930 13.921
1.753 36.769 13.922
1.750 36.611 13.924
1.747 36.456 13.924
1.745 36.298 13.924
1.742 36.147 13.922
1.739 35.986 13.923
1.737 35.822 13.929
1.734 35.674 13.930
1.731 35.511 13.923
1.728 35.356 13.921
1.726 35.201 13.918
1.723 35.042 13.916
1.720 34.886 13.916
1.718 34.726 13.914
1.715 34.572 13.912
1.712 34.407 13.905
1.710 34.258 13.895
1.707 34.101 13.893
1.704 33.945 13.894
1.702 33.784 13.899
1.699 33.627 13.913
1.696 33.465 13.917
1.694 33.317 13.910
1.691 33.156 13.904
1.688 32.994 13.894
1.685 32.844 13.883
1.682 32.687 13.870
1.679 32.525 13.869
1.677 32.372 13.877
1.674 32.216 13.886
1.671 32.052 13.892
1.668 31.898 13.888
1.666 31.739 13.893
1.663 31.582 13.900
1.660 31.424 13.899
1.658 31.274 13.896
1.655 31.110 13.898
1.652 30.955 13.896
1.649 30.792 13.889
1.646 30.635 13.889
1.644 30.485 13.897
1.641 30.322 13.904
1.639 30.172 13.904
1.636 30.010 13.892
1.633 29.847 13.892
1.631 29.694 13.899
1.628 29.539 13.891
1.625 29.380 13.885
1.623 29.225 13.884
1.620 29.060 13.884
1.618 28.911 13.884
1.615 28.751 13.889
1.612 28.596 13.888
1.609 28.431 13.884
1.606 28.281 13.882
1.604 28.122 13.882
1.601 27.963 13.880
1.597 27.805 13.878
1.594 27.649 13.874
1.591 27.495 13.869
1.588 27.334 13.862
1.585 27.171 13.865
1.582 27.020 13.875
1.579 26.864 13.877
1.576 26.707 13.883
1.574 26.552 13.882
1.570 26.382 13.875
1.568 26.231 13.874
1.565 26.076 13.872
1.562 25.919 13.868
1.559 25.756 13.867
1.556 25.599 13.869
1.553 25.446 13.877
1.550 25.286 13.876
1.547 25.132 13.863
1.544 24.971 13.856
1.541 24.816 13.856
1.538 24.655 13.863
1.535 24.499 13.871
1.532 24.343 13.874
1.528 24.185 13.869
1.525 24.028 13.870
1.522 23.873 13.878
1.519 23.708 13.873
1.516 23.559 13.862
1.513 23.395 13.864
1.511 23.239 13.873
1.508 23.083 13.869
1.505 22.925 13.864
1.503 22.769 13.860
1.500 22.612 13.856
1.497 22.447 13.860
1.495 22.298 13.858
1.492 22.137 13.849
1.489 21.971 13.847
1.487 21.823 13.854
1.484 21.666 13.859
1.481 21.506 13.856
1.477 21.349 13.845
1.474 21.193 13.833
1.471 21.030 13.835
1.467 20.877 13.837
1.464 20.718 13.846
1.461 20.560 13.859
1.458 20.402 13.858
1.455 20.251 13.862
1.451 20.089 13.867
1.448 19.927 13.862
1.445 19.772 13.856
1.442 19.614 13.847
1.439 19.465 13.841
1.436 19.295 13.829
1.433 19.137 13.815
1.430 18.988 13.813
1.428 18.823 13.822
1.425 18.671 13.844
1.422 18.514 13.858
1.420 18.356 13.865
1.417 18.202 13.880
1.414 18.038 13.890
1.410 17.883 13.882
1.407 17.725 13.872
1.404 17.569 13.874
1.401 17.409 13.879
1.397 17.251 13.870
1.394 17.092 13.859
1.390 16.933 13.855
1.387 16.781 13.858
1.384 16.622 13.858
1.381 16.465 13.870
1.378 16.305 13.877
1.374 16.150 13.869
1.371 15.989 13.867
1.368 15.834 13.857
1.364 15.674 13.837
1.361 15.513 13.830
1.358 15.357 13.845
1.355 15.201 13.854
1.351 15.048 13.845
1.348 14.886 13.848
1.345 14.729 13.850
1.342 14.570 13.845
1.339 14.412 13.843
1.336 14.259 13.845
1.333 14.095 13.853
1.330 13.943 13.855
1.327 13.787 13.858
1.323 13.620 13.860
1.320 13.468 13.856
1.317 13.318 13.856
1.314 13.146 13.853
1.311 12.994 13.862
1.308 12.831 13.868
1.304 12.681 13.848
1.301 12.518 13.839
1.298 12.356 13.841
1.294 12.201 13.824
1.291 12.045 13.800
1.287 11.880 13.791
1.284 11.726 13.790
1.281 11.567 13.783
1.277 11.407 13.787
1.274 11.256 13.809
1.271 11.094 13.830
1.268 10.936 13.835
1.264 10.775 13.816
1.261 10.621 13.809
1.257 10.464 13.818
1.254 10.299 13.820
1.251 10.150 13.830
1.248 9.987 13.838
1.244 9.832 13.836
1.241 9.673 13.831
1.238 9.513 13.832
1.235 9.351 13.832
1.232 9.194 13.829
1.229 9.040 13.831
1.226 8.883 13.835
1.223 8.721 13.847
1.220 8.567 13.858
1.217 8.405 13.857
1.214 8.251 13.847
1.210 8.084 13.828
1.207 7.925 13.813
1.204 7.772 13.806
1.201 7.616 13.820
1.197 7.450 13.839
1.194 7.294 13.838
1.190 7.137 13.840
1.187 6.979 13.845
1.183 6.816 13.849
1.180 6.663 13.857
1.177 6.505 13.854
1.173 6.349 13.842
1.169 6.184 13.841
1.166 6.032 13.846
1.162 5.861 13.847
1.159 5.712 13.843
1.155 5.545 13.833
1.152 5.393 13.828
1.148 5.229 13.828
1.145 5.072 13.833
1.141 4.914 13.838
1.138 4.753 13.837
1.134 4.600 13.841
1.130 4.434 13.837
1.127 4.276 13.829
1.123 4.122 13.832
1.120 3.963 13.834
1.116 3.800 13.841
1.113 3.645 13.848
1.109 3.485 13.844
1.105 3.324 13.838
1.102 3.164 13.833
1.098 3.004 13.838
1.095 2.846 13.848
1.092 2.696 13.856
1.088 2.533 13.851
1.084 2.365 13.835
1.081 2.208 13.830
1.078 2.051 13.831
1.074 1.894 13.830
1.071 1.736 13.834
1.068 1.576 13.837
1.064 1.409 13.830
1.060 1.255 13.830
1.057 1.098 13.837
1.053 0.928 13.833
1.050 0.780 13.817
1.046 0.612 13.802
1.042 0.450 13.791
1.040 0.371 13.784
2.143 55.915 13.848
2.141 55.751 13.854
2.139 55.601 13.864
2.136 55.437 13.855
2.134 55.285 13.847
2.132 55.111 13.847
2.130 54.966 13.849
2.127 54.800 13.846
2.125 54.652 13.844
2.122 54.483 13.836
2.120 54.327 13.836
2.118 54.168 13.839
2.116 54.012 13.841
2.113 53.847 13.854
2.111 53.682 13.864
2.109 53.537 13.863
2.106 53.370 13.854
2.104 53.212 13.852
2.101 53.043 13.853
2.099 52.900 13.853
2.097 52.733 13.851
2.094 52.577 13.850
2.092 52.420 13.849
2.090 52.266 13.847
2.088 52.096 13.851
2.086 51.942 13.858
2.083 51.776 13.859
2.081 51.626 13.860
2.079 51.463 13.853
2.077 51.307 13.846
2.075 51.146 13.846
2.073 50.999 13.850
2.070 50.823 13.854
2.068 50.673 13.849
2.066 50.509 13.844
2.064 50.358 13.848
2.061 50.197 13.856
2.059 50.032 13.871
2.057 49.875 13.882
2.054 49.721 13.876
2.051 49.559 13.864
2.049 49.399 13.857
2.046 49.243 13.859
2.044 49.085 13.864
2.042 48.923 13.864
2.039 48.769 13.863
2.037 48.607 13.864
2.035 48.452 13.860
2.033 48.294 13.864
2.031 48.133 13.869
2.029 47.969 13.869
2.027 47.814 13.874
2.025 47.663 13.866
2.023 47.501 13.851
2.020 47.343 13.846
2.018 47.188 13.857
2.016 47.022 13.867
2.013 46.863 13.873
2.011 46.709 13.877
2.008 46.548 13.880
2.006 46.393 13.888
2.003 46.223 13.894
2.000 46.081 13.900
1.997 45.911 13.902
1.995 45.753 13.905
1.992 45.595 13.912
1.989 45.441 13.913
1.987 45.281 13.914
1.984 45.121 13.924
1.982 44.960 13.931
1.979 44.803 13.924
1.977 44.645 13.917
1.975 44.486 13.931
1.972 44.334 13.937
1.970 44.169 13.929
1.968 44.017 13.926
1.965 43.854 13.932
1.963 43.697 13.949
1.961 43.539 13.958
1.958 43.383 13.952
1.956 43.223 13.945
1.953 43.067 13.926
1.950 42.908 13.911
1.948 42.756 13.905
1.945 42.597 13.904
1.943 42.438 13.905
1.940 42.283 13.903
1.938 42.123 13.905
1.935 41.965 13.912
1.933 41.801 13.918
1.931 41.654 13.930
1.928 41.490 13.941
1.925 41.335 13.937
1.922 41.171 13.923
1.920 41.020 13.918
1.917 40.859 13.915
1.915 40.711 13.908
1.912 40.545 13.909
1.910 40.386 13.914
1.907 40.229 13.924
1.905 40.073 13.933
1.903 39.916 13.929
1.900 39.758 13.927
1.898 39.599 13.922
1.896 39.446 13.913
1.894 39.286 13.920
1.892 39.124 13.926
1.889 38.975 13.928
1.887 38.818 13.926
1.884 38.652 13.926
1.882 38.497 13.933
1.880 38.345 13.931
1.877 38.183 13.923
1.874 38.030 13.915
1.871 37.869 13.903
1.869 37.719 13.898
1.866 37.553 13.911
1.863 37.397 13.919
1.861 37.240 13.928
1.858 37.084 13.931
1.855 36.931 13.919
1.852 36.773 13.917
1.850 36.617 13.920
1.847 36.457 13.920
1.844 36.294 13.919
1.842 36.141 13.917
1.839 35.984 13.915
1.836 35.830 13.921
1.834 35.671 13.925
1.831 35.507 13.918
1.828 35.357 13.916
1.825 35.195 13.913
1.823 35.046 13.911
1.820 34.888 13.915
1.817 34.729 13.912
1.815 34.568 13.907
1.812 34.415 13.898
1.809 34.257 13.887
1.806 34.095 13.889
1.804 33.942 13.891
1.801 33.787 13.892
1.799 33.623 13.902
1.796 33.474 13.907
1.793 33.314 13.899
1.790 33.154 13.897
1.788 33.002 13.892
1.785 32.843 13.882
1.782 32.682 13.867
1.779 32.526 13.861
1.776 32.372 13.868
1.773 32.208 13.879
1.771 32.050 13.883
1.768 31.902 13.877
1.765 31.742 13.883
1.762 31.579 13.891
1.760 31.430 13.890
1.757 31.268 13.892
1.754 31.114 13.896
1.751 30.951 13.890
1.749 30.794 13.882
1.746 30.638 13.881
1.743 30.482 13.888
1.741 30.325 13.895
1.738 30.171 13.893
1.735 30.006 13.880
1.733 29.855 13.879
1.730 29.695 13.886
1.728 29.536 13.879
1.725 29.376 13.870
1.723 29.226 13.874
1.720 29.067 13.882
1.717 28.907 13.879
1.715 28.753 13.887
1.712 28.586 13.887
1.709 28.440 13.878
1.706 28.278 13.877
1.703 28.121 13.882
1.700 27.963 13.882
1.697 27.808 13.881
1.694 27.642 13.875
1.691 27.494 13.868
1.688 27.337 13.863
1.685 27.176 13.865
1.682 27.017 13.876
1.679 26.862 13.883
1.676 26.704 13.888
1.673 26.547 13.885
1.670 26.389 13.875
1.667 26.233 13.871
1.664 26.077 13.869
1.661 25.917 13.871
1.659 25.756 13.872
1.656 25.599 13.873
1.653 25.449 13.879
1.650 25.283 13.878
1.647 25.130 13.867
1.644 24.974 13.859
1.641 24.815 13.861
1.638 24.660 13.862
1.634 24.492 13.866
1.631 24.345 13.872
1.628 24.184 13.870
1.625 24.028 13.869
1.622 23.871 13.873
1.619 23.709 13.871
1.616 23.557 13.867
1.613 23.402 13.874
1.610 23.233 13.881
1.608 23.082 13.876
1.605 22.930 13.867
1.602 22.760 13.857
1.600 22.610 13.855
1.597 22.454 13.861
1.595 22.291 13.865
1.592 22.139 13.859
1.589 21.982 13.849
1.586 21.821 13.855
1.583 21.662 13.862
1.580 21.505 13.855
1.577 21.347 13.840
1.574 21.191 13.832
1.570 21.027 13.834
1.567 20.880 13.837
1.564 20.718 13.846
1.560 20.562 13.855
1.557 20.402 13.853
1.554 20.250 13.855
1.551 20.085 13.858
1.548 19.929 13.854
1.545 19.776 13.851
1.542 19.608 13.846
1.539 19.460 13.842
1.536 19.301 13.832
1.533 19.144 13.819
1.530 18.982 13.813
1.527 18.826 13.822
1.525 18.665 13.841
1.522 18.516 13.850
1.519 18.351 13.852
1.516 18.202 13.865
1.513 18.044 13.874
1.510 17.881 13.870
1.507 17.729 13.857
1.503 17.563 13.861
1.500 17.408 13.874
1.497 17.247 13.867
1.493 17.091 13.857
1.490 16.939 13.852
1.487 16.781 13.854
1.483 16.616 13.859
1.480 16.464 13.875
1.477 16.309 13.884
1.474 16.148 13.877
1.471 15.990 13.869
1.467 15.833 13.855
1.464 15.673 13.839
1.460 15.517 13.831
1.458 15.363 13.846
1.454 15.204 13.858
1.451 15.038 13.849
1.448 14.883 13.850
1.445 14.733 13.851
1.442 14.570 13.845
1.438 14.413 13.839
1.435 14.255 13.844
1.432 14.097 13.850
1.429 13.940 13.846
1.426 13.786 13.846
1.423 13.620 13.849
1.420 13.461 13.853
1.417 13.312 13.857
1.414 13.151 13.855
1.411 13.006 13.860
1.407 12.826 13.863
1.404 12.678 13.846
1.401 12.523 13.840
1.397 12.357 13.845
1.394 12.200 13.826
1.390 12.038 13.801
1.387 11.881 13.794
1.384 11.732 13.794
1.380 11.561 13.785
1.377 11.409 13.785
1.374 11.249 13.808
1.371 11.097 13.821
1.367 10.931 13.828
1.364 10.777 13.818
1.360 10.620 13.813
1.357 10.463 13.820
1.354 10.303 13.821
1.350 10.146 13.832
1.347 9.991 13.839
1.344 9.834 13.837
1.341 9.665 13.832
1.338 9.516 13.829
1.334 9.352 13.827
1.332 9.197 13.826
1.329 9.038 13.826
1.326 8.875 13.832
1.323 8.723 13.851
1.320 8.566 13.865
1.317 8.413 13.863
1.314 8.246 13.841
1.310 8.084 13.818
1.307 7.928 13.810
1.303 7.763 13.809
1.300 7.610 13.826
1.297 7.459 13.841
1.293 7.293 13.839
1.290 7.135 13.840
1.287 6.989 13.847
1.283 6.816 13.854
1.280 6.663 13.861
1.276 6.498 13.852
1.273 6.352 13.837
1.269 6.176 13.835
1.265 6.030 13.837
1.262 5.866 13.835
1.258 5.711 13.834
1.255 5.545 13.830
1.251 5.388 13.826
1.248 5.231 13.829
1.244 5.070 13.834
1.241 4.918 13.836
1.237 4.755 13.833
1.234 4.595 13.833
1.230 4.434 13.828
1.226 4.275 13.824
1.223 4.121 13.829
1.219 3.961 13.832
1.216 3.800 13.838
1.212 3.641 13.842
1.209 3.483 13.839
1.205 3.325 13.834
1.201 3.166 13.831
1.198 3.004 13.836
1.195 2.852 13.847
1.191 2.691 13.855
1.188 2.524 13.851
1.184 2.373 13.837
1.181 2.211 13.829
1.177 2.048 13.832
1.174 1.890 13.831
1.171 1.737 13.830
1.167 1.571 13.828
1.163 1.411 13.820
1.160 1.254 13.823
1.157 1.094 13.836
1.153 0.938 13.836
1.149 0.776 13.816
1.145 0.603 13.795
1.141 0.457 13.779
1.139 0.375 13.765
2.243 55.918 13.852
2.241 55.751 13.856
2.238 55.597 13.859
2.236 55.434 13.855
2.234 55.281 13.845
2.231 55.129 13.842
2.229 54.962 13.845
2.227 54.801 13.845
2.224 54.644 13.846
2.222 54.489 13.837
2.220 54.325 13.839
2.218 54.168 13.844
2.215 54.005 13.850
2.213 53.849 13.861
2.211 53.682 13.869
2.208 53.529 13.866
2.206 53.370 13.855
2.204 53.217 13.849
2.201 53.060 13.851
2.198 52.882 13.850
2.196 52.744 13.847
2.194 52.574 13.846
2.192 52.415 13.842
2.189 52.260 13.841
2.187 52.110 13.844
2.185 51.940 13.852
2.183 51.777 13.856
2.181 51.629 13.854
2.179 51.464 13.852
2.177 51.310 13.845
2.174 51.141 13.847
2.172 50.989 13.854
2.170 50.828 13.854
2.168 50.681 13.853
2.165 50.507 13.851
2.163 50.352 13.853
2.161 50.198 13.858
2.158 50.035 13.864
2.156 49.871 13.869
2.153 49.716 13.861
2.151 49.566 13.851
2.148 49.400 13.849
2.146 49.241 13.853
2.144 49.088 13.855
2.141 48.925 13.856
2.139 48.771 13.856
2.137 48.615 13.854
2.135 48.447 13.851
2.133 48.294 13.855
2.131 48.129 13.861
2.129 47.976 13.864
2.127 47.819 13.867
2.125 47.657 13.864
2.122 47.509 13.850
2.120 47.340 13.843
2.118 47.182 13.853
2.115 47.026 13.859
2.113 46.869 13.863
2.110 46.707 13.871
2.108 46.555 13.870
2.105 46.389 13.877
2.102 46.233 13.883
2.099 46.070 13.881
2.097 45.918 13.885
2.094 45.760 13.890
2.091 45.591 13.899
2.089 45.435 13.903
2.086 45.287 13.907
2.084 45.120 13.918
2.081 44.959 13.927
2.079 44.808 13.920
2.077 44.647 13.915
2.074 44.490 13.925
2.072 44.329 13.933
2.070 44.171 13.934
2.067 44.012 13.933
2.065 43.859 13.935
2.063 43.697 13.946
2.060 43.537 13.951
2.058 43.381 13.946
2.055 43.227 13.938
2.053 43.064 13.924
2.050 42.909 13.913
2.048 42.754 13.910
2.045 42.598 13.909
2.043 42.439 13.910
2.040 42.276 13.910
2.038 42.128 13.912
2.035 41.967 13.917
2.033 41.804 13.924
2.030 41.647 13.935
2.028 41.487 13.944
2.025 41.328 13.945
2.022 41.180 13.934
2.020 41.020 13.925
2.017 40.856 13.919
2.014 40.704 13.913
2.012 40.548 13.913
2.009 40.390 13.918
2.007 40.225 13.927
2.005 40.073 13.934
2.002 39.913 13.927
2.000 39.764 13.923
1.998 39.600 13.919
1.996 39.445 13.915
1.993 39.285 13.919
1.991 39.131 13.924
1.989 38.973 13.923
1.986 38.813 13.916
1.984 38.659 13.917
1.982 38.497 13.930
1.979 38.342 13.928
1.977 38.187 13.922
1.974 38.025 13.916
1.971 37.871 13.904
1.968 37.715 13.899
1.966 37.556 13.908
1.963 37.398 13.913
1.960 37.245 13.918
1.958 37.084 13.920
1.955 36.933 13.915
1.952 36.764 13.914
1.949 36.617 13.911
1.947 36.456 13.912
1.944 36.300 13.915
1.941 36.139 13.911
1.938 35.989 13.908
1.936 35.825 13.911
1.933 35.673 13.913
1.930 35.511 13.912
1.928 35.356 13.911
1.925 35.201 13.906
1.922 35.041 13.909
1.920 34.884 13.914
1.917 34.725 13.914
1.914 34.573 13.911
1.912 34.412 13.902
1.909 34.255 13.893
1.906 34.097 13.896
1.904 33.942 13.897
1.901 33.787 13.892
1.898 33.629 13.898
1.896 33.472 13.899
1.893 33.308 13.891
1.890 33.154 13.892
1.887 32.995 13.890
1.884 32.847 13.881
1.881 32.683 13.867
1.878 32.524 13.859
1.876 32.376 13.864
1.873 32.214 13.876
1.870 32.056 13.882
1.867 31.893 13.875
1.865 31.741 13.881
1.862 31.589 13.897
1.859 31.420 13.898
1.857 31.268 13.900
1.854 31.111 13.899
1.851 30.955 13.889
1.848 30.795 13.874
1.846 30.640 13.872
1.843 30.478 13.879
1.840 30.327 13.885
1.838 30.165 13.882
1.835 30.008 13.872
1.832 29.857 13.873
1.830 29.693 13.879
1.827 29.540 13.871
1.824 29.377 13.862
1.822 29.226 13.869
1.820 29.061 13.879
1.817 28.909 13.884
1.814 28.754 13.888
1.811 28.588 13.889
1.809 28.439 13.880
1.806 28.276 13.873
1.803 28.121 13.882
1.800 27.964 13.888
1.797 27.808 13.885
1.794 27.650 13.879
1.791 27.490 13.870
1.787 27.333 13.863
1.784 27.178 13.863
1.782 27.019 13.870
1.779 26.863 13.880
1.776 26.698 13.886
1.773 26.549 13.881
1.770 26.388 13.871
1.767 26.229 13.863
1.764 26.078 13.864
1.761 25.914 13.873
1.758 25.759 13.876
1.756 25.604 13.872
1.753 25.442 13.877
1.750 25.293 13.875
1.746 25.126 13.867
1.743 24.969 13.864
1.740 24.814 13.863
1.737 24.658 13.862
1.734 24.503 13.864
1.731 24.339 13.869
1.728 24.185 13.873
1.725 24.028 13.874
1.722 23.869 13.872
1.719 23.718 13.872
1.716 23.549 13.872
1.713 23.399 13.875
1.710 23.242 13.882
1.707 23.079 13.877
1.705 22.928 13.868
1.702 22.766 13.856
1.699 22.606 13.853
1.697 22.459 13.860
1.694 22.289 13.866
1.692 22.138 13.862
1.689 21.981 13.851
1.686 21.816 13.857
1.683 21.665 13.866
1.680 21.507 13.856
1.677 21.347 13.841
1.673 21.192 13.839
1.670 21.031 13.843
1.667 20.881 13.843
1.663 20.717 13.850
1.660 20.557 13.854
1.657 20.407 13.852
1.654 20.240 13.854
1.651 20.088 13.856
1.648 19.934 13.850
1.644 19.774 13.847
1.641 19.612 13.848
1.639 19.456 13.847
1.636 19.302 13.839
1.633 19.142 13.826
1.630 18.979 13.818
1.627 18.826 13.824
1.624 18.667 13.833
1.622 18.514 13.835
1.618 18.351 13.826
1.615 18.195 13.832
1.613 18.036 13.847
1.609 17.881 13.840
1.606 17.724 13.826
1.603 17.562 13.835
1.600 17.407 13.855
1.597 17.258 13.857
1.593 17.093 13.850
1.590 16.939 13.851
1.586 16.778 13.854
1.583 16.622 13.859
1.580 16.464 13.876
1.577 16.304 13.884
1.574 16.150 13.876
1.570 15.999 13.863
1.567 15.827 13.855
1.563 15.670 13.839
1.560 15.516 13.831
1.557 15.361 13.846
1.554 15.203 13.853
1.551 15.043 13.844
1.548 14.887 13.848
1.545 14.730 13.849
1.541 14.565 13.837
1.538 14.410 13.833
1.535 14.257 13.841
1.532 14.097 13.845
1.529 13.938 13.836
1.526 13.784 13.836
1.523 13.627 13.843
1.519 13.461 13.852
1.517 13.310 13.857
1.513 13.152 13.852
1.510 12.992 13.849
1.507 12.837 13.849
1.503 12.670 13.837
1.501 12.527 13.834
1.497 12.364 13.842
1.494 12.195 13.824
1.490 12.039 13.801
1.487 11.884 13.796
1.484 11.723 13.798
1.480 11.568 13.789
1.477 11.409 13.789
1.474 11.249 13.806
1.471 11.102 13.817
1.467 10.932 13.821
1.464 10.775 13.819
1.460 10.619 13.822
1.457 10.460 13.827
1.454 10.305 13.826
1.450 10.153 13.835
1.447 9.986 13.841
1.444 9.830 13.837
1.441 9.673 13.834
1.437 9.512 13.831
1.434 9.354 13.831
1.431 9.194 13.828
1.428 9.042 13.828
1.425 8.877 13.836
1.423 8.723 13.855
1.420 8.565 13.873
1.417 8.412 13.867
1.413 8.252 13.838
1.410 8.083 13.815
1.406 7.923 13.811
1.403 7.775 13.815
1.400 7.604 13.833
1.397 7.452 13.846
1.393 7.301 13.842
1.390 7.135 13.844
1.387 6.981 13.852
1.383 6.822 13.855
1.380 6.669 13.860
1.376 6.495 13.853
1.372 6.344 13.836
1.369 6.189 13.832
1.365 6.017 13.834
1.362 5.867 13.828
1.358 5.710 13.824
1.355 5.548 13.826
1.351 5.387 13.826
1.348 5.232 13.830
1.344 5.072 13.835
1.341 4.915 13.834
1.337 4.751 13.833
1.334 4.600 13.833
1.330 4.434 13.826
1.326 4.278 13.827
1.323 4.122 13.834
1.319 3.954 13.834
1.316 3.807 13.837
1.312 3.641 13.841
1.308 3.480 13.839
1.305 3.325 13.833
1.301 3.166 13.834
1.298 3.010 13.840
1.294 2.844 13.846
1.291 2.693 13.855
1.288 2.538 13.850
1.284 2.369 13.834
1.280 2.206 13.829
1.277 2.048 13.832
1.274 1.890 13.834
1.270 1.729 13.830
1.267 1.572 13.821
1.263 1.415 13.813
1.260 1.251 13.820
1.256 1.093 13.838
1.253 0.938 13.837
1.249 0.769 13.813
1.245 0.619 13.787
1.241 0.440 13.761
1.239 0.365 13.746
2.343 55.918 13.847
2.341 55.764 13.850
2.338 55.591 13.856
2.336 55.444 13.850
2.334 55.277 13.840
2.331 55.125 13.839
2.329 54.963 13.841
2.327 54.806 13.846
2.324 54.639 13.849
2.322 54.490 13.840
2.320 54.325 13.841
2.318 54.167 13.849
2.315 54.008 13.854
2.313 53.844 13.864
2.311 53.688 13.871
2.308 53.527 13.863
2.306 53.370 13.854
2.303 53.209 13.849
2.301 53.057 13.850
2.299 52.894 13.848
2.296 52.735 13.848
2.294 52.585 13.849
2.292 52.416 13.845
2.290 52.260 13.847
2.287 52.098 13.846
2.285 51.943 13.854
2.283 51.790 13.861
2.281 51.616 13.858
2.279 51.463 13.853
2.277 51.310 13.848
2.275 51.153 13.850
2.272 50.982 13.852
2.270 50.831 13.853
2.268 50.668 13.852
2.266 50.516 13.854
2.263 50.352 13.857
2.261 50.194 13.859
2.259 50.038 13.862
2.256 49.874 13.866
2.253 49.723 13.861
2.251 49.562 13.851
2.248 49.404 13.853
2.246 49.247 13.857
2.243 49.082 13.858
2.241 48.924 13.859
2.239 48.765 13.859
2.237 48.613 13.852
2.235 48.460 13.847
2.233 48.292 13.853
2.231 48.136 13.858
2.229 47.974 13.863
2.227 47.815 13.868
2.225 47.652 13.866
2.222 47.501 13.854
2.220 47.349 13.848
2.218 47.184 13.855
2.216 47.026 13.860
2.213 46.865 13.862
2.210 46.707 13.868
2.208 46.548 13.868
2.205 46.394 13.872
2.202 46.231 13.873
2.199 46.078 13.872
2.197 45.917 13.875
2.194 45.764 13.881
2.191 45.598 13.890
2.189 45.435 13.900
2.186 45.281 13.905
2.184 45.122 13.913
2.181 44.962 13.924
2.179 44.807 13.922
2.177 44.648 13.915
2.174 44.490 13.921
2.172 44.329 13.930
2.170 44.170 13.934
2.167 44.021 13.935
2.165 43.855 13.933
2.162 43.700 13.935
2.160 43.539 13.936
2.158 43.379 13.932
2.155 43.227 13.923
2.153 43.070 13.912
2.150 42.913 13.908
2.148 42.753 13.912
2.145 42.593 13.910
2.143 42.443 13.911
2.140 42.282 13.911
2.138 42.120 13.911
2.135 41.967 13.916
2.133 41.809 13.921
2.130 41.645 13.931
2.128 41.486 13.940
2.125 41.332 13.943
2.122 41.175 13.936
2.120 41.019 13.925
2.117 40.863 13.918
2.114 40.704 13.915
2.112 40.543 13.912
2.109 40.395 13.920
2.107 40.232 13.925
2.105 40.069 13.932
2.102 39.916 13.924
2.100 39.763 13.920
2.098 39.605 13.917
2.096 39.445 13.911
2.093 39.282 13.914
2.091 39.134 13.911
2.089 38.968 13.910
2.086 38.813 13.904
2.084 38.662 13.903
2.082 38.501 13.920
2.079 38.343 13.921
2.076 38.185 13.920
2.074 38.025 13.915
2.071 37.876 13.908
2.068 37.709 13.906
2.066 37.561 13.909
2.063 37.398 13.913
2.060 37.245 13.915
2.057 37.083 13.915
2.055 36.932 13.914
2.052 36.773 13.912
2.049 36.608 13.902
2.046 36.460 13.901
2.044 36.299 13.907
2.041 36.148 13.906
2.038 35.985 13.901
2.036 35.827 13.900
2.033 35.670 13.904
2.030 35.518 13.906
2.027 35.354 13.904
2.025 35.198 13.901
2.022 35.044 13.901
2.020 34.888 13.907
2.017 34.723 13.909
2.014 34.577 13.905
2.012 34.411 13.898
2.009 34.260 13.894
2.006 34.095 13.896
2.004 33.945 13.898
2.001 33.784 13.893
1.998 33.624 13.897
1.996 33.476 13.895
1.993 33.312 13.884
1.990 33.158 13.883
1.987 32.998 13.885
1.984 32.840 13.883
1.981 32.688 13.870
1.978 32.530 13.865
1.976 32.369 13.869
1.973 32.213 13.878
1.970 32.058 13.882
1.967 31.892 13.876
1.965 31.741 13.878
1.962 31.587 13.891
1.959 31.424 13.895
1.957 31.269 13.898
1.954 31.106 13.898
1.951 30.955 13.891
1.948 30.799 13.879
1.946 30.642 13.874
1.943 30.483 13.881
1.940 30.326 13.882
1.938 30.164 13.875
1.935 30.012 13.866
1.932 29.849 13.869
1.930 29.696 13.879
1.927 29.536 13.869
1.924 29.382 13.861
1.922 29.224 13.869
1.920 29.067 13.878
1.917 28.911 13.884
1.914 28.746 13.884
1.912 28.596 13.888
1.909 28.436 13.877
1.906 28.280 13.864
1.903 28.118 13.874
1.900 27.964 13.884
1.897 27.804 13.886
1.894 27.654 13.882
1.891 27.493 13.873
1.887 27.328 13.859
1.884 27.179 13.858
1.881 27.019 13.864
1.878 26.860 13.873
1.876 26.710 13.886
1.873 26.548 13.885
1.870 26.387 13.870
1.867 26.231 13.861
1.864 26.077 13.863
1.861 25.919 13.869
1.858 25.757 13.874
1.855 25.606 13.869
1.852 25.441 13.870
1.849 25.286 13.867
1.846 25.130 13.865
1.843 24.970 13.864
1.840 24.821 13.861
1.837 24.655 13.858
1.834 24.498 13.857
1.831 24.344 13.863
1.828 24.184 13.870
1.825 24.027 13.869
1.822 23.870 13.868
1.818 23.708 13.868
1.816 23.558 13.871
1.813 23.397 13.873
1.810 23.243 13.878
1.807 23.084 13.876
1.804 22.921 13.868
1.802 22.769 13.856
1.799 22.606 13.854
1.797 22.451 13.858
1.794 22.296 13.865
1.792 22.140 13.863
1.789 21.978 13.853
1.786 21.825 13.863
1.783 21.665 13.866
1.780 21.506 13.855
1.776 21.343 13.843
1.773 21.193 13.842
1.770 21.037 13.851
1.767 20.875 13.849
1.763 20.717 13.850
1.760 20.560 13.853
1.757 20.403 13.850
1.754 20.248 13.853
1.750 20.085 13.857
1.747 19.936 13.851
1.744 19.771 13.847
1.741 19.618 13.854
1.738 19.451 13.853
1.736 19.298 13.842
1.733 19.149 13.833
1.730 18.981 13.823
1.727 18.824 13.825
1.724 18.671 13.828
1.721 18.512 13.818
1.718 18.348 13.799
1.715 18.196 13.802
1.712 18.045 13.818
1.709 17.882 13.816
1.705 17.720 13.807
1.702 17.564 13.817
1.699 17.401 13.843
1.696 17.251 13.852
1.693 17.096 13.850
1.690 16.937 13.853
1.686 16.777 13.851
1.683 16.624 13.854
1.680 16.466 13.865
1.677 16.302 13.872
1.673 16.148 13.861
1.670 15.989 13.850
1.667 15.833 13.845
1.663 15.677 13.835
1.660 15.514 13.833
1.657 15.353 13.845
1.654 15.206 13.847
1.651 15.044 13.843
1.648 14.890 13.852
1.645 14.730 13.852
1.641 14.567 13.839
1.638 14.412 13.831
1.635 14.259 13.838
1.632 14.095 13.839
1.628 13.939 13.830
1.625 13.778 13.829
1.622 13.623 13.840
1.620 13.475 13.852
1.616 13.307 13.852
1.613 13.155 13.843
1.609 12.982 13.835
1.607 12.837 13.833
1.603 12.677 13.824
1.600 12.513 13.825
1.597 12.362 13.831
1.593 12.199 13.816
1.590 12.042 13.795
1.587 11.888 13.794
1.583 11.721 13.798
1.580 11.565 13.793
1.577 11.412 13.795
1.574 11.254 13.803
1.570 11.092 13.810
1.567 10.933 13.812
1.563 10.778 13.815
1.560 10.618 13.827
1.557 10.464 13.832
1.553 10.307 13.832
1.550 10.144 13.837
1.547 9.990 13.840
1.544 9.826 13.838
1.541 9.677 13.838
1.537 9.510 13.833
1.534 9.361 13.835
1.531 9.193 13.834
1.528 9.041 13.832
1.525 8.879 13.840
1.523 8.724 13.860
1.520 8.572 13.876
1.517 8.402 13.867
1.513 8.246 13.836
1.510 8.089 13.814
1.506 7.929 13.815
1.503 7.770 13.823
1.500 7.612 13.837
1.497 7.459 13.846
1.493 7.294 13.841
1.490 7.135 13.841
1.486 6.979 13.845
1.483 6.821 13.845
1.479 6.663 13.849
1.476 6.511 13.848
1.472 6.340 13.840
1.469 6.183 13.839
1.465 6.026 13.841
1.461 5.866 13.834
1.458 5.710 13.830
1.454 5.546 13.833
1.451 5.393 13.832
1.447 5.230 13.834
1.444 5.075 13.840
1.440 4.911 13.840
1.437 4.758 13.840
1.433 4.594 13.839
1.430 4.441 13.833
1.426 4.282 13.834
1.423 4.116 13.842
1.419 3.959 13.843
1.415 3.803 13.841
1.412 3.647 13.846
1.408 3.489 13.845
1.405 3.323 13.838
1.401 3.163 13.840
1.398 3.013 13.849
1.394 2.845 13.854
1.391 2.691 13.860
1.388 2.531 13.855
1.384 2.373 13.840
1.380 2.207 13.833
1.377 2.054 13.838
1.374 1.893 13.842
1.370 1.733 13.833
1.366 1.569 13.818
1.363 1.410 13.806
1.359 1.255 13.814
1.356 1.096 13.836
1.353 0.939 13.832
1.349 0.771 13.810
1.345 0.607 13.785
1.341 0.449 13.754
1.338 0.366 13.736
2.443 55.921 13.847
2.440 55.755 13.853
2.438 55.592 13.861
2.436 55.439 13.856
2.433 55.285 13.844
2.431 55.122 13.840
2.429 54.964 13.840
2.426 54.801 13.845
2.424 54.646 13.853
2.422 54.484 13.842
2.419 54.332 13.837
2.417 54.166 13.844
2.415 54.004 13.851
2.413 53.849 13.859
2.410 53.690 13.860
2.408 53.530 13.858
2.405 53.374 13.852
2.403 53.211 13.848
2.401 53.059 13.849
2.398 52.893 13.846
2.396 52.738 13.848
2.393 52.573 13.849
2.391 52.418 13.852
2.389 52.263 13.851
2.387 52.106 13.851
2.385 51.935 13.860
2.383 51.781 13.861
2.380 51.624 13.857
2.378 51.467 13.851
2.376 51.307 13.846
2.374 51.150 13.848
2.372 50.995 13.852
2.370 50.822 13.855
2.367 50.671 13.858
2.365 50.510 13.862
2.363 50.359 13.866
2.360 50.191 13.865
2.358 50.041 13.866
2.355 49.873 13.870
2.353 49.720 13.866
2.350 49.554 13.858
2.348 49.410 13.860
2.345 49.239 13.862
2.343 49.083 13.864
2.341 48.927 13.865
2.339 48.774 13.865
2.336 48.606 13.858
2.334 48.449 13.850
2.332 48.297 13.856
2.330 48.131 13.859
2.328 47.976 13.864
2.326 47.824 13.866
2.324 47.651 13.862
2.322 47.509 13.855
2.319 47.338 13.850
2.317 47.187 13.858
2.315 47.027 13.868
2.312 46.860 13.873
2.310 46.712 13.872
2.307 46.553 13.864
2.304 46.392 13.864
2.302 46.240 13.866
2.299 46.072 13.864
2.296 45.916 13.867
2.293 45.760 13.871
2.291 45.601 13.877
2.288 45.444 13.890
2.286 45.281 13.895
2.283 45.124 13.901
2.281 44.966 13.914
2.278 44.800 13.919
2.276 44.655 13.915
2.274 44.489 13.919
2.271 44.329 13.926
2.269 44.172 13.934
2.267 44.012 13.935
2.264 43.856 13.926
2.262 43.705 13.923
2.259 43.544 13.921
2.257 43.384 13.919
2.254 43.225 13.912
2.252 43.071 13.904
2.249 42.908 13.910
2.247 42.759 13.918
2.245 42.597 13.916
2.242 42.435 13.914
2.240 42.282 13.912
2.237 42.123 13.913
2.235 41.967 13.914
2.232 41.807 13.918
2.229 41.651 13.924
2.227 41.488 13.932
2.224 41.336 13.942
2.222 41.175 13.935
2.219 41.013 13.925
2.216 40.862 13.923
2.214 40.706 13.915
2.211 40.546 13.913
2.209 40.390 13.918
2.206 40.231 13.923
2.204 40.075 13.926
2.202 39.913 13.919
2.199 39.760 13.918
2.197 39.603 13.910
2.195 39.445 13.904
2.193 39.289 13.906
2.190 39.133 13.900
2.188 38.973 13.899
2.186 38.817 13.894
2.183 38.659 13.897
2.181 38.497 13.914
2.179 38.351 13.922
2.176 38.182 13.923
2.173 38.028 13.916
2.170 37.875 13.909
2.168 37.711 13.909
2.165 37.555 13.909
2.162 37.405 13.911
2.160 37.244 13.911
2.157 37.088 13.910
2.154 36.928 13.909
2.151 36.774 13.906
2.148 36.615 13.893
2.146 36.459 13.896
2.143 36.294 13.903
2.140 36.146 13.901
2.138 35.986 13.897
2.135 35.831 13.893
2.132 35.667 13.897
2.130 35.516 13.901
2.127 35.361 13.901
2.124 35.198 13.896
2.122 35.052 13.893
2.119 34.881 13.896
2.116 34.736 13.897
2.113 34.565 13.893
2.111 34.411 13.889
2.108 34.261 13.889
2.106 34.103 13.890
2.103 33.939 13.894
2.100 33.784 13.889
2.098 33.634 13.893
2.095 33.467 13.897
2.092 33.311 13.886
2.089 33.160 13.884
2.086 32.998 13.889
2.084 32.847 13.886
2.081 32.680 13.876
2.078 32.527 13.873
2.075 32.371 13.873
2.072 32.212 13.876
2.070 32.056 13.880
2.067 31.902 13.875
2.064 31.736 13.878
2.061 31.583 13.891
2.059 31.431 13.894
2.056 31.268 13.899
2.053 31.119 13.898
2.050 30.946 13.891
2.048 30.796 13.881
2.045 30.639 13.879
2.042 30.485 13.886
2.040 30.321 13.882
2.037 30.169 13.876
2.034 30.011 13.864
2.032 29.857 13.872
2.029 29.693 13.883
2.026 29.538 13.871
2.024 29.380 13.866
2.021 29.229 13.870
2.019 29.062 13.874
2.016 28.906 13.878
2.014 28.753 13.881
2.011 28.597 13.884
2.008 28.431 13.873
2.005 28.285 13.860
2.002 28.123 13.868
1.999 27.957 13.881
1.996 27.810 13.886
1.993 27.649 13.885
1.990 27.492 13.876
1.987 27.331 13.858
1.984 27.181 13.855
1.981 27.022 13.863
1.978 26.858 13.871
1.975 26.703 13.882
1.972 26.549 13.883
1.969 26.391 13.866
1.966 26.233 13.860
1.963 26.077 13.865
1.960 25.912 13.866
1.958 25.763 13.870
1.955 25.600 13.867
1.952 25.448 13.865
1.949 25.286 13.868
1.946 25.131 13.870
1.943 24.971 13.868
1.940 24.816 13.866
1.936 24.659 13.859
1.933 24.501 13.854
1.930 24.346 13.863
1.927 24.184 13.869
1.924 24.025 13.869
1.921 23.873 13.869
1.918 23.712 13.869
1.915 23.553 13.871
1.912 23.405 13.872
1.909 23.233 13.875
1.907 23.084 13.875
1.904 22.924 13.870
1.901 22.768 13.860
1.898 22.609 13.856
1.896 22.452 13.860
1.894 22.295 13.862
1.891 22.140 13.856
1.888 21.976 13.850
1.885 21.824 13.858
1.882 21.665 13.860
1.879 21.505 13.850
1.876 21.353 13.842
1.873 21.186 13.846
1.869 21.033 13.854
1.866 20.882 13.849
1.863 20.720 13.845
1.859 20.557 13.845
1.856 20.401 13.845
1.853 20.248 13.851
1.850 20.093 13.856
1.847 19.928 13.850
1.844 19.776 13.846
1.841 19.619 13.855
1.838 19.455 13.854
1.835 19.305 13.845
1.832 19.138 13.836
1.829 18.989 13.832
1.826 18.822 13.833
1.824 18.674 13.829
1.820 18.508 13.815
1.817 18.348 13.790
1.814 18.192 13.786
1.811 18.042 13.805
1.808 17.875 13.804
1.805 17.725 13.793
1.801 17.566 13.807
1.798 17.406 13.834
1.795 17.248 13.847
1.792 17.099 13.854
1.789 16.933 13.860
1.786 16.780 13.854
1.782 16.625 13.846
1.779 16.462 13.850
1.776 16.306 13.856
1.772 16.149 13.848
1.769 15.990 13.838
1.766 15.827 13.837
1.763 15.677 13.832
1.759 15.520 13.835
1.756 15.360 13.845
1.753 15.199 13.846
1.750 15.041 13.849
1.747 14.887 13.856
1.744 14.731 13.856
1.741 14.575 13.844
1.737 14.412 13.832
1.734 14.256 13.838
1.731 14.095 13.839
1.728 13.938 13.830
1.725 13.783 13.830
1.722 13.624 13.844
1.719 13.468 13.851
1.715 13.305 13.847
1.712 13.149 13.831
1.709 12.999 13.820
1.706 12.836 13.823
1.702 12.669 13.817
1.699 12.514 13.824
1.696 12.359 13.828
1.693 12.203 13.815
1.689 12.046 13.794
1.686 11.881 13.789
1.683 11.725 13.800
1.679 11.570 13.795
1.676 11.404 13.798
1.673 11.254 13.804
1.669 11.091 13.798
1.666 10.932 13.798
1.663 10.783 13.808
1.659 10.626 13.828
1.656 10.461 13.837
1.653 10.307 13.835
1.649 10.142 13.840
1.646 9.992 13.841
1.643 9.833 13.845
1.640 9.675 13.847
1.637 9.510 13.841
1.634 9.359 13.841
1.631 9.196 13.843
1.628 9.043 13.843
1.625 8.882 13.852
1.622 8.725 13.868
1.619 8.571 13.874
1.616 8.410 13.861
1.612 8.239 13.826
1.609 8.088 13.809
1.605 7.925 13.817
1.602 7.773 13.824
1.599 7.613 13.835
1.596 7.454 13.841
1.592 7.291 13.838
1.589 7.146 13.837
1.585 6.974 13.840
1.582 6.828 13.839
1.578 6.652 13.841
1.575 6.507 13.843
1.571 6.341 13.839
1.568 6.184 13.844
1.565 6.034 13.846
1.561 5.866 13.844
1.557 5.713 13.842
1.554 5.547 13.844
1.550 5.393 13.843
1.547 5.231 13.838
1.543 5.075 13.844
1.540 4.915 13.847
1.536 4.766 13.851
1.533 4.596 13.850
1.529 4.435 13.844
1.525 4.280 13.844
1.522 4.125 13.853
1.518 3.961 13.850
1.515 3.801 13.842
1.511 3.652 13.846
1.507 3.479 13.844
1.504 3.324 13.835
1.501 3.170 13.842
1.497 3.001 13.851
1.494 2.855 13.857
1.490 2.690 13.862
1.487 2.536 13.854
1.483 2.370 13.844
1.480 2.210 13.840
1.476 2.054 13.847
1.473 1.897 13.852
1.469 1.736 13.845
1.465 1.564 13.826
1.462 1.417 13.810
1.459 1.253 13.817
1.455 1.091 13.833
1.452 0.938 13.828
1.448 0.776 13.805
1.444 0.604 13.786
1.440 0.444 13.763
2.542 55.926 13.843
2.539 55.752 13.853
2.537 55.599 13.862
2.535 55.441 13.857
2.532 55.280 13.846
2.530 55.122 13.839
2.528 54.961 13.839
2.525 54.807 13.846
2.523 54.644 13.851
2.521 54.491 13.842
2.518 54.328 13.836
2.516 54.160 13.846
2.514 54.011 13.860
2.512 53.843 13.860
2.509 53.695 13.854
2.507 53.529 13.850
2.504 53.378 13.846
2.502 53.209 13.845
2.500 53.053 13.847
2.497 52.899 13.848
2.495 52.738 13.850
2.493 52.582 13.851
2.490 52.417 13.859
2.488 52.254 13.857
2.486 52.097 13.855
2.484 51.944 13.863
2.482 51.784 13.862
2.480 51.625 13.859
2.477 51.463 13.852
2.475 51.307 13.848
2.473 51.144 13.846
2.471 50.993 13.850
2.469 50.831 13.855
2.467 50.674 13.859
2.464 50.512 13.864
2.462 50.347 13.868
2.460 50.192 13.867
2.457 50.038 13.866
2.455 49.878 13.872
2.452 49.720 13.869
2.449 49.564 13.861
2.447 49.399 13.862
2.445 49.242 13.864
2.442 49.088 13.867
2.440 48.926 13.873
2.438 48.759 13.872
2.436 48.613 13.865
2.433 48.451 13.855
2.431 48.296 13.859
2.429 48.133 13.866
2.427 47.975 13.867
2.425 47.819 13.868
2.423 47.661 13.862
2.421 47.506 13.858
2.419 47.335 13.855
2.417 47.187 13.861
2.414 47.028 13.870
2.412 46.867 13.877
2.409 46.708 13.871
2.406 46.551 13.863
2.403 46.389 13.860
2.401 46.240 13.861
2.398 46.076 13.864
2.395 45.916 13.867
2.392 45.763 13.865
2.390 45.600 13.869
2.387 45.443 13.879
2.385 45.284 13.883
2.382 45.127 13.887
2.380 44.969 13.900
2.377 44.806 13.908
2.375 44.647 13.907
2.373 44.490 13.915
2.371 44.334 13.922
2.368 44.178 13.930
2.366 44.012 13.936
2.363 43.855 13.924
2.361 43.704 13.918
2.358 43.538 13.916
2.356 43.385 13.913
2.354 43.229 13.908
2.351 43.071 13.902
2.349 42.916 13.910
2.346 42.752 13.921
2.344 42.597 13.921
2.341 42.438 13.918
2.339 42.280 13.913
2.336 42.122 13.912
2.334 41.965 13.911
2.331 41.809 13.910
2.328 41.648 13.911
2.326 41.496 13.922
2.323 41.331 13.930
2.321 41.177 13.927
2.318 41.018 13.923
2.316 40.866 13.920
2.313 40.704 13.915
2.310 40.544 13.913
2.308 40.391 13.911
2.306 40.234 13.916
2.303 40.076 13.921
2.301 39.918 13.915
2.299 39.758 13.914
2.296 39.604 13.910
2.294 39.444 13.900
2.292 39.288 13.896
2.290 39.137 13.892
2.287 38.974 13.887
2.285 38.815 13.883
2.282 38.658 13.890
2.280 38.505 13.911
2.278 38.340 13.921
2.275 38.188 13.921
2.272 38.029 13.916
2.270 37.870 13.906
2.267 37.716 13.903
2.264 37.563 13.906
2.261 37.398 13.905
2.259 37.240 13.903
2.256 37.094 13.901
2.253 36.928 13.900
2.250 36.770 13.898
2.248 36.616 13.888
2.245 36.459 13.891
2.242 36.305 13.900
2.239 36.142 13.898
2.237 35.984 13.895
2.234 35.829 13.896
2.232 35.677 13.902
2.229 35.512 13.909
2.226 35.358 13.910
2.223 35.198 13.901
2.221 35.043 13.895
2.218 34.887 13.895
2.215 34.735 13.890
2.213 34.569 13.881
2.210 34.418 13.881
2.207 34.254 13.882
2.205 34.103 13.885
2.202 33.942 13.888
2.199 33.786 13.888
2.197 33.633 13.894
2.194 33.467 13.898
2.191 33.312 13.889
2.188 33.158 13.883
2.186 33.000 13.884
2.183 32.839 13.882
2.180 32.689 13.879
2.177 32.532 13.879
2.174 32.365 13.878
2.172 32.218 13.878
2.169 32.054 13.881
2.166 31.901 13.878
2.163 31.741 13.883
2.161 31.583 13.888
2.158 31.425 13.889
2.155 31.268 13.893
2.153 31.112 13.891
2.150 30.954 13.885
2.147 30.797 13.880
2.144 30.641 13.881
2.142 30.482 13.888
2.139 30.325 13.879
2.136 30.170 13.870
2.133 30.011 13.862
2.131 29.851 13.868
2.128 29.696 13.880
2.126 29.542 13.873
2.123 29.372 13.869
2.121 29.227 13.868
2.118 29.069 13.870
2.115 28.911 13.871
2.113 28.752 13.876
2.110 28.593 13.881
2.107 28.437 13.872
2.104 28.275 13.858
2.101 28.129 13.862
2.098 27.959 13.876
2.096 27.810 13.883
2.092 27.644 13.885
2.089 27.493 13.876
2.086 27.338 13.863
2.083 27.174 13.862
2.080 27.019 13.869
2.077 26.866 13.878
2.074 26.707 13.884
2.071 26.544 13.880
2.068 26.392 13.866
2.065 26.235 13.860
2.063 26.080 13.866
2.060 25.911 13.866
2.057 25.756 13.865
2.054 25.604 13.867
2.051 25.451 13.870
2.048 25.284 13.874
2.045 25.133 13.874
2.042 24.968 13.873
2.039 24.816 13.869
2.036 24.657 13.861
2.033 24.499 13.858
2.030 24.345 13.861
2.026 24.183 13.866
2.023 24.030 13.872
2.020 23.870 13.871
2.017 23.715 13.873
2.014 23.555 13.872
2.011 23.397 13.868
2.009 23.243 13.868
2.006 23.087 13.866
2.003 22.922 13.864
2.000 22.766 13.861
1.998 22.613 13.857
1.995 22.448 13.860
1.993 22.301 13.863
1.990 22.134 13.857
1.987 21.980 13.853
1.985 21.820 13.864
1.982 21.665 13.862
1.978 21.507 13.846
1.975 21.350 13.842
1.972 21.189 13.851
1.969 21.041 13.856
1.965 20.872 13.852
1.962 20.720 13.848
1.959 20.560 13.846
1.955 20.407 13.845
1.952 20.247 13.855
1.949 20.088 13.861
1.946 19.932 13.853
1.943 19.768 13.850
1.940 19.618 13.857
1.937 19.460 13.858
1.934 19.304 13.852
1.932 19.138 13.845
1.929 18.985 13.849
1.926 18.829 13.844
1.923 18.670 13.835
1.920 18.511 13.817
1.917 18.356 13.792
1.913 18.193 13.786
1.911 18.040 13.801
1.907 17.875 13.802
1.904 17.721 13.794
1.901 17.566 13.810
1.898 17.412 13.837
1.895 17.250 13.853
1.892 17.097 13.866
1.889 16.936 13.870
1.885 16.779 13.860
1.882 16.619 13.842
1.878 16.462 13.839
1.875 16.307 13.848
1.872 16.146 13.844
1.869 15.991 13.837
1.865 15.834 13.838
1.862 15.673 13.837
1.859 15.517 13.838
1.856 15.366 13.849
1.853 15.196 13.851
1.850 15.044 13.852
1.846 14.888 13.861
1.843 14.729 13.858
1.840 14.570 13.847
1.837 14.416 13.839
1.834 14.255 13.843
1.831 14.098 13.844
1.827 13.935 13.835
1.824 13.784 13.835
1.821 13.627 13.842
1.818 13.468 13.845
1.815 13.310 13.838
1.811 13.142 13.813
1.808 12.992 13.806
1.805 12.828 13.814
1.802 12.681 13.815
1.799 12.523 13.824
1.796 12.357 13.830
1.792 12.199 13.818
1.789 12.046 13.800
1.785 11.878 13.792
1.782 11.728 13.793
1.779 11.567 13.792
1.776 11.418 13.797
1.772 11.240 13.801
1.769 11.097 13.793
1.765 10.936 13.796
1.762 10.776 13.809
1.759 10.621 13.830
1.756 10.465 13.840
1.752 10.306 13.836
1.749 10.147 13.838
1.746 9.991 13.839
1.743 9.832 13.841
1.739 9.671 13.843
1.736 9.519 13.841
1.733 9.356 13.840
1.730 9.194 13.847
1.727 9.039 13.856
1.725 8.884 13.861
1.722 8.729 13.870
1.718 8.563 13.865
1.715 8.412 13.843
1.711 8.242 13.814
1.708 8.086 13.805
1.705 7.928 13.820
1.702 7.771 13.826
1.699 7.615 13.830
1.695 7.453 13.836
1.692 7.294 13.832
1.688 7.136 13.836
1.685 6.983 13.838
1.681 6.820 13.832
1.678 6.657 13.834
1.674 6.502 13.834
1.671 6.343 13.835
1.668 6.187 13.848
1.664 6.025 13.853
1.661 5.872 13.852
1.657 5.708 13.851
1.654 5.556 13.853
1.650 5.391 13.847
1.646 5.236 13.837
1.643 5.072 13.841
1.640 4.918 13.850
1.636 4.754 13.853
1.632 4.601 13.854
1.629 4.439 13.849
1.625 4.277 13.852
1.622 4.126 13.863
1.618 3.969 13.860
1.614 3.801 13.852
1.611 3.644 13.852
1.607 3.486 13.846
1.603 3.324 13.837
1.600 3.167 13.844
1.597 3.012 13.854
1.593 2.850 13.859
1.590 2.692 13.859
1.586 2.526 13.849
1.583 2.373 13.840
1.579 2.211 13.836
1.576 2.054 13.844
1.573 1.896 13.851
1.569 1.734 13.849
1.566 1.578 13.835
1.562 1.413 13.821
1.558 1.252 13.824
1.555 1.098 13.831
1.551 0.929 13.822
1.547 0.776 13.804
1.543 0.607 13.790
1.540 0.451 13.776
1.538 0.366 13.759
2.642 55.912 13.846
2.639 55.758 13.857
2.637 55.598 13.868
2.635 55.437 13.862
2.632 55.282 13.852
2.630 55.119 13.846
2.628 54.962 13.846
2.625 54.803 13.851
2.623 54.644 13.854
2.621 54.482 13.841
2.618 54.330 13.839
2.616 54.160 13.860
2.614 54.008 13.880
2.612 53.849 13.874
2.609 53.682 13.858
2.607 53.539 13.849
2.604 53.363 13.845
2.602 53.223 13.848
2.600 53.050 13.847
2.597 52.897 13.847
2.595 52.738 13.848
2.593 52.574 13.851
2.590 52.415 13.856
2.588 52.269 13.857
2.586 52.096 13.854
2.584 51.938 13.860
2.582 51.785 13.862
2.580 51.619 13.860
2.578 51.467 13.856
2.575 51.309 13.848
2.573 51.158 13.842
2.571 50.984 13.841
2.569 50.832 13.851
2.567 50.672 13.857
2.564 50.509 13.863
2.562 50.352 13.871
2.560 50.198 13.870
2.557 50.031 13.867
2.555 49.880 13.875
2.552 49.710 13.872
2.550 49.569 13.860
2.547 49.397 13.861
2.545 49.249 13.866
2.542 49.076 13.868
2.540 48.925 13.873
2.538 48.766 13.873
2.536 48.615 13.862
2.533 48.454 13.851
2.531 48.295 13.858
2.529 48.129 13.866
2.527 47.979 13.866
2.525 47.810 13.862
2.523 47.661 13.859
2.521 47.504 13.861
2.519 47.347 13.858
2.516 47.179 13.859
2.514 47.025 13.868
2.512 46.871 13.874
2.509 46.707 13.872
2.506 46.548 13.863
2.504 46.395 13.861
2.501 46.240 13.861
2.498 46.070 13.865
2.495 45.922 13.867
2.492 45.756 13.862
2.490 45.605 13.862
2.487 45.442 13.867
2.485 45.286 13.871
2.482 45.125 13.874
2.480 44.967 13.882
2.477 44.813 13.896
2.475 44.653 13.901
2.473 44.485 13.909
2.470 44.333 13.916
2.468 44.174 13.922
2.466 44.019 13.926
2.463 43.860 13.916
2.461 43.699 13.912
2.458 43.538 13.910
2.456 43.388 13.913
2.454 43.228 13.911
2.451 43.068 13.905
2.449 42.914 13.912
2.446 42.755 13.920
2.444 42.596 13.920
2.441 42.433 13.915
2.439 42.281 13.912
2.436 42.125 13.913
2.434 41.968 13.911
2.431 41.809 13.906
2.428 41.652 13.907
2.426 41.489 13.917
2.423 41.338 13.924
2.421 41.172 13.922
2.418 41.028 13.922
2.415 40.855 13.919
2.413 40.709 13.912
2.410 40.542 13.911
2.408 40.388 13.908
2.406 40.235 13.910
2.403 40.075 13.912
2.401 39.918 13.905
2.398 39.755 13.904
2.396 39.604 13.902
2.394 39.448 13.893
2.392 39.292 13.889
2.389 39.128 13.884
2.387 38.982 13.882
2.385 38.814 13.877
2.382 38.662 13.881
2.380 38.501 13.901
2.378 38.346 13.912
2.375 38.181 13.910
2.372 38.031 13.907
2.370 37.878 13.896
2.367 37.716 13.890
2.364 37.555 13.896
2.361 37.401 13.896
2.359 37.246 13.890
2.356 37.089 13.889
2.353 36.924 13.887
2.350 36.773 13.890
2.348 36.618 13.890
2.345 36.461 13.893
2.342 36.295 13.898
2.340 36.149 13.898
2.337 35.986 13.896
2.334 35.829 13.894
2.332 35.672 13.902
2.329 35.512 13.910
2.326 35.365 13.909
2.323 35.196 13.898
2.321 35.038 13.894
2.318 34.886 13.892
2.315 34.732 13.886
2.313 34.572 13.878
2.310 34.412 13.876
2.307 34.263 13.878
2.305 34.101 13.880
2.302 33.946 13.878
2.299 33.788 13.878
2.297 33.625 13.885
2.294 33.466 13.893
2.291 33.319 13.887
2.288 33.160 13.880
2.286 32.995 13.880
2.283 32.845 13.881
2.280 32.680 13.881
2.277 32.528 13.880
2.274 32.372 13.879
2.272 32.210 13.878
2.269 32.056 13.882
2.266 31.896 13.884
2.264 31.742 13.890
2.261 31.583 13.887
2.258 31.430 13.884
2.255 31.272 13.886
2.252 31.106 13.887
2.250 30.956 13.882
2.247 30.795 13.879
2.244 30.641 13.881
2.242 30.476 13.884
2.239 30.329 13.874
2.236 30.166 13.863
2.233 30.010 13.858
2.231 29.856 13.865
2.228 29.692 13.874
2.226 29.541 13.871
2.223 29.381 13.865
2.221 29.220 13.865
2.218 29.066 13.867
2.215 28.909 13.868
2.213 28.755 13.872
2.210 28.591 13.878
2.207 28.442 13.871
2.204 28.278 13.855
2.201 28.121 13.855
2.198 27.962 13.868
2.195 27.807 13.877
2.192 27.649 13.881
2.189 27.490 13.875
2.186 27.340 13.867
2.183 27.174 13.869
2.180 27.017 13.880
2.177 26.867 13.888
2.174 26.707 13.887
2.171 26.544 13.878
2.168 26.386 13.867
2.165 26.233 13.862
2.163 26.077 13.864
2.160 25.918 13.860
2.157 25.758 13.857
2.154 25.608 13.860
2.151 25.445 13.867
2.148 25.283 13.875
2.145 25.129 13.874
2.142 24.972 13.872
2.139 24.818 13.869
2.136 24.662 13.864
2.133 24.500 13.863
2.129 24.341 13.861
2.126 24.183 13.861
2.123 24.027 13.869
2.120 23.867 13.872
2.117 23.715 13.876
2.114 23.558 13.875
2.111 23.395 13.868
2.108 23.238 13.865
2.106 23.083 13.861
2.103 22.925 13.864
2.101 22.769 13.866
2.098 22.613 13.863
2.095 22.450 13.862
2.093 22.292 13.865
2.090 22.140 13.859
2.087 21.981 13.856
2.085 21.822 13.870
2.082 21.665 13.865
2.078 21.503 13.847
2.075 21.357 13.844
2.072 21.182 13.855
2.069 21.038 13.862
2.066 20.877 13.859
2.062 20.718 13.857
2.059 20.562 13.856
2.055 20.406 13.854
2.052 20.246 13.862
2.049 20.084 13.867
2.046 19.933 13.855
2.043 19.776 13.851
2.040 19.611 13.857
2.037 19.465 13.856
2.034 19.300 13.850
2.032 19.142 13.849
2.029 18.983 13.854
2.026 18.831 13.847
2.023 18.666 13.832
2.020 18.510 13.822
2.017 18.354 13.807
2.013 18.194 13.799
2.011 18.038 13.810
2.007 17.877 13.809
2.004 17.723 13.801
2.001 17.562 13.815
1.998 17.412 13.832
1.995 17.255 13.846
1.991 17.087 13.861
1.989 16.940 13.870
1.985 16.782 13.863
1.981 16.618 13.840
1.978 16.464 13.837
1.975 16.304 13.847
1.972 16.147 13.844
1.968 15.991 13.838
1.965 15.833 13.840
1.962 15.676 13.836
1.959 15.514 13.837
1.956 15.358 13.852
1.953 15.204 13.854
1.949 15.044 13.855
1.946 14.888 13.863
1.943 14.731 13.858
1.940 14.570 13.849
1.937 14.415 13.844
1.934 14.258 13.847
1.930 14.094 13.850
1.927 13.938 13.845
1.924 13.782 13.839
1.921 13.624 13.844
1.918 13.469 13.844
1.915 13.308 13.831
1.911 13.152 13.809
1.908 12.988 13.802
1.905 12.834 13.812
1.902 12.674 13.822
1.899 12.517 13.828
1.896 12.358 13.831
1.892 12.204 13.823
1.889 12.047 13.806
1.885 11.879 13.790
1.882 11.724 13.786
1.879 11.567 13.787
1.875 11.404 13.794
1.872 11.253 13.799
1.869 11.093 13.791
1.865 10.934 13.794
1.862 10.780 13.810
1.859 10.622 13.832
1.856 10.464 13.838
1.852 10.303 13.833
1.849 10.149 13.835
1.845 9.987 13.834
1.842 9.827 13.836
1.839 9.674 13.840
1.836 9.516 13.839
1.833 9.356 13.842
1.830 9.200 13.852
1.827 9.038 13.866
1.825 8.891 13.871
1.821 8.725 13.867
1.818 8.565 13.859
1.815 8.407 13.833
1.811 8.241 13.809
1.808 8.084 13.811
1.805 7.928 13.829
1.802 7.769 13.833
1.799 7.615 13.833
1.795 7.457 13.838
1.792 7.291 13.834
1.788 7.138 13.838
1.785 6.981 13.836
1.781 6.814 13.827
1.778 6.659 13.829
1.774 6.506 13.829
1.771 6.345 13.838
1.767 6.187 13.855
1.764 6.026 13.863
1.761 5.878 13.862
1.757 5.703 13.861
1.754 5.554 13.863
1.750 5.395 13.851
1.746 5.237 13.839
1.743 5.070 13.843
1.739 4.915 13.853
1.736 4.760 13.855
1.732 4.598 13.853
1.729 4.439 13.847
1.725 4.287 13.854
1.722 4.118 13.867
1.718 3.967 13.867
1.714 3.805 13.861
1.711 3.647 13.861
1.707 3.485 13.854
1.703 3.327 13.845
1.700 3.169 13.851
1.697 3.008 13.860
1.693 2.853 13.862
1.690 2.690 13.857
1.686 2.529 13.847
1.683 2.374 13.838
1.679 2.209 13.836
1.676 2.051 13.842
1.672 1.893 13.852
1.669 1.735 13.850
1.665 1.575 13.837
1.662 1.415 13.826
1.658 1.249 13.824
1.655 1.098 13.823
1.651 0.930 13.816
1.647 0.773 13.803
1.643 0.613 13.791
1.640 0.451 13.778
1.637 0.363 13.761
2.741 55.920 13.851
2.739 55.759 13.864
2.737 55.588 13.868
2.734 55.443 13.860
2.732 55.283 13.851
2.729 55.114 13.850
2.727 54.962 13.853
2.725 54.800 13.856
2.723 54.647 13.858
2.720 54.484 13.844
2.718 54.330 13.845
2.716 54.164 13.874
2.714 53.997 13.896
2.711 53.843 13.882
2.709 53.687 13.857
2.706 53.533 13.848
2.704 53.372 13.847
2.702 53.213 13.850
2.699 53.051 13.848
2.697 52.894 13.845
2.695 52.741 13.841
2.692 52.579 13.844
2.690 52.420 13.853
2.688 52.260 13.854
2.686 52.097 13.852
2.683 51.938 13.859
2.681 51.782 13.864
2.679 51.630 13.864
2.677 51.459 13.859
2.675 51.305 13.853
2.673 51.149 13.846
2.671 50.993 13.844
2.668 50.834 13.854
2.666 50.671 13.859
2.664 50.508 13.862
2.662 50.354 13.868
2.659 50.191 13.870
2.657 50.042 13.867
2.654 49.873 13.875
2.652 49.713 13.873
2.649 49.561 13.861
2.647 49.407 13.861
2.644 49.241 13.863
2.642 49.084 13.864
2.640 48.929 13.867
2.637 48.768 13.864
2.635 48.606 13.855
2.633 48.451 13.847
2.631 48.292 13.856
2.629 48.135 13.867
2.627 47.979 13.865
2.625 47.816 13.858
2.623 47.662 13.857
2.621 47.497 13.862
2.618 47.342 13.858
2.616 47.188 13.856
2.614 47.023 13.862
2.611 46.867 13.866
2.609 46.710 13.867
2.606 46.551 13.863
2.603 46.394 13.861
2.600 46.234 13.861
2.597 46.070 13.866
2.595 45.921 13.871
2.592 45.762 13.868
2.589 45.602 13.864
2.587 45.441 13.863
2.584 45.293 13.865
2.582 45.125 13.864
2.579 44.971 13.869
2.577 44.802 13.883
2.575 44.651 13.893
2.572 44.496 13.903
2.570 44.331 13.907
2.568 44.172 13.913
2.565 44.023 13.915
2.563 43.854 13.911
2.560 43.701 13.906
2.558 43.543 13.908
2.556 43.389 13.914
2.553 43.224 13.914
2.551 43.075 13.907
2.548 42.908 13.912
2.546 42.753 13.919
2.543 42.594 13.917
2.541 42.437 13.916
2.538 42.280 13.915
2.536 42.126 13.912
2.533 41.966 13.911
2.531 41.807 13.904
2.528 41.655 13.900
2.525 41.483 13.912
2.523 41.336 13.921
2.520 41.180 13.920
2.518 41.017 13.922
2.515 40.865 13.917
2.512 40.704 13.910
2.510 40.551 13.907
2.507 40.387 13.904
2.505 40.228 13.907
2.503 40.080 13.906
2.500 39.914 13.897
2.498 39.770 13.899
2.496 39.594 13.899
2.493 39.445 13.892
2.491 39.293 13.891
2.489 39.130 13.888
2.487 38.979 13.888
2.484 38.813 13.880
2.482 38.660 13.877
2.479 38.502 13.892
2.477 38.343 13.902
2.474 38.191 13.898
2.472 38.028 13.893
2.469 37.872 13.886
2.466 37.717 13.879
2.464 37.562 13.883
2.461 37.395 13.887
2.458 37.253 13.882
2.455 37.085 13.879
2.453 36.932 13.880
2.450 36.774 13.887
2.447 36.610 13.889
2.445 36.460 13.895
2.442 36.302 13.899
2.439 36.143 13.898
2.436 35.987 13.898
2.434 35.829 13.894
2.431 35.670 13.897
2.428 35.512 13.902
2.426 35.356 13.903
2.423 35.198 13.898
2.420 35.049 13.895
2.418 34.888 13.892
2.415 34.730 13.886
2.412 34.573 13.878
2.409 34.415 13.872
2.407 34.255 13.874
2.404 34.098 13.875
2.401 33.941 13.869
2.399 33.789 13.868
2.396 33.628 13.877
2.394 33.470 13.889
2.391 33.314 13.885
2.388 33.161 13.878
2.385 32.998 13.881
2.383 32.842 13.883
2.380 32.687 13.884
2.377 32.523 13.885
2.374 32.370 13.881
2.371 32.215 13.876
2.369 32.058 13.881
2.366 31.898 13.885
2.363 31.734 13.885
2.360 31.586 13.885
2.358 31.428 13.883
2.355 31.268 13.888
2.352 31.111 13.890
2.349 30.956 13.880
2.347 30.796 13.874
2.344 30.639 13.874
2.341 30.485 13.877
2.338 30.320 13.869
2.336 30.170 13.862
2.333 30.011 13.862
2.331 29.857 13.865
2.328 29.689 13.869
2.325 29.538 13.868
2.323 29.382 13.864
2.320 29.227 13.860
2.318 29.067 13.860
2.315 28.903 13.861
2.312 28.754 13.862
2.309 28.593 13.867
2.307 28.436 13.865
2.304 28.281 13.853
2.301 28.119 13.852
2.298 27.969 13.867
2.295 27.804 13.878
2.292 27.653 13.882
2.289 27.489 13.874
2.286 27.335 13.868
2.283 27.172 13.873
2.280 27.020 13.879
2.277 26.864 13.887
2.274 26.703 13.884
2.271 26.548 13.871
2.268 26.392 13.861
2.265 26.230 13.863
2.262 26.074 13.864
2.259 25.921 13.857
2.256 25.756 13.852
2.253 25.598 13.857
2.251 25.446 13.866
2.248 25.291 13.876
2.245 25.127 13.877
2.242 24.978 13.873
2.239 24.815 13.867
2.235 24.655 13.866
2.232 24.500 13.864
2.229 24.343 13.859
2.226 24.184 13.859
2.223 24.032 13.864
2.220 23.866 13.870
2.217 23.715 13.876
2.214 23.552 13.877
2.211 23.397 13.873
2.208 23.245 13.870
2.205 23.079 13.867
2.203 22.926 13.871
2.200 22.768 13.871
2.198 22.608 13.868
2.195 22.446 13.865
2.193 22.301 13.865
2.190 22.135 13.856
2.187 21.981 13.859
2.184 21.821 13.874
2.181 21.665 13.867
2.178 21.509 13.850
2.175 21.344 13.847
2.172 21.197 13.859
2.169 21.032 13.864
2.165 20.876 13.865
2.162 20.719 13.867
2.159 20.559 13.867
2.155 20.403 13.862
2.152 20.251 13.864
2.149 20.090 13.867
2.146 19.929 13.855
2.143 19.770 13.851
2.140 19.621 13.859
2.137 19.458 13.857
2.134 19.300 13.848
2.131 19.147 13.854
2.129 18.981 13.860
2.126 18.826 13.846
2.123 18.668 13.825
2.120 18.511 13.822
2.117 18.354 13.818
2.113 18.191 13.814
2.110 18.040 13.823
2.107 17.881 13.820
2.104 17.723 13.808
2.101 17.563 13.819
2.098 17.415 13.831
2.094 17.253 13.833
2.091 17.091 13.850
2.088 16.934 13.862
2.085 16.778 13.853
2.081 16.616 13.833
2.078 16.467 13.832
2.075 16.306 13.850
2.072 16.147 13.851
2.068 15.986 13.845
2.065 15.831 13.845
2.062 15.676 13.835
2.059 15.521 13.835
2.055 15.356 13.851
2.052 15.203 13.855
2.049 15.049 13.853
2.046 14.889 13.853
2.043 14.728 13.849
2.039 14.564 13.840
2.036 14.416 13.840
2.033 14.255 13.851
2.030 14.099 13.857
2.027 13.939 13.851
2.024 13.777 13.850
2.021 13.626 13.848
2.018 13.468 13.846
2.014 13.307 13.831
2.011 13.154 13.810
2.008 12.988 13.803
2.005 12.832 13.814
2.002 12.675 13.826
1.999 12.520 13.835
1.995 12.358 13.841
1.992 12.200 13.830
1.989 12.047 13.808
1.985 11.884 13.791
1.982 11.722 13.790
1.978 11.571 13.791
1.975 11.409 13.800
1.972 11.244 13.809
1.969 11.096 13.802
1.965 10.932 13.804
1.962 10.781 13.820
1.959 10.620 13.835
1.955 10.464 13.836
1.952 10.301 13.829
1.948 10.147 13.829
1.945 9.994 13.827
1.942 9.826 13.829
1.939 9.673 13.834
1.936 9.516 13.834
1.933 9.354 13.840
1.930 9.197 13.855
1.927 9.041 13.872
1.924 8.887 13.875
1.921 8.722 13.869
1.918 8.567 13.854
1.915 8.406 13.829
1.911 8.237 13.810
1.908 8.095 13.815
1.905 7.927 13.834
1.902 7.772 13.838
1.898 7.614 13.838
1.895 7.448 13.842
1.892 7.297 13.844
1.888 7.139 13.846
1.885 6.979 13.840
1.881 6.818 13.832
1.877 6.666 13.828
1.874 6.496 13.827
1.870 6.344 13.837
1.867 6.191 13.854
1.864 6.030 13.864
1.860 5.867 13.863
1.857 5.712 13.863
1.853 5.549 13.863
1.850 5.395 13.849
1.846 5.233 13.838
1.843 5.076 13.847
1.839 4.920 13.860
1.836 4.756 13.862
1.832 4.598 13.854
1.828 4.438 13.846
1.825 4.283 13.856
1.822 4.125 13.869
1.818 3.960 13.872
1.814 3.807 13.868
1.811 3.650 13.866
1.807 3.489 13.861
1.803 3.324 13.853
1.800 3.171 13.854
1.796 3.009 13.857
1.793 2.848 13.858
1.789 2.692 13.854
1.786 2.532 13.844
1.782 2.369 13.836
1.779 2.207 13.838
1.776 2.058 13.843
1.772 1.890 13.848
1.769 1.732 13.850
1.765 1.580 13.839
1.762 1.411 13.830
1.758 1.254 13.829
1.754 1.092 13.825
1.751 0.931 13.816
1.747 0.773 13.803
1.743 0.610 13.791
1.739 0.452 13.776
1.737 0.373 13.763
2.841 55.910 13.856
2.839 55.759 13.870
2.837 55.598 13.869
2.834 55.431 13.860
2.832 55.281 13.855
2.830 55.122 13.856
2.827 54.961 13.859
2.825 54.801 13.862
2.823 54.641 13.857
2.820 54.487 13.841
2.818 54.324 13.847
2.816 54.164 13.881
2.814 54.006 13.901
2.811 53.832 13.889
2.809 53.685 13.865
2.806 53.528 13.850
2.804 53.369 13.851
2.802 53.214 13.854
2.799 53.061 13.849
2.797 52.896 13.840
2.794 52.736 13.837
2.792 52.581 13.842
2.790 52.420 13.848
2.788 52.253 13.850
2.786 52.102 13.849
2.783 51.941 13.856
2.781 51.782 13.867
2.779 51.625 13.863
2.777 51.466 13.856
2.775 51.305 13.849
2.773 51.150 13.840
2.771 50.995 13.839
2.768 50.833 13.848
2.766 50.660 13.852
2.764 50.515 13.857
2.762 50.357 13.863
2.759 50.193 13.866
2.757 50.036 13.868
2.754 49.874 13.872
2.752 49.718 13.870
2.749 49.559 13.863
2.747 49.399 13.862
2.744 49.243 13.863
2.742 49.088 13.863
2.739 48.919 13.863
2.737 48.767 13.863
2.735 48.616 13.852
2.733 48.456 13.843
2.731 48.291 13.851
2.729 48.136 13.863
2.727 47.974 13.861
2.725 47.822 13.853
2.723 47.657 13.857
2.721 47.500 13.866
2.719 47.340 13.863
2.716 47.185 13.858
2.714 47.030 13.861
2.711 46.862 13.863
2.709 46.713 13.868
2.706 46.550 13.865
2.703 46.393 13.866
2.700 46.236 13.867
2.698 46.081 13.870
2.695 45.907 13.877
2.692 45.763 13.873
2.689 45.602 13.866
2.687 45.441 13.864
2.684 45.284 13.860
2.682 45.127 13.856
2.679 44.970 13.861
2.677 44.814 13.871
2.674 44.648 13.882
2.672 44.500 13.890
2.670 44.332 13.894
2.667 44.170 13.899
2.665 44.020 13.901
2.663 43.860 13.903
2.660 43.701 13.901
2.658 43.547 13.903
2.656 43.382 13.912
2.653 43.226 13.913
2.651 43.071 13.908
2.648 42.911 13.910
2.646 42.754 13.917
2.644 42.598 13.916
2.641 42.441 13.919
2.639 42.281 13.915
2.636 42.125 13.910
2.633 41.960 13.913
2.631 41.808 13.907
2.628 41.649 13.898
2.626 41.500 13.905
2.623 41.331 13.912
2.620 41.176 13.915
2.618 41.015 13.919
2.615 40.866 13.914
2.612 40.703 13.906
2.610 40.549 13.899
2.607 40.392 13.898
2.605 40.234 13.900
2.603 40.070 13.899
2.600 39.917 13.890
2.598 39.762 13.894
2.596 39.602 13.897
2.594 39.451 13.892
2.591 39.285 13.893
2.589 39.133 13.895
2.587 38.972 13.895
2.584 38.815 13.886
2.582 38.665 13.882
2.580 38.505 13.890
2.577 38.339 13.895
2.575 38.191 13.894
2.572 38.028 13.887
2.569 37.876 13.885
2.566 37.714 13.879
2.563 37.557 13.879
2.561 37.406 13.885
2.558 37.242 13.878
2.555 37.087 13.876
2.553 36.930 13.881
2.550 36.772 13.886
2.547 36.615 13.890
2.545 36.459 13.897
2.542 36.301 13.898
2.539 36.143 13.897
2.537 35.988 13.894
2.534 35.829 13.887
2.531 35.676 13.885
2.528 35.511 13.889
2.526 35.363 13.893
2.523 35.194 13.896
2.521 35.045 13.897
2.518 34.887 13.893
2.515 34.724 13.889
2.512 34.570 13.884
2.510 34.418 13.880
2.507 34.256 13.882
2.505 34.106 13.881
2.502 33.940 13.875
2.499 33.791 13.868
2.496 33.624 13.876
2.494 33.472 13.886
2.491 33.313 13.885
2.488 33.156 13.879
2.485 33.002 13.882
2.483 32.839 13.884
2.480 32.688 13.882
2.477 32.524 13.886
2.474 32.371 13.881
2.471 32.213 13.877
2.469 32.053 13.880
2.466 31.900 13.879
2.463 31.742 13.880
2.460 31.582 13.884
2.458 31.423 13.884
2.455 31.273 13.891
2.452 31.108 13.892
2.449 30.956 13.881
2.447 30.800 13.867
2.444 30.639 13.864
2.441 30.483 13.870
2.438 30.322 13.866
2.436 30.163 13.867
2.433 30.011 13.870
2.431 29.855 13.873
2.428 29.698 13.873
2.425 29.538 13.868
2.423 29.383 13.868
2.420 29.218 13.861
2.418 29.066 13.858
2.415 28.910 13.862
2.412 28.754 13.858
2.410 28.594 13.865
2.407 28.436 13.867
2.404 28.279 13.854
2.401 28.118 13.855
2.398 27.966 13.866
2.395 27.800 13.878
2.392 27.653 13.883
2.389 27.489 13.876
2.386 27.337 13.866
2.383 27.178 13.870
2.380 27.015 13.873
2.377 26.861 13.877
2.374 26.709 13.875
2.371 26.544 13.864
2.368 26.394 13.858
2.365 26.230 13.863
2.362 26.073 13.867
2.359 25.918 13.858
2.356 25.760 13.854
2.354 25.606 13.854
2.351 25.444 13.863
2.348 25.285 13.873
2.345 25.134 13.874
2.342 24.970 13.869
2.339 24.817 13.861
2.336 24.655 13.862
2.332 24.500 13.862
2.329 24.345 13.856
2.326 24.182 13.854
2.323 24.024 13.861
2.320 23.873 13.867
2.317 23.713 13.877
2.314 23.557 13.879
2.311 23.392 13.875
2.308 23.242 13.878
2.306 23.085 13.873
2.303 22.924 13.873
2.300 22.769 13.875
2.298 22.613 13.870
2.295 22.445 13.867
2.293 22.297 13.864
2.290 22.136 13.858
2.287 21.978 13.864
2.285 21.822 13.876
2.282 21.664 13.871
2.278 21.509 13.860
2.275 21.345 13.858
2.272 21.194 13.864
2.269 21.040 13.864
2.265 20.873 13.869
2.262 20.721 13.873
2.259 20.562 13.877
2.255 20.405 13.872
2.252 20.244 13.867
2.249 20.090 13.865
2.246 19.931 13.853
2.243 19.771 13.849
2.240 19.619 13.860
2.237 19.458 13.855
2.234 19.299 13.846
2.232 19.142 13.859
2.229 18.988 13.862
2.226 18.826 13.844
2.222 18.665 13.822
2.220 18.511 13.825
2.217 18.355 13.830
2.214 18.200 13.828
2.211 18.039 13.834
2.207 17.876 13.825
2.204 17.724 13.815
2.201 17.569 13.818
2.197 17.404 13.820
2.194 17.244 13.816
2.191 17.098 13.827
2.188 16.938 13.845
2.184 16.773 13.842
2.181 16.625 13.827
2.178 16.461 13.832
2.175 16.304 13.855
2.172 16.148 13.861
2.168 15.989 13.853
2.165 15.834 13.854
2.162 15.673 13.838
2.159 15.517 13.835
2.155 15.358 13.847
2.152 15.206 13.846
2.149 15.043 13.837
2.146 14.883 13.830
2.143 14.725 13.828
2.139 14.569 13.832
2.137 14.419 13.839
2.134 14.257 13.852
2.130 14.095 13.862
2.127 13.942 13.861
2.124 13.786 13.862
2.121 13.625 13.855
2.118 13.464 13.851
2.114 13.306 13.839
2.111 13.152 13.817
2.108 12.987 13.804
2.105 12.835 13.814
2.102 12.677 13.825
2.099 12.520 13.838
2.096 12.362 13.848
2.092 12.198 13.834
2.089 12.037 13.810
2.085 11.885 13.793
2.082 11.723 13.789
2.079 11.567 13.792
2.075 11.414 13.805
2.072 11.251 13.813
2.069 11.093 13.811
2.065 10.937 13.814
2.062 10.780 13.826
2.059 10.620 13.836
2.055 10.471 13.833
2.052 10.296 13.828
2.049 10.149 13.825
2.045 9.990 13.824
2.042 9.831 13.829
2.039 9.663 13.833
2.036 9.518 13.839
2.033 9.358 13.850
2.030 9.207 13.863
2.027 9.036 13.875
2.024 8.884 13.877
2.021 8.729 13.866
2.018 8.560 13.847
2.015 8.407 13.827
2.011 8.236 13.812
2.008 8.097 13.819
2.005 7.925 13.837
2.002 7.773 13.843
1.999 7.614 13.845
1.995 7.456 13.851
1.992 7.294 13.854
1.988 7.139 13.855
1.985 6.981 13.852
1.981 6.818 13.845
1.978 6.659 13.843
1.974 6.509 13.840
1.971 6.342 13.847
1.967 6.189 13.858
1.964 6.030 13.865
1.960 5.872 13.862
1.957 5.715 13.857
1.953 5.545 13.856
1.950 5.397 13.846
1.946 5.229 13.838
1.943 5.074 13.849
1.939 4.915 13.861
1.936 4.760 13.860
1.932 4.604 13.849
1.928 4.435 13.842
1.925 4.281 13.853
1.922 4.129 13.864
1.918 3.964 13.870
1.914 3.806 13.867
1.911 3.647 13.866
1.907 3.483 13.863
1.904 3.329 13.856
1.900 3.175 13.854
1.896 3.004 13.851
1.893 2.848 13.851
1.890 2.694 13.850
1.886 2.526 13.840
1.882 2.366 13.837
1.879 2.214 13.846
1.876 2.053 13.847
1.872 1.897 13.845
1.869 1.739 13.848
1.865 1.571 13.839
1.862 1.412 13.831
1.858 1.255 13.835
1.855 1.098 13.831
1.851 0.933 13.820
1.847 0.773 13.805
1.843 0.611 13.788
1.839 0.445 13.768
1.837 0.371 13.758
2.941 55.920 13.855
2.939 55.747 13.866
2.937 55.599 13.868
2.934 55.435 13.859
2.932 55.279 13.853
2.930 55.119 13.857
2.927 54.960 13.862
2.925 54.813 13.864
2.923 54.634 13.857
2.920 54.481 13.844
2.918 54.327 13.848
2.916 54.155 13.879
2.914 54.003 13.897
2.912 53.850 13.886
2.909 53.686 13.865
2.906 53.530 13.853
2.904 53.373 13.856
2.902 53.214 13.856
2.899 53.052 13.847
2.897 52.896 13.840
2.895 52.740 13.837
2.892 52.577 13.842
2.890 52.418 13.851
2.888 52.267 13.853
2.886 52.094 13.852
2.884 51.947 13.861
2.881 51.776 13.871
2.879 51.615 13.867
2.877 51.470 13.854
2.875 51.313 13.850
2.873 51.146 13.842
2.870 50.986 13.835
2.868 50.834 13.845
2.866 50.677 13.848
2.864 50.514 13.849
2.861 50.349 13.857
2.859 50.196 13.864
2.857 50.042 13.865
2.854 49.876 13.869
2.852 49.714 13.871
2.849 49.566 13.869
2.847 49.403 13.868
2.844 49.234 13.866
2.842 49.087 13.867
2.840 48.923 13.867
2.837 48.770 13.865
2.835 48.611 13.855
2.833 48.451 13.846
2.831 48.294 13.854
2.829 48.137 13.865
2.827 47.968 13.861
2.825 47.828 13.856
2.823 47.651 13.859
2.821 47.503 13.866
2.819 47.346 13.866
2.816 47.182 13.855
2.814 47.032 13.855
2.811 46.866 13.856
2.809 46.708 13.858
2.806 46.548 13.866
2.803 46.396 13.870
2.800 46.233 13.867
2.798 46.078 13.871
2.795 45.917 13.879
2.792 45.755 13.877
2.789 45.602 13.869
2.787 45.447 13.863
2.784 45.283 13.857
2.782 45.128 13.857
2.779 44.970 13.861
2.777 44.810 13.868
2.774 44.651 13.879
2.772 44.497 13.883
2.770 44.337 13.885
2.767 44.180 13.890
2.765 44.017 13.891
2.763 43.862 13.899
2.760 43.703 13.900
2.758 43.546 13.896
2.755 43.381 13.903
2.753 43.234 13.907
2.751 43.065 13.901
2.748 42.916 13.901
2.746 42.756 13.910
2.743 42.593 13.914
2.741 42.444 13.916
2.738 42.276 13.907
2.736 42.126 13.905
2.733 41.960 13.911
2.731 41.813 13.903
2.728 41.648 13.892
2.725 41.497 13.893
2.723 41.337 13.893
2.720 41.179 13.902
2.717 41.016 13.909
2.715 40.865 13.903
2.712 40.710 13.895
2.710 40.547 13.888
2.707 40.390 13.889
2.705 40.234 13.891
2.703 40.080 13.893
2.700 39.922 13.885
2.698 39.756 13.891
2.696 39.605 13.896
2.694 39.448 13.890
2.691 39.290 13.893
2.689 39.135 13.893
2.687 38.969 13.895
2.684 38.816 13.887
2.682 38.661 13.882
2.679 38.503 13.888
2.677 38.344 13.891
2.674 38.187 13.891
2.672 38.033 13.884
2.669 37.874 13.885
2.666 37.719 13.884
2.663 37.556 13.881
2.661 37.403 13.886
2.658 37.243 13.881
2.655 37.088 13.878
2.653 36.938 13.885
2.650 36.765 13.889
2.647 36.618 13.890
2.645 36.456 13.896
2.642 36.304 13.894
2.639 36.144 13.893
2.636 35.985 13.891
2.633 35.827 13.879
2.631 35.681 13.875
2.628 35.514 13.880
2.626 35.355 13.886
2.623 35.201 13.896
2.620 35.042 13.898
2.618 34.890 13.892
2.615 34.728 13.889
2.612 34.573 13.884
2.610 34.412 13.882
2.607 34.260 13.882
2.604 34.098 13.880
2.602 33.948 13.875
2.599 33.785 13.870
2.596 33.632 13.877
2.593 33.467 13.883
2.591 33.314 13.882
2.588 33.157 13.878
2.585 33.000 13.879
2.583 32.846 13.886
2.580 32.683 13.884
2.577 32.526 13.884
2.574 32.370 13.882
2.571 32.215 13.879
2.569 32.056 13.879
2.566 31.895 13.875
2.563 31.744 13.876
2.560 31.580 13.884
2.558 31.426 13.889
2.555 31.269 13.895
2.552 31.115 13.893
2.549 30.957 13.882
2.546 30.793 13.870
2.544 30.639 13.865
2.541 30.483 13.869
2.538 30.324 13.869
2.536 30.170 13.873
2.533 30.007 13.873
2.531 29.856 13.877
2.528 29.693 13.878
2.525 29.536 13.870
2.523 29.386 13.871
2.520 29.223 13.864
2.518 29.064 13.862
2.515 28.907 13.863
2.512 28.751 13.858
2.509 28.597 13.863
2.507 28.433 13.862
2.504 28.282 13.854
2.501 28.124 13.854
2.498 27.961 13.861
2.495 27.815 13.875
2.492 27.644 13.880
2.489 27.490 13.872
2.486 27.334 13.863
2.483 27.178 13.864
2.480 27.022 13.867
2.477 26.862 13.871
2.474 26.704 13.873
2.471 26.544 13.867
2.468 26.387 13.857
2.465 26.240 13.859
2.462 26.071 13.867
2.459 25.915 13.859
2.456 25.763 13.854
2.453 25.605 13.854
2.450 25.440 13.861
2.448 25.291 13.869
2.445 25.129 13.868
2.442 24.972 13.860
2.438 24.812 13.854
2.435 24.656 13.857
2.432 24.506 13.862
2.429 24.340 13.861
2.426 24.184 13.860
2.423 24.030 13.864
2.420 23.876 13.866
2.417 23.707 13.873
2.414 23.555 13.873
2.411 23.397 13.871
2.408 23.240 13.875
2.406 23.086 13.870
2.403 22.925 13.869
2.400 22.764 13.870
2.398 22.610 13.866
2.395 22.456 13.865
2.392 22.294 13.863
2.390 22.136 13.859
2.387 21.976 13.868
2.385 21.829 13.879
2.381 21.665 13.873
2.378 21.503 13.866
2.375 21.353 13.864
2.372 21.190 13.864
2.369 21.036 13.865
2.365 20.873 13.869
2.362 20.730 13.877
2.359 20.557 13.883
2.355 20.404 13.877
2.352 20.249 13.868
2.349 20.086 13.863
2.346 19.932 13.853
2.343 19.770 13.853
2.340 19.616 13.863
2.337 19.462 13.859
2.334 19.299 13.849
2.331 19.145 13.857
2.328 18.980 13.859
2.325 18.826 13.840
2.322 18.674 13.820
2.319 18.511 13.825
2.317 18.352 13.838
2.314 18.200 13.842
2.311 18.038 13.842
2.307 17.878 13.831
2.304 17.724 13.818
2.301 17.569 13.814
2.297 17.405 13.809
2.294 17.243 13.798
2.290 17.088 13.803
2.287 16.936 13.820
2.284 16.780 13.827
2.281 16.620 13.819
2.278 16.461 13.829
2.275 16.311 13.855
2.272 16.145 13.863
2.268 15.992 13.860
2.265 15.834 13.859
2.262 15.677 13.843
2.258 15.509 13.834
2.255 15.366 13.836
2.252 15.198 13.830
2.248 15.039 13.816
2.245 14.884 13.806
2.242 14.728 13.810
2.239 14.565 13.824
2.236 14.418 13.831
2.233 14.255 13.839
2.230 14.096 13.853
2.227 13.942 13.862
2.224 13.782 13.867
2.221 13.631 13.865
2.218 13.469 13.858
2.214 13.308 13.843
2.211 13.144 13.818
2.208 12.995 13.803
2.204 12.827 13.808
2.201 12.681 13.818
2.198 12.516 13.836
2.195 12.361 13.846
2.192 12.206 13.835
2.188 12.039 13.808
2.185 11.881 13.791
2.182 11.725 13.787
2.178 11.566 13.788
2.175 11.410 13.801
2.172 11.260 13.810
2.168 11.089 13.810
2.165 10.933 13.817
2.162 10.784 13.821
2.158 10.617 13.828
2.155 10.464 13.829
2.152 10.309 13.822
2.148 10.143 13.821
2.145 9.983 13.821
2.142 9.828 13.830
2.139 9.674 13.842
2.136 9.513 13.847
2.133 9.361 13.858
2.130 9.203 13.865
2.127 9.047 13.872
2.124 8.875 13.870
2.121 8.726 13.861
2.118 8.563 13.844
2.114 8.408 13.830
2.111 8.247 13.822
2.108 8.086 13.828
2.105 7.935 13.842
2.102 7.768 13.851
2.099 7.616 13.853
2.095 7.455 13.857
2.092 7.300 13.856
2.088 7.139 13.853
2.085 6.982 13.853
2.081 6.819 13.853
2.077 6.661 13.852
2.074 6.503 13.847
2.071 6.348 13.854
2.067 6.187 13.863
2.064 6.030 13.866
2.060 5.869 13.864
2.057 5.709 13.857
2.053 5.559 13.854
2.049 5.390 13.849
2.046 5.234 13.842
2.042 5.078 13.851
2.039 4.913 13.860
2.035 4.760 13.855
2.032 4.599 13.845
2.028 4.439 13.841
2.025 4.278 13.846
2.021 4.121 13.853
2.018 3.966 13.863
2.014 3.804 13.864
2.010 3.645 13.862
2.007 3.489 13.862
2.003 3.325 13.856
2.000 3.167 13.848
1.996 3.008 13.843
1.993 2.853 13.845
1.989 2.683 13.845
1.986 2.530 13.838
1.982 2.375 13.842
1.979 2.213 13.852
1.975 2.055 13.851
1.972 1.890 13.846
1.968 1.734 13.843
1.965 1.579 13.834
1.961 1.411 13.828
1.958 1.252 13.834
1.955 1.100 13.836
1.951 0.930 13.827
1.947 0.778 13.808
1.943 0.609 13.788
1.939 0.446 13.769
1.937 0.373 13.759
3.041 55.915 13.854
3.039 55.758 13.863
3.036 55.594 13.865
3.034 55.442 13.857
3.032 55.281 13.851
3.029 55.116 13.852
3.027 54.968 13.861
3.025 54.794 13.863
3.022 54.641 13.856
3.020 54.491 13.845
3.018 54.327 13.841
3.015 54.158 13.860
3.013 54.002 13.875
3.011 53.854 13.868
3.008 53.688 13.858
3.006 53.530 13.856
3.004 53.371 13.860
3.001 53.210 13.857
2.999 53.056 13.847
2.996 52.895 13.838
2.994 52.743 13.837
2.992 52.579 13.842
2.990 52.410 13.855
2.988 52.265 13.857
2.985 52.099 13.856
2.983 51.937 13.868
2.981 51.785 13.876
2.979 51.626 13.868
2.976 51.460 13.853
2.974 51.308 13.848
2.972 51.150 13.844
2.970 50.989 13.840
2.968 50.825 13.846
2.966 50.677 13.850
2.963 50.516 13.851
2.961 50.353 13.859
2.959 50.191 13.862
2.956 50.035 13.864
2.954 49.880 13.867
2.951 49.717 13.868
2.949 49.555 13.871
2.946 49.404 13.867
2.944 49.247 13.864
2.941 49.078 13.864
2.939 48.930 13.864
2.937 48.769 13.861
2.934 48.608 13.854
2.932 48.453 13.845
2.930 48.298 13.852
2.928 48.131 13.867
2.926 47.974 13.864
2.924 47.818 13.858
2.922 47.662 13.859
2.920 47.502 13.865
2.918 47.341 13.864
2.916 47.182 13.857
2.913 47.023 13.854
2.911 46.870 13.854
2.908 46.718 13.857
2.905 46.546 13.867
2.903 46.389 13.874
2.900 46.236 13.869
2.897 46.070 13.871
2.895 45.922 13.880
2.892 45.757 13.879
2.889 45.604 13.873
2.886 45.439 13.862
2.884 45.290 13.855
2.881 45.130 13.859
2.879 44.967 13.860
2.876 44.819 13.863
2.874 44.647 13.870
2.872 44.498 13.875
2.869 44.333 13.880
2.867 44.174 13.886
2.865 44.020 13.889
2.862 43.860 13.897
2.860 43.703 13.898
2.857 43.542 13.891
2.855 43.390 13.894
2.853 43.233 13.899
2.850 43.073 13.896
2.848 42.910 13.896
2.845 42.755 13.904
2.843 42.591 13.914
2.840 42.441 13.914
2.838 42.281 13.898
2.835 42.127 13.897
2.833 41.970 13.907
2.830 41.806 13.903
2.827 41.652 13.890
2.825 41.500 13.884
2.822 41.330 13.882
2.819 41.180 13.890
2.817 41.019 13.899
2.814 40.864 13.898
2.812 40.705 13.888
2.809 40.553 13.883
2.807 40.392 13.887
2.804 40.233 13.890
2.802 40.074 13.890
2.800 39.922 13.886
2.797 39.759 13.892
2.795 39.607 13.894
2.793 39.445 13.889
2.791 39.288 13.892
2.789 39.132 13.894
2.786 38.970 13.893
2.784 38.824 13.889
2.781 38.659 13.887
2.779 38.500 13.893
2.776 38.342 13.898
2.774 38.193 13.895
2.771 38.029 13.889
2.768 37.870 13.890
2.766 37.714 13.886
2.763 37.563 13.879
2.760 37.401 13.885
2.757 37.244 13.883
2.755 37.088 13.879
2.752 36.930 13.889
2.749 36.771 13.892
2.747 36.616 13.887
2.744 36.461 13.886
2.741 36.298 13.886
2.739 36.153 13.887
2.736 35.982 13.885
2.733 35.825 13.874
2.730 35.677 13.867
2.728 35.515 13.874
2.725 35.360 13.883
2.723 35.202 13.894
2.720 35.043 13.899
2.717 34.883 13.887
2.714 34.734 13.884
2.712 34.568 13.887
2.709 34.412 13.885
2.707 34.261 13.883
2.704 34.098 13.882
2.701 33.948 13.879
2.698 33.785 13.874
2.696 33.629 13.882
2.693 33.466 13.891
2.690 33.312 13.889
2.688 33.162 13.882
2.685 33.000 13.881
2.682 32.841 13.885
2.679 32.689 13.885
2.676 32.523 13.884
2.674 32.371 13.883
2.671 32.208 13.883
2.668 32.057 13.882
2.665 31.899 13.873
2.662 31.744 13.872
2.660 31.586 13.883
2.657 31.425 13.889
2.654 31.269 13.889
2.652 31.111 13.886
2.649 30.950 13.881
2.646 30.800 13.873
2.643 30.638 13.872
2.641 30.484 13.874
2.638 30.322 13.870
2.635 30.167 13.872
2.633 30.019 13.870
2.630 29.848 13.876
2.628 29.696 13.879
2.625 29.539 13.874
2.622 29.378 13.871
2.620 29.226 13.865
2.617 29.068 13.864
2.614 28.908 13.864
2.612 28.746 13.861
2.609 28.592 13.864
2.606 28.443 13.866
2.603 28.277 13.860
2.600 28.118 13.859
2.597 27.965 13.866
2.594 27.809 13.872
2.591 27.646 13.873
2.588 27.493 13.869
2.585 27.335 13.861
2.582 27.177 13.862
2.579 27.017 13.864
2.576 26.868 13.867
2.573 26.704 13.868
2.570 26.545 13.863
2.567 26.391 13.855
2.564 26.232 13.860
2.562 26.074 13.867
2.559 25.915 13.866
2.556 25.762 13.862
2.553 25.597 13.857
2.550 25.451 13.861
2.547 25.290 13.870
2.544 25.126 13.868
2.541 24.976 13.861
2.538 24.813 13.859
2.535 24.658 13.862
2.532 24.499 13.872
2.529 24.341 13.874
2.526 24.189 13.871
2.522 24.027 13.869
2.519 23.866 13.866
2.516 23.717 13.868
2.513 23.555 13.872
2.510 23.394 13.874
2.508 23.242 13.880
2.505 23.082 13.873
2.502 22.928 13.869
2.500 22.769 13.871
2.497 22.608 13.869
2.495 22.450 13.868
2.492 22.298 13.867
2.489 22.137 13.864
2.487 21.981 13.868
2.484 21.823 13.876
2.481 21.668 13.876
2.478 21.503 13.872
2.475 21.349 13.872
2.471 21.192 13.871
2.468 21.032 13.867
2.465 20.876 13.870
2.461 20.720 13.879
2.458 20.562 13.880
2.455 20.403 13.872
2.452 20.253 13.865
2.448 20.087 13.855
2.445 19.927 13.850
2.442 19.776 13.855
2.439 19.618 13.866
2.436 19.459 13.861
2.433 19.300 13.851
2.431 19.143 13.854
2.428 18.981 13.859
2.425 18.829 13.844
2.422 18.671 13.825
2.419 18.512 13.831
2.416 18.352 13.844
2.413 18.194 13.852
2.410 18.039 13.849
2.407 17.889 13.837
2.403 17.720 13.822
2.400 17.562 13.813
2.396 17.403 13.799
2.393 17.258 13.782
2.389 17.085 13.783
2.387 16.934 13.803
2.383 16.775 13.817
2.380 16.616 13.815
2.377 16.463 13.826
2.374 16.309 13.851
2.371 16.147 13.858
2.368 15.990 13.860
2.365 15.838 13.861
2.361 15.675 13.846
2.358 15.516 13.832
2.354 15.357 13.825
2.351 15.200 13.816
2.348 15.042 13.799
2.344 14.879 13.788
2.342 14.728 13.803
2.339 14.567 13.820
2.335 14.414 13.821
2.332 14.257 13.827
2.330 14.103 13.838
2.327 13.939 13.857
2.324 13.778 13.875
2.321 13.623 13.876
2.317 13.472 13.867
2.314 13.312 13.851
2.310 13.144 13.818
2.307 12.994 13.795
2.304 12.832 13.798
2.301 12.676 13.811
2.298 12.514 13.830
2.295 12.365 13.844
2.291 12.200 13.833
2.288 12.040 13.805
2.284 11.888 13.788
2.281 11.715 13.785
2.278 11.573 13.787
2.274 11.405 13.794
2.271 11.249 13.801
2.268 11.093 13.805
2.265 10.937 13.812
2.261 10.775 13.812
2.258 10.621 13.818
2.254 10.459 13.821
2.251 10.304 13.817
2.248 10.152 13.817
2.244 9.983 13.823
2.241 9.833 13.838
2.239 9.679 13.852
2.236 9.519 13.861
2.232 9.351 13.864
2.229 9.201 13.865
2.227 9.046 13.868
2.224 8.882 13.865
2.220 8.727 13.855
2.217 8.560 13.840
2.214 8.405 13.834
2.211 8.244 13.827
2.208 8.089 13.831
2.204 7.932 13.843
2.201 7.773 13.849
2.198 7.616 13.855
2.195 7.454 13.858
2.191 7.298 13.856
2.188 7.141 13.853
2.184 6.982 13.853
2.181 6.819 13.856
2.177 6.664 13.861
2.174 6.504 13.855
2.170 6.346 13.858
2.167 6.189 13.868
2.163 6.032 13.869
2.160 5.871 13.867
2.156 5.710 13.858
2.153 5.552 13.855
2.149 5.394 13.854
2.146 5.237 13.850
2.142 5.071 13.857
2.139 4.922 13.864
2.135 4.761 13.861
2.131 4.595 13.854
2.128 4.444 13.850
2.124 4.280 13.846
2.120 4.116 13.848
2.117 3.967 13.853
2.113 3.799 13.852
2.110 3.649 13.852
2.106 3.486 13.851
2.103 3.329 13.844
2.099 3.162 13.838
2.095 3.004 13.831
2.092 2.851 13.833
2.088 2.686 13.836
2.085 2.525 13.836
2.082 2.374 13.842
2.078 2.212 13.851
2.075 2.057 13.853
2.071 1.891 13.847
2.068 1.737 13.842
2.064 1.571 13.829
2.061 1.413 13.823
2.058 1.261 13.833
2.054 1.093 13.840
2.050 0.935 13.833
2.046 0.776 13.814
2.042 0.607 13.796
2.039 0.454 13.775
2.037 0.374 13.766
3.140 55.915 13.846
3.138 55.760 13.855
3.136 55.596 13.857
3.133 55.438 13.853
3.131 55.284 13.847
3.129 55.121 13.848
3.126 54.963 13.858
3.124 54.804 13.864
3.122 54.639 13.855
3.119 54.482 13.843
3.117 54.329 13.837
3.115 54.174 13.846
3.112 54.001 13.856
3.110 53.851 13.856
3.108 53.693 13.857
3.105 53.527 13.858
3.103 53.375 13.860
3.101 53.210 13.855
3.098 53.051 13.848
3.096 52.898 13.843
3.094 52.735 13.841
3.091 52.582 13.848
3.089 52.419 13.860
3.087 52.253 13.862
3.085 52.103 13.857
3.083 51.935 13.869
3.081 51.781 13.879
3.078 51.623 13.868
3.076 51.464 13.854
3.074 51.304 13.854
3.072 51.149 13.852
3.070 50.992 13.848
3.067 50.832 13.850
3.065 50.673 13.854
3.063 50.515 13.855
3.061 50.354 13.860
3.058 50.196 13.861
3.056 50.035 13.861
3.053 49.874 13.863
3.051 49.724 13.864
3.048 49.560 13.865
3.045 49.393 13.862
3.043 49.247 13.860
3.041 49.087 13.862
3.038 48.924 13.866
3.036 48.769 13.866
3.034 48.615 13.861
3.032 48.453 13.851
3.030 48.288 13.855
3.028 48.136 13.870
3.026 47.973 13.867
3.024 47.818 13.866
3.022 47.661 13.866
3.020 47.504 13.869
3.017 47.336 13.867
3.015 47.186 13.862
3.013 47.023 13.859
3.010 46.870 13.855
3.008 46.713 13.858
3.005 46.553 13.867
3.002 46.388 13.870
2.999 46.236 13.867
2.997 46.080 13.866
2.994 45.916 13.873
2.991 45.757 13.879
2.988 45.603 13.874
2.986 45.447 13.858
2.983 45.284 13.854
2.980 45.126 13.860
2.978 44.972 13.864
2.976 44.809 13.863
2.973 44.656 13.867
2.971 44.497 13.874
2.969 44.334 13.881
2.966 44.180 13.887
2.964 44.019 13.892
2.962 43.858 13.897
2.959 43.706 13.896
2.957 43.543 13.886
2.954 43.392 13.887
2.952 43.227 13.890
2.949 43.071 13.892
2.947 42.914 13.893
2.945 42.758 13.900
2.942 42.599 13.912
2.940 42.436 13.911
2.937 42.283 13.888
2.934 42.126 13.884
2.932 41.968 13.898
2.929 41.808 13.896
2.927 41.655 13.885
2.924 41.493 13.876
2.921 41.340 13.871
2.919 41.177 13.879
2.916 41.028 13.892
2.914 40.864 13.887
2.911 40.703 13.880
2.909 40.550 13.879
2.906 40.391 13.882
2.904 40.236 13.888
2.901 40.077 13.890
2.899 39.921 13.887
2.897 39.762 13.892
2.895 39.600 13.899
2.893 39.451 13.892
2.890 39.291 13.888
2.888 39.126 13.890
2.886 38.977 13.884
2.883 38.816 13.880
2.881 38.658 13.880
2.878 38.502 13.893
2.876 38.352 13.902
2.873 38.188 13.894
2.871 38.029 13.889
2.868 37.875 13.889
2.865 37.716 13.880
2.862 37.561 13.877
2.860 37.402 13.883
2.857 37.246 13.883
2.854 37.089 13.885
2.852 36.927 13.895
2.849 36.772 13.897
2.846 36.611 13.889
2.843 36.460 13.882
2.841 36.306 13.879
2.838 36.141 13.882
2.835 35.989 13.879
2.832 35.832 13.871
2.830 35.668 13.869
2.827 35.518 13.875
2.824 35.359 13.884
2.822 35.202 13.896
2.819 35.045 13.896
2.816 34.889 13.882
2.814 34.732 13.877
2.811 34.572 13.885
2.809 34.414 13.890
2.806 34.253 13.883
2.803 34.104 13.886
2.801 33.942 13.884
2.798 33.786 13.880
2.795 33.627 13.889
2.793 33.470 13.898
2.790 33.319 13.892
2.787 33.161 13.879
2.784 32.993 13.872
2.781 32.837 13.873
2.779 32.685 13.877
2.776 32.533 13.878
2.773 32.370 13.879
2.770 32.214 13.882
2.767 32.055 13.881
2.764 31.898 13.869
2.762 31.741 13.869
2.759 31.583 13.881
2.756 31.424 13.887
2.754 31.272 13.884
2.751 31.110 13.883
2.748 30.956 13.882
2.745 30.795 13.880
2.743 30.640 13.881
2.740 30.483 13.882
2.737 30.328 13.874
2.735 30.168 13.872
2.732 30.008 13.873
2.730 29.856 13.879
2.727 29.693 13.885
2.724 29.538 13.879
2.722 29.382 13.868
2.719 29.221 13.862
2.716 29.068 13.865
2.714 28.910 13.867
2.711 28.750 13.868
2.708 28.595 13.872
2.706 28.434 13.874
2.703 28.281 13.865
2.700 28.120 13.862
2.697 27.966 13.865
2.694 27.810 13.866
2.691 27.644 13.869
2.688 27.494 13.864
2.685 27.339 13.861
2.681 27.175 13.867
2.678 27.018 13.870
2.676 26.861 13.872
2.673 26.706 13.870
2.670 26.549 13.861
2.666 26.387 13.853
2.664 26.232 13.854
2.661 26.073 13.865
2.658 25.919 13.873
2.655 25.760 13.871
2.652 25.605 13.864
2.649 25.445 13.865
2.647 25.290 13.868
2.643 25.128 13.869
2.640 24.973 13.867
2.637 24.818 13.866
2.634 24.653 13.871
2.631 24.500 13.883
2.628 24.347 13.885
2.625 24.184 13.880
2.622 24.028 13.876
2.619 23.868 13.869
2.616 23.717 13.870
2.613 23.561 13.874
2.610 23.396 13.876
2.607 23.236 13.880
2.604 23.084 13.871
2.602 22.926 13.866
2.599 22.762 13.868
2.597 22.616 13.870
2.594 22.454 13.871
2.591 22.292 13.871
2.589 22.136 13.871
2.586 21.981 13.874
2.583 21.826 13.881
2.580 21.665 13.880
2.577 21.506 13.875
2.574 21.348 13.874
2.571 21.193 13.868
2.567 21.035 13.862
2.564 20.877 13.866
2.561 20.718 13.874
2.557 20.564 13.873
2.554 20.405 13.867
2.551 20.246 13.860
2.548 20.093 13.856
2.544 19.929 13.852
2.541 19.774 13.860
2.539 19.615 13.873
2.536 19.459 13.868
2.533 19.305 13.855
2.530 19.138 13.860
2.527 18.984 13.866
2.524 18.825 13.850
2.521 18.672 13.833
2.519 18.519 13.831
2.515 18.351 13.839
2.513 18.194 13.851
2.509 18.042 13.846
2.506 17.884 13.833
2.503 17.719 13.821
2.499 17.563 13.811
2.496 17.414 13.797
2.492 17.238 13.781
2.489 17.098 13.783
2.486 16.928 13.799
2.483 16.778 13.813
2.479 16.619 13.815
2.476 16.459 13.825
2.474 16.312 13.844
2.470 16.146 13.851
2.467 15.993 13.855
2.464 15.831 13.857
2.460 15.672 13.847
2.457 15.517 13.833
2.454 15.359 13.821
2.450 15.198 13.806
2.447 15.041 13.787
2.444 14.883 13.781
2.441 14.724 13.799
2.438 14.571 13.820
2.435 14.415 13.820
2.431 14.244 13.815
2.429 14.099 13.825
2.426 13.948 13.846
2.423 13.789 13.869
2.420 13.620 13.878
2.417 13.474 13.869
2.413 13.301 13.849
2.410 13.154 13.814
2.406 12.990 13.791
2.403 12.827 13.787
2.400 12.673 13.800
2.397 12.516 13.824
2.394 12.367 13.842
2.391 12.198 13.832
2.387 12.046 13.805
2.384 11.882 13.789
2.380 11.725 13.782
2.377 11.564 13.782
2.374 11.413 13.788
2.370 11.253 13.794
2.367 11.088 13.803
2.364 10.936 13.810
2.360 10.777 13.811
2.357 10.616 13.810
2.354 10.465 13.812
2.350 10.303 13.812
2.347 10.149 13.812
2.344 9.987 13.826
2.341 9.829 13.844
2.338 9.678 13.857
2.335 9.514 13.865
2.332 9.359 13.862
2.329 9.201 13.856
2.326 9.042 13.861
2.323 8.887 13.860
2.319 8.719 13.851
2.316 8.563 13.841
2.313 8.406 13.834
2.310 8.251 13.833
2.307 8.089 13.836
2.304 7.923 13.843
2.300 7.772 13.850
2.297 7.615 13.856
2.294 7.457 13.860
2.290 7.300 13.858
2.287 7.140 13.856
2.283 6.978 13.855
2.280 6.824 13.860
2.277 6.669 13.865
2.273 6.501 13.861
2.269 6.348 13.859
2.266 6.187 13.866
2.263 6.032 13.870
2.259 5.871 13.868
2.255 5.715 13.860
2.252 5.551 13.856
2.248 5.395 13.859
2.245 5.234 13.854
2.241 5.078 13.857
2.238 4.915 13.863
2.234 4.764 13.862
2.230 4.591 13.863
2.227 4.440 13.858
2.223 4.282 13.850
2.220 4.119 13.849
2.216 3.968 13.849
2.213 3.805 13.844
2.209 3.644 13.840
2.205 3.478 13.836
2.202 3.325 13.829
2.198 3.168 13.826
2.194 3.005 13.825
2.191 2.842 13.829
2.188 2.694 13.834
2.184 2.527 13.836
2.181 2.371 13.838
2.177 2.210 13.841
2.174 2.053 13.846
2.171 1.895 13.845
2.167 1.727 13.841
2.164 1.578 13.832
2.160 1.413 13.826
2.157 1.252 13.835
2.153 1.103 13.841
2.149 0.937 13.831
2.146 0.770 13.814
2.142 0.611 13.798
2.138 0.453 13.791
2.136 0.378 13.783
3.239 55.915 13.844
3.237 55.757 13.851
3.235 55.600 13.856
3.232 55.436 13.853
3.230 55.280 13.847
3.228 55.125 13.844
3.226 54.962 13.854
3.223 54.794 13.861
3.221 54.650 13.859
3.219 54.488 13.847
3.216 54.321 13.839
3.214 54.167 13.845
3.212 54.011 13.851
3.209 53.846 13.859
3.207 53.692 13.867
3.205 53.527 13.865
3.202 53.367 13.864
3.200 53.214 13.860
3.197 53.053 13.854
3.195 52.895 13.848
3.193 52.735 13.846
3.190 52.576 13.851
3.188 52.416 13.856
3.186 52.267 13.858
3.184 52.099 13.854
3.182 51.943 13.865
3.180 51.775 13.877
3.177 51.616 13.865
3.175 51.477 13.853
3.173 51.304 13.858
3.171 51.147 13.859
3.169 50.990 13.853
3.167 50.826 13.857
3.164 50.669 13.858
3.162 50.513 13.858
3.160 50.357 13.860
3.157 50.192 13.858
3.155 50.036 13.857
3.152 49.880 13.858
3.150 49.721 13.859
3.147 49.563 13.862
3.145 49.399 13.860
3.142 49.246 13.859
3.140 49.085 13.864
3.138 48.920 13.867
3.135 48.771 13.864
3.133 48.611 13.859
3.131 48.453 13.850
3.129 48.286 13.855
3.127 48.137 13.870
3.125 47.977 13.869
3.123 47.818 13.869
3.121 47.658 13.870
3.119 47.500 13.868
3.117 47.341 13.863
3.114 47.186 13.863
3.112 47.028 13.862
3.109 46.868 13.857
3.107 46.710 13.862
3.104 46.551 13.870
3.101 46.392 13.874
3.098 46.234 13.866
3.096 46.082 13.860
3.093 45.912 13.865
3.090 45.757 13.874
3.088 45.605 13.869
3.085 45.444 13.856
3.082 45.291 13.854
3.080 45.132 13.861
3.077 44.962 13.870
3.075 44.814 13.871
3.072 44.651 13.867
3.070 44.492 13.870
3.068 44.345 13.876
3.065 44.171 13.882
3.063 44.021 13.885
3.061 43.861 13.892
3.058 43.704 13.892
3.056 43.544 13.882
3.053 43.391 13.882
3.051 43.232 13.885
3.049 43.076 13.890
3.046 42.911 13.890
3.044 42.751 13.891
3.041 42.598 13.902
3.039 42.442 13.898
3.036 42.284 13.878
3.034 42.129 13.875
3.031 41.973 13.892
3.029 41.800 13.896
3.026 41.655 13.886
3.023 41.497 13.876
3.021 41.339 13.871
3.018 41.182 13.876
3.015 41.021 13.889
3.013 40.866 13.885
3.010 40.706 13.878
3.008 40.549 13.884
3.005 40.390 13.889
3.003 40.234 13.894
3.001 40.081 13.891
2.998 39.917 13.881
2.996 39.763 13.885
2.994 39.602 13.892
2.992 39.443 13.886
2.989 39.293 13.886
2.987 39.132 13.882
2.985 38.981 13.876
2.982 38.818 13.875
2.980 38.661 13.876
2.978 38.503 13.889
2.975 38.337 13.897
2.972 38.188 13.889
2.970 38.030 13.883
2.967 37.877 13.887
2.964 37.714 13.882
2.962 37.561 13.878
2.959 37.403 13.882
2.956 37.242 13.882
2.953 37.089 13.885
2.951 36.932 13.892
2.948 36.770 13.896
2.945 36.620 13.889
2.942 36.459 13.878
2.940 36.303 13.876
2.937 36.142 13.878
2.934 35.987 13.875
2.932 35.832 13.871
2.929 35.671 13.875
2.926 35.515 13.882
2.924 35.362 13.886
2.921 35.201 13.893
2.918 35.043 13.890
2.916 34.886 13.877
2.913 34.731 13.873
2.910 34.570 13.888
2.908 34.417 13.889
2.905 34.256 13.880
2.903 34.102 13.885
2.900 33.942 13.882
2.897 33.784 13.879
2.895 33.629 13.889
2.892 33.472 13.897
2.889 33.312 13.892
2.886 33.160 13.873
2.883 32.998 13.865
2.881 32.844 13.870
2.878 32.683 13.873
2.875 32.531 13.878
2.872 32.367 13.884
2.870 32.219 13.889
2.867 32.052 13.886
2.864 31.899 13.877
2.861 31.743 13.876
2.858 31.581 13.888
2.856 31.428 13.890
2.853 31.268 13.881
2.850 31.112 13.878
2.847 30.956 13.882
2.845 30.794 13.884
2.842 30.643 13.886
2.839 30.484 13.883
2.837 30.322 13.876
2.834 30.166 13.873
2.831 30.009 13.871
2.829 29.855 13.882
2.826 29.694 13.892
2.824 29.545 13.881
2.821 29.378 13.863
2.818 29.223 13.856
2.816 29.071 13.865
2.813 28.903 13.868
2.810 28.751 13.869
2.808 28.597 13.878
2.805 28.431 13.880
2.802 28.285 13.869
2.799 28.120 13.865
2.796 27.960 13.862
2.793 27.812 13.860
2.790 27.648 13.863
2.787 27.494 13.863
2.784 27.334 13.861
2.781 27.174 13.869
2.778 27.024 13.878
2.775 26.860 13.878
2.772 26.702 13.873
2.769 26.551 13.862
2.766 26.393 13.855
2.763 26.229 13.855
2.760 26.074 13.863
2.758 25.919 13.874
2.755 25.760 13.873
2.752 25.603 13.864
2.749 25.442 13.863
2.746 25.289 13.866
2.743 25.134 13.872
2.740 24.971 13.872
2.737 24.819 13.876
2.734 24.654 13.881
2.731 24.502 13.889
2.728 24.341 13.892
2.725 24.190 13.889
2.721 24.034 13.884
2.718 23.865 13.875
2.715 23.708 13.881
2.712 23.556 13.882
2.709 23.399 13.881
2.707 23.241 13.885
2.704 23.084 13.877
2.701 22.925 13.869
2.698 22.769 13.870
2.696 22.607 13.871
2.693 22.454 13.867
2.691 22.294 13.870
2.688 22.141 13.871
2.685 21.979 13.874
2.683 21.820 13.880
2.680 21.664 13.878
2.677 21.512 13.876
2.673 21.351 13.868
2.670 21.188 13.863
2.667 21.036 13.860
2.663 20.875 13.865
2.660 20.722 13.873
2.657 20.564 13.871
2.653 20.406 13.867
2.650 20.242 13.862
2.647 20.085 13.858
2.644 19.938 13.859
2.641 19.769 13.868
2.638 19.621 13.877
2.635 19.455 13.873
2.632 19.301 13.862
2.630 19.148 13.864
2.627 18.986 13.868
2.624 18.826 13.858
2.621 18.671 13.839
2.618 18.510 13.831
2.615 18.355 13.837
2.612 18.197 13.845
2.609 18.044 13.841
2.605 17.871 13.828
2.602 17.727 13.815
2.599 17.564 13.805
2.595 17.405 13.794
2.592 17.250 13.785
2.588 17.090 13.787
2.585 16.934 13.802
2.582 16.780 13.813
2.579 16.617 13.813
2.576 16.463 13.826
2.573 16.301 13.841
2.570 16.147 13.841
2.566 15.994 13.844
2.563 15.832 13.852
2.560 15.675 13.847
2.557 15.514 13.836
2.553 15.359 13.819
2.550 15.204 13.804
2.546 15.040 13.790
2.543 14.880 13.789
2.540 14.728 13.811
2.537 14.569 13.830
2.534 14.411 13.823
2.531 14.255 13.808
2.528 14.091 13.808
2.525 13.937 13.824
2.522 13.788 13.855
2.519 13.627 13.874
2.516 13.469 13.860
2.513 13.309 13.839
2.509 13.151 13.811
2.505 12.984 13.787
2.502 12.828 13.780
2.499 12.679 13.792
2.496 12.518 13.818
2.494 12.362 13.837
2.490 12.201 13.828
2.487 12.042 13.804
2.483 11.883 13.785
2.480 11.726 13.781
2.476 11.558 13.777
2.473 11.408 13.781
2.470 11.250 13.788
2.467 11.092 13.798
2.463 10.942 13.810
2.460 10.779 13.812
2.456 10.623 13.806
2.453 10.459 13.807
2.450 10.298 13.811
2.446 10.143 13.814
2.443 9.989 13.829
2.440 9.836 13.848
2.437 9.676 13.863
2.434 9.515 13.864
2.431 9.363 13.859
2.428 9.193 13.850
2.425 9.041 13.853
2.422 8.884 13.859
2.419 8.730 13.849
2.416 8.563 13.839
2.413 8.399 13.837
2.410 8.247 13.838
2.407 8.092 13.841
2.403 7.929 13.846
2.400 7.772 13.850
2.397 7.619 13.854
2.394 7.459 13.861
2.390 7.292 13.860
2.386 7.140 13.858
2.383 6.983 13.857
2.380 6.826 13.862
2.376 6.660 13.865
2.372 6.505 13.860
2.369 6.353 13.860
2.365 6.185 13.863
2.362 6.034 13.871
2.359 5.869 13.871
2.355 5.714 13.865
2.352 5.555 13.864
2.348 5.390 13.868
2.345 5.238 13.866
2.341 5.078 13.861
2.337 4.916 13.864
2.334 4.760 13.869
2.331 4.603 13.872
2.327 4.444 13.866
2.323 4.281 13.856
2.320 4.125 13.852
2.316 3.956 13.849
2.312 3.810 13.841
2.308 3.638 13.833
2.305 3.484 13.830
2.301 3.321 13.823
2.297 3.162 13.822
2.294 3.010 13.822
2.291 2.846 13.827
2.287 2.695 13.838
2.284 2.530 13.842
2.280 2.365 13.838
2.277 2.215 13.838
2.273 2.044 13.840
2.270 1.896 13.841
2.267 1.739 13.842
2.263 1.569 13.836
2.260 1.415 13.830
2.256 1.255 13.834
2.253 1.095 13.835
2.249 0.934 13.826
2.245 0.777 13.813
2.241 0.611 13.800
2.238 0.446 13.790
2.236 0.377 13.784
3.339 55.915 13.841
3.337 55.761 13.846
3.335 55.600 13.850
3.332 55.440 13.849
3.330 55.283 13.842
3.328 55.122 13.838
3.325 54.960 13.847
3.323 54.805 13.854
3.321 54.642 13.859
3.319 54.488 13.855
3.316 54.324 13.846
3.314 54.169 13.849
3.312 54.002 13.852
3.310 53.856 13.861
3.307 53.682 13.864
3.305 53.530 13.859
3.302 53.366 13.860
3.300 53.214 13.859
3.298 53.056 13.856
3.295 52.896 13.853
3.293 52.737 13.845
3.291 52.581 13.845
3.288 52.420 13.852
3.286 52.252 13.854
3.284 52.102 13.852
3.282 51.945 13.862
3.280 51.783 13.875
3.278 51.621 13.869
3.275 51.462 13.855
3.273 51.310 13.861
3.271 51.144 13.863
3.269 50.990 13.857
3.267 50.828 13.861
3.265 50.674 13.863
3.262 50.509 13.862
3.260 50.353 13.862
3.257 50.196 13.859
3.255 50.042 13.855
3.252 49.878 13.856
3.250 49.721 13.856
3.247 49.557 13.857
3.245 49.401 13.853
3.242 49.245 13.853
3.240 49.090 13.862
3.238 48.931 13.861
3.235 48.764 13.854
3.233 48.609 13.848
3.231 48.459 13.842
3.229 48.294 13.853
3.227 48.134 13.868
3.225 47.970 13.869
3.223 47.822 13.872
3.221 47.653 13.875
3.219 47.499 13.867
3.217 47.350 13.860
3.214 47.178 13.862
3.212 47.028 13.858
3.210 46.876 13.855
3.207 46.703 13.862
3.204 46.550 13.872
3.202 46.395 13.877
3.199 46.230 13.866
3.196 46.082 13.853
3.193 45.917 13.860
3.190 45.758 13.871
3.188 45.607 13.868
3.185 45.442 13.858
3.182 45.286 13.858
3.180 45.129 13.868
3.178 44.969 13.880
3.175 44.810 13.880
3.173 44.652 13.873
3.170 44.498 13.872
3.168 44.335 13.875
3.166 44.179 13.881
3.163 44.016 13.879
3.161 43.865 13.886
3.158 43.706 13.887
3.156 43.551 13.879
3.153 43.381 13.878
3.151 43.229 13.884
3.149 43.077 13.888
3.146 42.912 13.887
3.144 42.759 13.884
3.141 42.598 13.892
3.139 42.445 13.893
3.136 42.281 13.874
3.134 42.131 13.870
3.131 41.969 13.887
3.129 41.810 13.889
3.126 41.651 13.875
3.123 41.495 13.872
3.121 41.339 13.870
3.118 41.179 13.875
3.116 41.024 13.887
3.113 40.862 13.878
3.110 40.703 13.875
3.108 40.555 13.888
3.106 40.396 13.894
3.103 40.233 13.899
3.101 40.076 13.895
3.098 39.914 13.880
3.096 39.764 13.884
3.094 39.606 13.890
3.092 39.447 13.884
3.090 39.292 13.885
3.087 39.130 13.879
3.085 38.975 13.874
3.082 38.819 13.874
3.080 38.657 13.875
3.078 38.509 13.886
3.075 38.348 13.892
3.072 38.184 13.881
3.070 38.031 13.875
3.067 37.877 13.885
3.065 37.719 13.882
3.062 37.554 13.879
3.059 37.406 13.886
3.056 37.244 13.886
3.054 37.089 13.884
3.051 36.928 13.890
3.048 36.774 13.894
3.045 36.615 13.884
3.043 36.459 13.879
3.040 36.303 13.878
3.037 36.145 13.876
3.034 35.987 13.873
3.032 35.831 13.871
3.029 35.674 13.883
3.027 35.519 13.889
3.024 35.355 13.887
3.021 35.202 13.886
3.018 35.045 13.881
3.016 34.887 13.873
3.013 34.732 13.872
3.011 34.574 13.889
3.008 34.413 13.892
3.005 34.253 13.881
3.003 34.102 13.882
3.000 33.942 13.876
2.997 33.791 13.873
2.995 33.630 13.882
2.992 33.472 13.891
2.989 33.316 13.887
2.986 33.152 13.871
2.983 32.999 13.862
2.981 32.847 13.866
2.978 32.683 13.872
2.975 32.528 13.880
2.972 32.368 13.887
2.970 32.212 13.893
2.967 32.055 13.892
2.964 31.901 13.883
2.961 31.738 13.878
2.959 31.588 13.888
2.956 31.426 13.889
2.953 31.272 13.878
2.950 31.111 13.875
2.948 30.951 13.880
2.945 30.799 13.883
2.942 30.641 13.888
2.940 30.482 13.885
2.937 30.324 13.878
2.934 30.172 13.876
2.932 30.010 13.874
2.929 29.847 13.886
2.927 29.698 13.898
2.924 29.537 13.881
2.921 29.381 13.858
2.918 29.226 13.853
2.916 29.066 13.862
2.913 28.916 13.866
2.910 28.746 13.869
2.908 28.591 13.881
2.905 28.437 13.886
2.902 28.276 13.877
2.899 28.126 13.872
2.896 27.961 13.866
2.893 27.806 13.863
2.890 27.650 13.871
2.887 27.493 13.870
2.884 27.333 13.866
2.881 27.177 13.877
2.878 27.023 13.881
2.875 26.863 13.881
2.872 26.705 13.877
2.869 26.542 13.865
2.866 26.389 13.859
2.863 26.235 13.862
2.861 26.077 13.867
2.858 25.916 13.875
2.855 25.761 13.873
2.852 25.607 13.863
2.849 25.441 13.861
2.846 25.289 13.868
2.843 25.129 13.873
2.840 24.976 13.877
2.837 24.817 13.879
2.834 24.659 13.881
2.831 24.498 13.885
2.828 24.344 13.888
2.825 24.180 13.890
2.821 24.029 13.888
2.818 23.874 13.881
2.815 23.714 13.887
2.812 23.552 13.885
2.809 23.396 13.880
2.807 23.245 13.886
2.804 23.081 13.881
2.801 22.922 13.875
2.799 22.774 13.873
2.796 22.611 13.867
2.793 22.446 13.861
2.791 22.296 13.865
2.788 22.138 13.867
2.786 21.984 13.875
2.783 21.822 13.883
2.780 21.667 13.880
2.777 21.504 13.879
2.774 21.351 13.869
2.770 21.191 13.863
2.767 21.038 13.861
2.764 20.876 13.867
2.760 20.720 13.874
2.757 20.562 13.869
2.753 20.400 13.866
2.750 20.248 13.864
2.747 20.090 13.862
2.744 19.931 13.866
2.741 19.777 13.876
2.738 19.617 13.876
2.735 19.459 13.873
2.733 19.302 13.864
2.730 19.139 13.866
2.727 18.993 13.872
2.724 18.824 13.864
2.721 18.670 13.842
2.718 18.513 13.825
2.715 18.357 13.825
2.712 18.198 13.828
2.709 18.038 13.827
2.705 17.871 13.820
2.702 17.725 13.806
2.699 17.563 13.801
2.696 17.413 13.801
2.692 17.242 13.797
2.689 17.092 13.804
2.686 16.929 13.814
2.682 16.776 13.812
2.679 16.622 13.808
2.676 16.463 13.820
2.673 16.306 13.836
2.670 16.148 13.833
2.666 15.985 13.835
2.663 15.837 13.848
2.660 15.670 13.853
2.657 15.518 13.842
2.653 15.357 13.825
2.650 15.196 13.812
2.647 15.047 13.799
2.643 14.882 13.796
2.640 14.722 13.813
2.638 14.576 13.829
2.634 14.407 13.819
2.631 14.252 13.801
2.628 14.097 13.798
2.625 13.940 13.809
2.622 13.774 13.844
2.620 13.629 13.868
2.616 13.469 13.852
2.613 13.310 13.832
2.609 13.146 13.815
2.606 12.992 13.792
2.602 12.832 13.782
2.599 12.667 13.786
2.596 12.519 13.808
2.593 12.355 13.829
2.590 12.207 13.823
2.587 12.038 13.802
2.583 11.880 13.789
2.580 11.725 13.789
2.577 11.571 13.787
2.573 11.410 13.791
2.570 11.247 13.796
2.567 11.100 13.807
2.563 10.933 13.817
2.560 10.773 13.815
2.557 10.622 13.805
2.553 10.464 13.805
2.550 10.299 13.810
2.547 10.149 13.819
2.544 9.989 13.835
2.540 9.826 13.855
2.538 9.679 13.865
2.535 9.523 13.860
2.531 9.357 13.850
2.528 9.195 13.843
2.525 9.036 13.848
2.522 8.883 13.856
2.519 8.727 13.852
2.516 8.566 13.841
2.513 8.403 13.839
2.510 8.250 13.845
2.507 8.086 13.845
2.503 7.932 13.845
2.500 7.772 13.847
2.497 7.612 13.850
2.494 7.464 13.859
2.490 7.291 13.864
2.487 7.145 13.864
2.483 6.978 13.862
2.480 6.828 13.864
2.476 6.658 13.865
2.473 6.510 13.859
2.469 6.347 13.855
2.466 6.186 13.859
2.462 6.029 13.868
2.459 5.871 13.871
2.455 5.712 13.868
2.452 5.555 13.871
2.448 5.399 13.877
2.445 5.238 13.873
2.441 5.073 13.867
2.438 4.923 13.869
2.434 4.760 13.877
2.431 4.610 13.879
2.427 4.435 13.873
2.423 4.279 13.864
2.420 4.126 13.855
2.416 3.964 13.851
2.412 3.800 13.842
2.408 3.643 13.831
2.405 3.483 13.829
2.401 3.324 13.830
2.398 3.164 13.826
2.394 3.000 13.823
2.391 2.845 13.829
2.387 2.686 13.840
2.384 2.535 13.843
2.380 2.368 13.836
2.377 2.215 13.834
2.374 2.049 13.835
2.370 1.891 13.836
2.367 1.734 13.846
2.364 1.579 13.847
2.360 1.412 13.840
2.356 1.256 13.838
2.353 1.093 13.832
2.349 0.934 13.822
2.345 0.773 13.810
2.342 0.614 13.800
2.338 0.455 13.791
2.336 0.371 13.781
3.440 55.926 13.843
3.437 55.751 13.846
3.435 55.600 13.850
3.433 55.440 13.848
3.430 55.280 13.844
3.428 55.126 13.839
3.426 54.960 13.844
3.423 54.804 13.854
3.421 54.638 13.858
3.419 54.481 13.858
3.417 54.327 13.852
3.414 54.171 13.852
3.412 54.005 13.854
3.410 53.847 13.862
3.407 53.688 13.860
3.405 53.528 13.853
3.403 53.377 13.858
3.400 53.208 13.860
3.398 53.052 13.859
3.395 52.897 13.854
3.393 52.734 13.843
3.391 52.576 13.841
3.388 52.422 13.846
3.386 52.260 13.850
3.384 52.100 13.848
3.382 51.937 13.857
3.380 51.785 13.871
3.378 51.624 13.867
3.375 51.461 13.856
3.373 51.303 13.859
3.371 51.153 13.858
3.369 50.982 13.856
3.367 50.837 13.865
3.365 50.667 13.867
3.362 50.512 13.865
3.360 50.352 13.863
3.357 50.195 13.856
3.355 50.031 13.857
3.353 49.880 13.864
3.350 49.721 13.864
3.347 49.559 13.863
3.345 49.407 13.853
3.342 49.239 13.856
3.340 49.087 13.867
3.338 48.927 13.862
3.336 48.767 13.856
3.333 48.612 13.845
3.331 48.453 13.840
3.329 48.298 13.855
3.327 48.131 13.867
3.325 47.972 13.869
3.323 47.817 13.873
3.321 47.654 13.877
3.319 47.504 13.867
3.317 47.341 13.862
3.315 47.182 13.866
3.312 47.029 13.863
3.310 46.860 13.863
3.307 46.713 13.871
3.305 46.549 13.880
3.302 46.392 13.883
3.299 46.229 13.870
3.296 46.074 13.857
3.293 45.921 13.861
3.291 45.766 13.872
3.288 45.596 13.875
3.285 45.445 13.867
3.283 45.286 13.864
3.280 45.125 13.874
3.278 44.966 13.883
3.275 44.812 13.879
3.273 44.652 13.870
3.270 44.497 13.865
3.268 44.334 13.867
3.266 44.176 13.873
3.263 44.022 13.870
3.261 43.866 13.878
3.258 43.701 13.880
3.256 43.549 13.874
3.254 43.386 13.876
3.251 43.229 13.882
3.249 43.075 13.888
3.246 42.914 13.884
3.244 42.755 13.879
3.242 42.600 13.885
3.239 42.440 13.884
3.236 42.284 13.870
3.234 42.122 13.867
3.231 41.971 13.880
3.229 41.813 13.882
3.226 41.649 13.875
3.224 41.498 13.877
3.221 41.336 13.878
3.218 41.179 13.885
3.216 41.027 13.890
3.213 40.864 13.883
3.211 40.707 13.883
3.208 40.545 13.892
3.206 40.393 13.901
3.203 40.233 13.903
3.201 40.075 13.896
3.199 39.920 13.879
3.196 39.762 13.880
3.194 39.604 13.883
3.192 39.446 13.878
3.190 39.293 13.877
3.187 39.133 13.874
3.185 38.975 13.874
3.183 38.819 13.874
3.180 38.658 13.877
3.178 38.502 13.881
3.175 38.342 13.882
3.173 38.194 13.875
3.170 38.028 13.871
3.167 37.876 13.880
3.165 37.713 13.880
3.162 37.561 13.879
3.159 37.400 13.887
3.157 37.248 13.884
3.154 37.089 13.882
3.151 36.930 13.887
3.148 36.775 13.887
3.146 36.608 13.881
3.143 36.466 13.879
3.140 36.296 13.881
3.137 36.143 13.876
3.135 35.990 13.869
3.132 35.832 13.869
3.129 35.672 13.878
3.127 35.516 13.885
3.124 35.359 13.880
3.121 35.197 13.875
3.119 35.043 13.870
3.116 34.887 13.865
3.113 34.730 13.871
3.111 34.570 13.888
3.108 34.415 13.895
3.106 34.258 13.884
3.103 34.103 13.883
3.100 33.941 13.877
3.097 33.788 13.868
3.095 33.625 13.876
3.092 33.474 13.883
3.089 33.316 13.883
3.086 33.150 13.870
3.084 32.999 13.860
3.081 32.843 13.861
3.078 32.690 13.866
3.075 32.524 13.876
3.073 32.371 13.884
3.070 32.214 13.897
3.067 32.055 13.900
3.064 31.894 13.884
3.062 31.743 13.874
3.059 31.585 13.878
3.056 31.422 13.880
3.053 31.276 13.873
3.050 31.107 13.873
3.048 30.957 13.880
3.045 30.796 13.877
3.043 30.638 13.883
3.040 30.480 13.887
3.037 30.327 13.879
3.035 30.167 13.876
3.032 30.009 13.875
3.029 29.851 13.891
3.027 29.697 13.904
3.024 29.539 13.882
3.021 29.380 13.860
3.019 29.218 13.856
3.016 29.068 13.860
3.014 28.909 13.860
3.011 28.747 13.865
3.008 28.601 13.877
3.006 28.437 13.882
3.003 28.280 13.879
3.000 28.122 13.875
2.997 27.965 13.869
2.994 27.801 13.872
2.991 27.642 13.886
2.988 27.495 13.883
2.984 27.332 13.872
2.982 27.179 13.876
2.979 27.022 13.880
2.976 26.862 13.878
2.973 26.705 13.874
2.970 26.551 13.868
2.966 26.383 13.866
2.964 26.232 13.867
2.961 26.079 13.873
2.958 25.919 13.878
2.955 25.754 13.875
2.952 25.600 13.867
2.949 25.449 13.866
2.946 25.287 13.871
2.943 25.128 13.876
2.941 24.972 13.880
2.937 24.816 13.877
2.934 24.655 13.877
2.931 24.499 13.875
2.928 24.346 13.874
2.925 24.185 13.879
2.922 24.034 13.882
2.919 23.865 13.882
2.916 23.711 13.891
2.913 23.559 13.889
2.910 23.399 13.880
2.907 23.236 13.879
2.904 23.084 13.877
2.902 22.926 13.869
2.899 22.768 13.865
2.896 22.607 13.859
2.894 22.453 13.853
2.891 22.295 13.862
2.889 22.133 13.869
2.886 21.984 13.876
2.883 21.821 13.882
2.880 21.667 13.882
2.877 21.507 13.878
2.874 21.345 13.869
2.871 21.195 13.862
2.867 21.034 13.857
2.864 20.874 13.861
2.861 20.722 13.867
2.857 20.562 13.868
2.854 20.397 13.870
2.851 20.251 13.872
2.848 20.087 13.872
2.845 19.930 13.877
2.842 19.777 13.882
2.839 19.617 13.878
2.836 19.459 13.871
2.833 19.299 13.864
2.830 19.141 13.871
2.828 18.989 13.881
2.825 18.832 13.873
2.822 18.665 13.850
2.818 18.510 13.826
2.815 18.352 13.816
2.812 18.197 13.818
2.809 18.038 13.816
2.806 17.886 13.812
2.802 17.714 13.804
2.799 17.569 13.799
2.796 17.403 13.802
2.793 17.251 13.807
2.789 17.089 13.814
2.786 16.936 13.815
2.783 16.773 13.808
2.780 16.622 13.803
2.776 16.461 13.816
2.773 16.300 13.828
2.770 16.143 13.821
2.767 15.993 13.819
2.764 15.829 13.836
2.761 15.673 13.847
2.757 15.520 13.842
2.754 15.359 13.828
2.751 15.199 13.814
2.747 15.042 13.802
2.744 14.879 13.795
2.741 14.725 13.802
2.738 14.568 13.820
2.735 14.411 13.816
2.731 14.251 13.803
2.728 14.096 13.798
2.725 13.936 13.810
2.723 13.788 13.843
2.720 13.622 13.863
2.717 13.468 13.850
2.713 13.308 13.833
2.710 13.146 13.822
2.706 12.989 13.806
2.703 12.832 13.794
2.700 12.677 13.788
2.697 12.513 13.804
2.694 12.363 13.820
2.691 12.203 13.816
2.687 12.037 13.797
2.684 11.884 13.788
2.680 11.718 13.791
2.677 11.570 13.795
2.674 11.405 13.801
2.671 11.254 13.803
2.668 11.095 13.813
2.664 10.934 13.823
2.661 10.781 13.818
2.657 10.613 13.807
2.654 10.462 13.809
2.651 10.308 13.821
2.647 10.147 13.838
2.644 9.990 13.857
2.642 9.843 13.874
2.638 9.670 13.873
2.635 9.508 13.862
2.632 9.366 13.854
2.629 9.193 13.846
2.626 9.044 13.850
2.623 8.882 13.860
2.620 8.716 13.855
2.617 8.572 13.842
2.614 8.400 13.843
2.611 8.250 13.845
2.607 8.092 13.843
2.604 7.931 13.845
2.601 7.772 13.844
2.597 7.607 13.846
2.594 7.461 13.860
2.591 7.293 13.869
2.588 7.147 13.868
2.584 6.982 13.865
2.580 6.826 13.865
2.577 6.661 13.867
2.573 6.497 13.860
2.570 6.355 13.854
2.566 6.182 13.857
2.563 6.026 13.860
2.559 5.876 13.866
2.556 5.711 13.867
2.552 5.550 13.872
2.549 5.403 13.879
2.545 5.231 13.874
2.542 5.078 13.865
2.538 4.918 13.868
2.535 4.762 13.873
2.531 4.600 13.874
2.528 4.443 13.871
2.524 4.286 13.864
2.520 4.119 13.858
2.517 3.963 13.855
2.513 3.799 13.842
2.509 3.639 13.830
2.506 3.487 13.831
2.502 3.321 13.837
2.499 3.171 13.838
2.495 3.004 13.833
2.492 2.851 13.839
2.488 2.687 13.847
2.485 2.528 13.849
2.481 2.374 13.845
2.478 2.207 13.839
2.475 2.061 13.840
2.471 1.888 13.841
2.468 1.737 13.853
2.464 1.575 13.857
2.461 1.418 13.847
2.457 1.255 13.841
2.454 1.097 13.830
2.450 0.931 13.822
2.446 0.777 13.813
2.442 0.610 13.807
2.439 0.452 13.793
2.437 0.371 13.781
3.541 55.923 13.843
3.538 55.752 13.844
3.536 55.602 13.851
3.534 55.443 13.851
3.531 55.277 13.847
3.529 55.122 13.843
3.527 54.965 13.844
3.524 54.801 13.851
3.522 54.644 13.861
3.520 54.486 13.862
3.518 54.326 13.857
3.515 54.163 13.856
3.513 54.011 13.856
3.511 53.845 13.857
3.508 53.689 13.849
3.506 53.530 13.848
3.503 53.371 13.855
3.501 53.215 13.859
3.499 53.053 13.860
3.496 52.893 13.855
3.494 52.742 13.843
3.492 52.576 13.837
3.489 52.417 13.845
3.487 52.261 13.850
3.485 52.100 13.842
3.483 51.941 13.850
3.481 51.779 13.866
3.479 51.632 13.863
3.476 51.463 13.852
3.474 51.305 13.848
3.472 51.150 13.848
3.470 50.992 13.850
3.468 50.824 13.864
3.466 50.671 13.872
3.463 50.513 13.868
3.461 50.352 13.863
3.459 50.194 13.857
3.456 50.041 13.860
3.454 49.878 13.869
3.451 49.713 13.873
3.449 49.560 13.869
3.446 49.405 13.857
3.444 49.244 13.862
3.441 49.084 13.872
3.439 48.925 13.868
3.437 48.769 13.859
3.434 48.612 13.848
3.432 48.454 13.842
3.430 48.291 13.854
3.428 48.131 13.866
3.426 47.979 13.863
3.425 47.817 13.871
3.422 47.657 13.877
3.420 47.501 13.866
3.418 47.341 13.864
3.416 47.187 13.865
3.413 47.023 13.863
3.411 46.870 13.866
3.408 46.705 13.872
3.406 46.548 13.878
3.403 46.389 13.884
3.400 46.240 13.873
3.397 46.072 13.859
3.394 45.920 13.861
3.392 45.761 13.874
3.389 45.596 13.879
3.386 45.441 13.871
3.384 45.288 13.867
3.381 45.127 13.876
3.379 44.968 13.882
3.376 44.808 13.882
3.374 44.653 13.876
3.371 44.492 13.870
3.369 44.345 13.867
3.367 44.176 13.871
3.364 44.025 13.867
3.362 43.858 13.870
3.360 43.709 13.876
3.357 43.545 13.874
3.355 43.388 13.874
3.352 43.231 13.879
3.350 43.074 13.887
3.348 42.916 13.883
3.345 42.762 13.877
3.343 42.595 13.885
3.340 42.440 13.882
3.338 42.290 13.870
3.335 42.125 13.873
3.332 41.967 13.882
3.330 41.810 13.880
3.327 41.658 13.877
3.325 41.495 13.879
3.322 41.338 13.880
3.319 41.179 13.885
3.317 41.017 13.887
3.314 40.869 13.881
3.312 40.708 13.881
3.309 40.548 13.889
3.307 40.390 13.899
3.305 40.238 13.903
3.302 40.073 13.896
3.300 39.914 13.880
3.297 39.764 13.881
3.295 39.605 13.885
3.293 39.444 13.879
3.291 39.290 13.871
3.288 39.140 13.870
3.286 38.972 13.873
3.284 38.818 13.871
3.281 38.664 13.874
3.279 38.501 13.875
3.276 38.345 13.876
3.274 38.190 13.872
3.271 38.033 13.868
3.268 37.874 13.878
3.266 37.713 13.878
3.263 37.566 13.873
3.260 37.396 13.878
3.258 37.248 13.877
3.255 37.087 13.872
3.252 36.930 13.876
3.249 36.775 13.879
3.247 36.620 13.875
3.244 36.456 13.879
3.241 36.302 13.885
3.238 36.141 13.878
3.236 35.989 13.869
3.233 35.832 13.863
3.230 35.676 13.872
3.228 35.514 13.882
3.225 35.360 13.875
3.222 35.204 13.870
3.220 35.045 13.867
3.217 34.882 13.865
3.214 34.732 13.873
3.212 34.574 13.887
3.209 34.411 13.889
3.207 34.258 13.879
3.204 34.104 13.877
3.201 33.943 13.870
3.198 33.782 13.859
3.196 33.633 13.869
3.193 33.467 13.877
3.190 33.313 13.878
3.188 33.163 13.871
3.185 32.997 13.861
3.182 32.846 13.861
3.179 32.680 13.863
3.176 32.531 13.871
3.174 32.370 13.881
3.171 32.208 13.895
3.169 32.061 13.903
3.165 31.897 13.888
3.163 31.742 13.869
3.160 31.582 13.870
3.157 31.425 13.872
3.154 31.265 13.870
3.152 31.117 13.873
3.149 30.952 13.874
3.146 30.796 13.871
3.144 30.642 13.876
3.141 30.483 13.884
3.138 30.324 13.880
3.135 30.163 13.877
3.133 30.014 13.878
3.130 29.852 13.890
3.128 29.696 13.902
3.125 29.534 13.886
3.123 29.384 13.866
3.120 29.225 13.867
3.117 29.066 13.869
3.115 28.912 13.864
3.112 28.746 13.865
3.109 28.593 13.874
3.107 28.440 13.878
3.104 28.276 13.878
3.101 28.119 13.878
3.098 27.963 13.873
3.095 27.812 13.879
3.092 27.648 13.899
3.089 27.493 13.894
3.086 27.338 13.876
3.082 27.171 13.873
3.079 27.016 13.878
3.077 26.862 13.877
3.074 26.708 13.875
3.071 26.550 13.873
3.068 26.388 13.871
3.065 26.231 13.872
3.062 26.076 13.872
3.059 25.918 13.877
3.056 25.758 13.877
3.053 25.604 13.872
3.050 25.438 13.872
3.048 25.293 13.871
3.044 25.127 13.870
3.041 24.977 13.866
3.038 24.814 13.862
3.035 24.657 13.864
3.032 24.497 13.864
3.029 24.348 13.866
3.026 24.180 13.869
3.023 24.024 13.875
3.020 23.877 13.882
3.017 23.712 13.889
3.014 23.551 13.885
3.011 23.399 13.871
3.008 23.242 13.867
3.005 23.085 13.866
3.002 22.923 13.859
3.000 22.767 13.852
2.997 22.608 13.848
2.995 22.453 13.848
2.992 22.298 13.862
2.990 22.136 13.870
2.987 21.983 13.876
2.984 21.819 13.880
2.981 21.666 13.877
2.978 21.505 13.873
2.975 21.347 13.863
2.972 21.191 13.855
2.968 21.036 13.850
2.965 20.876 13.849
2.962 20.722 13.860
2.958 20.561 13.868
2.955 20.408 13.875
2.952 20.240 13.880
2.949 20.091 13.881
2.946 19.933 13.884
2.943 19.772 13.885
2.940 19.618 13.879
2.937 19.460 13.872
2.934 19.300 13.868
2.931 19.146 13.875
2.929 18.988 13.885
2.926 18.827 13.877
2.923 18.671 13.854
2.919 18.508 13.827
2.916 18.353 13.809
2.913 18.193 13.807
2.910 18.037 13.804
2.907 17.882 13.804
2.903 17.722 13.797
2.900 17.568 13.793
2.897 17.401 13.799
2.894 17.248 13.807
2.890 17.096 13.813
2.887 16.935 13.811
2.883 16.768 13.802
2.880 16.620 13.794
2.877 16.458 13.809
2.874 16.304 13.818
2.871 16.148 13.808
2.867 15.990 13.806
2.864 15.825 13.823
2.862 15.678 13.842
2.858 15.513 13.844
2.855 15.359 13.831
2.852 15.206 13.816
2.848 15.037 13.801
2.845 14.886 13.792
2.842 14.723 13.795
2.839 14.565 13.809
2.836 14.408 13.814
2.833 14.256 13.807
2.829 14.099 13.804
2.826 13.932 13.814
2.824 13.787 13.847
2.821 13.629 13.867
2.817 13.465 13.852
2.814 13.307 13.838
2.811 13.152 13.831
2.807 12.984 13.818
2.804 12.837 13.805
2.801 12.671 13.793
2.798 12.517 13.796
2.795 12.355 13.810
2.792 12.200 13.816
2.788 12.044 13.799
2.785 11.883 13.788
2.781 11.723 13.793
2.778 11.570 13.797
2.775 11.409 13.801
2.772 11.249 13.804
2.768 11.093 13.811
2.765 10.938 13.821
2.762 10.785 13.814
2.758 10.613 13.805
2.755 10.458 13.812
2.752 10.304 13.830
2.749 10.150 13.855
2.746 9.996 13.877
2.743 9.837 13.889
2.739 9.675 13.878
2.736 9.516 13.864
2.733 9.357 13.858
2.730 9.199 13.850
2.727 9.043 13.853
2.724 8.885 13.860
2.721 8.725 13.856
2.718 8.561 13.847
2.715 8.408 13.847
2.711 8.247 13.846
2.708 8.088 13.845
2.705 7.933 13.846
2.701 7.765 13.846
2.698 7.617 13.851
2.695 7.461 13.864
2.692 7.301 13.874
2.688 7.140 13.869
2.685 6.981 13.862
2.681 6.818 13.860
2.678 6.668 13.861
2.674 6.503 13.855
2.670 6.340 13.848
2.667 6.193 13.850
2.664 6.030 13.852
2.660 5.864 13.858
2.657 5.709 13.864
2.653 5.561 13.873
2.650 5.390 13.881
2.646 5.242 13.871
2.643 5.076 13.861
2.639 4.916 13.864
2.636 4.760 13.867
2.632 4.602 13.869
2.628 4.442 13.865
2.625 4.281 13.861
2.621 4.119 13.858
2.618 3.968 13.852
2.614 3.798 13.840
2.610 3.641 13.834
2.607 3.486 13.837
2.603 3.324 13.850
2.600 3.171 13.852
2.596 3.007 13.848
2.593 2.847 13.852
2.589 2.697 13.855
2.586 2.534 13.859
2.582 2.369 13.853
2.579 2.211 13.844
2.575 2.053 13.842
2.572 1.893 13.840
2.569 1.733 13.846
2.565 1.574 13.853
2.562 1.420 13.849
2.558 1.260 13.838
2.554 1.087 13.828
2.551 0.935 13.824
2.547 0.777 13.818
2.543 0.616 13.811
2.540 0.450 13.806
2.538 0.370 13.793
3.641 55.916 13.845
3.639 55.767 13.847
3.636 55.596 13.853
3.634 55.437 13.853
3.632 55.277 13.852
3.630 55.122 13.848
3.627 54.965 13.846
3.625 54.800 13.852
3.623 54.639 13.859
3.620 54.483 13.862
3.618 54.328 13.857
3.616 54.163 13.855
3.613 54.007 13.853
3.611 53.851 13.852
3.609 53.695 13.845
3.606 53.527 13.841
3.604 53.377 13.850
3.602 53.209 13.854
3.599 53.051 13.853
3.597 52.897 13.847
3.594 52.739 13.835
3.592 52.574 13.833
3.590 52.420 13.845
3.588 52.261 13.851
3.585 52.103 13.844
3.583 51.944 13.849
3.581 51.773 13.865
3.579 51.622 13.865
3.577 51.471 13.852
3.575 51.304 13.845
3.573 51.156 13.845
3.571 50.988 13.849
3.568 50.825 13.864
3.566 50.670 13.874
3.564 50.516 13.868
3.561 50.347 13.861
3.559 50.197 13.853
3.557 50.039 13.856
3.554 49.875 13.870
3.552 49.715 13.876
3.549 49.561 13.869
3.546 49.398 13.858
3.544 49.243 13.864
3.542 49.083 13.872
3.539 48.923 13.869
3.537 48.765 13.862
3.535 48.618 13.851
3.533 48.448 13.844
3.531 48.297 13.855
3.529 48.132 13.865
3.527 47.977 13.861
3.525 47.816 13.867
3.523 47.660 13.870
3.521 47.500 13.863
3.518 47.338 13.860
3.516 47.187 13.864
3.514 47.025 13.865
3.511 46.868 13.865
3.509 46.712 13.871
3.506 46.553 13.877
3.503 46.382 13.883
3.501 46.236 13.876
3.498 46.075 13.864
3.495 45.915 13.863
3.492 45.760 13.871
3.490 45.605 13.877
3.487 45.440 13.874
3.484 45.288 13.867
3.482 45.126 13.870
3.479 44.967 13.876
3.477 44.805 13.878
3.474 44.656 13.877
3.472 44.495 13.873
3.470 44.335 13.875
3.467 44.174 13.872
3.465 44.028 13.868
3.462 43.864 13.871
3.460 43.701 13.874
3.458 43.545 13.873
3.455 43.397 13.875
3.453 43.225 13.878
3.450 43.067 13.883
3.448 42.916 13.883
3.446 42.762 13.878
3.443 42.594 13.882
3.441 42.440 13.884
3.438 42.284 13.870
3.436 42.131 13.873
3.433 41.967 13.880
3.430 41.813 13.878
3.428 41.647 13.876
3.425 41.498 13.877
3.423 41.342 13.880
3.420 41.179 13.883
3.417 41.018 13.884
3.415 40.864 13.878
3.412 40.709 13.876
3.410 40.548 13.885
3.407 40.394 13.893
3.405 40.231 13.898
3.403 40.075 13.893
3.400 39.926 13.877
3.398 39.762 13.882
3.396 39.602 13.888
3.393 39.445 13.881
3.391 39.290 13.872
3.389 39.135 13.871
3.387 38.971 13.876
3.384 38.820 13.875
3.382 38.659 13.872
3.379 38.506 13.873
3.377 38.344 13.877
3.374 38.186 13.874
3.372 38.036 13.871
3.369 37.870 13.879
3.366 37.719 13.879
3.363 37.557 13.872
3.361 37.401 13.872
3.358 37.249 13.870
3.355 37.087 13.870
3.353 36.930 13.874
3.350 36.775 13.873
3.347 36.618 13.872
3.344 36.456 13.879
3.342 36.298 13.888
3.339 36.146 13.881
3.336 35.985 13.867
3.333 35.835 13.862
3.331 35.670 13.869
3.328 35.519 13.877
3.325 35.356 13.872
3.323 35.200 13.870
3.320 35.045 13.871
3.318 34.889 13.870
3.315 34.729 13.878
3.312 34.568 13.888
3.310 34.417 13.883
3.307 34.256 13.872
3.304 34.099 13.872
3.302 33.948 13.866
3.299 33.784 13.856
3.296 33.634 13.868
3.294 33.471 13.882
3.291 33.315 13.883
3.288 33.153 13.879
3.285 32.997 13.872
3.282 32.844 13.867
3.280 32.685 13.866
3.277 32.525 13.873
3.274 32.373 13.884
3.272 32.212 13.896
3.269 32.049 13.904
3.266 31.901 13.887
3.263 31.743 13.864
3.260 31.582 13.861
3.257 31.429 13.865
3.255 31.270 13.869
3.252 31.110 13.876
3.249 30.953 13.872
3.247 30.799 13.865
3.244 30.638 13.873
3.241 30.480 13.883
3.239 30.330 13.880
3.236 30.166 13.876
3.233 30.006 13.875
3.231 29.854 13.885
3.228 29.697 13.898
3.226 29.536 13.889
3.223 29.378 13.872
3.220 29.222 13.871
3.218 29.068 13.871
3.215 28.909 13.868
3.212 28.755 13.869
3.210 28.590 13.869
3.207 28.432 13.877
3.204 28.280 13.879
3.201 28.122 13.878
3.198 27.962 13.876
3.195 27.806 13.881
3.192 27.651 13.900
3.189 27.491 13.902
3.186 27.341 13.878
3.183 27.171 13.868
3.180 27.022 13.875
3.177 26.858 13.876
3.174 26.704 13.871
3.171 26.548 13.867
3.168 26.391 13.867
3.165 26.230 13.869
3.162 26.074 13.868
3.160 25.918 13.874
3.157 25.761 13.878
3.154 25.602 13.875
3.151 25.446 13.876
3.148 25.285 13.875
3.145 25.129 13.869
3.142 24.970 13.863
3.139 24.819 13.858
3.136 24.657 13.860
3.132 24.498 13.864
3.129 24.341 13.863
3.126 24.188 13.862
3.123 24.029 13.865
3.120 23.870 13.877
3.117 23.710 13.882
3.114 23.556 13.875
3.111 23.396 13.861
3.108 23.239 13.856
3.106 23.085 13.858
3.103 22.921 13.853
3.100 22.771 13.850
3.098 22.605 13.851
3.095 22.451 13.854
3.093 22.300 13.868
3.090 22.131 13.875
3.087 21.983 13.870
3.084 21.818 13.871
3.082 21.665 13.867
3.079 21.507 13.866
3.075 21.352 13.863
3.072 21.192 13.855
3.069 21.031 13.850
3.065 20.874 13.848
3.062 20.718 13.856
3.059 20.566 13.868
3.056 20.402 13.878
3.053 20.251 13.884
3.049 20.084 13.880
3.046 19.936 13.884
3.043 19.774 13.883
3.040 19.615 13.874
3.037 19.459 13.867
3.034 19.305 13.865
3.032 19.142 13.875
3.029 18.984 13.885
3.026 18.830 13.876
3.023 18.670 13.858
3.020 18.508 13.832
3.017 18.356 13.810
3.013 18.194 13.804
3.010 18.035 13.802
3.007 17.882 13.804
3.004 17.720 13.800
3.001 17.564 13.794
2.997 17.407 13.795
2.994 17.245 13.801
2.991 17.094 13.805
2.987 16.933 13.804
2.984 16.774 13.795
2.981 16.620 13.789
2.977 16.452 13.802
2.974 16.306 13.812
2.971 16.143 13.798
2.968 15.985 13.799
2.965 15.836 13.811
2.962 15.675 13.825
2.959 15.517 13.835
2.955 15.355 13.823
2.952 15.196 13.812
2.949 15.044 13.799
2.945 14.881 13.790
2.942 14.726 13.792
2.939 14.564 13.807
2.936 14.413 13.821
2.933 14.254 13.818
2.930 14.095 13.810
2.927 13.936 13.819
2.924 13.776 13.847
2.921 13.630 13.863
2.918 13.473 13.848
2.914 13.300 13.831
2.911 13.150 13.824
2.908 12.990 13.816
2.905 12.833 13.808
2.901 12.674 13.796
2.898 12.516 13.794
2.895 12.356 13.810
2.892 12.203 13.821
2.889 12.039 13.808
2.885 11.884 13.794
2.882 11.729 13.791
2.879 11.560 13.796
2.875 11.409 13.804
2.872 11.251 13.809
2.869 11.095 13.816
2.866 10.944 13.823
2.862 10.768 13.815
2.859 10.624 13.806
2.855 10.458 13.818
2.852 10.310 13.845
2.849 10.147 13.870
2.846 9.992 13.894
2.843 9.844 13.900
2.840 9.673 13.879
2.836 9.515 13.865
2.833 9.358 13.865
2.830 9.203 13.858
2.827 9.035 13.854
2.824 8.885 13.858
2.821 8.725 13.850
2.818 8.564 13.843
2.815 8.407 13.846
2.812 8.246 13.845
2.809 8.087 13.844
2.805 7.932 13.847
2.802 7.777 13.851
2.799 7.613 13.856
2.796 7.454 13.869
2.792 7.300 13.878
2.789 7.141 13.870
2.785 6.981 13.861
2.782 6.823 13.855
2.778 6.662 13.856
2.775 6.509 13.853
2.771 6.338 13.851
2.767 6.186 13.852
2.764 6.030 13.853
2.760 5.864 13.858
2.757 5.722 13.862
2.754 5.553 13.872
2.750 5.395 13.879
2.747 5.235 13.871
2.743 5.077 13.860
2.740 4.918 13.861
2.736 4.759 13.868
2.733 4.603 13.872
2.729 4.436 13.869
2.725 4.282 13.866
2.722 4.129 13.862
2.718 3.957 13.853
2.714 3.805 13.844
2.711 3.641 13.847
2.707 3.487 13.855
2.704 3.330 13.866
2.700 3.170 13.871
2.697 3.007 13.864
2.693 2.854 13.862
2.690 2.688 13.860
2.686 2.534 13.863
2.683 2.369 13.858
2.679 2.215 13.851
2.676 2.055 13.850
2.672 1.891 13.840
2.669 1.736 13.839
2.666 1.576 13.846
2.662 1.412 13.839
2.658 1.253 13.830
2.655 1.094 13.825
2.651 0.936 13.827
2.648 0.775 13.829
2.644 0.617 13.820
2.640 0.457 13.805
2.638 0.378 13.794
3.742 55.913 13.847
3.739 55.755 13.849
3.737 55.594 13.853
3.735 55.445 13.856
3.732 55.284 13.856
3.730 55.118 13.854
3.728 54.958 13.849
3.726 54.807 13.852
3.723 54.637 13.857
3.721 54.485 13.856
3.718 54.324 13.851
3.716 54.166 13.849
3.714 54.009 13.851
3.711 53.843 13.850
3.709 53.696 13.843
3.707 53.533 13.837
3.704 53.368 13.845
3.702 53.212 13.850
3.700 53.055 13.851
3.697 52.896 13.845
3.695 52.737 13.837
3.693 52.586 13.837
3.690 52.414 13.847
3.688 52.260 13.855
3.686 52.106 13.844
3.684 51.941 13.845
3.682 51.783 13.863
3.680 51.618 13.866
3.677 51.464 13.855
3.675 51.303 13.848
3.673 51.150 13.848
3.671 50.995 13.852
3.669 50.823 13.868
3.667 50.667 13.876
3.664 50.515 13.867
3.662 50.347 13.864
3.659 50.196 13.853
3.657 50.039 13.853
3.655 49.879 13.869
3.652 49.713 13.879
3.650 49.561 13.873
3.647 49.398 13.860
3.645 49.247 13.867
3.642 49.080 13.872
3.640 48.922 13.872
3.638 48.771 13.869
3.635 48.611 13.859
3.633 48.454 13.851
3.631 48.293 13.858
3.629 48.131 13.862
3.627 47.978 13.855
3.625 47.820 13.862
3.623 47.653 13.866
3.621 47.502 13.864
3.619 47.342 13.866
3.617 47.176 13.870
3.614 47.030 13.870
3.612 46.866 13.866
3.609 46.705 13.869
3.607 46.555 13.871
3.604 46.393 13.876
3.601 46.232 13.877
3.598 46.070 13.866
3.595 45.923 13.866
3.593 45.756 13.873
3.590 45.603 13.876
3.587 45.445 13.873
3.585 45.284 13.869
3.582 45.126 13.870
3.580 44.968 13.874
3.577 44.807 13.880
3.575 44.648 13.884
3.573 44.498 13.884
3.570 44.336 13.885
3.568 44.182 13.881
3.565 44.017 13.873
3.563 43.865 13.870
3.560 43.703 13.872
3.558 43.543 13.871
3.556 43.390 13.876
3.553 43.235 13.878
3.551 43.073 13.883
3.548 42.911 13.884
3.546 42.756 13.880
3.544 42.602 13.886
3.541 42.439 13.887
3.538 42.278 13.875
3.536 42.134 13.872
3.533 41.970 13.876
3.531 41.805 13.877
3.528 41.655 13.877
3.526 41.496 13.881
3.523 41.341 13.886
3.520 41.175 13.887
3.518 41.018 13.890
3.515 40.869 13.882
3.512 40.703 13.878
3.510 40.552 13.884
3.508 40.391 13.885
3.505 40.231 13.890
3.503 40.078 13.887
3.500 39.917 13.875
3.498 39.763 13.881
3.496 39.602 13.890
3.494 39.449 13.881
3.492 39.290 13.870
3.489 39.136 13.871
3.487 38.977 13.876
3.485 38.814 13.874
3.482 38.663 13.868
3.480 38.502 13.869
3.477 38.347 13.879
3.475 38.185 13.879
3.472 38.031 13.874
3.469 37.875 13.879
3.467 37.716 13.873
3.464 37.563 13.869
3.461 37.400 13.867
3.458 37.241 13.866
3.456 37.090 13.873
3.453 36.934 13.876
3.450 36.771 13.877
3.448 36.616 13.875
3.445 36.466 13.881
3.442 36.296 13.889
3.439 36.143 13.885
3.437 35.991 13.872
3.434 35.830 13.863
3.431 35.675 13.868
3.428 35.510 13.873
3.426 35.365 13.870
3.423 35.199 13.867
3.420 35.040 13.869
3.418 34.888 13.873
3.415 34.731 13.876
3.413 34.576 13.887
3.410 34.410 13.884
3.407 34.261 13.875
3.405 34.099 13.881
3.402 33.945 13.871
3.399 33.783 13.862
3.397 33.623 13.876
3.394 33.474 13.888
3.391 33.316 13.890
3.389 33.155 13.886
3.386 33.000 13.879
3.383 32.840 13.871
3.380 32.689 13.865
3.377 32.524 13.870
3.375 32.368 13.880
3.372 32.215 13.894
3.369 32.057 13.899
3.366 31.895 13.878
3.363 31.737 13.863
3.361 31.587 13.863
3.358 31.427 13.868
3.355 31.273 13.876
3.352 31.105 13.885
3.350 30.955 13.877
3.347 30.800 13.869
3.344 30.638 13.879
3.342 30.479 13.888
3.339 30.324 13.886
3.337 30.172 13.882
3.334 30.008 13.877
3.331 29.853 13.887
3.329 29.695 13.901
3.326 29.541 13.896
3.323 29.381 13.880
3.321 29.220 13.874
3.318 29.069 13.871
3.315 28.905 13.868
3.313 28.752 13.870
3.310 28.586 13.868
3.307 28.439 13.870
3.305 28.285 13.877
3.301 28.115 13.878
3.299 27.965 13.875
3.296 27.808 13.880
3.293 27.647 13.899
3.290 27.488 13.898
3.286 27.337 13.874
3.283 27.176 13.865
3.280 27.018 13.872
3.277 26.859 13.874
3.274 26.712 13.872
3.271 26.543 13.865
3.268 26.388 13.863
3.266 26.235 13.867
3.263 26.070 13.866
3.260 25.918 13.870
3.257 25.763 13.874
3.254 25.598 13.875
3.251 25.446 13.880
3.248 25.290 13.877
3.245 25.134 13.868
3.242 24.966 13.859
3.239 24.817 13.857
3.236 24.657 13.862
3.233 24.498 13.867
3.230 24.343 13.863
3.226 24.183 13.861
3.223 24.030 13.865
3.220 23.866 13.873
3.218 23.717 13.882
3.214 23.552 13.872
3.211 23.401 13.854
3.208 23.237 13.847
3.206 23.084 13.844
3.203 22.919 13.842
3.200 22.765 13.844
3.198 22.614 13.852
3.196 22.452 13.858
3.193 22.289 13.871
3.191 22.142 13.876
3.188 21.982 13.869
3.185 21.820 13.869
3.182 21.665 13.868
3.179 21.501 13.869
3.176 21.356 13.869
3.173 21.195 13.862
3.169 21.032 13.855
3.166 20.876 13.851
3.162 20.713 13.857
3.159 20.564 13.870
3.156 20.405 13.879
3.153 20.248 13.882
3.150 20.087 13.882
3.147 19.931 13.882
3.144 19.777 13.879
3.140 19.611 13.870
3.138 19.463 13.860
3.135 19.301 13.860
3.132 19.136 13.871
3.129 18.988 13.879
3.127 18.827 13.872
3.124 18.675 13.858
3.120 18.514 13.835
3.117 18.349 13.814
3.114 18.196 13.807
3.111 18.036 13.803
3.107 17.877 13.802
3.104 17.720 13.797
3.101 17.568 13.795
3.097 17.402 13.794
3.094 17.248 13.794
3.091 17.091 13.799
3.088 16.931 13.797
3.084 16.775 13.791
3.081 16.615 13.786
3.078 16.460 13.793
3.075 16.308 13.800
3.071 16.142 13.790
3.068 15.984 13.787
3.065 15.833 13.792
3.062 15.670 13.801
3.058 15.510 13.810
3.055 15.361 13.810
3.052 15.197 13.804
3.049 15.038 13.794
3.046 14.884 13.788
3.042 14.721 13.787
3.040 14.578 13.812
3.037 14.414 13.835
3.033 14.247 13.831
3.030 14.100 13.822
3.027 13.936 13.816
3.024 13.781 13.834
3.021 13.621 13.851
3.018 13.466 13.837
3.015 13.309 13.821
3.011 13.147 13.812
3.008 12.992 13.810
3.005 12.833 13.808
3.002 12.673 13.799
2.998 12.513 13.796
2.995 12.353 13.812
2.993 12.202 13.826
2.989 12.045 13.813
2.986 11.885 13.791
2.982 11.721 13.783
2.979 11.571 13.790
2.976 11.413 13.803
2.972 11.245 13.815
2.969 11.091 13.822
2.966 10.940 13.827
2.962 10.777 13.820
2.959 10.617 13.806
2.956 10.469 13.824
2.953 10.303 13.858
2.950 10.154 13.880
2.947 9.996 13.898
2.943 9.834 13.898
2.940 9.678 13.873
2.937 9.520 13.860
2.934 9.354 13.869
2.931 9.199 13.866
2.928 9.046 13.863
2.925 8.884 13.859
2.921 8.719 13.847
2.918 8.565 13.841
2.915 8.405 13.844
2.912 8.252 13.845
2.909 8.091 13.845
2.906 7.924 13.851
2.903 7.772 13.857
2.899 7.615 13.860
2.896 7.463 13.874
2.893 7.299 13.881
2.889 7.137 13.870
2.885 6.984 13.857
2.882 6.818 13.851
2.878 6.665 13.850
2.875 6.502 13.850
2.871 6.348 13.854
2.868 6.185 13.860
2.864 6.028 13.863
2.861 5.864 13.863
2.857 5.718 13.863
2.854 5.557 13.869
2.850 5.395 13.873
2.847 5.232 13.867
2.843 5.080 13.860
2.840 4.913 13.864
2.836 4.759 13.871
2.833 4.605 13.873
2.829 4.441 13.873
2.826 4.282 13.869
2.822 4.130 13.863
2.818 3.958 13.853
2.814 3.800 13.850
2.811 3.651 13.853
2.808 3.486 13.861
2.804 3.326 13.871
2.801 3.174 13.872
2.797 3.010 13.865
2.794 2.854 13.863
2.790 2.686 13.862
2.787 2.533 13.860
2.783 2.373 13.858
2.780 2.219 13.856
2.776 2.049 13.853
2.773 1.894 13.841
2.769 1.731 13.838
2.766 1.577 13.840
2.762 1.416 13.833
2.758 1.252 13.823
2.755 1.093 13.820
2.751 0.938 13.829
2.748 0.773 13.831
2.744 0.615 13.820
2.740 0.458 13.808
2.739 0.387 13.797
3.842 55.921 13.853
3.839 55.759 13.852
3.837 55.595 13.857
3.835 55.433 13.859
3.832 55.280 13.858
3.830 55.124 13.859
3.828 54.956 13.856
3.825 54.800 13.855
3.823 54.648 13.859
3.821 54.484 13.855
3.819 54.325 13.852
3.816 54.163 13.853
3.814 54.006 13.855
3.812 53.854 13.854
3.809 53.687 13.845
3.807 53.534 13.840
3.804 53.375 13.841
3.802 53.215 13.848
3.800 53.055 13.852
3.797 52.894 13.845
3.795 52.734 13.840
3.793 52.577 13.841
3.791 52.422 13.849
3.788 52.257 13.857
3.786 52.099 13.851
3.784 51.947 13.849
3.782 51.776 13.868
3.780 51.626 13.872
3.777 51.462 13.855
3.775 51.314 13.851
3.773 51.143 13.853
3.771 50.989 13.854
3.769 50.830 13.869
3.767 50.666 13.874
3.764 50.509 13.866
3.762 50.353 13.864
3.760 50.198 13.852
3.757 50.036 13.848
3.755 49.883 13.863
3.752 49.718 13.873
3.750 49.555 13.872
3.747 49.406 13.862
3.745 49.240 13.864
3.742 49.083 13.873
3.740 48.926 13.870
3.738 48.769 13.869
3.735 48.608 13.864
3.733 48.454 13.852
3.731 48.290 13.853
3.729 48.140 13.855
3.727 47.974 13.850
3.725 47.819 13.853
3.723 47.658 13.860
3.721 47.504 13.865
3.719 47.336 13.870
3.717 47.185 13.876
3.714 47.024 13.875
3.712 46.866 13.870
3.709 46.708 13.868
3.706 46.551 13.866
3.704 46.390 13.872
3.701 46.236 13.873
3.698 46.083 13.868
3.695 45.911 13.868
3.693 45.761 13.870
3.690 45.604 13.873
3.687 45.443 13.872
3.685 45.281 13.868
3.682 45.129 13.867
3.680 44.968 13.873
3.677 44.812 13.881
3.675 44.653 13.883
3.672 44.490 13.885
3.670 44.332 13.885
3.668 44.179 13.880
3.665 44.023 13.870
3.663 43.862 13.867
3.660 43.709 13.867
3.658 43.545 13.866
3.656 43.386 13.874
3.653 43.237 13.877
3.651 43.069 13.881
3.648 42.915 13.882
3.646 42.754 13.877
3.644 42.603 13.882
3.641 42.442 13.882
3.638 42.284 13.874
3.636 42.126 13.868
3.633 41.974 13.871
3.631 41.808 13.877
3.628 41.655 13.879
3.626 41.489 13.884
3.623 41.339 13.889
3.620 41.184 13.887
3.618 41.022 13.886
3.615 40.861 13.883
3.613 40.708 13.880
3.610 40.553 13.880
3.608 40.393 13.880
3.605 40.231 13.883
3.603 40.077 13.882
3.600 39.917 13.872
3.598 39.765 13.878
3.596 39.601 13.885
3.594 39.449 13.872
3.591 39.290 13.866
3.589 39.133 13.869
3.587 38.976 13.879
3.585 38.818 13.878
3.582 38.661 13.870
3.580 38.506 13.869
3.577 38.342 13.880
3.575 38.188 13.885
3.572 38.030 13.880
3.569 37.878 13.882
3.567 37.716 13.877
3.564 37.557 13.872
3.561 37.404 13.873
3.558 37.244 13.871
3.556 37.092 13.875
3.553 36.931 13.878
3.550 36.768 13.881
3.548 36.620 13.876
3.545 36.459 13.881
3.542 36.296 13.893
3.540 36.147 13.886
3.537 35.986 13.876
3.534 35.832 13.868
3.531 35.675 13.868
3.529 35.520 13.875
3.526 35.356 13.872
3.523 35.202 13.870
3.520 35.042 13.870
3.518 34.888 13.869
3.515 34.730 13.873
3.513 34.566 13.879
3.510 34.417 13.875
3.507 34.259 13.876
3.505 34.102 13.885
3.502 33.945 13.878
3.499 33.785 13.874
3.497 33.630 13.884
3.494 33.474 13.893
3.491 33.307 13.894
3.489 33.161 13.885
3.486 32.996 13.881
3.483 32.845 13.879
3.480 32.681 13.876
3.477 32.525 13.881
3.475 32.376 13.887
3.472 32.214 13.897
3.469 32.050 13.896
3.466 31.899 13.876
3.463 31.744 13.864
3.461 31.586 13.874
3.458 31.427 13.878
3.455 31.265 13.886
3.453 31.109 13.898
3.450 30.955 13.888
3.447 30.795 13.875
3.445 30.645 13.882
3.442 30.479 13.891
3.439 30.321 13.888
3.437 30.173 13.884
3.434 30.008 13.876
3.431 29.855 13.881
3.429 29.693 13.898
3.426 29.535 13.895
3.423 29.378 13.880
3.421 29.226 13.870
3.418 29.069 13.866
3.415 28.911 13.864
3.413 28.750 13.868
3.410 28.594 13.866
3.407 28.433 13.867
3.404 28.280 13.873
3.402 28.122 13.877
3.398 27.962 13.875
3.396 27.805 13.879
3.393 27.655 13.893
3.389 27.488 13.890
3.386 27.331 13.871
3.383 27.178 13.861
3.380 27.026 13.869
3.377 26.855 13.875
3.374 26.707 13.872
3.371 26.548 13.865
3.368 26.386 13.864
3.366 26.235 13.868
3.363 26.075 13.868
3.360 25.915 13.872
3.357 25.762 13.875
3.354 25.599 13.879
3.351 25.447 13.886
3.348 25.285 13.880
3.345 25.129 13.867
3.342 24.975 13.857
3.339 24.819 13.859
3.336 24.655 13.870
3.333 24.503 13.877
3.330 24.342 13.874
3.326 24.183 13.869
3.323 24.027 13.870
3.320 23.870 13.879
3.318 23.716 13.886
3.314 23.554 13.874
3.311 23.401 13.856
3.308 23.237 13.844
3.305 23.078 13.840
3.303 22.926 13.838
3.300 22.766 13.847
3.298 22.612 13.856
3.296 22.449 13.860
3.293 22.297 13.873
3.290 22.134 13.873
3.288 21.981 13.869
3.285 21.824 13.870
3.282 21.663 13.870
3.279 21.509 13.873
3.276 21.348 13.867
3.272 21.193 13.866
3.269 21.033 13.863
3.266 20.875 13.861
3.263 20.725 13.868
3.259 20.556 13.877
3.256 20.409 13.886
3.253 20.244 13.879
3.250 20.091 13.875
3.246 19.932 13.874
3.243 19.776 13.870
3.240 19.618 13.864
3.237 19.455 13.858
3.235 19.302 13.857
3.232 19.141 13.867
3.230 18.990 13.881
3.227 18.827 13.876
3.223 18.670 13.861
3.220 18.509 13.840
3.217 18.352 13.822
3.214 18.196 13.812
3.211 18.040 13.803
3.207 17.873 13.798
3.204 17.727 13.793
3.201 17.565 13.796
3.197 17.403 13.793
3.194 17.252 13.789
3.191 17.087 13.791
3.187 16.928 13.792
3.184 16.777 13.792
3.181 16.616 13.784
3.178 16.461 13.789
3.174 16.300 13.796
3.171 16.147 13.787
3.168 15.983 13.782
3.164 15.826 13.780
3.161 15.672 13.781
3.158 15.515 13.790
3.155 15.355 13.798
3.152 15.205 13.798
3.149 15.035 13.792
3.146 14.884 13.788
3.142 14.718 13.793
3.140 14.574 13.817
3.137 14.418 13.843
3.134 14.248 13.839
3.130 14.100 13.816
3.127 13.931 13.799
3.124 13.785 13.808
3.121 13.617 13.825
3.118 13.465 13.818
3.114 13.309 13.803
3.111 13.148 13.796
3.108 12.988 13.797
3.105 12.833 13.805
3.102 12.669 13.801
3.099 12.523 13.798
3.095 12.354 13.812
3.092 12.197 13.828
3.089 12.046 13.816
3.085 11.883 13.789
3.082 11.725 13.780
3.079 11.564 13.789
3.076 11.408 13.808
3.073 11.256 13.823
3.069 11.101 13.831
3.066 10.934 13.838
3.062 10.780 13.826
3.059 10.615 13.811
3.056 10.466 13.831
3.053 10.309 13.868
3.050 10.154 13.891
3.047 9.993 13.899
3.043 9.834 13.892
3.040 9.672 13.867
3.037 9.520 13.853
3.034 9.359 13.865
3.031 9.200 13.869
3.028 9.044 13.861
3.025 8.884 13.854
3.021 8.717 13.841
3.018 8.564 13.832
3.015 8.405 13.840
3.012 8.246 13.847
3.009 8.092 13.849
3.006 7.934 13.854
3.002 7.771 13.858
2.999 7.618 13.859
2.996 7.455 13.871
2.993 7.298 13.879
2.989 7.143 13.869
2.985 6.984 13.851
2.981 6.818 13.841
2.978 6.658 13.839
2.974 6.504 13.840
2.971 6.345 13.853
2.968 6.189 13.864
2.964 6.030 13.868
2.961 5.873 13.865
2.957 5.710 13.862
2.954 5.553 13.862
2.950 5.396 13.865
2.947 5.233 13.865
2.943 5.078 13.861
2.940 4.916 13.865
2.936 4.763 13.871
2.933 4.598 13.875
2.929 4.442 13.876
2.926 4.286 13.871
2.922 4.123 13.859
2.918 3.961 13.851
2.915 3.803 13.858
2.911 3.648 13.864
2.908 3.486 13.870
2.904 3.333 13.875
2.900 3.166 13.868
2.897 3.014 13.861
2.893 2.852 13.858
2.890 2.689 13.857
2.886 2.531 13.856
2.883 2.378 13.857
2.880 2.210 13.859
2.876 2.052 13.854
2.873 1.895 13.842
2.869 1.737 13.838
2.865 1.569 13.837
2.862 1.412 13.830
2.858 1.253 13.823
2.855 1.093 13.821
2.852 0.939 13.830
2.848 0.776 13.831
2.844 0.620 13.819
2.840 0.444 13.799
2.838 0.375 13.791
3.942 55.917 13.853
3.939 55.758 13.852
3.937 55.605 13.855
3.935 55.432 13.857
3.932 55.281 13.853
3.930 55.122 13.855
3.928 54.963 13.855
3.925 54.803 13.852
3.923 54.638 13.855
3.921 54.484 13.856
3.919 54.328 13.856
3.916 54.164 13.859
3.914 54.005 13.861
3.912 53.844 13.858
3.909 53.692 13.846
3.907 53.529 13.842
3.904 53.372 13.843
3.902 53.217 13.848
3.900 53.050 13.854
3.897 52.893 13.852
3.895 52.734 13.845
3.893 52.584 13.841
3.890 52.425 13.849
3.888 52.259 13.852
3.886 52.101 13.850
3.884 51.938 13.853
3.882 51.781 13.869
3.880 51.622 13.872
3.877 51.459 13.854
3.875 51.308 13.853
3.873 51.144 13.855
3.871 50.994 13.852
3.869 50.829 13.864
3.867 50.668 13.868
3.864 50.510 13.863
3.862 50.357 13.865
3.859 50.193 13.856
3.857 50.037 13.850
3.855 49.879 13.859
3.852 49.718 13.868
3.850 49.560 13.871
3.847 49.404 13.862
3.844 49.237 13.861
3.842 49.084 13.868
3.840 48.934 13.864
3.838 48.764 13.868
3.835 48.609 13.867
3.833 48.450 13.857
3.831 48.292 13.859
3.829 48.130 13.862
3.827 47.979 13.855
3.825 47.821 13.853
3.823 47.658 13.859
3.821 47.500 13.862
3.819 47.345 13.867
3.817 47.182 13.875
3.814 47.025 13.874
3.812 46.864 13.873
3.809 46.711 13.869
3.806 46.545 13.864
3.804 46.392 13.870
3.801 46.233 13.872
3.798 46.079 13.871
3.795 45.916 13.870
3.792 45.759 13.870
3.790 45.601 13.876
3.787 45.444 13.874
3.785 45.285 13.872
3.782 45.129 13.875
3.779 44.965 13.878
3.777 44.804 13.882
3.775 44.654 13.882
3.772 44.497 13.880
3.770 44.334 13.879
3.767 44.176 13.876
3.765 44.023 13.868
3.763 43.862 13.867
3.760 43.709 13.868
3.758 43.551 13.865
3.755 43.387 13.874
3.753 43.226 13.883
3.751 43.076 13.885
3.748 42.911 13.885
3.746 42.759 13.880
3.743 42.599 13.882
3.741 42.440 13.884
3.738 42.284 13.877
3.736 42.124 13.874
3.733 41.968 13.873
3.731 41.811 13.874
3.728 41.662 13.877
3.725 41.490 13.881
3.723 41.335 13.877
3.720 41.183 13.875
3.718 41.025 13.878
3.715 40.866 13.880
3.712 40.700 13.878
3.710 40.546 13.877
3.708 40.398 13.880
3.705 40.235 13.881
3.703 40.077 13.882
3.700 39.923 13.874
3.698 39.763 13.879
3.696 39.599 13.884
3.694 39.444 13.871
3.691 39.296 13.863
3.689 39.133 13.868
3.687 38.969 13.884
3.685 38.823 13.883
3.682 38.662 13.873
3.679 38.501 13.871
3.677 38.352 13.881
3.675 38.189 13.887
3.672 38.022 13.882
3.669 37.880 13.885
3.666 37.709 13.880
3.664 37.560 13.878
3.661 37.400 13.886
3.658 37.245 13.885
3.656 37.091 13.882
3.653 36.930 13.884
3.650 36.775 13.885
3.647 36.614 13.879
3.645 36.457 13.886
3.642 36.300 13.898
3.639 36.147 13.892
3.637 35.988 13.886
3.634 35.826 13.877
3.631 35.670 13.875
3.628 35.517 13.879
3.626 35.355 13.878
3.623 35.204 13.874
3.620 35.044 13.866
3.618 34.892 13.864
3.615 34.730 13.868
3.612 34.572 13.873
3.610 34.416 13.877
3.607 34.253 13.881
3.605 34.105 13.886
3.602 33.940 13.881
3.599 33.787 13.877
3.597 33.628 13.885
3.594 33.472 13.895
3.591 33.310 13.893
3.588 33.158 13.883
3.586 32.999 13.882
3.583 32.842 13.880
3.580 32.686 13.881
3.577 32.528 13.890
3.574 32.368 13.895
3.572 32.213 13.900
3.569 32.053 13.898
3.566 31.897 13.879
3.563 31.741 13.875
3.561 31.585 13.885
3.558 31.426 13.886
3.555 31.267 13.888
3.552 31.110 13.898
3.550 30.958 13.893
3.547 30.795 13.881
3.544 30.638 13.885
3.542 30.483 13.894
3.539 30.324 13.891
3.536 30.166 13.885
3.534 30.013 13.875
3.531 29.852 13.875
3.528 29.692 13.887
3.526 29.541 13.886
3.523 29.382 13.873
3.520 29.224 13.863
3.518 29.066 13.860
3.515 28.907 13.862
3.512 28.751 13.870
3.510 28.593 13.868
3.507 28.438 13.869
3.504 28.276 13.879
3.501 28.125 13.884
3.498 27.962 13.879
3.495 27.806 13.881
3.492 27.644 13.893
3.489 27.501 13.888
3.486 27.330 13.870
3.483 27.177 13.866
3.480 27.021 13.872
3.477 26.861 13.881
3.474 26.706 13.880
3.471 26.545 13.874
3.468 26.389 13.872
3.465 26.232 13.871
3.462 26.076 13.870
3.460 25.915 13.871
3.457 25.764 13.873
3.454 25.599 13.879
3.451 25.449 13.886
3.448 25.285 13.875
3.445 25.132 13.860
3.442 24.970 13.850
3.439 24.815 13.856
3.436 24.653 13.872
3.433 24.504 13.879
3.429 24.340 13.880
3.426 24.187 13.876
3.423 24.027 13.879
3.420 23.874 13.887
3.417 23.711 13.884
3.414 23.555 13.873
3.411 23.400 13.853
3.408 23.238 13.836
3.405 23.078 13.836
3.403 22.925 13.843
3.400 22.771 13.856
3.398 22.607 13.863
3.395 22.456 13.866
3.393 22.296 13.875
3.390 22.135 13.874
3.387 21.977 13.874
3.385 21.821 13.877
3.382 21.664 13.874
3.379 21.509 13.876
3.375 21.346 13.868
3.372 21.196 13.869
3.369 21.032 13.870
3.366 20.880 13.873
3.362 20.719 13.880
3.359 20.565 13.884
3.356 20.400 13.887
3.352 20.245 13.878
3.349 20.097 13.871
3.346 19.927 13.867
3.343 19.775 13.865
3.340 19.622 13.862
3.337 19.450 13.854
3.334 19.301 13.852
3.331 19.142 13.857
3.329 18.990 13.871
3.326 18.823 13.871
3.323 18.673 13.861
3.320 18.514 13.844
3.317 18.351 13.831
3.314 18.192 13.828
3.310 18.039 13.818
3.307 17.879 13.806
3.304 17.725 13.800
3.300 17.562 13.802
3.297 17.410 13.796
3.294 17.246 13.788
3.290 17.088 13.790
3.287 16.935 13.794
3.284 16.773 13.793
3.281 16.622 13.787
3.277 16.459 13.782
3.274 16.308 13.785
3.270 16.135 13.782
3.267 15.988 13.776
3.264 15.827 13.776
3.261 15.668 13.776
3.258 15.514 13.786
3.255 15.353 13.802
3.252 15.201 13.802
3.248 15.042 13.798
3.245 14.878 13.797
3.242 14.728 13.799
3.239 14.564 13.823
3.237 14.419 13.844
3.233 14.252 13.834
3.230 14.094 13.806
3.226 13.932 13.783
3.223 13.779 13.787
3.220 13.627 13.807
3.217 13.461 13.807
3.214 13.306 13.794
3.210 13.149 13.783
3.207 12.985 13.787
3.204 12.836 13.803
3.201 12.669 13.803
3.198 12.517 13.799
3.195 12.359 13.815
3.192 12.203 13.832
3.189 12.041 13.818
3.185 11.879 13.796
3.182 11.728 13.794
3.179 11.568 13.804
3.175 11.410 13.821
3.172 11.253 13.835
3.169 11.097 13.846
3.166 10.941 13.852
3.162 10.781 13.839
3.158 10.624 13.822
3.155 10.458 13.841
3.152 10.311 13.875
3.149 10.157 13.892
3.146 9.993 13.895
3.143 9.837 13.884
3.139 9.673 13.860
3.136 9.512 13.851
3.133 9.360 13.860
3.130 9.200 13.865
3.127 9.039 13.861
3.124 8.885 13.853
3.121 8.720 13.842
3.118 8.567 13.836
3.115 8.407 13.844
3.112 8.243 13.855
3.109 8.093 13.862
3.105 7.931 13.861
3.102 7.777 13.862
3.099 7.616 13.861
3.095 7.458 13.868
3.092 7.300 13.876
3.088 7.140 13.866
3.084 6.978 13.848
3.081 6.828 13.839
3.077 6.654 13.839
3.074 6.503 13.841
3.071 6.347 13.855
3.067 6.187 13.873
3.064 6.035 13.877
3.060 5.871 13.871
3.057 5.712 13.863
3.053 5.549 13.858
3.050 5.400 13.861
3.046 5.233 13.864
3.043 5.079 13.862
3.039 4.913 13.864
3.036 4.762 13.867
3.032 4.599 13.870
3.029 4.447 13.876
3.025 4.281 13.869
3.021 4.121 13.852
3.017 3.960 13.848
3.014 3.809 13.863
3.011 3.645 13.871
3.007 3.490 13.874
3.004 3.329 13.874
3.000 3.169 13.861
2.996 3.012 13.852
2.993 2.848 13.849
2.989 2.688 13.845
2.986 2.533 13.848
2.982 2.371 13.854
2.979 2.209 13.859
2.976 2.056 13.856
2.972 1.893 13.846
2.968 1.732 13.842
2.965 1.577 13.839
2.961 1.420 13.829
2.958 1.251 13.823
2.954 1.092 13.821
2.951 0.931 13.829
2.947 0.779 13.829
2.943 0.611 13.816
2.940 0.461 13.804
2.938 0.381 13.798
4.041 55.920 13.850
4.038 55.754 13.852
4.036 55.600 13.858
4.034 55.437 13.856
4.031 55.279 13.852
4.029 55.123 13.853
4.027 54.960 13.851
4.024 54.801 13.851
4.022 54.650 13.851
4.020 54.478 13.850
4.018 54.330 13.857
4.015 54.169 13.861
4.013 54.004 13.860
4.011 53.850 13.860
4.008 53.690 13.850
4.006 53.532 13.841
4.003 53.376 13.840
4.001 53.209 13.848
3.999 53.052 13.854
3.996 52.898 13.853
3.994 52.734 13.849
3.992 52.582 13.842
3.989 52.417 13.841
3.987 52.262 13.846
3.985 52.100 13.846
3.983 51.941 13.852
3.981 51.785 13.867
3.979 51.623 13.868
3.976 51.464 13.857
3.974 51.302 13.859
3.972 51.148 13.864
3.970 50.992 13.859
3.968 50.830 13.862
3.966 50.668 13.867
3.963 50.513 13.865
3.961 50.347 13.865
3.958 50.195 13.857
3.956 50.042 13.850
3.953 49.875 13.855
3.951 49.722 13.864
3.949 49.563 13.873
3.946 49.400 13.865
3.943 49.238 13.866
3.941 49.087 13.870
3.939 48.926 13.861
3.937 48.764 13.867
3.934 48.611 13.870
3.932 48.450 13.863
3.930 48.294 13.866
3.928 48.136 13.869
3.926 47.972 13.862
3.924 47.815 13.856
3.922 47.669 13.857
3.920 47.491 13.864
3.918 47.347 13.870
3.916 47.180 13.877
3.913 47.026 13.882
3.911 46.865 13.879
3.908 46.708 13.871
3.905 46.553 13.866
3.903 46.392 13.871
3.900 46.233 13.875
3.897 46.069 13.875
3.894 45.919 13.877
3.892 45.760 13.879
3.889 45.598 13.881
3.886 45.445 13.878
3.884 45.286 13.874
3.881 45.123 13.877
3.879 44.972 13.876
3.876 44.812 13.876
3.874 44.653 13.871
3.871 44.496 13.867
3.869 44.336 13.872
3.866 44.178 13.873
3.864 44.018 13.869
3.862 43.863 13.871
3.859 43.709 13.872
3.857 43.543 13.866
3.855 43.396 13.873
3.852 43.227 13.884
3.850 43.074 13.890
3.847 42.911 13.887
3.845 42.758 13.882
3.842 42.599 13.883
3.840 42.443 13.883
3.837 42.282 13.878
3.835 42.122 13.874
3.832 41.979 13.874
3.829 41.806 13.874
3.827 41.652 13.880
3.824 41.497 13.885
3.822 41.341 13.878
3.819 41.171 13.876
3.817 41.027 13.880
3.814 40.866 13.888
3.811 40.707 13.888
3.809 40.549 13.885
3.806 40.391 13.885
3.804 40.237 13.884
3.802 40.076 13.880
3.799 39.918 13.873
3.797 39.760 13.881
3.795 39.610 13.883
3.792 39.450 13.868
3.790 39.288 13.858
3.788 39.139 13.866
3.786 38.973 13.883
3.784 38.821 13.883
3.781 38.656 13.876
3.778 38.504 13.871
3.776 38.347 13.879
3.773 38.186 13.885
3.771 38.035 13.882
3.768 37.871 13.884
3.765 37.719 13.879
3.763 37.558 13.883
3.760 37.403 13.898
3.757 37.243 13.895
3.754 37.081 13.891
3.752 36.933 13.888
3.749 36.779 13.883
3.746 36.615 13.880
3.744 36.458 13.890
3.741 36.298 13.903
3.738 36.146 13.895
3.736 35.986 13.891
3.733 35.836 13.884
3.730 35.672 13.877
3.727 35.513 13.881
3.725 35.362 13.881
3.722 35.203 13.876
3.719 35.038 13.867
3.717 34.890 13.863
3.714 34.730 13.868
3.711 34.574 13.874
3.709 34.411 13.879
3.706 34.259 13.885
3.704 34.104 13.890
3.701 33.939 13.886
3.698 33.795 13.879
3.695 33.621 13.887
3.693 33.470 13.899
3.690 33.317 13.895
3.687 33.159 13.883
3.684 32.997 13.882
3.682 32.839 13.880
3.679 32.684 13.879
3.676 32.528 13.891
3.673 32.372 13.898
3.671 32.209 13.898
3.668 32.062 13.895
3.665 31.895 13.881
3.662 31.745 13.883
3.659 31.578 13.895
3.657 31.426 13.891
3.654 31.271 13.889
3.651 31.114 13.899
3.649 30.953 13.899
3.646 30.794 13.888
3.643 30.641 13.890
3.641 30.482 13.899
3.638 30.322 13.897
3.635 30.170 13.888
3.632 30.008 13.874
3.630 29.853 13.869
3.627 29.695 13.877
3.625 29.543 13.876
3.622 29.382 13.866
3.619 29.220 13.856
3.617 29.063 13.854
3.614 28.911 13.861
3.611 28.750 13.866
3.609 28.595 13.865
3.606 28.440 13.867
3.603 28.280 13.881
3.600 28.120 13.887
3.597 27.966 13.882
3.594 27.805 13.883
3.591 27.649 13.891
3.588 27.496 13.887
3.585 27.330 13.869
3.582 27.173 13.863
3.579 27.024 13.872
3.576 26.858 13.882
3.573 26.707 13.882
3.570 26.549 13.881
3.567 26.390 13.876
3.564 26.231 13.872
3.561 26.077 13.871
3.558 25.917 13.866
3.556 25.757 13.871
3.553 25.605 13.883
3.550 25.441 13.885
3.547 25.289 13.870
3.544 25.132 13.855
3.541 24.976 13.849
3.537 24.811 13.859
3.535 24.663 13.875
3.531 24.494 13.879
3.529 24.346 13.883
3.525 24.184 13.882
3.522 24.032 13.885
3.519 23.867 13.890
3.516 23.714 13.885
3.513 23.555 13.873
3.510 23.395 13.850
3.507 23.242 13.832
3.504 23.083 13.837
3.501 22.921 13.848
3.499 22.768 13.864
3.497 22.610 13.872
3.494 22.452 13.866
3.492 22.296 13.877
3.489 22.136 13.881
3.486 21.982 13.880
3.484 21.823 13.886
3.481 21.670 13.885
3.478 21.506 13.880
3.474 21.346 13.870
3.471 21.195 13.869
3.468 21.036 13.871
3.464 20.874 13.874
3.461 20.718 13.881
3.458 20.565 13.885
3.455 20.406 13.884
3.451 20.247 13.875
3.448 20.090 13.868
3.445 19.934 13.864
3.442 19.769 13.865
3.439 19.619 13.868
3.436 19.459 13.861
3.433 19.300 13.853
3.430 19.144 13.856
3.428 18.984 13.867
3.425 18.831 13.869
3.422 18.668 13.863
3.419 18.511 13.854
3.416 18.357 13.849
3.413 18.196 13.853
3.410 18.044 13.842
3.406 17.874 13.826
3.403 17.724 13.819
3.400 17.567 13.815
3.396 17.406 13.804
3.393 17.249 13.794
3.389 17.087 13.796
3.386 16.932 13.802
3.383 16.775 13.804
3.379 16.615 13.795
3.376 16.461 13.784
3.373 16.306 13.783
3.369 16.141 13.780
3.366 15.986 13.775
3.363 15.828 13.775
3.360 15.673 13.777
3.357 15.512 13.790
3.354 15.355 13.803
3.351 15.202 13.801
3.347 15.034 13.795
3.344 14.885 13.795
3.341 14.730 13.798
3.338 14.567 13.814
3.335 14.408 13.831
3.332 14.259 13.824
3.328 14.095 13.793
3.325 13.929 13.774
3.322 13.777 13.775
3.319 13.621 13.793
3.316 13.468 13.799
3.312 13.299 13.788
3.309 13.153 13.777
3.306 12.985 13.787
3.303 12.834 13.811
3.300 12.672 13.811
3.297 12.517 13.805
3.294 12.360 13.814
3.291 12.204 13.825
3.287 12.036 13.812
3.284 11.887 13.795
3.281 11.726 13.802
3.278 11.563 13.815
3.275 11.413 13.829
3.271 11.260 13.841
3.268 11.091 13.854
3.265 10.946 13.865
3.261 10.782 13.858
3.258 10.623 13.843
3.254 10.465 13.856
3.252 10.311 13.885
3.248 10.152 13.895
3.245 9.996 13.893
3.242 9.832 13.884
3.238 9.677 13.860
3.235 9.514 13.854
3.232 9.359 13.861
3.229 9.201 13.860
3.226 9.044 13.862
3.223 8.881 13.861
3.220 8.720 13.847
3.217 8.570 13.840
3.214 8.407 13.850
3.211 8.255 13.861
3.207 8.084 13.868
3.204 7.934 13.866
3.201 7.773 13.861
3.198 7.617 13.857
3.194 7.455 13.863
3.191 7.299 13.871
3.187 7.139 13.863
3.183 6.979 13.851
3.180 6.820 13.842
3.176 6.666 13.843
3.173 6.503 13.844
3.170 6.344 13.856
3.166 6.192 13.875
3.163 6.032 13.881
3.159 5.873 13.877
3.156 5.713 13.864
3.152 5.547 13.856
3.149 5.395 13.860
3.145 5.235 13.864
3.142 5.074 13.863
3.138 4.921 13.863
3.135 4.759 13.862
3.131 4.604 13.865
3.128 4.442 13.874
3.124 4.283 13.871
3.120 4.122 13.854
3.116 3.960 13.853
3.113 3.805 13.865
3.110 3.652 13.874
3.106 3.488 13.874
3.102 3.328 13.870
3.099 3.171 13.858
3.095 3.009 13.851
3.091 2.844 13.850
3.088 2.691 13.841
3.085 2.532 13.845
3.081 2.372 13.852
3.078 2.210 13.855
3.075 2.057 13.857
3.071 1.895 13.850
3.068 1.737 13.847
3.064 1.572 13.843
3.060 1.414 13.831
3.057 1.253 13.825
3.053 1.100 13.825
3.050 0.931 13.828
3.046 0.775 13.828
3.042 0.614 13.819
3.039 0.454 13.802
3.037 0.378 13.799
4.140 55.917 13.849
4.137 55.758 13.850
4.135 55.599 13.858
4.133 55.437 13.857
4.130 55.279 13.850
4.128 55.126 13.851
4.126 54.960 13.850
4.123 54.803 13.850
4.121 54.641 13.852
4.119 54.483 13.852
4.117 54.324 13.857
4.114 54.166 13.861
4.112 54.009 13.858
4.110 53.845 13.856
4.107 53.689 13.851
4.105 53.535 13.844
4.102 53.370 13.843
4.100 53.216 13.853
4.098 53.053 13.858
4.095 52.890 13.854
4.093 52.739 13.853
4.091 52.576 13.848
4.088 52.419 13.840
4.086 52.258 13.848
4.084 52.103 13.850
4.082 51.946 13.854
4.080 51.770 13.869
4.078 51.629 13.869
4.075 51.462 13.860
4.073 51.305 13.864
4.071 51.148 13.868
4.069 50.991 13.856
4.067 50.826 13.855
4.065 50.674 13.861
4.062 50.509 13.862
4.060 50.353 13.862
4.057 50.194 13.859
4.055 50.040 13.854
4.053 49.881 13.855
4.050 49.712 13.867
4.048 49.565 13.874
4.045 49.400 13.866
4.043 49.248 13.868
4.040 49.079 13.866
4.038 48.922 13.859
4.036 48.773 13.860
4.033 48.604 13.867
4.031 48.456 13.866
4.029 48.284 13.869
4.027 48.138 13.875
4.025 47.976 13.867
4.023 47.815 13.858
4.021 47.659 13.857
4.019 47.502 13.865
4.017 47.338 13.871
4.015 47.183 13.877
4.012 47.022 13.884
4.010 46.866 13.883
4.007 46.707 13.874
4.004 46.553 13.868
4.002 46.388 13.874
3.999 46.235 13.878
3.996 46.080 13.875
3.993 45.911 13.879
3.991 45.760 13.885
3.988 45.601 13.885
3.985 45.440 13.879
3.983 45.286 13.874
3.980 45.130 13.876
3.978 44.965 13.875
3.975 44.809 13.873
3.973 44.651 13.868
3.970 44.501 13.864
3.968 44.333 13.871
3.966 44.179 13.874
3.963 44.023 13.870
3.961 43.869 13.873
3.958 43.703 13.875
3.956 43.543 13.867
3.954 43.393 13.867
3.951 43.232 13.879
3.949 43.065 13.888
3.946 42.917 13.885
3.944 42.761 13.878
3.941 42.595 13.879
3.939 42.441 13.881
3.936 42.284 13.877
3.934 42.123 13.879
3.931 41.966 13.879
3.929 41.822 13.877
3.926 41.653 13.883
3.923 41.488 13.883
3.921 41.341 13.875
3.918 41.182 13.870
3.916 41.024 13.875
3.913 40.855 13.887
3.911 40.713 13.888
3.908 40.552 13.889
3.906 40.389 13.891
3.903 40.229 13.885
3.901 40.084 13.882
3.898 39.915 13.876
3.896 39.761 13.885
3.894 39.604 13.886
3.892 39.449 13.871
3.889 39.293 13.860
3.887 39.130 13.865
3.885 38.977 13.880
3.883 38.818 13.879
3.880 38.661 13.874
3.878 38.504 13.870
3.875 38.347 13.878
3.873 38.182 13.884
3.870 38.033 13.882
3.867 37.873 13.883
3.865 37.722 13.875
3.862 37.555 13.878
3.859 37.403 13.893
3.857 37.248 13.893
3.854 37.088 13.887
3.851 36.928 13.882
3.848 36.772 13.878
3.845 36.621 13.876
3.843 36.448 13.890
3.840 36.303 13.901
3.837 36.146 13.892
3.835 35.987 13.890
3.832 35.831 13.884
3.829 35.674 13.878
3.826 35.511 13.884
3.824 35.360 13.885
3.821 35.198 13.876
3.818 35.047 13.870
3.816 34.889 13.867
3.813 34.731 13.871
3.811 34.573 13.878
3.808 34.413 13.882
3.805 34.259 13.888
3.803 34.096 13.893
3.800 33.942 13.892
3.797 33.785 13.885
3.795 33.628 13.894
3.792 33.469 13.899
3.789 33.316 13.891
3.786 33.154 13.881
3.784 32.999 13.877
3.781 32.845 13.876
3.778 32.686 13.880
3.775 32.529 13.893
3.773 32.376 13.898
3.770 32.201 13.896
3.767 32.059 13.893
3.764 31.900 13.881
3.761 31.734 13.886
3.759 31.588 13.897
3.756 31.425 13.885
3.753 31.268 13.882
3.750 31.111 13.891
3.748 30.952 13.894
3.745 30.801 13.888
3.742 30.641 13.892
3.740 30.476 13.901
3.737 30.329 13.902
3.735 30.169 13.899
3.732 30.009 13.884
3.729 29.853 13.874
3.726 29.690 13.877
3.724 29.542 13.874
3.721 29.378 13.862
3.718 29.222 13.857
3.716 29.068 13.861
3.713 28.911 13.868
3.711 28.749 13.874
3.708 28.589 13.873
3.705 28.436 13.873
3.702 28.284 13.883
3.699 28.120 13.890
3.696 27.960 13.881
3.693 27.808 13.883
3.691 27.651 13.892
3.687 27.489 13.885
3.684 27.335 13.871
3.681 27.175 13.865
3.678 27.018 13.872
3.675 26.867 13.884
3.672 26.701 13.885
3.669 26.550 13.887
3.666 26.388 13.882
3.664 26.236 13.877
3.660 26.072 13.873
3.658 25.920 13.868
3.655 25.756 13.874
3.652 25.601 13.886
3.649 25.442 13.886
3.646 25.292 13.867
3.643 25.129 13.846
3.640 24.974 13.845
3.637 24.811 13.859
3.634 24.657 13.870
3.631 24.496 13.876
3.628 24.350 13.881
3.625 24.186 13.882
3.621 24.027 13.884
3.618 23.870 13.888
3.615 23.715 13.886
3.612 23.556 13.874
3.609 23.390 13.853
3.606 23.240 13.840
3.603 23.087 13.844
3.601 22.926 13.860
3.599 22.765 13.877
3.596 22.611 13.879
3.593 22.447 13.870
3.591 22.296 13.880
3.589 22.140 13.887
3.586 21.979 13.885
3.583 21.825 13.890
3.580 21.668 13.887
3.577 21.506 13.878
3.573 21.350 13.863
3.570 21.186 13.860
3.567 21.038 13.862
3.563 20.876 13.860
3.560 20.719 13.870
3.557 20.564 13.877
3.554 20.401 13.876
3.550 20.248 13.869
3.547 20.090 13.865
3.544 19.932 13.862
3.541 19.771 13.870
3.538 19.615 13.879
3.535 19.459 13.873
3.532 19.299 13.862
3.530 19.148 13.861
3.527 18.987 13.866
3.524 18.825 13.868
3.521 18.672 13.866
3.518 18.519 13.863
3.515 18.349 13.864
3.513 18.198 13.877
3.509 18.040 13.874
3.506 17.882 13.859
3.503 17.722 13.849
3.499 17.567 13.840
3.496 17.405 13.818
3.492 17.248 13.799
3.489 17.093 13.799
3.485 16.934 13.805
3.482 16.783 13.809
3.479 16.616 13.799
3.475 16.456 13.790
3.472 16.298 13.786
3.469 16.141 13.779
3.465 15.987 13.778
3.462 15.830 13.783
3.459 15.668 13.793
3.456 15.520 13.807
3.453 15.357 13.810
3.450 15.199 13.804
3.447 15.042 13.794
3.443 14.879 13.791
3.440 14.721 13.794
3.437 14.576 13.804
3.434 14.405 13.818
3.431 14.255 13.814
3.428 14.097 13.790
3.424 13.936 13.774
3.421 13.779 13.779
3.418 13.618 13.796
3.415 13.464 13.800
3.412 13.302 13.792
3.409 13.141 13.783
3.406 12.995 13.791
3.403 12.831 13.813
3.400 12.672 13.813
3.396 12.514 13.804
3.393 12.362 13.811
3.390 12.202 13.819
3.387 12.041 13.806
3.383 11.878 13.801
3.380 11.727 13.819
3.377 11.572 13.830
3.374 11.420 13.832
3.371 11.254 13.845
3.368 11.098 13.860
3.364 10.938 13.873
3.361 10.782 13.874
3.357 10.626 13.862
3.354 10.468 13.870
3.351 10.314 13.890
3.348 10.149 13.891
3.344 9.995 13.885
3.341 9.836 13.877
3.337 9.669 13.860
3.334 9.518 13.858
3.331 9.357 13.863
3.328 9.200 13.862
3.325 9.045 13.865
3.322 8.882 13.868
3.319 8.723 13.857
3.316 8.571 13.848
3.313 8.399 13.855
3.310 8.252 13.867
3.307 8.096 13.873
3.304 7.927 13.866
3.300 7.777 13.858
3.297 7.612 13.856
3.294 7.460 13.861
3.290 7.299 13.871
3.287 7.137 13.864
3.283 6.983 13.852
3.279 6.817 13.849
3.276 6.664 13.851
3.272 6.503 13.851
3.269 6.343 13.861
3.266 6.194 13.876
3.262 6.030 13.884
3.259 5.872 13.880
3.255 5.709 13.867
3.252 5.556 13.859
3.248 5.394 13.864
3.245 5.240 13.871
3.241 5.074 13.869
3.237 4.920 13.863
3.234 4.761 13.858
3.230 4.595 13.862
3.227 4.447 13.871
3.223 4.278 13.873
3.220 4.123 13.863
3.216 3.966 13.861
3.213 3.807 13.872
3.209 3.646 13.878
3.205 3.487 13.874
3.202 3.328 13.867
3.198 3.167 13.857
3.195 3.008 13.852
3.191 2.851 13.851
3.187 2.690 13.843
3.184 2.529 13.844
3.181 2.375 13.849
3.177 2.208 13.850
3.174 2.059 13.853
3.170 1.897 13.850
3.167 1.729 13.847
3.163 1.577 13.844
3.160 1.414 13.833
3.156 1.250 13.827
3.153 1.097 13.824
3.149 0.933 13.823
3.145 0.778 13.822
3.142 0.609 13.812
3.138 0.452 13.811
3.136 0.377 13.805
4.239 55.920 13.848
4.237 55.763 13.851
4.235 55.591 13.858
4.232 55.439 13.858
4.230 55.277 13.852
4.228 55.119 13.849
4.225 54.964 13.848
4.223 54.805 13.853
4.221 54.641 13.855
4.219 54.491 13.857
4.216 54.323 13.863
4.214 54.155 13.863
4.212 54.012 13.861
4.209 53.848 13.858
4.207 53.686 13.853
4.204 53.528 13.849
4.202 53.371 13.850
4.200 53.213 13.853
4.197 53.060 13.851
4.195 52.891 13.847
4.193 52.731 13.851
4.190 52.581 13.852
4.188 52.419 13.842
4.186 52.264 13.847
4.184 52.097 13.850
4.181 51.941 13.852
4.179 51.780 13.865
4.177 51.620 13.870
4.175 51.470 13.863
4.173 51.304 13.871
4.171 51.138 13.874
4.169 50.985 13.856
4.166 50.832 13.856
4.164 50.676 13.861
4.162 50.510 13.860
4.160 50.356 13.865
4.157 50.190 13.857
4.155 50.036 13.857
4.152 49.877 13.864
4.150 49.720 13.867
4.147 49.561 13.873
4.145 49.394 13.867
4.142 49.244 13.865
4.140 49.085 13.866
4.138 48.930 13.861
4.135 48.763 13.863
4.133 48.612 13.868
4.131 48.446 13.867
4.129 48.292 13.875
4.127 48.130 13.879
4.125 47.973 13.871
4.123 47.818 13.862
4.121 47.660 13.859
4.119 47.506 13.861
4.116 47.342 13.865
4.114 47.182 13.871
4.112 47.020 13.879
4.109 46.868 13.881
4.107 46.704 13.875
4.104 46.553 13.870
4.101 46.389 13.874
4.098 46.231 13.878
4.096 46.076 13.874
4.093 45.921 13.878
4.090 45.751 13.886
4.088 45.606 13.884
4.085 45.439 13.875
4.082 45.285 13.867
4.080 45.125 13.870
4.077 44.969 13.871
4.075 44.810 13.869
4.072 44.652 13.864
4.070 44.496 13.867
4.068 44.338 13.878
4.065 44.178 13.879
4.063 44.019 13.874
4.060 43.861 13.879
4.058 43.704 13.882
4.056 43.550 13.869
4.053 43.387 13.865
4.051 43.232 13.875
4.048 43.076 13.882
4.046 42.913 13.882
4.043 42.753 13.878
4.041 42.603 13.875
4.038 42.441 13.879
4.036 42.285 13.876
4.033 42.125 13.877
4.031 41.963 13.883
4.028 41.817 13.880
4.026 41.648 13.878
4.023 41.497 13.881
4.020 41.336 13.874
4.018 41.183 13.867
4.015 41.019 13.875
4.013 40.870 13.886
4.010 40.704 13.885
4.008 40.547 13.887
4.005 40.391 13.890
4.003 40.233 13.883
4.000 40.080 13.877
3.998 39.919 13.874
3.996 39.765 13.884
3.994 39.601 13.886
3.991 39.448 13.879
3.989 39.285 13.871
3.987 39.139 13.872
3.985 38.974 13.881
3.982 38.816 13.878
3.980 38.660 13.874
3.977 38.507 13.872
3.975 38.343 13.878
3.972 38.189 13.883
3.970 38.029 13.883
3.967 37.871 13.888
3.964 37.716 13.877
3.961 37.561 13.879
3.959 37.403 13.893
3.956 37.241 13.892
3.953 37.090 13.882
3.950 36.928 13.878
3.948 36.774 13.872
3.945 36.618 13.872
3.942 36.458 13.888
3.940 36.301 13.895
3.937 36.143 13.891
3.934 35.985 13.886
3.931 35.828 13.884
3.929 35.674 13.879
3.926 35.516 13.881
3.924 35.359 13.887
3.921 35.198 13.880
3.918 35.043 13.878
3.915 34.887 13.879
3.913 34.730 13.885
3.910 34.575 13.889
3.908 34.409 13.888
3.905 34.260 13.892
3.902 34.097 13.891
3.900 33.944 13.890
3.897 33.786 13.890
3.894 33.623 13.894
3.892 33.473 13.897
3.889 33.310 13.892
3.886 33.159 13.886
3.883 33.003 13.882
3.880 32.841 13.881
3.878 32.685 13.885
3.875 32.524 13.895
3.872 32.369 13.895
3.869 32.214 13.891
3.866 32.051 13.890
3.864 31.900 13.881
3.861 31.741 13.885
3.858 31.580 13.892
3.855 31.425 13.882
3.853 31.274 13.877
3.850 31.112 13.885
3.847 30.949 13.888
3.845 30.796 13.882
3.842 30.640 13.887
3.839 30.481 13.895
3.837 30.321 13.899
3.834 30.170 13.904
3.831 30.013 13.892
3.829 29.854 13.883
3.826 29.691 13.883
3.823 29.537 13.875
3.821 29.380 13.867
3.818 29.225 13.865
3.816 29.067 13.871
3.813 28.907 13.880
3.810 28.753 13.887
3.808 28.599 13.884
3.805 28.428 13.882
3.802 28.277 13.887
3.799 28.123 13.886
3.796 27.965 13.879
3.793 27.806 13.881
3.790 27.652 13.888
3.787 27.487 13.885
3.784 27.333 13.873
3.781 27.179 13.868
3.778 27.020 13.874
3.775 26.862 13.882
3.772 26.707 13.884
3.769 26.542 13.885
3.766 26.387 13.879
3.763 26.231 13.875
3.760 26.075 13.870
3.757 25.920 13.866
3.754 25.757 13.877
3.752 25.606 13.893
3.749 25.441 13.891
3.746 25.293 13.870
3.742 25.125 13.848
3.739 24.971 13.850
3.737 24.817 13.865
3.734 24.660 13.874
3.730 24.497 13.876
3.727 24.337 13.878
3.724 24.191 13.880
3.721 24.023 13.881
3.718 23.876 13.885
3.715 23.713 13.884
3.712 23.554 13.871
3.709 23.399 13.850
3.706 23.239 13.840
3.703 23.076 13.848
3.701 22.924 13.866
3.698 22.771 13.883
3.696 22.607 13.882
3.693 22.454 13.872
3.691 22.294 13.880
3.688 22.136 13.885
3.685 21.983 13.879
3.683 21.825 13.887
3.679 21.659 13.887
3.676 21.503 13.875
3.673 21.350 13.863
3.670 21.194 13.856
3.666 21.035 13.855
3.663 20.878 13.852
3.660 20.715 13.856
3.656 20.562 13.866
3.653 20.406 13.870
3.650 20.245 13.866
3.647 20.087 13.864
3.644 19.931 13.866
3.641 19.776 13.875
3.638 19.612 13.891
3.635 19.462 13.887
3.632 19.303 13.874
3.629 19.144 13.870
3.627 18.983 13.867
3.624 18.825 13.866
3.621 18.672 13.865
3.618 18.519 13.864
3.615 18.349 13.871
3.612 18.203 13.891
3.609 18.039 13.899
3.606 17.885 13.893
3.603 17.722 13.884
3.599 17.569 13.868
3.595 17.407 13.838
3.592 17.252 13.811
3.588 17.089 13.804
3.585 16.939 13.806
3.582 16.773 13.809
3.578 16.616 13.810
3.575 16.459 13.805
3.572 16.297 13.803
3.569 16.157 13.790
3.565 15.982 13.786
3.562 15.830 13.793
3.559 15.677 13.803
3.556 15.502 13.813
3.553 15.357 13.814
3.549 15.200 13.805
3.546 15.041 13.791
3.543 14.883 13.790
3.540 14.723 13.789
3.537 14.566 13.797
3.534 14.404 13.809
3.531 14.256 13.804
3.527 14.095 13.791
3.524 13.936 13.778
3.521 13.780 13.780
3.518 13.623 13.797
3.515 13.462 13.799
3.512 13.305 13.792
3.508 13.141 13.789
3.505 12.990 13.796
3.502 12.831 13.814
3.499 12.676 13.816
3.496 12.517 13.810
3.493 12.360 13.820
3.490 12.201 13.815
3.486 12.042 13.805
3.483 11.882 13.813
3.480 11.728 13.829
3.477 11.573 13.839
3.474 11.411 13.838
3.470 11.254 13.849
3.467 11.101 13.865
3.464 10.943 13.882
3.461 10.783 13.886
3.457 10.628 13.874
3.454 10.473 13.879
3.450 10.300 13.891
3.447 10.154 13.889
3.444 9.994 13.883
3.440 9.833 13.877
3.437 9.679 13.867
3.434 9.513 13.869
3.431 9.364 13.871
3.428 9.199 13.864
3.425 9.037 13.866
3.422 8.886 13.872
3.419 8.724 13.867
3.416 8.569 13.860
3.413 8.405 13.862
3.410 8.245 13.873
3.407 8.094 13.875
3.403 7.940 13.869
3.400 7.771 13.861
3.396 7.615 13.859
3.393 7.457 13.868
3.390 7.298 13.876
3.386 7.141 13.867
3.383 6.978 13.857
3.379 6.823 13.855
3.376 6.663 13.860
3.372 6.504 13.862
3.369 6.350 13.865
3.365 6.188 13.874
3.362 6.030 13.882
3.358 5.876 13.880
3.355 5.708 13.867
3.351 5.553 13.860
3.348 5.395 13.869
3.344 5.237 13.879
3.341 5.077 13.876
3.337 4.921 13.867
3.333 4.756 13.858
3.330 4.599 13.860
3.327 4.443 13.871
3.323 4.282 13.871
3.319 4.121 13.864
3.316 3.967 13.865
3.312 3.809 13.872
3.309 3.646 13.875
3.305 3.487 13.870
3.301 3.327 13.862
3.298 3.171 13.861
3.294 3.012 13.858
3.291 2.849 13.857
3.287 2.690 13.852
3.283 2.527 13.844
3.280 2.374 13.844
3.277 2.212 13.845
3.273 2.053 13.851
3.270 1.894 13.851
3.266 1.732 13.848
3.263 1.572 13.845
3.259 1.416 13.834
3.256 1.254 13.828
3.252 1.096 13.825
3.248 0.932 13.820
3.245 0.772 13.813
3.241 0.618 13.808
3.237 0.452 13.801
3.235 0.370 13.793
4.339 55.918 13.846
4.336 55.754 13.850
4.334 55.592 13.859
4.332 55.439 13.863
4.330 55.276 13.855
4.327 55.128 13.850
4.325 54.954 13.847
4.323 54.807 13.853
4.320 54.640 13.857
4.318 54.481 13.859
4.316 54.327 13.863
4.313 54.162 13.859
4.311 54.006 13.856
4.309 53.852 13.857
4.306 53.688 13.852
4.304 53.528 13.855
4.302 53.370 13.859
4.299 53.210 13.857
4.297 53.052 13.852
4.294 52.896 13.845
4.292 52.739 13.852
4.290 52.574 13.854
4.288 52.416 13.845
4.285 52.264 13.848
4.283 52.099 13.846
4.281 51.943 13.846
4.279 51.785 13.860
4.277 51.619 13.862
4.275 51.462 13.860
4.273 51.301 13.869
4.271 51.154 13.873
4.268 50.989 13.857
4.266 50.823 13.857
4.264 50.672 13.864
4.261 50.506 13.860
4.259 50.360 13.864
4.257 50.192 13.854
4.254 50.034 13.856
4.252 49.877 13.865
4.249 49.722 13.868
4.247 49.555 13.871
4.244 49.407 13.863
4.242 49.238 13.863
4.239 49.081 13.864
4.237 48.928 13.861
4.235 48.766 13.864
4.233 48.610 13.870
4.231 48.454 13.869
4.229 48.294 13.874
4.227 48.135 13.877
4.224 47.968 13.865
4.222 47.819 13.855
4.220 47.657 13.851
4.218 47.496 13.851
4.216 47.343 13.855
4.214 47.188 13.861
4.211 47.025 13.870
4.209 46.866 13.878
4.206 46.707 13.873
4.204 46.549 13.869
4.201 46.391 13.875
4.198 46.234 13.876
4.195 46.075 13.868
4.192 45.915 13.877
4.190 45.758 13.887
4.187 45.597 13.884
4.184 45.444 13.872
4.182 45.282 13.864
4.179 45.130 13.871
4.177 44.972 13.871
4.174 44.811 13.866
4.172 44.653 13.865
4.170 44.494 13.874
4.167 44.331 13.882
4.165 44.179 13.883
4.163 44.025 13.883
4.160 43.862 13.882
4.158 43.700 13.884
4.155 43.545 13.874
4.153 43.391 13.867
4.150 43.231 13.872
4.148 43.066 13.877
4.146 42.920 13.881
4.143 42.756 13.878
4.141 42.599 13.877
4.138 42.445 13.879
4.135 42.281 13.875
4.133 42.128 13.881
4.131 41.969 13.891
4.128 41.803 13.885
4.125 41.652 13.881
4.123 41.494 13.880
4.120 41.336 13.876
4.117 41.186 13.875
4.115 41.020 13.882
4.112 40.868 13.892
4.110 40.701 13.886
4.107 40.551 13.887
4.105 40.386 13.893
4.102 40.238 13.886
4.100 40.072 13.877
4.098 39.923 13.874
4.095 39.763 13.881
4.093 39.602 13.884
4.091 39.447 13.883
4.089 39.292 13.881
4.086 39.130 13.880
4.084 38.974 13.882
4.082 38.819 13.880
4.079 38.658 13.882
4.077 38.495 13.879
4.075 38.353 13.881
4.072 38.190 13.884
4.069 38.026 13.883
4.067 37.881 13.887
4.064 37.711 13.874
4.061 37.564 13.872
4.058 37.397 13.886
4.056 37.243 13.886
4.053 37.083 13.877
4.050 36.937 13.874
4.047 36.776 13.870
4.044 36.609 13.868
4.042 36.462 13.881
4.039 36.301 13.886
4.036 36.142 13.880
4.034 35.987 13.879
4.031 35.832 13.881
4.028 35.672 13.879
4.026 35.515 13.882
4.023 35.362 13.887
4.020 35.200 13.884
4.018 35.043 13.881
4.015 34.885 13.886
4.013 34.727 13.891
4.010 34.572 13.893
4.007 34.413 13.894
4.005 34.256 13.896
4.002 34.101 13.895
3.999 33.940 13.891
3.997 33.781 13.892
3.994 33.633 13.889
3.991 33.472 13.888
3.988 33.314 13.888
3.986 33.151 13.885
3.983 32.998 13.883
3.980 32.842 13.883
3.977 32.681 13.885
3.975 32.529 13.892
3.972 32.376 13.888
3.969 32.211 13.884
3.966 32.048 13.888
3.963 31.898 13.879
3.961 31.743 13.880
3.958 31.585 13.887
3.955 31.429 13.878
3.952 31.263 13.873
3.950 31.112 13.878
3.947 30.957 13.880
3.944 30.794 13.879
3.942 30.641 13.883
3.939 30.481 13.891
3.936 30.324 13.900
3.934 30.162 13.904
3.931 30.014 13.895
3.928 29.850 13.888
3.926 29.693 13.890
3.923 29.541 13.883
3.921 29.377 13.880
3.918 29.230 13.879
3.915 29.061 13.884
3.913 28.908 13.890
3.910 28.746 13.895
3.907 28.593 13.890
3.904 28.437 13.881
3.902 28.275 13.883
3.899 28.121 13.881
3.896 27.965 13.876
3.893 27.804 13.879
3.890 27.654 13.887
3.887 27.492 13.882
3.883 27.334 13.872
3.880 27.177 13.872
3.877 27.016 13.875
3.874 26.863 13.877
3.872 26.705 13.882
3.869 26.547 13.884
3.866 26.388 13.876
3.863 26.228 13.873
3.860 26.076 13.867
3.857 25.918 13.866
3.854 25.761 13.881
3.852 25.603 13.896
3.849 25.442 13.895
3.845 25.287 13.876
3.842 25.130 13.863
3.839 24.970 13.863
3.836 24.816 13.875
3.833 24.660 13.882
3.830 24.499 13.878
3.827 24.342 13.877
3.824 24.182 13.877
3.821 24.034 13.882
3.818 23.864 13.885
3.815 23.713 13.886
3.811 23.554 13.872
3.808 23.393 13.851
3.805 23.240 13.845
3.803 23.083 13.854
3.800 22.925 13.871
3.798 22.771 13.884
3.795 22.610 13.880
3.793 22.452 13.871
3.790 22.295 13.876
3.788 22.135 13.876
3.785 21.975 13.870
3.782 21.823 13.882
3.779 21.668 13.892
3.776 21.509 13.881
3.773 21.347 13.870
3.770 21.198 13.865
3.766 21.027 13.856
3.763 20.879 13.851
3.759 20.719 13.851
3.756 20.560 13.861
3.753 20.401 13.870
3.750 20.251 13.872
3.747 20.086 13.876
3.744 19.934 13.876
3.741 19.772 13.883
3.738 19.621 13.898
3.735 19.456 13.897
3.732 19.302 13.885
3.729 19.141 13.878
3.726 18.988 13.871
3.724 18.833 13.866
3.721 18.666 13.863
3.718 18.511 13.866
3.715 18.351 13.876
3.712 18.202 13.899
3.709 18.041 13.918
3.706 17.888 13.920
3.703 17.728 13.909
3.699 17.567 13.896
3.696 17.407 13.862
3.692 17.248 13.828
3.688 17.094 13.815
3.685 16.934 13.802
3.681 16.772 13.804
3.678 16.622 13.817
3.675 16.462 13.822
3.672 16.296 13.822
3.669 16.150 13.807
3.665 15.986 13.795
3.662 15.832 13.799
3.659 15.673 13.809
3.656 15.513 13.813
3.653 15.358 13.810
3.649 15.196 13.800
3.646 15.035 13.787
3.643 14.880 13.785
3.640 14.729 13.787
3.636 14.569 13.793
3.633 14.406 13.801
3.630 14.253 13.804
3.627 14.092 13.795
3.624 13.939 13.779
3.621 13.774 13.782
3.618 13.619 13.799
3.615 13.460 13.802
3.612 13.310 13.800
3.608 13.147 13.801
3.605 12.987 13.806
3.602 12.838 13.815
3.599 12.675 13.816
3.596 12.509 13.815
3.593 12.365 13.823
3.589 12.193 13.812
3.586 12.042 13.801
3.583 11.888 13.814
3.580 11.730 13.835
3.577 11.566 13.844
3.574 11.418 13.841
3.570 11.252 13.852
3.567 11.100 13.869
3.564 10.942 13.882
3.560 10.780 13.888
3.557 10.626 13.880
3.554 10.469 13.881
3.550 10.312 13.888
3.547 10.150 13.884
3.543 9.992 13.877
3.540 9.831 13.874
3.537 9.676 13.872
3.534 9.518 13.879
3.531 9.359 13.879
3.528 9.202 13.868
3.525 9.044 13.869
3.522 8.885 13.872
3.519 8.723 13.873
3.516 8.565 13.865
3.513 8.410 13.866
3.510 8.250 13.873
3.507 8.095 13.873
3.503 7.928 13.869
3.500 7.777 13.865
3.496 7.618 13.864
3.493 7.454 13.873
3.490 7.298 13.877
3.486 7.140 13.867
3.483 6.988 13.858
3.479 6.816 13.857
3.475 6.661 13.865
3.472 6.513 13.868
3.469 6.344 13.870
3.465 6.187 13.874
3.462 6.034 13.882
3.458 5.868 13.880
3.455 5.716 13.864
3.451 5.549 13.859
3.448 5.397 13.873
3.444 5.239 13.884
3.441 5.076 13.884
3.437 4.919 13.875
3.433 4.759 13.863
3.430 4.601 13.861
3.426 4.437 13.866
3.423 4.284 13.863
3.419 4.123 13.859
3.415 3.964 13.861
3.412 3.805 13.863
3.408 3.646 13.859
3.405 3.487 13.857
3.401 3.326 13.852
3.398 3.170 13.854
3.394 3.001 13.862
3.391 2.854 13.864
3.387 2.689 13.858
3.384 2.534 13.849
3.380 2.367 13.839
3.376 2.210 13.837
3.373 2.055 13.844
3.370 1.893 13.848
3.366 1.736 13.849
3.363 1.574 13.844
3.359 1.415 13.836
3.356 1.249 13.830
3.352 1.097 13.826
3.348 0.932 13.819
3.345 0.776 13.805
3.341 0.612 13.800
3.337 0.452 13.794
3.335 0.380 13.783
4.439 55.921 13.843
4.436 55.756 13.846
4.434 55.597 13.859
4.432 55.436 13.865
4.430 55.274 13.858
4.427 55.123 13.854
4.425 54.960 13.854
4.423 54.801 13.858
4.421 54.643 13.864
4.418 54.481 13.865
4.416 54.321 13.866
4.413 54.161 13.857
4.411 54.011 13.850
4.409 53.849 13.849
4.406 53.688 13.849
4.404 53.535 13.855
4.402 53.368 13.856
4.399 53.214 13.860
4.397 53.052 13.854
4.394 52.891 13.845
4.392 52.738 13.854
4.390 52.576 13.856
4.388 52.422 13.852
4.385 52.252 13.852
4.383 52.101 13.848
4.381 51.948 13.848
4.379 51.777 13.860
4.377 51.617 13.862
4.375 51.464 13.859
4.373 51.306 13.864
4.371 51.147 13.863
4.368 50.991 13.851
4.366 50.834 13.852
4.364 50.659 13.860
4.362 50.517 13.863
4.359 50.348 13.864
4.357 50.200 13.857
4.354 50.036 13.862
4.352 49.875 13.869
4.349 49.719 13.863
4.347 49.560 13.862
4.344 49.399 13.853
4.342 49.250 13.852
4.339 49.083 13.861
4.337 48.925 13.860
4.335 48.765 13.864
4.333 48.606 13.866
4.331 48.454 13.863
4.329 48.288 13.868
4.327 48.131 13.869
4.325 47.977 13.859
4.323 47.821 13.851
4.320 47.661 13.851
4.318 47.498 13.853
4.316 47.346 13.855
4.314 47.189 13.857
4.311 47.015 13.864
4.309 46.868 13.874
4.306 46.710 13.872
4.304 46.548 13.868
4.301 46.395 13.873
4.298 46.227 13.869
4.295 46.074 13.866
4.293 45.919 13.873
4.290 45.762 13.885
4.287 45.599 13.884
4.284 45.439 13.870
4.282 45.288 13.867
4.279 45.128 13.874
4.277 44.961 13.873
4.274 44.815 13.865
4.272 44.652 13.861
4.270 44.496 13.870
4.267 44.333 13.881
4.265 44.173 13.883
4.263 44.025 13.880
4.260 43.865 13.876
4.258 43.698 13.878
4.255 43.549 13.869
4.253 43.396 13.864
4.250 43.226 13.871
4.248 43.077 13.877
4.246 42.911 13.882
4.243 42.755 13.878
4.241 42.598 13.880
4.238 42.443 13.878
4.236 42.282 13.869
4.233 42.127 13.876
4.231 41.972 13.891
4.228 41.803 13.886
4.225 41.655 13.880
4.223 41.497 13.879
4.220 41.335 13.879
4.218 41.183 13.877
4.215 41.015 13.879
4.212 40.870 13.888
4.210 40.707 13.881
4.207 40.547 13.877
4.205 40.389 13.886
4.203 40.242 13.887
4.200 40.071 13.878
4.198 39.924 13.875
4.195 39.758 13.882
4.193 39.607 13.882
4.191 39.444 13.882
4.189 39.288 13.884
4.187 39.137 13.881
4.184 38.973 13.885
4.182 38.812 13.886
4.180 38.659 13.889
4.177 38.503 13.884
4.175 38.348 13.881
4.172 38.185 13.881
4.169 38.033 13.877
4.167 37.873 13.882
4.164 37.711 13.873
4.161 37.561 13.871
4.158 37.399 13.883
4.156 37.248 13.883
4.153 37.087 13.879
4.150 36.931 13.878
4.147 36.772 13.875
4.145 36.618 13.871
4.142 36.456 13.878
4.139 36.307 13.884
4.136 36.138 13.869
4.134 35.988 13.870
4.131 35.833 13.878
4.128 35.670 13.878
4.126 35.512 13.883
4.123 35.359 13.888
4.121 35.200 13.884
4.118 35.046 13.881
4.115 34.884 13.885
4.113 34.731 13.891
4.110 34.567 13.888
4.108 34.419 13.892
4.105 34.254 13.899
4.102 34.099 13.894
4.100 33.943 13.895
4.097 33.787 13.896
4.094 33.624 13.883
4.091 33.467 13.875
4.089 33.320 13.877
4.086 33.157 13.880
4.083 32.998 13.883
4.080 32.845 13.883
4.077 32.680 13.888
4.075 32.527 13.891
4.072 32.371 13.885
4.069 32.211 13.881
4.066 32.053 13.884
4.063 31.899 13.877
4.061 31.743 13.871
4.058 31.583 13.875
4.055 31.429 13.872
4.052 31.267 13.874
4.050 31.111 13.879
4.047 30.955 13.879
4.044 30.794 13.882
4.042 30.641 13.888
4.039 30.482 13.889
4.036 30.324 13.893
4.034 30.165 13.898
4.031 30.006 13.889
4.028 29.855 13.884
4.026 29.695 13.888
4.023 29.540 13.887
4.021 29.375 13.884
4.018 29.220 13.880
4.016 29.070 13.884
4.013 28.909 13.892
4.010 28.746 13.894
4.008 28.594 13.892
4.005 28.434 13.882
4.002 28.281 13.877
3.999 28.124 13.877
3.996 27.961 13.873
3.993 27.807 13.877
3.990 27.651 13.885
3.987 27.487 13.878
3.983 27.332 13.874
3.980 27.173 13.873
3.978 27.024 13.873
3.974 26.859 13.873
3.972 26.710 13.874
3.969 26.542 13.879
3.966 26.391 13.877
3.963 26.234 13.872
3.960 26.070 13.869
3.957 25.917 13.873
3.955 25.761 13.890
3.952 25.597 13.903
3.949 25.448 13.904
3.946 25.288 13.888
3.943 25.135 13.877
3.939 24.966 13.877
3.937 24.813 13.883
3.934 24.663 13.888
3.930 24.501 13.884
3.927 24.341 13.883
3.924 24.182 13.878
3.921 24.030 13.881
3.918 23.868 13.888
3.915 23.715 13.884
3.912 23.553 13.874
3.908 23.395 13.857
3.906 23.238 13.853
3.903 23.088 13.862
3.901 22.925 13.871
3.898 22.773 13.882
3.895 22.599 13.879
3.893 22.452 13.870
3.890 22.295 13.873
3.888 22.140 13.869
3.885 21.977 13.863
3.882 21.826 13.878
3.879 21.662 13.890
3.876 21.503 13.883
3.873 21.349 13.872
3.870 21.191 13.867
3.866 21.037 13.861
3.863 20.875 13.856
3.859 20.715 13.860
3.856 20.567 13.869
3.853 20.400 13.879
3.850 20.246 13.884
3.847 20.088 13.883
3.844 19.936 13.880
3.841 19.772 13.882
3.838 19.618 13.891
3.835 19.467 13.893
3.832 19.294 13.889
3.830 19.145 13.887
3.827 18.983 13.882
3.824 18.834 13.874
3.821 18.664 13.869
3.818 18.513 13.873
3.815 18.362 13.882
3.812 18.196 13.903
3.810 18.043 13.925
3.806 17.886 13.928
3.803 17.731 13.920
3.800 17.564 13.911
3.796 17.411 13.884
3.792 17.256 13.849
3.788 17.088 13.820
3.785 16.933 13.795
3.781 16.770 13.793
3.779 16.623 13.814
3.775 16.456 13.831
3.772 16.310 13.833
3.769 16.143 13.817
3.765 15.987 13.797
3.762 15.824 13.795
3.759 15.673 13.803
3.756 15.520 13.806
3.753 15.357 13.806
3.749 15.193 13.800
3.746 15.037 13.790
3.743 14.888 13.788
3.739 14.720 13.788
3.736 14.566 13.789
3.733 14.408 13.799
3.730 14.255 13.805
3.727 14.097 13.795
3.724 13.933 13.781
3.721 13.778 13.785
3.718 13.623 13.801
3.715 13.463 13.808
3.712 13.301 13.810
3.709 13.152 13.815
3.705 12.991 13.817
3.702 12.830 13.816
3.699 12.671 13.812
3.696 12.520 13.815
3.693 12.358 13.816
3.689 12.200 13.806
3.686 12.045 13.796
3.683 11.880 13.815
3.680 11.727 13.843
3.677 11.574 13.851
3.674 11.414 13.849
3.670 11.254 13.860
3.667 11.098 13.872
3.664 10.946 13.879
3.661 10.784 13.883
3.657 10.623 13.879
3.654 10.467 13.881
3.650 10.310 13.882
3.647 10.148 13.877
3.644 9.998 13.871
3.640 9.832 13.865
3.637 9.674 13.869
3.634 9.516 13.879
3.631 9.363 13.879
3.628 9.199 13.870
3.625 9.043 13.867
3.622 8.883 13.868
3.619 8.724 13.874
3.616 8.573 13.871
3.613 8.406 13.870
3.610 8.248 13.877
3.607 8.095 13.878
3.603 7.925 13.871
3.600 7.781 13.868
3.597 7.616 13.873
3.593 7.453 13.877
3.590 7.305 13.877
3.586 7.144 13.870
3.582 6.977 13.855
3.579 6.821 13.851
3.575 6.662 13.859
3.572 6.506 13.866
3.569 6.350 13.868
3.565 6.182 13.868
3.562 6.035 13.872
3.558 5.867 13.867
3.554 5.712 13.852
3.551 5.551 13.851
3.548 5.392 13.869
3.544 5.241 13.884
3.541 5.077 13.883
3.537 4.916 13.875
3.534 4.763 13.864
3.530 4.595 13.858
3.526 4.444 13.858
3.522 4.275 13.856
3.519 4.127 13.855
3.516 3.964 13.859
3.512 3.805 13.859
3.508 3.641 13.853
3.505 3.486 13.851
3.501 3.328 13.848
3.498 3.167 13.850
3.494 3.011 13.862
3.491 2.848 13.866
3.487 2.695 13.866
3.484 2.529 13.859
3.480 2.371 13.843
3.477 2.214 13.834
3.473 2.050 13.840
3.470 1.891 13.845
3.466 1.737 13.845
3.463 1.574 13.844
3.459 1.414 13.835
3.456 1.253 13.832
3.452 1.092 13.829
3.449 0.938 13.817
3.444 0.766 13.802
3.441 0.614 13.793
3.437 0.448 13.781
3.435 0.379 13.768
4.539 55.915 13.840
4.537 55.767 13.841
4.534 55.591 13.854
4.532 55.439 13.864
4.530 55.283 13.860
4.527 55.118 13.855
4.525 54.957 13.854
4.523 54.802 13.856
4.521 54.643 13.864
4.518 54.484 13.868
4.516 54.321 13.866
4.514 54.170 13.854
4.511 54.009 13.844
4.509 53.847 13.847
4.506 53.690 13.848
4.504 53.526 13.853
4.502 53.368 13.860
4.499 53.211 13.864
4.497 53.052 13.856
4.495 52.901 13.849
4.492 52.732 13.855
4.490 52.576 13.856
4.488 52.418 13.855
4.486 52.264 13.852
4.483 52.099 13.842
4.481 51.944 13.843
4.479 51.778 13.855
4.477 51.623 13.860
4.475 51.470 13.857
4.472 51.297 13.855
4.470 51.147 13.851
4.468 50.993 13.842
4.466 50.840 13.849
4.464 50.668 13.858
4.461 50.508 13.861
4.459 50.359 13.866
4.457 50.188 13.862
4.454 50.033 13.868
4.452 49.878 13.872
4.449 49.717 13.867
4.447 49.565 13.860
4.444 49.402 13.851
4.442 49.242 13.851
4.439 49.085 13.859
4.437 48.929 13.862
4.435 48.765 13.865
4.433 48.612 13.865
4.431 48.450 13.862
4.429 48.289 13.867
4.427 48.134 13.869
4.425 47.983 13.859
4.422 47.813 13.854
4.420 47.659 13.857
4.418 47.503 13.858
4.416 47.337 13.857
4.414 47.190 13.857
4.411 47.030 13.861
4.409 46.860 13.871
4.406 46.706 13.874
4.404 46.551 13.867
4.401 46.396 13.870
4.398 46.233 13.867
4.395 46.077 13.864
4.392 45.915 13.876
4.390 45.753 13.888
4.387 45.603 13.886
4.384 45.444 13.873
4.382 45.281 13.871
4.379 45.128 13.882
4.377 44.966 13.880
4.374 44.810 13.868
4.372 44.655 13.863
4.370 44.498 13.867
4.367 44.330 13.875
4.365 44.185 13.878
4.362 44.016 13.871
4.360 43.860 13.870
4.358 43.713 13.872
4.355 43.545 13.869
4.353 43.384 13.866
4.350 43.236 13.875
4.348 43.071 13.883
4.346 42.914 13.883
4.343 42.758 13.882
4.341 42.596 13.885
4.338 42.445 13.881
4.336 42.284 13.871
4.333 42.123 13.881
4.331 41.970 13.895
4.328 41.810 13.890
4.325 41.657 13.884
4.323 41.493 13.881
4.320 41.337 13.874
4.317 41.183 13.872
4.315 41.019 13.875
4.312 40.863 13.881
4.310 40.708 13.875
4.307 40.551 13.873
4.305 40.390 13.885
4.302 40.234 13.886
4.300 40.081 13.880
4.298 39.919 13.873
4.295 39.765 13.877
4.293 39.601 13.878
4.291 39.447 13.882
4.289 39.289 13.886
4.287 39.132 13.880
4.284 38.972 13.887
4.282 38.823 13.891
4.279 38.656 13.889
4.277 38.505 13.885
4.274 38.341 13.879
4.272 38.190 13.874
4.269 38.035 13.869
4.266 37.872 13.874
4.264 37.719 13.867
4.261 37.554 13.868
4.258 37.403 13.880
4.256 37.245 13.877
4.253 37.089 13.880
4.250 36.926 13.885
4.247 36.775 13.880
4.245 36.615 13.875
4.242 36.459 13.879
4.239 36.303 13.881
4.236 36.148 13.867
4.234 35.984 13.864
4.231 35.834 13.872
4.228 35.675 13.875
4.226 35.515 13.884
4.223 35.361 13.890
4.220 35.198 13.885
4.218 35.037 13.880
4.215 34.886 13.883
4.213 34.737 13.884
4.210 34.569 13.881
4.207 34.410 13.890
4.205 34.258 13.894
4.202 34.100 13.888
4.199 33.945 13.888
4.197 33.784 13.883
4.194 33.629 13.870
4.191 33.475 13.862
4.188 33.311 13.864
4.186 33.161 13.871
4.183 33.003 13.876
4.180 32.837 13.881
4.177 32.683 13.881
4.175 32.527 13.883
4.172 32.371 13.882
4.169 32.215 13.881
4.166 32.053 13.889
4.163 31.897 13.883
4.161 31.744 13.874
4.158 31.582 13.871
4.155 31.430 13.870
4.152 31.267 13.875
4.150 31.110 13.875
4.147 30.954 13.872
4.144 30.798 13.876
4.141 30.634 13.883
4.139 30.485 13.882
4.136 30.330 13.883
4.134 30.170 13.886
4.131 30.011 13.880
4.128 29.845 13.879
4.126 29.697 13.883
4.123 29.538 13.889
4.121 29.380 13.890
4.118 29.221 13.881
4.115 29.066 13.882
4.113 28.909 13.890
4.110 28.754 13.893
4.107 28.589 13.890
4.104 28.435 13.882
4.102 28.285 13.875
4.099 28.117 13.876
4.096 27.962 13.877
4.093 27.808 13.883
4.090 27.645 13.886
4.087 27.500 13.879
4.083 27.331 13.876
4.080 27.178 13.878
4.077 27.021 13.877
4.074 26.858 13.879
4.071 26.704 13.880
4.069 26.548 13.884
4.066 26.390 13.880
4.063 26.233 13.869
4.060 26.075 13.867
4.057 25.918 13.876
4.054 25.758 13.893
4.052 25.605 13.906
4.049 25.446 13.909
4.046 25.287 13.897
4.043 25.127 13.889
4.040 24.978 13.886
4.036 24.811 13.888
4.033 24.658 13.890
4.030 24.499 13.887
4.027 24.346 13.888
4.024 24.181 13.878
4.021 24.029 13.881
4.018 23.874 13.888
4.015 23.717 13.879
4.011 23.551 13.870
4.008 23.394 13.859
4.006 23.237 13.860
4.003 23.083 13.867
4.000 22.925 13.871
3.998 22.767 13.879
3.995 22.613 13.882
3.993 22.451 13.872
3.990 22.296 13.870
3.987 22.137 13.866
3.985 21.984 13.863
3.982 21.814 13.877
3.979 21.668 13.887
3.976 21.507 13.881
3.973 21.351 13.870
3.970 21.191 13.869
3.966 21.039 13.866
3.963 20.874 13.862
3.959 20.719 13.866
3.956 20.563 13.873
3.953 20.410 13.881
3.950 20.244 13.890
3.947 20.089 13.891
3.944 19.930 13.882
3.941 19.778 13.883
3.938 19.616 13.884
3.935 19.458 13.878
3.932 19.303 13.879
3.929 19.144 13.883
3.926 18.984 13.881
3.924 18.831 13.876
3.921 18.672 13.875
3.918 18.513 13.879
3.915 18.358 13.889
3.912 18.198 13.909
3.909 18.038 13.926
3.906 17.886 13.919
3.903 17.731 13.911
3.900 17.572 13.908
3.896 17.408 13.890
3.892 17.254 13.860
3.888 17.095 13.823
3.884 16.930 13.785
3.881 16.771 13.782
3.878 16.621 13.808
3.875 16.460 13.828
3.872 16.309 13.833
3.869 16.146 13.817
3.865 15.981 13.791
3.862 15.833 13.788
3.858 15.670 13.791
3.855 15.510 13.793
3.852 15.359 13.801
3.849 15.198 13.805
3.846 15.045 13.798
3.843 14.881 13.799
3.839 14.723 13.795
3.836 14.565 13.792
3.833 14.417 13.800
3.830 14.249 13.800
3.827 14.092 13.792
3.824 13.936 13.783
3.821 13.777 13.786
3.818 13.621 13.801
3.815 13.463 13.807
3.812 13.309 13.811
3.808 13.148 13.815
3.805 12.992 13.813
3.802 12.828 13.809
3.799 12.677 13.802
3.796 12.513 13.808
3.793 12.361 13.816
3.789 12.199 13.804
3.786 12.039 13.796
3.783 11.888 13.821
3.780 11.731 13.853
3.777 11.570 13.863
3.774 11.415 13.862
3.770 11.254 13.869
3.767 11.104 13.874
3.763 10.937 13.872
3.760 10.788 13.876
3.757 10.624 13.873
3.753 10.470 13.878
3.750 10.306 13.878
3.747 10.154 13.871
3.743 9.991 13.866
3.740 9.832 13.862
3.737 9.675 13.865
3.734 9.518 13.877
3.731 9.361 13.878
3.728 9.199 13.867
3.725 9.044 13.865
3.722 8.884 13.870
3.719 8.725 13.873
3.716 8.563 13.877
3.713 8.415 13.876
3.710 8.252 13.877
3.706 8.092 13.881
3.703 7.937 13.874
3.700 7.770 13.873
3.696 7.617 13.878
3.693 7.459 13.880
3.690 7.299 13.876
3.686 7.138 13.867
3.682 6.984 13.855
3.678 6.818 13.846
3.675 6.665 13.854
3.672 6.502 13.865
3.669 6.353 13.870
3.665 6.187 13.871
3.661 6.027 13.872
3.658 5.876 13.866
3.654 5.712 13.853
3.651 5.551 13.853
3.647 5.397 13.870
3.644 5.233 13.884
3.641 5.080 13.880
3.637 4.921 13.874
3.633 4.758 13.868
3.629 4.598 13.855
3.626 4.440 13.852
3.622 4.281 13.849
3.619 4.122 13.849
3.615 3.964 13.858
3.612 3.806 13.854
3.608 3.645 13.849
3.604 3.481 13.850
3.601 3.324 13.843
3.597 3.167 13.842
3.594 3.011 13.855
3.590 2.851 13.860
3.587 2.696 13.865
3.584 2.536 13.861
3.580 2.368 13.840
3.576 2.208 13.830
3.573 2.051 13.834
3.569 1.892 13.837
3.566 1.737 13.837
3.562 1.570 13.837
3.559 1.409 13.828
3.555 1.259 13.826
3.552 1.099 13.828
3.548 0.931 13.820
3.544 0.773 13.803
3.540 0.606 13.789
3.537 0.444 13.775
3.535 0.370 13.759
4.638 55.927 13.838
4.636 55.759 13.840
4.634 55.599 13.854
4.631 55.432 13.864
4.629 55.285 13.861
4.627 55.117 13.854
4.624 54.962 13.848
4.622 54.803 13.850
4.620 54.643 13.857
4.618 54.482 13.860
4.615 54.327 13.856
4.613 54.162 13.847
4.610 54.011 13.840
4.608 53.852 13.842
4.606 53.688 13.848
4.604 53.531 13.854
4.601 53.373 13.861
4.599 53.212 13.866
4.596 53.047 13.861
4.594 52.898 13.852
4.592 52.737 13.856
4.589 52.574 13.860
4.587 52.419 13.858
4.585 52.258 13.857
4.583 52.096 13.847
4.580 51.947 13.843
4.578 51.783 13.854
4.576 51.623 13.860
4.574 51.461 13.857
4.572 51.314 13.849
4.570 51.152 13.846
4.568 50.984 13.842
4.565 50.829 13.849
4.563 50.674 13.859
4.561 50.513 13.864
4.559 50.353 13.865
4.556 50.195 13.859
4.554 50.038 13.863
4.551 49.875 13.865
4.549 49.723 13.859
4.546 49.554 13.855
4.544 49.405 13.851
4.541 49.248 13.858
4.539 49.083 13.866
4.537 48.926 13.870
4.534 48.770 13.872
4.532 48.603 13.863
4.530 48.456 13.858
4.528 48.292 13.861
4.526 48.134 13.864
4.524 47.978 13.861
4.522 47.817 13.860
4.520 47.655 13.864
4.518 47.508 13.868
4.516 47.341 13.865
4.513 47.185 13.861
4.511 47.022 13.862
4.508 46.864 13.871
4.506 46.713 13.879
4.503 46.544 13.871
4.500 46.394 13.870
4.497 46.234 13.869
4.495 46.077 13.867
4.492 45.919 13.876
4.489 45.762 13.887
4.486 45.593 13.881
4.484 45.444 13.871
4.481 45.286 13.871
4.479 45.124 13.883
4.476 44.970 13.882
4.474 44.815 13.870
4.471 44.650 13.864
4.469 44.499 13.864
4.467 44.335 13.871
4.464 44.181 13.873
4.462 44.013 13.867
4.459 43.865 13.866
4.457 43.706 13.868
4.455 43.551 13.867
4.452 43.387 13.867
4.450 43.235 13.876
4.447 43.070 13.886
4.445 42.915 13.886
4.443 42.752 13.888
4.440 42.608 13.888
4.437 42.432 13.883
4.435 42.288 13.876
4.433 42.130 13.881
4.430 41.965 13.896
4.427 41.806 13.890
4.425 41.655 13.882
4.422 41.493 13.881
4.419 41.342 13.872
4.417 41.177 13.869
4.414 41.027 13.871
4.412 40.864 13.878
4.409 40.705 13.874
4.407 40.553 13.873
4.404 40.391 13.881
4.402 40.236 13.884
4.399 40.077 13.878
4.397 39.917 13.870
4.395 39.767 13.874
4.393 39.606 13.877
4.390 39.446 13.881
4.388 39.288 13.887
4.386 39.132 13.879
4.384 38.976 13.883
4.381 38.817 13.886
4.379 38.663 13.884
4.376 38.502 13.882
4.374 38.347 13.876
4.371 38.188 13.871
4.368 38.030 13.868
4.366 37.871 13.869
4.363 37.725 13.866
4.360 37.563 13.873
4.358 37.396 13.886
4.355 37.246 13.880
4.352 37.087 13.882
4.350 36.936 13.890
4.347 36.769 13.884
4.344 36.615 13.876
4.341 36.457 13.879
4.339 36.302 13.882
4.336 36.146 13.866
4.333 35.992 13.864
4.330 35.826 13.869
4.328 35.670 13.872
4.325 35.520 13.888
4.323 35.359 13.895
4.320 35.201 13.885
4.317 35.048 13.881
4.314 34.885 13.880
4.312 34.726 13.876
4.309 34.573 13.877
4.307 34.415 13.887
4.304 34.257 13.892
4.301 34.103 13.887
4.299 33.935 13.888
4.296 33.789 13.881
4.293 33.629 13.871
4.290 33.476 13.862
4.288 33.312 13.867
4.285 33.158 13.875
4.282 32.999 13.878
4.279 32.842 13.884
4.277 32.689 13.881
4.274 32.526 13.878
4.271 32.369 13.878
4.268 32.213 13.883
4.266 32.057 13.891
4.263 31.900 13.885
4.260 31.738 13.872
4.257 31.586 13.869
4.254 31.425 13.872
4.252 31.272 13.879
4.249 31.113 13.877
4.246 30.951 13.874
4.244 30.802 13.876
4.241 30.636 13.883
4.238 30.479 13.881
4.235 30.324 13.878
4.233 30.168 13.881
4.230 30.012 13.876
4.228 29.856 13.872
4.225 29.693 13.877
4.222 29.537 13.885
4.220 29.383 13.891
4.217 29.223 13.885
4.215 29.063 13.879
4.212 28.909 13.884
4.209 28.751 13.887
4.207 28.595 13.887
4.204 28.440 13.878
4.201 28.277 13.870
4.198 28.123 13.877
4.195 27.961 13.882
4.192 27.809 13.886
4.189 27.644 13.886
4.186 27.492 13.879
4.183 27.337 13.875
4.180 27.175 13.878
4.177 27.022 13.874
4.174 26.866 13.875
4.171 26.700 13.876
4.168 26.550 13.880
4.165 26.385 13.873
4.162 26.231 13.864
4.159 26.078 13.867
4.156 25.918 13.878
4.154 25.758 13.899
4.151 25.606 13.911
4.148 25.443 13.913
4.145 25.291 13.906
4.142 25.129 13.899
4.139 24.972 13.890
4.136 24.816 13.886
4.133 24.657 13.887
4.129 24.501 13.886
4.126 24.344 13.887
4.123 24.187 13.878
4.120 24.028 13.879
4.117 23.863 13.884
4.114 23.716 13.875
4.111 23.555 13.861
4.108 23.399 13.857
4.105 23.240 13.866
4.102 23.080 13.875
4.100 22.926 13.875
4.097 22.773 13.880
4.095 22.610 13.884
4.092 22.453 13.874
4.089 22.292 13.868
4.087 22.135 13.866
4.084 21.979 13.863
4.081 21.824 13.876
4.079 21.670 13.885
4.075 21.506 13.876
4.072 21.345 13.866
4.069 21.193 13.866
4.066 21.037 13.867
4.062 20.870 13.865
4.059 20.727 13.870
4.055 20.559 13.878
4.052 20.406 13.881
4.049 20.247 13.890
4.046 20.088 13.893
4.043 19.935 13.882
4.040 19.775 13.880
4.037 19.619 13.878
4.034 19.455 13.867
4.031 19.298 13.865
4.029 19.150 13.876
4.026 18.985 13.882
4.023 18.827 13.879
4.020 18.672 13.879
4.017 18.513 13.887
4.014 18.359 13.897
4.012 18.196 13.914
4.009 18.046 13.922
4.005 17.887 13.907
4.002 17.725 13.894
3.999 17.577 13.897
3.995 17.401 13.890
3.992 17.253 13.867
3.988 17.093 13.830
3.984 16.931 13.785
3.980 16.776 13.775
3.977 16.618 13.802
3.974 16.463 13.823
3.971 16.301 13.827
3.968 16.151 13.817
3.964 15.980 13.796
3.961 15.831 13.783
3.958 15.671 13.784
3.955 15.517 13.787
3.951 15.354 13.796
3.948 15.203 13.804
3.945 15.038 13.801
3.942 14.886 13.803
3.939 14.720 13.800
3.936 14.568 13.796
3.933 14.414 13.802
3.929 14.249 13.798
3.926 14.097 13.788
3.923 13.928 13.783
3.920 13.782 13.786
3.917 13.622 13.797
3.914 13.464 13.805
3.911 13.305 13.809
3.908 13.149 13.814
3.905 12.996 13.818
3.901 12.827 13.811
3.898 12.671 13.806
3.895 12.518 13.820
3.892 12.355 13.825
3.888 12.201 13.811
3.885 12.042 13.803
3.882 11.894 13.824
3.879 11.727 13.853
3.876 11.572 13.866
3.873 11.413 13.864
3.870 11.261 13.869
3.866 11.098 13.872
3.863 10.940 13.870
3.859 10.788 13.874
3.856 10.622 13.873
3.853 10.473 13.876
3.849 10.308 13.877
3.846 10.148 13.871
3.842 9.991 13.867
3.839 9.835 13.865
3.836 9.678 13.868
3.833 9.516 13.875
3.830 9.355 13.873
3.827 9.203 13.863
3.824 9.042 13.858
3.821 8.880 13.861
3.818 8.727 13.865
3.815 8.571 13.865
3.812 8.403 13.866
3.809 8.250 13.870
3.805 8.090 13.873
3.802 7.936 13.871
3.799 7.780 13.872
3.796 7.617 13.879
3.792 7.456 13.883
3.789 7.297 13.878
3.785 7.143 13.871
3.781 6.980 13.863
3.778 6.824 13.852
3.774 6.663 13.853
3.771 6.504 13.865
3.768 6.348 13.870
3.764 6.191 13.869
3.761 6.029 13.870
3.757 5.872 13.864
3.753 5.708 13.856
3.750 5.554 13.857
3.747 5.397 13.870
3.743 5.237 13.878
3.740 5.077 13.874
3.736 4.920 13.873
3.732 4.759 13.867
3.729 4.602 13.858
3.725 4.436 13.855
3.722 4.285 13.852
3.718 4.118 13.853
3.714 3.959 13.859
3.711 3.807 13.852
3.707 3.645 13.848
3.704 3.491 13.849
3.700 3.323 13.840
3.696 3.165 13.838
3.693 3.006 13.846
3.690 2.856 13.853
3.686 2.683 13.859
3.683 2.531 13.857
3.679 2.371 13.839
3.675 2.215 13.826
3.672 2.045 13.826
3.668 1.893 13.826
3.665 1.733 13.828
3.662 1.572 13.832
3.658 1.414 13.825
3.654 1.254 13.823
3.651 1.093 13.830
3.647 0.934 13.822
3.644 0.775 13.809
3.640 0.610 13.791
3.636 0.457 13.769
3.634 0.364 13.753
4.737 55.912 13.839
4.735 55.761 13.840
4.733 55.600 13.854
4.731 55.435 13.862
4.728 55.279 13.859
4.726 55.127 13.855
4.723 54.958 13.850
4.721 54.805 13.852
4.719 54.646 13.860
4.717 54.478 13.861
4.714 54.322 13.855
4.712 54.176 13.847
4.709 54.000 13.842
4.707 53.850 13.844
4.705 53.695 13.847
4.703 53.529 13.853
4.700 53.371 13.862
4.698 53.209 13.865
4.696 53.051 13.865
4.693 52.892 13.858
4.691 52.736 13.857
4.689 52.575 13.859
4.686 52.411 13.863
4.684 52.267 13.866
4.682 52.097 13.854
4.680 51.942 13.851
4.677 51.779 13.863
4.675 51.623 13.871
4.673 51.466 13.865
4.671 51.305 13.856
4.669 51.148 13.846
4.667 50.994 13.842
4.665 50.831 13.851
4.662 50.671 13.856
4.660 50.510 13.860
4.658 50.349 13.866
4.655 50.195 13.863
4.653 50.043 13.863
4.650 49.874 13.863
4.648 49.726 13.859
4.645 49.559 13.855
4.643 49.400 13.851
4.640 49.244 13.857
4.638 49.085 13.864
4.636 48.924 13.866
4.633 48.771 13.866
4.631 48.609 13.853
4.629 48.447 13.847
4.627 48.298 13.852
4.625 48.132 13.857
4.623 47.980 13.863
4.621 47.820 13.863
4.619 47.651 13.868
4.617 47.498 13.873
4.615 47.344 13.870
4.612 47.185 13.865
4.610 47.026 13.860
4.607 46.866 13.869
4.605 46.709 13.879
4.602 46.550 13.874
4.599 46.392 13.870
4.597 46.235 13.870
4.594 46.073 13.873
4.591 45.915 13.881
4.588 45.757 13.886
4.586 45.603 13.884
4.583 45.439 13.876
4.580 45.287 13.875
4.578 45.126 13.886
4.575 44.965 13.888
4.573 44.810 13.877
4.570 44.653 13.870
4.568 44.493 13.865
4.566 44.342 13.863
4.563 44.183 13.866
4.561 44.022 13.863
4.558 43.868 13.863
4.556 43.696 13.870
4.554 43.550 13.870
4.551 43.391 13.868
4.549 43.229 13.877
4.547 43.076 13.886
4.544 42.910 13.885
4.542 42.757 13.887
4.539 42.599 13.887
4.537 42.444 13.884
4.534 42.279 13.874
4.532 42.124 13.882
4.529 41.966 13.896
4.527 41.814 13.891
4.524 41.651 13.884
4.521 41.497 13.880
4.518 41.336 13.874
4.516 41.185 13.867
4.513 41.022 13.864
4.511 40.867 13.875
4.508 40.713 13.876
4.506 40.548 13.875
4.503 40.392 13.883
4.501 40.229 13.883
4.499 40.081 13.879
4.496 39.919 13.873
4.494 39.761 13.872
4.492 39.602 13.875
4.489 39.447 13.882
4.487 39.292 13.883
4.485 39.133 13.874
4.483 38.977 13.875
4.480 38.819 13.876
4.478 38.662 13.878
4.475 38.496 13.873
4.473 38.347 13.871
4.470 38.189 13.874
4.468 38.036 13.871
4.465 37.869 13.870
4.462 37.717 13.868
4.460 37.567 13.876
4.457 37.395 13.886
4.454 37.245 13.878
4.451 37.091 13.877
4.449 36.930 13.888
4.446 36.770 13.887
4.443 36.618 13.878
4.441 36.461 13.884
4.438 36.300 13.885
4.435 36.145 13.872
4.432 35.988 13.867
4.430 35.833 13.871
4.427 35.671 13.877
4.424 35.513 13.889
4.422 35.352 13.893
4.419 35.201 13.880
4.416 35.048 13.875
4.413 34.886 13.874
4.411 34.732 13.871
4.408 34.571 13.874
4.406 34.419 13.885
4.403 34.254 13.892
4.401 34.102 13.889
4.398 33.943 13.887
4.395 33.785 13.883
4.392 33.628 13.874
4.389 33.472 13.862
4.387 33.317 13.868
4.384 33.153 13.875
4.381 33.005 13.874
4.378 32.837 13.880
4.376 32.685 13.883
4.373 32.526 13.881
4.370 32.371 13.881
4.368 32.215 13.892
4.365 32.056 13.900
4.362 31.895 13.888
4.359 31.737 13.879
4.356 31.586 13.875
4.354 31.428 13.875
4.351 31.270 13.882
4.348 31.109 13.877
4.345 30.955 13.874
4.343 30.795 13.881
4.340 30.643 13.884
4.337 30.483 13.882
4.335 30.326 13.877
4.332 30.166 13.881
4.329 30.005 13.877
4.327 29.856 13.873
4.324 29.696 13.880
4.322 29.539 13.886
4.319 29.377 13.888
4.317 29.226 13.881
4.314 29.069 13.876
4.311 28.905 13.877
4.308 28.750 13.880
4.306 28.593 13.885
4.303 28.438 13.881
4.300 28.275 13.870
4.297 28.119 13.875
4.294 27.968 13.885
4.291 27.808 13.887
4.288 27.649 13.885
4.285 27.489 13.878
4.282 27.334 13.874
4.279 27.178 13.874
4.276 27.021 13.868
4.273 26.862 13.869
4.270 26.704 13.872
4.267 26.548 13.877
4.264 26.385 13.872
4.261 26.239 13.867
4.258 26.069 13.871
4.256 25.916 13.886
4.253 25.763 13.905
4.250 25.609 13.910
4.247 25.443 13.911
4.244 25.285 13.908
4.241 25.130 13.899
4.238 24.973 13.890
4.235 24.816 13.880
4.232 24.661 13.880
4.229 24.496 13.886
4.225 24.343 13.883
4.222 24.186 13.877
4.219 24.030 13.877
4.216 23.871 13.877
4.213 23.707 13.866
4.210 23.557 13.853
4.207 23.399 13.857
4.204 23.240 13.874
4.202 23.083 13.884
4.199 22.927 13.885
4.196 22.764 13.884
4.194 22.610 13.882
4.191 22.456 13.875
4.189 22.294 13.871
4.186 22.140 13.871
4.183 21.978 13.870
4.181 21.827 13.879
4.177 21.660 13.882
4.174 21.510 13.873
4.171 21.348 13.861
4.168 21.190 13.861
4.165 21.034 13.864
4.161 20.879 13.865
4.158 20.719 13.870
4.155 20.559 13.874
4.151 20.404 13.875
4.148 20.249 13.883
4.145 20.096 13.887
4.142 19.927 13.878
4.139 19.774 13.880
4.136 19.615 13.872
4.133 19.461 13.856
4.130 19.300 13.856
4.128 19.142 13.870
4.125 18.988 13.881
4.122 18.832 13.886
4.119 18.671 13.885
4.116 18.511 13.892
4.114 18.357 13.906
4.111 18.206 13.920
4.108 18.041 13.923
4.104 17.883 13.904
4.101 17.727 13.889
4.098 17.570 13.890
4.094 17.410 13.886
4.091 17.250 13.869
4.087 17.091 13.836
4.083 16.934 13.792
4.080 16.780 13.777
4.077 16.618 13.801
4.074 16.463 13.819
4.070 16.302 13.826
4.067 16.145 13.824
4.064 15.990 13.805
4.060 15.826 13.790
4.057 15.673 13.784
4.054 15.512 13.787
4.051 15.354 13.798
4.047 15.197 13.803
4.044 15.043 13.803
4.041 14.884 13.803
4.038 14.726 13.799
4.035 14.569 13.798
4.032 14.409 13.803
4.028 14.247 13.798
4.025 14.099 13.788
4.022 13.931 13.783
4.019 13.783 13.789
4.016 13.619 13.797
4.013 13.464 13.799
4.010 13.304 13.804
4.007 13.147 13.811
4.004 12.989 13.816
4.001 12.834 13.818
3.997 12.674 13.824
3.995 12.527 13.841
3.991 12.361 13.846
3.988 12.195 13.833
3.985 12.046 13.819
3.982 11.887 13.830
3.979 11.731 13.853
3.975 11.575 13.865
3.972 11.412 13.865
3.969 11.264 13.872
3.965 11.095 13.877
3.962 10.946 13.878
3.959 10.783 13.880
3.955 10.624 13.880
3.952 10.467 13.883
3.949 10.311 13.883
3.945 10.151 13.873
3.942 9.992 13.865
3.938 9.832 13.864
3.935 9.678 13.865
3.932 9.522 13.869
3.929 9.360 13.865
3.926 9.192 13.862
3.923 9.042 13.860
3.920 8.884 13.859
3.917 8.722 13.863
3.914 8.569 13.858
3.911 8.409 13.858
3.908 8.251 13.865
3.905 8.093 13.870
3.901 7.931 13.868
3.898 7.776 13.867
3.895 7.619 13.875
3.891 7.456 13.881
3.888 7.297 13.877
3.885 7.145 13.875
3.881 6.983 13.873
3.877 6.822 13.861
3.874 6.667 13.859
3.870 6.504 13.870
3.867 6.350 13.877
3.863 6.185 13.875
3.860 6.033 13.872
3.856 5.870 13.868
3.853 5.716 13.863
3.849 5.550 13.864
3.846 5.394 13.871
3.843 5.242 13.873
3.839 5.073 13.871
3.835 4.918 13.868
3.832 4.762 13.862
3.828 4.602 13.861
3.824 4.441 13.858
3.821 4.278 13.856
3.817 4.127 13.862
3.814 3.961 13.862
3.810 3.802 13.854
3.806 3.643 13.852
3.803 3.490 13.848
3.799 3.324 13.835
3.795 3.164 13.833
3.792 3.007 13.841
3.789 2.850 13.849
3.785 2.696 13.856
3.782 2.531 13.853
3.778 2.362 13.840
3.775 2.213 13.828
3.771 2.053 13.824
3.768 1.885 13.822
3.764 1.734 13.824
3.761 1.574 13.828
3.757 1.410 13.822
3.754 1.253 13.819
3.750 1.098 13.826
3.747 0.934 13.827
3.743 0.776 13.814
3.739 0.608 13.794
3.735 0.450 13.769
3.733 0.377 13.753
4.837 55.923 13.844
4.835 55.752 13.847
4.832 55.598 13.855
4.830 55.433 13.861
4.828 55.285 13.857
4.825 55.119 13.853
4.823 54.961 13.851
4.821 54.799 13.852
4.819 54.644 13.863
4.816 54.484 13.863
4.814 54.320 13.860
4.812 54.168 13.853
4.809 54.006 13.849
4.807 53.850 13.852
4.805 53.691 13.851
4.802 53.532 13.853
4.800 53.369 13.859
4.798 53.214 13.860
4.795 53.053 13.861
4.793 52.893 13.858
4.790 52.737 13.854
4.788 52.580 13.857
4.786 52.417 13.870
4.784 52.249 13.873
4.782 52.109 13.860
4.779 51.938 13.857
4.777 51.778 13.866
4.775 51.619 13.877
4.773 51.465 13.874
4.771 51.307 13.862
4.769 51.145 13.852
4.766 50.994 13.849
4.764 50.829 13.857
4.762 50.673 13.856
4.760 50.513 13.859
4.758 50.356 13.873
4.755 50.187 13.870
4.753 50.036 13.869
4.750 49.873 13.874
4.747 49.722 13.866
4.745 49.559 13.860
4.742 49.408 13.855
4.740 49.248 13.858
4.737 49.079 13.864
4.735 48.923 13.869
4.733 48.771 13.869
4.731 48.611 13.854
4.728 48.452 13.841
4.726 48.292 13.844
4.725 48.143 13.851
4.723 47.969 13.856
4.721 47.818 13.862
4.719 47.665 13.869
4.717 47.498 13.872
4.714 47.338 13.874
4.712 47.181 13.871
4.710 47.030 13.863
4.707 46.863 13.870
4.705 46.709 13.878
4.702 46.554 13.874
4.699 46.392 13.868
4.696 46.233 13.868
4.693 46.079 13.873
4.691 45.922 13.879
4.688 45.754 13.881
4.685 45.599 13.885
4.683 45.444 13.877
4.680 45.284 13.873
4.678 45.127 13.886
4.675 44.967 13.887
4.673 44.807 13.881
4.670 44.656 13.877
4.668 44.491 13.870
4.665 44.340 13.865
4.663 44.179 13.864
4.660 44.021 13.865
4.658 43.870 13.864
4.656 43.700 13.870
4.653 43.549 13.869
4.651 43.390 13.866
4.648 43.232 13.870
4.646 43.072 13.878
4.644 42.914 13.881
4.641 42.759 13.883
4.639 42.598 13.883
4.636 42.443 13.885
4.634 42.286 13.878
4.631 42.135 13.881
4.629 41.963 13.895
4.626 41.804 13.889
4.624 41.653 13.879
4.621 41.498 13.881
4.618 41.338 13.879
4.616 41.184 13.869
4.613 41.023 13.867
4.610 40.858 13.875
4.608 40.711 13.881
4.605 40.547 13.879
4.603 40.399 13.883
4.601 40.235 13.886
4.598 40.070 13.878
4.596 39.928 13.872
4.593 39.761 13.872
4.591 39.602 13.876
4.589 39.449 13.885
4.587 39.291 13.883
4.585 39.136 13.873
4.582 38.972 13.869
4.580 38.819 13.867
4.577 38.662 13.865
4.575 38.507 13.859
4.572 38.346 13.864
4.570 38.186 13.876
4.567 38.033 13.876
4.565 37.877 13.876
4.562 37.713 13.876
4.559 37.560 13.884
4.557 37.404 13.892
4.554 37.245 13.883
4.551 37.087 13.880
4.548 36.928 13.887
4.546 36.773 13.884
4.543 36.622 13.879
4.540 36.459 13.886
4.537 36.296 13.887
4.535 36.149 13.879
4.532 35.987 13.871
4.529 35.831 13.874
4.527 35.677 13.880
4.524 35.513 13.884
4.521 35.361 13.883
4.519 35.200 13.874
4.516 35.041 13.867
4.513 34.886 13.870
4.511 34.728 13.873
4.508 34.577 13.879
4.506 34.417 13.888
4.503 34.257 13.892
4.500 34.096 13.888
4.497 33.945 13.883
4.495 33.786 13.884
4.492 33.631 13.874
4.489 33.473 13.865
4.486 33.313 13.872
4.484 33.165 13.880
4.481 32.993 13.880
4.478 32.840 13.888
4.476 32.687 13.890
4.473 32.527 13.885
4.470 32.367 13.886
4.467 32.212 13.894
4.465 32.056 13.899
4.462 31.899 13.889
4.459 31.745 13.886
4.456 31.585 13.884
4.453 31.425 13.883
4.451 31.266 13.884
4.448 31.109 13.879
4.445 30.961 13.877
4.442 30.793 13.879
4.440 30.638 13.880
4.437 30.483 13.877
4.434 30.323 13.876
4.432 30.172 13.881
4.429 30.010 13.878
4.426 29.850 13.877
4.424 29.698 13.884
4.421 29.534 13.885
4.419 29.384 13.888
4.416 29.223 13.880
4.414 29.065 13.877
4.411 28.908 13.878
4.408 28.752 13.878
4.406 28.597 13.887
4.403 28.435 13.887
4.400 28.281 13.875
4.397 28.126 13.877
4.394 27.961 13.890
4.391 27.802 13.887
4.388 27.650 13.884
4.385 27.493 13.881
4.382 27.333 13.875
4.379 27.177 13.874
4.376 27.022 13.868
4.372 26.860 13.867
4.370 26.705 13.873
4.367 26.547 13.876
4.364 26.392 13.871
4.361 26.232 13.867
4.358 26.076 13.874
4.355 25.916 13.890
4.353 25.756 13.904
4.350 25.606 13.908
4.347 25.447 13.906
4.344 25.287 13.905
4.341 25.131 13.896
4.338 24.970 13.885
4.335 24.823 13.874
4.331 24.653 13.875
4.328 24.498 13.883
4.325 24.349 13.882
4.322 24.180 13.875
4.319 24.030 13.875
4.316 23.866 13.873
4.313 23.718 13.864
4.310 23.557 13.855
4.307 23.398 13.859
4.304 23.242 13.879
4.302 23.082 13.891
4.299 22.925 13.889
4.296 22.769 13.883
4.294 22.608 13.877
4.291 22.457 13.872
4.288 22.291 13.872
4.286 22.138 13.874
4.283 21.984 13.874
4.280 21.823 13.882
4.277 21.662 13.880
4.274 21.505 13.870
4.271 21.350 13.859
4.268 21.195 13.854
4.264 21.033 13.859
4.261 20.877 13.864
4.258 20.719 13.872
4.254 20.563 13.873
4.251 20.402 13.870
4.248 20.246 13.877
4.245 20.096 13.881
4.242 19.931 13.881
4.239 19.773 13.885
4.236 19.618 13.878
4.233 19.456 13.861
4.230 19.303 13.858
4.227 19.143 13.874
4.225 18.990 13.887
4.222 18.825 13.892
4.219 18.673 13.887
4.217 18.525 13.891
4.213 18.348 13.909
4.211 18.205 13.921
4.208 18.043 13.920
4.204 17.877 13.903
4.201 17.727 13.889
4.198 17.569 13.891
4.194 17.416 13.886
4.191 17.248 13.875
4.187 17.105 13.856
4.183 16.930 13.817
4.179 16.771 13.796
4.177 16.619 13.815
4.173 16.462 13.827
4.170 16.306 13.834
4.167 16.146 13.835
4.164 15.988 13.816
4.160 15.828 13.799
4.157 15.677 13.789
4.154 15.513 13.789
4.151 15.355 13.805
4.148 15.201 13.809
4.144 15.043 13.802
4.141 14.884 13.801
4.138 14.724 13.794
4.135 14.566 13.790
4.132 14.411 13.798
4.128 14.246 13.793
4.125 14.098 13.789
4.122 13.939 13.789
4.119 13.777 13.792
4.116 13.618 13.797
4.113 13.467 13.797
4.110 13.302 13.801
4.107 13.149 13.811
4.103 12.986 13.817
4.101 12.838 13.829
4.098 12.677 13.844
4.095 12.518 13.859
4.092 12.363 13.864
4.088 12.212 13.852
4.085 12.041 13.839
4.081 11.882 13.841
4.078 11.733 13.850
4.075 11.574 13.861
4.072 11.417 13.866
4.069 11.257 13.872
4.065 11.096 13.879
4.062 10.947 13.882
4.059 10.784 13.878
4.055 10.624 13.876
4.052 10.467 13.879
4.048 10.312 13.877
4.045 10.151 13.870
4.042 9.993 13.865
4.038 9.830 13.865
4.035 9.678 13.870
4.032 9.514 13.871
4.029 9.361 13.865
4.026 9.203 13.861
4.023 9.041 13.863
4.020 8.882 13.861
4.017 8.724 13.862
4.014 8.567 13.856
4.011 8.404 13.854
4.008 8.255 13.863
4.005 8.088 13.870
4.001 7.938 13.868
3.998 7.771 13.865
3.995 7.619 13.876
3.992 7.462 13.884
3.988 7.297 13.882
3.984 7.141 13.885
3.981 6.988 13.887
3.977 6.826 13.876
3.974 6.663 13.870
3.970 6.505 13.877
3.967 6.350 13.881
3.964 6.195 13.877
3.960 6.030 13.874
3.956 5.869 13.874
3.953 5.715 13.872
3.949 5.553 13.871
3.946 5.393 13.876
3.942 5.241 13.873
3.939 5.075 13.868
3.935 4.927 13.866
3.931 4.750 13.856
3.928 4.602 13.858
3.924 4.439 13.858
3.921 4.280 13.858
3.917 4.123 13.864
3.914 3.973 13.863
3.910 3.802 13.856
3.906 3.644 13.853
3.903 3.480 13.848
3.899 3.328 13.831
3.895 3.168 13.830
3.892 3.005 13.843
3.889 2.852 13.849
3.885 2.686 13.852
3.882 2.527 13.850
3.878 2.377 13.842
3.875 2.209 13.833
3.871 2.052 13.830
3.867 1.885 13.824
3.864 1.739 13.825
3.861 1.568 13.829
3.857 1.410 13.823
3.854 1.259 13.816
3.850 1.089 13.822
3.847 0.937 13.828
3.843 0.773 13.817
3.839 0.614 13.796
3.835 0.449 13.776
3.833 0.374 13.760
4.937 55.917 13.851
4.935 55.758 13.853
4.933 55.604 13.858
4.930 55.435 13.863
4.928 55.278 13.857
4.925 55.121 13.853
4.923 54.964 13.854
4.921 54.802 13.852
4.919 54.640 13.861
4.916 54.483 13.862
4.914 54.330 13.855
4.912 54.164 13.853
4.909 54.009 13.851
4.907 53.845 13.849
4.905 53.694 13.849
4.902 53.534 13.852
4.900 53.366 13.858
4.897 53.207 13.858
4.895 53.055 13.859
4.893 52.891 13.857
4.890 52.742 13.850
4.888 52.577 13.854
4.886 52.420 13.868
4.884 52.255 13.876
4.881 52.090 13.866
4.879 51.945 13.863
4.877 51.774 13.871
4.875 51.621 13.880
4.873 51.464 13.877
4.871 51.308 13.862
4.869 51.145 13.852
4.866 50.992 13.852
4.864 50.832 13.857
4.862 50.666 13.853
4.860 50.517 13.856
4.857 50.351 13.869
4.855 50.192 13.868
4.852 50.036 13.862
4.850 49.878 13.866
4.847 49.718 13.869
4.845 49.559 13.864
4.842 49.404 13.857
4.840 49.241 13.858
4.838 49.086 13.861
4.835 48.929 13.870
4.833 48.764 13.871
4.831 48.611 13.855
4.829 48.455 13.843
4.826 48.294 13.839
4.824 48.141 13.843
4.823 47.975 13.851
4.821 47.820 13.853
4.819 47.659 13.855
4.816 47.501 13.860
4.814 47.342 13.865
4.812 47.176 13.866
4.810 47.031 13.863
4.807 46.871 13.871
4.805 46.706 13.879
4.802 46.543 13.876
4.799 46.391 13.869
4.796 46.233 13.869
4.793 46.078 13.870
4.791 45.917 13.873
4.788 45.758 13.875
4.785 45.600 13.882
4.783 45.442 13.880
4.780 45.291 13.875
4.777 45.120 13.884
4.775 44.970 13.888
4.773 44.809 13.885
4.770 44.654 13.882
4.768 44.493 13.875
4.765 44.340 13.869
4.763 44.174 13.865
4.761 44.025 13.865
4.758 43.859 13.862
4.756 43.711 13.868
4.753 43.548 13.867
4.751 43.388 13.862
4.748 43.235 13.864
4.746 43.077 13.870
4.744 42.914 13.876
4.741 42.758 13.875
4.739 42.606 13.877
4.736 42.432 13.882
4.734 42.286 13.878
4.731 42.125 13.884
4.729 41.969 13.892
4.726 41.808 13.882
4.723 41.651 13.877
4.721 41.499 13.876
4.718 41.336 13.877
4.715 41.176 13.874
4.713 41.029 13.868
4.710 40.869 13.880
4.708 40.704 13.886
4.705 40.553 13.883
4.703 40.385 13.886
4.701 40.238 13.890
4.698 40.073 13.883
4.696 39.919 13.870
4.694 39.769 13.872
4.691 39.603 13.875
4.689 39.450 13.881
4.687 39.290 13.880
4.685 39.130 13.870
4.682 38.978 13.868
4.680 38.820 13.865
4.677 38.660 13.862
4.675 38.504 13.859
4.672 38.348 13.867
4.670 38.189 13.883
4.667 38.026 13.883
4.665 37.881 13.879
4.662 37.713 13.881
4.659 37.556 13.890
4.657 37.402 13.895
4.654 37.247 13.888
4.651 37.092 13.883
4.648 36.926 13.884
4.646 36.773 13.880
4.643 36.614 13.876
4.640 36.457 13.881
4.638 36.302 13.887
4.635 36.147 13.875
4.632 35.990 13.872
4.629 35.824 13.879
4.627 35.675 13.881
4.624 35.517 13.885
4.621 35.360 13.882
4.618 35.201 13.870
4.616 35.045 13.866
4.613 34.892 13.869
4.610 34.726 13.872
4.608 34.575 13.880
4.605 34.408 13.890
4.603 34.261 13.892
4.600 34.104 13.890
4.597 33.936 13.888
4.595 33.795 13.883
4.592 33.621 13.875
4.589 33.475 13.868
4.586 33.305 13.871
4.584 33.160 13.880
4.581 33.001 13.884
4.578 32.843 13.893
4.576 32.682 13.890
4.573 32.528 13.884
4.570 32.373 13.887
4.567 32.217 13.891
4.564 32.050 13.892
4.562 31.895 13.885
4.559 31.745 13.885
4.556 31.578 13.888
4.553 31.431 13.886
4.550 31.266 13.884
4.548 31.113 13.885
4.545 30.951 13.883
4.542 30.802 13.881
4.540 30.643 13.879
4.537 30.473 13.872
4.534 30.328 13.875
4.532 30.168 13.879
4.529 30.009 13.877
4.526 29.853 13.879
4.524 29.694 13.886
4.521 29.543 13.886
4.519 29.376 13.888
4.516 29.222 13.882
4.514 29.068 13.882
4.511 28.907 13.882
4.508 28.749 13.880
4.505 28.592 13.887
4.503 28.438 13.886
4.500 28.277 13.873
4.497 28.123 13.875
4.494 27.962 13.891
4.491 27.811 13.891
4.488 27.649 13.888
4.485 27.493 13.883
4.482 27.333 13.877
4.478 27.175 13.874
4.476 27.025 13.871
4.472 26.862 13.872
4.470 26.704 13.877
4.467 26.542 13.878
4.464 26.396 13.877
4.461 26.228 13.872
4.458 26.073 13.876
4.456 25.923 13.894
4.453 25.759 13.902
4.450 25.599 13.900
4.447 25.443 13.897
4.444 25.293 13.895
4.441 25.127 13.889
4.438 24.975 13.877
4.434 24.818 13.869
4.431 24.658 13.872
4.428 24.497 13.883
4.425 24.340 13.887
4.422 24.186 13.882
4.419 24.028 13.880
4.416 23.871 13.879
4.413 23.713 13.870
4.409 23.551 13.864
4.407 23.397 13.865
4.404 23.239 13.880
4.402 23.087 13.895
4.399 22.924 13.892
4.396 22.768 13.882
4.393 22.608 13.874
4.391 22.454 13.871
4.388 22.299 13.870
4.386 22.132 13.871
4.383 21.978 13.870
4.380 21.823 13.876
4.377 21.667 13.877
4.374 21.509 13.869
4.371 21.347 13.861
4.368 21.194 13.857
4.364 21.039 13.859
4.361 20.873 13.867
4.358 20.717 13.876
4.355 20.568 13.876
4.351 20.401 13.870
4.348 20.247 13.877
4.345 20.093 13.883
4.342 19.929 13.889
4.339 19.778 13.897
4.336 19.613 13.883
4.333 19.458 13.865
4.330 19.306 13.860
4.327 19.140 13.870
4.325 18.988 13.887
4.322 18.831 13.896
4.319 18.670 13.888
4.316 18.515 13.890
4.313 18.355 13.908
4.311 18.206 13.922
4.307 18.039 13.922
4.304 17.888 13.908
4.301 17.720 13.904
4.298 17.572 13.908
4.294 17.412 13.902
4.291 17.251 13.897
4.287 17.096 13.890
4.284 16.941 13.854
4.280 16.777 13.824
4.277 16.617 13.831
4.273 16.461 13.840
4.270 16.307 13.848
4.267 16.151 13.850
4.264 15.990 13.835
4.260 15.827 13.813
4.257 15.674 13.799
4.254 15.514 13.798
4.251 15.358 13.809
4.247 15.199 13.814
4.244 15.042 13.806
4.241 14.880 13.800
4.238 14.724 13.793
4.234 14.568 13.791
4.231 14.408 13.792
4.228 14.259 13.792
4.225 14.087 13.789
4.222 13.938 13.791
4.219 13.776 13.793
4.216 13.619 13.793
4.213 13.463 13.797
4.209 13.305 13.803
4.207 13.152 13.811
4.203 12.990 13.817
4.200 12.831 13.834
4.198 12.675 13.856
4.195 12.527 13.871
4.192 12.361 13.874
4.188 12.207 13.868
4.185 12.048 13.862
4.182 11.888 13.855
4.178 11.731 13.857
4.175 11.573 13.864
4.172 11.417 13.867
4.169 11.256 13.878
4.165 11.102 13.890
4.162 10.945 13.889
4.158 10.782 13.880
4.155 10.632 13.875
4.151 10.467 13.877
4.148 10.305 13.875
4.145 10.148 13.872
4.141 9.992 13.866
4.138 9.840 13.870
4.135 9.675 13.877
4.132 9.515 13.875
4.129 9.358 13.868
4.126 9.199 13.865
4.123 9.041 13.864
4.120 8.883 13.862
4.117 8.728 13.863
4.114 8.568 13.855
4.111 8.408 13.854
4.107 8.244 13.864
4.105 8.099 13.873
4.101 7.933 13.870
4.098 7.768 13.862
4.095 7.621 13.870
4.091 7.456 13.880
4.088 7.304 13.879
4.084 7.143 13.883
4.081 6.980 13.892
4.077 6.829 13.888
4.074 6.662 13.882
4.070 6.513 13.885
4.067 6.344 13.884
4.063 6.190 13.877
4.060 6.031 13.878
4.056 5.874 13.880
4.053 5.710 13.876
4.049 5.557 13.873
4.046 5.399 13.873
4.042 5.236 13.872
4.038 5.073 13.867
4.035 4.920 13.861
4.031 4.760 13.858
4.028 4.594 13.856
4.024 4.441 13.858
4.021 4.287 13.861
4.017 4.120 13.861
4.013 3.963 13.860
4.010 3.805 13.856
4.006 3.645 13.849
4.002 3.483 13.842
3.999 3.324 13.828
3.995 3.162 13.829
3.992 3.004 13.846
3.988 2.849 13.853
3.985 2.691 13.850
3.981 2.528 13.847
3.978 2.377 13.842
3.974 2.208 13.839
3.971 2.054 13.835
3.967 1.893 13.828
3.964 1.728 13.830
3.961 1.571 13.832
3.957 1.415 13.826
3.953 1.252 13.818
3.950 1.092 13.819
3.947 0.939 13.829
3.943 0.775 13.821
3.939 0.609 13.802
3.935 0.455 13.778
3.933 0.376 13.765
5.037 55.912 13.856
5.034 55.758 13.858
5.032 55.594 13.861
5.030 55.441 13.862
5.027 55.276 13.859
5.025 55.121 13.857
5.023 54.963 13.858
5.021 54.806 13.859
5.018 54.638 13.866
5.016 54.486 13.866
5.013 54.319 13.855
5.011 54.165 13.858
5.009 54.010 13.856
5.006 53.840 13.847
5.004 53.691 13.846
5.002 53.528 13.850
5.000 53.375 13.855
4.997 53.212 13.859
4.995 53.061 13.858
4.992 52.888 13.855
4.990 52.730 13.852
4.988 52.583 13.854
4.986 52.415 13.866
4.983 52.259 13.876
4.981 52.098 13.869
4.979 51.942 13.870
4.977 51.775 13.876
4.975 51.616 13.882
4.973 51.466 13.879
4.970 51.299 13.863
4.968 51.149 13.855
4.966 50.992 13.856
4.964 50.829 13.857
4.962 50.676 13.851
4.959 50.513 13.853
4.957 50.350 13.865
4.955 50.195 13.862
4.952 50.035 13.854
4.950 49.881 13.859
4.947 49.719 13.867
4.945 49.559 13.865
4.942 49.402 13.857
4.939 49.241 13.857
4.937 49.088 13.858
4.935 48.923 13.866
4.933 48.764 13.868
4.930 48.612 13.851
4.928 48.455 13.836
4.926 48.294 13.828
4.924 48.143 13.835
4.922 47.976 13.845
4.920 47.818 13.845
4.918 47.664 13.846
4.916 47.500 13.852
4.914 47.347 13.864
4.912 47.177 13.870
4.909 47.024 13.869
4.907 46.869 13.875
4.904 46.709 13.881
4.901 46.547 13.875
4.899 46.392 13.872
4.896 46.234 13.871
4.893 46.080 13.871
4.890 45.913 13.868
4.887 45.755 13.874
4.885 45.601 13.881
4.882 45.446 13.879
4.880 45.282 13.875
4.877 45.125 13.879
4.875 44.969 13.884
4.872 44.809 13.883
4.870 44.649 13.878
4.867 44.500 13.871
4.865 44.336 13.869
4.863 44.177 13.868
4.860 44.019 13.864
4.858 43.863 13.866
4.855 43.711 13.871
4.853 43.543 13.868
4.851 43.393 13.862
4.848 43.235 13.864
4.846 43.069 13.870
4.843 42.916 13.875
4.841 42.760 13.874
4.838 42.593 13.880
4.836 42.447 13.884
4.833 42.283 13.878
4.831 42.122 13.879
4.829 41.973 13.885
4.826 41.815 13.875
4.823 41.653 13.871
4.821 41.497 13.876
4.818 41.332 13.879
4.815 41.180 13.878
4.813 41.021 13.873
4.810 40.872 13.881
4.807 40.701 13.886
4.805 40.545 13.884
4.803 40.390 13.886
4.800 40.236 13.892
4.798 40.081 13.889
4.795 39.918 13.876
4.793 39.761 13.878
4.791 39.606 13.882
4.789 39.444 13.882
4.787 39.296 13.877
4.784 39.127 13.867
4.782 38.978 13.868
4.779 38.814 13.866
4.777 38.666 13.865
4.774 38.499 13.861
4.772 38.350 13.868
4.770 38.191 13.883
4.767 38.027 13.882
4.764 37.875 13.881
4.762 37.717 13.883
4.759 37.563 13.893
4.756 37.398 13.898
4.753 37.240 13.889
4.751 37.086 13.883
4.748 36.933 13.878
4.745 36.775 13.878
4.743 36.616 13.878
4.740 36.458 13.885
4.737 36.300 13.890
4.734 36.142 13.878
4.732 35.992 13.877
4.729 35.832 13.886
4.726 35.667 13.885
4.724 35.518 13.883
4.721 35.356 13.876
4.718 35.203 13.867
4.715 35.041 13.871
4.713 34.890 13.875
4.710 34.734 13.876
4.708 34.571 13.884
4.705 34.416 13.895
4.703 34.253 13.895
4.700 34.098 13.891
4.697 33.945 13.892
4.695 33.783 13.891
4.692 33.630 13.882
4.689 33.466 13.876
4.686 33.324 13.877
4.683 33.150 13.883
4.681 32.998 13.886
4.678 32.846 13.891
4.675 32.686 13.891
4.672 32.522 13.886
4.670 32.369 13.891
4.667 32.215 13.894
4.664 32.058 13.888
4.661 31.893 13.878
4.659 31.743 13.882
4.656 31.586 13.888
4.653 31.424 13.885
4.650 31.266 13.886
4.648 31.117 13.892
4.645 30.951 13.892
4.642 30.795 13.889
4.639 30.641 13.883
4.637 30.481 13.872
4.634 30.326 13.874
4.631 30.165 13.876
4.629 30.014 13.873
4.626 29.853 13.878
4.624 29.691 13.882
4.621 29.536 13.884
4.619 29.381 13.884
4.616 29.223 13.877
4.613 29.066 13.879
4.611 28.914 13.879
4.608 28.748 13.876
4.605 28.593 13.886
4.602 28.434 13.888
4.599 28.282 13.873
4.596 28.118 13.875
4.594 27.962 13.890
4.591 27.809 13.890
4.588 27.645 13.887
4.585 27.493 13.882
4.581 27.336 13.878
4.578 27.177 13.874
4.575 27.017 13.870
4.572 26.860 13.871
4.569 26.708 13.872
4.567 26.550 13.876
4.564 26.386 13.877
4.561 26.232 13.875
4.558 26.080 13.881
4.555 25.915 13.893
4.552 25.760 13.895
4.549 25.601 13.888
4.546 25.442 13.886
4.544 25.291 13.884
4.540 25.129 13.876
4.537 24.975 13.868
4.534 24.809 13.861
4.531 24.659 13.869
4.528 24.497 13.886
4.525 24.347 13.900
4.522 24.183 13.895
4.519 24.032 13.890
4.516 23.868 13.887
4.513 23.715 13.876
4.510 23.556 13.874
4.507 23.394 13.872
4.504 23.245 13.880
4.501 23.080 13.894
4.499 22.926 13.888
4.496 22.762 13.874
4.493 22.610 13.869
4.491 22.450 13.867
4.488 22.294 13.871
4.486 22.140 13.873
4.483 21.978 13.867
4.480 21.825 13.874
4.477 21.668 13.881
4.474 21.509 13.875
4.471 21.345 13.866
4.467 21.190 13.861
4.464 21.030 13.864
4.461 20.885 13.872
4.458 20.716 13.878
4.454 20.561 13.879
4.451 20.402 13.872
4.448 20.250 13.876
4.445 20.087 13.879
4.442 19.931 13.884
4.439 19.780 13.895
4.436 19.615 13.886
4.433 19.455 13.869
4.430 19.306 13.866
4.427 19.141 13.875
4.425 18.986 13.887
4.422 18.833 13.896
4.419 18.669 13.893
4.416 18.516 13.891
4.413 18.356 13.908
4.411 18.202 13.923
4.407 18.043 13.924
4.404 17.882 13.915
4.401 17.730 13.917
4.398 17.571 13.921
4.394 17.412 13.918
4.391 17.257 13.921
4.388 17.094 13.921
4.384 16.939 13.886
4.380 16.779 13.845
4.377 16.621 13.838
4.374 16.466 13.846
4.370 16.300 13.853
4.367 16.152 13.855
4.364 15.985 13.842
4.360 15.831 13.825
4.357 15.672 13.806
4.354 15.513 13.804
4.351 15.366 13.814
4.347 15.196 13.814
4.344 15.037 13.807
4.341 14.883 13.802
4.338 14.729 13.795
4.334 14.566 13.792
4.331 14.406 13.794
4.328 14.253 13.795
4.325 14.095 13.795
4.322 13.935 13.804
4.319 13.779 13.806
4.316 13.620 13.804
4.313 13.465 13.812
4.310 13.308 13.818
4.307 13.151 13.816
4.303 12.989 13.820
4.301 12.841 13.836
4.298 12.678 13.856
4.295 12.513 13.868
4.292 12.368 13.869
4.288 12.200 13.872
4.285 12.051 13.872
4.282 11.891 13.868
4.278 11.725 13.867
4.275 11.576 13.867
4.272 11.419 13.871
4.269 11.257 13.883
4.265 11.099 13.894
4.262 10.947 13.893
4.258 10.782 13.882
4.255 10.622 13.874
4.252 10.469 13.878
4.248 10.311 13.875
4.245 10.150 13.870
4.241 9.991 13.863
4.238 9.833 13.864
4.235 9.678 13.873
4.232 9.517 13.874
4.229 9.358 13.871
4.226 9.203 13.872
4.223 9.037 13.871
4.220 8.886 13.869
4.217 8.727 13.869
4.214 8.563 13.863
4.211 8.411 13.861
4.208 8.248 13.871
4.205 8.092 13.877
4.201 7.937 13.873
4.198 7.772 13.864
4.195 7.620 13.870
4.191 7.457 13.882
4.188 7.302 13.884
4.184 7.143 13.886
4.181 6.985 13.895
4.178 6.824 13.896
4.174 6.669 13.890
4.171 6.510 13.888
4.167 6.350 13.881
4.163 6.187 13.874
4.160 6.029 13.875
4.156 5.870 13.877
4.153 5.721 13.876
4.149 5.549 13.871
4.146 5.395 13.870
4.142 5.238 13.872
4.138 5.073 13.864
4.135 4.915 13.857
4.131 4.763 13.853
4.128 4.599 13.853
4.124 4.442 13.858
4.121 4.280 13.861
4.117 4.124 13.863
4.114 3.964 13.864
4.110 3.805 13.863
4.106 3.645 13.854
4.102 3.484 13.840
4.099 3.320 13.828
4.095 3.163 13.830
4.092 3.014 13.849
4.089 2.846 13.855
4.085 2.696 13.849
4.081 2.524 13.845
4.078 2.369 13.845
4.075 2.215 13.850
4.071 2.051 13.844
4.068 1.892 13.834
4.064 1.732 13.836
4.061 1.580 13.838
4.057 1.410 13.825
4.053 1.249 13.816
4.050 1.093 13.815
4.047 0.933 13.821
4.043 0.771 13.817
4.039 0.618 13.800
4.035 0.448 13.789
4.033 0.376 13.780
5.137 55.921 13.858
5.135 55.761 13.855
5.132 55.586 13.856
5.130 55.441 13.860
5.128 55.282 13.860
5.126 55.120 13.858
5.123 54.956 13.856
5.121 54.805 13.859
5.119 54.636 13.866
5.116 54.484 13.861
5.114 54.330 13.853
5.112 54.162 13.857
5.109 54.003 13.854
5.107 53.855 13.844
5.104 53.689 13.840
5.102 53.537 13.846
5.100 53.363 13.854
5.098 53.214 13.854
5.095 53.056 13.852
5.093 52.895 13.853
5.091 52.740 13.852
5.088 52.566 13.851
5.086 52.420 13.859
5.084 52.261 13.865
5.081 52.095 13.861
5.079 51.944 13.864
5.077 51.779 13.870
5.075 51.623 13.875
5.073 51.458 13.871
5.071 51.313 13.858
5.069 51.148 13.853
5.066 50.985 13.852
5.064 50.830 13.853
5.062 50.666 13.848
5.060 50.514 13.849
5.057 50.352 13.861
5.055 50.199 13.859
5.052 50.038 13.850
5.050 49.875 13.855
5.048 49.717 13.868
5.045 49.560 13.869
5.042 49.402 13.863
5.040 49.243 13.859
5.038 49.087 13.861
5.035 48.926 13.867
5.033 48.767 13.867
5.031 48.612 13.853
5.028 48.451 13.838
5.026 48.294 13.831
5.024 48.138 13.835
5.023 47.976 13.845
5.021 47.821 13.844
5.019 47.662 13.843
5.016 47.504 13.848
5.014 47.337 13.859
5.012 47.187 13.872
5.010 47.020 13.872
5.007 46.868 13.873
5.005 46.709 13.878
5.002 46.553 13.872
4.999 46.394 13.873
4.996 46.228 13.871
4.993 46.074 13.869
4.991 45.921 13.867
4.988 45.759 13.871
4.985 45.598 13.877
4.983 45.447 13.875
4.980 45.282 13.871
4.977 45.124 13.875
4.975 44.970 13.880
4.973 44.812 13.878
4.970 44.648 13.876
4.968 44.492 13.871
4.965 44.337 13.871
4.963 44.182 13.871
4.960 44.015 13.868
4.958 43.866 13.872
4.956 43.702 13.871
4.953 43.551 13.870
4.951 43.388 13.865
4.949 43.237 13.864
4.946 43.073 13.868
4.944 42.910 13.871
4.941 42.760 13.876
4.939 42.596 13.883
4.936 42.443 13.884
4.934 42.280 13.879
4.931 42.129 13.876
4.929 41.969 13.875
4.926 41.813 13.867
4.923 41.655 13.867
4.921 41.490 13.871
4.918 41.341 13.873
4.916 41.180 13.876
4.913 41.026 13.874
4.910 40.864 13.878
4.908 40.704 13.881
4.905 40.549 13.882
4.903 40.393 13.884
4.900 40.230 13.885
4.898 40.077 13.885
4.896 39.924 13.875
4.893 39.759 13.876
4.891 39.604 13.881
4.889 39.451 13.876
4.887 39.290 13.868
4.885 39.136 13.862
4.882 38.978 13.865
4.880 38.815 13.867
4.877 38.659 13.866
4.875 38.505 13.865
4.872 38.345 13.866
4.870 38.192 13.875
4.867 38.028 13.878
4.865 37.876 13.876
4.862 37.711 13.875
4.859 37.556 13.887
4.857 37.407 13.893
4.854 37.239 13.886
4.851 37.089 13.882
4.848 36.933 13.880
4.846 36.774 13.876
4.843 36.619 13.884
4.840 36.455 13.891
4.838 36.305 13.889
4.835 36.136 13.880
4.832 35.990 13.880
4.829 35.829 13.891
4.827 35.670 13.887
4.824 35.517 13.880
4.821 35.354 13.875
4.818 35.203 13.870
4.816 35.049 13.876
4.813 34.882 13.880
4.811 34.732 13.879
4.808 34.573 13.886
4.806 34.413 13.897
4.803 34.256 13.897
4.800 34.101 13.892
4.798 33.942 13.894
4.795 33.785 13.891
4.792 33.629 13.882
4.789 33.470 13.878
4.787 33.316 13.878
4.784 33.156 13.877
4.781 32.999 13.878
4.778 32.843 13.885
4.775 32.688 13.880
4.773 32.523 13.880
4.770 32.371 13.889
4.767 32.211 13.888
4.764 32.058 13.882
4.761 31.894 13.876
4.759 31.740 13.884
4.756 31.583 13.895
4.753 31.427 13.895
4.751 31.266 13.895
4.748 31.111 13.900
4.745 30.957 13.899
4.742 30.797 13.890
4.740 30.635 13.878
4.737 30.485 13.867
4.734 30.324 13.867
4.732 30.170 13.871
4.729 30.012 13.870
4.726 29.848 13.874
4.724 29.695 13.880
4.721 29.538 13.881
4.719 29.383 13.881
4.716 29.219 13.877
4.714 29.069 13.876
4.711 28.907 13.878
4.708 28.749 13.879
4.705 28.598 13.883
4.703 28.435 13.883
4.700 28.280 13.870
4.697 28.119 13.873
4.694 27.963 13.886
4.691 27.806 13.888
4.688 27.650 13.887
4.685 27.494 13.881
4.681 27.333 13.876
4.678 27.175 13.875
4.675 27.021 13.874
4.672 26.860 13.875
4.669 26.702 13.874
4.667 26.547 13.876
4.664 26.390 13.877
4.661 26.233 13.877
4.658 26.072 13.881
4.655 25.920 13.890
4.653 25.761 13.891
4.649 25.602 13.882
4.647 25.447 13.882
4.644 25.283 13.881
4.640 25.129 13.875
4.637 24.971 13.868
4.634 24.815 13.861
4.631 24.660 13.869
4.628 24.499 13.891
4.625 24.344 13.906
4.622 24.185 13.903
4.619 24.028 13.893
4.616 23.867 13.886
4.613 23.714 13.879
4.610 23.553 13.880
4.607 23.401 13.879
4.604 23.242 13.882
4.601 23.083 13.893
4.599 22.920 13.888
4.596 22.771 13.872
4.593 22.612 13.867
4.591 22.449 13.872
4.588 22.293 13.876
4.586 22.141 13.878
4.583 21.981 13.873
4.580 21.824 13.878
4.577 21.660 13.888
4.574 21.506 13.884
4.571 21.350 13.872
4.568 21.198 13.865
4.564 21.030 13.868
4.561 20.876 13.873
4.558 20.721 13.873
4.554 20.566 13.874
4.551 20.398 13.869
4.548 20.248 13.868
4.545 20.089 13.872
4.542 19.932 13.879
4.539 19.774 13.893
4.536 19.620 13.888
4.533 19.452 13.873
4.530 19.304 13.868
4.527 19.145 13.879
4.525 18.987 13.890
4.522 18.831 13.896
4.519 18.670 13.897
4.516 18.511 13.895
4.513 18.365 13.904
4.510 18.195 13.912
4.507 18.043 13.914
4.504 17.885 13.914
4.501 17.726 13.921
4.498 17.570 13.926
4.495 17.417 13.927
4.491 17.254 13.940
4.488 17.105 13.943
4.484 16.939 13.907
4.480 16.770 13.861
4.477 16.621 13.846
4.474 16.464 13.850
4.470 16.305 13.857
4.467 16.150 13.861
4.464 15.989 13.852
4.460 15.833 13.834
4.457 15.675 13.813
4.454 15.513 13.809
4.450 15.357 13.811
4.447 15.196 13.812
4.444 15.043 13.813
4.441 14.885 13.814
4.438 14.720 13.808
4.435 14.573 13.801
4.431 14.412 13.802
4.428 14.252 13.806
4.425 14.093 13.815
4.422 13.936 13.826
4.419 13.784 13.829
4.416 13.622 13.826
4.413 13.468 13.831
4.410 13.305 13.833
4.407 13.150 13.827
4.403 12.993 13.826
4.400 12.834 13.837
4.398 12.679 13.853
4.394 12.522 13.857
4.391 12.361 13.856
4.388 12.207 13.864
4.385 12.044 13.873
4.382 11.890 13.878
4.379 11.737 13.874
4.375 11.569 13.871
4.372 11.417 13.877
4.369 11.259 13.887
4.365 11.098 13.894
4.362 10.948 13.890
4.358 10.782 13.880
4.355 10.628 13.875
4.351 10.462 13.880
4.348 10.312 13.882
4.345 10.156 13.876
4.341 9.989 13.869
4.338 9.834 13.872
4.335 9.680 13.876
4.332 9.513 13.875
4.329 9.358 13.873
4.326 9.203 13.875
4.323 9.046 13.878
4.320 8.886 13.877
4.317 8.727 13.871
4.314 8.561 13.868
4.310 8.406 13.866
4.308 8.259 13.870
4.304 8.089 13.877
4.301 7.930 13.873
4.298 7.776 13.861
4.294 7.614 13.867
4.291 7.460 13.884
4.288 7.303 13.887
4.284 7.140 13.885
4.281 6.987 13.895
4.277 6.826 13.899
4.274 6.669 13.892
4.270 6.506 13.888
4.266 6.345 13.879
4.263 6.190 13.872
4.259 6.032 13.875
4.256 5.877 13.876
4.252 5.712 13.871
4.249 5.550 13.866
4.245 5.397 13.864
4.242 5.236 13.867
4.238 5.079 13.861
4.234 4.914 13.857
4.231 4.754 13.857
4.228 4.602 13.856
4.224 4.444 13.859
4.220 4.282 13.862
4.217 4.119 13.866
4.213 3.968 13.869
4.210 3.807 13.870
4.206 3.643 13.859
4.202 3.483 13.842
4.198 3.329 13.828
4.195 3.164 13.831
4.192 3.005 13.847
4.188 2.849 13.851
4.185 2.695 13.845
4.181 2.526 13.842
4.178 2.373 13.845
4.174 2.215 13.854
4.171 2.052 13.848
4.167 1.888 13.835
4.164 1.735 13.840
4.160 1.571 13.844
4.157 1.415 13.831
4.153 1.258 13.818
4.150 1.092 13.812
4.146 0.932 13.817
4.142 0.771 13.813
4.138 0.609 13.794
4.135 0.451 13.781
4.133 0.374 13.776
5.236 55.915 13.854
5.234 55.759 13.851
5.232 55.602 13.852
5.229 55.428 13.857
5.227 55.282 13.860
5.224 55.118 13.855
5.222 54.967 13.852
5.220 54.800 13.855
5.218 54.648 13.859
5.215 54.480 13.857
5.213 54.325 13.852
5.211 54.164 13.856
5.208 54.006 13.854
5.206 53.853 13.845
5.203 53.687 13.843
5.201 53.536 13.851
5.199 53.368 13.858
5.197 53.212 13.853
5.194 53.058 13.852
5.192 52.887 13.852
5.190 52.744 13.851
5.187 52.576 13.849
5.185 52.414 13.853
5.183 52.259 13.859
5.181 52.105 13.858
5.178 51.933 13.859
5.176 51.785 13.865
5.174 51.625 13.869
5.172 51.455 13.861
5.170 51.305 13.853
5.168 51.149 13.856
5.166 50.997 13.859
5.163 50.827 13.856
5.161 50.671 13.851
5.159 50.513 13.854
5.156 50.356 13.863
5.154 50.191 13.855
5.151 50.041 13.847
5.149 49.885 13.852
5.147 49.718 13.869
5.144 49.555 13.875
5.141 49.400 13.869
5.139 49.244 13.869
5.137 49.082 13.867
5.134 48.927 13.868
5.132 48.763 13.867
5.130 48.614 13.856
5.128 48.451 13.846
5.125 48.293 13.844
5.124 48.137 13.849
5.122 47.979 13.856
5.120 47.814 13.851
5.118 47.663 13.849
5.115 47.502 13.852
5.113 47.341 13.860
5.111 47.187 13.877
5.109 47.023 13.880
5.106 46.867 13.877
5.104 46.712 13.881
5.101 46.543 13.882
5.098 46.391 13.882
5.095 46.236 13.876
5.092 46.076 13.872
5.090 45.914 13.869
5.087 45.758 13.871
5.084 45.601 13.873
5.082 45.442 13.872
5.079 45.288 13.868
5.076 45.127 13.871
5.074 44.968 13.875
5.071 44.807 13.872
5.069 44.657 13.872
5.067 44.497 13.871
5.064 44.336 13.876
5.062 44.175 13.879
5.060 44.020 13.879
5.057 43.861 13.879
5.055 43.706 13.876
5.052 43.548 13.873
5.050 43.392 13.869
5.047 43.227 13.867
5.045 43.075 13.868
5.043 42.915 13.871
5.040 42.759 13.880
5.038 42.598 13.887
5.035 42.441 13.890
5.033 42.289 13.883
5.030 42.121 13.875
5.028 41.973 13.873
5.025 41.807 13.865
5.022 41.656 13.863
5.020 41.497 13.865
5.017 41.343 13.868
5.015 41.183 13.872
5.012 41.021 13.873
5.009 40.858 13.877
5.007 40.712 13.881
5.004 40.551 13.884
5.002 40.393 13.887
5.000 40.232 13.889
4.997 40.079 13.886
4.995 39.920 13.877
4.992 39.759 13.879
4.990 39.601 13.882
4.988 39.448 13.877
4.986 39.292 13.866
4.983 39.134 13.861
4.981 38.976 13.865
4.979 38.819 13.868
4.977 38.664 13.870
4.974 38.503 13.870
4.971 38.344 13.869
4.969 38.190 13.874
4.966 38.036 13.875
4.964 37.874 13.868
4.961 37.721 13.869
4.958 37.554 13.878
4.956 37.403 13.884
4.953 37.243 13.881
4.950 37.090 13.881
4.947 36.935 13.881
4.944 36.771 13.879
4.942 36.613 13.886
4.939 36.458 13.895
4.937 36.302 13.890
4.934 36.143 13.876
4.931 35.989 13.880
4.928 35.831 13.891
4.926 35.671 13.888
4.923 35.518 13.884
4.920 35.363 13.879
4.917 35.195 13.879
4.915 35.047 13.884
4.912 34.888 13.884
4.910 34.728 13.880
4.907 34.572 13.885
4.905 34.414 13.894
4.902 34.253 13.896
4.899 34.104 13.891
4.897 33.944 13.897
4.894 33.789 13.900
4.891 33.622 13.893
4.888 33.475 13.889
4.886 33.307 13.888
4.883 33.160 13.884
4.880 33.003 13.880
4.877 32.836 13.884
4.874 32.686 13.881
4.872 32.529 13.880
4.869 32.370 13.888
4.866 32.208 13.888
4.863 32.057 13.878
4.861 31.905 13.872
4.858 31.736 13.882
4.855 31.584 13.896
4.852 31.428 13.896
4.850 31.266 13.902
4.847 31.109 13.909
4.844 30.952 13.907
4.842 30.799 13.895
4.839 30.639 13.879
4.836 30.482 13.869
4.833 30.327 13.867
4.831 30.165 13.875
4.828 30.015 13.873
4.825 29.853 13.874
4.823 29.689 13.883
4.820 29.539 13.882
4.818 29.382 13.883
4.815 29.224 13.881
4.812 29.067 13.877
4.810 28.906 13.880
4.807 28.755 13.879
4.804 28.586 13.879
4.801 28.434 13.876
4.799 28.289 13.863
4.796 28.116 13.869
4.793 27.966 13.884
4.790 27.804 13.888
4.787 27.655 13.888
4.784 27.489 13.885
4.781 27.335 13.877
4.778 27.178 13.876
4.774 27.018 13.874
4.771 26.861 13.872
4.769 26.711 13.870
4.766 26.546 13.873
4.763 26.390 13.875
4.760 26.232 13.877
4.757 26.074 13.883
4.754 25.918 13.891
4.752 25.758 13.893
4.748 25.596 13.885
4.746 25.446 13.885
4.743 25.292 13.884
4.740 25.126 13.880
4.737 24.978 13.873
4.733 24.812 13.862
4.730 24.659 13.870
4.727 24.503 13.889
4.724 24.338 13.908
4.721 24.186 13.906
4.718 24.030 13.895
4.715 23.873 13.889
4.712 23.713 13.886
4.709 23.554 13.884
4.706 23.397 13.882
4.703 23.237 13.881
4.700 23.085 13.884
4.698 22.927 13.884
4.695 22.767 13.872
4.693 22.617 13.870
4.690 22.447 13.878
4.688 22.299 13.884
4.685 22.136 13.885
4.682 21.980 13.877
4.679 21.822 13.880
4.676 21.664 13.892
4.673 21.507 13.889
4.670 21.350 13.877
4.667 21.193 13.871
4.664 21.037 13.873
4.660 20.874 13.872
4.657 20.721 13.871
4.653 20.557 13.873
4.650 20.407 13.868
4.647 20.249 13.862
4.644 20.088 13.861
4.641 19.932 13.870
4.638 19.770 13.890
4.635 19.620 13.895
4.632 19.460 13.885
4.629 19.308 13.880
4.626 19.143 13.884
4.624 18.980 13.890
4.621 18.830 13.895
4.618 18.674 13.890
4.615 18.514 13.886
4.612 18.361 13.892
4.609 18.197 13.894
4.606 18.038 13.898
4.603 17.887 13.909
4.600 17.732 13.919
4.597 17.571 13.926
4.594 17.413 13.931
4.590 17.255 13.944
4.587 17.095 13.951
4.584 16.940 13.920
4.580 16.781 13.869
4.576 16.620 13.851
4.573 16.461 13.851
4.570 16.312 13.856
4.566 16.147 13.866
4.563 15.989 13.864
4.560 15.835 13.849
4.556 15.672 13.831
4.553 15.514 13.826
4.550 15.361 13.825
4.546 15.199 13.822
4.543 15.040 13.828
4.540 14.886 13.836
4.537 14.729 13.831
4.534 14.569 13.824
4.531 14.413 13.823
4.528 14.252 13.832
4.525 14.099 13.842
4.522 13.941 13.848
4.519 13.782 13.851
4.515 13.626 13.845
4.512 13.466 13.847
4.509 13.315 13.850
4.506 13.151 13.843
4.503 12.990 13.840
4.500 12.835 13.846
4.497 12.675 13.859
4.494 12.523 13.856
4.490 12.359 13.851
4.487 12.210 13.863
4.484 12.052 13.877
4.481 11.883 13.880
4.478 11.732 13.877
4.474 11.574 13.876
4.471 11.420 13.880
4.468 11.257 13.891
4.465 11.103 13.896
4.461 10.940 13.888
4.457 10.787 13.877
4.454 10.625 13.877
4.451 10.471 13.881
4.447 10.310 13.886
4.444 10.150 13.887
4.441 9.995 13.882
4.437 9.836 13.882
4.434 9.676 13.885
4.431 9.520 13.878
4.428 9.358 13.875
4.425 9.200 13.882
4.422 9.042 13.884
4.419 8.890 13.881
4.416 8.724 13.875
4.413 8.571 13.869
4.410 8.406 13.868
4.407 8.252 13.871
4.403 8.092 13.872
4.400 7.929 13.870
4.397 7.779 13.861
4.393 7.613 13.869
4.390 7.460 13.892
4.387 7.299 13.895
4.383 7.144 13.889
4.380 6.992 13.897
4.376 6.821 13.899
4.373 6.670 13.889
4.369 6.509 13.881
4.366 6.345 13.871
4.362 6.189 13.866
4.359 6.028 13.871
4.355 5.873 13.876
4.352 5.719 13.873
4.348 5.553 13.865
4.345 5.402 13.863
4.341 5.226 13.861
4.337 5.077 13.858
4.334 4.916 13.855
4.330 4.760 13.855
4.327 4.597 13.858
4.323 4.442 13.857
4.320 4.278 13.861
4.316 4.123 13.869
4.313 3.972 13.871
4.309 3.804 13.872
4.305 3.648 13.862
4.301 3.482 13.841
4.298 3.327 13.831
4.294 3.168 13.835
4.291 3.006 13.844
4.287 2.848 13.846
4.284 2.690 13.843
4.280 2.533 13.841
4.277 2.375 13.847
4.274 2.208 13.855
4.270 2.050 13.847
4.267 1.891 13.837
4.263 1.733 13.845
4.260 1.579 13.851
4.256 1.416 13.841
4.252 1.252 13.826
4.249 1.092 13.816
4.245 0.934 13.815
4.242 0.777 13.810
4.238 0.612 13.790
4.234 0.443 13.774
4.232 0.376 13.770
5.336 55.916 13.850
5.333 55.754 13.846
5.331 55.599 13.853
5.329 55.444 13.857
5.326 55.272 13.858
5.324 55.123 13.856
5.322 54.959 13.850
5.319 54.802 13.850
5.317 54.643 13.857
5.315 54.490 13.855
5.313 54.325 13.855
5.310 54.158 13.861
5.308 54.007 13.859
5.306 53.855 13.855
5.303 53.683 13.852
5.301 53.526 13.859
5.299 53.369 13.866
5.296 53.216 13.858
5.294 53.053 13.854
5.291 52.893 13.852
5.289 52.735 13.845
5.287 52.580 13.842
5.284 52.424 13.846
5.282 52.251 13.848
5.280 52.104 13.851
5.278 51.948 13.854
5.276 51.776 13.860
5.274 51.628 13.867
5.271 51.461 13.862
5.269 51.305 13.861
5.267 51.144 13.862
5.265 50.992 13.863
5.263 50.827 13.860
5.261 50.677 13.852
5.258 50.508 13.859
5.256 50.351 13.868
5.254 50.195 13.861
5.251 50.034 13.851
5.248 49.879 13.853
5.246 49.720 13.868
5.244 49.559 13.873
5.241 49.401 13.870
5.239 49.245 13.869
5.236 49.083 13.869
5.234 48.926 13.865
5.232 48.765 13.862
5.229 48.607 13.854
5.227 48.458 13.847
5.225 48.296 13.851
5.223 48.133 13.858
5.221 47.973 13.863
5.219 47.818 13.852
5.217 47.663 13.847
5.215 47.501 13.846
5.213 47.347 13.850
5.210 47.179 13.866
5.208 47.024 13.874
5.206 46.874 13.873
5.203 46.708 13.876
5.200 46.544 13.884
5.198 46.387 13.884
5.195 46.238 13.876
5.192 46.071 13.871
5.189 45.922 13.872
5.186 45.758 13.873
5.184 45.603 13.875
5.181 45.439 13.872
5.178 45.283 13.867
5.176 45.131 13.873
5.174 44.967 13.873
5.171 44.811 13.867
5.169 44.652 13.867
5.166 44.497 13.871
5.164 44.336 13.879
5.162 44.176 13.886
5.159 44.019 13.886
5.157 43.866 13.884
5.154 43.703 13.882
5.152 43.544 13.880
5.150 43.387 13.876
5.147 43.232 13.873
5.145 43.071 13.872
5.142 42.916 13.876
5.140 42.758 13.884
5.138 42.602 13.890
5.135 42.441 13.892
5.132 42.281 13.880
5.130 42.127 13.874
5.127 41.971 13.873
5.124 41.807 13.865
5.122 41.659 13.866
5.119 41.493 13.867
5.117 41.339 13.869
5.114 41.178 13.872
5.112 41.027 13.875
5.109 40.861 13.877
5.106 40.713 13.877
5.104 40.543 13.879
5.102 40.394 13.887
5.099 40.234 13.891
5.097 40.075 13.887
5.094 39.922 13.882
5.092 39.760 13.882
5.090 39.608 13.884
5.088 39.449 13.879
5.085 39.285 13.869
5.083 39.138 13.865
5.081 38.978 13.870
5.078 38.813 13.874
5.076 38.664 13.874
5.074 38.502 13.874
5.071 38.348 13.877
5.068 38.183 13.878
5.066 38.036 13.871
5.063 37.872 13.865
5.060 37.719 13.867
5.058 37.557 13.872
5.055 37.404 13.878
5.052 37.244 13.876
5.050 37.087 13.881
5.047 36.930 13.883
5.044 36.769 13.885
5.042 36.620 13.895
5.039 36.455 13.905
5.036 36.302 13.896
5.033 36.148 13.880
5.030 35.982 13.878
5.028 35.829 13.886
5.025 35.673 13.889
5.023 35.516 13.886
5.020 35.357 13.885
5.017 35.195 13.889
5.015 35.048 13.891
5.012 34.889 13.888
5.009 34.734 13.879
5.006 34.565 13.883
5.004 34.418 13.891
5.001 34.254 13.891
4.999 34.101 13.892
4.996 33.939 13.895
4.994 33.787 13.896
4.991 33.626 13.897
4.988 33.472 13.896
4.985 33.312 13.894
4.983 33.161 13.887
4.980 32.998 13.881
4.977 32.841 13.882
4.974 32.683 13.880
4.971 32.525 13.884
4.969 32.375 13.892
4.966 32.209 13.893
4.963 32.053 13.885
4.960 31.899 13.876
4.957 31.739 13.886
4.955 31.590 13.896
4.952 31.424 13.893
4.949 31.267 13.898
4.947 31.111 13.909
4.944 30.954 13.909
4.941 30.798 13.899
4.938 30.639 13.885
4.936 30.486 13.874
4.933 30.323 13.874
4.930 30.164 13.882
4.928 30.009 13.881
4.925 29.853 13.881
4.923 29.697 13.888
4.920 29.538 13.889
4.917 29.380 13.884
4.915 29.224 13.877
4.912 29.062 13.874
4.909 28.908 13.877
4.907 28.752 13.874
4.904 28.597 13.872
4.901 28.438 13.869
4.898 28.278 13.855
4.895 28.122 13.861
4.892 27.961 13.879
4.890 27.809 13.886
4.886 27.650 13.889
4.883 27.491 13.884
4.880 27.334 13.875
4.877 27.176 13.875
4.874 27.020 13.872
4.871 26.862 13.870
4.868 26.703 13.870
4.865 26.550 13.872
4.862 26.386 13.875
4.860 26.234 13.881
4.857 26.076 13.885
4.854 25.917 13.889
4.851 25.760 13.891
4.848 25.604 13.886
4.845 25.443 13.888
4.842 25.286 13.890
4.839 25.131 13.885
4.836 24.972 13.881
4.833 24.819 13.871
4.830 24.656 13.875
4.827 24.501 13.892
4.824 24.346 13.904
4.821 24.187 13.903
4.817 24.026 13.895
4.814 23.870 13.887
4.811 23.713 13.885
4.808 23.553 13.885
4.805 23.399 13.880
4.803 23.238 13.879
4.800 23.086 13.880
4.797 22.923 13.883
4.795 22.765 13.881
4.792 22.609 13.881
4.790 22.457 13.886
4.787 22.297 13.891
4.785 22.136 13.892
4.782 21.985 13.886
4.779 21.819 13.888
4.776 21.665 13.895
4.773 21.512 13.897
4.770 21.347 13.887
4.766 21.186 13.880
4.763 21.040 13.879
4.760 20.877 13.874
4.756 20.719 13.870
4.753 20.564 13.871
4.750 20.403 13.871
4.746 20.247 13.860
4.743 20.085 13.852
4.740 19.939 13.862
4.737 19.773 13.889
4.735 19.616 13.898
4.732 19.459 13.894
4.729 19.298 13.888
4.726 19.148 13.886
4.723 18.988 13.890
4.721 18.826 13.895
4.718 18.671 13.887
4.715 18.520 13.883
4.712 18.353 13.884
4.709 18.197 13.882
4.706 18.048 13.890
4.703 17.885 13.905
4.700 17.722 13.917
4.697 17.574 13.924
4.693 17.414 13.927
4.690 17.263 13.934
4.687 17.095 13.944
4.683 16.935 13.920
4.679 16.779 13.877
4.676 16.619 13.860
4.672 16.466 13.861
4.669 16.310 13.865
4.666 16.146 13.872
4.663 15.990 13.873
4.660 15.837 13.865
4.656 15.677 13.854
4.653 15.514 13.851
4.650 15.359 13.848
4.646 15.204 13.841
4.643 15.043 13.843
4.640 14.888 13.851
4.637 14.731 13.853
4.634 14.566 13.849
4.631 14.414 13.851
4.628 14.258 13.864
4.625 14.105 13.870
4.621 13.934 13.866
4.618 13.783 13.865
4.615 13.626 13.861
4.612 13.467 13.857
4.609 13.315 13.860
4.606 13.147 13.859
4.603 12.997 13.853
4.600 12.835 13.863
4.597 12.680 13.874
4.593 12.525 13.868
4.590 12.363 13.860
4.587 12.203 13.869
4.584 12.047 13.880
4.581 11.889 13.882
4.577 11.732 13.877
4.574 11.573 13.875
4.571 11.419 13.881
4.568 11.262 13.891
4.564 11.103 13.894
4.561 10.941 13.887
4.557 10.786 13.881
4.553 10.622 13.882
4.550 10.473 13.884
4.547 10.312 13.890
4.544 10.152 13.894
4.540 9.994 13.889
4.537 9.832 13.887
4.534 9.679 13.886
4.531 9.517 13.877
4.528 9.363 13.878
4.525 9.202 13.886
4.522 9.043 13.893
4.519 8.892 13.892
4.516 8.723 13.880
4.512 8.568 13.870
4.509 8.411 13.870
4.506 8.242 13.867
4.503 8.095 13.868
4.500 7.933 13.867
4.496 7.772 13.859
4.493 7.621 13.870
4.490 7.460 13.895
4.487 7.300 13.897
4.483 7.145 13.889
4.480 6.985 13.893
4.476 6.828 13.896
4.472 6.664 13.886
4.469 6.511 13.877
4.465 6.348 13.872
4.462 6.187 13.870
4.458 6.035 13.875
4.455 5.873 13.882
4.451 5.710 13.875
4.448 5.553 13.863
4.444 5.397 13.859
4.440 5.231 13.858
4.437 5.076 13.853
4.433 4.915 13.852
4.430 4.763 13.857
4.426 4.599 13.860
4.422 4.434 13.852
4.419 4.288 13.859
4.416 4.128 13.868
4.412 3.960 13.868
4.408 3.805 13.867
4.405 3.651 13.857
4.401 3.483 13.840
4.397 3.318 13.834
4.394 3.166 13.838
4.390 3.009 13.844
4.387 2.853 13.846
4.383 2.686 13.844
4.380 2.532 13.847
4.377 2.366 13.852
4.373 2.218 13.853
4.370 2.055 13.845
4.366 1.894 13.837
4.363 1.730 13.845
4.360 1.580 13.850
4.356 1.413 13.839
4.352 1.252 13.823
4.348 1.095 13.812
4.345 0.933 13.812
4.341 0.769 13.806
4.337 0.610 13.790
4.333 0.451 13.762
5.435 55.913 13.849
5.433 55.760 13.847
5.431 55.595 13.852
5.428 55.442 13.858
5.426 55.281 13.855
5.424 55.117 13.853
5.421 54.961 13.852
5.419 54.802 13.850
5.417 54.650 13.854
5.414 54.480 13.852
5.412 54.324 13.854
5.410 54.170 13.861
5.408 54.007 13.863
5.405 53.843 13.858
5.403 53.688 13.856
5.401 53.534 13.863
5.398 53.372 13.866
5.396 53.209 13.859
5.393 53.054 13.852
5.391 52.891 13.849
5.389 52.739 13.844
5.386 52.582 13.841
5.384 52.416 13.843
5.382 52.267 13.844
5.380 52.102 13.844
5.377 51.941 13.848
5.375 51.783 13.853
5.373 51.623 13.858
5.371 51.468 13.860
5.369 51.300 13.864
5.367 51.149 13.865
5.365 50.986 13.864
5.362 50.829 13.859
5.360 50.673 13.850
5.358 50.513 13.858
5.356 50.353 13.870
5.353 50.192 13.868
5.351 50.036 13.863
5.348 49.876 13.867
5.346 49.719 13.872
5.343 49.562 13.872
5.341 49.401 13.868
5.338 49.242 13.865
5.336 49.083 13.866
5.334 48.928 13.868
5.331 48.772 13.867
5.329 48.609 13.862
5.327 48.449 13.857
5.325 48.290 13.859
5.323 48.138 13.864
5.321 47.979 13.863
5.319 47.817 13.849
5.317 47.664 13.842
5.314 47.498 13.839
5.312 47.344 13.844
5.310 47.188 13.861
5.308 47.025 13.869
5.305 46.868 13.869
5.303 46.702 13.875
5.300 46.550 13.881
5.297 46.395 13.878
5.294 46.232 13.872
5.292 46.076 13.866
5.289 45.916 13.871
5.286 45.762 13.875
5.284 45.608 13.875
5.281 45.433 13.871
5.278 45.295 13.871
5.276 45.125 13.875
5.273 44.965 13.873
5.271 44.812 13.866
5.268 44.651 13.863
5.266 44.497 13.872
5.264 44.338 13.881
5.261 44.174 13.884
5.259 44.024 13.886
5.257 43.862 13.885
5.254 43.706 13.881
5.252 43.546 13.878
5.249 43.389 13.880
5.247 43.232 13.874
5.244 43.071 13.874
5.242 42.916 13.880
5.240 42.756 13.885
5.237 42.602 13.887
5.235 42.444 13.887
5.232 42.280 13.880
5.229 42.126 13.875
5.227 41.969 13.875
5.224 41.815 13.870
5.222 41.649 13.869
5.219 41.500 13.866
5.216 41.338 13.864
5.214 41.185 13.868
5.211 41.020 13.873
5.209 40.867 13.876
5.206 40.707 13.875
5.204 40.554 13.878
5.201 40.396 13.885
5.199 40.229 13.888
5.196 40.076 13.889
5.194 39.918 13.887
5.192 39.760 13.887
5.190 39.603 13.887
5.187 39.449 13.879
5.185 39.296 13.867
5.183 39.134 13.863
5.180 38.977 13.869
5.178 38.817 13.870
5.176 38.657 13.870
5.173 38.505 13.875
5.171 38.345 13.877
5.168 38.191 13.878
5.165 38.027 13.869
5.163 37.880 13.865
5.160 37.717 13.869
5.157 37.563 13.872
5.155 37.397 13.876
5.152 37.250 13.880
5.149 37.087 13.887
5.147 36.928 13.890
5.144 36.773 13.892
5.141 36.619 13.902
5.139 36.458 13.908
5.136 36.302 13.897
5.133 36.142 13.880
5.130 35.991 13.875
5.127 35.825 13.877
5.125 35.674 13.880
5.122 35.517 13.883
5.120 35.362 13.884
5.117 35.199 13.890
5.114 35.046 13.892
5.112 34.884 13.890
5.109 34.732 13.883
5.106 34.569 13.883
5.104 34.416 13.890
5.101 34.258 13.892
5.098 34.097 13.892
5.096 33.945 13.894
5.093 33.786 13.893
5.090 33.629 13.897
5.088 33.472 13.900
5.085 33.312 13.899
5.082 33.154 13.891
5.079 32.999 13.882
5.077 32.846 13.884
5.074 32.684 13.879
5.071 32.529 13.884
5.068 32.369 13.890
5.065 32.216 13.887
5.063 32.052 13.883
5.060 31.901 13.882
5.057 31.741 13.892
5.054 31.581 13.896
5.052 31.425 13.894
5.049 31.270 13.892
5.046 31.112 13.901
5.044 30.953 13.905
5.041 30.799 13.894
5.038 30.638 13.881
5.035 30.479 13.875
5.033 30.327 13.879
5.030 30.177 13.891
5.027 30.002 13.894
5.025 29.855 13.889
5.022 29.696 13.890
5.020 29.538 13.886
5.017 29.381 13.880
5.014 29.223 13.871
5.012 29.068 13.872
5.009 28.908 13.878
5.006 28.750 13.878
5.004 28.595 13.877
5.001 28.438 13.868
4.998 28.277 13.859
4.995 28.126 13.864
4.992 27.962 13.880
4.989 27.810 13.891
4.986 27.645 13.897
4.983 27.493 13.888
4.980 27.334 13.877
4.977 27.182 13.878
4.974 27.020 13.878
4.971 26.858 13.876
4.968 26.704 13.875
4.965 26.549 13.875
4.962 26.396 13.879
4.959 26.222 13.880
4.956 26.079 13.882
4.954 25.921 13.884
4.951 25.757 13.884
4.948 25.606 13.885
4.945 25.445 13.893
4.942 25.285 13.901
4.939 25.138 13.902
4.936 24.970 13.896
4.933 24.818 13.888
4.930 24.653 13.886
4.927 24.502 13.891
4.924 24.342 13.896
4.920 24.189 13.895
4.917 24.028 13.893
4.914 23.870 13.889
4.911 23.714 13.887
4.908 23.553 13.888
4.905 23.403 13.880
4.902 23.235 13.879
4.900 23.084 13.883
4.897 22.925 13.885
4.895 22.771 13.888
4.892 22.609 13.887
4.890 22.459 13.885
4.887 22.296 13.892
4.884 22.134 13.897
4.882 21.978 13.898
4.879 21.825 13.898
4.876 21.668 13.897
4.873 21.505 13.895
4.870 21.355 13.888
4.867 21.204 13.883
4.863 21.023 13.878
4.860 20.879 13.877
4.856 20.717 13.875
4.853 20.563 13.877
4.849 20.405 13.877
4.846 20.248 13.864
4.843 20.090 13.851
4.840 19.929 13.855
4.837 19.778 13.882
4.834 19.614 13.899
4.832 19.466 13.900
4.829 19.298 13.896
4.826 19.137 13.897
4.823 18.996 13.900
4.820 18.832 13.899
4.818 18.674 13.891
4.814 18.511 13.884
4.811 18.354 13.879
4.808 18.200 13.874
4.805 18.043 13.882
4.802 17.886 13.898
4.799 17.726 13.909
4.796 17.573 13.916
4.793 17.409 13.915
4.790 17.256 13.918
4.787 17.104 13.933
4.783 16.935 13.920
4.779 16.783 13.888
4.776 16.624 13.875
4.772 16.463 13.876
4.769 16.306 13.874
4.766 16.152 13.875
4.763 15.993 13.881
4.760 15.835 13.880
4.756 15.677 13.878
4.753 15.521 13.879
4.750 15.357 13.876
4.747 15.206 13.863
4.743 15.045 13.852
4.740 14.884 13.859
4.737 14.734 13.867
4.734 14.574 13.866
4.731 14.419 13.873
4.728 14.255 13.885
4.725 14.105 13.882
4.722 13.947 13.872
4.718 13.775 13.864
4.715 13.631 13.865
4.712 13.473 13.864
4.709 13.309 13.865
4.706 13.151 13.869
4.703 12.996 13.868
4.700 12.836 13.878
4.697 12.684 13.886
4.693 12.519 13.878
4.690 12.363 13.870
4.687 12.209 13.874
4.684 12.051 13.884
4.681 11.892 13.887
4.677 11.732 13.883
4.674 11.576 13.879
4.670 11.414 13.882
4.667 11.261 13.886
4.664 11.099 13.886
4.660 10.946 13.881
4.657 10.782 13.876
4.653 10.630 13.879
4.650 10.463 13.879
4.647 10.309 13.882
4.643 10.153 13.890
4.640 9.992 13.886
4.637 9.844 13.888
4.634 9.674 13.891
4.630 9.517 13.883
4.627 9.361 13.882
4.625 9.211 13.887
4.622 9.040 13.897
4.619 8.888 13.897
4.615 8.724 13.882
4.612 8.568 13.870
4.609 8.411 13.870
4.606 8.247 13.868
4.603 8.093 13.868
4.600 7.934 13.867
4.596 7.776 13.860
4.593 7.619 13.869
4.590 7.462 13.897
4.587 7.303 13.900
4.583 7.144 13.886
4.579 6.980 13.888
4.576 6.828 13.895
4.572 6.668 13.882
4.569 6.506 13.875
4.565 6.351 13.876
4.562 6.189 13.872
4.558 6.034 13.875
4.555 5.872 13.880
4.551 5.710 13.876
4.547 5.553 13.862
4.544 5.395 13.862
4.540 5.237 13.860
4.537 5.077 13.852
4.533 4.915 13.857
4.530 4.761 13.864
4.526 4.602 13.861
4.522 4.437 13.854
4.519 4.282 13.859
4.516 4.129 13.866
4.512 3.965 13.865
4.508 3.803 13.865
4.505 3.646 13.854
4.501 3.485 13.840
4.497 3.327 13.839
4.494 3.165 13.840
4.490 3.007 13.845
4.487 2.852 13.847
4.483 2.686 13.848
4.480 2.533 13.854
4.477 2.376 13.860
4.473 2.215 13.856
4.470 2.053 13.847
4.466 1.894 13.841
4.463 1.739 13.849
4.459 1.575 13.852
4.456 1.411 13.840
4.452 1.254 13.824
4.448 1.097 13.813
4.445 0.930 13.813
4.441 0.781 13.813
4.437 0.616 13.798
4.433 0.441 13.777
5.535 55.917 13.843
5.533 55.761 13.843
5.531 55.596 13.851
5.528 55.433 13.855
5.526 55.281 13.855
5.524 55.124 13.854
5.522 54.964 13.856
5.519 54.798 13.856
5.517 54.649 13.854
5.515 54.482 13.852
5.512 54.324 13.853
5.510 54.164 13.861
5.508 54.011 13.865
5.505 53.846 13.859
5.503 53.695 13.856
5.501 53.522 13.862
5.498 53.369 13.865
5.496 53.213 13.861
5.493 53.055 13.852
5.491 52.901 13.846
5.489 52.731 13.842
5.486 52.581 13.843
5.484 52.422 13.844
5.482 52.259 13.847
5.480 52.104 13.847
5.478 51.945 13.846
5.475 51.778 13.851
5.473 51.625 13.858
5.471 51.466 13.858
5.469 51.308 13.863
5.467 51.147 13.865
5.465 50.989 13.859
5.463 50.831 13.854
5.460 50.669 13.849
5.458 50.518 13.856
5.456 50.348 13.870
5.453 50.197 13.872
5.451 50.032 13.870
5.448 49.878 13.872
5.446 49.715 13.871
5.443 49.565 13.865
5.441 49.397 13.862
5.438 49.245 13.863
5.436 49.094 13.866
5.434 48.920 13.870
5.431 48.763 13.871
5.429 48.613 13.863
5.427 48.459 13.858
5.425 48.292 13.857
5.423 48.129 13.861
5.421 47.972 13.860
5.419 47.824 13.844
5.417 47.663 13.840
5.415 47.506 13.840
5.412 47.338 13.845
5.410 47.192 13.861
5.408 47.024 13.868
5.406 46.870 13.869
5.403 46.710 13.873
5.400 46.552 13.879
5.398 46.390 13.879
5.395 46.232 13.875
5.392 46.078 13.871
5.389 45.919 13.877
5.386 45.757 13.882
5.384 45.596 13.877
5.381 45.447 13.877
5.378 45.284 13.877
5.376 45.124 13.879
5.373 44.970 13.876
5.371 44.810 13.867
5.368 44.660 13.864
5.366 44.492 13.873
5.364 44.338 13.880
5.361 44.174 13.879
5.359 44.023 13.878
5.357 43.862 13.879
5.354 43.709 13.876
5.352 43.545 13.874
5.349 43.389 13.876
5.347 43.231 13.875
5.345 43.077 13.877
5.342 42.916 13.881
5.340 42.755 13.883
5.337 42.598 13.882
5.335 42.445 13.881
5.332 42.282 13.877
5.330 42.127 13.879
5.327 41.969 13.879
5.325 41.817 13.872
5.322 41.654 13.871
5.319 41.497 13.864
5.316 41.334 13.859
5.314 41.185 13.864
5.311 41.029 13.866
5.309 40.864 13.875
5.306 40.704 13.874
5.304 40.550 13.879
5.301 40.390 13.884
5.299 40.237 13.885
5.297 40.077 13.893
5.294 39.922 13.890
5.292 39.762 13.888
5.290 39.604 13.887
5.288 39.449 13.877
5.285 39.289 13.866
5.283 39.135 13.861
5.281 38.978 13.870
5.278 38.817 13.872
5.276 38.657 13.871
5.274 38.507 13.879
5.271 38.349 13.879
5.268 38.186 13.875
5.266 38.034 13.867
5.263 37.878 13.865
5.260 37.712 13.870
5.258 37.561 13.881
5.255 37.404 13.885
5.252 37.245 13.888
5.250 37.081 13.896
5.247 36.933 13.896
5.244 36.776 13.897
5.241 36.612 13.900
5.239 36.461 13.903
5.236 36.302 13.894
5.233 36.145 13.876
5.230 35.990 13.868
5.228 35.828 13.871
5.225 35.676 13.878
5.222 35.514 13.883
5.220 35.353 13.887
5.217 35.203 13.892
5.215 35.046 13.895
5.212 34.888 13.893
5.209 34.727 13.888
5.207 34.572 13.888
5.204 34.420 13.894
5.201 34.257 13.898
5.199 34.101 13.898
5.196 33.942 13.903
5.193 33.784 13.902
5.191 33.627 13.899
5.188 33.470 13.903
5.185 33.318 13.899
5.182 33.152 13.889
5.180 33.002 13.884
5.177 32.844 13.887
5.174 32.688 13.880
5.171 32.527 13.879
5.168 32.371 13.882
5.166 32.218 13.879
5.163 32.049 13.882
5.160 31.899 13.887
5.157 31.742 13.895
5.155 31.580 13.895
5.152 31.428 13.885
5.149 31.268 13.880
5.147 31.113 13.894
5.144 30.954 13.898
5.141 30.794 13.891
5.138 30.643 13.882
5.135 30.484 13.874
5.133 30.327 13.880
5.130 30.165 13.894
5.128 30.017 13.901
5.125 29.850 13.901
5.123 29.694 13.896
5.120 29.542 13.886
5.117 29.375 13.878
5.115 29.226 13.870
5.112 29.066 13.873
5.110 28.913 13.883
5.107 28.750 13.887
5.104 28.593 13.885
5.101 28.437 13.875
5.098 28.280 13.866
5.095 28.118 13.868
5.092 27.961 13.883
5.090 27.808 13.897
5.087 27.650 13.900
5.083 27.493 13.886
5.080 27.335 13.874
5.077 27.179 13.875
5.074 27.020 13.881
5.071 26.862 13.883
5.068 26.702 13.883
5.065 26.549 13.883
5.062 26.391 13.881
5.060 26.233 13.880
5.057 26.074 13.877
5.054 25.919 13.879
5.051 25.760 13.878
5.048 25.605 13.883
5.045 25.448 13.894
5.042 25.286 13.901
5.039 25.130 13.902
5.036 24.971 13.895
5.033 24.820 13.891
5.030 24.655 13.887
5.027 24.508 13.889
5.024 24.339 13.889
5.021 24.189 13.888
5.017 24.019 13.890
5.015 23.875 13.895
5.012 23.718 13.893
5.008 23.553 13.893
5.005 23.395 13.884
5.003 23.243 13.879
5.000 23.082 13.886
4.997 22.925 13.886
4.995 22.770 13.892
4.992 22.614 13.890
4.990 22.449 13.885
4.987 22.295 13.890
4.985 22.141 13.898
4.982 21.982 13.904
4.979 21.826 13.901
4.976 21.664 13.892
4.973 21.508 13.890
4.970 21.347 13.888
4.967 21.198 13.880
4.963 21.036 13.877
4.960 20.875 13.882
4.956 20.721 13.881
4.953 20.560 13.886
4.950 20.409 13.889
4.947 20.247 13.874
4.943 20.090 13.850
4.940 19.927 13.851
4.937 19.776 13.878
4.935 19.622 13.890
4.932 19.457 13.893
4.929 19.305 13.894
4.926 19.147 13.896
4.924 18.987 13.901
4.921 18.834 13.896
4.918 18.665 13.890
4.915 18.514 13.885
4.912 18.357 13.878
4.909 18.199 13.874
4.906 18.040 13.880
4.903 17.888 13.894
4.900 17.725 13.908
4.897 17.577 13.910
4.893 17.408 13.908
4.890 17.251 13.909
4.887 17.100 13.919
4.883 16.940 13.917
4.880 16.784 13.900
4.876 16.624 13.892
4.873 16.465 13.895
4.870 16.307 13.891
4.866 16.150 13.887
4.863 15.998 13.892
4.860 15.833 13.891
4.857 15.677 13.891
4.854 15.522 13.900
4.851 15.365 13.894
4.847 15.202 13.870
4.844 15.047 13.854
4.840 14.890 13.857
4.837 14.729 13.868
4.834 14.575 13.877
4.831 14.413 13.887
4.829 14.263 13.896
4.825 14.097 13.884
4.822 13.940 13.863
4.819 13.789 13.856
4.815 13.622 13.861
4.812 13.471 13.866
4.809 13.308 13.869
4.806 13.158 13.876
4.803 12.998 13.879
4.800 12.836 13.887
4.797 12.683 13.892
4.794 12.527 13.882
4.790 12.362 13.873
4.787 12.204 13.875
4.784 12.052 13.885
4.781 11.888 13.893
4.778 11.735 13.890
4.774 11.578 13.889
4.771 11.415 13.887
4.768 11.261 13.884
4.764 11.102 13.880
4.761 10.942 13.876
4.757 10.778 13.874
4.754 10.626 13.875
4.750 10.473 13.877
4.747 10.304 13.879
4.744 10.155 13.886
4.740 9.996 13.883
4.737 9.838 13.887
4.734 9.678 13.891
4.731 9.520 13.886
4.728 9.361 13.885
4.725 9.204 13.886
4.722 9.043 13.895
4.719 8.886 13.898
4.716 8.730 13.883
4.713 8.563 13.870
4.710 8.411 13.872
4.707 8.254 13.875
4.703 8.094 13.875
4.700 7.936 13.873
4.696 7.768 13.865
4.693 7.623 13.868
4.690 7.458 13.890
4.687 7.306 13.893
4.683 7.135 13.879
4.680 6.991 13.884
4.676 6.829 13.890
4.673 6.664 13.881
4.669 6.508 13.882
4.666 6.351 13.882
4.662 6.187 13.879
4.659 6.034 13.881
4.655 5.871 13.881
4.652 5.718 13.877
4.648 5.549 13.868
4.644 5.400 13.865
4.641 5.236 13.865
4.637 5.076 13.859
4.634 4.920 13.864
4.630 4.761 13.873
4.627 4.599 13.867
4.623 4.439 13.859
4.619 4.282 13.860
4.616 4.122 13.862
4.612 3.968 13.860
4.609 3.806 13.864
4.605 3.646 13.852
4.601 3.482 13.840
4.598 3.322 13.842
4.594 3.168 13.843
4.591 3.013 13.846
4.587 2.848 13.853
4.584 2.689 13.854
4.580 2.533 13.856
4.577 2.375 13.859
4.574 2.215 13.855
4.570 2.048 13.843
4.567 1.898 13.838
4.563 1.729 13.851
4.560 1.582 13.857
4.556 1.416 13.843
4.552 1.250 13.830
4.549 1.095 13.819
4.545 0.940 13.816
4.541 0.765 13.816
4.538 0.618 13.806
4.534 0.456 13.790
5.636 55.926 13.839
5.633 55.754 13.843
5.631 55.596 13.854
5.629 55.447 13.853
5.627 55.280 13.853
5.624 55.114 13.856
5.622 54.962 13.856
5.620 54.804 13.858
5.617 54.643 13.856
5.615 54.486 13.853
5.613 54.323 13.856
5.611 54.170 13.863
5.608 54.004 13.866
5.606 53.847 13.858
5.604 53.690 13.855
5.601 53.528 13.856
5.599 53.375 13.860
5.596 53.205 13.860
5.594 53.056 13.852
5.592 52.898 13.847
5.589 52.739 13.848
5.587 52.574 13.848
5.585 52.422 13.849
5.583 52.262 13.852
5.580 52.095 13.847
5.578 51.945 13.847
5.576 51.788 13.854
5.574 51.621 13.857
5.572 51.462 13.856
5.570 51.303 13.860
5.568 51.149 13.859
5.565 50.991 13.852
5.563 50.828 13.849
5.561 50.671 13.848
5.559 50.516 13.855
5.556 50.349 13.866
5.554 50.196 13.867
5.552 50.038 13.868
5.549 49.874 13.869
5.546 49.721 13.866
5.544 49.564 13.858
5.541 49.404 13.857
5.539 49.242 13.860
5.537 49.085 13.865
5.534 48.923 13.873
5.532 48.775 13.871
5.530 48.602 13.861
5.528 48.453 13.850
5.526 48.295 13.852
5.524 48.137 13.860
5.522 47.974 13.856
5.520 47.823 13.842
5.517 47.659 13.845
5.515 47.504 13.846
5.513 47.347 13.854
5.511 47.181 13.870
5.509 47.026 13.872
5.506 46.864 13.871
5.504 46.709 13.871
5.501 46.551 13.872
5.498 46.389 13.875
5.495 46.236 13.870
5.492 46.074 13.872
5.490 45.916 13.882
5.487 45.766 13.884
5.484 45.596 13.878
5.482 45.444 13.874
5.479 45.287 13.873
5.476 45.123 13.872
5.474 44.969 13.870
5.471 44.813 13.864
5.469 44.655 13.863
5.467 44.494 13.871
5.464 44.337 13.877
5.462 44.179 13.875
5.460 44.020 13.878
5.457 43.866 13.881
5.455 43.701 13.881
5.453 43.547 13.881
5.450 43.389 13.878
5.448 43.235 13.878
5.445 43.070 13.881
5.443 42.914 13.882
5.440 42.758 13.882
5.438 42.597 13.880
5.435 42.441 13.880
5.433 42.287 13.881
5.430 42.128 13.881
5.428 41.966 13.879
5.425 41.813 13.874
5.423 41.657 13.874
5.420 41.494 13.868
5.417 41.340 13.864
5.414 41.176 13.868
5.412 41.026 13.868
5.409 40.862 13.871
5.407 40.707 13.876
5.405 40.556 13.882
5.402 40.389 13.883
5.400 40.235 13.888
5.397 40.075 13.897
5.395 39.919 13.895
5.393 39.763 13.893
5.391 39.605 13.890
5.388 39.447 13.883
5.386 39.295 13.872
5.384 39.128 13.868
5.382 38.979 13.876
5.379 38.823 13.879
5.377 38.655 13.878
5.374 38.508 13.887
5.372 38.343 13.891
5.369 38.184 13.883
5.366 38.031 13.872
5.364 37.872 13.870
5.361 37.723 13.874
5.358 37.553 13.882
5.356 37.408 13.886
5.353 37.244 13.888
5.350 37.091 13.895
5.348 36.929 13.895
5.345 36.777 13.896
5.342 36.612 13.898
5.339 36.453 13.902
5.337 36.304 13.896
5.334 36.140 13.880
5.331 35.988 13.871
5.328 35.833 13.870
5.326 35.675 13.878
5.323 35.518 13.881
5.320 35.356 13.882
5.318 35.200 13.892
5.315 35.045 13.896
5.313 34.885 13.892
5.310 34.731 13.892
5.307 34.572 13.892
5.305 34.412 13.894
5.302 34.253 13.897
5.300 34.105 13.897
5.297 33.941 13.902
5.294 33.789 13.905
5.291 33.625 13.898
5.289 33.472 13.901
5.286 33.313 13.897
5.283 33.158 13.886
5.280 32.997 13.883
5.278 32.847 13.884
5.275 32.681 13.881
5.272 32.527 13.876
5.269 32.372 13.879
5.266 32.211 13.881
5.264 32.059 13.887
5.261 31.895 13.891
5.258 31.741 13.897
5.255 31.583 13.893
5.253 31.432 13.877
5.250 31.268 13.875
5.247 31.111 13.888
5.245 30.956 13.898
5.242 30.793 13.894
5.239 30.640 13.883
5.236 30.484 13.877
5.234 30.328 13.882
5.231 30.161 13.891
5.229 30.010 13.898
5.226 29.853 13.903
5.223 29.693 13.899
5.221 29.539 13.887
5.218 29.380 13.876
5.215 29.225 13.868
5.213 29.069 13.871
5.210 28.907 13.881
5.208 28.751 13.890
5.205 28.592 13.887
5.202 28.437 13.880
5.199 28.279 13.871
5.196 28.120 13.870
5.193 27.965 13.883
5.190 27.810 13.897
5.187 27.648 13.899
5.184 27.493 13.883
5.181 27.330 13.872
5.178 27.180 13.873
5.175 27.018 13.880
5.172 26.861 13.886
5.169 26.709 13.886
5.166 26.546 13.884
5.163 26.389 13.878
5.160 26.234 13.880
5.157 26.079 13.878
5.154 25.910 13.875
5.152 25.765 13.876
5.149 25.603 13.880
5.146 25.442 13.890
5.143 25.290 13.895
5.140 25.130 13.894
5.137 24.971 13.893
5.134 24.816 13.890
5.131 24.659 13.890
5.128 24.498 13.889
5.125 24.345 13.891
5.121 24.184 13.887
5.118 24.031 13.889
5.115 23.868 13.898
5.112 23.718 13.899
5.109 23.554 13.898
5.106 23.395 13.889
5.104 23.245 13.887
5.101 23.078 13.891
5.098 22.924 13.893
5.096 22.773 13.898
5.093 22.610 13.896
5.091 22.452 13.886
5.088 22.297 13.886
5.085 22.139 13.897
5.083 21.974 13.899
5.080 21.827 13.897
5.077 21.665 13.892
5.074 21.512 13.889
5.071 21.354 13.886
5.067 21.184 13.876
5.064 21.035 13.874
5.061 20.878 13.877
5.057 20.722 13.879
5.054 20.562 13.890
5.051 20.400 13.896
5.048 20.250 13.882
5.044 20.091 13.856
5.041 19.931 13.852
5.038 19.772 13.874
5.036 19.625 13.887
5.033 19.459 13.888
5.030 19.301 13.889
5.027 19.144 13.900
5.024 18.986 13.905
5.022 18.831 13.896
5.019 18.671 13.889
5.016 18.516 13.887
5.013 18.357 13.881
5.009 18.199 13.875
5.006 18.040 13.878
5.003 17.884 13.889
5.000 17.728 13.899
4.997 17.568 13.900
4.994 17.416 13.898
4.990 17.249 13.900
4.987 17.098 13.908
4.984 16.939 13.916
4.981 16.786 13.908
4.977 16.626 13.906
4.974 16.466 13.912
4.971 16.308 13.908
4.967 16.152 13.899
4.964 15.993 13.901
4.961 15.837 13.900
4.958 15.679 13.900
4.955 15.523 13.912
4.952 15.364 13.906
4.948 15.197 13.878
4.944 15.046 13.856
4.941 14.886 13.854
4.938 14.735 13.863
4.935 14.570 13.875
4.932 14.416 13.888
4.929 14.263 13.893
4.926 14.092 13.876
4.923 13.945 13.853
4.919 13.784 13.850
4.916 13.627 13.863
4.913 13.465 13.874
4.910 13.313 13.880
4.907 13.159 13.882
4.904 12.993 13.884
4.901 12.838 13.889
4.898 12.690 13.893
4.894 12.519 13.882
4.891 12.366 13.869
4.888 12.203 13.871
4.885 12.050 13.881
4.882 11.886 13.889
4.879 11.736 13.893
4.875 11.577 13.894
4.872 11.415 13.893
4.868 11.258 13.888
4.865 11.104 13.879
4.861 10.941 13.878
4.858 10.785 13.878
4.855 10.623 13.878
4.851 10.472 13.876
4.848 10.310 13.877
4.844 10.149 13.883
4.841 9.992 13.880
4.838 9.833 13.882
4.835 9.682 13.888
4.832 9.524 13.888
4.829 9.355 13.885
4.826 9.200 13.882
4.823 9.054 13.889
4.820 8.880 13.895
4.817 8.727 13.883
4.814 8.571 13.873
4.811 8.412 13.874
4.807 8.249 13.880
4.804 8.089 13.880
4.801 7.933 13.881
4.798 7.780 13.871
4.794 7.613 13.870
4.791 7.461 13.887
4.788 7.303 13.890
4.784 7.143 13.876
4.780 6.984 13.878
4.777 6.821 13.882
4.773 6.667 13.877
4.770 6.507 13.876
4.767 6.354 13.881
4.763 6.190 13.883
4.759 6.029 13.882
4.756 5.872 13.881
4.752 5.713 13.879
4.749 5.559 13.872
4.745 5.387 13.872
4.742 5.241 13.872
4.738 5.077 13.868
4.735 4.918 13.872
4.731 4.762 13.875
4.728 4.604 13.870
4.724 4.441 13.860
4.720 4.276 13.856
4.717 4.125 13.857
4.713 3.965 13.854
4.710 3.804 13.858
4.706 3.645 13.853
4.702 3.489 13.839
4.698 3.321 13.839
4.695 3.165 13.842
4.692 3.011 13.849
4.688 2.848 13.854
4.685 2.694 13.856
4.681 2.534 13.857
4.678 2.370 13.859
4.675 2.213 13.853
4.671 2.054 13.845
4.668 1.893 13.842
4.664 1.738 13.853
4.661 1.575 13.860
4.657 1.417 13.846
4.654 1.260 13.837
4.650 1.091 13.825
4.646 0.936 13.820
4.643 0.775 13.819
4.639 0.611 13.809
4.635 0.455 13.784
4.633 0.376 13.765
5.737 55.921 13.846
5.735 55.755 13.848
5.732 55.592 13.857
5.730 55.438 13.857
5.728 55.282 13.854
5.726 55.124 13.856
5.723 54.956 13.858
5.721 54.802 13.859
5.719 54.645 13.855
5.716 54.485 13.849
5.714 54.327 13.854
5.712 54.159 13.860
5.709 54.007 13.861
5.707 53.851 13.852
5.704 53.690 13.845
5.702 53.526 13.846
5.700 53.376 13.852
5.698 53.220 13.854
5.695 53.045 13.851
5.693 52.893 13.851
5.691 52.740 13.854
5.688 52.578 13.856
5.686 52.417 13.858
5.684 52.258 13.857
5.681 52.097 13.848
5.679 51.944 13.848
5.677 51.785 13.857
5.675 51.624 13.857
5.673 51.465 13.852
5.671 51.309 13.855
5.669 51.145 13.854
5.666 50.992 13.846
5.664 50.834 13.848
5.662 50.671 13.851
5.660 50.505 13.859
5.658 50.361 13.863
5.655 50.195 13.861
5.653 50.036 13.864
5.650 49.873 13.868
5.648 49.721 13.865
5.645 49.557 13.857
5.642 49.408 13.857
5.640 49.240 13.858
5.638 49.087 13.865
5.635 48.920 13.872
5.633 48.769 13.872
5.631 48.608 13.862
5.629 48.456 13.848
5.627 48.295 13.853
5.625 48.137 13.859
5.623 47.975 13.854
5.621 47.820 13.842
5.619 47.667 13.844
5.616 47.493 13.849
5.614 47.344 13.854
5.612 47.192 13.871
5.610 47.017 13.873
5.607 46.863 13.872
5.605 46.711 13.871
5.602 46.550 13.871
5.599 46.396 13.873
5.596 46.235 13.868
5.593 46.072 13.871
5.591 45.914 13.880
5.588 45.761 13.881
5.585 45.602 13.875
5.583 45.438 13.872
5.580 45.288 13.870
5.578 45.126 13.871
5.575 44.968 13.872
5.573 44.815 13.868
5.570 44.649 13.867
5.568 44.497 13.874
5.565 44.335 13.875
5.563 44.177 13.876
5.561 44.022 13.885
5.558 43.861 13.889
5.556 43.709 13.890
5.554 43.541 13.885
5.551 43.392 13.879
5.549 43.227 13.878
5.546 43.073 13.882
5.544 42.915 13.882
5.541 42.759 13.881
5.539 42.597 13.880
5.536 42.439 13.880
5.534 42.285 13.888
5.532 42.127 13.884
5.529 41.975 13.876
5.526 41.803 13.873
5.524 41.652 13.874
5.521 41.500 13.872
5.518 41.337 13.871
5.516 41.183 13.874
5.513 41.025 13.873
5.511 40.866 13.873
5.508 40.708 13.878
5.506 40.548 13.882
5.503 40.391 13.880
5.501 40.236 13.885
5.498 40.075 13.891
5.496 39.919 13.892
5.494 39.763 13.889
5.492 39.604 13.887
5.489 39.443 13.883
5.487 39.293 13.871
5.485 39.131 13.866
5.483 38.977 13.873
5.480 38.819 13.875
5.478 38.665 13.873
5.475 38.498 13.885
5.473 38.344 13.893
5.470 38.190 13.886
5.468 38.031 13.874
5.465 37.879 13.871
5.462 37.711 13.877
5.460 37.564 13.886
5.457 37.396 13.889
5.454 37.245 13.892
5.451 37.089 13.896
5.449 36.930 13.896
5.446 36.768 13.893
5.443 36.622 13.895
5.441 36.453 13.897
5.438 36.302 13.894
5.435 36.143 13.884
5.432 35.990 13.877
5.430 35.832 13.879
5.427 35.674 13.880
5.424 35.512 13.881
5.422 35.358 13.880
5.419 35.201 13.885
5.416 35.044 13.893
5.414 34.883 13.889
5.411 34.732 13.892
5.409 34.575 13.893
5.406 34.408 13.892
5.403 34.262 13.897
5.401 34.099 13.896
5.398 33.941 13.903
5.395 33.781 13.904
5.393 33.628 13.895
5.390 33.473 13.894
5.387 33.315 13.888
5.384 33.155 13.876
5.381 32.999 13.875
5.379 32.844 13.879
5.376 32.681 13.875
5.373 32.531 13.872
5.370 32.372 13.876
5.367 32.211 13.881
5.365 32.058 13.891
5.362 31.892 13.894
5.359 31.743 13.895
5.357 31.585 13.893
5.353 31.423 13.872
5.351 31.267 13.867
5.348 31.115 13.882
5.346 30.958 13.893
5.343 30.792 13.888
5.340 30.640 13.879
5.337 30.477 13.876
5.335 30.330 13.879
5.332 30.162 13.885
5.330 30.015 13.892
5.327 29.851 13.897
5.324 29.695 13.895
5.322 29.538 13.884
5.319 29.386 13.872
5.316 29.223 13.867
5.314 29.065 13.869
5.311 28.908 13.882
5.309 28.750 13.896
5.306 28.596 13.890
5.303 28.434 13.882
5.300 28.280 13.875
5.297 28.124 13.875
5.294 27.956 13.882
5.292 27.811 13.897
5.288 27.648 13.900
5.285 27.490 13.881
5.282 27.341 13.870
5.279 27.170 13.871
5.276 27.027 13.882
5.273 26.855 13.889
5.270 26.709 13.886
5.267 26.547 13.878
5.264 26.392 13.874
5.261 26.228 13.876
5.258 26.075 13.874
5.256 25.919 13.878
5.253 25.759 13.879
5.250 25.601 13.878
5.247 25.444 13.888
5.244 25.290 13.892
5.241 25.127 13.890
5.238 24.977 13.890
5.235 24.814 13.885
5.232 24.654 13.886
5.229 24.498 13.886
5.226 24.345 13.891
5.223 24.187 13.887
5.219 24.032 13.887
5.216 23.863 13.897
5.214 23.717 13.903
5.211 23.557 13.903
5.207 23.393 13.896
5.205 23.246 13.895
5.202 23.080 13.898
5.200 22.933 13.901
5.197 22.764 13.901
5.194 22.607 13.899
5.192 22.451 13.892
5.189 22.296 13.885
5.187 22.140 13.890
5.184 21.983 13.893
5.181 21.822 13.891
5.178 21.663 13.888
5.175 21.506 13.886
5.172 21.355 13.881
5.168 21.193 13.870
5.165 21.032 13.866
5.162 20.879 13.871
5.158 20.714 13.877
5.155 20.567 13.892
5.152 20.405 13.901
5.149 20.252 13.889
5.145 20.085 13.865
5.142 19.929 13.858
5.139 19.775 13.873
5.136 19.618 13.884
5.133 19.455 13.884
5.131 19.307 13.888
5.128 19.140 13.901
5.126 18.994 13.910
5.123 18.829 13.899
5.120 18.671 13.886
5.117 18.512 13.885
5.114 18.352 13.884
5.111 18.204 13.878
5.107 18.039 13.879
5.104 17.882 13.886
5.101 17.727 13.893
5.098 17.567 13.892
5.095 17.413 13.889
5.091 17.255 13.890
5.088 17.095 13.895
5.085 16.938 13.903
5.082 16.783 13.903
5.078 16.625 13.905
5.075 16.472 13.914
5.072 16.305 13.913
5.069 16.155 13.908
5.065 15.991 13.906
5.062 15.835 13.898
5.059 15.680 13.897
5.056 15.522 13.911
5.053 15.364 13.907
5.049 15.205 13.881
5.045 15.041 13.858
5.042 14.887 13.853
5.039 14.727 13.861
5.036 14.574 13.870
5.033 14.416 13.881
5.030 14.259 13.885
5.027 14.100 13.870
5.023 13.940 13.847
5.020 13.784 13.851
5.018 13.631 13.872
5.014 13.464 13.885
5.012 13.314 13.890
5.008 13.154 13.887
5.005 12.997 13.885
5.002 12.840 13.888
4.999 12.677 13.890
4.996 12.523 13.879
4.992 12.363 13.865
4.989 12.207 13.863
4.986 12.041 13.869
4.983 11.896 13.881
4.980 11.732 13.889
4.976 11.578 13.893
4.973 11.415 13.894
4.970 11.260 13.886
4.966 11.095 13.877
4.963 10.945 13.877
4.959 10.781 13.881
4.956 10.627 13.883
4.952 10.467 13.880
4.949 10.313 13.882
4.946 10.156 13.885
4.942 9.994 13.883
4.939 9.827 13.885
4.936 9.679 13.886
4.933 9.517 13.885
4.930 9.371 13.884
4.927 9.196 13.874
4.924 9.044 13.879
4.921 8.885 13.888
4.918 8.726 13.879
4.915 8.571 13.873
4.912 8.408 13.873
4.909 8.250 13.879
4.905 8.093 13.881
4.902 7.933 13.881
4.899 7.775 13.868
4.895 7.615 13.865
4.892 7.456 13.883
4.889 7.304 13.885
4.885 7.143 13.875
4.881 6.979 13.875
4.878 6.828 13.875
4.874 6.667 13.871
4.871 6.505 13.875
4.868 6.346 13.883
4.864 6.190 13.883
4.861 6.037 13.881
4.857 5.870 13.878
4.854 5.717 13.872
4.850 5.550 13.870
4.847 5.400 13.874
4.843 5.237 13.873
4.839 5.076 13.870
4.836 4.915 13.871
4.833 4.766 13.875
4.829 4.597 13.873
4.825 4.438 13.867
4.822 4.285 13.863
4.818 4.125 13.859
4.814 3.967 13.856
4.811 3.803 13.859
4.807 3.642 13.853
4.803 3.487 13.838
4.800 3.327 13.834
4.796 3.162 13.839
4.793 3.010 13.848
4.789 2.852 13.851
4.786 2.685 13.853
4.783 2.536 13.857
4.779 2.373 13.858
4.776 2.212 13.854
4.772 2.052 13.849
4.769 1.888 13.845
4.766 1.744 13.856
4.762 1.578 13.861
4.758 1.414 13.854
4.755 1.258 13.847
4.751 1.099 13.838
4.747 0.933 13.832
4.744 0.776 13.827
4.740 0.611 13.818
4.736 0.455 13.786
4.734 0.372 13.762
5.838 55.922 13.842
5.836 55.761 13.848
5.833 55.600 13.857
5.831 55.442 13.854
5.829 55.269 13.853
5.826 55.124 13.855
5.824 54.958 13.859
5.822 54.808 13.857
5.819 54.640 13.851
5.817 54.481 13.850
5.815 54.330 13.854
5.813 54.164 13.862
5.810 54.003 13.861
5.808 53.848 13.849
5.805 53.685 13.840
5.803 53.534 13.845
5.801 53.372 13.850
5.799 53.219 13.853
5.796 53.050 13.855
5.794 52.898 13.855
5.791 52.737 13.857
5.789 52.575 13.862
5.787 52.420 13.862
5.785 52.251 13.858
5.782 52.104 13.851
5.780 51.937 13.851
5.778 51.781 13.862
5.776 51.625 13.860
5.774 51.460 13.853
5.772 51.312 13.858
5.770 51.145 13.856
5.767 50.992 13.849
5.765 50.830 13.853
5.763 50.668 13.859
5.761 50.514 13.866
5.758 50.351 13.864
5.756 50.194 13.859
5.754 50.039 13.866
5.751 49.875 13.876
5.749 49.718 13.874
5.746 49.565 13.867
5.743 49.398 13.862
5.741 49.238 13.859
5.739 49.088 13.864
5.736 48.926 13.869
5.734 48.764 13.870
5.732 48.613 13.865
5.730 48.450 13.852
5.728 48.292 13.856
5.726 48.127 13.864
5.724 47.980 13.862
5.722 47.818 13.850
5.720 47.656 13.854
5.718 47.507 13.861
5.715 47.342 13.863
5.713 47.180 13.878
5.711 47.023 13.882
5.708 46.870 13.877
5.706 46.705 13.874
5.703 46.554 13.874
5.700 46.388 13.874
5.697 46.232 13.872
5.694 46.077 13.873
5.692 45.918 13.880
5.689 45.757 13.882
5.686 45.600 13.876
5.684 45.440 13.871
5.681 45.289 13.865
5.678 45.125 13.868
5.676 44.967 13.874
5.674 44.816 13.872
5.671 44.651 13.874
5.669 44.490 13.877
5.666 44.342 13.873
5.664 44.174 13.879
5.662 44.022 13.889
5.659 43.858 13.892
5.657 43.707 13.895
5.654 43.542 13.886
5.652 43.393 13.876
5.650 43.229 13.877
5.647 43.071 13.883
5.645 42.914 13.883
5.642 42.754 13.883
5.640 42.601 13.884
5.637 42.440 13.888
5.635 42.283 13.896
5.633 42.131 13.889
5.630 41.967 13.879
5.627 41.811 13.874
5.624 41.648 13.875
5.622 41.495 13.880
5.619 41.341 13.879
5.617 41.178 13.879
5.614 41.026 13.883
5.611 40.859 13.882
5.609 40.713 13.889
5.606 40.546 13.889
5.604 40.393 13.884
5.602 40.231 13.888
5.599 40.081 13.889
5.597 39.919 13.886
5.595 39.757 13.888
5.592 39.606 13.884
5.590 39.453 13.883
5.588 39.286 13.872
5.586 39.141 13.866
5.583 38.971 13.871
5.581 38.813 13.869
5.579 38.663 13.869
5.576 38.504 13.881
5.574 38.343 13.894
5.571 38.186 13.890
5.568 38.032 13.877
5.566 37.871 13.874
5.563 37.722 13.877
5.560 37.560 13.880
5.558 37.401 13.884
5.555 37.241 13.886
5.552 37.087 13.889
5.550 36.934 13.893
5.547 36.769 13.892
5.544 36.615 13.890
5.541 36.462 13.890
5.538 36.294 13.888
5.536 36.150 13.882
5.533 35.989 13.882
5.530 35.831 13.885
5.528 35.668 13.885
5.525 35.516 13.884
5.522 35.359 13.876
5.520 35.203 13.878
5.517 35.043 13.887
5.514 34.887 13.887
5.512 34.725 13.890
5.509 34.575 13.892
5.507 34.415 13.890
5.504 34.253 13.890
5.501 34.106 13.887
5.499 33.937 13.895
5.496 33.793 13.899
5.493 33.621 13.892
5.491 33.478 13.888
5.487 33.308 13.878
5.485 33.160 13.871
5.482 32.999 13.868
5.479 32.839 13.875
5.477 32.688 13.879
5.474 32.527 13.875
5.471 32.370 13.876
5.468 32.209 13.885
5.466 32.054 13.895
5.463 31.900 13.889
5.460 31.743 13.890
5.457 31.587 13.892
5.454 31.420 13.870
5.452 31.273 13.868
5.449 31.110 13.885
5.446 30.952 13.893
5.444 30.798 13.887
5.441 30.641 13.877
5.438 30.484 13.875
5.435 30.325 13.873
5.433 30.163 13.877
5.430 30.012 13.883
5.428 29.852 13.887
5.425 29.695 13.890
5.422 29.536 13.885
5.420 29.377 13.875
5.417 29.225 13.867
5.415 29.067 13.869
5.412 28.910 13.882
5.409 28.751 13.891
5.407 28.594 13.889
5.404 28.434 13.883
5.401 28.278 13.876
5.398 28.126 13.876
5.395 27.961 13.885
5.392 27.807 13.894
5.389 27.652 13.898
5.386 27.492 13.882
5.383 27.336 13.867
5.379 27.171 13.871
5.377 27.017 13.884
5.374 26.870 13.892
5.371 26.698 13.888
5.368 26.552 13.880
5.365 26.388 13.874
5.362 26.232 13.875
5.359 26.074 13.879
5.356 25.916 13.886
5.354 25.759 13.884
5.351 25.606 13.879
5.348 25.445 13.887
5.345 25.287 13.886
5.342 25.129 13.889
5.339 24.974 13.888
5.336 24.817 13.882
5.333 24.655 13.883
5.330 24.504 13.885
5.326 24.341 13.892
5.323 24.184 13.888
5.320 24.033 13.887
5.317 23.865 13.896
5.314 23.716 13.902
5.311 23.554 13.903
5.308 23.395 13.895
5.305 23.242 13.892
5.303 23.080 13.896
5.300 22.930 13.897
5.298 22.772 13.897
5.295 22.609 13.897
5.292 22.455 13.894
5.290 22.298 13.891
5.287 22.131 13.886
5.284 21.983 13.883
5.281 21.823 13.885
5.279 21.669 13.882
5.275 21.501 13.883
5.272 21.349 13.881
5.269 21.198 13.868
5.265 21.028 13.857
5.262 20.876 13.861
5.259 20.721 13.871
5.256 20.564 13.884
5.253 20.403 13.895
5.249 20.246 13.886
5.246 20.093 13.868
5.243 19.928 13.864
5.240 19.774 13.881
5.237 19.617 13.890
5.234 19.456 13.886
5.232 19.306 13.893
5.229 19.147 13.901
5.226 18.991 13.901
5.223 18.828 13.891
5.220 18.666 13.873
5.217 18.517 13.871
5.214 18.356 13.882
5.211 18.201 13.886
5.208 18.042 13.886
5.205 17.887 13.891
5.202 17.722 13.894
5.199 17.569 13.893
5.195 17.410 13.892
5.192 17.253 13.890
5.189 17.096 13.891
5.185 16.941 13.896
5.182 16.779 13.896
5.179 16.628 13.898
5.176 16.465 13.910
5.173 16.313 13.915
5.169 16.147 13.910
5.166 15.992 13.905
5.163 15.839 13.892
5.159 15.675 13.890
5.156 15.519 13.906
5.153 15.365 13.912
5.150 15.210 13.895
5.146 15.040 13.872
5.143 14.890 13.863
5.140 14.732 13.865
5.137 14.570 13.872
5.134 14.418 13.880
5.131 14.256 13.881
5.127 14.103 13.871
5.124 13.939 13.852
5.121 13.783 13.855
5.118 13.625 13.877
5.115 13.477 13.890
5.112 13.308 13.893
5.109 13.157 13.890
5.106 12.993 13.881
5.103 12.843 13.885
5.099 12.681 13.887
5.096 12.521 13.874
5.093 12.362 13.859
5.089 12.207 13.856
5.086 12.041 13.861
5.083 11.895 13.870
5.080 11.728 13.878
5.077 11.581 13.888
5.074 11.419 13.894
5.070 11.257 13.888
5.066 11.094 13.882
5.063 10.941 13.884
5.060 10.793 13.884
5.056 10.629 13.885
5.053 10.464 13.879
5.049 10.309 13.879
5.046 10.150 13.887
5.043 9.994 13.883
5.040 9.836 13.886
5.036 9.677 13.886
5.033 9.516 13.881
5.030 9.362 13.880
5.027 9.201 13.871
5.024 9.048 13.876
5.021 8.883 13.890
5.018 8.725 13.882
5.015 8.566 13.874
5.012 8.407 13.877
5.009 8.260 13.882
5.006 8.091 13.885
5.003 7.936 13.885
4.999 7.773 13.871
4.996 7.620 13.868
4.992 7.459 13.882
4.989 7.295 13.885
4.986 7.144 13.876
4.982 6.985 13.872
4.978 6.821 13.867
4.975 6.660 13.861
4.971 6.515 13.868
4.968 6.348 13.877
4.964 6.189 13.880
4.961 6.027 13.880
4.958 5.876 13.880
4.954 5.716 13.877
4.950 5.552 13.875
4.947 5.398 13.877
4.943 5.235 13.873
4.940 5.077 13.866
4.936 4.915 13.863
4.933 4.758 13.865
4.929 4.602 13.868
4.926 4.448 13.866
4.922 4.283 13.862
4.918 4.119 13.857
4.915 3.965 13.855
4.911 3.805 13.857
4.907 3.644 13.852
4.904 3.483 13.838
4.900 3.322 13.833
4.897 3.171 13.840
4.893 3.008 13.850
4.890 2.849 13.852
4.886 2.688 13.851
4.883 2.530 13.854
4.880 2.380 13.856
4.876 2.210 13.855
4.872 2.052 13.849
4.869 1.899 13.848
4.866 1.733 13.855
4.862 1.572 13.859
4.859 1.424 13.854
4.855 1.254 13.850
4.852 1.095 13.845
4.848 0.943 13.838
4.844 0.773 13.830
4.841 0.618 13.823
4.836 0.448 13.799
4.834 0.374 13.777
5.938 55.910 13.847
5.936 55.757 13.847
5.933 55.597 13.855
5.931 55.440 13.852
5.929 55.283 13.848
5.926 55.119 13.856
5.924 54.960 13.860
5.922 54.807 13.857
5.920 54.647 13.854
5.917 54.481 13.851
5.915 54.325 13.858
5.913 54.165 13.865
5.910 54.003 13.863
5.908 53.854 13.850
5.905 53.690 13.842
5.903 53.530 13.849
5.901 53.369 13.854
5.898 53.211 13.859
5.896 53.054 13.860
5.894 52.902 13.857
5.891 52.725 13.855
5.889 52.576 13.861
5.887 52.419 13.864
5.885 52.263 13.855
5.882 52.096 13.849
5.880 51.945 13.855
5.878 51.779 13.865
5.876 51.628 13.866
5.874 51.461 13.861
5.872 51.301 13.871
5.870 51.143 13.870
5.867 50.991 13.860
5.865 50.834 13.861
5.863 50.672 13.866
5.861 50.507 13.868
5.858 50.352 13.863
5.856 50.196 13.853
5.853 50.038 13.858
5.851 49.876 13.874
5.848 49.720 13.873
5.846 49.554 13.867
5.843 49.406 13.863
5.841 49.248 13.856
5.838 49.080 13.862
5.836 48.929 13.868
5.834 48.764 13.870
5.832 48.611 13.867
5.830 48.451 13.856
5.827 48.290 13.859
5.826 48.140 13.868
5.824 47.977 13.865
5.821 47.815 13.854
5.819 47.659 13.854
5.817 47.503 13.857
5.815 47.343 13.859
5.813 47.180 13.869
5.811 47.029 13.874
5.808 46.862 13.876
5.805 46.709 13.875
5.803 46.556 13.873
5.800 46.389 13.874
5.797 46.234 13.872
5.794 46.073 13.872
5.792 45.918 13.879
5.789 45.756 13.881
5.786 45.601 13.876
5.784 45.448 13.868
5.781 45.286 13.860
5.778 45.126 13.864
5.776 44.970 13.873
5.773 44.809 13.873
5.771 44.650 13.876
5.769 44.501 13.878
5.766 44.331 13.874
5.764 44.180 13.884
5.762 44.018 13.896
5.759 43.865 13.898
5.757 43.698 13.897
5.754 43.551 13.885
5.752 43.382 13.875
5.750 43.231 13.881
5.747 43.076 13.890
5.745 42.912 13.891
5.742 42.758 13.887
5.740 42.595 13.888
5.737 42.446 13.891
5.735 42.283 13.893
5.732 42.124 13.885
5.730 41.970 13.873
5.727 41.810 13.870
5.725 41.659 13.878
5.722 41.492 13.885
5.719 41.337 13.886
5.717 41.179 13.888
5.714 41.021 13.888
5.711 40.866 13.885
5.709 40.706 13.886
5.706 40.548 13.886
5.704 40.395 13.880
5.701 40.235 13.883
5.699 40.078 13.884
5.697 39.920 13.876
5.694 39.760 13.876
5.692 39.607 13.881
5.690 39.442 13.882
5.688 39.293 13.880
5.686 39.132 13.876
5.683 38.981 13.877
5.681 38.815 13.872
5.678 38.663 13.869
5.676 38.496 13.879
5.674 38.354 13.893
5.671 38.184 13.891
5.668 38.032 13.881
5.666 37.873 13.882
5.663 37.716 13.878
5.660 37.560 13.876
5.657 37.405 13.882
5.655 37.246 13.881
5.652 37.085 13.884
5.649 36.932 13.889
5.647 36.779 13.890
5.644 36.611 13.886
5.641 36.457 13.886
5.638 36.301 13.885
5.636 36.148 13.881
5.633 35.985 13.884
5.630 35.829 13.888
5.628 35.673 13.891
5.625 35.517 13.889
5.622 35.359 13.879
5.620 35.205 13.880
5.617 35.038 13.882
5.614 34.891 13.883
5.612 34.727 13.886
5.609 34.577 13.885
5.606 34.417 13.883
5.604 34.256 13.881
5.601 34.094 13.881
5.598 33.945 13.891
5.596 33.784 13.897
5.593 33.626 13.893
5.590 33.473 13.885
5.587 33.314 13.877
5.585 33.160 13.868
5.582 32.997 13.863
5.579 32.846 13.874
5.576 32.683 13.880
5.573 32.526 13.880
5.571 32.371 13.880
5.568 32.214 13.892
5.565 32.055 13.897
5.562 31.897 13.884
5.560 31.741 13.882
5.557 31.585 13.883
5.554 31.427 13.871
5.551 31.269 13.872
5.549 31.113 13.886
5.546 30.953 13.894
5.543 30.801 13.886
5.540 30.633 13.876
5.538 30.484 13.876
5.535 30.325 13.875
5.533 30.171 13.876
5.530 30.002 13.879
5.527 29.858 13.884
5.525 29.693 13.887
5.522 29.543 13.887
5.520 29.379 13.879
5.517 29.227 13.866
5.514 29.060 13.865
5.512 28.912 13.873
5.509 28.754 13.882
5.506 28.596 13.883
5.503 28.435 13.879
5.500 28.276 13.876
5.498 28.116 13.878
5.495 27.971 13.886
5.492 27.806 13.894
5.489 27.646 13.896
5.486 27.494 13.883
5.482 27.332 13.868
5.479 27.181 13.875
5.477 27.016 13.892
5.474 26.863 13.903
5.471 26.704 13.900
5.468 26.547 13.889
5.465 26.395 13.883
5.462 26.228 13.883
5.459 26.078 13.886
5.456 25.918 13.894
5.453 25.757 13.890
5.450 25.606 13.878
5.447 25.446 13.879
5.444 25.282 13.878
5.442 25.131 13.885
5.439 24.970 13.887
5.436 24.822 13.884
5.432 24.655 13.885
5.429 24.502 13.892
5.426 24.338 13.897
5.423 24.194 13.892
5.420 24.025 13.889
5.417 23.871 13.891
5.414 23.718 13.897
5.411 23.552 13.901
5.408 23.396 13.889
5.405 23.240 13.887
5.402 23.088 13.894
5.400 22.920 13.896
5.397 22.768 13.892
5.395 22.611 13.892
5.392 22.452 13.895
5.390 22.296 13.894
5.387 22.137 13.886
5.384 21.986 13.880
5.381 21.822 13.885
5.378 21.666 13.883
5.375 21.503 13.888
5.372 21.352 13.889
5.369 21.191 13.871
5.365 21.036 13.859
5.362 20.876 13.862
5.359 20.725 13.872
5.355 20.558 13.883
5.352 20.404 13.895
5.349 20.250 13.887
5.346 20.091 13.872
5.342 19.929 13.876
5.340 19.778 13.898
5.337 19.617 13.903
5.334 19.456 13.898
5.331 19.305 13.898
5.329 19.147 13.899
5.326 18.987 13.898
5.323 18.830 13.886
5.320 18.668 13.871
5.317 18.514 13.875
5.314 18.359 13.892
5.311 18.196 13.902
5.308 18.044 13.903
5.305 17.888 13.904
5.302 17.725 13.904
5.298 17.568 13.900
5.295 17.411 13.900
5.292 17.259 13.894
5.288 17.095 13.890
5.285 16.936 13.893
5.282 16.780 13.892
5.279 16.626 13.891
5.275 16.468 13.906
5.272 16.310 13.913
5.269 16.153 13.910
5.265 15.990 13.895
5.262 15.838 13.877
5.259 15.674 13.878
5.256 15.522 13.898
5.253 15.366 13.913
5.250 15.205 13.906
5.246 15.046 13.886
5.243 14.887 13.877
5.240 14.731 13.876
5.237 14.569 13.881
5.234 14.418 13.882
5.230 14.261 13.883
5.227 14.100 13.877
5.224 13.945 13.862
5.221 13.787 13.860
5.218 13.622 13.881
5.215 13.469 13.893
5.212 13.315 13.891
5.208 13.154 13.886
5.205 12.999 13.876
5.202 12.836 13.881
5.199 12.675 13.884
5.196 12.526 13.872
5.192 12.366 13.859
5.189 12.198 13.853
5.186 12.048 13.857
5.183 11.890 13.864
5.179 11.730 13.867
5.176 11.575 13.877
5.173 11.419 13.890
5.170 11.256 13.889
5.166 11.108 13.889
5.163 10.941 13.893
5.160 10.791 13.889
5.156 10.619 13.882
5.153 10.473 13.879
5.149 10.305 13.877
5.146 10.152 13.880
5.142 9.993 13.883
5.139 9.839 13.891
5.136 9.681 13.889
5.133 9.518 13.881
5.130 9.356 13.880
5.127 9.202 13.873
5.124 9.043 13.880
5.121 8.884 13.890
5.118 8.730 13.882
5.115 8.568 13.877
5.112 8.411 13.880
5.109 8.254 13.882
5.105 8.091 13.886
5.102 7.937 13.884
5.099 7.773 13.872
5.095 7.614 13.867
5.092 7.463 13.883
5.089 7.302 13.889
5.085 7.140 13.878
5.082 6.985 13.873
5.078 6.821 13.865
5.074 6.662 13.856
5.071 6.507 13.867
5.068 6.346 13.878
5.064 6.195 13.881
5.061 6.033 13.885
5.057 5.869 13.882
5.054 5.712 13.878
5.050 5.560 13.873
5.046 5.390 13.872
5.043 5.239 13.867
5.039 5.077 13.858
5.036 4.921 13.857
5.032 4.759 13.859
5.029 4.598 13.865
5.025 4.441 13.869
5.021 4.280 13.866
5.018 4.130 13.862
5.014 3.958 13.858
5.011 3.805 13.856
5.007 3.644 13.852
5.003 3.492 13.838
4.999 3.318 13.833
4.996 3.169 13.838
4.993 3.005 13.848
4.989 2.848 13.853
4.986 2.695 13.851
4.982 2.526 13.852
4.979 2.372 13.857
4.976 2.218 13.856
4.972 2.056 13.851
4.969 1.891 13.848
4.965 1.736 13.851
4.962 1.576 13.851
4.958 1.412 13.844
4.955 1.259 13.842
4.951 1.096 13.841
4.948 0.942 13.836
4.944 0.774 13.829
4.940 0.614 13.824
4.936 0.455 13.820
4.934 0.379 13.802
6.037 55.921 13.850
6.035 55.759 13.848
6.033 55.600 13.848
6.030 55.433 13.846
6.028 55.282 13.845
6.026 55.122 13.856
6.024 54.957 13.867
6.021 54.797 13.866
6.019 54.643 13.860
6.017 54.484 13.857
6.014 54.327 13.859
6.012 54.163 13.862
6.010 54.012 13.861
6.007 53.841 13.850
6.005 53.696 13.847
6.003 53.529 13.853
6.000 53.369 13.858
5.998 53.211 13.863
5.996 53.056 13.860
5.993 52.890 13.854
5.991 52.741 13.854
5.988 52.571 13.858
5.986 52.417 13.863
5.984 52.257 13.856
5.982 52.103 13.847
5.980 51.943 13.854
5.977 51.780 13.863
5.975 51.622 13.862
5.973 51.466 13.856
5.971 51.308 13.869
5.969 51.143 13.873
5.967 50.987 13.858
5.965 50.827 13.858
5.962 50.669 13.865
5.960 50.515 13.866
5.958 50.355 13.863
5.955 50.193 13.849
5.953 50.039 13.854
5.950 49.873 13.876
5.948 49.719 13.878
5.945 49.560 13.872
5.943 49.403 13.864
5.940 49.243 13.855
5.938 49.081 13.858
5.936 48.930 13.865
5.933 48.765 13.875
5.931 48.606 13.872
5.929 48.456 13.863
5.927 48.291 13.864
5.925 48.126 13.869
5.923 47.983 13.865
5.921 47.817 13.855
5.919 47.663 13.855
5.917 47.498 13.855
5.915 47.349 13.856
5.912 47.182 13.861
5.910 47.028 13.864
5.907 46.866 13.868
5.905 46.702 13.871
5.902 46.553 13.869
5.899 46.391 13.869
5.897 46.232 13.873
5.894 46.076 13.872
5.891 45.921 13.878
5.888 45.758 13.883
5.886 45.602 13.877
5.883 45.442 13.869
5.880 45.287 13.863
5.878 45.123 13.867
5.875 44.971 13.877
5.873 44.808 13.880
5.870 44.655 13.878
5.868 44.496 13.876
5.866 44.338 13.871
5.863 44.175 13.877
5.861 44.021 13.888
5.859 43.864 13.891
5.856 43.700 13.888
5.854 43.545 13.880
5.851 43.394 13.875
5.849 43.231 13.881
5.846 43.066 13.892
5.844 42.917 13.893
5.842 42.754 13.890
5.839 42.600 13.891
5.837 42.439 13.892
5.834 42.280 13.895
5.832 42.133 13.887
5.829 41.962 13.874
5.826 41.807 13.875
5.824 41.658 13.885
5.821 41.497 13.888
5.818 41.332 13.884
5.816 41.186 13.891
5.813 41.018 13.893
5.811 40.865 13.888
5.808 40.705 13.889
5.806 40.554 13.889
5.803 40.386 13.883
5.801 40.238 13.885
5.798 40.075 13.885
5.796 39.919 13.873
5.794 39.767 13.872
5.792 39.601 13.879
5.789 39.449 13.884
5.787 39.294 13.882
5.785 39.128 13.880
5.783 38.975 13.876
5.780 38.818 13.868
5.778 38.663 13.865
5.775 38.499 13.874
5.773 38.343 13.886
5.770 38.190 13.889
5.768 38.030 13.884
5.765 37.878 13.883
5.762 37.715 13.879
5.759 37.556 13.878
5.757 37.404 13.881
5.754 37.246 13.878
5.751 37.090 13.881
5.749 36.929 13.888
5.746 36.770 13.890
5.743 36.618 13.887
5.740 36.460 13.887
5.738 36.302 13.887
5.735 36.140 13.884
5.732 35.990 13.884
5.730 35.832 13.886
5.727 35.673 13.893
5.724 35.519 13.891
5.721 35.354 13.882
5.719 35.198 13.883
5.716 35.043 13.880
5.714 34.887 13.880
5.711 34.731 13.885
5.708 34.570 13.882
5.706 34.414 13.882
5.703 34.258 13.885
5.700 34.101 13.883
5.698 33.944 13.889
5.695 33.786 13.895
5.692 33.630 13.890
5.690 33.468 13.885
5.687 33.318 13.879
5.684 33.155 13.871
5.681 33.002 13.865
5.678 32.843 13.876
5.676 32.681 13.884
5.673 32.532 13.883
5.670 32.365 13.883
5.667 32.214 13.895
5.665 32.059 13.900
5.662 31.897 13.883
5.659 31.741 13.881
5.656 31.580 13.886
5.654 31.430 13.882
5.651 31.268 13.879
5.648 31.110 13.889
5.645 30.954 13.894
5.643 30.795 13.884
5.640 30.643 13.874
5.637 30.485 13.876
5.634 30.321 13.876
5.632 30.167 13.881
5.629 30.011 13.885
5.627 29.860 13.886
5.624 29.694 13.885
5.622 29.537 13.885
5.619 29.377 13.880
5.616 29.224 13.862
5.613 29.065 13.859
5.611 28.904 13.865
5.608 28.754 13.877
5.606 28.593 13.881
5.603 28.437 13.876
5.600 28.281 13.879
5.597 28.117 13.882
5.594 27.967 13.888
5.591 27.807 13.895
5.588 27.656 13.897
5.585 27.487 13.885
5.582 27.332 13.872
5.579 27.178 13.879
5.576 27.021 13.901
5.573 26.862 13.914
5.570 26.703 13.908
5.567 26.545 13.899
5.564 26.390 13.892
5.561 26.234 13.886
5.558 26.073 13.886
5.556 25.920 13.894
5.553 25.760 13.888
5.550 25.601 13.872
5.547 25.445 13.875
5.544 25.287 13.882
5.541 25.130 13.892
5.538 24.977 13.899
5.535 24.812 13.893
5.532 24.659 13.890
5.529 24.497 13.895
5.526 24.346 13.901
5.522 24.187 13.894
5.519 24.024 13.886
5.516 23.877 13.891
5.513 23.713 13.896
5.510 23.551 13.896
5.507 23.401 13.887
5.504 23.240 13.886
5.502 23.080 13.894
5.499 22.930 13.894
5.496 22.764 13.885
5.494 22.613 13.884
5.491 22.454 13.892
5.489 22.297 13.898
5.486 22.135 13.895
5.483 21.978 13.891
5.481 21.824 13.894
5.478 21.665 13.894
5.475 21.514 13.895
5.471 21.348 13.893
5.468 21.188 13.876
5.465 21.036 13.863
5.461 20.874 13.867
5.458 20.722 13.872
5.455 20.563 13.884
5.451 20.406 13.892
5.448 20.247 13.884
5.445 20.088 13.874
5.442 19.935 13.885
5.439 19.772 13.909
5.436 19.620 13.911
5.434 19.465 13.905
5.431 19.303 13.900
5.428 19.140 13.901
5.425 18.990 13.898
5.422 18.825 13.883
5.419 18.670 13.871
5.416 18.519 13.876
5.413 18.359 13.896
5.411 18.197 13.910
5.408 18.045 13.913
5.404 17.883 13.915
5.401 17.730 13.911
5.398 17.571 13.907
5.394 17.408 13.908
5.391 17.254 13.901
5.388 17.097 13.895
5.384 16.938 13.899
5.381 16.784 13.897
5.378 16.616 13.892
5.375 16.470 13.901
5.371 16.309 13.909
5.368 16.156 13.903
5.364 15.989 13.884
5.361 15.830 13.866
5.358 15.683 13.870
5.355 15.518 13.894
5.352 15.361 13.915
5.349 15.211 13.911
5.346 15.048 13.896
5.342 14.889 13.890
5.339 14.731 13.888
5.336 14.576 13.889
5.333 14.418 13.886
5.330 14.255 13.886
5.327 14.104 13.883
5.323 13.938 13.871
5.320 13.786 13.865
5.317 13.628 13.882
5.314 13.472 13.892
5.311 13.310 13.888
5.308 13.155 13.879
5.304 12.994 13.871
5.301 12.842 13.880
5.298 12.681 13.886
5.295 12.519 13.876
5.292 12.363 13.865
5.288 12.208 13.860
5.285 12.051 13.860
5.282 11.886 13.863
5.279 11.730 13.867
5.275 11.575 13.873
5.272 11.416 13.886
5.269 11.257 13.892
5.266 11.107 13.896
5.262 10.944 13.901
5.259 10.787 13.891
5.255 10.624 13.882
5.252 10.467 13.880
5.248 10.311 13.878
5.245 10.152 13.879
5.242 9.998 13.890
5.239 9.834 13.902
5.236 9.678 13.899
5.232 9.521 13.887
5.229 9.364 13.884
5.226 9.202 13.880
5.223 9.043 13.885
5.220 8.885 13.890
5.217 8.725 13.883
5.214 8.573 13.880
5.211 8.408 13.884
5.208 8.250 13.886
5.205 8.094 13.887
5.201 7.935 13.885
5.198 7.781 13.876
5.194 7.611 13.873
5.192 7.463 13.890
5.188 7.297 13.894
5.184 7.144 13.884
5.181 6.987 13.875
5.177 6.823 13.864
5.173 6.662 13.856
5.170 6.505 13.866
5.167 6.356 13.875
5.163 6.188 13.876
5.160 6.028 13.877
5.156 5.873 13.875
5.153 5.716 13.873
5.149 5.549 13.867
5.146 5.398 13.866
5.142 5.235 13.862
5.138 5.076 13.855
5.135 4.915 13.856
5.131 4.761 13.855
5.128 4.599 13.863
5.124 4.445 13.871
5.121 4.277 13.870
5.117 4.129 13.866
5.113 3.964 13.856
5.110 3.803 13.853
5.106 3.648 13.849
5.102 3.480 13.838
5.099 3.326 13.832
5.095 3.160 13.838
5.092 3.017 13.847
5.088 2.847 13.855
5.085 2.692 13.858
5.082 2.529 13.859
5.078 2.376 13.864
5.075 2.214 13.862
5.071 2.058 13.855
5.068 1.889 13.850
5.064 1.739 13.849
5.061 1.574 13.845
5.057 1.417 13.836
5.054 1.255 13.834
5.050 1.099 13.834
5.046 0.929 13.833
5.043 0.779 13.831
5.039 0.619 13.826
5.035 0.457 13.810
5.033 0.371 13.794
6.136 55.918 13.845
6.134 55.764 13.844
6.132 55.595 13.844
6.129 55.442 13.840
6.127 55.284 13.844
6.125 55.120 13.856
6.123 54.965 13.869
6.120 54.799 13.871
6.118 54.639 13.863
6.116 54.483 13.856
6.113 54.322 13.858
6.111 54.165 13.862
6.109 54.006 13.859
6.106 53.849 13.854
6.104 53.693 13.853
6.102 53.528 13.857
6.099 53.368 13.863
6.097 53.212 13.867
6.095 53.051 13.861
6.092 52.900 13.853
6.090 52.733 13.848
6.088 52.580 13.856
6.085 52.415 13.864
6.083 52.261 13.858
6.081 52.092 13.852
6.079 51.944 13.856
6.077 51.788 13.864
6.074 51.623 13.860
6.072 51.460 13.851
6.070 51.300 13.864
6.068 51.152 13.872
6.066 50.989 13.861
6.064 50.830 13.860
6.061 50.669 13.865
6.059 50.511 13.869
6.057 50.358 13.865
6.054 50.196 13.851
6.052 50.039 13.856
6.049 49.874 13.874
6.047 49.716 13.875
6.044 49.564 13.868
6.042 49.405 13.862
6.039 49.235 13.853
6.037 49.091 13.859
6.035 48.925 13.868
6.033 48.769 13.874
6.030 48.608 13.871
6.028 48.450 13.857
6.026 48.295 13.856
6.024 48.137 13.861
6.022 47.976 13.859
6.020 47.820 13.853
6.018 47.663 13.856
6.016 47.495 13.858
6.014 47.346 13.858
6.011 47.183 13.860
6.009 47.023 13.864
6.006 46.869 13.865
6.004 46.711 13.863
6.001 46.552 13.863
5.998 46.392 13.868
5.996 46.232 13.871
5.993 46.079 13.873
5.990 45.917 13.879
5.987 45.757 13.882
5.985 45.600 13.878
5.982 45.442 13.871
5.979 45.285 13.868
5.977 45.133 13.874
5.974 44.964 13.882
5.972 44.811 13.885
5.970 44.654 13.881
5.967 44.490 13.875
5.965 44.339 13.870
5.962 44.178 13.872
5.960 44.026 13.879
5.958 43.856 13.883
5.955 43.709 13.882
5.953 43.544 13.876
5.950 43.393 13.872
5.948 43.228 13.881
5.946 43.071 13.891
5.943 42.913 13.896
5.941 42.757 13.899
5.938 42.597 13.895
5.936 42.443 13.895
5.933 42.283 13.895
5.931 42.126 13.885
5.928 41.969 13.876
5.926 41.817 13.876
5.923 41.648 13.881
5.920 41.495 13.885
5.918 41.338 13.881
5.915 41.179 13.888
5.912 41.022 13.893
5.910 40.868 13.889
5.907 40.707 13.888
5.905 40.549 13.888
5.902 40.389 13.882
5.900 40.234 13.889
5.898 40.081 13.887
5.895 39.918 13.872
5.893 39.762 13.873
5.891 39.606 13.877
5.889 39.447 13.880
5.886 39.291 13.881
5.884 39.132 13.880
5.882 38.979 13.873
5.879 38.817 13.867
5.877 38.657 13.864
5.874 38.511 13.867
5.872 38.341 13.875
5.869 38.191 13.878
5.867 38.030 13.878
5.864 37.876 13.881
5.861 37.722 13.878
5.859 37.557 13.883
5.856 37.397 13.884
5.853 37.248 13.878
5.850 37.084 13.881
5.848 36.937 13.885
5.845 36.774 13.893
5.842 36.613 13.891
5.840 36.457 13.888
5.837 36.306 13.892
5.834 36.140 13.889
5.831 35.991 13.881
5.829 35.831 13.885
5.826 35.668 13.894
5.823 35.515 13.893
5.821 35.360 13.888
5.818 35.200 13.886
5.815 35.044 13.883
5.813 34.889 13.882
5.810 34.732 13.886
5.807 34.568 13.886
5.805 34.413 13.888
5.802 34.263 13.889
5.799 34.100 13.888
5.797 33.939 13.891
5.794 33.786 13.889
5.791 33.631 13.885
5.789 33.473 13.884
5.786 33.315 13.879
5.783 33.156 13.872
5.780 32.999 13.871
5.778 32.839 13.882
5.775 32.691 13.893
5.772 32.527 13.888
5.769 32.367 13.884
5.767 32.219 13.892
5.764 32.055 13.894
5.761 31.895 13.877
5.758 31.741 13.880
5.755 31.582 13.892
5.753 31.429 13.887
5.750 31.268 13.884
5.747 31.109 13.895
5.745 30.956 13.896
5.742 30.802 13.886
5.739 30.633 13.877
5.736 30.485 13.879
5.734 30.327 13.883
5.731 30.166 13.889
5.729 30.015 13.894
5.726 29.852 13.897
5.723 29.692 13.893
5.721 29.536 13.891
5.718 29.383 13.889
5.715 29.227 13.870
5.713 29.067 13.857
5.710 28.907 13.861
5.707 28.751 13.871
5.705 28.595 13.877
5.702 28.435 13.878
5.699 28.283 13.882
5.696 28.115 13.886
5.693 27.972 13.889
5.690 27.801 13.892
5.687 27.647 13.891
5.684 27.492 13.879
5.681 27.337 13.867
5.678 27.175 13.874
5.675 27.023 13.902
5.672 26.859 13.916
5.669 26.707 13.910
5.666 26.549 13.904
5.663 26.389 13.897
5.660 26.234 13.892
5.657 26.073 13.888
5.655 25.919 13.891
5.652 25.758 13.883
5.649 25.610 13.870
5.646 25.439 13.873
5.643 25.293 13.883
5.640 25.127 13.893
5.637 24.972 13.900
5.634 24.816 13.891
5.631 24.660 13.885
5.628 24.496 13.891
5.625 24.348 13.897
5.621 24.181 13.890
5.618 24.031 13.883
5.615 23.868 13.891
5.612 23.712 13.894
5.609 23.556 13.892
5.606 23.401 13.888
5.603 23.236 13.884
5.601 23.089 13.890
5.598 22.923 13.891
5.595 22.766 13.879
5.593 22.616 13.877
5.590 22.449 13.885
5.588 22.296 13.898
5.585 22.140 13.902
5.583 21.977 13.897
5.580 21.824 13.898
5.577 21.669 13.894
5.574 21.502 13.892
5.571 21.353 13.893
5.567 21.195 13.880
5.564 21.031 13.873
5.561 20.884 13.874
5.557 20.717 13.879
5.554 20.564 13.892
5.551 20.405 13.896
5.547 20.248 13.883
5.544 20.089 13.876
5.541 19.939 13.892
5.538 19.776 13.910
5.536 19.615 13.911
5.533 19.456 13.908
5.530 19.303 13.898
5.527 19.150 13.897
5.524 18.988 13.900
5.521 18.825 13.888
5.518 18.672 13.876
5.515 18.517 13.882
5.513 18.359 13.902
5.510 18.200 13.917
5.507 18.043 13.923
5.504 17.885 13.922
5.501 17.734 13.917
5.497 17.566 13.911
5.494 17.415 13.909
5.490 17.251 13.902
5.487 17.099 13.896
5.484 16.939 13.903
5.480 16.779 13.902
5.477 16.630 13.896
5.474 16.464 13.900
5.471 16.308 13.905
5.467 16.148 13.900
5.464 15.996 13.882
5.460 15.831 13.863
5.457 15.677 13.871
5.454 15.525 13.898
5.451 15.367 13.915
5.448 15.201 13.910
5.445 15.050 13.900
5.442 14.889 13.894
5.438 14.735 13.893
5.435 14.573 13.894
5.432 14.418 13.888
5.429 14.261 13.887
5.426 14.102 13.889
5.422 13.937 13.876
5.419 13.789 13.871
5.416 13.627 13.884
5.413 13.468 13.893
5.410 13.315 13.891
5.407 13.153 13.879
5.404 12.995 13.872
5.401 12.839 13.881
5.398 12.687 13.887
5.394 12.521 13.878
5.391 12.367 13.868
5.387 12.201 13.863
5.384 12.048 13.865
5.381 11.888 13.868
5.378 11.732 13.868
5.375 11.572 13.871
5.371 11.416 13.883
5.368 11.257 13.892
5.365 11.103 13.900
5.362 10.950 13.906
5.358 10.784 13.894
5.354 10.627 13.883
5.351 10.464 13.882
5.348 10.319 13.880
5.344 10.148 13.880
5.341 9.998 13.891
5.338 9.836 13.907
5.335 9.675 13.904
5.332 9.519 13.890
5.328 9.363 13.886
5.325 9.204 13.883
5.322 9.045 13.887
5.320 8.885 13.889
5.317 8.730 13.883
5.313 8.565 13.879
5.310 8.413 13.885
5.307 8.249 13.886
5.304 8.099 13.883
5.301 7.928 13.882
5.297 7.781 13.878
5.294 7.621 13.883
5.291 7.458 13.895
5.287 7.304 13.898
5.284 7.143 13.888
5.280 6.984 13.876
5.276 6.822 13.865
5.273 6.660 13.863
5.270 6.509 13.874
5.266 6.346 13.876
5.263 6.194 13.875
5.259 6.029 13.876
5.256 5.876 13.873
5.252 5.709 13.869
5.248 5.554 13.867
5.245 5.393 13.864
5.241 5.242 13.861
5.238 5.078 13.860
5.234 4.918 13.859
5.231 4.755 13.861
5.227 4.604 13.866
5.224 4.439 13.872
5.220 4.287 13.876
5.216 4.119 13.871
5.213 3.967 13.863
5.209 3.806 13.858
5.205 3.641 13.853
5.202 3.489 13.847
5.198 3.324 13.842
5.195 3.172 13.846
5.191 3.009 13.852
5.188 2.847 13.859
5.185 2.693 13.864
5.181 2.536 13.867
5.178 2.378 13.867
5.174 2.210 13.860
5.171 2.058 13.852
5.167 1.901 13.846
5.163 1.723 13.844
5.160 1.577 13.840
5.156 1.413 13.831
5.153 1.254 13.825
5.149 1.093 13.824
5.146 0.935 13.826
5.142 0.785 13.823
5.138 0.611 13.818
5.134 0.448 13.800
5.133 0.377 13.787
6.236 55.915 13.849
6.234 55.757 13.849
6.231 55.600 13.848
6.229 55.438 13.843
6.227 55.279 13.842
6.225 55.121 13.855
6.222 54.959 13.865
6.220 54.804 13.865
6.218 54.640 13.858
6.215 54.484 13.851
6.213 54.330 13.854
6.211 54.163 13.858
6.208 54.007 13.855
6.206 53.852 13.853
6.204 53.686 13.854
6.201 53.530 13.860
6.199 53.370 13.864
6.197 53.209 13.867
6.194 53.054 13.865
6.192 52.894 13.855
6.189 52.736 13.847
6.187 52.582 13.854
6.185 52.412 13.867
6.183 52.262 13.861
6.180 52.098 13.852
6.178 51.939 13.862
6.176 51.780 13.868
6.174 51.627 13.859
6.172 51.469 13.848
6.170 51.304 13.860
6.168 51.143 13.869
6.166 50.989 13.862
6.163 50.832 13.860
6.161 50.670 13.863
6.159 50.512 13.868
6.156 50.349 13.864
6.154 50.201 13.855
6.152 50.035 13.861
6.149 49.877 13.872
6.147 49.716 13.870
6.144 49.560 13.865
6.141 49.403 13.858
6.139 49.247 13.852
6.137 49.090 13.860
6.134 48.920 13.870
6.132 48.767 13.872
6.130 48.609 13.867
6.128 48.453 13.855
6.126 48.290 13.855
6.124 48.136 13.864
6.122 47.976 13.865
6.120 47.815 13.860
6.118 47.658 13.862
6.116 47.506 13.864
6.113 47.339 13.862
6.111 47.185 13.862
6.109 47.024 13.864
6.106 46.867 13.866
6.104 46.710 13.859
6.101 46.556 13.858
6.098 46.397 13.863
6.095 46.229 13.863
6.093 46.076 13.867
6.090 45.920 13.874
6.087 45.759 13.880
6.085 45.605 13.880
6.082 45.442 13.875
6.079 45.284 13.874
6.077 45.118 13.879
6.074 44.968 13.884
6.072 44.811 13.885
6.069 44.657 13.881
6.067 44.485 13.880
6.065 44.336 13.876
6.062 44.185 13.876
6.060 44.018 13.881
6.058 43.863 13.884
6.055 43.704 13.884
6.053 43.545 13.876
6.050 43.392 13.871
6.048 43.233 13.877
6.045 43.071 13.887
6.043 42.916 13.893
6.041 42.754 13.901
6.038 42.596 13.897
6.036 42.440 13.892
6.033 42.288 13.891
6.030 42.118 13.883
6.028 41.970 13.880
6.025 41.807 13.882
6.023 41.655 13.887
6.020 41.493 13.889
6.018 41.342 13.882
6.015 41.180 13.884
6.012 41.025 13.890
6.010 40.859 13.884
6.007 40.706 13.888
6.005 40.552 13.890
6.002 40.398 13.887
6.000 40.227 13.894
5.997 40.079 13.888
5.995 39.917 13.875
5.993 39.762 13.876
5.991 39.609 13.879
5.988 39.448 13.883
5.986 39.281 13.885
5.984 39.140 13.884
5.982 38.973 13.877
5.979 38.818 13.872
5.977 38.657 13.874
5.974 38.508 13.874
5.972 38.347 13.878
5.969 38.185 13.882
5.967 38.034 13.878
5.964 37.874 13.877
5.961 37.713 13.877
5.959 37.564 13.878
5.956 37.403 13.883
5.953 37.244 13.882
5.950 37.084 13.881
5.948 36.935 13.886
5.945 36.773 13.901
5.942 36.609 13.902
5.940 36.461 13.898
5.937 36.299 13.901
5.934 36.150 13.895
5.931 35.986 13.882
5.929 35.827 13.880
5.926 35.678 13.886
5.923 35.514 13.892
5.921 35.355 13.888
5.918 35.198 13.886
5.915 35.046 13.887
5.913 34.890 13.884
5.910 34.726 13.885
5.907 34.575 13.888
5.905 34.415 13.892
5.902 34.256 13.894
5.899 34.096 13.889
5.897 33.944 13.886
5.894 33.786 13.883
5.891 33.626 13.878
5.889 33.469 13.880
5.886 33.318 13.882
5.883 33.156 13.876
5.880 33.006 13.873
5.878 32.840 13.883
5.875 32.688 13.895
5.872 32.521 13.889
5.869 32.372 13.883
5.866 32.208 13.889
5.864 32.055 13.890
5.861 31.901 13.876
5.858 31.739 13.880
5.856 31.586 13.898
5.853 31.430 13.897
5.850 31.267 13.896
5.847 31.109 13.904
5.845 30.952 13.906
5.842 30.799 13.898
5.839 30.642 13.888
5.836 30.484 13.887
5.834 30.320 13.893
5.831 30.167 13.897
5.829 30.010 13.904
5.826 29.848 13.908
5.824 29.699 13.902
5.821 29.538 13.900
5.818 29.381 13.895
5.815 29.221 13.876
5.813 29.071 13.862
5.810 28.909 13.860
5.807 28.746 13.867
5.805 28.599 13.874
5.802 28.430 13.883
5.799 28.278 13.886
5.796 28.125 13.890
5.793 27.966 13.890
5.790 27.810 13.889
5.787 27.643 13.891
5.784 27.492 13.877
5.781 27.336 13.867
5.778 27.179 13.875
5.775 27.015 13.899
5.773 26.865 13.913
5.769 26.703 13.910
5.767 26.550 13.907
5.764 26.389 13.903
5.761 26.232 13.899
5.758 26.071 13.891
5.755 25.925 13.893
5.752 25.757 13.883
5.749 25.601 13.871
5.746 25.443 13.877
5.743 25.292 13.886
5.740 25.127 13.894
5.737 24.972 13.899
5.734 24.820 13.891
5.731 24.654 13.887
5.728 24.506 13.890
5.725 24.345 13.895
5.721 24.182 13.887
5.718 24.026 13.881
5.715 23.874 13.887
5.712 23.715 13.893
5.709 23.552 13.895
5.707 23.402 13.890
5.704 23.239 13.888
5.701 23.078 13.893
5.698 22.930 13.895
5.696 22.766 13.881
5.693 22.611 13.877
5.691 22.453 13.883
5.688 22.297 13.894
5.686 22.139 13.905
5.683 21.977 13.898
5.680 21.824 13.895
5.677 21.668 13.896
5.674 21.512 13.891
5.671 21.343 13.890
5.668 21.192 13.886
5.664 21.034 13.879
5.661 20.878 13.877
5.657 20.721 13.883
5.654 20.565 13.898
5.651 20.404 13.896
5.648 20.253 13.885
5.644 20.087 13.883
5.642 19.930 13.898
5.639 19.776 13.910
5.636 19.620 13.910
5.633 19.462 13.904
5.630 19.300 13.893
5.627 19.147 13.895
5.624 18.984 13.903
5.622 18.834 13.897
5.619 18.672 13.886
5.616 18.515 13.889
5.613 18.356 13.901
5.610 18.200 13.913
5.607 18.043 13.916
5.604 17.884 13.915
5.601 17.729 13.910
5.597 17.570 13.902
5.594 17.414 13.904
5.590 17.249 13.903
5.587 17.100 13.900
5.584 16.941 13.910
5.581 16.781 13.910
5.577 16.623 13.902
5.574 16.468 13.903
5.571 16.310 13.905
5.567 16.147 13.900
5.564 15.989 13.885
5.561 15.840 13.870
5.558 15.676 13.881
5.555 15.519 13.908
5.552 15.365 13.920
5.549 15.206 13.915
5.545 15.046 13.905
5.542 14.894 13.902
5.539 14.731 13.899
5.536 14.577 13.897
5.532 14.413 13.890
5.529 14.264 13.888
5.526 14.098 13.894
5.523 13.950 13.885
5.520 13.780 13.877
5.517 13.635 13.888
5.514 13.465 13.894
5.511 13.315 13.890
5.507 13.153 13.877
5.504 12.994 13.871
5.501 12.840 13.880
5.498 12.677 13.884
5.495 12.522 13.879
5.491 12.364 13.870
5.488 12.206 13.865
5.485 12.048 13.866
5.482 11.891 13.874
5.478 11.732 13.881
5.475 11.574 13.879
5.472 11.419 13.884
5.469 11.258 13.898
5.466 11.107 13.907
5.462 10.942 13.910
5.458 10.786 13.898
5.455 10.630 13.888
5.451 10.471 13.887
5.448 10.303 13.882
5.445 10.156 13.881
5.441 9.992 13.890
5.438 9.837 13.903
5.435 9.684 13.905
5.432 9.517 13.895
5.429 9.357 13.887
5.426 9.207 13.885
5.423 9.043 13.887
5.420 8.886 13.883
5.417 8.723 13.880
5.414 8.570 13.882
5.411 8.415 13.888
5.408 8.251 13.890
5.404 8.094 13.884
5.401 7.932 13.882
5.398 7.775 13.881
5.395 7.620 13.889
5.391 7.463 13.904
5.388 7.300 13.903
5.384 7.146 13.890
5.381 6.983 13.879
5.377 6.816 13.871
5.374 6.673 13.875
5.370 6.506 13.880
5.367 6.353 13.878
5.363 6.181 13.871
5.360 6.034 13.872
5.356 5.874 13.870
5.352 5.712 13.864
5.349 5.556 13.864
5.345 5.392 13.863
5.342 5.233 13.863
5.338 5.079 13.867
5.335 4.917 13.869
5.331 4.757 13.868
5.328 4.606 13.867
5.324 4.442 13.870
5.321 4.286 13.872
5.317 4.121 13.872
5.313 3.964 13.864
5.310 3.806 13.854
5.306 3.643 13.853
5.302 3.483 13.849
5.299 3.326 13.844
5.295 3.170 13.851
5.292 3.007 13.859
5.289 2.854 13.863
5.285 2.695 13.868
5.282 2.534 13.872
5.278 2.373 13.869
5.275 2.217 13.859
5.271 2.053 13.852
5.268 1.890 13.848
5.264 1.735 13.847
5.261 1.578 13.843
5.257 1.411 13.834
5.253 1.253 13.824
5.250 1.100 13.819
5.246 0.929 13.822
5.243 0.775 13.818
5.239 0.616 13.814
5.235 0.447 13.800
5.233 0.376 13.788
6.337 55.915 13.860
6.335 55.750 13.861
6.333 55.603 13.858
6.330 55.436 13.854
6.328 55.281 13.851
6.326 55.120 13.856
6.324 54.963 13.864
6.321 54.800 13.860
6.319 54.645 13.851
6.316 54.482 13.844
6.314 54.326 13.846
6.312 54.172 13.853
6.310 54.012 13.853
6.307 53.845 13.854
6.305 53.686 13.858
6.302 53.526 13.861
6.300 53.369 13.860
6.298 53.214 13.863
6.295 53.053 13.864
6.293 52.890 13.857
6.291 52.736 13.849
6.288 52.574 13.857
6.286 52.421 13.869
6.284 52.257 13.861
6.282 52.098 13.854
6.280 51.947 13.865
6.277 51.772 13.870
6.275 51.621 13.863
6.273 51.467 13.850
6.271 51.313 13.854
6.269 51.144 13.868
6.267 50.989 13.866
6.265 50.824 13.865
6.262 50.674 13.868
6.260 50.509 13.873
6.258 50.347 13.870
6.255 50.194 13.861
6.253 50.037 13.864
6.250 49.875 13.871
6.248 49.721 13.871
6.245 49.560 13.866
6.243 49.401 13.861
6.240 49.245 13.859
6.238 49.084 13.864
6.236 48.925 13.869
6.233 48.772 13.866
6.231 48.608 13.860
6.229 48.452 13.851
6.227 48.293 13.854
6.225 48.131 13.863
6.223 47.977 13.864
6.221 47.820 13.857
6.219 47.660 13.859
6.217 47.498 13.861
6.215 47.343 13.858
6.212 47.187 13.860
6.210 47.021 13.865
6.207 46.870 13.868
6.205 46.709 13.864
6.202 46.552 13.859
6.199 46.392 13.862
6.197 46.237 13.862
6.194 46.075 13.862
6.191 45.914 13.866
6.188 45.763 13.875
6.186 45.598 13.878
6.183 45.443 13.880
6.180 45.287 13.880
6.178 45.126 13.882
6.175 44.966 13.888
6.173 44.805 13.885
6.171 44.654 13.882
6.168 44.495 13.885
6.166 44.333 13.886
6.163 44.178 13.882
6.161 44.017 13.882
6.159 43.863 13.887
6.156 43.706 13.888
6.154 43.540 13.876
6.151 43.392 13.870
6.149 43.235 13.874
6.147 43.071 13.879
6.144 42.917 13.887
6.142 42.753 13.897
6.139 42.601 13.894
6.137 42.439 13.886
6.134 42.280 13.884
6.132 42.127 13.878
6.129 41.975 13.880
6.127 41.809 13.882
6.124 41.654 13.884
6.121 41.493 13.890
6.119 41.338 13.884
6.116 41.173 13.884
6.114 41.024 13.888
6.111 40.869 13.881
6.108 40.705 13.884
6.106 40.544 13.886
6.103 40.392 13.889
6.101 40.237 13.897
6.099 40.075 13.886
6.096 39.923 13.876
6.094 39.759 13.880
6.092 39.608 13.882
6.090 39.445 13.883
[truncated: 5,874,518 more chars]
