# Supplementary material for: Viewpoint Planning for Range Sensors Using Feature Cluster Constrained Spaces for Robot Vision Systems
Source: Sensors (Basel). 2023 Sep 18;23(18):7964. doi: 10.3390/s23187964 (PMC10537344; doi:10.3390/s23187964)
Supplement: Supplementary file 1 [file sensors-23-07964-s001.zip › Academic Example CMM/measurements/z2.xyz]

0.159 54.846 13.889
0.157 54.659 13.898
0.154 54.472 13.904
0.153 54.381 13.891
0.141 53.538 13.893
0.139 53.359 13.883
0.275 55.866 13.913
0.272 55.679 13.916
0.268 55.481 13.919
0.266 55.320 13.910
0.264 55.215 13.902
0.261 55.026 13.900
0.260 54.930 13.901
0.257 54.753 13.896
0.256 54.649 13.906
0.236 53.163 13.954
0.157 48.247 13.902
0.149 47.785 13.895
0.147 47.602 13.889
0.143 47.415 13.874
0.140 47.236 13.852
0.139 47.141 13.859
0.374 55.870 13.898
0.371 55.687 13.898
0.368 55.500 13.904
0.366 55.395 13.903
0.363 55.212 13.886
0.360 55.044 13.890
0.359 54.945 13.894
0.357 54.838 13.902
0.355 54.668 13.902
0.353 54.574 13.898
0.352 54.468 13.893
0.349 54.292 13.883
0.347 54.100 13.882
0.344 53.916 13.885
0.342 53.730 13.880
0.339 53.547 13.875
0.338 53.443 13.874
0.336 53.255 13.879
0.333 53.087 13.888
0.332 52.979 13.896
0.330 52.801 13.897
0.327 52.612 13.889
0.324 52.429 13.883
0.321 52.240 13.881
0.319 52.059 13.881
0.317 51.959 13.878
0.315 51.779 13.892
0.312 51.585 13.900
0.309 51.399 13.902
0.306 51.215 13.900
0.303 51.029 13.904
0.300 50.846 13.921
0.297 50.659 13.916
0.294 50.477 13.913
0.291 50.286 13.930
0.288 50.097 13.944
0.285 49.912 13.942
0.281 49.722 13.932
0.278 49.545 13.932
0.275 49.361 13.926
0.272 49.176 13.902
0.268 48.987 13.898
0.265 48.803 13.912
0.262 48.618 13.918
0.259 48.426 13.912
0.257 48.330 13.909
0.255 48.162 13.906
0.252 47.968 13.908
0.250 47.867 13.903
0.248 47.774 13.907
0.241 47.317 13.892
0.121 40.022 13.801
0.118 39.831 13.809
0.115 39.646 13.791
0.113 39.552 13.779
0.472 55.872 13.861
0.469 55.689 13.857
0.466 55.504 13.868
0.463 55.317 13.863
0.460 55.125 13.861
0.459 55.025 13.871
0.456 54.847 13.885
0.455 54.744 13.884
0.452 54.573 13.881
0.451 54.471 13.882
0.448 54.288 13.873
0.446 54.102 13.871
0.443 53.925 13.872
0.441 53.731 13.867
0.438 53.539 13.865
0.436 53.369 13.872
0.434 53.256 13.868
0.432 53.089 13.873
0.431 52.989 13.882
0.428 52.798 13.881
0.426 52.619 13.873
0.423 52.429 13.868
0.420 52.246 13.867
0.419 52.139 13.864
0.416 51.976 13.862
0.415 51.872 13.871
0.412 51.682 13.888
0.409 51.494 13.897
0.407 51.312 13.899
0.403 51.122 13.895
0.401 50.942 13.902
0.398 50.753 13.914
0.394 50.561 13.912
0.392 50.379 13.922
0.389 50.192 13.939
0.385 50.001 13.941
0.382 49.831 13.933
0.379 49.634 13.929
0.376 49.450 13.938
0.374 49.345 13.932
0.371 49.185 13.916
0.369 49.088 13.920
0.367 48.980 13.922
0.365 48.803 13.931
0.361 48.609 13.925
0.358 48.437 13.915
0.355 48.240 13.904
0.352 48.069 13.903
0.349 47.876 13.910
0.346 47.699 13.909
0.345 47.596 13.913
0.342 47.406 13.909
0.339 47.239 13.903
0.337 47.132 13.906
0.334 46.944 13.917
0.331 46.759 13.920
0.328 46.576 13.917
0.325 46.389 13.919
0.323 46.200 13.933
0.320 46.023 13.931
0.317 45.833 13.928
0.314 45.650 13.937
0.311 45.462 13.937
0.307 45.269 13.931
0.305 45.102 13.932
0.303 44.997 13.935
0.300 44.814 13.934
0.297 44.631 13.937
0.294 44.451 13.932
0.292 44.350 13.926
0.289 44.168 13.920
0.285 43.979 13.910
0.282 43.803 13.909
0.279 43.617 13.905
0.276 43.429 13.902
0.273 43.242 13.907
0.270 43.064 13.918
0.267 42.875 13.910
0.263 42.687 13.898
0.261 42.503 13.911
0.258 42.320 13.929
0.255 42.131 13.917
0.252 41.955 13.909
0.249 41.762 13.913
0.246 41.581 13.905
0.243 41.397 13.894
0.240 41.212 13.886
0.237 41.030 13.878
0.234 40.840 13.890
0.232 40.660 13.903
0.229 40.474 13.903
0.225 40.288 13.858
0.222 40.095 13.849
0.221 40.008 13.864
0.213 39.562 13.873
0.212 39.463 13.882
0.210 39.358 13.870
0.207 39.184 13.865
0.205 39.086 13.868
0.571 55.877 13.858
0.568 55.686 13.857
0.565 55.504 13.868
0.562 55.311 13.865
0.559 55.127 13.860
0.556 54.943 13.870
0.553 54.753 13.877
0.550 54.569 13.868
0.548 54.386 13.862
0.546 54.283 13.866
0.544 54.112 13.862
0.543 54.011 13.854
0.540 53.826 13.855
0.538 53.650 13.852
0.537 53.543 13.857
0.534 53.369 13.859
0.533 53.267 13.852
0.531 53.088 13.851
0.528 52.900 13.852
0.527 52.800 13.856
0.524 52.625 13.859
0.523 52.536 13.855
0.521 52.424 13.856
0.519 52.244 13.855
0.516 52.057 13.856
0.513 51.877 13.855
0.510 51.688 13.868
0.508 51.497 13.879
0.505 51.314 13.880
0.502 51.137 13.874
0.500 51.037 13.866
0.499 50.931 13.874
0.496 50.756 13.885
0.493 50.572 13.891
0.490 50.384 13.904
0.487 50.189 13.919
0.484 50.008 13.922
0.480 49.819 13.917
0.477 49.643 13.915
0.475 49.543 13.913
0.472 49.369 13.915
0.471 49.256 13.916
0.468 49.084 13.921
0.465 48.890 13.936
0.461 48.711 13.926
0.458 48.528 13.914
0.455 48.340 13.911
0.453 48.239 13.902
0.450 48.055 13.903
0.448 47.877 13.914
0.445 47.689 13.917
0.442 47.502 13.914
0.439 47.319 13.902
0.436 47.139 13.907
0.433 46.945 13.915
0.430 46.762 13.922
0.427 46.579 13.921
0.424 46.387 13.916
0.421 46.208 13.925
0.418 46.015 13.930
0.415 45.839 13.922
0.412 45.644 13.923
0.409 45.467 13.926
0.406 45.282 13.928
0.404 45.175 13.935
0.402 45.006 13.935
0.398 44.816 13.939
0.395 44.628 13.945
0.392 44.440 13.940
0.389 44.263 13.932
0.386 44.079 13.919
0.382 43.890 13.915
0.379 43.708 13.917
0.376 43.521 13.915
0.373 43.339 13.912
0.370 43.148 13.923
0.367 42.962 13.924
0.364 42.784 13.905
0.361 42.602 13.908
0.358 42.406 13.926
0.355 42.229 13.928
0.352 42.038 13.922
0.349 41.864 13.926
0.346 41.670 13.921
0.343 41.489 13.909
0.340 41.298 13.899
0.337 41.115 13.893
0.335 40.939 13.900
0.332 40.753 13.913
0.329 40.560 13.929
0.326 40.372 13.914
0.322 40.199 13.884
0.320 40.025 13.895
0.318 39.921 13.897
0.315 39.727 13.902
0.312 39.549 13.893
0.308 39.352 13.878
0.305 39.191 13.868
0.302 39.008 13.866
0.300 38.901 13.870
0.297 38.722 13.875
0.294 38.538 13.877
0.291 38.347 13.885
0.288 38.166 13.900
0.284 37.977 13.897
0.281 37.787 13.892
0.278 37.606 13.901
0.275 37.429 13.909
0.271 37.241 13.895
0.268 37.054 13.885
0.265 36.872 13.898
0.261 36.688 13.902
0.258 36.500 13.892
0.254 36.322 13.848
0.251 36.137 13.878
0.248 35.947 13.889
0.244 35.767 13.852
0.241 35.581 13.856
0.238 35.393 13.866
0.235 35.215 13.850
0.232 35.031 13.858
0.229 34.839 13.881
0.225 34.651 13.898
0.222 34.467 13.903
0.216 34.108 13.892
0.214 34.001 13.884
0.212 33.908 13.894
0.207 33.645 13.882
0.203 33.467 13.837
0.202 33.366 13.834
0.198 33.176 13.848
0.196 33.073 13.853
0.189 32.625 13.884
0.134 29.576 13.867
0.128 29.206 13.840
0.118 28.650 13.853
0.669 55.868 13.854
0.666 55.692 13.856
0.663 55.498 13.866
0.660 55.311 13.865
0.657 55.134 13.859
0.654 54.939 13.866
0.652 54.757 13.874
0.649 54.571 13.868
0.646 54.389 13.865
0.645 54.287 13.872
0.643 54.102 13.868
0.640 53.915 13.865
0.638 53.736 13.867
0.635 53.548 13.870
0.634 53.447 13.869
0.632 53.277 13.867
0.630 53.161 13.869
0.628 52.989 13.862
0.625 52.807 13.861
0.623 52.618 13.863
0.620 52.433 13.858
0.617 52.251 13.861
0.614 52.054 13.859
0.612 51.872 13.856
0.609 51.685 13.869
0.606 51.503 13.884
0.603 51.311 13.888
0.600 51.125 13.880
0.597 50.941 13.880
0.594 50.754 13.885
0.591 50.571 13.893
0.588 50.378 13.907
0.585 50.198 13.916
0.582 50.014 13.918
0.579 49.818 13.915
0.576 49.642 13.910
0.572 49.449 13.916
0.569 49.267 13.914
0.566 49.079 13.924
0.563 48.895 13.943
0.560 48.709 13.934
0.557 48.515 13.918
0.554 48.349 13.913
0.551 48.153 13.907
0.548 47.964 13.917
0.545 47.777 13.922
0.542 47.601 13.919
0.540 47.501 13.908
0.537 47.317 13.899
0.534 47.133 13.903
0.531 46.951 13.909
0.530 46.851 13.920
0.527 46.670 13.926
0.524 46.484 13.916
0.521 46.304 13.918
0.520 46.202 13.921
0.517 46.021 13.926
0.513 45.834 13.914
0.511 45.653 13.915
0.507 45.467 13.915
0.504 45.280 13.915
0.501 45.096 13.919
0.498 44.907 13.921
0.495 44.723 13.926
0.492 44.540 13.925
0.489 44.351 13.927
0.486 44.170 13.917
0.482 43.982 13.908
0.479 43.806 13.909
0.476 43.611 13.910
0.473 43.431 13.908
0.470 43.248 13.908
0.467 43.064 13.917
0.465 42.962 13.919
0.462 42.786 13.903
0.459 42.595 13.906
0.456 42.415 13.915
0.453 42.229 13.919
0.451 42.044 13.919
0.449 41.939 13.913
0.446 41.766 13.913
0.443 41.582 13.905
0.440 41.397 13.892
0.438 41.224 13.889
0.436 41.120 13.893
0.433 40.929 13.900
0.430 40.746 13.914
0.427 40.561 13.921
0.424 40.378 13.924
0.421 40.202 13.908
0.418 40.005 13.900
0.415 39.822 13.913
0.412 39.641 13.918
0.409 39.460 13.911
0.405 39.272 13.890
0.402 39.090 13.882
0.399 38.904 13.883
0.396 38.717 13.888
0.393 38.532 13.894
0.389 38.351 13.897
0.386 38.164 13.910
0.383 37.981 13.914
0.380 37.797 13.900
0.376 37.604 13.906
0.373 37.429 13.913
0.370 37.244 13.901
0.366 37.059 13.894
0.363 36.870 13.909
0.360 36.682 13.916
0.357 36.511 13.909
0.355 36.411 13.873
0.351 36.228 13.874
0.348 36.042 13.875
0.345 35.858 13.878
0.342 35.674 13.878
0.339 35.489 13.882
0.335 35.306 13.875
0.333 35.204 13.872
0.330 35.028 13.873
0.327 34.841 13.890
0.324 34.661 13.906
0.322 34.561 13.904
0.319 34.384 13.901
0.317 34.283 13.900
0.316 34.183 13.890
0.312 34.010 13.882
0.309 33.834 13.888
0.307 33.732 13.890
0.304 33.543 13.881
0.301 33.363 13.875
0.297 33.185 13.870
0.294 32.991 13.881
0.291 32.805 13.892
0.287 32.631 13.893
0.284 32.432 13.889
0.281 32.254 13.904
0.278 32.072 13.935
0.274 31.890 13.921
0.270 31.697 13.906
0.267 31.514 13.903
0.263 31.330 13.890
0.260 31.140 13.885
0.257 30.967 13.883
0.253 30.770 13.877
0.250 30.594 13.893
0.247 30.403 13.905
0.244 30.225 13.885
0.241 30.037 13.872
0.238 29.857 13.892
0.236 29.758 13.885
0.234 29.660 13.849
0.231 29.489 13.835
0.229 29.388 13.832
0.227 29.209 13.882
0.224 29.019 13.908
0.220 28.834 13.843
0.218 28.737 13.855
0.215 28.572 13.870
0.213 28.461 13.875
0.209 28.273 13.881
0.198 27.729 13.835
0.194 27.536 13.863
0.768 55.869 13.849
0.765 55.691 13.851
0.762 55.503 13.864
0.759 55.311 13.862
0.756 55.139 13.854
0.754 55.030 13.864
0.752 54.849 13.876
0.749 54.659 13.875
0.746 54.476 13.871
0.744 54.294 13.870
0.741 54.104 13.865
0.739 53.914 13.859
0.736 53.739 13.862
0.734 53.545 13.871
0.732 53.354 13.878
0.729 53.179 13.877
0.726 52.985 13.867
0.724 52.799 13.866
0.721 52.616 13.865
0.719 52.435 13.861
0.716 52.238 13.862
0.713 52.071 13.859
0.712 51.968 13.853
0.710 51.863 13.859
0.708 51.689 13.870
0.705 51.500 13.884
0.702 51.312 13.889
0.699 51.132 13.881
0.696 50.943 13.879
0.693 50.758 13.880
0.690 50.567 13.890
0.687 50.379 13.905
0.684 50.194 13.912
0.681 50.010 13.920
0.678 49.819 13.916
0.674 49.641 13.909
0.671 49.455 13.910
0.668 49.270 13.910
0.665 49.077 13.924
0.662 48.893 13.944
0.659 48.707 13.938
0.655 48.522 13.924
0.654 48.423 13.913
0.651 48.245 13.905
0.648 48.066 13.914
0.645 47.880 13.923
0.643 47.778 13.930
0.641 47.605 13.926
0.639 47.512 13.915
0.637 47.405 13.917
0.635 47.226 13.916
0.632 47.038 13.917
0.629 46.860 13.928
0.627 46.759 13.928
0.624 46.575 13.925
0.621 46.391 13.917
0.618 46.205 13.926
0.615 46.021 13.935
0.612 45.831 13.923
0.609 45.662 13.917
0.608 45.551 13.923
0.605 45.374 13.921
0.602 45.190 13.922
0.598 44.995 13.933
0.596 44.818 13.936
0.594 44.714 13.931
0.591 44.543 13.936
0.588 44.355 13.940
0.585 44.166 13.934
0.581 43.981 13.929
0.578 43.801 13.934
0.575 43.615 13.934
0.572 43.429 13.929
0.569 43.243 13.926
0.566 43.058 13.929
0.563 42.876 13.924
0.559 42.687 13.911
0.557 42.511 13.915
0.555 42.415 13.924
0.553 42.310 13.923
0.551 42.130 13.925
0.548 41.953 13.920
0.545 41.763 13.921
0.542 41.579 13.917
0.539 41.397 13.908
0.536 41.210 13.906
0.533 41.023 13.909
0.531 40.847 13.917
0.528 40.660 13.924
0.526 40.559 13.931
0.523 40.382 13.934
0.520 40.190 13.927
0.517 40.009 13.918
0.514 39.825 13.920
0.511 39.640 13.927
0.508 39.454 13.916
0.504 39.274 13.890
0.501 39.085 13.881
0.498 38.916 13.886
0.496 38.813 13.886
0.493 38.621 13.894
0.490 38.450 13.894
0.487 38.260 13.901
0.483 38.065 13.911
0.480 37.890 13.901
0.476 37.700 13.892
0.473 37.526 13.899
0.471 37.414 13.904
0.468 37.239 13.896
0.465 37.064 13.892
0.462 36.867 13.904
0.459 36.689 13.910
0.455 36.507 13.901
0.452 36.315 13.892
0.449 36.137 13.894
0.447 36.037 13.894
0.444 35.861 13.901
0.440 35.664 13.898
0.437 35.489 13.895
0.434 35.313 13.885
0.431 35.120 13.881
0.427 34.930 13.892
0.424 34.748 13.907
0.421 34.557 13.914
0.418 34.380 13.913
0.415 34.197 13.907
0.411 34.010 13.896
0.408 33.822 13.898
0.405 33.642 13.894
0.401 33.456 13.891
0.398 33.274 13.887
0.394 33.083 13.888
0.391 32.906 13.901
0.388 32.722 13.905
0.386 32.622 13.907
0.383 32.433 13.901
0.379 32.252 13.916
0.376 32.066 13.933
0.373 31.882 13.916
0.369 31.702 13.909
0.366 31.524 13.908
0.362 31.325 13.899
0.359 31.150 13.897
0.355 30.951 13.893
0.352 30.784 13.889
0.349 30.593 13.897
0.346 30.416 13.904
0.344 30.314 13.897
0.342 30.210 13.892
0.339 30.036 13.876
0.337 29.860 13.896
0.335 29.760 13.874
0.333 29.658 13.881
0.330 29.494 13.868
0.328 29.396 13.859
0.327 29.289 13.862
0.324 29.114 13.918
0.322 29.017 13.870
0.319 28.841 13.877
0.315 28.644 13.874
0.312 28.475 13.889
0.308 28.287 13.878
0.305 28.100 13.859
0.301 27.909 13.851
0.299 27.809 13.854
0.295 27.642 13.858
0.292 27.453 13.872
0.288 27.263 13.892
0.284 27.078 13.893
0.281 26.898 13.881
0.277 26.708 13.879
0.273 26.526 13.875
0.271 26.421 13.875
0.268 26.242 13.886
0.265 26.068 13.896
0.262 25.874 13.907
0.259 25.696 13.929
0.257 25.594 13.926
0.253 25.414 13.900
0.250 25.230 13.905
0.246 25.046 13.859
0.243 24.862 13.913
0.239 24.680 13.919
0.235 24.489 13.891
0.231 24.306 13.866
0.228 24.120 13.875
0.225 23.941 13.913
0.221 23.750 13.914
0.218 23.655 13.851
0.215 23.476 13.852
0.213 23.377 13.867
0.210 23.195 13.869
0.207 23.097 13.847
0.204 22.926 13.829
0.200 22.738 13.854
0.198 22.638 13.861
0.195 22.462 13.838
0.192 22.358 13.818
0.190 22.258 13.818
0.187 22.089 13.842
0.185 21.986 13.859
0.178 21.631 13.858
0.176 21.528 13.860
0.167 21.067 13.875
0.102 17.830 13.799
0.092 17.276 13.831
0.087 17.091 13.807
0.085 16.994 13.780
0.081 16.811 13.735
0.077 16.624 13.735
0.073 16.441 13.719
0.071 16.344 13.704
0.068 16.248 13.663
0.064 16.061 13.646
0.060 15.880 13.655
0.055 15.695 13.637
0.051 15.506 13.596
0.047 15.325 13.605
0.043 15.139 13.602
0.867 55.880 13.850
0.864 55.688 13.852
0.861 55.505 13.862
0.858 55.318 13.857
0.855 55.128 13.848
0.852 54.945 13.860
0.850 54.759 13.868
0.847 54.576 13.861
0.845 54.471 13.866
0.843 54.292 13.870
0.840 54.108 13.860
0.838 53.920 13.857
0.835 53.734 13.861
0.833 53.553 13.869
0.832 53.450 13.870
0.830 53.265 13.875
0.827 53.085 13.871
0.824 52.897 13.862
0.822 52.707 13.862
0.819 52.529 13.860
0.818 52.427 13.860
0.815 52.249 13.859
0.814 52.147 13.853
0.811 51.973 13.848
0.808 51.779 13.850
0.805 51.595 13.866
0.804 51.493 13.880
0.801 51.313 13.888
0.798 51.128 13.881
0.795 50.947 13.879
0.792 50.756 13.883
0.789 50.568 13.889
0.786 50.379 13.899
0.783 50.201 13.911
0.780 50.009 13.922
0.777 49.820 13.910
0.773 49.638 13.900
0.770 49.456 13.894
0.767 49.271 13.892
0.764 49.080 13.913
0.761 48.895 13.932
0.758 48.709 13.934
0.755 48.525 13.925
0.752 48.342 13.909
0.748 48.148 13.908
0.746 47.968 13.923
0.743 47.788 13.927
0.740 47.590 13.923
0.737 47.417 13.917
0.734 47.225 13.911
0.731 47.042 13.915
0.728 46.857 13.922
0.725 46.673 13.934
0.722 46.484 13.929
0.720 46.383 13.924
0.718 46.213 13.936
0.716 46.111 13.943
0.713 45.925 13.940
0.710 45.740 13.933
0.707 45.566 13.923
0.704 45.372 13.916
0.701 45.184 13.919
0.698 45.008 13.928
0.695 44.817 13.927
0.692 44.628 13.934
0.689 44.446 13.945
0.686 44.257 13.946
0.682 44.078 13.946
0.679 43.890 13.942
0.677 43.790 13.937
0.674 43.615 13.936
0.671 43.424 13.931
0.668 43.252 13.932
0.665 43.052 13.935
0.662 42.877 13.929
0.659 42.692 13.916
0.656 42.498 13.919
0.653 42.326 13.925
0.650 42.135 13.925
0.647 41.949 13.925
0.644 41.765 13.929
0.642 41.583 13.925
0.639 41.392 13.922
0.636 41.204 13.923
0.633 41.026 13.921
0.631 40.925 13.925
0.629 40.751 13.928
0.626 40.564 13.934
0.623 40.375 13.935
0.620 40.199 13.934
0.616 40.011 13.928
0.613 39.825 13.927
0.610 39.639 13.936
0.607 39.457 13.931
0.604 39.271 13.909
0.600 39.090 13.902
0.597 38.902 13.909
0.594 38.720 13.920
0.591 38.527 13.924
0.588 38.347 13.920
0.585 38.164 13.932
0.582 37.987 13.937
0.578 37.794 13.928
0.575 37.606 13.927
0.571 37.431 13.927
0.568 37.236 13.918
0.564 37.056 13.911
0.561 36.875 13.920
0.558 36.685 13.922
0.555 36.506 13.917
0.551 36.317 13.909
0.548 36.136 13.907
0.545 35.946 13.918
0.542 35.766 13.919
0.539 35.578 13.914
0.535 35.391 13.904
0.532 35.214 13.891
0.529 35.026 13.899
0.526 34.840 13.914
0.523 34.663 13.922
0.519 34.475 13.924
0.516 34.282 13.923
0.513 34.104 13.915
0.509 33.921 13.904
0.506 33.735 13.903
0.502 33.540 13.898
0.499 33.365 13.896
0.496 33.177 13.896
0.492 32.997 13.909
0.489 32.804 13.921
0.486 32.628 13.917
0.482 32.443 13.906
0.479 32.255 13.913
0.475 32.070 13.918
0.472 31.890 13.900
0.468 31.699 13.895
0.466 31.595 13.890
0.463 31.429 13.889
0.460 31.238 13.889
0.457 31.061 13.888
0.453 30.875 13.881
0.451 30.779 13.884
0.450 30.674 13.880
0.447 30.500 13.885
0.444 30.318 13.884
0.440 30.132 13.870
0.437 29.944 13.869
0.434 29.768 13.887
0.433 29.673 13.895
0.431 29.566 13.886
0.428 29.392 13.875
0.425 29.207 13.879
0.422 29.024 13.879
0.418 28.832 13.874
0.415 28.647 13.875
0.412 28.471 13.887
0.408 28.276 13.876
0.404 28.099 13.859
0.400 27.921 13.863
0.399 27.823 13.873
0.396 27.721 13.873
0.393 27.541 13.877
0.389 27.362 13.887
0.386 27.169 13.892
0.382 26.991 13.888
0.378 26.805 13.886
0.375 26.614 13.880
0.371 26.438 13.880
0.368 26.247 13.891
0.364 26.064 13.889
0.361 25.872 13.892
0.358 25.701 13.913
0.354 25.507 13.898
0.351 25.332 13.885
0.348 25.230 13.839
0.344 25.044 13.811
0.342 24.865 13.858
0.340 24.762 13.906
0.337 24.587 13.908
0.334 24.498 13.853
0.330 24.309 13.823
0.328 24.205 13.813
0.325 24.024 13.837
0.324 23.932 13.880
0.320 23.754 13.869
0.316 23.560 13.852
0.313 23.392 13.855
0.309 23.196 13.853
0.305 23.013 13.847
0.301 22.819 13.854
0.298 22.645 13.854
0.296 22.544 13.845
0.292 22.364 13.837
0.289 22.188 13.835
0.285 21.998 13.849
0.281 21.806 13.858
0.279 21.705 13.860
0.276 21.541 13.865
0.272 21.353 13.871
0.270 21.251 13.864
0.268 21.149 13.863
0.265 20.991 13.865
0.263 20.888 13.866
0.259 20.689 13.867
0.255 20.514 13.868
0.252 20.331 13.871
0.248 20.140 13.875
0.244 19.962 13.879
0.241 19.777 13.891
0.237 19.592 13.866
0.233 19.405 13.878
0.230 19.224 13.902
0.226 19.032 13.866
0.222 18.851 13.836
0.218 18.662 13.833
0.215 18.484 13.849
0.211 18.292 13.852
0.207 18.113 13.838
0.205 18.016 13.832
0.203 17.912 13.817
0.200 17.749 13.813
0.198 17.648 13.821
0.195 17.461 13.829
0.191 17.275 13.821
0.189 17.183 13.813
0.967 55.869 13.855
0.964 55.704 13.858
0.963 55.597 13.868
0.961 55.494 13.866
0.958 55.320 13.858
0.956 55.219 13.856
0.954 55.037 13.856
0.951 54.842 13.869
0.948 54.662 13.870
0.946 54.488 13.867
0.944 54.381 13.864
0.942 54.197 13.862
0.939 54.013 13.857
0.937 53.831 13.857
0.934 53.636 13.859
0.932 53.466 13.870
0.931 53.353 13.877
0.928 53.170 13.881
0.926 52.986 13.878
0.923 52.810 13.872
0.921 52.617 13.868
0.918 52.426 13.854
0.915 52.252 13.850
0.912 52.057 13.855
0.910 51.884 13.849
0.908 51.780 13.844
0.905 51.594 13.862
0.903 51.407 13.875
0.900 51.230 13.878
0.898 51.122 13.882
0.895 50.936 13.883
0.892 50.757 13.889
0.889 50.567 13.895
0.887 50.390 13.904
0.885 50.288 13.903
0.883 50.185 13.914
0.880 50.018 13.921
0.877 49.826 13.907
0.873 49.636 13.890
0.870 49.454 13.881
0.867 49.284 13.885
0.865 49.181 13.888
0.864 49.072 13.905
0.861 48.899 13.931
0.858 48.704 13.935
0.855 48.526 13.927
0.852 48.339 13.913
0.850 48.239 13.902
0.847 48.068 13.907
0.846 47.968 13.919
0.843 47.782 13.925
0.840 47.597 13.924
0.837 47.414 13.920
0.834 47.220 13.915
0.831 47.045 13.913
0.828 46.852 13.916
0.825 46.669 13.929
0.822 46.484 13.931
0.819 46.294 13.941
0.817 46.115 13.951
0.813 45.924 13.949
0.810 45.741 13.942
0.808 45.638 13.929
0.806 45.473 13.915
0.804 45.373 13.916
0.801 45.190 13.915
0.798 44.999 13.919
0.795 44.818 13.922
0.792 44.634 13.930
0.789 44.443 13.939
0.786 44.260 13.949
0.783 44.071 13.951
0.779 43.896 13.939
0.776 43.707 13.934
0.773 43.518 13.934
0.770 43.331 13.937
0.767 43.151 13.945
0.764 42.965 13.944
0.761 42.782 13.938
0.758 42.601 13.932
0.755 42.407 13.937
0.752 42.223 13.943
0.749 42.037 13.935
0.746 41.858 13.935
0.743 41.671 13.932
0.740 41.486 13.930
0.738 41.311 13.938
0.735 41.117 13.937
0.732 40.934 13.929
0.728 40.739 13.927
0.726 40.564 13.931
0.723 40.377 13.936
0.720 40.192 13.939
0.717 40.010 13.934
0.714 39.826 13.933
0.711 39.642 13.941
0.707 39.453 13.939
0.704 39.277 13.918
0.701 39.084 13.906
0.698 38.904 13.918
0.694 38.709 13.926
0.691 38.541 13.921
0.688 38.350 13.919
0.685 38.160 13.933
0.681 37.976 13.935
0.678 37.801 13.937
0.675 37.605 13.936
0.672 37.424 13.932
0.668 37.247 13.927
0.665 37.050 13.918
0.662 36.875 13.922
0.658 36.683 13.924
0.655 36.502 13.922
0.652 36.321 13.920
0.648 36.134 13.917
0.645 35.945 13.927
0.642 35.762 13.931
0.639 35.584 13.918
0.635 35.396 13.901
0.632 35.210 13.888
0.629 35.027 13.899
0.627 34.927 13.903
0.624 34.747 13.921
0.621 34.564 13.930
0.618 34.375 13.930
0.614 34.196 13.931
0.611 34.004 13.922
0.608 33.830 13.910
0.604 33.645 13.901
0.601 33.455 13.900
0.597 33.272 13.898
0.594 33.083 13.903
0.591 32.900 13.925
0.588 32.718 13.934
0.584 32.530 13.923
0.581 32.343 13.922
0.578 32.175 13.931
0.576 32.062 13.931
0.572 31.881 13.907
0.569 31.705 13.903
0.565 31.513 13.910
0.563 31.409 13.904
0.560 31.248 13.902
0.558 31.145 13.909
0.555 30.960 13.907
0.552 30.779 13.898
0.549 30.591 13.897
0.545 30.409 13.902
0.542 30.221 13.891
0.539 30.038 13.885
0.536 29.853 13.896
0.533 29.668 13.906
0.530 29.482 13.900
0.527 29.299 13.900
0.524 29.114 13.907
0.520 28.933 13.891
0.517 28.745 13.888
0.513 28.551 13.899
0.510 28.388 13.893
0.508 28.288 13.879
0.506 28.185 13.872
0.502 27.993 13.869
0.499 27.822 13.881
0.495 27.637 13.887
0.491 27.450 13.888
0.488 27.270 13.888
0.484 27.073 13.880
0.480 26.895 13.876
0.477 26.708 13.874
0.475 26.608 13.868
0.471 26.437 13.870
0.468 26.251 13.871
0.464 26.056 13.865
0.461 25.891 13.864
0.459 25.793 13.869
0.457 25.689 13.864
0.454 25.506 13.853
0.450 25.319 13.837
0.447 25.146 13.843
0.443 24.952 13.861
0.440 24.769 13.856
0.438 24.668 13.861
0.435 24.494 13.866
0.432 24.392 13.847
0.429 24.225 13.865
0.428 24.125 13.877
0.424 23.939 13.888
0.422 23.837 13.877
0.419 23.669 13.859
0.415 23.469 13.857
0.411 23.283 13.865
0.407 23.106 13.859
0.405 22.997 13.859
0.402 22.829 13.868
0.399 22.648 13.873
0.395 22.458 13.864
0.391 22.265 13.860
0.387 22.091 13.860
0.383 21.906 13.856
0.380 21.715 13.860
0.376 21.536 13.870
0.372 21.344 13.873
0.369 21.160 13.863
0.365 20.977 13.863
0.361 20.798 13.871
0.357 20.601 13.871
0.354 20.431 13.875
0.350 20.242 13.881
0.346 20.051 13.881
0.343 19.864 13.877
0.339 19.678 13.877
0.335 19.503 13.870
0.332 19.308 13.888
0.328 19.136 13.847
0.325 19.041 13.806
0.323 18.933 13.790
0.320 18.763 13.804
0.316 18.567 13.806
0.312 18.387 13.797
0.309 18.196 13.819
0.306 18.026 13.821
0.304 17.930 13.810
0.301 17.824 13.795
0.298 17.638 13.779
0.294 17.464 13.787
0.292 17.362 13.781
0.289 17.195 13.781
0.287 17.087 13.789
0.283 16.904 13.786
0.279 16.712 13.787
0.277 16.612 13.789
0.274 16.462 13.804
0.272 16.350 13.800
0.267 16.163 13.780
0.264 15.983 13.806
0.262 15.881 13.810
0.258 15.706 13.802
0.253 15.515 13.780
0.251 15.413 13.779
0.247 15.237 13.797
0.243 15.058 13.786
0.242 14.968 13.839
0.238 14.787 13.845
0.236 14.684 13.857
0.233 14.500 13.864
0.228 14.319 13.820
0.225 14.132 13.842
0.221 13.947 13.839
0.217 13.764 13.840
0.213 13.576 13.833
0.210 13.397 13.818
0.205 13.204 13.816
0.202 13.022 13.838
0.198 12.831 13.853
0.194 12.661 13.848
0.192 12.561 13.841
0.188 12.376 13.855
0.184 12.187 13.869
0.182 12.099 13.869
0.171 11.641 13.837
0.169 11.529 13.840
0.153 10.802 13.877
0.127 9.506 13.863
0.117 9.043 13.798
0.115 8.947 13.805
0.092 7.839 13.832
0.087 7.651 13.814
0.083 7.459 13.822
0.067 6.722 13.815
0.063 6.536 13.803
0.058 6.342 13.781
0.054 6.160 13.776
0.050 5.974 13.793
0.047 5.789 13.796
0.044 5.690 13.764
1.067 55.876 13.856
1.066 55.774 13.862
1.063 55.595 13.867
1.060 55.410 13.865
1.057 55.227 13.857
1.054 55.039 13.858
1.051 54.845 13.872
1.048 54.659 13.869
1.046 54.479 13.862
1.043 54.300 13.866
1.042 54.199 13.861
1.039 54.015 13.857
1.037 53.823 13.853
1.034 53.639 13.850
1.032 53.452 13.857
1.030 53.274 13.865
1.028 53.169 13.875
1.026 52.993 13.881
1.023 52.796 13.878
1.021 52.616 13.874
1.018 52.431 13.855
1.015 52.244 13.849
1.013 52.065 13.855
1.010 51.877 13.850
1.007 51.685 13.855
1.004 51.496 13.871
1.001 51.320 13.879
0.998 51.134 13.879
0.997 51.031 13.872
0.994 50.849 13.879
0.991 50.661 13.890
0.988 50.478 13.899
0.985 50.287 13.912
0.982 50.097 13.920
0.978 49.912 13.909
0.975 49.743 13.885
0.972 49.550 13.874
0.968 49.360 13.874
0.965 49.183 13.879
0.962 48.993 13.908
0.961 48.890 13.924
0.958 48.701 13.926
0.955 48.525 13.920
0.952 48.343 13.911
0.949 48.156 13.904
0.946 47.967 13.920
0.943 47.775 13.932
0.940 47.601 13.930
0.938 47.497 13.922
0.936 47.333 13.918
0.934 47.232 13.922
0.932 47.126 13.914
0.929 46.943 13.909
0.927 46.762 13.920
0.924 46.582 13.930
0.921 46.391 13.935
0.919 46.290 13.945
0.917 46.115 13.951
0.913 45.924 13.948
0.910 45.750 13.938
0.907 45.551 13.922
0.904 45.372 13.911
0.901 45.188 13.914
0.898 45.000 13.919
0.895 44.825 13.922
0.892 44.629 13.926
0.889 44.442 13.934
0.886 44.260 13.945
0.883 44.076 13.947
0.879 43.888 13.932
0.876 43.707 13.920
0.873 43.519 13.924
0.870 43.342 13.933
0.867 43.149 13.944
0.864 42.964 13.943
0.861 42.778 13.935
0.858 42.597 13.937
0.855 42.405 13.943
0.852 42.229 13.944
0.849 42.045 13.944
0.846 41.855 13.935
0.843 41.674 13.932
0.840 41.486 13.932
0.837 41.298 13.937
0.835 41.119 13.936
0.832 40.933 13.924
0.829 40.746 13.924
0.826 40.560 13.932
0.823 40.382 13.934
0.820 40.193 13.938
0.817 40.007 13.937
0.814 39.828 13.930
0.810 39.634 13.938
0.807 39.454 13.939
0.804 39.275 13.918
0.801 39.084 13.910
0.798 38.897 13.920
0.795 38.724 13.922
0.791 38.529 13.925
0.788 38.349 13.925
0.785 38.166 13.936
0.782 37.976 13.942
0.778 37.794 13.937
0.775 37.614 13.929
0.771 37.425 13.924
0.768 37.235 13.916
0.765 37.064 13.913
0.762 36.870 13.922
0.760 36.769 13.917
0.757 36.601 13.918
0.753 36.407 13.926
0.750 36.219 13.919
0.747 36.043 13.920
0.744 35.857 13.928
0.741 35.677 13.920
0.737 35.484 13.904
0.734 35.309 13.888
0.732 35.207 13.889
0.729 35.031 13.898
0.727 34.928 13.904
0.724 34.748 13.925
0.721 34.563 13.933
0.718 34.382 13.937
0.715 34.195 13.939
0.711 34.004 13.930
0.708 33.826 13.918
0.704 33.635 13.907
0.701 33.455 13.902
0.698 33.273 13.899
0.694 33.090 13.907
0.691 32.901 13.932
0.688 32.718 13.939
0.684 32.525 13.925
0.681 32.351 13.922
0.677 32.158 13.922
0.674 31.976 13.906
0.670 31.794 13.893
0.667 31.609 13.900
0.664 31.427 13.905
0.660 31.239 13.905
0.657 31.059 13.906
0.655 30.953 13.909
0.652 30.779 13.902
0.649 30.589 13.901
0.645 30.404 13.905
0.642 30.225 13.899
0.639 30.039 13.898
0.636 29.854 13.904
0.633 29.663 13.911
0.630 29.485 13.904
0.627 29.296 13.905
0.624 29.113 13.915
0.621 28.935 13.909
0.619 28.834 13.902
0.615 28.652 13.903
0.612 28.459 13.905
0.608 28.279 13.891
0.605 28.107 13.877
0.603 28.011 13.883
0.601 27.906 13.885
0.597 27.728 13.898
0.593 27.546 13.897
0.589 27.351 13.895
0.586 27.181 13.897
0.582 26.985 13.892
0.579 26.802 13.886
0.575 26.614 13.886
0.572 26.439 13.892
0.568 26.250 13.890
0.564 26.057 13.873
0.561 25.877 13.862
0.557 25.695 13.863
0.554 25.514 13.855
0.550 25.318 13.847
0.547 25.134 13.846
0.543 24.956 13.854
0.542 24.856 13.863
0.538 24.678 13.863
0.535 24.487 13.869
0.531 24.310 13.873
0.528 24.122 13.882
0.524 23.935 13.893
0.521 23.753 13.883
0.517 23.565 13.869
0.513 23.380 13.877
0.510 23.199 13.877
0.506 23.020 13.867
0.504 22.921 13.867
0.502 22.818 13.878
0.498 22.638 13.883
0.495 22.460 13.879
0.491 22.276 13.877
0.487 22.086 13.867
0.483 21.897 13.855
0.480 21.719 13.858
0.476 21.536 13.862
0.472 21.351 13.863
0.468 21.158 13.849
0.465 20.980 13.845
0.463 20.878 13.841
0.459 20.699 13.842
0.455 20.516 13.841
0.452 20.326 13.845
0.448 20.142 13.847
0.444 19.962 13.842
0.440 19.781 13.836
0.436 19.589 13.836
0.433 19.410 13.845
0.431 19.315 13.852
0.429 19.206 13.847
0.426 19.038 13.860
0.422 18.845 13.847
0.418 18.669 13.835
0.415 18.480 13.846
0.411 18.297 13.846
0.407 18.100 13.835
0.404 17.927 13.825
0.400 17.739 13.820
0.397 17.551 13.840
0.393 17.377 13.840
0.389 17.177 13.831
0.386 17.007 13.829
0.382 16.814 13.824
0.378 16.622 13.808
0.374 16.443 13.822
0.370 16.264 13.815
0.368 16.162 13.800
0.364 15.982 13.799
0.360 15.797 13.808
0.357 15.697 13.809
0.354 15.523 13.804
0.349 15.328 13.798
0.345 15.148 13.783
0.341 14.961 13.791
0.338 14.778 13.830
0.334 14.595 13.846
0.332 14.501 13.806
0.329 14.406 13.774
0.326 14.225 13.763
0.324 14.130 13.797
0.321 13.943 13.826
0.317 13.763 13.805
0.313 13.576 13.825
0.309 13.389 13.821
0.306 13.208 13.819
0.302 13.026 13.823
0.298 12.831 13.823
0.294 12.655 13.819
0.290 12.472 13.817
0.287 12.364 13.813
0.283 12.188 13.807
0.280 12.020 13.817
0.277 11.910 13.829
0.275 11.809 13.831
0.271 11.641 13.827
0.267 11.451 13.824
0.263 11.267 13.829
0.259 11.072 13.834
0.254 10.887 13.827
0.251 10.718 13.833
0.247 10.531 13.849
0.245 10.430 13.852
0.242 10.251 13.846
0.238 10.055 13.844
0.235 9.884 13.850
0.233 9.781 13.852
0.229 9.585 13.855
0.225 9.423 13.845
0.223 9.322 13.840
0.221 9.223 13.824
0.217 9.041 13.802
0.213 8.847 13.807
0.210 8.671 13.828
0.206 8.487 13.850
0.202 8.306 13.858
0.198 8.110 13.846
0.193 7.919 13.835
0.189 7.741 13.838
0.183 7.475 13.822
0.179 7.280 13.819
0.175 7.090 13.842
0.171 6.903 13.838
0.169 6.798 13.830
0.153 6.073 13.837
0.136 5.239 13.878
0.134 5.141 13.874
0.122 4.587 13.877
0.114 4.219 13.862
0.102 3.741 13.790
0.091 3.189 13.817
0.089 3.093 13.826
0.078 2.631 13.846
0.074 2.444 13.842
0.069 2.255 13.814
0.065 2.066 13.769
0.060 1.872 13.769
0.056 1.693 13.774
0.051 1.498 13.752
0.047 1.315 13.732
0.042 1.125 13.713
0.040 1.031 13.696
1.167 55.876 13.852
1.164 55.691 13.854
1.161 55.499 13.855
1.158 55.320 13.845
1.155 55.132 13.842
1.152 54.950 13.857
1.151 54.846 13.868
1.148 54.663 13.866
1.145 54.472 13.859
1.143 54.304 13.860
1.142 54.199 13.856
1.140 54.098 13.860
1.138 53.920 13.856
1.135 53.737 13.851
1.133 53.550 13.846
1.131 53.360 13.850
1.128 53.175 13.863
1.127 53.074 13.862
1.125 52.894 13.864
1.122 52.719 13.867
1.121 52.606 13.872
1.118 52.434 13.857
1.115 52.250 13.851
1.112 52.056 13.857
1.110 51.876 13.854
1.107 51.687 13.856
1.104 51.507 13.862
1.102 51.403 13.859
1.100 51.217 13.864
1.097 51.043 13.862
1.094 50.845 13.872
1.091 50.665 13.893
1.088 50.474 13.909
1.085 50.293 13.923
1.082 50.094 13.926
1.079 49.927 13.912
1.077 49.825 13.906
1.075 49.724 13.887
1.072 49.547 13.880
1.069 49.371 13.878
1.067 49.265 13.884
1.064 49.080 13.896
1.061 48.899 13.916
1.058 48.714 13.922
1.055 48.520 13.920
1.052 48.341 13.915
1.049 48.153 13.912
1.046 47.962 13.926
1.043 47.783 13.938
1.040 47.595 13.934
1.038 47.494 13.924
1.035 47.316 13.917
1.033 47.139 13.916
1.031 47.037 13.917
1.028 46.859 13.915
1.025 46.667 13.927
1.022 46.486 13.933
1.019 46.293 13.943
1.018 46.190 13.943
1.015 46.022 13.942
1.012 45.840 13.934
1.010 45.736 13.934
1.007 45.562 13.921
1.004 45.371 13.908
1.001 45.191 13.916
0.998 44.999 13.927
0.995 44.813 13.928
0.992 44.631 13.932
0.989 44.448 13.935
0.986 44.265 13.946
0.982 44.069 13.946
0.979 43.892 13.926
0.976 43.706 13.917
0.973 43.519 13.928
0.970 43.333 13.944
0.967 43.152 13.952
0.964 42.966 13.945
0.961 42.778 13.936
0.958 42.599 13.938
0.955 42.407 13.945
0.952 42.230 13.950
0.950 42.129 13.946
0.947 41.947 13.938
0.945 41.769 13.927
0.942 41.573 13.928
0.939 41.396 13.930
0.936 41.206 13.933
0.933 41.027 13.923
0.930 40.840 13.915
0.927 40.665 13.921
0.926 40.562 13.928
0.923 40.379 13.932
0.920 40.194 13.937
0.917 40.007 13.938
0.913 39.822 13.932
0.910 39.641 13.939
0.907 39.456 13.937
0.904 39.266 13.919
0.901 39.088 13.916
0.898 38.910 13.922
0.894 38.716 13.919
0.891 38.530 13.924
0.888 38.352 13.924
0.885 38.155 13.938
0.882 37.984 13.948
0.878 37.791 13.938
0.875 37.602 13.930
0.871 37.432 13.920
0.869 37.328 13.910
0.866 37.153 13.907
0.863 36.965 13.911
0.860 36.786 13.912
0.858 36.683 13.917
0.855 36.509 13.927
0.852 36.316 13.933
0.848 36.129 13.921
0.845 35.945 13.927
0.842 35.765 13.935
0.839 35.579 13.919
0.835 35.402 13.906
0.832 35.208 13.898
0.829 35.020 13.904
0.826 34.841 13.924
0.823 34.653 13.938
0.820 34.472 13.949
0.816 34.287 13.955
0.813 34.099 13.948
0.810 33.915 13.940
0.806 33.735 13.927
0.803 33.549 13.913
0.799 33.357 13.907
0.796 33.179 13.904
0.793 32.993 13.920
0.789 32.808 13.942
0.786 32.628 13.936
0.782 32.436 13.926
0.779 32.253 13.927
0.776 32.069 13.918
0.772 31.888 13.902
0.768 31.700 13.906
0.765 31.517 13.917
0.762 31.331 13.911
0.758 31.140 13.914
0.755 30.965 13.916
0.752 30.777 13.904
0.748 30.590 13.903
0.746 30.415 13.906
0.742 30.221 13.901
0.739 30.027 13.906
0.736 29.856 13.910
0.735 29.755 13.902
0.732 29.583 13.896
0.730 29.483 13.902
0.727 29.301 13.911
0.724 29.109 13.919
0.721 28.929 13.921
0.717 28.746 13.914
0.714 28.561 13.916
0.710 28.372 13.912
0.706 28.187 13.895
0.703 28.007 13.892
0.699 27.815 13.899
0.695 27.634 13.905
0.692 27.457 13.902
0.690 27.356 13.898
0.686 27.175 13.903
0.682 26.981 13.900
0.678 26.803 13.888
0.675 26.623 13.884
0.671 26.429 13.893
0.668 26.250 13.895
0.664 26.058 13.875
0.661 25.879 13.857
0.657 25.693 13.859
0.654 25.509 13.857
0.650 25.329 13.860
0.647 25.134 13.870
0.643 24.956 13.868
0.640 24.775 13.860
0.638 24.677 13.864
0.636 24.572 13.861
0.633 24.401 13.866
0.629 24.211 13.872
0.626 24.028 13.881
0.622 23.853 13.884
0.620 23.746 13.885
0.617 23.569 13.882
0.613 23.386 13.894
0.609 23.194 13.890
0.607 23.093 13.878
0.604 22.931 13.881
0.602 22.829 13.891
0.599 22.647 13.889
0.596 22.546 13.883
0.593 22.364 13.886
0.589 22.185 13.883
0.587 22.081 13.880
0.584 21.911 13.864
0.581 21.810 13.857
0.578 21.614 13.865
0.574 21.446 13.870
0.570 21.257 13.862
0.566 21.063 13.851
0.563 20.890 13.854
0.559 20.699 13.849
0.555 20.515 13.844
0.552 20.331 13.849
0.548 20.143 13.852
0.544 19.958 13.844
0.540 19.767 13.839
0.536 19.590 13.846
0.533 19.408 13.856
0.529 19.215 13.860
0.526 19.039 13.856
0.522 18.852 13.844
0.518 18.662 13.841
0.515 18.484 13.850
0.513 18.380 13.860
0.510 18.215 13.863
0.506 18.015 13.860
0.502 17.835 13.849
0.499 17.644 13.857
0.495 17.459 13.865
0.491 17.281 13.849
0.487 17.087 13.835
0.484 16.907 13.828
0.480 16.727 13.823
0.476 16.532 13.821
0.472 16.356 13.819
0.470 16.254 13.813
0.466 16.074 13.814
0.462 15.886 13.828
0.458 15.709 13.821
0.455 15.608 13.818
0.452 15.434 13.814
0.447 15.241 13.801
0.443 15.061 13.794
0.441 14.965 13.795
0.439 14.856 13.807
0.436 14.691 13.815
0.432 14.504 13.809
0.430 14.401 13.805
0.426 14.224 13.804
0.422 14.035 13.803
0.418 13.852 13.806
0.415 13.671 13.821
0.411 13.477 13.824
0.407 13.304 13.823
0.403 13.112 13.823
0.399 12.928 13.821
0.396 12.750 13.820
0.393 12.650 13.823
0.390 12.475 13.824
0.388 12.384 13.822
0.385 12.273 13.826
0.381 12.095 13.821
0.377 11.925 13.831
0.375 11.828 13.835
0.373 11.712 13.839
0.369 11.546 13.831
0.366 11.446 13.824
0.362 11.266 13.823
0.358 11.083 13.823
0.354 10.886 13.819
0.351 10.715 13.828
0.347 10.524 13.843
0.343 10.342 13.839
0.339 10.159 13.825
0.337 10.058 13.825
0.335 9.955 13.822
0.332 9.791 13.828
0.330 9.697 13.834
0.328 9.588 13.831
0.325 9.422 13.831
0.323 9.318 13.831
0.319 9.128 13.821
0.315 8.951 13.812
0.311 8.764 13.825
0.308 8.579 13.840
0.304 8.387 13.849
0.300 8.214 13.852
0.296 8.031 13.849
0.294 7.930 13.844
0.289 7.744 13.839
0.285 7.550 13.820
0.281 7.371 13.805
0.277 7.182 13.820
0.273 7.004 13.842
0.269 6.821 13.842
0.267 6.719 13.849
0.263 6.538 13.853
0.259 6.355 13.852
0.255 6.156 13.850
0.251 5.994 13.851
0.249 5.883 13.849
0.245 5.697 13.844
0.241 5.513 13.833
0.237 5.318 13.848
0.234 5.151 13.853
0.229 4.961 13.857
0.226 4.769 13.868
0.222 4.599 13.874
0.220 4.503 13.872
0.217 4.390 13.857
0.213 4.217 13.839
0.209 4.020 13.832
0.205 3.835 13.816
0.201 3.664 13.816
0.199 3.562 13.824
0.196 3.457 13.827
0.192 3.272 13.836
0.189 3.105 13.842
0.185 2.914 13.846
0.182 2.814 13.856
0.180 2.712 13.856
0.167 2.162 13.835
0.152 1.511 13.834
0.146 1.234 13.817
0.143 1.132 13.818
0.136 0.774 13.868
0.133 0.672 13.833
0.129 0.499 13.784
1.266 55.873 13.854
1.263 55.690 13.857
1.261 55.513 13.855
1.259 55.418 13.856
1.257 55.312 13.844
1.254 55.125 13.839
1.252 54.959 13.857
1.250 54.852 13.866
1.248 54.657 13.862
1.245 54.482 13.859
1.243 54.377 13.853
1.241 54.202 13.849
1.239 54.025 13.845
1.237 53.917 13.850
1.235 53.741 13.847
1.232 53.547 13.843
1.230 53.360 13.847
1.228 53.185 13.854
1.226 53.081 13.852
1.224 52.901 13.853
1.223 52.800 13.859
1.220 52.617 13.862
1.217 52.438 13.851
1.214 52.245 13.848
1.212 52.062 13.849
1.209 51.873 13.847
1.206 51.693 13.848
1.205 51.591 13.846
1.202 51.409 13.856
1.199 51.233 13.857
1.196 51.037 13.856
1.193 50.843 13.868
1.190 50.667 13.891
1.189 50.568 13.907
1.186 50.376 13.927
1.183 50.192 13.934
1.180 50.009 13.922
1.176 49.831 13.900
1.173 49.635 13.890
1.170 49.456 13.892
1.166 49.274 13.890
1.163 49.077 13.899
1.160 48.896 13.914
1.157 48.713 13.919
1.155 48.610 13.916
1.153 48.433 13.918
1.149 48.244 13.910
1.146 48.060 13.916
1.144 47.874 13.925
1.141 47.687 13.924
1.138 47.511 13.918
1.135 47.314 13.915
1.132 47.136 13.916
1.129 46.951 13.911
1.126 46.770 13.917
1.125 46.674 13.926
1.123 46.569 13.924
1.120 46.392 13.933
1.117 46.208 13.942
1.116 46.104 13.946
1.113 45.930 13.939
1.109 45.732 13.931
1.106 45.559 13.919
1.103 45.380 13.910
1.100 45.188 13.918
1.097 45.005 13.932
1.094 44.813 13.933
1.091 44.627 13.931
1.088 44.447 13.933
1.085 44.264 13.943
1.082 44.076 13.940
1.078 43.892 13.920
1.075 43.706 13.911
1.072 43.520 13.929
1.069 43.337 13.951
1.066 43.148 13.954
1.063 42.959 13.950
1.060 42.788 13.943
1.057 42.590 13.948
1.054 42.409 13.957
1.051 42.223 13.964
1.048 42.045 13.957
1.045 41.853 13.942
1.042 41.672 13.936
1.039 41.480 13.930
1.037 41.309 13.933
1.034 41.113 13.927
1.031 40.941 13.912
1.028 40.750 13.915
1.025 40.562 13.923
1.022 40.371 13.930
1.019 40.193 13.937
1.016 40.014 13.939
1.013 39.821 13.935
1.010 39.649 13.938
1.008 39.556 13.935
1.006 39.447 13.936
1.003 39.275 13.917
1.000 39.090 13.914
0.997 38.893 13.917
0.993 38.719 13.909
0.990 38.535 13.911
0.987 38.351 13.913
0.984 38.165 13.924
0.981 37.972 13.937
0.977 37.796 13.930
0.974 37.612 13.925
0.972 37.512 13.918
0.969 37.339 13.912
0.965 37.141 13.912
0.962 36.962 13.914
0.959 36.782 13.912
0.956 36.594 13.916
0.953 36.412 13.927
0.949 36.225 13.923
0.946 36.043 13.921
0.943 35.857 13.928
0.940 35.672 13.927
0.936 35.483 13.918
0.933 35.304 13.909
0.930 35.115 13.903
0.927 34.940 13.909
0.925 34.839 13.922
0.922 34.655 13.937
0.919 34.472 13.946
0.915 34.283 13.951
0.912 34.104 13.950
0.910 34.001 13.941
0.907 33.815 13.930
0.904 33.650 13.917
0.902 33.548 13.915
0.898 33.360 13.904
0.895 33.180 13.902
0.892 32.998 13.916
0.889 32.804 13.937
0.885 32.627 13.935
0.882 32.437 13.927
0.878 32.260 13.928
0.875 32.068 13.913
0.873 31.969 13.899
0.869 31.798 13.900
0.868 31.698 13.911
0.864 31.513 13.918
0.861 31.329 13.911
0.858 31.144 13.914
0.854 30.964 13.914
0.851 30.776 13.903
0.848 30.593 13.900
0.844 30.404 13.900
0.841 30.224 13.906
0.838 30.043 13.907
0.835 29.853 13.904
0.832 29.662 13.895
0.829 29.483 13.891
0.826 29.302 13.901
0.823 29.112 13.917
0.820 28.931 13.920
0.816 28.745 13.910
0.813 28.559 13.918
0.809 28.377 13.920
0.805 28.185 13.908
0.802 28.006 13.901
0.798 27.814 13.900
0.794 27.638 13.900
0.790 27.446 13.902
0.787 27.270 13.910
0.783 27.076 13.915
0.780 26.892 13.903
0.776 26.716 13.889
0.772 26.528 13.892
0.769 26.331 13.902
0.766 26.165 13.895
0.764 26.071 13.879
0.761 25.964 13.872
0.758 25.781 13.864
0.755 25.609 13.875
0.753 25.508 13.873
0.749 25.317 13.877
0.746 25.145 13.888
0.743 24.947 13.884
0.739 24.770 13.864
0.735 24.587 13.862
0.732 24.398 13.873
0.729 24.218 13.877
0.727 24.116 13.885
0.723 23.938 13.889
0.720 23.751 13.890
0.716 23.573 13.891
0.714 23.471 13.889
0.710 23.286 13.895
0.707 23.114 13.883
0.705 23.006 13.880
0.701 22.826 13.886
0.698 22.645 13.883
0.694 22.462 13.876
0.692 22.354 13.877
0.688 22.185 13.876
0.684 21.995 13.863
0.680 21.805 13.860
0.677 21.626 13.866
0.673 21.443 13.872
0.670 21.259 13.864
0.665 21.066 13.850
0.662 20.881 13.849
0.658 20.701 13.842
0.656 20.598 13.840
0.652 20.427 13.841
0.650 20.322 13.843
0.647 20.156 13.852
0.645 20.055 13.852
0.643 19.954 13.841
0.639 19.771 13.840
0.636 19.600 13.847
0.634 19.500 13.854
0.632 19.399 13.856
0.629 19.229 13.865
0.626 19.125 13.863
0.624 19.024 13.852
0.621 18.845 13.846
0.617 18.672 13.850
0.614 18.477 13.858
0.610 18.294 13.862
0.607 18.113 13.863
0.603 17.923 13.858
0.600 17.743 13.850
0.596 17.563 13.859
0.592 17.372 13.857
0.588 17.181 13.839
0.585 17.001 13.828
0.580 16.805 13.824
0.577 16.634 13.822
0.573 16.441 13.822
0.569 16.263 13.817
0.567 16.161 13.820
0.563 15.982 13.830
0.559 15.796 13.830
0.554 15.610 13.820
0.550 15.425 13.817
0.546 15.239 13.809
0.542 15.061 13.812
0.539 14.870 13.826
0.535 14.690 13.836
0.531 14.499 13.836
0.527 14.321 13.838
0.525 14.221 13.832
0.521 14.039 13.824
0.518 13.861 13.826
0.514 13.674 13.839
0.510 13.486 13.839
0.506 13.299 13.832
0.503 13.114 13.832
0.499 12.935 13.831
0.497 12.833 13.833
0.493 12.659 13.828
0.490 12.553 13.824
0.487 12.381 13.830
0.482 12.186 13.823
0.478 12.004 13.818
0.474 11.823 13.831
0.470 11.633 13.830
0.465 11.450 13.817
0.461 11.263 13.807
0.457 11.075 13.801
0.453 10.898 13.803
0.451 10.799 13.810
0.449 10.697 13.811
0.446 10.529 13.826
0.442 10.341 13.822
0.440 10.238 13.816
0.436 10.060 13.798
0.432 9.870 13.798
0.429 9.699 13.806
0.427 9.598 13.804
0.425 9.495 13.810
0.422 9.319 13.814
0.418 9.132 13.814
0.414 8.947 13.806
0.410 8.762 13.811
0.408 8.659 13.813
0.405 8.495 13.821
0.402 8.396 13.826
0.400 8.295 13.822
0.396 8.108 13.828
0.392 7.935 13.838
0.388 7.752 13.826
0.386 7.653 13.816
0.383 7.543 13.799
0.379 7.366 13.788
0.375 7.183 13.800
0.372 6.996 13.824
0.368 6.817 13.832
0.364 6.640 13.836
0.362 6.531 13.839
0.358 6.348 13.839
0.354 6.166 13.845
0.350 5.984 13.850
0.346 5.798 13.856
0.342 5.607 13.851
0.338 5.420 13.845
0.334 5.239 13.844
0.330 5.044 13.840
0.326 4.869 13.845
0.322 4.673 13.852
0.318 4.497 13.847
0.314 4.309 13.841
0.310 4.122 13.844
0.308 4.021 13.838
0.304 3.844 13.826
0.301 3.738 13.827
0.298 3.566 13.836
0.294 3.380 13.842
0.290 3.187 13.846
0.287 3.086 13.843
0.283 2.910 13.841
0.280 2.739 13.844
0.277 2.639 13.851
0.275 2.535 13.844
0.270 2.345 13.832
0.268 2.244 13.834
0.264 2.083 13.832
0.262 1.973 13.826
0.257 1.783 13.828
0.253 1.601 13.827
0.249 1.425 13.819
0.246 1.314 13.822
0.243 1.143 13.837
0.240 1.045 13.828
0.238 0.936 13.829
0.236 0.842 13.820
0.229 0.576 13.793
0.227 0.487 13.771
1.365 55.872 13.851
1.362 55.695 13.859
1.361 55.595 13.865
1.358 55.411 13.862
1.355 55.223 13.852
1.352 55.029 13.859
1.349 54.852 13.872
1.346 54.669 13.870
1.345 54.565 13.861
1.342 54.391 13.860
1.341 54.283 13.863
1.338 54.105 13.852
1.336 53.926 13.846
1.333 53.731 13.846
1.331 53.553 13.846
1.329 53.362 13.846
1.326 53.177 13.851
1.324 52.988 13.852
1.321 52.805 13.854
1.319 52.617 13.863
1.316 52.431 13.857
1.313 52.249 13.854
1.310 52.063 13.854
1.307 51.871 13.848
1.305 51.688 13.847
1.302 51.511 13.855
1.301 51.424 13.854
1.299 51.307 13.861
1.296 51.130 13.856
1.293 50.950 13.859
1.292 50.863 13.859
1.290 50.748 13.875
1.287 50.567 13.900
1.285 50.388 13.920
1.281 50.190 13.927
1.278 50.008 13.917
1.275 49.828 13.895
1.271 49.639 13.893
1.268 49.456 13.900
1.265 49.261 13.900
1.262 49.084 13.906
1.259 48.898 13.916
1.256 48.714 13.920
1.253 48.517 13.925
1.250 48.338 13.926
1.247 48.153 13.920
1.244 47.969 13.925
1.241 47.784 13.926
1.238 47.592 13.918
1.235 47.414 13.913
1.232 47.230 13.915
1.229 47.035 13.916
1.226 46.860 13.917
1.223 46.666 13.915
1.220 46.487 13.918
1.217 46.292 13.929
1.214 46.120 13.929
1.211 45.926 13.927
1.208 45.744 13.923
1.205 45.555 13.911
1.202 45.369 13.907
1.199 45.189 13.917
1.196 45.005 13.930
1.193 44.823 13.932
1.191 44.727 13.927
1.190 44.622 13.932
1.187 44.451 13.932
1.183 44.258 13.939
1.180 44.076 13.937
1.177 43.896 13.918
1.174 43.702 13.916
1.171 43.523 13.935
1.168 43.336 13.956
1.165 43.153 13.960
1.162 42.959 13.951
1.159 42.778 13.946
1.156 42.591 13.955
1.153 42.415 13.971
1.150 42.221 13.977
1.147 42.040 13.969
1.144 41.852 13.957
1.141 41.672 13.947
1.138 41.486 13.936
1.135 41.301 13.937
1.132 41.122 13.925
1.129 40.931 13.906
1.126 40.750 13.907
1.125 40.650 13.907
1.122 40.471 13.912
1.119 40.288 13.918
1.116 40.100 13.932
1.113 39.928 13.929
1.111 39.826 13.928
1.110 39.723 13.923
1.107 39.555 13.931
1.105 39.454 13.931
1.102 39.266 13.917
1.099 39.087 13.918
1.096 38.908 13.918
1.092 38.713 13.914
1.089 38.531 13.910
1.086 38.357 13.908
1.082 38.164 13.915
1.079 37.980 13.921
1.076 37.790 13.920
1.072 37.609 13.918
1.069 37.423 13.915
1.066 37.246 13.918
1.063 37.058 13.922
1.059 36.869 13.921
1.056 36.683 13.917
1.053 36.504 13.927
1.050 36.322 13.934
1.046 36.127 13.929
1.043 35.947 13.934
1.040 35.765 13.937
1.037 35.578 13.932
1.033 35.393 13.927
1.030 35.212 13.922
1.027 35.016 13.914
1.024 34.845 13.918
1.020 34.656 13.930
1.017 34.474 13.940
1.014 34.280 13.948
1.011 34.106 13.949
1.007 33.915 13.944
1.004 33.727 13.936
1.001 33.549 13.927
0.997 33.364 13.917
0.994 33.180 13.906
0.990 32.990 13.913
0.987 32.808 13.934
0.984 32.623 13.937
0.980 32.442 13.929
0.977 32.255 13.927
0.973 32.068 13.914
0.970 31.887 13.898
0.966 31.701 13.911
0.963 31.515 13.919
0.960 31.335 13.910
0.956 31.145 13.910
0.953 30.959 13.910
0.950 30.774 13.905
0.947 30.597 13.903
0.943 30.399 13.903
0.940 30.228 13.905
0.937 30.037 13.904
0.934 29.852 13.895
0.931 29.665 13.879
0.928 29.484 13.875
0.925 29.299 13.887
0.921 29.111 13.902
0.918 28.929 13.902
0.915 28.743 13.901
0.911 28.558 13.910
0.908 28.374 13.920
0.904 28.190 13.914
0.902 28.085 13.902
0.899 27.917 13.891
0.895 27.727 13.883
0.891 27.548 13.886
0.887 27.351 13.902
0.884 27.176 13.913
0.880 26.989 13.908
0.876 26.797 13.893
0.873 26.617 13.884
0.869 26.439 13.892
0.866 26.245 13.898
0.862 26.060 13.880
0.859 25.887 13.862
0.857 25.785 13.865
0.853 25.597 13.871
0.850 25.414 13.882
0.847 25.235 13.896
0.844 25.047 13.903
0.840 24.862 13.885
0.836 24.674 13.866
0.832 24.492 13.869
0.829 24.298 13.876
0.826 24.128 13.881
0.824 24.025 13.880
0.820 23.850 13.887
0.816 23.655 13.888
0.813 23.483 13.892
0.811 23.382 13.897
0.807 23.193 13.890
0.804 23.015 13.877
0.800 22.829 13.878
0.796 22.640 13.875
0.794 22.541 13.865
0.791 22.364 13.869
0.787 22.180 13.875
0.783 21.995 13.867
0.779 21.808 13.864
0.776 21.628 13.869
0.772 21.437 13.875
0.768 21.254 13.863
0.764 21.072 13.856
0.762 20.972 13.859
0.759 20.792 13.850
0.755 20.606 13.837
0.751 20.426 13.840
0.748 20.240 13.857
0.746 20.138 13.854
0.742 19.962 13.841
0.738 19.776 13.841
0.736 19.675 13.847
0.733 19.497 13.851
0.729 19.312 13.864
0.725 19.127 13.860
0.722 18.950 13.852
0.718 18.754 13.858
0.715 18.575 13.862
0.711 18.394 13.863
0.709 18.301 13.863
0.707 18.194 13.867
0.704 18.012 13.864
0.700 17.841 13.864
0.698 17.737 13.859
0.695 17.560 13.859
0.693 17.460 13.864
0.689 17.279 13.849
0.685 17.089 13.828
0.682 16.911 13.827
0.677 16.714 13.826
0.674 16.541 13.832
0.670 16.348 13.826
0.666 16.174 13.824
0.664 16.071 13.822
0.660 15.887 13.827
0.656 15.705 13.826
0.651 15.517 13.822
0.647 15.332 13.816
0.643 15.150 13.814
0.639 14.963 13.819
0.636 14.782 13.833
0.632 14.596 13.843
0.628 14.413 13.840
0.624 14.233 13.836
0.622 14.134 13.840
0.620 14.033 13.836
0.617 13.858 13.843
0.615 13.758 13.851
0.612 13.583 13.852
0.607 13.391 13.845
0.604 13.213 13.842
0.600 13.020 13.836
0.596 12.842 13.835
0.591 12.647 13.835
0.588 12.471 13.847
0.584 12.287 13.855
0.579 12.102 13.842
0.575 11.905 13.842
0.571 11.729 13.851
0.567 11.542 13.841
0.562 11.361 13.828
0.558 11.172 13.822
0.554 10.986 13.821
0.550 10.804 13.826
0.547 10.618 13.834
0.544 10.511 13.832
0.541 10.341 13.823
0.539 10.239 13.818
0.535 10.062 13.798
0.531 9.877 13.789
0.528 9.684 13.800
0.524 9.504 13.807
0.520 9.317 13.810
0.517 9.131 13.816
0.513 8.946 13.821
0.509 8.770 13.821
0.505 8.573 13.827
0.501 8.389 13.828
0.497 8.206 13.831
0.494 8.024 13.851
0.489 7.834 13.848
0.485 7.655 13.820
0.480 7.459 13.796
0.476 7.270 13.801
0.473 7.093 13.830
0.469 6.915 13.847
0.467 6.812 13.842
0.463 6.636 13.834
0.459 6.439 13.827
0.455 6.254 13.828
0.451 6.066 13.836
0.447 5.894 13.840
0.445 5.795 13.843
0.443 5.691 13.836
0.439 5.519 13.829
0.435 5.328 13.819
0.431 5.139 13.810
0.426 4.948 13.806
0.423 4.772 13.812
0.419 4.577 13.813
0.415 4.402 13.815
0.411 4.206 13.821
0.407 4.024 13.822
0.403 3.839 13.818
0.398 3.651 13.816
0.395 3.468 13.825
0.390 3.279 13.827
0.386 3.089 13.823
0.382 2.915 13.821
0.378 2.717 13.819
0.374 2.533 13.819
0.369 2.347 13.816
0.365 2.161 13.810
0.361 1.982 13.817
0.357 1.790 13.825
0.352 1.596 13.822
0.348 1.421 13.816
0.346 1.317 13.820
0.342 1.140 13.825
0.337 0.953 13.813
0.333 0.765 13.803
0.330 0.659 13.791
0.327 0.559 13.761
0.324 0.395 13.752
1.465 55.873 13.852
1.462 55.690 13.862
1.459 55.496 13.863
1.456 55.320 13.858
1.453 55.129 13.855
1.450 54.938 13.864
1.447 54.760 13.872
1.445 54.572 13.867
1.442 54.389 13.864
1.439 54.193 13.855
1.437 54.014 13.842
1.434 53.840 13.842
1.433 53.727 13.850
1.431 53.548 13.849
1.428 53.370 13.841
1.426 53.178 13.843
1.423 52.995 13.843
1.421 52.804 13.845
1.419 52.702 13.846
1.417 52.523 13.854
1.414 52.344 13.847
1.411 52.156 13.850
1.409 51.968 13.845
1.406 51.781 13.840
1.403 51.592 13.845
1.400 51.410 13.854
1.397 51.225 13.855
1.394 51.048 13.847
1.393 50.943 13.855
1.390 50.752 13.870
1.387 50.575 13.891
1.385 50.468 13.896
1.383 50.292 13.911
1.379 50.112 13.907
1.378 50.007 13.905
1.374 49.827 13.887
1.371 49.641 13.890
1.368 49.451 13.900
1.365 49.272 13.903
1.363 49.170 13.902
1.360 48.992 13.907
1.358 48.888 13.914
1.355 48.711 13.917
1.352 48.532 13.918
1.351 48.426 13.914
1.348 48.245 13.913
1.345 48.070 13.913
1.342 47.873 13.915
1.339 47.687 13.911
1.336 47.505 13.903
1.333 47.320 13.900
1.330 47.137 13.907
1.327 46.940 13.911
1.324 46.767 13.911
1.321 46.583 13.910
1.320 46.480 13.916
1.317 46.305 13.926
1.314 46.108 13.925
1.311 45.930 13.919
1.308 45.741 13.920
1.305 45.567 13.913
1.303 45.470 13.905
1.301 45.367 13.911
1.299 45.195 13.921
1.295 44.997 13.928
1.292 44.814 13.926
1.289 44.633 13.930
1.286 44.443 13.931
1.283 44.265 13.936
1.280 44.070 13.933
1.276 43.891 13.909
1.273 43.714 13.914
1.272 43.604 13.921
1.269 43.430 13.944
1.266 43.236 13.953
1.263 43.060 13.948
1.260 42.876 13.937
1.258 42.775 13.942
1.255 42.600 13.956
1.252 42.402 13.970
1.250 42.224 13.977
1.247 42.038 13.972
1.244 41.858 13.964
1.241 41.668 13.953
1.238 41.484 13.938
1.235 41.304 13.935
1.232 41.117 13.920
1.229 40.934 13.898
1.226 40.755 13.899
1.223 40.556 13.909
1.220 40.386 13.911
1.217 40.204 13.922
1.216 40.103 13.921
1.214 39.996 13.926
1.211 39.827 13.921
1.209 39.726 13.918
1.206 39.556 13.926
1.203 39.362 13.922
1.200 39.179 13.918
1.197 38.995 13.922
1.194 38.816 13.919
1.190 38.627 13.917
1.187 38.435 13.907
1.184 38.258 13.902
1.182 38.156 13.910
1.179 37.981 13.909
1.175 37.796 13.903
1.172 37.612 13.903
1.169 37.426 13.905
1.165 37.237 13.912
1.162 37.060 13.921
1.161 36.958 13.920
1.157 36.785 13.922
1.154 36.598 13.920
1.151 36.406 13.926
1.148 36.231 13.927
1.144 36.039 13.926
1.141 35.853 13.926
1.138 35.667 13.924
1.135 35.488 13.925
1.132 35.304 13.927
1.128 35.115 13.918
1.125 34.936 13.909
1.122 34.747 13.914
1.119 34.566 13.927
1.117 34.463 13.936
1.114 34.284 13.945
1.110 34.100 13.947
1.107 33.920 13.940
1.104 33.728 13.931
1.100 33.545 13.925
1.097 33.363 13.916
1.093 33.170 13.900
1.090 33.000 13.905
1.087 32.811 13.924
1.083 32.619 13.935
1.080 32.443 13.940
1.077 32.252 13.934
1.073 32.067 13.920
1.069 31.885 13.907
1.066 31.701 13.914
1.063 31.516 13.914
1.059 31.325 13.901
1.056 31.151 13.900
1.053 30.965 13.904
1.051 30.865 13.901
1.048 30.680 13.902
1.045 30.503 13.906
1.041 30.314 13.903
1.038 30.129 13.900
1.035 29.946 13.893
1.032 29.763 13.872
1.028 29.569 13.862
1.026 29.394 13.873
1.023 29.203 13.888
1.019 29.023 13.896
1.016 28.839 13.897
1.013 28.647 13.896
1.009 28.466 13.905
1.006 28.284 13.913
1.002 28.098 13.908
0.998 27.909 13.893
0.994 27.724 13.880
0.991 27.544 13.885
0.987 27.353 13.900
0.984 27.176 13.910
0.980 26.982 13.909
0.976 26.808 13.890
0.974 26.706 13.885
0.971 26.525 13.886
0.967 26.348 13.892
0.964 26.155 13.879
0.960 25.966 13.861
0.956 25.785 13.856
0.953 25.599 13.862
0.950 25.419 13.877
0.947 25.234 13.899
0.943 25.044 13.909
0.939 24.858 13.895
0.936 24.674 13.875
0.932 24.498 13.870
0.929 24.306 13.875
0.927 24.204 13.869
0.923 24.034 13.873
0.921 23.934 13.884
0.918 23.755 13.889
0.916 23.652 13.882
0.912 23.477 13.881
0.909 23.287 13.880
0.905 23.112 13.871
0.901 22.918 13.866
0.897 22.728 13.867
0.894 22.551 13.861
0.890 22.365 13.862
0.887 22.179 13.870
0.883 21.994 13.869
0.879 21.819 13.866
0.877 21.716 13.871
0.874 21.531 13.877
0.870 21.348 13.876
0.866 21.162 13.865
0.862 20.981 13.862
0.858 20.788 13.853
0.855 20.611 13.838
0.852 20.511 13.833
0.849 20.327 13.851
0.845 20.144 13.860
0.842 19.961 13.848
0.838 19.778 13.839
0.834 19.591 13.841
0.830 19.409 13.848
0.827 19.227 13.853
0.825 19.123 13.854
0.823 19.020 13.848
0.819 18.853 13.854
0.816 18.674 13.860
0.814 18.570 13.864
0.812 18.468 13.860
0.809 18.297 13.858
0.805 18.114 13.856
0.801 17.917 13.858
0.798 17.748 13.860
0.796 17.647 13.862
0.793 17.459 13.861
0.789 17.282 13.845
0.785 17.089 13.828
0.781 16.911 13.823
0.777 16.721 13.827
0.774 16.539 13.837
0.769 16.350 13.830
0.765 16.166 13.826
0.761 15.984 13.834
0.757 15.792 13.836
0.753 15.613 13.843
0.749 15.432 13.841
0.745 15.245 13.834
0.743 15.141 13.830
0.739 14.971 13.835
0.737 14.871 13.844
0.734 14.691 13.855
0.730 14.503 13.857
0.728 14.399 13.850
0.724 14.229 13.843
0.720 14.042 13.846
0.717 13.856 13.852
0.713 13.673 13.856
0.709 13.491 13.845
0.705 13.301 13.838
0.701 13.114 13.835
0.697 12.925 13.833
0.693 12.750 13.835
0.689 12.562 13.840
0.685 12.363 13.853
0.681 12.198 13.849
0.677 12.011 13.837
0.672 11.819 13.837
0.668 11.632 13.840
0.664 11.450 13.828
0.660 11.263 13.822
0.656 11.079 13.821
0.652 10.896 13.814
0.648 10.704 13.819
0.644 10.533 13.824
0.642 10.423 13.824
0.639 10.250 13.812
0.636 10.142 13.801
0.633 9.968 13.791
0.629 9.780 13.790
0.626 9.600 13.796
0.624 9.498 13.806
0.620 9.324 13.809
0.616 9.131 13.808
0.613 8.946 13.817
0.609 8.762 13.823
0.605 8.578 13.830
0.601 8.392 13.826
0.597 8.205 13.840
0.594 8.028 13.864
0.589 7.840 13.857
0.587 7.737 13.840
0.582 7.554 13.811
0.578 7.370 13.799
0.574 7.188 13.821
0.570 6.997 13.843
0.567 6.821 13.847
0.565 6.720 13.848
0.561 6.540 13.840
0.556 6.344 13.836
0.553 6.170 13.848
0.549 5.976 13.851
0.545 5.797 13.849
0.541 5.607 13.843
0.537 5.428 13.832
0.534 5.326 13.825
0.530 5.134 13.817
0.526 4.953 13.809
0.523 4.777 13.815
0.518 4.583 13.821
0.514 4.395 13.823
0.511 4.213 13.832
0.508 4.111 13.838
0.504 3.931 13.834
0.502 3.828 13.825
0.498 3.658 13.820
0.494 3.467 13.827
0.490 3.283 13.828
0.486 3.098 13.820
0.484 3.001 13.822
0.481 2.896 13.815
0.477 2.722 13.813
0.473 2.535 13.813
0.471 2.432 13.816
0.467 2.256 13.809
0.462 2.070 13.810
0.458 1.879 13.811
0.454 1.698 13.812
0.450 1.510 13.811
0.445 1.315 13.806
0.441 1.136 13.805
0.436 0.945 13.789
0.432 0.761 13.773
0.427 0.567 13.764
0.425 0.467 13.751
0.423 0.386 13.753
1.564 55.885 13.853
1.563 55.781 13.864
1.560 55.595 13.870
1.557 55.402 13.867
1.554 55.222 13.859
1.551 55.043 13.862
1.549 54.939 13.863
1.547 54.761 13.872
1.544 54.568 13.870
1.541 54.384 13.869
1.539 54.205 13.861
1.536 54.020 13.847
1.535 53.913 13.848
1.533 53.740 13.855
1.531 53.634 13.852
1.529 53.455 13.844
1.526 53.269 13.836
1.524 53.091 13.840
1.523 52.989 13.844
1.520 52.807 13.845
1.518 52.621 13.852
1.515 52.433 13.849
1.513 52.331 13.842
1.511 52.160 13.845
1.508 51.968 13.843
1.505 51.783 13.835
1.502 51.600 13.842
1.500 51.411 13.850
1.497 51.233 13.850
1.495 51.127 13.852
1.492 50.944 13.850
1.489 50.764 13.859
1.486 50.571 13.880
1.483 50.377 13.901
1.480 50.198 13.910
1.477 50.010 13.904
1.475 49.910 13.891
1.472 49.743 13.883
1.470 49.638 13.890
1.467 49.452 13.900
1.464 49.271 13.906
1.461 49.083 13.910
1.458 48.898 13.922
1.455 48.705 13.918
1.452 48.529 13.912
1.449 48.337 13.917
1.446 48.152 13.910
1.443 47.969 13.910
1.440 47.788 13.910
1.437 47.597 13.906
1.434 47.414 13.905
1.432 47.314 13.901
1.429 47.134 13.905
1.427 46.951 13.910
1.424 46.764 13.910
1.421 46.576 13.906
1.418 46.389 13.911
1.415 46.215 13.919
1.413 46.114 13.923
1.411 46.012 13.915
1.409 45.840 13.909
1.406 45.654 13.912
1.403 45.471 13.913
1.401 45.369 13.919
1.398 45.192 13.926
1.395 45.001 13.928
1.392 44.819 13.922
1.390 44.716 13.918
1.387 44.544 13.925
1.384 44.353 13.932
1.381 44.167 13.934
1.378 43.982 13.912
1.374 43.804 13.899
1.372 43.621 13.922
1.370 43.521 13.939
1.367 43.331 13.948
1.364 43.156 13.947
1.361 42.961 13.937
1.358 42.782 13.936
1.355 42.599 13.951
1.352 42.401 13.968
1.349 42.228 13.970
1.346 42.035 13.959
1.343 41.858 13.959
1.340 41.667 13.950
1.338 41.493 13.937
1.336 41.386 13.929
1.333 41.213 13.916
1.330 41.040 13.893
1.328 40.936 13.889
1.326 40.832 13.883
1.324 40.656 13.893
1.321 40.480 13.900
1.319 40.380 13.908
1.317 40.191 13.919
1.314 40.012 13.923
1.310 39.827 13.921
1.307 39.637 13.923
1.304 39.456 13.927
1.301 39.274 13.926
1.298 39.090 13.926
1.295 38.901 13.925
1.293 38.800 13.918
1.290 38.624 13.919
1.286 38.441 13.912
1.283 38.261 13.901
1.280 38.075 13.897
1.276 37.886 13.887
1.273 37.709 13.882
1.269 37.511 13.882
1.267 37.339 13.894
1.263 37.153 13.906
1.260 36.963 13.921
1.257 36.782 13.928
1.254 36.590 13.921
1.250 36.411 13.921
1.249 36.311 13.927
1.246 36.134 13.929
1.242 35.949 13.926
1.239 35.773 13.923
1.238 35.680 13.918
1.236 35.566 13.924
1.233 35.398 13.928
1.229 35.214 13.926
1.226 35.027 13.919
1.223 34.839 13.914
1.220 34.658 13.923
1.216 34.468 13.936
1.213 34.286 13.945
1.210 34.100 13.942
1.207 33.915 13.932
1.203 33.733 13.932
1.200 33.548 13.929
1.197 33.368 13.922
1.193 33.175 13.907
1.189 32.994 13.901
1.186 32.817 13.916
1.183 32.624 13.932
1.180 32.434 13.943
1.176 32.252 13.939
1.173 32.069 13.923
1.169 31.890 13.912
1.166 31.696 13.914
1.162 31.516 13.904
1.159 31.333 13.889
1.155 31.149 13.890
1.152 30.959 13.901
1.149 30.775 13.899
1.146 30.589 13.905
1.143 30.410 13.913
1.139 30.224 13.902
1.136 30.040 13.900
1.133 29.850 13.886
1.130 29.671 13.869
1.128 29.570 13.865
1.125 29.397 13.881
1.122 29.212 13.899
1.121 29.110 13.907
1.118 28.933 13.910
1.114 28.742 13.906
1.111 28.565 13.900
1.107 28.371 13.908
1.103 28.177 13.913
1.100 28.010 13.900
1.096 27.827 13.879
1.092 27.628 13.875
1.088 27.456 13.886
1.085 27.258 13.901
1.081 27.081 13.906
1.077 26.895 13.891
1.074 26.714 13.876
1.070 26.521 13.878
1.067 26.343 13.887
1.063 26.158 13.875
1.059 25.967 13.860
1.056 25.789 13.855
1.052 25.599 13.858
1.049 25.420 13.868
1.047 25.319 13.871
1.044 25.135 13.892
1.041 24.955 13.895
1.037 24.773 13.874
1.033 24.586 13.860
1.030 24.394 13.862
1.026 24.209 13.863
1.023 24.034 13.865
1.019 23.848 13.875
1.016 23.661 13.871
1.012 23.470 13.862
1.008 23.289 13.868
1.004 23.101 13.865
1.001 22.920 13.862
0.997 22.736 13.866
0.993 22.550 13.863
0.990 22.368 13.859
0.986 22.180 13.867
0.982 21.993 13.870
0.979 21.807 13.864
0.975 21.629 13.865
0.971 21.438 13.869
0.967 21.258 13.864
0.964 21.070 13.858
0.960 20.888 13.854
0.956 20.691 13.843
0.952 20.519 13.837
0.949 20.328 13.852
0.945 20.150 13.864
0.941 19.959 13.855
0.937 19.772 13.841
0.933 19.585 13.840
0.930 19.403 13.847
0.926 19.224 13.845
0.923 19.041 13.845
0.919 18.847 13.853
0.915 18.661 13.860
0.912 18.481 13.858
0.908 18.296 13.854
0.905 18.115 13.856
0.901 17.924 13.861
0.898 17.741 13.862
0.894 17.556 13.865
0.890 17.372 13.856
0.887 17.191 13.839
0.884 17.086 13.835
0.882 16.987 13.827
0.879 16.820 13.824
0.875 16.632 13.834
0.871 16.443 13.837
0.867 16.256 13.829
0.863 16.070 13.831
0.859 15.894 13.843
0.855 15.708 13.852
0.851 15.524 13.859
0.847 15.337 13.852
0.843 15.158 13.840
0.841 15.051 13.841
0.837 14.870 13.850
0.833 14.694 13.859
0.831 14.593 13.855
0.828 14.417 13.848
0.824 14.227 13.841
0.820 14.042 13.846
0.816 13.851 13.857
0.813 13.673 13.858
0.808 13.477 13.846
0.805 13.307 13.832
0.801 13.117 13.832
0.797 12.933 13.833
0.795 12.833 13.835
0.791 12.658 13.839
0.787 12.464 13.848
0.783 12.290 13.854
0.778 12.093 13.845
0.774 11.919 13.840
0.770 11.730 13.843
0.766 11.543 13.837
0.763 11.443 13.829
0.760 11.266 13.828
0.756 11.082 13.826
0.751 10.890 13.815
0.747 10.707 13.810
0.744 10.524 13.812
0.740 10.338 13.808
0.736 10.159 13.807
0.732 9.967 13.804
0.729 9.775 13.798
0.725 9.595 13.801
0.721 9.406 13.804
0.718 9.228 13.799
0.714 9.042 13.805
0.710 8.853 13.817
0.706 8.666 13.823
0.703 8.491 13.831
0.699 8.301 13.838
0.695 8.113 13.855
0.691 7.933 13.865
0.687 7.747 13.847
0.684 7.646 13.837
0.680 7.464 13.817
0.676 7.278 13.824
0.672 7.097 13.845
0.668 6.904 13.853
0.664 6.724 13.848
0.660 6.540 13.841
0.656 6.356 13.845
0.654 6.254 13.845
0.650 6.078 13.851
0.646 5.887 13.849
0.642 5.703 13.844
0.638 5.513 13.834
0.634 5.321 13.826
0.630 5.144 13.821
0.626 4.956 13.820
0.622 4.770 13.823
0.618 4.586 13.830
0.614 4.391 13.831
0.610 4.215 13.835
0.606 4.029 13.830
0.602 3.842 13.822
0.600 3.742 13.825
0.596 3.559 13.829
0.592 3.375 13.835
0.588 3.186 13.830
0.583 3.006 13.826
0.579 2.818 13.825
0.575 2.624 13.828
0.571 2.440 13.831
0.567 2.262 13.829
0.564 2.157 13.823
0.560 1.980 13.821
0.556 1.794 13.821
0.551 1.600 13.822
0.547 1.422 13.823
0.543 1.229 13.821
0.538 1.039 13.809
0.534 0.855 13.788
0.531 0.753 13.781
0.527 0.574 13.760
0.525 0.479 13.752
1.664 55.879 13.856
1.661 55.689 13.867
1.658 55.503 13.866
1.655 55.313 13.861
1.652 55.131 13.855
1.649 54.939 13.863
1.646 54.761 13.874
1.644 54.567 13.872
1.641 54.385 13.873
1.638 54.200 13.866
1.636 54.008 13.853
1.633 53.827 13.850
1.631 53.649 13.851
1.628 53.456 13.840
1.626 53.275 13.834
1.623 53.083 13.843
1.621 52.905 13.845
1.620 52.802 13.850
1.618 52.700 13.845
1.616 52.534 13.843
1.613 52.340 13.839
1.610 52.152 13.840
1.608 51.980 13.840
1.606 51.875 13.844
1.605 51.770 13.839
1.602 51.609 13.844
1.599 51.410 13.850
1.596 51.219 13.851
1.593 51.049 13.846
1.592 50.944 13.851
1.590 50.840 13.845
1.587 50.674 13.858
1.584 50.480 13.878
1.581 50.286 13.897
1.578 50.103 13.908
1.575 49.917 13.900
1.572 49.740 13.891
1.570 49.636 13.897
1.567 49.451 13.905
1.564 49.274 13.905
1.562 49.173 13.899
1.559 48.988 13.911
1.556 48.809 13.911
1.553 48.616 13.896
1.550 48.442 13.897
1.547 48.242 13.899
1.544 48.064 13.895
1.541 47.873 13.898
1.538 47.699 13.905
1.536 47.599 13.907
1.534 47.423 13.900
1.530 47.224 13.910
1.528 47.043 13.919
1.524 46.845 13.918
1.522 46.676 13.917
1.519 46.481 13.915
1.516 46.296 13.922
1.513 46.123 13.921
1.510 45.929 13.912
1.507 45.741 13.910
1.504 45.564 13.918
1.501 45.377 13.923
1.499 45.273 13.922
1.496 45.095 13.925
1.493 44.913 13.913
1.490 44.723 13.907
1.487 44.539 13.916
1.484 44.366 13.927
1.482 44.263 13.932
1.479 44.080 13.922
1.475 43.887 13.905
1.472 43.705 13.917
1.470 43.526 13.941
1.467 43.336 13.946
1.465 43.236 13.939
1.462 43.052 13.927
1.459 42.878 13.920
1.456 42.688 13.927
1.453 42.518 13.948
1.452 42.412 13.956
1.450 42.307 13.952
1.447 42.134 13.945
1.444 41.944 13.944
1.441 41.769 13.945
1.438 41.572 13.941
1.436 41.406 13.929
1.434 41.295 13.923
1.431 41.117 13.901
1.428 40.947 13.885
1.426 40.849 13.879
1.425 40.742 13.888
1.422 40.568 13.901
1.419 40.382 13.906
1.416 40.195 13.914
1.413 40.012 13.921
1.410 39.830 13.917
1.407 39.637 13.920
1.404 39.459 13.928
1.401 39.267 13.925
1.397 39.082 13.927
1.394 38.905 13.926
1.391 38.723 13.926
1.388 38.535 13.931
1.384 38.350 13.915
1.381 38.159 13.903
1.378 37.979 13.893
1.374 37.797 13.875
1.371 37.619 13.872
1.368 37.428 13.884
1.364 37.240 13.902
1.361 37.058 13.920
1.358 36.872 13.938
1.355 36.685 13.935
1.352 36.507 13.926
1.348 36.316 13.926
1.345 36.138 13.927
1.342 35.943 13.926
1.339 35.764 13.923
1.335 35.584 13.923
1.332 35.392 13.930
1.329 35.205 13.931
1.326 35.025 13.927
1.322 34.843 13.924
1.319 34.653 13.931
1.316 34.474 13.935
1.313 34.290 13.943
1.310 34.103 13.940
1.308 34.003 13.927
1.304 33.832 13.922
1.303 33.727 13.928
1.299 33.550 13.927
1.296 33.363 13.920
1.292 33.181 13.905
1.289 32.995 13.893
1.286 32.806 13.901
1.282 32.623 13.921
1.279 32.447 13.935
1.277 32.347 13.930
1.274 32.164 13.919
1.270 31.978 13.909
1.267 31.795 13.905
1.263 31.606 13.903
1.260 31.427 13.889
1.256 31.238 13.882
1.253 31.057 13.891
1.250 30.865 13.898
1.247 30.691 13.896
1.244 30.499 13.905
1.240 30.312 13.905
1.237 30.125 13.897
1.234 29.951 13.892
1.231 29.756 13.876
1.228 29.578 13.871
1.225 29.395 13.889
1.222 29.205 13.906
1.219 29.017 13.911
1.215 28.835 13.906
1.212 28.657 13.894
1.210 28.552 13.896
1.207 28.381 13.897
1.203 28.193 13.902
1.201 28.090 13.896
1.197 27.919 13.876
1.193 27.723 13.862
1.189 27.540 13.870
1.186 27.359 13.886
1.183 27.177 13.898
1.179 26.992 13.896
1.175 26.796 13.883
1.171 26.626 13.871
1.168 26.427 13.874
1.164 26.243 13.877
1.161 26.065 13.863
1.157 25.881 13.854
1.154 25.698 13.856
1.150 25.501 13.860
1.147 25.325 13.867
1.144 25.141 13.882
1.140 24.958 13.889
1.137 24.768 13.868
1.133 24.585 13.855
1.129 24.401 13.855
1.126 24.212 13.856
1.122 24.022 13.861
1.118 23.839 13.866
1.115 23.672 13.855
1.111 23.475 13.839
1.107 23.291 13.847
1.104 23.098 13.852
1.100 22.919 13.858
1.097 22.737 13.865
1.093 22.545 13.864
1.089 22.364 13.863
1.086 22.186 13.864
1.082 22.000 13.867
1.080 21.898 13.871
1.078 21.797 13.864
1.074 21.627 13.859
1.071 21.447 13.863
1.069 21.347 13.869
1.065 21.159 13.862
1.061 20.981 13.858
1.058 20.795 13.857
1.055 20.695 13.847
1.052 20.514 13.837
1.048 20.338 13.849
1.046 20.229 13.860
1.043 20.053 13.860
1.039 19.873 13.854
1.035 19.678 13.846
1.031 19.504 13.843
1.027 19.309 13.843
1.024 19.123 13.844
1.020 18.950 13.845
1.017 18.751 13.851
1.013 18.572 13.859
1.010 18.389 13.854
1.006 18.201 13.856
1.003 18.024 13.868
0.999 17.833 13.868
0.996 17.651 13.867
0.992 17.465 13.868
0.988 17.273 13.851
0.984 17.097 13.836
0.980 16.906 13.835
0.978 16.805 13.834
0.975 16.634 13.842
0.971 16.442 13.845
0.967 16.262 13.839
0.963 16.085 13.837
0.961 15.983 13.846
0.957 15.801 13.858
0.953 15.610 13.867
0.949 15.426 13.868
0.945 15.244 13.855
0.941 15.063 13.847
0.938 14.963 13.844
0.935 14.779 13.851
0.931 14.599 13.853
0.927 14.415 13.846
0.923 14.218 13.839
0.920 14.046 13.846
0.916 13.865 13.859
0.912 13.665 13.856
0.908 13.491 13.838
0.904 13.297 13.822
0.900 13.112 13.824
0.896 12.932 13.829
0.892 12.737 13.832
0.888 12.563 13.837
0.884 12.380 13.846
0.880 12.198 13.843
0.876 12.005 13.829
0.871 11.817 13.834
0.867 11.637 13.833
0.863 11.449 13.827
0.859 11.259 13.834
0.855 11.084 13.837
0.851 10.894 13.820
0.847 10.707 13.802
0.843 10.529 13.801
0.839 10.330 13.804
0.836 10.157 13.811
0.832 9.960 13.816
0.828 9.785 13.807
0.825 9.596 13.801
0.821 9.415 13.801
0.817 9.222 13.799
0.813 9.037 13.809
0.810 8.854 13.822
0.806 8.678 13.832
0.804 8.578 13.841
0.800 8.393 13.849
0.797 8.211 13.861
0.794 8.110 13.863
0.791 7.935 13.866
0.786 7.742 13.847
0.782 7.559 13.826
0.778 7.378 13.827
0.774 7.187 13.837
0.770 7.001 13.848
0.766 6.815 13.850
0.762 6.632 13.841
0.757 6.436 13.839
0.754 6.266 13.846
0.750 6.071 13.855
0.746 5.882 13.848
0.742 5.712 13.838
0.740 5.611 13.838
0.736 5.422 13.829
0.731 5.232 13.823
0.728 5.055 13.825
0.724 4.857 13.830
0.720 4.677 13.841
0.716 4.492 13.849
0.712 4.312 13.843
0.710 4.212 13.835
0.707 4.111 13.834
0.704 3.937 13.822
0.699 3.749 13.817
0.695 3.557 13.825
0.691 3.365 13.831
0.687 3.191 13.829
0.683 3.003 13.824
0.679 2.817 13.827
0.675 2.633 13.836
0.671 2.448 13.836
0.668 2.343 13.829
0.664 2.164 13.826
0.660 1.980 13.826
0.657 1.879 13.833
0.653 1.697 13.833
0.649 1.511 13.832
0.645 1.319 13.835
0.640 1.140 13.834
0.636 0.963 13.817
0.633 0.855 13.797
0.629 0.661 13.773
0.624 0.471 13.750
1.763 55.871 13.855
1.760 55.688 13.862
1.757 55.506 13.863
1.754 55.321 13.853
1.751 55.131 13.851
1.748 54.938 13.863
1.747 54.838 13.874
1.745 54.667 13.876
1.742 54.477 13.874
1.739 54.288 13.868
1.737 54.116 13.859
1.735 54.020 13.849
1.734 53.912 13.854
1.732 53.736 13.860
1.730 53.636 13.855
1.728 53.462 13.838
1.725 53.264 13.835
1.723 53.090 13.850
1.721 52.902 13.850
1.718 52.715 13.845
1.715 52.526 13.838
1.712 52.335 13.832
1.710 52.155 13.838
1.707 51.977 13.841
1.704 51.781 13.839
1.701 51.597 13.843
1.698 51.406 13.846
1.696 51.231 13.850
1.693 51.042 13.847
1.690 50.855 13.852
1.687 50.658 13.864
1.684 50.490 13.878
1.682 50.384 13.892
1.680 50.277 13.893
1.678 50.108 13.909
1.674 49.914 13.907
1.671 49.729 13.899
1.668 49.552 13.900
1.665 49.361 13.897
1.661 49.177 13.897
1.658 48.992 13.904
1.655 48.805 13.905
1.652 48.620 13.892
1.649 48.430 13.890
1.646 48.253 13.896
1.643 48.059 13.894
1.640 47.876 13.896
1.638 47.773 13.905
1.636 47.603 13.903
1.633 47.414 13.898
1.630 47.227 13.906
1.627 47.040 13.911
1.624 46.862 13.916
1.622 46.752 13.912
1.619 46.581 13.907
1.617 46.394 13.918
1.615 46.293 13.930
1.612 46.110 13.928
1.609 45.933 13.919
1.606 45.747 13.915
1.604 45.643 13.913
1.602 45.467 13.926
1.599 45.280 13.935
1.595 45.093 13.931
1.592 44.910 13.916
1.589 44.731 13.910
1.588 44.630 13.916
1.585 44.451 13.922
1.583 44.348 13.921
1.580 44.172 13.924
1.577 43.986 13.908
1.573 43.800 13.911
1.570 43.612 13.937
1.569 43.511 13.950
1.566 43.342 13.950
1.564 43.241 13.939
1.561 43.063 13.925
1.558 42.878 13.919
1.555 42.691 13.922
1.553 42.590 13.934
1.551 42.411 13.945
1.548 42.227 13.937
1.545 42.047 13.930
1.542 41.850 13.936
1.539 41.675 13.946
1.536 41.485 13.942
1.533 41.306 13.921
1.530 41.114 13.898
1.527 40.933 13.889
1.524 40.755 13.890
1.521 40.566 13.900
1.518 40.378 13.907
1.515 40.196 13.915
1.512 40.010 13.922
1.509 39.827 13.921
1.506 39.641 13.924
1.503 39.456 13.925
1.500 39.273 13.924
1.497 39.082 13.924
1.494 38.907 13.924
1.490 38.715 13.932
1.487 38.531 13.940
1.484 38.344 13.925
1.480 38.166 13.912
1.477 37.982 13.901
1.473 37.799 13.883
1.470 37.612 13.882
1.467 37.423 13.897
1.464 37.245 13.914
1.461 37.055 13.929
1.458 36.871 13.939
1.454 36.686 13.927
1.451 36.502 13.917
1.448 36.324 13.917
1.444 36.130 13.919
1.441 35.945 13.923
1.438 35.765 13.925
1.435 35.583 13.928
1.432 35.393 13.938
1.430 35.292 13.935
1.427 35.123 13.932
1.423 34.936 13.932
1.420 34.745 13.932
1.417 34.563 13.930
1.414 34.377 13.932
1.410 34.194 13.935
1.407 34.008 13.923
1.404 33.837 13.920
1.402 33.748 13.927
1.400 33.636 13.925
1.397 33.449 13.925
1.393 33.266 13.913
1.390 33.095 13.895
1.386 32.897 13.883
1.383 32.718 13.891
1.381 32.619 13.906
1.378 32.444 13.919
1.375 32.250 13.919
1.371 32.073 13.913
1.368 31.888 13.906
1.364 31.696 13.906
1.361 31.512 13.898
1.357 31.340 13.885
1.354 31.142 13.895
1.351 30.962 13.908
1.348 30.779 13.902
1.344 30.595 13.906
1.341 30.407 13.912
1.340 30.307 13.905
1.337 30.138 13.898
1.335 30.034 13.901
1.332 29.847 13.892
1.329 29.668 13.879
1.326 29.486 13.887
1.324 29.382 13.892
1.321 29.211 13.905
1.318 29.019 13.909
1.314 28.831 13.900
1.311 28.657 13.890
1.309 28.557 13.893
1.306 28.384 13.890
1.304 28.280 13.887
1.300 28.101 13.892
1.298 27.995 13.889
1.294 27.819 13.869
1.291 27.638 13.871
1.287 27.450 13.887
1.283 27.263 13.896
1.280 27.086 13.903
1.276 26.896 13.901
1.272 26.709 13.878
1.269 26.523 13.871
1.265 26.338 13.877
1.262 26.157 13.873
1.258 25.974 13.866
1.256 25.870 13.859
1.253 25.704 13.861
1.251 25.604 13.866
1.248 25.413 13.867
1.244 25.230 13.867
1.241 25.048 13.877
1.238 24.863 13.877
1.235 24.763 13.863
1.232 24.586 13.849
1.228 24.398 13.847
1.225 24.215 13.850
1.221 24.040 13.859
1.220 23.939 13.867
1.217 23.833 13.861
1.214 23.651 13.848
1.210 23.478 13.836
1.206 23.287 13.845
1.203 23.104 13.851
1.199 22.919 13.856
1.196 22.740 13.864
1.194 22.640 13.867
1.190 22.456 13.863
1.187 22.272 13.869
1.183 22.083 13.871
1.179 21.910 13.871
1.177 21.816 13.866
1.175 21.710 13.867
1.172 21.530 13.866
1.168 21.350 13.867
1.164 21.160 13.857
1.162 21.059 13.852
1.159 20.887 13.861
1.155 20.700 13.854
1.151 20.516 13.845
1.147 20.330 13.848
1.144 20.148 13.849
1.142 20.047 13.853
1.138 19.867 13.849
1.134 19.678 13.844
1.130 19.498 13.840
1.126 19.309 13.838
1.123 19.136 13.837
1.121 19.035 13.833
1.119 18.932 13.836
1.116 18.760 13.839
1.114 18.657 13.837
1.110 18.480 13.844
1.107 18.292 13.852
1.103 18.113 13.866
1.100 17.925 13.873
1.097 17.749 13.866
1.093 17.556 13.866
1.089 17.364 13.856
1.085 17.187 13.839
1.081 16.996 13.837
1.078 16.820 13.844
1.074 16.629 13.846
1.070 16.449 13.844
1.066 16.252 13.840
1.062 16.085 13.841
1.058 15.887 13.849
1.054 15.705 13.859
1.050 15.519 13.866
1.046 15.337 13.856
1.042 15.152 13.845
1.038 14.962 13.846
1.034 14.786 13.854
1.030 14.598 13.855
1.026 14.402 13.844
1.022 14.235 13.841
1.020 14.130 13.849
1.017 13.947 13.864
1.013 13.772 13.870
1.011 13.676 13.858
1.009 13.571 13.854
1.005 13.396 13.836
1.003 13.294 13.826
0.999 13.117 13.826
0.995 12.927 13.834
0.991 12.743 13.838
0.988 12.570 13.837
0.985 12.471 13.844
0.983 12.371 13.844
0.979 12.185 13.839
0.975 12.012 13.826
0.970 11.816 13.826
0.966 11.641 13.824
0.962 11.447 13.822
0.958 11.262 13.832
0.954 11.087 13.840
0.950 10.891 13.819
0.946 10.701 13.796
0.942 10.517 13.791
0.938 10.339 13.798
0.936 10.239 13.812
0.933 10.061 13.834
0.930 9.879 13.831
0.926 9.691 13.817
0.922 9.503 13.810
0.918 9.314 13.806
0.915 9.136 13.814
0.911 8.949 13.826
0.907 8.759 13.836
0.903 8.584 13.848
0.899 8.387 13.854
0.896 8.218 13.858
0.891 8.024 13.861
0.889 7.923 13.853
0.885 7.741 13.839
0.880 7.552 13.827
0.877 7.375 13.830
0.873 7.184 13.840
0.869 7.007 13.845
0.865 6.815 13.848
0.861 6.633 13.840
0.856 6.444 13.837
0.853 6.257 13.848
0.849 6.074 13.854
0.845 5.887 13.851
0.841 5.696 13.840
0.837 5.514 13.831
0.833 5.332 13.826
0.830 5.232 13.827
0.828 5.130 13.821
0.825 4.959 13.824
0.821 4.773 13.837
0.817 4.590 13.851
0.813 4.391 13.843
0.809 4.219 13.831
0.807 4.119 13.830
0.802 3.934 13.813
0.798 3.741 13.808
0.794 3.563 13.824
0.790 3.371 13.832
0.786 3.197 13.829
0.784 3.095 13.822
0.782 2.993 13.827
0.778 2.821 13.833
0.773 2.624 13.840
0.769 2.448 13.838
0.767 2.347 13.831
0.763 2.157 13.832
0.759 1.983 13.831
0.754 1.793 13.830
0.750 1.603 13.830
0.746 1.414 13.829
0.742 1.237 13.837
0.737 1.046 13.830
0.735 0.945 13.822
0.732 0.842 13.803
0.728 0.673 13.782
0.725 0.567 13.779
0.722 0.391 13.785
1.862 55.877 13.858
1.860 55.778 13.868
1.857 55.591 13.871
1.854 55.411 13.864
1.851 55.226 13.856
1.850 55.121 13.852
1.847 54.952 13.864
1.844 54.759 13.869
1.843 54.653 13.873
1.840 54.476 13.867
1.838 54.293 13.857
1.835 54.104 13.850
1.832 53.919 13.852
1.830 53.736 13.860
1.828 53.554 13.854
1.826 53.453 13.841
1.824 53.274 13.840
1.821 53.079 13.854
1.819 52.901 13.856
1.816 52.710 13.851
1.814 52.525 13.841
1.811 52.350 13.836
1.810 52.245 13.846
1.807 52.060 13.854
1.804 51.877 13.851
1.801 51.691 13.850
1.798 51.503 13.854
1.796 51.316 13.853
1.792 51.126 13.849
1.790 50.953 13.853
1.788 50.853 13.852
1.787 50.751 13.862
1.784 50.569 13.870
1.781 50.389 13.884
1.778 50.198 13.902
1.775 50.008 13.914
1.771 49.826 13.911
1.768 49.637 13.905
1.765 49.459 13.897
1.761 49.267 13.889
1.758 49.080 13.894
1.755 48.901 13.900
1.754 48.798 13.891
1.751 48.627 13.884
1.747 48.431 13.885
1.744 48.248 13.891
1.742 48.075 13.893
1.740 47.968 13.896
1.737 47.784 13.893
1.734 47.598 13.891
1.731 47.407 13.887
1.728 47.228 13.895
1.725 47.041 13.905
1.723 46.859 13.910
1.719 46.670 13.909
1.717 46.487 13.918
1.714 46.303 13.937
1.711 46.106 13.936
1.708 45.926 13.926
1.706 45.826 13.917
1.703 45.661 13.920
1.702 45.557 13.930
1.699 45.368 13.944
1.696 45.183 13.944
1.692 44.999 13.934
1.689 44.819 13.917
1.686 44.633 13.915
1.683 44.446 13.921
1.680 44.267 13.923
1.677 44.077 13.918
1.673 43.891 13.916
1.670 43.700 13.936
1.668 43.518 13.957
1.666 43.417 13.956
1.663 43.246 13.944
1.660 43.062 13.927
1.656 42.875 13.921
1.653 42.691 13.924
1.650 42.496 13.938
1.648 42.323 13.932
1.646 42.217 13.926
1.643 42.046 13.918
1.640 41.855 13.931
1.638 41.670 13.942
1.635 41.486 13.938
1.632 41.303 13.919
1.629 41.123 13.894
1.626 40.937 13.888
1.623 40.754 13.890
1.620 40.559 13.893
1.617 40.382 13.903
1.614 40.191 13.911
1.611 40.008 13.924
1.608 39.831 13.927
1.605 39.636 13.926
1.602 39.454 13.931
1.598 39.270 13.929
1.595 39.089 13.924
1.593 38.987 13.918
1.590 38.810 13.920
1.587 38.624 13.925
1.584 38.445 13.924
1.581 38.254 13.913
1.577 38.074 13.905
1.574 37.895 13.894
1.570 37.698 13.888
1.567 37.519 13.901
1.564 37.331 13.922
1.561 37.144 13.935
1.558 36.970 13.940
1.554 36.782 13.932
1.551 36.585 13.914
1.547 36.405 13.904
1.544 36.220 13.905
1.541 36.056 13.917
1.540 35.949 13.923
1.536 35.762 13.923
1.533 35.578 13.934
1.530 35.399 13.943
1.527 35.207 13.939
1.524 35.021 13.938
1.520 34.838 13.941
1.517 34.659 13.930
1.514 34.471 13.921
1.510 34.284 13.922
1.507 34.105 13.918
1.505 34.003 13.908
1.502 33.819 13.906
1.499 33.645 13.916
1.497 33.541 13.924
1.494 33.367 13.918
1.490 33.177 13.905
1.487 32.992 13.893
1.483 32.812 13.886
1.480 32.628 13.901
1.478 32.528 13.904
1.475 32.356 13.906
1.473 32.251 13.908
1.470 32.070 13.906
1.466 31.882 13.899
1.463 31.707 13.894
1.459 31.517 13.890
1.456 31.326 13.889
1.453 31.149 13.902
1.450 30.963 13.910
1.446 30.770 13.903
1.443 30.593 13.902
1.441 30.493 13.900
1.438 30.313 13.902
1.435 30.140 13.899
1.434 30.035 13.902
1.430 29.853 13.895
1.427 29.670 13.883
1.424 29.486 13.889
1.423 29.385 13.891
1.420 29.204 13.900
1.416 29.020 13.902
1.413 28.830 13.889
1.409 28.655 13.882
1.406 28.466 13.882
1.402 28.282 13.881
1.399 28.107 13.885
1.397 28.006 13.886
1.395 27.902 13.873
1.391 27.728 13.863
1.387 27.546 13.873
1.386 27.446 13.885
1.382 27.260 13.895
1.378 27.076 13.903
1.375 26.891 13.903
1.371 26.717 13.881
1.369 26.611 13.867
1.366 26.445 13.866
1.364 26.341 13.871
1.362 26.236 13.868
1.359 26.062 13.870
1.355 25.882 13.865
1.353 25.778 13.867
1.350 25.600 13.868
1.346 25.412 13.865
1.343 25.240 13.859
1.339 25.041 13.868
1.336 24.858 13.874
1.332 24.672 13.858
1.329 24.498 13.850
1.325 24.307 13.852
1.322 24.114 13.858
1.318 23.936 13.868
1.315 23.757 13.859
1.310 23.560 13.840
1.307 23.386 13.841
1.305 23.286 13.845
1.302 23.106 13.856
1.298 22.922 13.857
1.294 22.729 13.863
1.291 22.557 13.860
1.289 22.456 13.862
1.285 22.268 13.868
1.282 22.091 13.868
1.278 21.902 13.867
1.274 21.718 13.866
1.270 21.533 13.860
1.266 21.341 13.857
1.263 21.167 13.848
1.259 20.976 13.852
1.255 20.792 13.864
1.252 20.610 13.856
1.249 20.509 13.846
1.246 20.325 13.848
1.242 20.149 13.846
1.238 19.962 13.842
1.235 19.776 13.847
1.231 19.587 13.841
1.227 19.403 13.833
1.223 19.221 13.837
1.219 19.030 13.830
1.216 18.847 13.827
1.212 18.661 13.836
1.209 18.479 13.851
1.206 18.310 13.868
1.204 18.203 13.878
1.201 18.016 13.890
1.197 17.835 13.884
1.193 17.644 13.870
1.190 17.464 13.864
1.186 17.282 13.851
1.182 17.087 13.844
1.178 16.903 13.853
1.175 16.727 13.857
1.171 16.538 13.854
1.167 16.362 13.853
1.165 16.264 13.852
1.162 16.153 13.857
1.159 15.981 13.856
1.155 15.802 13.859
1.151 15.621 13.867
1.146 15.427 13.861
1.142 15.239 13.851
1.138 15.056 13.857
1.134 14.874 13.860
1.131 14.699 13.863
1.129 14.596 13.856
1.125 14.409 13.839
1.121 14.228 13.833
1.117 14.038 13.852
1.114 13.852 13.863
1.110 13.677 13.857
1.108 13.574 13.855
1.104 13.402 13.839
1.102 13.301 13.829
1.098 13.116 13.835
1.094 12.933 13.848
1.090 12.748 13.844
1.086 12.557 13.839
1.082 12.381 13.840
1.080 12.280 13.841
1.077 12.179 13.827
1.073 12.005 13.813
1.069 11.824 13.812
1.067 11.731 13.817
1.064 11.623 13.810
1.061 11.450 13.814
1.057 11.262 13.829
1.053 11.084 13.839
1.049 10.893 13.824
1.045 10.715 13.799
1.040 10.517 13.790
1.037 10.333 13.796
1.033 10.150 13.826
1.030 9.976 13.836
1.028 9.882 13.832
1.026 9.776 13.821
1.023 9.598 13.813
1.019 9.410 13.805
1.015 9.219 13.806
1.011 9.046 13.819
1.010 8.947 13.829
1.007 8.847 13.829
1.004 8.678 13.843
1.002 8.571 13.855
0.998 8.404 13.861
0.994 8.206 13.853
0.990 8.026 13.849
0.988 7.926 13.838
0.983 7.744 13.828
0.979 7.561 13.826
0.975 7.367 13.831
0.971 7.189 13.835
0.967 6.996 13.839
0.963 6.815 13.840
0.959 6.628 13.837
0.955 6.443 13.832
0.951 6.257 13.843
0.948 6.081 13.851
0.943 5.886 13.844
0.939 5.690 13.837
0.935 5.520 13.828
0.933 5.417 13.827
0.929 5.240 13.820
0.925 5.042 13.816
0.921 4.862 13.829
0.918 4.678 13.850
0.914 4.493 13.855
0.910 4.313 13.847
0.907 4.213 13.834
0.903 4.021 13.820
0.899 3.839 13.809
0.895 3.652 13.816
0.891 3.471 13.830
0.887 3.277 13.830
0.883 3.090 13.825
0.878 2.907 13.825
0.874 2.726 13.829
0.870 2.534 13.830
0.866 2.345 13.824
0.862 2.165 13.828
0.857 1.980 13.830
0.853 1.790 13.824
0.849 1.603 13.825
0.844 1.418 13.829
0.840 1.230 13.837
0.838 1.128 13.843
0.834 0.959 13.829
0.831 0.863 13.813
0.829 0.757 13.805
0.824 0.571 13.787
0.820 0.389 13.788
1.961 55.875 13.858
1.958 55.690 13.866
1.956 55.590 13.871
1.953 55.404 13.867
1.950 55.229 13.862
1.947 55.032 13.866
1.945 54.843 13.873
1.942 54.664 13.876
1.939 54.481 13.867
1.937 54.290 13.858
1.934 54.108 13.854
1.932 53.923 13.849
1.930 53.821 13.846
1.928 53.647 13.856
1.927 53.540 13.856
1.924 53.366 13.842
1.922 53.181 13.851
1.919 52.983 13.861
1.917 52.808 13.861
1.914 52.614 13.858
1.911 52.430 13.852
1.909 52.250 13.856
1.907 52.147 13.854
1.905 51.969 13.855
1.903 51.868 13.857
1.900 51.690 13.848
1.898 51.502 13.852
1.895 51.316 13.856
1.892 51.135 13.852
1.889 50.945 13.856
1.886 50.754 13.859
1.883 50.574 13.860
1.880 50.388 13.863
1.877 50.196 13.876
1.874 50.015 13.894
1.870 49.829 13.896
1.867 49.644 13.891
1.865 49.540 13.882
1.862 49.360 13.871
1.859 49.188 13.867
1.857 49.089 13.875
1.856 48.986 13.875
1.853 48.814 13.879
1.851 48.710 13.881
1.848 48.532 13.878
1.845 48.340 13.891
1.843 48.240 13.891
1.841 48.066 13.887
1.837 47.878 13.878
1.835 47.698 13.874
1.831 47.505 13.865
1.829 47.333 13.870
1.827 47.233 13.881
1.824 47.039 13.892
1.821 46.855 13.899
1.818 46.674 13.898
1.817 46.572 13.896
1.814 46.392 13.915
1.811 46.212 13.928
1.808 46.014 13.923
1.805 45.844 13.919
1.804 45.740 13.926
1.801 45.557 13.933
1.798 45.369 13.943
1.795 45.190 13.946
1.792 45.000 13.934
1.788 44.816 13.916
1.785 44.635 13.914
1.782 44.443 13.919
1.779 44.264 13.921
1.776 44.072 13.920
1.773 43.892 13.922
1.770 43.711 13.946
1.767 43.521 13.964
1.764 43.331 13.961
1.760 43.152 13.943
1.757 42.964 13.925
1.754 42.785 13.921
1.752 42.682 13.919
1.750 42.505 13.930
1.747 42.319 13.925
1.744 42.135 13.913
1.741 41.951 13.917
1.738 41.762 13.937
1.735 41.575 13.942
1.732 41.399 13.928
1.729 41.212 13.907
1.726 41.024 13.892
1.723 40.844 13.890
1.720 40.657 13.891
1.717 40.474 13.891
1.715 40.295 13.903
1.713 40.195 13.917
1.710 40.012 13.931
1.707 39.817 13.929
1.704 39.647 13.926
1.701 39.453 13.928
1.697 39.266 13.927
1.695 39.094 13.929
1.691 38.898 13.925
1.688 38.716 13.929
1.685 38.536 13.936
1.682 38.351 13.925
1.678 38.159 13.921
1.675 37.979 13.918
1.671 37.793 13.907
1.668 37.609 13.913
1.665 37.431 13.929
1.662 37.237 13.941
1.659 37.058 13.947
1.655 36.865 13.939
1.652 36.682 13.923
1.648 36.512 13.909
1.645 36.325 13.908
1.642 36.125 13.918
1.639 35.948 13.924
1.636 35.765 13.929
1.632 35.575 13.941
1.629 35.393 13.936
1.626 35.209 13.933
1.623 35.026 13.937
1.620 34.839 13.941
1.616 34.654 13.925
1.613 34.471 13.906
1.609 34.293 13.909
1.608 34.193 13.904
1.604 34.011 13.901
1.601 33.825 13.905
1.598 33.636 13.914
1.595 33.466 13.915
1.591 33.270 13.905
1.587 33.083 13.890
1.584 32.903 13.877
1.581 32.715 13.878
1.577 32.537 13.896
1.576 32.433 13.905
1.572 32.262 13.904
1.569 32.069 13.906
1.565 31.880 13.900
1.562 31.703 13.885
1.558 31.513 13.885
1.555 31.337 13.893
1.552 31.140 13.904
1.549 30.961 13.913
1.545 30.778 13.898
1.542 30.594 13.893
1.539 30.403 13.897
1.536 30.223 13.894
1.533 30.036 13.894
1.530 29.858 13.890
1.526 29.664 13.878
1.523 29.483 13.879
1.520 29.299 13.890
1.517 29.113 13.896
1.514 28.931 13.891
1.510 28.745 13.888
1.508 28.643 13.885
1.505 28.467 13.885
1.501 28.281 13.886
1.498 28.094 13.885
1.494 27.917 13.872
1.490 27.719 13.865
1.487 27.548 13.875
1.483 27.361 13.884
1.479 27.176 13.887
1.476 26.993 13.895
1.474 26.883 13.897
1.470 26.707 13.880
1.466 26.528 13.869
1.463 26.344 13.878
1.460 26.155 13.887
1.456 25.977 13.881
1.452 25.782 13.872
1.449 25.601 13.867
1.446 25.419 13.858
1.442 25.224 13.850
1.439 25.049 13.860
1.435 24.862 13.868
1.432 24.676 13.860
1.428 24.488 13.846
1.424 24.304 13.850
1.421 24.129 13.862
1.417 23.932 13.868
1.414 23.752 13.860
1.410 23.561 13.845
1.406 23.385 13.846
1.403 23.199 13.856
1.399 23.012 13.853
1.395 22.826 13.854
1.391 22.637 13.858
1.388 22.466 13.860
1.386 22.365 13.860
1.382 22.181 13.863
1.379 21.990 13.866
1.375 21.810 13.863
1.371 21.630 13.856
1.367 21.436 13.854
1.363 21.252 13.842
1.360 21.067 13.836
1.356 20.894 13.849
1.354 20.785 13.857
1.351 20.606 13.856
1.347 20.425 13.853
1.343 20.234 13.848
1.339 20.051 13.843
1.336 19.874 13.845
1.334 19.774 13.839
1.330 19.590 13.835
1.326 19.400 13.833
1.322 19.217 13.839
1.319 19.038 13.833
1.315 18.853 13.829
1.313 18.751 13.837
1.310 18.577 13.851
1.306 18.385 13.869
1.303 18.204 13.889
1.300 18.020 13.898
1.296 17.832 13.893
1.293 17.653 13.881
1.289 17.461 13.870
1.285 17.284 13.856
1.281 17.092 13.852
1.278 16.912 13.859
1.275 16.811 13.854
1.271 16.627 13.848
1.268 16.445 13.846
1.264 16.263 13.852
1.260 16.079 13.855
1.256 15.894 13.848
1.251 15.697 13.852
1.247 15.517 13.853
1.243 15.342 13.844
1.239 15.149 13.845
1.235 14.968 13.853
1.232 14.782 13.856
1.228 14.592 13.847
1.224 14.420 13.833
1.222 14.321 13.831
1.219 14.212 13.829
1.216 14.048 13.852
1.215 13.946 13.865
1.211 13.770 13.867
1.209 13.669 13.859
1.205 13.486 13.847
1.201 13.301 13.841
1.197 13.113 13.850
1.193 12.931 13.856
1.189 12.752 13.847
1.187 12.645 13.847
1.183 12.467 13.846
1.179 12.290 13.842
1.174 12.094 13.820
1.170 11.906 13.807
1.166 11.729 13.806
1.162 11.539 13.804
1.158 11.365 13.816
1.156 11.263 13.824
1.152 11.083 13.839
1.148 10.898 13.830
1.146 10.797 13.826
1.142 10.626 13.810
1.140 10.523 13.799
1.138 10.422 13.802
1.134 10.240 13.819
1.131 10.061 13.839
1.127 9.878 13.833
1.123 9.683 13.819
1.120 9.505 13.813
1.116 9.323 13.811
1.114 9.221 13.808
1.110 9.036 13.818
1.107 8.862 13.828
1.105 8.761 13.839
1.102 8.588 13.860
1.097 8.395 13.863
1.095 8.294 13.851
1.091 8.116 13.835
1.086 7.924 13.821
1.082 7.745 13.816
1.078 7.555 13.820
1.074 7.368 13.821
1.070 7.185 13.828
1.066 7.001 13.833
1.062 6.815 13.835
1.058 6.629 13.827
1.054 6.441 13.823
1.050 6.259 13.831
1.046 6.071 13.837
1.042 5.887 13.838
1.038 5.698 13.837
1.035 5.523 13.834
1.030 5.324 13.824
1.028 5.221 13.822
1.024 5.049 13.814
1.020 4.868 13.825
1.017 4.675 13.846
1.013 4.496 13.850
1.009 4.305 13.845
1.005 4.122 13.838
1.000 3.925 13.825
0.996 3.748 13.821
0.992 3.558 13.829
0.990 3.457 13.830
0.986 3.286 13.834
0.982 3.100 13.828
0.980 2.999 13.831
0.976 2.817 13.835
0.971 2.628 13.834
0.967 2.437 13.826
0.963 2.258 13.825
0.959 2.075 13.831
0.954 1.878 13.827
0.950 1.698 13.825
0.946 1.511 13.833
0.943 1.411 13.829
0.939 1.237 13.836
0.935 1.041 13.837
0.931 0.865 13.815
0.928 0.764 13.805
0.924 0.578 13.775
0.921 0.477 13.766
2.060 55.875 13.857
2.057 55.685 13.864
2.054 55.500 13.864
2.051 55.316 13.862
2.048 55.128 13.858
2.045 54.949 13.866
2.043 54.759 13.872
2.041 54.659 13.876
2.038 54.476 13.865
2.036 54.295 13.859
2.033 54.106 13.853
2.031 53.926 13.845
2.028 53.730 13.856
2.026 53.543 13.858
2.024 53.367 13.847
2.021 53.173 13.854
2.019 52.990 13.861
2.016 52.810 13.861
2.013 52.613 13.862
2.011 52.426 13.863
2.008 52.243 13.865
2.006 52.069 13.867
2.003 51.872 13.861
2.000 51.689 13.851
1.997 51.495 13.856
1.994 51.318 13.861
1.991 51.132 13.859
1.988 50.948 13.859
1.985 50.755 13.862
1.983 50.652 13.853
1.980 50.487 13.849
1.977 50.295 13.851
1.974 50.113 13.863
1.971 49.917 13.874
1.968 49.741 13.873
1.964 49.548 13.869
1.963 49.447 13.871
1.960 49.279 13.862
1.957 49.094 13.868
1.955 49.000 13.868
1.953 48.893 13.878
1.950 48.714 13.875
1.947 48.528 13.870
1.944 48.345 13.882
1.941 48.153 13.887
1.938 47.976 13.876
1.935 47.787 13.870
1.932 47.603 13.863
1.929 47.417 13.860
1.926 47.229 13.872
1.923 47.043 13.886
1.921 46.857 13.893
1.918 46.672 13.900
1.915 46.490 13.907
1.912 46.298 13.925
1.909 46.118 13.931
1.906 45.922 13.923
1.903 45.740 13.923
1.900 45.561 13.930
1.897 45.371 13.939
1.894 45.183 13.939
1.891 45.001 13.933
1.888 44.821 13.917
1.884 44.632 13.913
1.881 44.448 13.921
1.878 44.257 13.922
1.875 44.078 13.925
1.873 43.978 13.921
1.871 43.800 13.936
1.868 43.614 13.957
1.864 43.426 13.963
1.861 43.241 13.955
1.858 43.056 13.932
1.855 42.867 13.913
1.852 42.691 13.912
1.849 42.509 13.919
1.846 42.320 13.920
1.843 42.132 13.911
1.840 41.953 13.917
1.837 41.755 13.938
1.835 41.589 13.942
1.832 41.391 13.929
1.828 41.204 13.915
1.826 41.031 13.904
1.823 40.842 13.898
1.820 40.665 13.891
1.816 40.470 13.886
1.814 40.289 13.902
1.811 40.102 13.921
1.808 39.920 13.928
1.805 39.730 13.923
1.801 39.545 13.916
1.798 39.368 13.916
1.795 39.178 13.921
1.792 38.993 13.920
1.789 38.806 13.917
1.785 38.622 13.919
1.782 38.448 13.919
1.779 38.259 13.913
1.776 38.066 13.916
1.773 37.905 13.911
1.771 37.797 13.911
1.767 37.609 13.915
1.766 37.503 13.917
1.763 37.333 13.929
1.759 37.145 13.934
1.756 36.966 13.937
1.753 36.784 13.924
1.749 36.598 13.906
1.747 36.492 13.905
1.744 36.318 13.904
1.741 36.136 13.911
1.738 35.951 13.916
1.735 35.766 13.925
1.732 35.576 13.935
1.728 35.393 13.931
1.725 35.212 13.922
1.722 35.025 13.933
1.719 34.840 13.941
1.715 34.654 13.918
1.712 34.470 13.893
1.709 34.290 13.895
1.705 34.102 13.900
1.702 33.918 13.904
1.699 33.730 13.914
1.695 33.544 13.920
1.692 33.362 13.908
1.689 33.186 13.897
1.687 33.081 13.887
1.683 32.905 13.873
1.680 32.718 13.871
1.677 32.535 13.893
1.673 32.344 13.898
1.670 32.163 13.896
1.666 31.978 13.901
1.663 31.796 13.892
1.659 31.602 13.881
1.656 31.431 13.887
1.654 31.330 13.897
1.651 31.147 13.907
1.648 30.957 13.910
1.645 30.780 13.896
1.641 30.588 13.888
1.638 30.403 13.891
1.635 30.224 13.888
1.632 30.039 13.887
1.629 29.851 13.886
1.626 29.670 13.876
1.623 29.487 13.873
1.619 29.298 13.882
1.616 29.114 13.888
1.613 28.925 13.884
1.610 28.743 13.884
1.606 28.558 13.889
1.603 28.377 13.891
1.599 28.189 13.892
1.597 28.088 13.888
1.594 27.919 13.879
1.589 27.724 13.873
1.586 27.537 13.882
1.584 27.435 13.888
1.581 27.276 13.883
1.579 27.178 13.881
1.577 27.070 13.890
1.573 26.897 13.893
1.570 26.712 13.882
1.566 26.524 13.873
1.562 26.337 13.882
1.559 26.163 13.892
1.555 25.965 13.880
1.552 25.789 13.867
1.548 25.603 13.862
1.545 25.412 13.857
1.541 25.232 13.856
1.538 25.044 13.867
1.535 24.864 13.874
1.531 24.671 13.866
1.527 24.497 13.852
1.524 24.308 13.852
1.520 24.118 13.864
1.517 23.941 13.876
1.513 23.748 13.867
1.509 23.568 13.853
1.507 23.461 13.850
1.504 23.293 13.858
1.500 23.106 13.854
1.498 23.005 13.854
1.495 22.834 13.849
1.493 22.733 13.846
1.491 22.633 13.854
1.488 22.463 13.865
1.484 22.267 13.869
1.480 22.093 13.871
1.476 21.900 13.875
1.473 21.715 13.865
1.469 21.534 13.859
1.465 21.344 13.852
1.461 21.167 13.839
1.457 20.973 13.840
1.454 20.793 13.851
1.450 20.606 13.853
1.446 20.427 13.853
1.442 20.231 13.850
1.439 20.051 13.847
1.435 19.868 13.844
1.431 19.685 13.843
1.429 19.583 13.837
1.426 19.409 13.836
1.422 19.217 13.842
1.418 19.028 13.836
1.415 18.856 13.830
1.411 18.668 13.843
1.409 18.568 13.856
1.406 18.388 13.870
1.403 18.203 13.885
1.399 18.024 13.898
1.396 17.829 13.894
1.392 17.648 13.883
1.388 17.465 13.875
1.386 17.362 13.865
1.382 17.185 13.852
1.379 16.993 13.852
1.375 16.820 13.853
1.371 16.631 13.847
1.367 16.448 13.845
1.363 16.259 13.851
1.359 16.076 13.855
1.355 15.889 13.847
1.351 15.712 13.850
1.349 15.608 13.856
1.345 15.425 13.850
1.341 15.241 13.848
1.337 15.057 13.856
1.333 14.873 13.863
1.329 14.697 13.859
1.325 14.501 13.842
1.321 14.321 13.830
1.317 14.127 13.843
1.314 13.950 13.862
1.310 13.763 13.866
1.307 13.578 13.859
1.303 13.397 13.854
1.299 13.211 13.864
1.297 13.111 13.865
1.293 12.933 13.869
1.289 12.749 13.854
1.285 12.569 13.854
1.283 12.472 13.863
1.281 12.369 13.856
1.277 12.196 13.836
1.272 12.009 13.811
1.270 11.909 13.808
1.265 11.718 13.799
1.261 11.546 13.793
1.259 11.441 13.791
1.255 11.272 13.813
1.253 11.176 13.829
1.251 11.071 13.828
1.247 10.895 13.824
1.243 10.704 13.817
1.240 10.527 13.809
1.236 10.336 13.805
1.232 10.159 13.823
1.230 10.058 13.836
1.227 9.874 13.830
1.223 9.695 13.814
1.221 9.584 13.805
1.217 9.408 13.803
1.214 9.238 13.805
1.212 9.136 13.814
1.208 8.942 13.823
1.204 8.763 13.839
1.201 8.580 13.865
1.197 8.398 13.864
1.192 8.200 13.837
1.188 8.027 13.817
1.184 7.830 13.812
1.180 7.647 13.813
1.176 7.464 13.817
1.172 7.280 13.823
1.168 7.091 13.829
1.164 6.915 13.833
1.162 6.813 13.829
1.158 6.634 13.824
1.154 6.446 13.818
1.150 6.249 13.824
1.146 6.070 13.833
1.142 5.891 13.831
1.138 5.694 13.833
1.134 5.511 13.834
1.130 5.334 13.823
1.126 5.148 13.812
1.124 5.043 13.815
1.120 4.863 13.822
1.116 4.672 13.837
1.112 4.487 13.843
1.108 4.308 13.837
1.106 4.208 13.832
1.102 4.033 13.830
1.098 3.840 13.821
1.096 3.738 13.826
1.093 3.636 13.823
1.090 3.467 13.829
1.086 3.294 13.831
1.084 3.189 13.835
1.080 3.005 13.834
1.077 2.903 13.828
1.073 2.732 13.832
1.071 2.627 13.835
1.068 2.521 13.825
1.064 2.352 13.814
1.060 2.159 13.820
1.056 1.980 13.824
1.052 1.791 13.816
1.049 1.689 13.819
1.045 1.516 13.826
1.043 1.410 13.824
1.039 1.239 13.830
1.035 1.044 13.828
1.030 0.856 13.809
1.025 0.660 13.774
1.021 0.479 13.755
2.160 55.878 13.858
2.159 55.775 13.866
2.156 55.601 13.868
2.154 55.498 13.863
2.151 55.316 13.857
2.148 55.132 13.851
2.145 54.943 13.860
2.143 54.752 13.866
2.140 54.582 13.865
2.139 54.478 13.866
2.137 54.376 13.857
2.135 54.204 13.850
2.133 54.098 13.850
2.131 53.929 13.844
2.128 53.734 13.853
2.126 53.548 13.860
2.124 53.365 13.854
2.122 53.264 13.849
2.120 53.081 13.856
2.117 52.897 13.855
2.115 52.710 13.857
2.112 52.530 13.860
2.110 52.337 13.858
2.107 52.147 13.858
2.104 51.973 13.856
2.101 51.786 13.844
2.098 51.594 13.843
2.095 51.412 13.851
2.093 51.222 13.853
2.089 51.035 13.851
2.087 50.863 13.850
2.083 50.669 13.849
2.080 50.487 13.845
2.079 50.386 13.849
2.077 50.284 13.849
2.074 50.106 13.864
2.071 49.926 13.868
2.069 49.824 13.872
2.066 49.651 13.869
2.063 49.459 13.862
2.060 49.268 13.853
2.057 49.090 13.862
2.054 48.904 13.877
2.050 48.717 13.875
2.047 48.528 13.868
2.044 48.336 13.874
2.041 48.161 13.872
2.038 47.974 13.861
2.035 47.788 13.858
2.032 47.605 13.856
2.029 47.414 13.853
2.026 47.233 13.862
2.024 47.046 13.877
2.021 46.858 13.882
2.018 46.677 13.885
2.016 46.577 13.882
2.013 46.396 13.893
2.010 46.208 13.904
2.008 46.024 13.907
2.004 45.837 13.906
2.002 45.648 13.915
1.999 45.465 13.932
1.996 45.281 13.933
1.993 45.096 13.929
1.989 44.905 13.923
1.986 44.724 13.913
1.983 44.543 13.914
1.980 44.356 13.924
1.977 44.170 13.924
1.974 43.984 13.929
1.971 43.793 13.944
1.968 43.608 13.955
1.965 43.431 13.958
1.961 43.242 13.952
1.958 43.060 13.929
1.955 42.872 13.905
1.952 42.693 13.902
1.949 42.504 13.911
1.946 42.326 13.917
1.945 42.226 13.918
1.942 42.046 13.919
1.940 41.945 13.924
1.938 41.771 13.940
1.936 41.667 13.945
1.934 41.490 13.944
1.930 41.301 13.934
1.927 41.116 13.921
1.925 40.935 13.919
1.921 40.749 13.903
1.920 40.647 13.888
1.917 40.476 13.882
1.914 40.285 13.900
1.911 40.108 13.918
1.908 39.913 13.926
1.905 39.739 13.920
1.902 39.547 13.911
1.899 39.362 13.916
1.895 39.175 13.922
1.892 38.998 13.920
1.889 38.813 13.915
1.886 38.629 13.912
1.883 38.442 13.913
1.879 38.255 13.913
1.876 38.072 13.913
1.872 37.884 13.903
1.869 37.704 13.900
1.866 37.521 13.908
1.863 37.334 13.915
1.860 37.155 13.921
1.858 37.054 13.930
1.855 36.868 13.932
1.851 36.683 13.918
1.848 36.516 13.907
1.846 36.413 13.902
1.844 36.313 13.906
1.841 36.136 13.906
1.838 35.947 13.908
1.835 35.758 13.916
1.832 35.580 13.922
1.829 35.395 13.917
1.825 35.208 13.909
1.822 35.025 13.926
1.819 34.843 13.936
1.816 34.659 13.920
1.812 34.467 13.891
1.809 34.287 13.890
1.806 34.100 13.902
1.802 33.921 13.904
1.799 33.735 13.914
1.796 33.555 13.918
1.792 33.358 13.908
1.789 33.180 13.900
1.785 32.993 13.883
1.782 32.809 13.873
1.779 32.628 13.886
1.777 32.528 13.887
1.774 32.348 13.890
1.770 32.164 13.892
1.767 31.974 13.901
1.763 31.795 13.892
1.760 31.611 13.882
1.758 31.511 13.886
1.755 31.334 13.896
1.751 31.145 13.904
1.748 30.966 13.904
1.745 30.776 13.896
1.741 30.587 13.886
1.738 30.409 13.886
1.735 30.224 13.883
1.732 30.043 13.885
1.729 29.852 13.889
1.726 29.669 13.878
1.723 29.475 13.866
1.720 29.299 13.873
1.716 29.114 13.877
1.713 28.927 13.874
1.710 28.747 13.881
1.707 28.561 13.891
1.705 28.460 13.890
1.701 28.282 13.894
1.698 28.103 13.889
1.694 27.904 13.880
1.690 27.733 13.876
1.686 27.544 13.875
1.682 27.357 13.870
1.679 27.175 13.868
1.675 26.986 13.874
1.672 26.806 13.878
1.668 26.614 13.871
1.664 26.440 13.866
1.663 26.339 13.877
1.659 26.154 13.889
1.657 26.052 13.882
1.654 25.880 13.866
1.650 25.693 13.856
1.647 25.507 13.854
1.644 25.329 13.851
1.640 25.132 13.860
1.637 24.965 13.871
1.635 24.864 13.873
1.633 24.764 13.863
1.629 24.580 13.853
1.626 24.398 13.847
1.622 24.211 13.854
1.619 24.028 13.868
1.615 23.844 13.870
1.612 23.663 13.855
1.608 23.474 13.852
1.604 23.285 13.866
1.601 23.111 13.857
1.597 22.918 13.841
1.593 22.731 13.846
1.590 22.555 13.853
1.586 22.361 13.857
1.582 22.177 13.861
1.578 21.997 13.861
1.575 21.814 13.860
1.571 21.615 13.858
1.567 21.438 13.853
1.563 21.261 13.843
1.559 21.069 13.834
1.556 20.886 13.836
1.552 20.698 13.847
1.549 20.517 13.846
1.545 20.334 13.846
1.543 20.228 13.851
1.539 20.051 13.849
1.535 19.869 13.844
1.532 19.688 13.843
1.528 19.491 13.844
1.524 19.316 13.850
1.521 19.130 13.851
1.517 18.935 13.838
1.513 18.755 13.839
1.510 18.580 13.855
1.506 18.388 13.858
1.503 18.205 13.863
1.499 18.020 13.873
1.497 17.919 13.872
1.494 17.738 13.864
1.490 17.562 13.860
1.487 17.369 13.861
1.485 17.268 13.859
1.481 17.093 13.851
1.477 16.907 13.858
1.473 16.725 13.855
1.469 16.538 13.850
1.466 16.356 13.853
1.462 16.173 13.862
1.459 16.068 13.861
1.455 15.883 13.851
1.451 15.707 13.851
1.447 15.526 13.855
1.443 15.336 13.849
1.439 15.153 13.851
1.435 14.965 13.859
1.432 14.787 13.863
1.427 14.590 13.843
1.423 14.409 13.825
1.420 14.226 13.829
1.416 14.028 13.844
1.413 13.864 13.856
1.409 13.677 13.857
1.405 13.482 13.857
1.401 13.297 13.859
1.398 13.120 13.869
1.394 12.939 13.868
1.391 12.839 13.862
1.387 12.655 13.851
1.383 12.470 13.860
1.379 12.285 13.852
1.375 12.096 13.825
1.370 11.912 13.804
1.366 11.721 13.794
1.361 11.542 13.787
1.359 11.441 13.785
1.355 11.259 13.803
1.352 11.084 13.817
1.350 10.984 13.825
1.346 10.797 13.830
1.342 10.620 13.828
1.338 10.438 13.819
1.336 10.338 13.813
1.333 10.150 13.822
1.329 9.971 13.826
1.325 9.783 13.816
1.321 9.592 13.810
1.318 9.408 13.807
1.314 9.225 13.814
1.310 9.043 13.820
1.307 8.858 13.832
1.303 8.667 13.857
1.300 8.493 13.874
1.297 8.391 13.873
1.293 8.218 13.835
1.291 8.111 13.813
1.288 8.010 13.809
1.285 7.840 13.813
1.280 7.641 13.814
1.276 7.469 13.821
1.272 7.276 13.830
1.268 7.097 13.836
1.264 6.904 13.835
1.260 6.720 13.831
1.256 6.539 13.819
1.254 6.438 13.812
1.250 6.254 13.821
1.246 6.071 13.828
1.242 5.888 13.825
1.238 5.697 13.830
1.235 5.518 13.835
1.230 5.321 13.828
1.226 5.146 13.821
1.222 4.951 13.820
1.219 4.778 13.825
1.214 4.579 13.829
1.212 4.479 13.832
1.209 4.315 13.826
1.206 4.214 13.823
1.204 4.107 13.829
1.200 3.938 13.826
1.196 3.745 13.823
1.192 3.565 13.833
1.190 3.464 13.830
1.188 3.364 13.835
1.184 3.194 13.838
1.180 3.002 13.842
1.176 2.819 13.838
1.173 2.717 13.832
1.170 2.547 13.828
1.167 2.443 13.827
1.165 2.336 13.818
1.161 2.169 13.820
1.159 2.067 13.831
1.154 1.887 13.831
1.150 1.698 13.819
1.146 1.518 13.819
1.143 1.412 13.816
1.141 1.310 13.826
1.137 1.140 13.835
1.133 0.956 13.831
1.130 0.854 13.811
1.126 0.666 13.775
1.121 0.477 13.739
1.119 0.387 13.774
2.261 55.874 13.862
2.258 55.692 13.865
2.255 55.504 13.862
2.251 55.308 13.856
2.249 55.136 13.849
2.247 55.034 13.854
2.245 54.853 13.863
2.242 54.658 13.870
2.239 54.484 13.869
2.238 54.384 13.858
2.235 54.209 13.849
2.234 54.105 13.851
2.231 53.923 13.849
2.229 53.730 13.856
2.227 53.543 13.863
2.224 53.364 13.860
2.222 53.175 13.861
2.219 52.994 13.863
2.218 52.890 13.856
2.215 52.714 13.853
2.213 52.528 13.854
2.210 52.336 13.851
2.207 52.158 13.848
2.206 52.056 13.854
2.203 51.877 13.850
2.200 51.690 13.847
2.197 51.501 13.855
2.195 51.313 13.866
2.192 51.129 13.867
2.189 50.944 13.864
2.186 50.757 13.863
2.183 50.576 13.858
2.179 50.388 13.858
2.176 50.198 13.868
2.173 50.016 13.874
2.170 49.825 13.870
2.167 49.646 13.862
2.163 49.462 13.854
2.160 49.270 13.847
2.157 49.086 13.860
2.154 48.907 13.876
2.151 48.716 13.872
2.148 48.523 13.867
2.145 48.347 13.866
2.142 48.158 13.860
2.139 47.977 13.852
2.136 47.791 13.852
2.133 47.606 13.853
2.130 47.416 13.845
2.128 47.314 13.843
2.125 47.141 13.865
2.123 46.953 13.872
2.120 46.769 13.872
2.117 46.591 13.873
2.115 46.484 13.880
2.112 46.310 13.888
2.111 46.201 13.884
2.108 46.029 13.886
2.106 45.929 13.894
2.103 45.750 13.900
2.101 45.563 13.911
2.099 45.457 13.915
2.096 45.279 13.921
2.093 45.094 13.918
2.090 44.914 13.914
2.087 44.725 13.909
2.083 44.534 13.910
2.081 44.356 13.922
2.078 44.177 13.927
2.076 44.076 13.934
2.073 43.888 13.942
2.070 43.705 13.952
2.067 43.520 13.956
2.064 43.335 13.956
2.060 43.149 13.943
2.057 42.965 13.916
2.055 42.865 13.902
2.052 42.693 13.899
2.049 42.508 13.908
2.048 42.404 13.917
2.045 42.232 13.920
2.042 42.045 13.921
2.039 41.856 13.933
2.038 41.755 13.932
2.035 41.583 13.937
2.032 41.393 13.937
2.029 41.210 13.927
2.027 41.023 13.928
2.024 40.844 13.921
2.020 40.663 13.896
2.019 40.560 13.891
2.016 40.380 13.898
2.013 40.192 13.913
2.010 40.011 13.926
2.007 39.829 13.922
2.004 39.642 13.908
2.001 39.459 13.916
1.998 39.270 13.922
1.994 39.086 13.925
1.991 38.897 13.921
1.988 38.723 13.908
1.985 38.534 13.909
1.981 38.342 13.916
1.978 38.170 13.917
1.975 37.976 13.907
1.971 37.793 13.896
1.968 37.617 13.899
1.965 37.426 13.906
1.963 37.326 13.901
1.960 37.153 13.907
1.957 36.971 13.920
1.955 36.867 13.926
1.952 36.685 13.917
1.948 36.507 13.912
1.945 36.318 13.908
1.942 36.126 13.903
1.939 35.957 13.909
1.935 35.764 13.915
1.932 35.576 13.918
1.929 35.395 13.915
1.926 35.210 13.905
1.923 35.022 13.920
1.920 34.843 13.934
1.916 34.657 13.921
1.914 34.558 13.902
1.911 34.388 13.884
1.908 34.192 13.897
1.904 34.001 13.902
1.901 33.829 13.906
1.898 33.644 13.909
1.894 33.454 13.903
1.891 33.269 13.894
1.887 33.089 13.881
1.884 32.900 13.868
1.881 32.721 13.871
1.879 32.619 13.886
1.876 32.445 13.893
1.872 32.254 13.885
1.870 32.153 13.884
1.867 31.988 13.896
1.865 31.880 13.900
1.862 31.700 13.890
1.859 31.519 13.888
1.857 31.416 13.888
1.853 31.237 13.896
1.850 31.057 13.894
1.847 30.867 13.890
1.844 30.690 13.884
1.840 30.502 13.874
1.837 30.320 13.873
1.835 30.219 13.877
1.832 30.034 13.878
1.830 29.855 13.881
1.826 29.665 13.873
1.823 29.489 13.857
1.820 29.298 13.864
1.817 29.108 13.873
1.814 28.937 13.870
1.812 28.835 13.870
1.809 28.650 13.888
1.805 28.472 13.897
1.801 28.274 13.890
1.798 28.100 13.886
1.796 27.999 13.885
1.792 27.826 13.875
1.790 27.729 13.869
1.788 27.626 13.870
1.785 27.451 13.868
1.781 27.266 13.863
1.777 27.087 13.868
1.776 26.991 13.871
1.774 26.886 13.879
1.770 26.713 13.879
1.766 26.521 13.868
1.763 26.338 13.867
1.760 26.162 13.878
1.756 25.974 13.871
1.752 25.782 13.860
1.749 25.600 13.860
1.746 25.416 13.867
1.742 25.231 13.870
1.739 25.044 13.873
1.735 24.860 13.874
1.732 24.679 13.861
1.728 24.490 13.853
1.725 24.308 13.856
1.723 24.208 13.858
1.719 24.035 13.872
1.715 23.836 13.867
1.712 23.656 13.852
1.708 23.473 13.853
1.705 23.300 13.864
1.703 23.202 13.868
1.701 23.094 13.855
1.697 22.920 13.837
1.693 22.739 13.842
1.692 22.639 13.854
1.688 22.460 13.859
1.684 22.273 13.862
1.681 22.086 13.855
1.677 21.899 13.853
1.673 21.717 13.862
1.670 21.540 13.860
1.666 21.345 13.857
1.662 21.159 13.853
1.658 20.975 13.845
1.654 20.791 13.849
1.651 20.602 13.851
1.647 20.424 13.846
1.643 20.247 13.848
1.641 20.145 13.845
1.639 20.042 13.848
1.636 19.870 13.846
1.632 19.681 13.847
1.628 19.500 13.848
1.625 19.309 13.852
1.621 19.127 13.850
1.617 18.939 13.835
1.613 18.759 13.833
1.610 18.570 13.844
1.606 18.387 13.843
1.603 18.200 13.838
1.599 18.012 13.848
1.596 17.840 13.845
1.592 17.645 13.831
1.590 17.544 13.829
1.588 17.455 13.839
1.585 17.282 13.845
1.581 17.098 13.839
1.578 16.908 13.846
1.574 16.721 13.852
1.570 16.536 13.847
1.566 16.357 13.853
1.562 16.165 13.865
1.558 15.987 13.858
1.554 15.800 13.849
1.550 15.608 13.856
1.546 15.433 13.851
1.541 15.237 13.847
1.538 15.065 13.861
1.534 14.871 13.865
1.530 14.687 13.858
1.526 14.503 13.840
1.522 14.312 13.832
1.518 14.142 13.841
1.515 13.946 13.848
1.511 13.763 13.853
1.507 13.576 13.852
1.504 13.396 13.855
1.500 13.213 13.861
1.496 13.023 13.857
1.492 12.839 13.846
1.487 12.646 13.840
1.484 12.478 13.851
1.479 12.280 13.847
1.475 12.094 13.816
1.470 11.909 13.795
1.466 11.721 13.785
1.463 11.620 13.777
1.460 11.450 13.779
1.456 11.261 13.792
1.452 11.090 13.807
1.450 10.987 13.819
1.446 10.798 13.829
1.442 10.615 13.834
1.439 10.430 13.829
1.435 10.246 13.825
1.431 10.063 13.828
1.427 9.868 13.823
1.424 9.696 13.823
1.420 9.506 13.819
1.416 9.319 13.823
1.413 9.129 13.832
1.409 8.953 13.834
1.407 8.848 13.837
1.404 8.678 13.867
1.400 8.491 13.878
1.395 8.299 13.845
1.391 8.114 13.805
1.387 7.926 13.799
1.383 7.742 13.809
1.378 7.547 13.818
1.375 7.372 13.828
1.371 7.187 13.842
1.367 6.997 13.842
1.363 6.818 13.835
1.358 6.625 13.826
1.354 6.446 13.814
1.350 6.257 13.822
1.347 6.071 13.828
1.343 5.888 13.821
1.338 5.693 13.822
1.335 5.513 13.829
1.331 5.324 13.825
1.327 5.148 13.822
1.323 4.949 13.821
1.319 4.765 13.822
1.315 4.591 13.823
1.313 4.489 13.826
1.309 4.307 13.823
1.305 4.112 13.830
1.301 3.938 13.830
1.298 3.836 13.822
1.295 3.658 13.826
1.290 3.464 13.826
1.286 3.285 13.828
1.284 3.179 13.835
1.282 3.078 13.833
1.278 2.914 13.836
1.276 2.810 13.839
1.272 2.641 13.831
1.267 2.441 13.822
1.265 2.338 13.816
1.261 2.163 13.819
1.257 1.976 13.830
1.252 1.792 13.826
1.248 1.599 13.810
1.244 1.425 13.809
1.242 1.324 13.818
1.239 1.217 13.818
1.235 1.049 13.825
1.231 0.852 13.812
1.226 0.676 13.782
1.223 0.563 13.766
1.219 0.384 13.754
2.361 55.867 13.865
2.358 55.686 13.865
2.355 55.503 13.860
2.352 55.325 13.852
2.350 55.218 13.853
2.347 55.042 13.851
2.345 54.855 13.857
2.342 54.661 13.868
2.340 54.561 13.864
2.338 54.381 13.854
2.335 54.201 13.848
2.333 54.019 13.850
2.330 53.826 13.856
2.328 53.640 13.867
2.326 53.452 13.863
2.323 53.262 13.857
2.321 53.088 13.857
2.318 52.893 13.855
2.315 52.715 13.851
2.313 52.533 13.851
2.310 52.338 13.844
2.307 52.149 13.842
2.305 51.970 13.845
2.303 51.868 13.851
2.300 51.693 13.849
2.298 51.503 13.859
2.295 51.324 13.871
2.293 51.222 13.866
2.290 51.044 13.864
2.289 50.941 13.868
2.286 50.758 13.861
2.282 50.570 13.855
2.280 50.388 13.860
2.276 50.201 13.867
2.273 50.013 13.871
2.270 49.834 13.866
2.268 49.734 13.857
2.265 49.552 13.849
2.261 49.362 13.837
2.259 49.189 13.845
2.257 49.085 13.860
2.254 48.899 13.875
2.251 48.711 13.878
2.248 48.533 13.875
2.246 48.433 13.866
2.243 48.255 13.858
2.240 48.074 13.855
2.239 47.972 13.859
2.236 47.782 13.858
2.233 47.600 13.859
2.230 47.427 13.857
2.228 47.330 13.854
2.227 47.225 13.865
2.224 47.050 13.875
2.221 46.864 13.880
2.220 46.759 13.872
2.216 46.576 13.863
2.214 46.398 13.867
2.211 46.210 13.874
2.208 46.029 13.876
2.205 45.846 13.882
2.203 45.744 13.890
2.200 45.562 13.899
2.197 45.370 13.912
2.195 45.191 13.913
2.191 45.003 13.916
2.188 44.816 13.913
2.185 44.638 13.911
2.182 44.449 13.922
2.181 44.348 13.923
2.178 44.170 13.933
2.174 43.981 13.934
2.171 43.802 13.939
2.168 43.608 13.938
2.165 43.420 13.940
2.162 43.248 13.940
2.159 43.059 13.924
2.155 42.874 13.904
2.152 42.690 13.900
2.150 42.511 13.911
2.148 42.409 13.918
2.145 42.227 13.919
2.142 42.037 13.923
2.140 41.859 13.932
2.137 41.674 13.936
2.134 41.489 13.939
2.131 41.295 13.938
2.128 41.119 13.937
2.125 40.931 13.940
2.122 40.746 13.921
2.119 40.572 13.901
2.116 40.374 13.902
2.113 40.192 13.916
2.110 40.020 13.925
2.109 39.920 13.921
2.107 39.815 13.921
2.104 39.638 13.910
2.101 39.461 13.914
2.098 39.274 13.921
2.094 39.088 13.920
2.091 38.897 13.912
2.088 38.718 13.895
2.084 38.533 13.897
2.081 38.351 13.910
2.078 38.169 13.911
2.075 37.988 13.897
2.073 37.882 13.887
2.070 37.700 13.886
2.066 37.525 13.895
2.063 37.329 13.895
2.060 37.147 13.896
2.057 36.965 13.908
2.053 36.786 13.908
2.050 36.598 13.903
2.048 36.497 13.909
2.045 36.318 13.908
2.042 36.136 13.900
2.039 35.943 13.907
2.036 35.765 13.915
2.032 35.581 13.915
2.029 35.390 13.910
2.026 35.217 13.901
2.023 35.023 13.912
2.020 34.840 13.925
2.016 34.656 13.913
2.013 34.474 13.885
2.009 34.283 13.886
2.006 34.110 13.896
2.003 33.912 13.897
2.000 33.734 13.902
1.996 33.546 13.909
1.993 33.369 13.906
1.991 33.267 13.896
1.988 33.095 13.886
1.986 32.994 13.883
1.984 32.895 13.870
1.981 32.724 13.871
1.979 32.625 13.885
1.976 32.441 13.891
1.972 32.257 13.883
1.969 32.064 13.893
1.966 31.888 13.901
1.962 31.702 13.894
1.959 31.520 13.891
1.955 31.332 13.897
1.952 31.143 13.899
1.948 30.952 13.894
1.945 30.780 13.891
1.942 30.596 13.887
1.939 30.401 13.880
1.936 30.226 13.878
1.933 30.037 13.882
1.930 29.851 13.879
1.927 29.671 13.871
1.925 29.569 13.858
1.922 29.394 13.848
1.919 29.217 13.856
1.917 29.111 13.864
1.915 29.010 13.861
1.912 28.838 13.868
1.910 28.738 13.880
1.907 28.565 13.901
1.905 28.465 13.898
1.902 28.282 13.888
1.898 28.101 13.881
1.894 27.909 13.873
1.890 27.728 13.868
1.887 27.541 13.865
1.883 27.360 13.859
1.879 27.166 13.858
1.876 26.991 13.874
1.872 26.800 13.876
1.868 26.619 13.868
1.865 26.428 13.855
1.861 26.252 13.852
1.858 26.062 13.858
1.854 25.880 13.852
1.851 25.693 13.854
1.848 25.507 13.865
1.844 25.323 13.871
1.841 25.144 13.871
1.839 25.040 13.876
1.836 24.860 13.874
1.832 24.685 13.860
1.828 24.487 13.857
1.825 24.312 13.862
1.823 24.210 13.862
1.819 24.018 13.872
1.816 23.852 13.864
1.812 23.663 13.857
1.808 23.466 13.863
1.805 23.291 13.870
1.801 23.103 13.853
1.797 22.918 13.834
1.794 22.739 13.834
1.790 22.543 13.843
1.786 22.364 13.849
1.782 22.175 13.846
1.779 21.998 13.839
1.775 21.809 13.848
1.772 21.621 13.860
1.768 21.444 13.863
1.764 21.248 13.857
1.760 21.076 13.851
1.757 20.882 13.852
1.753 20.704 13.850
1.749 20.508 13.842
1.745 20.326 13.844
1.742 20.145 13.844
1.738 19.964 13.846
1.734 19.774 13.844
1.730 19.586 13.845
1.727 19.406 13.847
1.723 19.225 13.849
1.719 19.028 13.837
1.715 18.852 13.825
1.712 18.664 13.827
1.708 18.475 13.825
1.705 18.295 13.818
1.701 18.117 13.818
1.697 17.927 13.818
1.694 17.732 13.805
1.690 17.544 13.804
1.687 17.376 13.820
1.685 17.262 13.829
1.681 17.095 13.834
1.678 16.904 13.839
1.674 16.732 13.844
1.672 16.629 13.839
1.668 16.448 13.836
1.666 16.347 13.845
1.662 16.168 13.856
1.658 15.982 13.850
1.654 15.800 13.847
1.652 15.698 13.845
1.648 15.521 13.842
1.644 15.336 13.833
1.640 15.151 13.839
1.636 14.966 13.853
1.632 14.778 13.851
1.628 14.590 13.840
1.624 14.414 13.833
1.620 14.227 13.832
1.617 14.042 13.837
1.613 13.851 13.839
1.609 13.671 13.839
1.606 13.490 13.845
1.602 13.298 13.845
1.598 13.115 13.837
1.594 12.934 13.826
1.589 12.740 13.816
1.585 12.552 13.827
1.582 12.378 13.838
1.577 12.196 13.817
1.573 12.002 13.797
1.568 11.811 13.779
1.564 11.636 13.773
1.560 11.444 13.776
1.556 11.255 13.780
1.552 11.084 13.787
1.550 10.979 13.799
1.546 10.809 13.819
1.544 10.698 13.824
1.541 10.534 13.834
1.537 10.339 13.827
1.533 10.145 13.830
1.530 9.979 13.834
1.526 9.779 13.829
1.522 9.589 13.827
1.519 9.413 13.823
1.515 9.237 13.833
1.513 9.131 13.841
1.509 8.947 13.842
1.506 8.772 13.861
1.502 8.582 13.887
1.498 8.397 13.866
1.495 8.298 13.835
1.491 8.110 13.796
1.487 7.921 13.796
1.483 7.745 13.811
1.479 7.562 13.825
1.477 7.460 13.834
1.473 7.278 13.845
1.469 7.103 13.855
1.465 6.907 13.849
1.461 6.718 13.839
1.457 6.532 13.824
1.453 6.349 13.824
1.449 6.165 13.831
1.445 5.980 13.829
1.441 5.799 13.827
1.437 5.603 13.829
1.433 5.420 13.834
1.429 5.231 13.834
1.425 5.051 13.836
1.421 4.861 13.835
1.417 4.674 13.831
1.413 4.490 13.828
1.409 4.305 13.826
1.405 4.127 13.833
1.403 4.018 13.831
1.399 3.839 13.825
1.395 3.652 13.826
1.391 3.474 13.826
1.386 3.275 13.824
1.383 3.099 13.833
1.378 2.908 13.836
1.374 2.717 13.829
1.370 2.530 13.817
1.366 2.353 13.812
1.363 2.253 13.821
1.359 2.071 13.837
1.355 1.888 13.840
1.351 1.701 13.823
1.348 1.596 13.808
1.344 1.413 13.799
1.340 1.228 13.805
1.335 1.040 13.815
1.331 0.859 13.812
1.329 0.752 13.805
1.324 0.577 13.765
1.322 0.474 13.749
1.320 0.393 13.755
2.461 55.881 13.869
2.460 55.775 13.876
2.457 55.592 13.869
2.454 55.408 13.865
2.451 55.227 13.859
2.448 55.032 13.849
2.445 54.846 13.855
2.442 54.668 13.864
2.440 54.479 13.859
2.437 54.294 13.846
2.435 54.192 13.841
2.433 54.018 13.851
2.432 53.916 13.860
2.430 53.739 13.867
2.427 53.545 13.870
2.425 53.371 13.863
2.423 53.268 13.856
2.421 53.087 13.858
2.420 52.983 13.865
2.417 52.806 13.865
2.416 52.704 13.857
2.413 52.528 13.853
2.410 52.341 13.846
2.408 52.161 13.845
2.406 52.054 13.853
2.404 51.873 13.856
2.402 51.772 13.849
2.399 51.598 13.848
2.396 51.412 13.855
2.394 51.225 13.857
2.391 51.044 13.861
2.387 50.848 13.856
2.384 50.665 13.848
2.381 50.482 13.850
2.379 50.304 13.865
2.375 50.107 13.870
2.372 49.912 13.865
2.369 49.743 13.857
2.367 49.639 13.858
2.364 49.465 13.849
2.360 49.277 13.843
2.357 49.086 13.859
2.354 48.896 13.877
2.351 48.719 13.879
2.348 48.531 13.879
2.345 48.337 13.875
2.342 48.156 13.868
2.339 47.975 13.866
2.336 47.788 13.868
2.333 47.606 13.864
2.330 47.410 13.855
2.327 47.235 13.863
2.324 47.044 13.874
2.322 46.862 13.879
2.318 46.670 13.871
2.316 46.495 13.867
2.313 46.306 13.874
2.310 46.116 13.880
2.307 45.931 13.880
2.304 45.745 13.881
2.301 45.566 13.890
2.298 45.375 13.900
2.295 45.194 13.903
2.292 45.003 13.910
2.289 44.818 13.909
2.285 44.629 13.908
2.282 44.446 13.922
2.279 44.260 13.932
2.276 44.077 13.935
2.273 43.887 13.938
2.270 43.705 13.938
2.267 43.525 13.932
2.264 43.332 13.935
2.261 43.149 13.932
2.257 42.971 13.917
2.254 42.780 13.911
2.251 42.602 13.916
2.248 42.412 13.925
2.246 42.229 13.923
2.242 42.035 13.924
2.240 41.857 13.925
2.237 41.676 13.922
2.234 41.486 13.925
2.231 41.303 13.932
2.228 41.116 13.936
2.226 40.931 13.942
2.223 40.745 13.933
2.219 40.566 13.912
2.216 40.378 13.909
2.213 40.196 13.914
2.210 40.010 13.921
2.207 39.831 13.921
2.204 39.636 13.913
2.201 39.457 13.919
2.198 39.269 13.922
2.195 39.083 13.917
2.191 38.905 13.909
2.188 38.720 13.887
2.186 38.619 13.880
2.183 38.447 13.893
2.180 38.257 13.904
2.176 38.066 13.897
2.173 37.900 13.885
2.172 37.797 13.890
2.168 37.605 13.901
2.165 37.435 13.903
2.162 37.240 13.899
2.158 37.062 13.900
2.155 36.870 13.908
2.152 36.684 13.910
2.149 36.498 13.909
2.145 36.319 13.909
2.142 36.138 13.901
2.139 35.953 13.904
2.137 35.849 13.903
2.134 35.670 13.909
2.131 35.488 13.907
2.128 35.308 13.896
2.124 35.119 13.897
2.121 34.931 13.907
2.119 34.831 13.916
2.116 34.659 13.905
2.114 34.556 13.887
2.111 34.379 13.874
2.108 34.198 13.880
2.104 34.009 13.880
2.101 33.826 13.878
2.098 33.643 13.885
2.095 33.452 13.896
2.091 33.277 13.900
2.088 33.090 13.888
2.084 32.898 13.871
2.081 32.716 13.876
2.078 32.528 13.890
2.074 32.349 13.879
2.071 32.166 13.875
2.067 31.977 13.890
2.064 31.797 13.894
2.062 31.697 13.894
2.059 31.519 13.893
2.055 31.327 13.898
2.052 31.151 13.894
2.049 30.967 13.887
2.047 30.867 13.881
2.044 30.684 13.882
2.040 30.496 13.880
2.037 30.323 13.875
2.036 30.220 13.878
2.033 30.042 13.881
2.030 29.848 13.880
2.027 29.675 13.873
2.023 29.484 13.861
2.020 29.293 13.859
2.017 29.117 13.867
2.014 28.927 13.867
2.011 28.746 13.879
2.007 28.560 13.899
2.004 28.373 13.896
2.000 28.194 13.880
1.998 28.086 13.871
1.994 27.919 13.867
1.992 27.818 13.871
1.989 27.635 13.869
1.985 27.443 13.864
1.981 27.267 13.864
1.978 27.081 13.874
1.974 26.899 13.887
1.970 26.710 13.882
1.967 26.528 13.861
1.963 26.336 13.844
1.960 26.158 13.848
1.956 25.973 13.852
1.953 25.780 13.851
1.949 25.598 13.860
1.946 25.419 13.866
1.943 25.234 13.870
1.939 25.050 13.869
1.936 24.863 13.867
1.932 24.670 13.860
1.928 24.490 13.856
1.925 24.307 13.864
1.921 24.117 13.866
1.918 23.937 13.866
1.914 23.752 13.860
1.910 23.573 13.859
1.907 23.377 13.870
1.903 23.195 13.870
1.899 23.013 13.846
1.895 22.823 13.838
1.892 22.644 13.851
1.888 22.456 13.861
1.885 22.280 13.861
1.881 22.082 13.849
1.877 21.902 13.845
1.873 21.715 13.858
1.870 21.534 13.865
1.866 21.348 13.865
1.862 21.162 13.859
1.858 20.974 13.854
1.855 20.792 13.855
1.851 20.609 13.848
1.847 20.423 13.840
1.843 20.233 13.840
1.840 20.055 13.847
1.836 19.866 13.852
1.832 19.680 13.853
1.829 19.501 13.858
1.825 19.307 13.863
1.821 19.128 13.855
1.817 18.944 13.832
1.814 18.755 13.828
1.810 18.577 13.828
1.808 18.477 13.819
1.804 18.299 13.810
1.801 18.100 13.809
1.797 17.919 13.803
1.793 17.744 13.787
1.790 17.550 13.786
1.787 17.373 13.813
1.785 17.274 13.829
1.781 17.082 13.836
1.778 16.910 13.842
1.774 16.730 13.842
1.772 16.639 13.834
1.769 16.527 13.832
1.766 16.354 13.834
1.762 16.175 13.844
1.758 15.981 13.840
1.755 15.877 13.837
1.752 15.716 13.842
1.750 15.614 13.844
1.746 15.431 13.836
1.741 15.238 13.835
1.738 15.060 13.852
1.734 14.873 13.860
1.730 14.689 13.850
1.726 14.501 13.843
1.722 14.321 13.837
1.718 14.130 13.834
1.715 13.948 13.832
1.711 13.770 13.833
1.709 13.663 13.831
1.705 13.486 13.836
1.701 13.296 13.831
1.697 13.114 13.820
1.693 12.930 13.805
1.689 12.744 13.796
1.685 12.558 13.808
1.681 12.371 13.819
1.677 12.195 13.801
1.675 12.095 13.794
1.670 11.917 13.786
1.668 11.817 13.777
1.666 11.714 13.777
1.661 11.535 13.775
1.658 11.360 13.783
1.655 11.258 13.777
1.651 11.075 13.775
1.648 10.895 13.797
1.644 10.715 13.826
1.642 10.611 13.840
1.639 10.439 13.843
1.635 10.249 13.840
1.631 10.052 13.844
1.628 9.881 13.844
1.624 9.691 13.846
1.620 9.507 13.837
1.617 9.314 13.837
1.613 9.143 13.849
1.611 9.037 13.845
1.607 8.856 13.846
1.604 8.680 13.869
1.600 8.487 13.872
1.595 8.299 13.826
1.591 8.108 13.793
1.587 7.926 13.800
1.583 7.741 13.822
1.579 7.559 13.835
1.575 7.369 13.841
1.571 7.189 13.852
1.567 7.002 13.850
1.563 6.822 13.836
1.558 6.624 13.820
1.554 6.443 13.812
1.550 6.250 13.817
1.547 6.074 13.828
1.542 5.880 13.826
1.539 5.703 13.825
1.535 5.510 13.827
1.531 5.334 13.831
1.527 5.138 13.827
1.523 4.959 13.829
1.519 4.766 13.827
1.515 4.577 13.827
1.511 4.407 13.830
1.509 4.303 13.838
1.507 4.201 13.833
1.503 4.038 13.838
1.501 3.935 13.842
1.497 3.742 13.838
1.494 3.642 13.831
1.491 3.475 13.827
1.486 3.280 13.825
1.482 3.094 13.838
1.478 2.913 13.843
1.474 2.723 13.836
1.469 2.532 13.822
1.465 2.350 13.814
1.461 2.164 13.826
1.457 1.974 13.840
1.452 1.787 13.831
1.448 1.611 13.809
1.446 1.504 13.808
1.442 1.330 13.807
1.439 1.229 13.804
1.435 1.041 13.811
1.433 0.940 13.817
1.428 0.756 13.803
1.424 0.581 13.761
1.419 0.384 13.755
2.560 55.876 13.870
2.557 55.691 13.868
2.554 55.492 13.864
2.551 55.314 13.861
2.548 55.136 13.851
2.545 54.940 13.849
2.542 54.756 13.853
2.540 54.576 13.854
2.537 54.385 13.839
2.534 54.202 13.841
2.532 54.013 13.862
2.530 53.830 13.866
2.528 53.725 13.871
2.526 53.548 13.867
2.525 53.448 13.852
2.522 53.278 13.841
2.521 53.175 13.851
2.519 52.985 13.862
2.516 52.813 13.863
2.515 52.704 13.858
2.512 52.524 13.857
2.509 52.345 13.847
2.506 52.148 13.841
2.504 51.973 13.850
2.501 51.790 13.847
2.500 51.689 13.850
2.498 51.587 13.843
2.495 51.405 13.847
2.493 51.231 13.854
2.489 51.037 13.859
2.486 50.849 13.853
2.483 50.673 13.841
2.482 50.572 13.845
2.479 50.386 13.854
2.476 50.198 13.870
2.473 50.020 13.871
2.471 49.920 13.860
2.468 49.743 13.851
2.464 49.548 13.840
2.461 49.369 13.834
2.458 49.181 13.837
2.455 49.003 13.855
2.453 48.901 13.869
2.452 48.798 13.867
2.449 48.623 13.866
2.446 48.439 13.868
2.443 48.260 13.867
2.441 48.153 13.869
2.438 47.979 13.866
2.435 47.788 13.871
2.432 47.598 13.861
2.429 47.416 13.851
2.426 47.234 13.859
2.425 47.133 13.862
2.422 46.963 13.871
2.420 46.863 13.877
2.419 46.761 13.869
2.416 46.583 13.866
2.413 46.394 13.866
2.410 46.214 13.871
2.407 46.027 13.875
2.404 45.839 13.868
2.401 45.652 13.868
2.398 45.473 13.879
2.395 45.284 13.881
2.392 45.099 13.890
2.389 44.908 13.897
2.386 44.728 13.899
2.383 44.542 13.909
2.380 44.358 13.917
2.377 44.168 13.920
2.373 43.984 13.917
2.370 43.800 13.921
2.367 43.611 13.915
2.364 43.431 13.910
2.361 43.251 13.916
2.359 43.151 13.919
2.357 43.050 13.910
2.355 42.884 13.903
2.351 42.688 13.905
2.349 42.503 13.913
2.346 42.316 13.920
2.343 42.140 13.921
2.340 41.951 13.920
2.337 41.761 13.911
2.334 41.582 13.902
2.331 41.395 13.909
2.329 41.210 13.921
2.326 41.027 13.928
2.323 40.843 13.932
2.320 40.654 13.924
2.317 40.469 13.910
2.314 40.295 13.911
2.311 40.102 13.913
2.309 40.000 13.916
2.306 39.825 13.916
2.303 39.646 13.914
2.301 39.545 13.910
2.298 39.361 13.907
2.295 39.188 13.899
2.292 38.999 13.898
2.288 38.809 13.883
2.285 38.635 13.876
2.283 38.527 13.887
2.280 38.348 13.902
2.277 38.166 13.906
2.275 38.065 13.899
2.272 37.894 13.892
2.270 37.794 13.897
2.267 37.618 13.913
2.266 37.516 13.910
2.262 37.335 13.900
2.259 37.144 13.894
2.256 36.969 13.895
2.252 36.783 13.895
2.251 36.683 13.901
2.248 36.507 13.905
2.246 36.402 13.901
2.243 36.227 13.896
2.239 36.042 13.894
2.236 35.859 13.907
2.233 35.672 13.917
2.230 35.482 13.911
2.226 35.308 13.897
2.225 35.208 13.899
2.222 35.026 13.901
2.218 34.844 13.905
2.215 34.656 13.903
2.212 34.470 13.886
2.208 34.293 13.883
2.205 34.101 13.887
2.202 33.919 13.875
2.198 33.735 13.871
2.195 33.543 13.888
2.192 33.367 13.900
2.190 33.263 13.896
2.187 33.083 13.884
2.183 32.913 13.868
2.181 32.811 13.874
2.178 32.628 13.892
2.176 32.527 13.892
2.173 32.351 13.884
2.169 32.162 13.875
2.166 31.976 13.886
2.163 31.793 13.891
2.159 31.608 13.882
2.156 31.421 13.888
2.153 31.241 13.888
2.149 31.058 13.877
2.146 30.872 13.874
2.142 30.677 13.873
2.139 30.505 13.872
2.138 30.402 13.877
2.135 30.222 13.874
2.132 30.038 13.873
2.129 29.854 13.877
2.125 29.663 13.872
2.122 29.485 13.866
2.119 29.299 13.872
2.116 29.118 13.875
2.113 28.929 13.872
2.109 28.734 13.884
2.106 28.565 13.897
2.104 28.463 13.893
2.101 28.284 13.878
2.099 28.183 13.871
2.095 28.004 13.863
2.091 27.821 13.870
2.087 27.634 13.870
2.084 27.448 13.867
2.080 27.274 13.867
2.078 27.181 13.867
2.076 27.071 13.877
2.073 26.896 13.885
2.069 26.710 13.880
2.065 26.524 13.859
2.062 26.343 13.846
2.058 26.148 13.855
2.055 25.973 13.856
2.052 25.785 13.856
2.048 25.602 13.863
2.045 25.419 13.857
2.043 25.319 13.852
2.039 25.132 13.859
2.036 24.957 13.860
2.032 24.768 13.859
2.029 24.583 13.857
2.025 24.401 13.857
2.023 24.298 13.863
2.020 24.128 13.867
2.016 23.936 13.866
2.013 23.749 13.862
2.009 23.568 13.862
2.006 23.384 13.870
2.002 23.197 13.868
1.998 23.006 13.843
1.994 22.834 13.835
1.991 22.643 13.852
1.987 22.443 13.866
1.983 22.271 13.867
1.980 22.091 13.854
1.976 21.906 13.850
1.972 21.712 13.853
1.968 21.529 13.859
1.965 21.346 13.859
1.961 21.164 13.852
1.957 20.978 13.850
1.954 20.796 13.855
1.950 20.602 13.852
1.946 20.426 13.838
1.942 20.232 13.835
1.938 20.049 13.846
1.935 19.870 13.852
1.931 19.684 13.856
1.928 19.497 13.864
1.924 19.317 13.868
1.922 19.214 13.862
1.918 19.032 13.844
1.914 18.854 13.827
1.911 18.664 13.828
1.907 18.475 13.826
1.903 18.287 13.821
1.900 18.113 13.818
1.896 17.927 13.802
1.892 17.736 13.786
1.889 17.549 13.788
1.885 17.370 13.819
1.882 17.188 13.839
1.878 16.998 13.845
1.875 16.816 13.845
1.872 16.716 13.844
1.869 16.537 13.830
1.865 16.353 13.828
1.861 16.166 13.836
1.857 15.985 13.837
1.853 15.793 13.844
1.849 15.619 13.844
1.846 15.518 13.836
1.842 15.336 13.833
1.839 15.152 13.843
1.835 14.964 13.859
1.831 14.780 13.859
1.827 14.603 13.845
1.825 14.503 13.845
1.823 14.401 13.841
1.819 14.228 13.838
1.815 14.037 13.830
1.811 13.854 13.826
1.808 13.677 13.831
1.804 13.478 13.834
1.800 13.302 13.825
1.796 13.113 13.808
1.792 12.926 13.788
1.788 12.739 13.778
1.784 12.555 13.792
1.780 12.374 13.808
1.776 12.193 13.801
1.771 11.998 13.786
1.767 11.817 13.784
1.763 11.636 13.780
1.758 11.441 13.782
1.754 11.262 13.782
1.750 11.081 13.772
1.748 10.979 13.779
1.745 10.800 13.812
1.742 10.620 13.840
1.739 10.513 13.840
1.736 10.337 13.840
1.732 10.169 13.841
1.731 10.071 13.846
1.728 9.967 13.846
1.725 9.786 13.852
1.721 9.590 13.845
1.718 9.418 13.839
1.716 9.317 13.848
1.712 9.141 13.858
1.708 8.950 13.854
1.704 8.765 13.861
1.701 8.578 13.873
1.696 8.394 13.847
1.692 8.205 13.806
1.688 8.018 13.799
1.684 7.830 13.824
1.680 7.656 13.842
1.678 7.555 13.838
1.674 7.376 13.840
1.670 7.191 13.850
1.666 6.997 13.844
1.661 6.813 13.833
1.657 6.628 13.819
1.653 6.441 13.812
1.649 6.255 13.816
1.645 6.071 13.827
1.641 5.884 13.832
1.638 5.698 13.831
1.634 5.520 13.832
1.630 5.323 13.834
1.626 5.143 13.831
1.622 4.953 13.825
1.618 4.769 13.824
1.614 4.588 13.830
1.612 4.487 13.835
1.608 4.307 13.841
1.604 4.116 13.850
1.602 4.016 13.844
1.598 3.840 13.839
1.594 3.662 13.834
1.591 3.551 13.835
1.587 3.371 13.827
1.583 3.190 13.833
1.579 3.003 13.846
1.575 2.820 13.849
1.571 2.631 13.839
1.568 2.528 13.825
1.564 2.353 13.818
1.560 2.159 13.827
1.556 1.985 13.838
1.554 1.887 13.842
1.551 1.784 13.830
1.547 1.605 13.812
1.542 1.412 13.805
1.538 1.222 13.812
1.534 1.044 13.816
1.530 0.869 13.808
1.527 0.760 13.802
1.525 0.661 13.783
1.520 0.468 13.750
1.518 0.385 13.755
2.659 55.879 13.868
2.658 55.775 13.871
2.655 55.595 13.867
2.652 55.405 13.870
2.649 55.218 13.866
2.646 55.043 13.861
2.643 54.853 13.863
2.640 54.659 13.867
2.637 54.479 13.856
2.635 54.292 13.849
2.632 54.097 13.875
2.630 53.926 13.892
2.629 53.823 13.882
2.626 53.641 13.867
2.624 53.450 13.850
2.621 53.270 13.837
2.619 53.084 13.850
2.616 52.894 13.858
2.614 52.723 13.860
2.613 52.616 13.865
2.611 52.512 13.860
2.608 52.343 13.853
2.606 52.155 13.847
2.603 51.961 13.851
2.600 51.780 13.851
2.597 51.599 13.844
2.594 51.417 13.845
2.591 51.222 13.854
2.588 51.035 13.859
2.585 50.852 13.854
2.582 50.668 13.847
2.579 50.480 13.849
2.576 50.291 13.863
2.573 50.106 13.871
2.570 49.925 13.862
2.566 49.738 13.850
2.563 49.552 13.840
2.560 49.369 13.833
2.557 49.179 13.836
2.554 49.000 13.853
2.551 48.813 13.862
2.547 48.617 13.862
2.544 48.440 13.862
2.541 48.251 13.862
2.538 48.060 13.861
2.536 47.888 13.866
2.534 47.785 13.872
2.531 47.604 13.866
2.528 47.419 13.856
2.525 47.228 13.862
2.522 47.046 13.877
2.519 46.860 13.881
2.517 46.679 13.879
2.513 46.485 13.876
2.510 46.302 13.879
2.507 46.114 13.883
2.504 45.935 13.877
2.501 45.745 13.866
2.498 45.562 13.868
2.495 45.378 13.871
2.492 45.191 13.872
2.489 45.011 13.885
2.486 44.815 13.892
2.483 44.635 13.900
2.480 44.450 13.914
2.477 44.260 13.919
2.474 44.077 13.914
2.471 43.890 13.915
2.468 43.709 13.920
2.464 43.521 13.911
2.461 43.339 13.915
2.458 43.149 13.920
2.455 42.966 13.913
2.452 42.785 13.913
2.449 42.593 13.917
2.446 42.413 13.925
2.443 42.227 13.933
2.441 42.042 13.931
2.438 41.861 13.919
2.434 41.673 13.899
2.432 41.489 13.895
2.429 41.298 13.908
2.426 41.118 13.919
2.423 40.935 13.928
2.420 40.744 13.929
2.417 40.574 13.919
2.416 40.474 13.909
2.414 40.372 13.910
2.411 40.196 13.908
2.408 40.014 13.904
2.405 39.815 13.905
2.402 39.647 13.908
2.399 39.454 13.907
2.395 39.277 13.894
2.392 39.083 13.885
2.389 38.905 13.884
2.386 38.720 13.877
2.383 38.545 13.879
2.381 38.448 13.884
2.379 38.344 13.896
2.376 38.165 13.904
2.373 37.976 13.900
2.370 37.804 13.907
2.368 37.699 13.912
2.365 37.520 13.918
2.361 37.334 13.905
2.358 37.149 13.894
2.354 36.966 13.891
2.351 36.779 13.889
2.348 36.597 13.891
2.345 36.407 13.896
2.341 36.230 13.887
2.338 36.042 13.888
2.335 35.856 13.908
2.332 35.676 13.919
2.329 35.494 13.914
2.327 35.393 13.915
2.325 35.289 13.905
2.322 35.117 13.899
2.319 34.939 13.895
2.316 34.750 13.897
2.312 34.571 13.890
2.310 34.469 13.886
2.308 34.369 13.877
2.305 34.193 13.879
2.302 34.015 13.873
2.299 33.824 13.861
2.295 33.641 13.870
2.294 33.539 13.885
2.291 33.366 13.901
2.287 33.181 13.900
2.284 32.990 13.885
2.280 32.810 13.882
2.277 32.625 13.899
2.274 32.444 13.901
2.270 32.249 13.882
2.267 32.075 13.878
2.263 31.886 13.884
2.260 31.698 13.881
2.256 31.513 13.884
2.253 31.341 13.890
2.251 31.240 13.886
2.250 31.139 13.885
2.246 30.961 13.873
2.243 30.780 13.869
2.241 30.680 13.866
2.238 30.508 13.867
2.237 30.404 13.870
2.233 30.221 13.870
2.230 30.035 13.872
2.227 29.855 13.876
2.224 29.672 13.875
2.221 29.477 13.873
2.218 29.299 13.881
2.215 29.113 13.878
2.212 28.935 13.866
2.208 28.735 13.876
2.205 28.564 13.890
2.203 28.463 13.885
2.199 28.285 13.870
2.196 28.095 13.859
2.192 27.913 13.864
2.188 27.729 13.874
2.185 27.550 13.873
2.183 27.449 13.877
2.179 27.258 13.879
2.176 27.090 13.891
2.174 26.981 13.891
2.170 26.804 13.891
2.166 26.620 13.878
2.162 26.424 13.858
2.159 26.254 13.857
2.156 26.059 13.860
2.152 25.880 13.853
2.149 25.693 13.852
2.145 25.515 13.851
2.144 25.420 13.852
2.141 25.311 13.846
2.138 25.141 13.857
2.135 24.952 13.863
2.131 24.767 13.860
2.128 24.584 13.859
2.124 24.407 13.856
2.122 24.299 13.859
2.119 24.125 13.859
2.115 23.943 13.862
2.112 23.748 13.862
2.108 23.565 13.864
2.105 23.383 13.875
2.101 23.188 13.871
2.097 23.011 13.847
2.093 22.826 13.838
2.090 22.642 13.856
2.086 22.462 13.871
2.082 22.271 13.876
2.079 22.087 13.867
2.075 21.907 13.857
2.071 21.711 13.851
2.067 21.538 13.851
2.065 21.433 13.847
2.062 21.252 13.845
2.058 21.071 13.842
2.054 20.883 13.846
2.051 20.699 13.852
2.047 20.515 13.841
2.043 20.331 13.825
2.039 20.146 13.835
2.037 20.045 13.847
2.034 19.867 13.853
2.030 19.683 13.863
2.026 19.494 13.871
2.023 19.312 13.873
2.019 19.133 13.863
2.017 19.031 13.849
2.013 18.850 13.829
2.010 18.672 13.827
2.008 18.571 13.830
2.004 18.384 13.832
2.001 18.203 13.832
1.997 18.012 13.819
1.993 17.824 13.803
1.989 17.651 13.795
1.986 17.462 13.819
1.983 17.277 13.846
1.979 17.090 13.851
1.976 16.912 13.855
1.972 16.723 13.851
1.969 16.618 13.838
1.965 16.440 13.826
1.961 16.260 13.829
1.958 16.077 13.837
1.953 15.889 13.840
1.950 15.714 13.844
1.947 15.611 13.848
1.945 15.511 13.842
1.941 15.336 13.837
1.937 15.153 13.849
1.934 14.968 13.861
1.929 14.774 13.857
1.926 14.596 13.844
1.922 14.416 13.843
1.920 14.307 13.848
1.916 14.139 13.844
1.912 13.941 13.833
1.909 13.762 13.836
1.905 13.580 13.839
1.901 13.394 13.836
1.897 13.208 13.817
1.892 13.013 13.798
1.889 12.839 13.785
1.885 12.654 13.787
1.881 12.461 13.810
1.877 12.284 13.823
1.872 12.095 13.811
1.868 11.910 13.800
1.864 11.725 13.797
1.860 11.541 13.795
1.856 11.359 13.797
1.851 11.161 13.783
1.847 10.988 13.773
1.843 10.792 13.801
1.840 10.618 13.837
1.837 10.437 13.843
1.834 10.338 13.834
1.832 10.236 13.837
1.829 10.064 13.847
1.826 9.882 13.850
1.822 9.691 13.848
1.818 9.505 13.842
1.814 9.316 13.848
1.811 9.137 13.858
1.807 8.951 13.853
1.803 8.771 13.857
1.799 8.580 13.862
1.795 8.392 13.841
1.793 8.293 13.819
1.788 8.115 13.797
1.784 7.921 13.813
1.780 7.738 13.832
1.777 7.565 13.835
1.772 7.369 13.837
1.769 7.194 13.840
1.766 7.093 13.845
1.762 6.913 13.842
1.758 6.719 13.832
1.756 6.619 13.823
1.752 6.442 13.815
1.748 6.255 13.820
1.744 6.072 13.835
1.742 5.972 13.842
1.739 5.798 13.845
1.735 5.610 13.847
1.731 5.423 13.845
1.727 5.236 13.840
1.724 5.135 13.834
1.720 4.952 13.831
1.717 4.778 13.831
1.715 4.682 13.837
1.712 4.577 13.834
1.708 4.398 13.834
1.705 4.215 13.842
1.701 4.030 13.845
1.698 3.927 13.848
1.694 3.748 13.844
1.690 3.560 13.836
1.686 3.376 13.829
1.682 3.191 13.834
1.678 3.005 13.846
1.674 2.810 13.852
1.670 2.634 13.843
1.665 2.443 13.829
1.663 2.337 13.822
1.659 2.167 13.829
1.654 1.980 13.832
1.650 1.791 13.827
1.645 1.597 13.808
1.641 1.415 13.804
1.637 1.231 13.813
1.633 1.046 13.815
1.630 0.941 13.815
1.626 0.770 13.796
1.624 0.669 13.782
1.621 0.564 13.775
1.617 0.389 13.764
2.758 55.872 13.862
2.755 55.688 13.859
2.752 55.503 13.859
2.749 55.311 13.861
2.746 55.132 13.860
2.743 54.939 13.857
2.740 54.760 13.860
2.737 54.571 13.861
2.735 54.387 13.852
2.733 54.287 13.859
2.731 54.099 13.888
2.729 53.916 13.902
2.726 53.732 13.882
2.724 53.546 13.859
2.721 53.361 13.842
2.719 53.186 13.842
2.717 53.088 13.844
2.716 52.984 13.853
2.714 52.801 13.856
2.711 52.623 13.859
2.708 52.427 13.860
2.706 52.248 13.853
2.703 52.065 13.856
2.700 51.870 13.856
2.697 51.692 13.852
2.694 51.500 13.852
2.691 51.313 13.853
2.689 51.134 13.858
2.686 50.945 13.861
2.682 50.759 13.852
2.679 50.576 13.852
2.678 50.476 13.852
2.675 50.293 13.869
2.672 50.103 13.876
2.669 49.930 13.868
2.665 49.736 13.857
2.662 49.551 13.846
2.658 49.370 13.836
2.657 49.270 13.842
2.654 49.093 13.850
2.651 48.896 13.865
2.648 48.716 13.867
2.645 48.527 13.863
2.642 48.346 13.857
2.639 48.162 13.856
2.636 47.976 13.860
2.633 47.787 13.867
2.630 47.604 13.864
2.627 47.420 13.857
2.624 47.224 13.866
2.621 47.047 13.876
2.618 46.851 13.877
2.615 46.675 13.877
2.612 46.488 13.875
2.609 46.303 13.879
2.606 46.119 13.880
2.603 45.936 13.875
2.600 45.748 13.868
2.597 45.562 13.869
2.594 45.375 13.870
2.591 45.189 13.866
2.588 45.011 13.876
2.585 44.818 13.884
2.582 44.634 13.888
2.579 44.449 13.899
2.576 44.268 13.908
2.572 44.073 13.900
2.569 43.893 13.903
2.566 43.709 13.911
2.563 43.522 13.908
2.560 43.338 13.914
2.557 43.154 13.918
2.554 42.960 13.917
2.551 42.781 13.913
2.548 42.602 13.917
2.545 42.412 13.926
2.543 42.304 13.924
2.541 42.140 13.928
2.538 41.946 13.922
2.535 41.771 13.899
2.532 41.582 13.883
2.529 41.390 13.891
2.526 41.228 13.902
2.525 41.114 13.907
2.522 40.934 13.914
2.519 40.745 13.913
2.516 40.567 13.903
2.513 40.377 13.896
2.509 40.190 13.890
2.507 40.012 13.891
2.504 39.830 13.901
2.502 39.727 13.898
2.499 39.559 13.898
2.497 39.463 13.900
2.495 39.355 13.890
2.492 39.187 13.871
2.489 38.998 13.871
2.486 38.809 13.877
2.483 38.628 13.873
2.480 38.444 13.884
2.476 38.252 13.896
2.473 38.077 13.895
2.470 37.887 13.897
2.467 37.711 13.911
2.465 37.615 13.919
2.463 37.509 13.915
2.460 37.330 13.902
2.457 37.155 13.890
2.453 36.961 13.889
2.450 36.787 13.887
2.448 36.686 13.892
2.445 36.511 13.896
2.442 36.314 13.897
2.438 36.133 13.887
2.435 35.948 13.898
2.432 35.761 13.915
2.429 35.578 13.915
2.426 35.399 13.910
2.423 35.218 13.905
2.421 35.114 13.898
2.418 34.936 13.893
2.414 34.740 13.897
2.411 34.565 13.895
2.407 34.380 13.878
2.404 34.202 13.881
2.403 34.102 13.885
2.399 33.916 13.868
2.396 33.737 13.865
2.393 33.553 13.883
2.389 33.360 13.898
2.386 33.181 13.900
2.384 33.079 13.888
2.381 32.907 13.876
2.378 32.721 13.887
2.374 32.531 13.894
2.371 32.342 13.885
2.367 32.165 13.870
2.364 31.972 13.872
2.360 31.789 13.876
2.357 31.612 13.874
2.355 31.512 13.880
2.352 31.329 13.888
2.349 31.155 13.886
2.345 30.958 13.872
2.342 30.779 13.872
2.338 30.586 13.876
2.335 30.408 13.869
2.332 30.229 13.868
2.329 30.033 13.867
2.326 29.853 13.874
2.323 29.668 13.877
2.320 29.484 13.872
2.317 29.305 13.880
2.315 29.200 13.876
2.312 29.023 13.861
2.308 28.836 13.853
2.305 28.648 13.867
2.302 28.469 13.873
2.298 28.277 13.859
2.294 28.099 13.853
2.291 27.905 13.863
2.287 27.731 13.875
2.285 27.630 13.880
2.282 27.452 13.879
2.278 27.268 13.883
2.274 27.075 13.894
2.271 26.892 13.898
2.267 26.711 13.887
2.264 26.536 13.870
2.262 26.439 13.861
2.260 26.332 13.865
2.256 26.159 13.873
2.253 25.962 13.864
2.249 25.793 13.855
2.246 25.596 13.852
2.242 25.411 13.850
2.239 25.236 13.852
2.235 25.040 13.864
2.232 24.866 13.867
2.228 24.680 13.860
2.225 24.483 13.858
2.221 24.307 13.857
2.218 24.119 13.854
2.214 23.936 13.858
2.210 23.745 13.862
2.207 23.571 13.862
2.203 23.381 13.870
2.200 23.196 13.870
2.196 23.018 13.848
2.194 22.914 13.839
2.190 22.737 13.847
2.187 22.546 13.863
2.183 22.362 13.872
2.180 22.184 13.875
2.175 21.985 13.865
2.172 21.812 13.851
2.168 21.621 13.846
2.164 21.444 13.845
2.161 21.259 13.843
2.157 21.066 13.843
2.153 20.879 13.849
2.149 20.695 13.857
2.146 20.516 13.845
2.142 20.332 13.830
2.138 20.140 13.838
2.134 19.961 13.848
2.131 19.770 13.852
2.127 19.597 13.859
2.123 19.405 13.866
2.120 19.214 13.867
2.116 19.039 13.851
2.112 18.843 13.833
2.108 18.664 13.827
2.105 18.483 13.829
2.101 18.292 13.837
2.097 18.103 13.824
2.094 17.926 13.807
2.090 17.737 13.795
2.087 17.550 13.801
2.083 17.377 13.827
2.080 17.189 13.830
2.078 17.088 13.834
2.074 16.907 13.846
2.070 16.719 13.847
2.066 16.534 13.833
2.062 16.349 13.833
2.058 16.168 13.841
2.054 15.984 13.840
2.050 15.804 13.841
2.046 15.610 13.848
2.042 15.424 13.846
2.038 15.246 13.848
2.034 15.054 13.856
2.031 14.881 13.859
2.028 14.777 13.851
2.025 14.598 13.839
2.021 14.407 13.844
2.017 14.228 13.847
2.013 14.043 13.846
2.010 13.855 13.850
2.008 13.753 13.853
2.004 13.581 13.852
2.000 13.393 13.845
1.996 13.206 13.822
1.992 13.018 13.803
1.988 12.843 13.796
1.986 12.743 13.792
1.983 12.639 13.797
1.980 12.480 13.819
1.978 12.380 13.829
1.976 12.277 13.838
1.971 12.090 13.821
1.967 11.917 13.801
1.963 11.720 13.802
1.959 11.541 13.806
1.956 11.439 13.803
1.952 11.266 13.799
1.948 11.071 13.783
1.944 10.895 13.790
1.941 10.707 13.820
1.937 10.529 13.836
1.934 10.350 13.833
1.932 10.254 13.836
1.930 10.147 13.832
1.926 9.953 13.836
1.923 9.784 13.834
1.919 9.594 13.830
1.915 9.419 13.836
1.912 9.228 13.857
1.908 9.047 13.861
1.904 8.851 13.853
1.900 8.676 13.854
1.896 8.489 13.842
1.892 8.291 13.817
1.888 8.114 13.806
1.884 7.930 13.823
1.880 7.744 13.837
1.876 7.554 13.839
1.871 7.373 13.836
1.867 7.188 13.837
1.865 7.088 13.844
1.861 6.907 13.842
1.857 6.722 13.836
1.853 6.535 13.828
1.849 6.346 13.829
1.846 6.173 13.843
1.843 6.072 13.843
1.839 5.883 13.848
1.836 5.703 13.854
1.832 5.517 13.849
1.828 5.328 13.840
1.823 5.141 13.831
1.820 4.959 13.833
1.816 4.772 13.837
1.811 4.577 13.836
1.808 4.396 13.839
1.804 4.215 13.844
1.800 4.032 13.849
1.796 3.839 13.847
1.791 3.656 13.843
1.787 3.469 13.837
1.783 3.273 13.831
1.779 3.097 13.836
1.775 2.905 13.846
1.771 2.727 13.843
1.766 2.532 13.826
1.762 2.358 13.822
1.760 2.258 13.830
1.758 2.156 13.827
1.753 1.976 13.831
1.749 1.794 13.825
1.744 1.597 13.810
1.740 1.424 13.810
1.738 1.315 13.818
1.734 1.142 13.827
1.730 0.947 13.823
1.727 0.847 13.807
1.723 0.671 13.783
1.718 0.476 13.772
1.716 0.384 13.752
2.857 55.869 13.859
2.854 55.690 13.854
2.851 55.508 13.850
2.850 55.407 13.858
2.847 55.222 13.863
2.844 55.032 13.865
2.841 54.850 13.865
2.839 54.665 13.870
2.837 54.560 13.865
2.834 54.386 13.859
2.832 54.200 13.879
2.830 54.017 13.901
2.829 53.911 13.904
2.826 53.730 13.885
2.823 53.542 13.862
2.821 53.357 13.845
2.818 53.180 13.842
2.816 52.989 13.849
2.813 52.804 13.847
2.811 52.626 13.849
2.808 52.429 13.854
2.805 52.245 13.849
2.803 52.061 13.849
2.800 51.880 13.852
2.798 51.769 13.845
2.795 51.596 13.842
2.793 51.416 13.846
2.790 51.221 13.850
2.787 51.037 13.854
2.784 50.849 13.852
2.781 50.665 13.845
2.778 50.488 13.856
2.776 50.384 13.868
2.773 50.196 13.881
2.770 50.017 13.883
2.767 49.827 13.873
2.763 49.645 13.862
2.760 49.453 13.852
2.757 49.277 13.843
2.754 49.087 13.849
2.751 48.901 13.862
2.748 48.719 13.863
2.744 48.529 13.860
2.741 48.345 13.853
2.738 48.158 13.851
2.735 47.974 13.855
2.732 47.787 13.860
2.731 47.685 13.858
2.728 47.515 13.854
2.725 47.329 13.855
2.722 47.135 13.869
2.719 46.955 13.869
2.716 46.769 13.865
2.715 46.667 13.872
2.712 46.494 13.873
2.709 46.296 13.879
2.706 46.122 13.878
2.703 45.927 13.878
2.700 45.743 13.878
2.697 45.568 13.877
2.695 45.464 13.872
2.692 45.291 13.866
2.689 45.100 13.865
2.686 44.910 13.866
2.684 44.808 13.871
2.682 44.641 13.876
2.679 44.454 13.887
2.675 44.265 13.894
2.672 44.074 13.890
2.669 43.894 13.893
2.666 43.708 13.905
2.663 43.521 13.905
2.660 43.340 13.908
2.657 43.148 13.918
2.654 42.970 13.918
2.652 42.869 13.911
2.649 42.700 13.909
2.648 42.595 13.912
2.645 42.412 13.918
2.642 42.224 13.922
2.639 42.048 13.917
2.637 41.947 13.909
2.634 41.758 13.893
2.631 41.589 13.879
2.629 41.402 13.884
2.627 41.294 13.893
2.624 41.125 13.897
2.622 40.935 13.901
2.619 40.748 13.904
2.616 40.563 13.897
2.612 40.373 13.886
2.609 40.204 13.881
2.608 40.104 13.877
2.605 39.925 13.883
2.602 39.728 13.889
2.600 39.628 13.896
2.597 39.465 13.898
2.594 39.269 13.882
2.590 39.085 13.872
2.587 38.908 13.883
2.584 38.720 13.882
2.581 38.534 13.884
2.579 38.434 13.885
2.577 38.274 13.895
2.575 38.168 13.901
2.573 38.066 13.895
2.570 37.890 13.901
2.566 37.692 13.909
2.563 37.523 13.906
2.560 37.337 13.896
2.556 37.146 13.886
2.553 36.964 13.883
2.550 36.774 13.885
2.546 36.593 13.883
2.543 36.411 13.885
2.540 36.236 13.879
2.538 36.135 13.879
2.535 35.948 13.891
2.532 35.769 13.907
2.529 35.578 13.906
2.526 35.395 13.903
2.522 35.210 13.904
2.519 35.020 13.897
2.516 34.847 13.898
2.513 34.653 13.900
2.509 34.477 13.891
2.506 34.280 13.887
2.502 34.099 13.885
2.499 33.925 13.871
2.496 33.735 13.868
2.492 33.543 13.881
2.489 33.364 13.892
2.486 33.179 13.894
2.482 32.990 13.884
2.479 32.816 13.887
2.476 32.621 13.899
2.472 32.437 13.897
2.469 32.258 13.883
2.467 32.155 13.872
2.464 31.986 13.868
2.460 31.791 13.869
2.457 31.610 13.872
2.453 31.427 13.877
2.452 31.323 13.883
2.448 31.149 13.883
2.445 30.960 13.875
2.442 30.780 13.876
2.439 30.597 13.882
2.435 30.403 13.873
2.432 30.220 13.867
2.429 30.040 13.866
2.426 29.850 13.868
2.423 29.668 13.875
2.420 29.482 13.870
2.418 29.382 13.869
2.415 29.203 13.883
2.412 29.027 13.866
2.410 28.923 13.859
2.407 28.744 13.866
2.404 28.564 13.874
2.400 28.369 13.865
2.396 28.191 13.859
2.393 28.008 13.863
2.389 27.819 13.874
2.385 27.629 13.879
2.381 27.445 13.879
2.378 27.272 13.879
2.374 27.076 13.890
2.371 26.903 13.893
2.369 26.799 13.882
2.365 26.618 13.866
2.361 26.429 13.860
2.358 26.244 13.870
2.355 26.068 13.873
2.351 25.874 13.856
2.347 25.694 13.848
2.344 25.512 13.849
2.340 25.320 13.848
2.337 25.140 13.854
2.334 24.951 13.866
2.330 24.765 13.858
2.326 24.580 13.850
2.323 24.404 13.848
2.319 24.215 13.851
2.316 24.024 13.853
2.312 23.853 13.857
2.310 23.741 13.863
2.307 23.564 13.867
2.303 23.385 13.870
2.300 23.196 13.868
2.296 23.012 13.856
2.292 22.822 13.855
2.289 22.648 13.869
2.287 22.538 13.869
2.283 22.372 13.875
2.281 22.269 13.882
2.278 22.089 13.883
2.274 21.906 13.872
2.272 21.801 13.859
2.268 21.625 13.850
2.264 21.439 13.848
2.261 21.252 13.849
2.257 21.067 13.850
2.253 20.883 13.859
2.250 20.707 13.866
2.246 20.520 13.853
2.244 20.424 13.850
2.242 20.318 13.839
2.238 20.141 13.842
2.235 19.967 13.851
2.231 19.773 13.848
2.227 19.582 13.851
2.224 19.412 13.859
2.220 19.217 13.860
2.216 19.041 13.850
2.212 18.842 13.837
2.208 18.660 13.828
2.205 18.479 13.835
2.202 18.301 13.845
2.198 18.106 13.832
2.194 17.927 13.813
2.190 17.729 13.802
2.187 17.565 13.801
2.185 17.459 13.810
2.183 17.357 13.810
2.179 17.183 13.810
2.176 17.004 13.811
2.172 16.812 13.827
2.168 16.621 13.830
2.165 16.452 13.829
2.163 16.350 13.838
2.159 16.166 13.845
2.154 15.980 13.838
2.150 15.796 13.839
2.146 15.612 13.847
2.142 15.428 13.848
2.139 15.252 13.845
2.134 15.057 13.849
2.130 14.872 13.845
2.128 14.768 13.835
2.124 14.592 13.835
2.121 14.414 13.848
2.117 14.220 13.852
2.114 14.041 13.858
2.110 13.865 13.864
2.106 13.670 13.856
2.102 13.486 13.847
2.098 13.300 13.833
2.094 13.121 13.815
2.092 13.022 13.811
2.090 12.919 13.805
2.086 12.750 13.805
2.084 12.646 13.811
2.080 12.466 13.831
2.076 12.278 13.844
2.072 12.104 13.820
2.069 12.004 13.801
2.065 11.815 13.794
2.061 11.623 13.798
2.057 11.450 13.807
2.055 11.350 13.814
2.051 11.171 13.802
2.046 10.981 13.797
2.043 10.806 13.814
2.041 10.700 13.819
2.037 10.520 13.827
2.033 10.336 13.823
2.030 10.163 13.825
2.028 10.067 13.833
2.026 9.961 13.828
2.023 9.791 13.827
2.021 9.689 13.832
2.017 9.501 13.835
2.014 9.327 13.849
2.010 9.137 13.865
2.006 8.948 13.858
2.002 8.762 13.851
1.998 8.579 13.844
1.996 8.477 13.833
1.992 8.301 13.818
1.990 8.199 13.816
1.986 8.027 13.826
1.982 7.834 13.842
1.978 7.657 13.847
1.974 7.460 13.845
1.970 7.273 13.845
1.966 7.100 13.855
1.962 6.909 13.857
1.958 6.727 13.850
1.956 6.627 13.843
1.952 6.443 13.839
1.948 6.262 13.844
1.944 6.079 13.848
1.942 5.977 13.855
1.938 5.792 13.858
1.934 5.608 13.857
1.930 5.423 13.852
1.926 5.237 13.834
1.922 5.048 13.832
1.918 4.856 13.838
1.914 4.679 13.836
1.910 4.497 13.840
1.906 4.307 13.844
1.902 4.114 13.851
1.898 3.941 13.860
1.894 3.745 13.859
1.890 3.565 13.853
1.886 3.382 13.845
1.883 3.284 13.837
1.881 3.180 13.842
1.877 3.011 13.844
1.873 2.822 13.849
1.871 2.718 13.841
1.866 2.531 13.823
1.862 2.342 13.821
1.858 2.172 13.831
1.856 2.071 13.839
1.854 1.971 13.834
1.849 1.791 13.828
1.845 1.606 13.819
1.843 1.501 13.823
1.839 1.326 13.830
1.834 1.133 13.835
1.830 0.954 13.831
1.826 0.767 13.815
1.821 0.570 13.779
1.818 0.466 13.761
1.816 0.388 13.747
2.958 55.865 13.857
2.955 55.688 13.850
2.952 55.510 13.845
2.950 55.408 13.852
2.948 55.221 13.858
2.945 55.043 13.862
2.942 54.845 13.865
2.939 54.667 13.868
2.937 54.477 13.863
2.934 54.285 13.867
2.932 54.098 13.886
2.929 53.916 13.887
2.927 53.736 13.875
2.924 53.545 13.861
2.922 53.370 13.848
2.920 53.266 13.840
2.918 53.089 13.844
2.915 52.906 13.838
2.914 52.806 13.840
2.912 52.702 13.836
2.910 52.528 13.848
2.907 52.332 13.849
2.905 52.163 13.848
2.903 52.056 13.855
2.901 51.878 13.858
2.899 51.778 13.848
2.896 51.604 13.849
2.895 51.502 13.857
2.892 51.317 13.854
2.889 51.135 13.851
2.886 50.940 13.851
2.883 50.765 13.842
2.880 50.576 13.845
2.877 50.389 13.856
2.874 50.196 13.870
2.871 50.014 13.875
2.867 49.828 13.870
2.864 49.643 13.868
2.861 49.455 13.860
2.858 49.277 13.848
2.856 49.177 13.842
2.853 48.999 13.853
2.851 48.897 13.864
2.848 48.714 13.867
2.845 48.535 13.863
2.844 48.435 13.854
2.840 48.253 13.849
2.837 48.065 13.845
2.835 47.882 13.850
2.832 47.698 13.858
2.830 47.594 13.864
2.827 47.423 13.866
2.825 47.232 13.873
2.822 47.041 13.877
2.819 46.858 13.869
2.816 46.677 13.865
2.813 46.488 13.869
2.810 46.309 13.876
2.807 46.113 13.877
2.804 45.934 13.878
2.801 45.742 13.881
2.798 45.571 13.882
2.795 45.376 13.880
2.791 45.193 13.872
2.788 45.003 13.871
2.785 44.823 13.865
2.782 44.636 13.868
2.779 44.452 13.877
2.776 44.259 13.885
2.773 44.081 13.884
2.770 43.896 13.888
2.767 43.711 13.902
2.764 43.522 13.901
2.760 43.335 13.903
2.758 43.153 13.912
2.754 42.966 13.915
2.751 42.785 13.909
2.748 42.599 13.905
2.745 42.406 13.908
2.743 42.235 13.911
2.740 42.047 13.906
2.737 41.856 13.902
2.734 41.676 13.893
2.731 41.480 13.891
2.728 41.305 13.898
2.725 41.126 13.896
2.724 41.024 13.889
2.721 40.847 13.889
2.718 40.654 13.890
2.715 40.478 13.879
2.712 40.290 13.870
2.709 40.110 13.868
2.705 39.912 13.874
2.703 39.739 13.885
2.699 39.544 13.895
2.696 39.367 13.888
2.693 39.195 13.873
2.691 39.084 13.877
2.688 38.900 13.881
2.685 38.721 13.877
2.682 38.541 13.881
2.680 38.456 13.882
2.679 38.340 13.889
2.676 38.167 13.894
2.672 37.981 13.895
2.669 37.801 13.904
2.666 37.605 13.905
2.662 37.428 13.900
2.659 37.241 13.895
2.656 37.057 13.891
2.652 36.875 13.894
2.649 36.685 13.892
2.646 36.511 13.889
2.644 36.410 13.885
2.642 36.307 13.889
2.639 36.143 13.879
2.636 35.944 13.887
2.633 35.766 13.899
2.630 35.589 13.890
2.628 35.486 13.882
2.625 35.295 13.884
2.622 35.130 13.883
2.620 35.026 13.886
2.617 34.841 13.888
2.613 34.656 13.890
2.610 34.475 13.884
2.607 34.288 13.880
2.603 34.106 13.875
2.601 34.000 13.867
2.598 33.825 13.862
2.595 33.637 13.867
2.592 33.465 13.878
2.589 33.273 13.885
2.585 33.084 13.878
2.582 32.899 13.874
2.578 32.718 13.888
2.575 32.537 13.894
2.572 32.343 13.884
2.568 32.163 13.873
2.566 32.063 13.875
2.563 31.891 13.872
2.561 31.789 13.865
2.558 31.610 13.870
2.554 31.426 13.878
2.551 31.234 13.880
2.548 31.051 13.875
2.544 30.876 13.875
2.543 30.775 13.880
2.540 30.589 13.881
2.537 30.415 13.875
2.533 30.217 13.868
2.530 30.038 13.866
2.527 29.854 13.865
2.524 29.665 13.866
2.521 29.488 13.868
2.518 29.301 13.876
2.516 29.200 13.875
2.513 29.020 13.863
2.509 28.842 13.851
2.508 28.739 13.856
2.504 28.561 13.860
2.502 28.460 13.856
2.499 28.282 13.854
2.495 28.100 13.856
2.492 27.907 13.868
2.488 27.729 13.877
2.484 27.546 13.877
2.481 27.355 13.878
2.477 27.175 13.881
2.473 26.980 13.884
2.470 26.804 13.874
2.466 26.616 13.860
2.463 26.442 13.861
2.459 26.249 13.875
2.457 26.147 13.881
2.454 25.974 13.871
2.450 25.777 13.860
2.447 25.606 13.858
2.444 25.422 13.859
2.442 25.321 13.857
2.438 25.141 13.866
2.435 24.948 13.870
2.431 24.771 13.859
2.428 24.586 13.855
2.424 24.403 13.853
2.422 24.300 13.857
2.419 24.130 13.862
2.415 23.934 13.867
2.412 23.749 13.868
2.410 23.647 13.865
2.406 23.483 13.868
2.404 23.381 13.874
2.401 23.199 13.869
2.397 23.014 13.856
2.393 22.821 13.862
2.391 22.720 13.863
2.388 22.562 13.865
2.386 22.458 13.869
2.382 22.267 13.871
2.379 22.089 13.874
2.375 21.904 13.873
2.371 21.709 13.864
2.368 21.539 13.862
2.364 21.342 13.864
2.360 21.167 13.865
2.356 20.979 13.872
2.353 20.786 13.878
2.349 20.609 13.869
2.345 20.423 13.853
2.341 20.239 13.847
2.337 20.051 13.850
2.334 19.863 13.854
2.330 19.684 13.849
2.328 19.583 13.846
2.324 19.403 13.855
2.321 19.223 13.860
2.319 19.123 13.864
2.315 18.948 13.858
2.312 18.756 13.844
2.308 18.572 13.837
2.304 18.387 13.847
2.301 18.208 13.849
2.297 18.011 13.833
2.293 17.833 13.819
2.290 17.645 13.812
2.286 17.458 13.807
2.282 17.274 13.804
2.278 17.085 13.792
2.275 16.903 13.801
2.271 16.727 13.817
2.268 16.542 13.821
2.264 16.357 13.839
2.260 16.164 13.843
2.255 15.979 13.833
2.251 15.794 13.834
2.247 15.615 13.835
2.243 15.429 13.835
2.239 15.240 13.832
2.235 15.056 13.823
2.233 14.953 13.818
2.229 14.781 13.816
2.226 14.596 13.820
2.222 14.411 13.840
2.218 14.232 13.850
2.217 14.134 13.859
2.214 14.032 13.861
2.211 13.859 13.873
2.207 13.671 13.867
2.204 13.495 13.850
2.201 13.395 13.846
2.199 13.291 13.832
2.195 13.119 13.814
2.191 12.924 13.809
2.187 12.745 13.807
2.183 12.555 13.820
2.180 12.382 13.844
2.177 12.281 13.847
2.175 12.181 13.829
2.170 12.002 13.801
2.166 11.821 13.793
2.162 11.631 13.798
2.158 11.453 13.806
2.156 11.353 13.814
2.152 11.172 13.807
2.148 10.987 13.803
2.144 10.802 13.818
2.140 10.617 13.826
2.136 10.425 13.823
2.133 10.252 13.819
2.131 10.151 13.818
2.127 9.963 13.827
2.124 9.785 13.824
2.120 9.598 13.829
2.117 9.406 13.837
2.113 9.231 13.850
2.109 9.043 13.854
2.105 8.860 13.843
2.101 8.660 13.836
2.097 8.488 13.830
2.093 8.305 13.822
2.089 8.111 13.822
2.085 7.926 13.834
2.081 7.738 13.843
2.077 7.561 13.845
2.073 7.382 13.842
2.071 7.277 13.847
2.067 7.092 13.856
2.063 6.910 13.865
2.061 6.809 13.859
2.057 6.640 13.846
2.053 6.447 13.843
2.049 6.249 13.848
2.045 6.071 13.852
2.041 5.888 13.856
2.037 5.700 13.857
2.033 5.520 13.857
2.029 5.331 13.843
2.025 5.143 13.830
2.021 4.957 13.834
2.017 4.771 13.836
2.015 4.669 13.838
2.011 4.498 13.839
2.009 4.390 13.835
2.005 4.214 13.839
2.001 4.026 13.850
1.997 3.842 13.853
1.993 3.656 13.850
1.989 3.464 13.845
1.985 3.293 13.834
1.983 3.192 13.837
1.980 3.082 13.828
1.976 2.912 13.827
1.972 2.719 13.829
1.968 2.531 13.816
1.963 2.351 13.817
1.959 2.160 13.831
1.955 1.983 13.832
1.953 1.891 13.834
1.950 1.783 13.824
1.946 1.607 13.815
1.942 1.417 13.812
1.937 1.223 13.819
1.934 1.056 13.820
1.931 0.958 13.822
1.929 0.847 13.811
1.924 0.668 13.787
1.920 0.474 13.759
3.060 55.884 13.859
3.057 55.689 13.855
3.053 55.502 13.851
3.050 55.307 13.854
3.048 55.136 13.856
3.045 54.946 13.859
3.042 54.756 13.863
3.039 54.569 13.862
3.037 54.385 13.858
3.034 54.194 13.859
3.032 54.004 13.860
3.029 53.834 13.854
3.027 53.649 13.853
3.026 53.548 13.858
3.024 53.448 13.850
3.022 53.270 13.847
3.020 53.086 13.850
3.017 52.900 13.838
3.014 52.714 13.836
3.013 52.613 13.844
3.010 52.433 13.851
3.008 52.246 13.855
3.005 52.070 13.857
3.004 51.967 13.852
3.002 51.865 13.858
2.999 51.686 13.856
2.997 51.502 13.859
2.995 51.400 13.853
2.992 51.229 13.850
2.989 51.037 13.849
2.986 50.856 13.849
2.983 50.664 13.848
2.980 50.479 13.848
2.977 50.294 13.858
2.974 50.107 13.865
2.971 49.926 13.865
2.967 49.736 13.865
2.966 49.636 13.873
2.963 49.460 13.871
2.961 49.360 13.858
2.958 49.178 13.852
2.955 48.999 13.856
2.952 48.812 13.866
2.950 48.711 13.872
2.947 48.527 13.864
2.944 48.345 13.860
2.941 48.159 13.856
2.938 47.978 13.853
2.935 47.788 13.865
2.932 47.605 13.870
2.930 47.503 13.861
2.927 47.320 13.863
2.925 47.141 13.871
2.922 46.956 13.864
2.919 46.774 13.855
2.917 46.672 13.862
2.914 46.487 13.869
2.913 46.385 13.868
2.910 46.217 13.872
2.907 46.030 13.871
2.905 45.929 13.877
2.902 45.746 13.882
2.900 45.636 13.877
2.898 45.472 13.874
2.895 45.288 13.867
2.891 45.098 13.864
2.888 44.916 13.859
2.885 44.728 13.857
2.882 44.541 13.861
2.879 44.371 13.870
2.878 44.266 13.879
2.876 44.166 13.878
2.873 43.984 13.881
2.870 43.806 13.889
2.867 43.616 13.895
2.864 43.432 13.890
2.862 43.329 13.894
2.859 43.161 13.900
2.856 42.962 13.904
2.853 42.782 13.899
2.850 42.600 13.898
2.847 42.419 13.902
2.844 42.225 13.901
2.842 42.123 13.894
2.840 41.956 13.891
2.837 41.763 13.894
2.834 41.589 13.894
2.831 41.398 13.893
2.828 41.211 13.894
2.825 41.028 13.884
2.822 40.842 13.883
2.820 40.661 13.888
2.818 40.561 13.887
2.815 40.379 13.872
2.812 40.197 13.866
2.809 40.018 13.871
2.806 39.830 13.877
2.803 39.646 13.890
2.800 39.451 13.900
2.796 39.269 13.889
2.793 39.089 13.887
2.790 38.906 13.886
2.787 38.723 13.880
2.785 38.619 13.877
2.782 38.450 13.888
2.779 38.251 13.888
2.775 38.078 13.884
2.774 37.978 13.888
2.772 37.875 13.886
2.769 37.712 13.893
2.767 37.610 13.897
2.764 37.433 13.892
2.761 37.242 13.892
2.757 37.057 13.889
2.754 36.865 13.895
2.751 36.694 13.896
2.747 36.504 13.892
2.744 36.315 13.889
2.741 36.133 13.878
2.738 35.957 13.878
2.736 35.853 13.876
2.733 35.670 13.874
2.729 35.493 13.870
2.726 35.306 13.874
2.725 35.203 13.881
2.722 35.033 13.885
2.718 34.841 13.885
2.715 34.658 13.884
2.713 34.555 13.879
2.710 34.385 13.874
2.706 34.190 13.868
2.703 34.009 13.862
2.700 33.829 13.866
2.697 33.647 13.871
2.693 33.454 13.878
2.690 33.270 13.885
2.687 33.085 13.878
2.683 32.905 13.873
2.682 32.805 13.882
2.678 32.624 13.894
2.675 32.446 13.892
2.671 32.248 13.884
2.668 32.068 13.880
2.665 31.886 13.876
2.661 31.703 13.879
2.658 31.513 13.887
2.655 31.334 13.895
2.651 31.150 13.889
2.648 30.953 13.885
2.645 30.778 13.888
2.641 30.596 13.883
2.638 30.402 13.878
2.635 30.228 13.868
2.632 30.034 13.860
2.629 29.849 13.858
2.626 29.674 13.855
2.624 29.573 13.850
2.621 29.389 13.858
2.618 29.206 13.870
2.614 29.020 13.863
2.611 28.846 13.855
2.609 28.736 13.856
2.606 28.558 13.852
2.603 28.384 13.857
2.599 28.188 13.859
2.595 28.005 13.869
2.592 27.821 13.881
2.588 27.634 13.879
2.584 27.450 13.883
2.581 27.262 13.883
2.577 27.082 13.881
2.573 26.890 13.879
2.570 26.718 13.869
2.567 26.609 13.859
2.564 26.436 13.860
2.561 26.249 13.874
2.557 26.056 13.875
2.554 25.879 13.860
2.550 25.690 13.858
2.547 25.505 13.854
2.543 25.327 13.856
2.540 25.137 13.870
2.537 24.954 13.864
2.535 24.854 13.862
2.531 24.681 13.858
2.528 24.490 13.860
2.524 24.309 13.866
2.520 24.116 13.868
2.517 23.934 13.869
2.513 23.756 13.869
2.510 23.560 13.865
2.506 23.385 13.865
2.502 23.193 13.864
2.499 23.012 13.856
2.495 22.832 13.866
2.491 22.637 13.879
2.488 22.456 13.871
2.484 22.269 13.871
2.481 22.092 13.877
2.477 21.899 13.881
2.473 21.721 13.877
2.469 21.531 13.870
2.466 21.351 13.874
2.464 21.250 13.868
2.460 21.075 13.867
2.456 20.893 13.873
2.454 20.792 13.878
2.452 20.690 13.870
2.449 20.515 13.856
2.445 20.337 13.845
2.443 20.230 13.849
2.439 20.051 13.852
2.435 19.868 13.853
2.432 19.684 13.851
2.428 19.498 13.855
2.424 19.313 13.864
2.421 19.121 13.868
2.417 18.943 13.866
2.413 18.762 13.852
2.409 18.570 13.836
2.406 18.390 13.840
2.402 18.190 13.849
2.399 18.022 13.837
2.395 17.837 13.825
2.393 17.736 13.817
2.390 17.559 13.809
2.388 17.454 13.812
2.384 17.282 13.802
2.382 17.178 13.785
2.378 16.994 13.777
2.375 16.816 13.794
2.371 16.623 13.802
2.367 16.448 13.817
2.363 16.266 13.836
2.359 16.070 13.833
2.355 15.890 13.829
2.351 15.703 13.830
2.347 15.515 13.826
2.343 15.335 13.821
2.341 15.233 13.820
2.337 15.054 13.810
2.333 14.870 13.806
2.329 14.689 13.813
2.325 14.506 13.826
2.323 14.405 13.828
2.320 14.236 13.836
2.316 14.038 13.848
2.313 13.858 13.870
2.309 13.674 13.873
2.307 13.572 13.867
2.305 13.472 13.852
2.301 13.306 13.834
2.299 13.206 13.828
2.295 13.024 13.813
2.291 12.829 13.810
2.287 12.651 13.816
2.283 12.471 13.835
2.279 12.290 13.837
2.274 12.095 13.807
2.272 11.995 13.792
2.268 11.814 13.790
2.264 11.631 13.795
2.260 11.450 13.803
2.255 11.261 13.807
2.251 11.078 13.799
2.248 10.891 13.806
2.244 10.705 13.820
2.240 10.525 13.815
2.236 10.333 13.809
2.233 10.154 13.817
2.231 10.054 13.828
2.227 9.878 13.834
2.224 9.692 13.837
2.220 9.509 13.848
2.217 9.321 13.857
2.213 9.142 13.862
2.211 9.041 13.857
2.209 8.940 13.858
2.205 8.769 13.846
2.201 8.582 13.840
2.197 8.386 13.836
2.193 8.206 13.833
2.189 8.024 13.838
2.185 7.842 13.849
2.181 7.649 13.860
2.177 7.460 13.860
2.173 7.290 13.861
2.169 7.091 13.868
2.165 6.914 13.871
2.163 6.810 13.862
2.158 6.628 13.843
2.154 6.448 13.833
2.151 6.263 13.840
2.147 6.070 13.851
2.143 5.893 13.856
2.139 5.701 13.859
2.137 5.599 13.862
2.133 5.425 13.860
2.131 5.323 13.846
2.127 5.150 13.830
2.125 5.053 13.832
2.122 4.948 13.832
2.119 4.772 13.835
2.114 4.577 13.831
2.111 4.410 13.834
2.109 4.302 13.841
2.106 4.201 13.837
2.103 4.034 13.844
2.099 3.842 13.844
2.095 3.656 13.841
2.090 3.464 13.837
2.086 3.280 13.826
2.082 3.095 13.817
2.078 2.904 13.816
2.073 2.719 13.820
2.069 2.535 13.813
2.065 2.350 13.818
2.061 2.164 13.835
2.056 1.969 13.832
2.052 1.797 13.825
2.050 1.693 13.827
2.046 1.514 13.817
2.042 1.329 13.820
2.039 1.233 13.819
2.037 1.128 13.825
2.033 0.949 13.818
2.028 0.759 13.800
2.024 0.578 13.779
2.020 0.393 13.786
3.161 55.873 13.865
3.158 55.684 13.866
3.155 55.502 13.861
3.152 55.325 13.858
3.151 55.213 13.863
3.148 55.038 13.863
3.145 54.850 13.860
3.142 54.665 13.866
3.140 54.473 13.864
3.137 54.297 13.856
3.134 54.107 13.853
3.132 53.927 13.848
3.129 53.734 13.850
3.128 53.632 13.851
3.126 53.460 13.853
3.125 53.359 13.855
3.122 53.174 13.857
3.120 52.986 13.854
3.117 52.805 13.843
3.114 52.616 13.847
3.112 52.437 13.853
3.109 52.248 13.854
3.108 52.146 13.848
3.105 51.973 13.853
3.102 51.776 13.853
3.099 51.599 13.850
3.097 51.412 13.853
3.094 51.217 13.854
3.091 51.047 13.856
3.088 50.849 13.857
3.085 50.664 13.853
3.081 50.481 13.849
3.078 50.295 13.855
3.075 50.108 13.859
3.072 49.926 13.859
3.069 49.737 13.858
3.065 49.546 13.860
3.062 49.361 13.859
3.059 49.190 13.851
3.056 48.997 13.852
3.053 48.805 13.862
3.050 48.626 13.862
3.047 48.434 13.856
3.044 48.250 13.854
3.041 48.074 13.851
3.039 47.970 13.857
3.036 47.790 13.864
3.033 47.603 13.865
3.030 47.420 13.857
3.028 47.230 13.866
3.025 47.039 13.874
3.022 46.862 13.867
3.019 46.680 13.865
3.016 46.488 13.874
3.013 46.304 13.881
3.010 46.121 13.878
3.007 45.922 13.878
3.004 45.752 13.883
3.001 45.563 13.882
2.998 45.370 13.872
2.995 45.200 13.870
2.993 45.097 13.867
2.990 44.917 13.866
2.987 44.731 13.862
2.985 44.629 13.866
2.982 44.450 13.865
2.979 44.268 13.871
2.976 44.084 13.875
2.973 43.892 13.877
2.970 43.708 13.890
2.966 43.518 13.886
2.963 43.349 13.878
2.962 43.245 13.876
2.959 43.061 13.883
2.956 42.877 13.883
2.953 42.688 13.883
2.950 42.506 13.889
2.947 42.325 13.894
2.944 42.143 13.888
2.941 41.949 13.887
2.938 41.770 13.899
2.936 41.578 13.900
2.933 41.397 13.898
2.930 41.208 13.894
2.927 41.027 13.883
2.924 40.839 13.883
2.921 40.665 13.886
2.919 40.565 13.884
2.916 40.385 13.872
2.913 40.195 13.868
2.910 40.019 13.870
2.907 39.826 13.873
2.904 39.645 13.884
2.901 39.454 13.896
2.898 39.271 13.888
2.895 39.090 13.888
2.891 38.900 13.884
2.888 38.726 13.878
2.885 38.533 13.889
2.882 38.350 13.898
2.879 38.165 13.893
2.875 37.981 13.886
2.872 37.791 13.888
2.869 37.618 13.895
2.865 37.428 13.893
2.862 37.240 13.889
2.859 37.056 13.889
2.855 36.869 13.895
2.852 36.688 13.894
2.849 36.504 13.892
2.846 36.319 13.890
2.842 36.136 13.879
2.839 35.947 13.875
2.836 35.775 13.878
2.834 35.674 13.871
2.831 35.496 13.868
2.828 35.305 13.871
2.824 35.112 13.880
2.821 34.931 13.881
2.818 34.744 13.881
2.815 34.576 13.882
2.813 34.473 13.883
2.810 34.288 13.876
2.806 34.105 13.874
2.803 33.916 13.870
2.800 33.734 13.878
2.797 33.548 13.885
2.793 33.361 13.885
2.790 33.184 13.881
2.786 32.992 13.878
2.783 32.816 13.880
2.781 32.710 13.879
2.778 32.533 13.890
2.775 32.348 13.887
2.771 32.162 13.880
2.768 31.978 13.874
2.764 31.803 13.872
2.762 31.701 13.878
2.759 31.522 13.889
2.757 31.421 13.889
2.754 31.232 13.883
2.751 31.057 13.878
2.748 30.873 13.884
2.746 30.770 13.888
2.743 30.597 13.879
2.739 30.401 13.879
2.736 30.224 13.875
2.733 30.043 13.861
2.730 29.850 13.858
2.727 29.667 13.853
2.724 29.483 13.856
2.721 29.299 13.869
2.718 29.113 13.876
2.716 29.010 13.869
2.712 28.836 13.859
2.709 28.662 13.847
2.707 28.562 13.848
2.705 28.459 13.845
2.702 28.275 13.850
2.699 28.105 13.858
2.697 28.002 13.869
2.693 27.819 13.877
2.689 27.632 13.879
2.686 27.449 13.882
2.682 27.273 13.877
2.678 27.075 13.875
2.674 26.889 13.873
2.671 26.714 13.868
2.667 26.524 13.862
2.664 26.340 13.868
2.661 26.165 13.881
2.659 26.064 13.876
2.655 25.871 13.865
2.652 25.700 13.862
2.650 25.599 13.864
2.646 25.417 13.857
2.643 25.229 13.864
2.640 25.047 13.869
2.636 24.855 13.855
2.632 24.677 13.852
2.629 24.489 13.864
2.626 24.309 13.872
2.622 24.119 13.877
2.619 23.942 13.877
2.615 23.750 13.871
2.611 23.575 13.864
2.607 23.378 13.857
2.604 23.196 13.855
2.600 23.008 13.853
2.596 22.820 13.864
2.593 22.650 13.874
2.589 22.460 13.865
2.585 22.273 13.865
2.582 22.083 13.875
2.578 21.895 13.890
2.575 21.718 13.887
2.571 21.537 13.880
2.567 21.350 13.881
2.563 21.158 13.873
2.559 20.978 13.876
2.556 20.796 13.882
2.552 20.605 13.870
2.548 20.417 13.854
2.544 20.240 13.849
2.540 20.053 13.848
2.537 19.867 13.848
2.533 19.687 13.856
2.529 19.489 13.862
2.526 19.314 13.867
2.522 19.129 13.872
2.519 18.944 13.876
2.515 18.764 13.860
2.513 18.657 13.843
2.509 18.481 13.835
2.506 18.292 13.850
2.502 18.107 13.850
2.498 17.922 13.836
2.495 17.750 13.824
2.493 17.646 13.822
2.491 17.545 13.813
2.487 17.370 13.804
2.485 17.263 13.797
2.481 17.095 13.776
2.478 16.904 13.784
2.474 16.723 13.804
2.470 16.530 13.816
2.467 16.350 13.837
2.463 16.171 13.848
2.459 15.982 13.844
2.455 15.797 13.840
2.450 15.610 13.833
2.446 15.428 13.826
2.442 15.242 13.816
2.438 15.055 13.806
2.434 14.868 13.805
2.430 14.688 13.816
2.427 14.502 13.822
2.422 14.308 13.815
2.419 14.129 13.819
2.416 13.954 13.844
2.412 13.768 13.871
2.409 13.583 13.869
2.406 13.484 13.854
2.402 13.294 13.831
2.398 13.119 13.811
2.396 13.018 13.808
2.392 12.841 13.802
2.388 12.651 13.808
2.384 12.469 13.826
2.380 12.272 13.829
2.376 12.099 13.804
2.371 11.917 13.794
2.367 11.728 13.802
2.365 11.623 13.798
2.361 11.446 13.801
2.357 11.266 13.806
2.352 11.070 13.799
2.349 10.899 13.802
2.345 10.705 13.815
2.341 10.524 13.811
2.337 10.331 13.806
2.334 10.157 13.819
2.330 9.969 13.836
2.327 9.780 13.846
2.324 9.602 13.854
2.320 9.416 13.862
2.316 9.229 13.863
2.312 9.045 13.855
2.308 8.856 13.845
2.304 8.669 13.840
2.300 8.485 13.837
2.296 8.308 13.837
2.294 8.203 13.841
2.290 8.023 13.844
2.286 7.839 13.851
2.283 7.662 13.861
2.278 7.468 13.862
2.276 7.362 13.858
2.272 7.190 13.867
2.268 7.001 13.872
2.264 6.828 13.867
2.262 6.724 13.861
2.258 6.539 13.838
2.254 6.350 13.837
2.250 6.162 13.850
2.246 5.977 13.860
2.242 5.793 13.866
2.238 5.612 13.867
2.235 5.437 13.861
2.232 5.325 13.848
2.230 5.225 13.846
2.226 5.046 13.837
2.222 4.868 13.842
2.218 4.679 13.839
2.214 4.487 13.839
2.210 4.310 13.842
2.206 4.115 13.843
2.202 3.943 13.847
2.198 3.746 13.841
2.194 3.558 13.838
2.190 3.376 13.831
2.185 3.182 13.817
2.181 2.997 13.811
2.177 2.815 13.817
2.174 2.713 13.815
2.171 2.539 13.816
2.166 2.350 13.825
2.162 2.158 13.841
2.158 1.982 13.837
2.156 1.878 13.836
2.151 1.697 13.829
2.147 1.510 13.822
2.143 1.323 13.823
2.139 1.142 13.829
2.134 0.950 13.822
2.132 0.850 13.809
2.127 0.675 13.789
2.125 0.561 13.775
2.122 0.462 13.761
2.121 0.397 13.798
3.262 55.874 13.866
3.259 55.678 13.871
3.256 55.501 13.867
3.253 55.325 13.867
3.252 55.232 13.873
3.250 55.122 13.867
3.247 54.937 13.858
3.244 54.751 13.860
3.242 54.579 13.863
3.240 54.475 13.865
3.238 54.295 13.860
3.235 54.108 13.852
3.233 53.918 13.846
3.230 53.735 13.854
3.228 53.548 13.864
3.226 53.359 13.861
3.223 53.173 13.861
3.221 52.997 13.860
3.218 52.804 13.852
3.215 52.616 13.852
3.213 52.431 13.855
3.210 52.252 13.858
3.209 52.147 13.852
3.206 51.965 13.853
3.203 51.785 13.858
3.202 51.685 13.863
3.199 51.502 13.859
3.196 51.319 13.858
3.193 51.123 13.863
3.190 50.949 13.873
3.187 50.753 13.873
3.184 50.569 13.868
3.181 50.386 13.867
3.178 50.204 13.872
3.175 50.010 13.867
3.171 49.837 13.858
3.168 49.641 13.854
3.165 49.463 13.858
3.162 49.272 13.854
3.158 49.082 13.854
3.155 48.904 13.860
3.152 48.722 13.863
3.151 48.620 13.858
3.148 48.439 13.855
3.144 48.251 13.854
3.142 48.069 13.860
3.140 47.969 13.867
3.137 47.788 13.874
3.134 47.601 13.875
3.131 47.412 13.863
3.128 47.232 13.873
3.126 47.053 13.882
3.122 46.855 13.877
3.120 46.672 13.875
3.117 46.490 13.878
3.115 46.389 13.876
3.112 46.208 13.876
3.109 46.031 13.871
3.107 45.927 13.875
3.105 45.751 13.877
3.101 45.561 13.874
3.098 45.375 13.862
3.095 45.194 13.857
3.092 45.005 13.862
3.089 44.827 13.870
3.086 44.633 13.870
3.083 44.449 13.869
3.080 44.270 13.877
3.077 44.073 13.877
3.074 43.899 13.877
3.071 43.713 13.887
3.067 43.516 13.882
3.064 43.347 13.872
3.062 43.247 13.869
3.060 43.067 13.877
3.056 42.867 13.875
3.054 42.703 13.879
3.052 42.604 13.887
3.050 42.503 13.886
3.048 42.318 13.895
3.045 42.137 13.889
3.042 41.950 13.887
3.039 41.765 13.899
3.036 41.585 13.897
3.033 41.396 13.888
3.030 41.217 13.884
3.027 41.028 13.877
3.024 40.838 13.878
3.022 40.666 13.884
3.020 40.563 13.888
3.017 40.384 13.879
3.014 40.194 13.874
3.012 40.085 13.871
3.010 39.931 13.874
3.008 39.832 13.877
3.006 39.727 13.874
3.003 39.552 13.885
3.000 39.369 13.887
2.997 39.181 13.880
2.995 39.080 13.883
2.992 38.911 13.877
2.990 38.811 13.871
2.987 38.630 13.881
2.984 38.436 13.892
2.981 38.256 13.896
2.978 38.072 13.884
2.974 37.899 13.875
2.971 37.700 13.882
2.968 37.518 13.886
2.964 37.333 13.880
2.961 37.157 13.877
2.959 37.056 13.883
2.956 36.876 13.891
2.953 36.682 13.893
2.950 36.506 13.894
2.946 36.321 13.891
2.943 36.129 13.881
2.940 35.956 13.875
2.936 35.764 13.875
2.933 35.574 13.873
2.930 35.396 13.873
2.927 35.218 13.886
2.924 35.026 13.887
2.920 34.841 13.888
2.917 34.654 13.890
2.914 34.470 13.881
2.911 34.291 13.879
2.907 34.098 13.878
2.904 33.918 13.878
2.901 33.736 13.889
2.897 33.548 13.892
2.894 33.360 13.897
2.891 33.182 13.892
2.887 32.992 13.883
2.884 32.807 13.886
2.881 32.626 13.895
2.877 32.443 13.897
2.875 32.342 13.890
2.872 32.159 13.881
2.868 31.981 13.871
2.865 31.791 13.868
2.861 31.608 13.876
2.858 31.431 13.883
2.855 31.236 13.876
2.851 31.053 13.872
2.848 30.872 13.872
2.846 30.770 13.874
2.843 30.593 13.875
2.840 30.405 13.878
2.837 30.221 13.877
2.835 30.119 13.868
2.832 29.955 13.860
2.831 29.847 13.862
2.828 29.674 13.858
2.825 29.482 13.859
2.821 29.295 13.868
2.818 29.115 13.878
2.815 28.932 13.873
2.811 28.739 13.855
2.808 28.559 13.849
2.804 28.375 13.851
2.801 28.188 13.861
2.797 28.004 13.868
2.794 27.821 13.869
2.790 27.632 13.876
2.786 27.450 13.880
2.782 27.262 13.879
2.779 27.081 13.879
2.775 26.899 13.883
2.773 26.791 13.878
2.770 26.623 13.869
2.766 26.437 13.861
2.763 26.241 13.866
2.759 26.058 13.867
2.756 25.890 13.860
2.754 25.780 13.863
2.751 25.600 13.859
2.747 25.415 13.852
2.744 25.231 13.863
2.740 25.049 13.870
2.737 24.869 13.856
2.735 24.773 13.849
2.733 24.667 13.853
2.730 24.491 13.860
2.726 24.309 13.867
2.722 24.115 13.870
2.719 23.939 13.865
2.715 23.747 13.868
2.712 23.569 13.861
2.709 23.467 13.852
2.706 23.291 13.851
2.702 23.105 13.854
2.699 22.922 13.855
2.695 22.729 13.864
2.691 22.546 13.858
2.688 22.365 13.851
2.684 22.177 13.860
2.681 22.000 13.876
2.677 21.806 13.887
2.673 21.624 13.880
2.669 21.442 13.877
2.665 21.254 13.866
2.662 21.076 13.864
2.660 20.977 13.875
2.656 20.788 13.878
2.653 20.613 13.868
2.649 20.419 13.856
2.645 20.234 13.853
2.641 20.053 13.852
2.637 19.867 13.849
2.634 19.678 13.860
2.630 19.502 13.867
2.626 19.314 13.867
2.623 19.131 13.871
2.619 18.938 13.874
2.615 18.756 13.862
2.611 18.572 13.839
2.608 18.385 13.840
2.605 18.206 13.854
2.601 18.025 13.848
2.599 17.929 13.837
2.597 17.819 13.835
2.593 17.645 13.820
2.590 17.466 13.818
2.586 17.276 13.804
2.584 17.174 13.783
2.580 16.993 13.769
2.576 16.816 13.789
2.573 16.628 13.801
2.569 16.440 13.815
2.565 16.261 13.836
2.561 16.073 13.847
2.557 15.892 13.846
2.553 15.706 13.839
2.549 15.516 13.830
2.546 15.416 13.827
2.543 15.244 13.810
2.538 15.056 13.804
2.535 14.869 13.810
2.531 14.689 13.821
2.527 14.501 13.822
2.523 14.313 13.801
2.519 14.127 13.793
2.516 13.947 13.820
2.513 13.765 13.858
2.509 13.583 13.857
2.507 13.483 13.844
2.503 13.310 13.826
2.500 13.194 13.821
2.497 13.030 13.804
2.494 12.924 13.794
2.490 12.739 13.792
2.486 12.552 13.807
2.483 12.382 13.821
2.480 12.277 13.825
2.476 12.100 13.805
2.472 11.909 13.794
2.467 11.721 13.798
2.463 11.541 13.796
2.459 11.354 13.796
2.455 11.172 13.798
2.451 10.983 13.797
2.449 10.881 13.797
2.445 10.708 13.808
2.442 10.527 13.809
2.438 10.336 13.805
2.436 10.235 13.812
2.433 10.061 13.832
2.429 9.883 13.851
2.426 9.689 13.862
2.422 9.515 13.869
2.418 9.319 13.866
2.416 9.217 13.857
2.412 9.037 13.847
2.409 8.869 13.841
2.407 8.772 13.844
2.405 8.667 13.839
2.401 8.482 13.844
2.397 8.296 13.845
2.393 8.122 13.845
2.391 8.016 13.849
2.387 7.840 13.847
2.383 7.647 13.854
2.378 7.461 13.855
2.375 7.286 13.862
2.371 7.096 13.873
2.367 6.912 13.873
2.362 6.725 13.861
2.360 6.623 13.844
2.356 6.440 13.825
2.352 6.267 13.836
2.350 6.164 13.852
2.347 5.979 13.865
2.343 5.796 13.869
2.339 5.607 13.871
2.335 5.432 13.867
2.330 5.234 13.849
2.326 5.049 13.843
2.322 4.863 13.847
2.318 4.677 13.844
2.314 4.494 13.841
2.310 4.310 13.840
2.306 4.112 13.834
2.302 3.931 13.834
2.298 3.747 13.831
2.294 3.562 13.826
2.290 3.367 13.823
2.285 3.183 13.811
2.281 3.005 13.799
2.277 2.824 13.807
2.275 2.721 13.809
2.273 2.617 13.817
2.269 2.436 13.818
2.265 2.260 13.838
2.261 2.068 13.844
2.256 1.887 13.831
2.252 1.699 13.821
2.247 1.513 13.820
2.245 1.421 13.817
2.243 1.312 13.823
2.239 1.136 13.822
2.234 0.951 13.814
2.230 0.763 13.799
2.225 0.576 13.780
2.221 0.389 13.772
3.362 55.866 13.860
3.359 55.691 13.866
3.356 55.506 13.864
3.354 55.400 13.868
3.352 55.224 13.870
3.349 55.039 13.866
3.346 54.851 13.864
3.343 54.661 13.864
3.341 54.561 13.859
3.339 54.390 13.858
3.338 54.289 13.864
3.335 54.107 13.855
3.333 53.921 13.844
3.330 53.734 13.856
3.328 53.549 13.864
3.326 53.365 13.861
3.323 53.169 13.860
3.320 52.986 13.862
3.318 52.800 13.854
3.315 52.626 13.851
3.314 52.525 13.847
3.311 52.336 13.846
3.309 52.168 13.850
3.307 52.057 13.858
3.304 51.875 13.866
3.302 51.683 13.865
3.299 51.500 13.861
3.296 51.321 13.859
3.293 51.130 13.860
3.290 50.944 13.874
3.287 50.747 13.876
3.284 50.570 13.868
3.281 50.386 13.869
3.278 50.198 13.874
3.274 50.022 13.868
3.271 49.826 13.853
3.268 49.651 13.847
3.265 49.464 13.851
3.261 49.266 13.848
3.258 49.091 13.850
3.256 48.988 13.849
3.253 48.814 13.856
3.252 48.712 13.861
3.249 48.531 13.864
3.246 48.346 13.862
3.243 48.156 13.868
3.240 47.972 13.877
3.237 47.786 13.883
3.234 47.608 13.880
3.231 47.414 13.869
3.228 47.225 13.878
3.225 47.043 13.890
3.222 46.853 13.888
3.219 46.675 13.885
3.216 46.490 13.882
3.213 46.302 13.884
3.212 46.201 13.876
3.209 46.027 13.865
3.206 45.843 13.869
3.203 45.652 13.871
3.200 45.474 13.861
3.196 45.288 13.852
3.193 45.096 13.847
3.190 44.912 13.859
3.187 44.736 13.868
3.184 44.543 13.868
3.181 44.357 13.869
3.178 44.173 13.874
3.175 43.988 13.867
3.171 43.799 13.870
3.169 43.627 13.875
3.167 43.533 13.874
3.165 43.423 13.864
3.162 43.251 13.869
3.161 43.151 13.879
3.158 42.976 13.886
3.154 42.777 13.884
3.152 42.601 13.889
3.149 42.413 13.901
3.146 42.223 13.900
3.143 42.048 13.890
3.140 41.858 13.897
3.137 41.671 13.900
3.134 41.493 13.887
3.131 41.299 13.883
3.128 41.121 13.876
3.126 40.941 13.870
3.123 40.751 13.877
3.120 40.569 13.885
3.117 40.374 13.881
3.114 40.207 13.884
3.112 40.101 13.882
3.109 39.926 13.880
3.106 39.729 13.879
3.103 39.545 13.884
3.100 39.372 13.881
3.096 39.180 13.875
3.093 38.995 13.871
3.090 38.817 13.868
3.088 38.720 13.878
3.087 38.618 13.882
3.084 38.452 13.897
3.082 38.351 13.902
3.079 38.163 13.895
3.075 37.977 13.884
3.072 37.802 13.882
3.070 37.700 13.880
3.067 37.518 13.882
3.064 37.337 13.875
3.060 37.151 13.865
3.057 36.964 13.871
3.054 36.785 13.881
3.052 36.685 13.886
3.049 36.505 13.888
3.046 36.319 13.892
3.043 36.135 13.882
3.039 35.947 13.873
3.036 35.763 13.872
3.033 35.581 13.871
3.030 35.398 13.876
3.026 35.212 13.888
3.023 35.023 13.893
3.021 34.922 13.889
3.018 34.752 13.892
3.015 34.567 13.885
3.012 34.378 13.877
3.008 34.192 13.877
3.005 34.014 13.877
3.002 33.822 13.883
2.999 33.647 13.891
2.997 33.546 13.896
2.994 33.367 13.898
2.990 33.178 13.893
2.987 32.997 13.877
2.985 32.892 13.870
2.982 32.719 13.883
2.978 32.532 13.890
2.975 32.347 13.891
2.971 32.167 13.885
2.968 31.973 13.872
2.964 31.799 13.868
2.963 31.702 13.873
2.961 31.595 13.871
2.958 31.427 13.877
2.954 31.247 13.872
2.951 31.049 13.868
2.947 30.862 13.870
2.944 30.684 13.872
2.941 30.505 13.868
2.938 30.315 13.872
2.935 30.130 13.869
2.932 29.949 13.856
2.928 29.753 13.857
2.926 29.576 13.862
2.922 29.391 13.862
2.919 29.203 13.877
2.916 29.019 13.886
2.913 28.840 13.870
2.911 28.740 13.861
2.907 28.560 13.854
2.904 28.378 13.858
2.902 28.276 13.856
2.898 28.096 13.863
2.895 27.912 13.862
2.891 27.719 13.863
2.887 27.545 13.872
2.884 27.361 13.874
2.880 27.174 13.870
2.876 26.987 13.880
2.873 26.798 13.887
2.869 26.619 13.875
2.865 26.429 13.867
2.862 26.248 13.863
2.859 26.066 13.861
2.855 25.873 13.862
2.852 25.691 13.861
2.848 25.509 13.850
2.845 25.329 13.846
2.843 25.225 13.858
2.840 25.042 13.873
2.836 24.864 13.861
2.832 24.681 13.853
2.830 24.578 13.852
2.827 24.395 13.862
2.823 24.207 13.865
2.820 24.043 13.861
2.818 23.928 13.865
2.815 23.751 13.871
2.811 23.568 13.862
2.807 23.383 13.857
2.804 23.199 13.858
2.800 23.000 13.858
2.796 22.836 13.862
2.795 22.750 13.858
2.792 22.636 13.860
2.789 22.458 13.855
2.785 22.268 13.858
2.782 22.085 13.874
2.778 21.903 13.887
2.774 21.719 13.886
2.771 21.532 13.882
2.767 21.353 13.872
2.765 21.255 13.860
2.763 21.153 13.860
2.759 20.975 13.869
2.756 20.799 13.873
2.753 20.695 13.863
2.750 20.516 13.851
2.746 20.333 13.851
2.742 20.141 13.850
2.738 19.965 13.847
2.734 19.767 13.850
2.731 19.586 13.858
2.727 19.408 13.863
2.724 19.220 13.861
2.720 19.031 13.867
2.717 18.855 13.870
2.713 18.666 13.845
2.710 18.567 13.836
2.707 18.387 13.834
2.704 18.213 13.844
2.702 18.113 13.839
2.700 18.001 13.838
2.696 17.837 13.827
2.692 17.644 13.816
2.689 17.455 13.809
2.685 17.275 13.799
2.681 17.092 13.778
2.677 16.902 13.786
2.674 16.722 13.805
2.670 16.537 13.813
2.668 16.436 13.814
2.664 16.260 13.829
2.660 16.074 13.840
2.656 15.890 13.848
2.652 15.709 13.848
2.648 15.521 13.839
2.644 15.332 13.820
2.639 15.142 13.800
2.636 14.960 13.803
2.632 14.783 13.815
2.628 14.593 13.815
2.624 14.401 13.799
2.620 14.222 13.773
2.616 14.037 13.780
2.613 13.850 13.824
2.610 13.671 13.852
2.606 13.485 13.842
2.602 13.304 13.826
2.598 13.107 13.818
2.594 12.933 13.796
2.589 12.740 13.791
2.586 12.559 13.809
2.582 12.382 13.821
2.577 12.184 13.815
2.573 11.998 13.795
2.569 11.816 13.791
2.564 11.633 13.787
2.560 11.445 13.785
2.556 11.257 13.793
2.552 11.081 13.793
2.548 10.897 13.799
2.544 10.703 13.808
2.541 10.519 13.809
2.537 10.345 13.807
2.535 10.244 13.814
2.533 10.143 13.817
2.530 9.969 13.842
2.527 9.783 13.861
2.523 9.599 13.865
2.519 9.411 13.861
2.516 9.232 13.854
2.514 9.131 13.853
2.510 8.948 13.844
2.506 8.763 13.842
2.502 8.581 13.847
2.498 8.394 13.852
2.494 8.210 13.855
2.490 8.024 13.854
2.486 7.837 13.853
2.481 7.641 13.853
2.478 7.472 13.853
2.474 7.291 13.858
2.472 7.190 13.860
2.470 7.089 13.868
2.466 6.907 13.868
2.461 6.726 13.853
2.457 6.541 13.835
2.453 6.344 13.836
2.449 6.163 13.859
2.446 5.984 13.874
2.442 5.795 13.875
2.438 5.613 13.871
2.436 5.512 13.863
2.431 5.330 13.846
2.427 5.143 13.836
2.423 4.957 13.842
2.420 4.773 13.845
2.416 4.589 13.845
2.411 4.391 13.843
2.407 4.218 13.833
2.403 4.025 13.828
2.399 3.836 13.824
2.395 3.647 13.819
2.391 3.464 13.819
2.387 3.285 13.816
2.382 3.089 13.803
2.378 2.898 13.796
2.374 2.717 13.809
2.370 2.540 13.813
2.366 2.345 13.821
2.362 2.171 13.840
2.360 2.070 13.844
2.355 1.882 13.830
2.353 1.782 13.819
2.348 1.600 13.820
2.344 1.416 13.828
2.340 1.234 13.827
2.335 1.036 13.815
2.331 0.858 13.803
2.326 0.664 13.785
2.322 0.478 13.759
2.320 0.388 13.751
3.460 55.866 13.859
3.458 55.700 13.864
3.456 55.590 13.868
3.453 55.411 13.868
3.451 55.304 13.865
3.449 55.133 13.868
3.445 54.937 13.864
3.443 54.760 13.861
3.440 54.574 13.863
3.437 54.387 13.860
3.435 54.198 13.861
3.432 54.004 13.849
3.430 53.830 13.846
3.429 53.730 13.860
3.426 53.547 13.867
3.424 53.363 13.860
3.421 53.169 13.863
3.419 52.992 13.862
3.416 52.806 13.853
3.414 52.615 13.849
3.411 52.433 13.848
3.408 52.244 13.845
3.406 52.059 13.850
3.403 51.872 13.857
3.400 51.692 13.857
3.397 51.508 13.854
3.396 51.406 13.848
3.393 51.224 13.851
3.390 51.035 13.858
3.387 50.852 13.869
3.384 50.670 13.867
3.381 50.472 13.862
3.378 50.296 13.864
3.374 50.105 13.871
3.371 49.919 13.856
3.368 49.743 13.839
3.364 49.548 13.840
3.361 49.373 13.835
3.360 49.272 13.838
3.356 49.089 13.845
3.353 48.902 13.853
3.350 48.718 13.859
3.347 48.534 13.858
3.344 48.339 13.858
3.341 48.158 13.870
3.338 47.975 13.877
3.335 47.781 13.882
3.333 47.598 13.883
3.329 47.414 13.873
3.327 47.234 13.878
3.324 47.039 13.895
3.321 46.854 13.896
3.318 46.678 13.885
3.316 46.574 13.877
3.313 46.396 13.877
3.310 46.212 13.872
3.307 46.029 13.866
3.304 45.849 13.870
3.303 45.744 13.878
3.300 45.556 13.872
3.297 45.381 13.863
3.293 45.190 13.853
3.290 45.013 13.854
3.287 44.817 13.866
3.284 44.633 13.874
3.281 44.453 13.875
3.278 44.273 13.876
3.276 44.176 13.873
3.275 44.072 13.877
3.272 43.898 13.874
3.268 43.707 13.878
3.267 43.605 13.874
3.264 43.439 13.864
3.261 43.251 13.868
3.258 43.061 13.887
3.255 42.878 13.883
3.251 42.687 13.880
3.249 42.506 13.890
3.246 42.328 13.894
3.244 42.226 13.895
3.241 42.040 13.889
3.239 41.868 13.891
3.236 41.674 13.893
3.233 41.486 13.882
3.230 41.303 13.877
3.227 41.126 13.872
3.224 40.935 13.870
3.221 40.748 13.881
3.218 40.562 13.889
3.215 40.379 13.889
3.212 40.197 13.892
3.209 40.006 13.893
3.206 39.835 13.885
3.203 39.642 13.890
3.200 39.451 13.888
3.197 39.281 13.877
3.195 39.180 13.870
3.192 39.004 13.869
3.190 38.905 13.872
3.187 38.721 13.875
3.184 38.530 13.894
3.181 38.347 13.900
3.177 38.168 13.896
3.174 37.978 13.892
3.171 37.796 13.888
3.167 37.611 13.884
3.164 37.426 13.881
3.161 37.248 13.868
3.157 37.059 13.861
3.154 36.871 13.872
3.151 36.690 13.878
3.147 36.496 13.883
3.144 36.324 13.890
3.141 36.132 13.883
3.138 35.954 13.880
3.134 35.763 13.879
3.131 35.582 13.874
3.128 35.394 13.875
3.125 35.209 13.887
3.122 35.033 13.891
3.118 34.835 13.896
3.115 34.655 13.894
3.112 34.468 13.890
3.109 34.288 13.891
3.105 34.103 13.889
3.102 33.920 13.890
3.099 33.731 13.888
3.095 33.548 13.887
3.092 33.367 13.891
3.089 33.173 13.889
3.085 32.996 13.874
3.082 32.810 13.876
3.079 32.624 13.896
3.075 32.437 13.904
3.072 32.253 13.899
3.068 32.069 13.891
3.065 31.884 13.877
3.061 31.710 13.868
3.058 31.512 13.869
3.054 31.329 13.868
3.051 31.148 13.866
3.048 30.963 13.869
3.044 30.773 13.874
3.041 30.587 13.872
3.038 30.407 13.874
3.035 30.225 13.875
3.032 30.033 13.864
3.029 29.856 13.859
3.026 29.670 13.870
3.023 29.482 13.871
3.019 29.293 13.879
3.016 29.112 13.895
3.013 28.936 13.894
3.009 28.740 13.874
3.006 28.556 13.859
3.002 28.375 13.863
2.999 28.191 13.875
2.995 28.001 13.867
2.992 27.823 13.868
2.988 27.629 13.875
2.984 27.444 13.876
2.980 27.267 13.876
2.977 27.079 13.880
2.973 26.897 13.889
2.971 26.795 13.888
2.968 26.614 13.884
2.964 26.437 13.873
2.961 26.250 13.871
2.957 26.065 13.869
2.954 25.879 13.872
2.950 25.691 13.873
2.946 25.500 13.853
2.943 25.323 13.843
2.940 25.141 13.866
2.936 24.954 13.870
2.933 24.762 13.853
2.929 24.584 13.857
2.926 24.403 13.865
2.922 24.209 13.865
2.919 24.030 13.861
2.915 23.851 13.866
2.913 23.748 13.872
2.909 23.566 13.865
2.907 23.464 13.857
2.904 23.289 13.859
2.900 23.105 13.855
2.897 22.920 13.854
2.893 22.735 13.856
2.889 22.542 13.846
2.885 22.360 13.850
2.882 22.182 13.866
2.878 21.999 13.877
2.876 21.898 13.883
2.873 21.714 13.884
2.869 21.535 13.880
2.865 21.354 13.869
2.863 21.258 13.858
2.861 21.154 13.858
2.858 20.978 13.861
2.856 20.875 13.861
2.852 20.700 13.853
2.848 20.520 13.844
2.844 20.323 13.851
2.841 20.144 13.853
2.837 19.962 13.852
2.833 19.771 13.853
2.830 19.595 13.857
2.826 19.402 13.858
2.822 19.218 13.856
2.819 19.038 13.861
2.817 18.933 13.867
2.813 18.757 13.860
2.809 18.569 13.834
2.806 18.392 13.824
2.802 18.196 13.831
2.798 18.023 13.825
2.796 17.920 13.812
2.793 17.736 13.802
2.789 17.551 13.794
2.785 17.364 13.792
2.782 17.190 13.781
2.780 17.087 13.777
2.776 16.902 13.783
2.772 16.715 13.806
2.769 16.545 13.812
2.764 16.345 13.812
2.761 16.164 13.822
2.757 15.985 13.841
2.755 15.884 13.845
2.751 15.701 13.854
2.747 15.516 13.847
2.743 15.342 13.824
2.740 15.241 13.814
2.736 15.055 13.802
2.732 14.871 13.809
2.729 14.685 13.817
2.725 14.496 13.811
2.721 14.314 13.792
2.717 14.127 13.775
2.713 13.944 13.797
2.710 13.769 13.837
2.706 13.579 13.840
2.702 13.382 13.825
2.699 13.217 13.824
2.697 13.124 13.819
2.694 13.012 13.816
2.690 12.832 13.800
2.687 12.664 13.804
2.684 12.561 13.808
2.682 12.456 13.820
2.678 12.286 13.827
2.674 12.091 13.809
2.669 11.909 13.792
2.665 11.723 13.782
2.661 11.538 13.775
2.657 11.362 13.787
2.655 11.269 13.787
2.653 11.161 13.791
2.649 10.979 13.797
2.647 10.878 13.799
2.643 10.707 13.805
2.639 10.522 13.811
2.636 10.335 13.811
2.632 10.156 13.822
2.629 9.965 13.850
2.626 9.791 13.870
2.622 9.598 13.867
2.618 9.413 13.855
2.614 9.223 13.849
2.610 9.043 13.843
2.606 8.852 13.836
2.603 8.677 13.840
2.601 8.576 13.847
2.597 8.395 13.855
2.593 8.209 13.859
2.589 8.017 13.859
2.585 7.843 13.857
2.581 7.657 13.857
2.578 7.549 13.854
2.574 7.374 13.858
2.570 7.192 13.866
2.566 7.005 13.871
2.562 6.815 13.860
2.558 6.626 13.843
2.554 6.443 13.833
2.550 6.257 13.842
2.546 6.071 13.859
2.542 5.892 13.866
2.538 5.703 13.861
2.534 5.516 13.857
2.532 5.413 13.856
2.528 5.236 13.843
2.524 5.055 13.842
2.520 4.857 13.848
2.516 4.675 13.852
2.512 4.496 13.851
2.510 4.395 13.844
2.506 4.212 13.834
2.502 4.030 13.828
2.498 3.836 13.822
2.493 3.649 13.818
2.489 3.465 13.823
2.486 3.289 13.828
2.483 3.192 13.830
2.481 3.081 13.818
2.477 2.914 13.812
2.475 2.810 13.823
2.471 2.630 13.834
2.467 2.439 13.834
2.463 2.258 13.844
2.458 2.071 13.847
2.454 1.893 13.830
2.451 1.787 13.820
2.449 1.687 13.826
2.445 1.511 13.838
2.441 1.331 13.845
2.439 1.225 13.836
2.434 1.042 13.818
2.430 0.856 13.806
2.425 0.665 13.790
2.421 0.482 13.768
2.418 0.381 13.759
3.559 55.879 13.847
3.558 55.776 13.855
3.555 55.602 13.858
3.552 55.409 13.864
3.549 55.214 13.872
3.546 55.035 13.876
3.543 54.850 13.875
3.541 54.661 13.872
3.538 54.472 13.865
3.535 54.296 13.864
3.533 54.101 13.858
3.530 53.920 13.850
3.528 53.732 13.859
3.526 53.549 13.867
3.523 53.358 13.863
3.521 53.181 13.865
3.519 53.087 13.860
3.518 52.980 13.862
3.515 52.804 13.856
3.513 52.619 13.855
3.511 52.518 13.847
3.509 52.345 13.845
3.506 52.151 13.844
3.503 51.974 13.846
3.502 51.866 13.854
3.499 51.689 13.855
3.496 51.502 13.852
3.493 51.316 13.851
3.492 51.216 13.846
3.489 51.045 13.849
3.487 50.941 13.858
3.484 50.757 13.865
3.481 50.579 13.860
3.478 50.380 13.861
3.476 50.279 13.859
3.474 50.110 13.869
3.470 49.924 13.859
3.467 49.743 13.842
3.463 49.550 13.840
3.460 49.371 13.834
3.457 49.183 13.832
3.454 48.994 13.843
3.451 48.806 13.851
3.448 48.620 13.850
3.445 48.435 13.847
3.442 48.254 13.854
3.439 48.064 13.863
3.436 47.886 13.866
3.433 47.696 13.870
3.432 47.592 13.878
3.429 47.418 13.876
3.426 47.229 13.876
3.423 47.047 13.894
3.420 46.853 13.894
3.417 46.682 13.883
3.414 46.483 13.877
3.411 46.299 13.880
3.408 46.118 13.879
3.405 45.932 13.868
3.402 45.750 13.869
3.399 45.559 13.873
3.396 45.376 13.869
3.392 45.190 13.859
3.390 45.011 13.858
3.387 44.828 13.867
3.385 44.726 13.868
3.382 44.539 13.869
3.379 44.357 13.870
3.376 44.178 13.879
3.374 44.078 13.884
3.371 43.892 13.880
3.368 43.711 13.878
3.364 43.526 13.870
3.361 43.341 13.864
3.358 43.149 13.880
3.355 42.969 13.892
3.352 42.791 13.883
3.351 42.690 13.881
3.348 42.500 13.892
3.345 42.326 13.894
3.342 42.135 13.887
3.339 41.952 13.886
3.336 41.765 13.889
3.333 41.584 13.887
3.331 41.402 13.877
3.328 41.213 13.879
3.325 41.023 13.877
3.322 40.846 13.876
3.319 40.654 13.884
3.316 40.480 13.884
3.313 40.284 13.882
3.310 40.111 13.888
3.308 40.009 13.894
3.305 39.825 13.889
3.302 39.642 13.889
3.299 39.461 13.890
3.296 39.272 13.872
3.292 39.083 13.871
3.289 38.901 13.868
3.286 38.720 13.868
3.283 38.539 13.884
3.280 38.349 13.888
3.278 38.249 13.886
3.275 38.076 13.890
3.271 37.885 13.889
3.268 37.706 13.884
3.265 37.518 13.879
3.261 37.335 13.868
3.258 37.146 13.857
3.255 36.973 13.864
3.252 36.783 13.869
3.248 36.594 13.872
3.245 36.406 13.882
3.242 36.238 13.883
3.240 36.136 13.886
3.238 36.035 13.882
3.235 35.857 13.886
3.232 35.676 13.877
3.230 35.573 13.877
3.227 35.401 13.876
3.224 35.210 13.874
3.221 35.022 13.880
3.218 34.841 13.891
3.216 34.741 13.883
3.213 34.574 13.876
3.209 34.378 13.879
3.206 34.197 13.882
3.203 34.016 13.881
3.199 33.818 13.877
3.196 33.640 13.869
3.193 33.452 13.873
3.189 33.268 13.881
3.186 33.095 13.875
3.184 32.993 13.875
3.181 32.809 13.878
3.178 32.624 13.902
3.175 32.439 13.913
3.171 32.261 13.903
3.167 32.066 13.892
3.164 31.884 13.878
3.160 31.697 13.864
3.157 31.520 13.859
3.153 31.332 13.861
3.150 31.147 13.858
3.147 30.961 13.864
3.144 30.776 13.872
3.140 30.597 13.871
3.139 30.494 13.869
3.136 30.315 13.875
3.133 30.131 13.865
3.129 29.942 13.854
3.126 29.759 13.857
3.123 29.573 13.867
3.120 29.388 13.871
3.117 29.205 13.882
3.114 29.024 13.888
3.112 28.924 13.889
3.109 28.742 13.871
3.107 28.642 13.856
3.103 28.467 13.859
3.102 28.367 13.871
3.098 28.190 13.877
3.095 28.006 13.869
3.091 27.817 13.874
3.087 27.636 13.878
3.083 27.451 13.881
3.081 27.351 13.877
3.078 27.175 13.875
3.074 26.984 13.875
3.071 26.805 13.877
3.067 26.614 13.873
3.063 26.436 13.869
3.060 26.248 13.875
3.056 26.057 13.877
3.053 25.872 13.882
3.050 25.696 13.884
3.046 25.514 13.856
3.042 25.321 13.844
3.039 25.135 13.868
3.036 24.955 13.868
3.032 24.763 13.858
3.029 24.592 13.863
3.027 24.491 13.868
3.023 24.302 13.873
3.020 24.118 13.867
3.016 23.935 13.867
3.013 23.755 13.876
3.009 23.562 13.867
3.005 23.377 13.861
3.002 23.204 13.862
2.997 23.008 13.847
2.994 22.828 13.849
2.990 22.637 13.850
2.986 22.457 13.844
2.983 22.275 13.862
2.979 22.083 13.874
2.976 21.901 13.873
2.972 21.720 13.874
2.968 21.532 13.875
2.965 21.347 13.870
2.961 21.160 13.859
2.957 20.974 13.856
2.953 20.794 13.853
2.949 20.600 13.839
2.945 20.421 13.838
2.942 20.239 13.853
2.938 20.051 13.859
2.935 19.866 13.859
2.931 19.679 13.865
2.927 19.506 13.866
2.925 19.408 13.861
2.923 19.305 13.864
2.920 19.129 13.864
2.916 18.947 13.870
2.912 18.754 13.858
2.908 18.568 13.827
2.905 18.383 13.813
2.901 18.203 13.815
2.899 18.101 13.809
2.896 17.930 13.797
2.894 17.832 13.794
2.892 17.729 13.787
2.888 17.558 13.792
2.887 17.458 13.800
2.883 17.269 13.793
2.879 17.088 13.781
2.875 16.906 13.793
2.872 16.721 13.812
2.870 16.621 13.809
2.866 16.448 13.797
2.862 16.258 13.793
2.858 16.076 13.809
2.854 15.888 13.833
2.850 15.707 13.853
2.846 15.520 13.849
2.844 15.420 13.841
2.840 15.238 13.811
2.835 15.058 13.791
2.832 14.870 13.798
2.828 14.683 13.806
2.826 14.581 13.801
2.822 14.418 13.802
2.818 14.225 13.792
2.814 14.037 13.785
2.811 13.852 13.818
2.807 13.660 13.841
2.804 13.495 13.824
2.802 13.398 13.823
2.800 13.294 13.819
2.796 13.117 13.821
2.791 12.922 13.809
2.787 12.745 13.795
2.784 12.559 13.805
2.779 12.362 13.824
2.776 12.192 13.818
2.771 12.011 13.801
2.769 11.912 13.797
2.766 11.805 13.784
2.762 11.634 13.772
2.758 11.444 13.774
2.754 11.261 13.783
2.750 11.080 13.788
2.746 10.891 13.793
2.742 10.705 13.799
2.739 10.521 13.805
2.735 10.332 13.811
2.731 10.151 13.824
2.728 9.975 13.855
2.725 9.789 13.872
2.721 9.600 13.863
2.717 9.409 13.852
2.714 9.234 13.849
2.710 9.045 13.846
2.705 8.845 13.839
2.702 8.674 13.842
2.698 8.486 13.847
2.694 8.304 13.852
2.690 8.118 13.857
2.686 7.922 13.852
2.682 7.739 13.848
2.678 7.563 13.853
2.674 7.374 13.858
2.670 7.185 13.865
2.666 7.001 13.867
2.661 6.820 13.852
2.657 6.635 13.836
2.655 6.535 13.836
2.651 6.349 13.841
2.647 6.165 13.849
2.644 5.982 13.861
2.640 5.799 13.863
2.637 5.691 13.856
2.634 5.516 13.852
2.630 5.331 13.849
2.625 5.140 13.842
2.622 4.957 13.843
2.618 4.770 13.845
2.614 4.584 13.845
2.609 4.401 13.836
2.605 4.216 13.824
2.603 4.114 13.829
2.599 3.928 13.829
2.595 3.748 13.826
2.591 3.562 13.831
2.589 3.460 13.831
2.585 3.282 13.835
2.581 3.091 13.828
2.576 2.911 13.821
2.572 2.722 13.834
2.568 2.533 13.840
2.564 2.348 13.838
2.560 2.170 13.843
2.558 2.069 13.843
2.553 1.883 13.822
2.549 1.702 13.818
2.546 1.602 13.818
2.544 1.502 13.832
2.541 1.331 13.841
2.536 1.142 13.826
2.533 1.036 13.811
2.529 0.856 13.806
2.525 0.663 13.794
2.520 0.481 13.762
2.518 0.384 13.752
3.659 55.880 13.844
3.657 55.777 13.852
3.655 55.597 13.859
3.652 55.407 13.866
3.649 55.222 13.872
3.646 55.032 13.873
3.643 54.850 13.876
3.640 54.663 13.877
3.638 54.477 13.869
3.635 54.286 13.869
3.632 54.104 13.863
3.630 53.920 13.854
3.628 53.735 13.857
3.625 53.545 13.862
3.623 53.357 13.859
3.620 53.176 13.861
3.618 52.993 13.858
3.615 52.804 13.854
3.612 52.615 13.856
3.610 52.432 13.851
3.607 52.251 13.848
3.604 52.062 13.847
3.602 51.875 13.848
3.599 51.690 13.854
3.596 51.494 13.854
3.593 51.321 13.856
3.590 51.130 13.853
3.587 50.942 13.859
3.584 50.756 13.869
3.581 50.573 13.860
3.578 50.391 13.859
3.575 50.201 13.871
3.572 50.013 13.876
3.568 49.831 13.863
3.565 49.639 13.855
3.562 49.460 13.853
3.558 49.274 13.847
3.555 49.088 13.851
3.552 48.905 13.858
3.549 48.719 13.862
3.546 48.528 13.852
3.543 48.346 13.851
3.540 48.159 13.857
3.537 47.968 13.861
3.534 47.790 13.867
3.531 47.601 13.875
3.528 47.417 13.873
3.525 47.230 13.874
3.523 47.047 13.886
3.520 46.853 13.886
3.516 46.670 13.875
3.514 46.491 13.871
3.511 46.307 13.882
3.508 46.114 13.879
3.504 45.928 13.864
3.502 45.753 13.864
3.499 45.563 13.873
3.497 45.460 13.872
3.494 45.287 13.870
3.491 45.103 13.862
3.488 44.908 13.861
3.485 44.732 13.868
3.482 44.547 13.869
3.478 44.349 13.871
3.476 44.182 13.882
3.474 44.076 13.887
3.471 43.892 13.885
3.468 43.715 13.881
3.464 43.527 13.868
3.461 43.340 13.859
3.458 43.158 13.877
3.455 42.968 13.886
3.452 42.783 13.880
3.449 42.607 13.889
3.447 42.503 13.889
3.445 42.318 13.891
3.442 42.147 13.882
3.439 41.950 13.882
3.437 41.845 13.890
3.435 41.673 13.892
3.432 41.492 13.885
3.429 41.309 13.883
3.426 41.117 13.887
3.423 40.931 13.883
3.420 40.752 13.885
3.417 40.570 13.887
3.415 40.469 13.878
3.413 40.298 13.877
3.411 40.194 13.885
3.408 40.010 13.890
3.405 39.827 13.885
3.402 39.641 13.886
3.399 39.459 13.881
3.395 39.278 13.865
3.392 39.088 13.864
3.389 38.903 13.864
3.386 38.722 13.865
3.383 38.534 13.872
3.379 38.354 13.875
3.376 38.165 13.883
3.373 37.979 13.893
3.370 37.800 13.894
3.366 37.606 13.892
3.363 37.426 13.882
3.360 37.254 13.866
3.358 37.156 13.857
3.356 37.049 13.862
3.353 36.876 13.873
3.350 36.689 13.874
3.346 36.505 13.880
3.343 36.310 13.886
3.340 36.141 13.883
3.337 35.947 13.887
3.334 35.765 13.888
3.330 35.581 13.876
3.327 35.391 13.871
3.324 35.219 13.871
3.321 35.027 13.879
3.317 34.843 13.884
3.314 34.652 13.879
3.312 34.551 13.870
3.309 34.391 13.867
3.307 34.293 13.875
3.306 34.190 13.875
3.302 34.011 13.876
3.299 33.829 13.871
3.296 33.636 13.865
3.293 33.461 13.870
3.289 33.267 13.879
3.286 33.089 13.876
3.282 32.906 13.872
3.279 32.715 13.886
3.276 32.537 13.907
3.274 32.436 13.913
3.271 32.253 13.903
3.267 32.065 13.888
3.264 31.893 13.881
3.260 31.699 13.873
3.257 31.515 13.865
3.253 31.328 13.867
3.250 31.150 13.872
3.247 30.965 13.878
3.243 30.773 13.882
3.240 30.596 13.883
3.237 30.410 13.892
3.234 30.214 13.884
3.231 30.040 13.865
3.228 29.848 13.858
3.225 29.669 13.863
3.222 29.484 13.874
3.219 29.303 13.881
3.215 29.107 13.889
3.212 28.930 13.889
3.209 28.741 13.874
3.205 28.564 13.863
3.202 28.370 13.881
3.200 28.270 13.883
3.196 28.103 13.877
3.192 27.906 13.874
3.189 27.730 13.876
3.185 27.539 13.881
3.182 27.368 13.880
3.179 27.259 13.883
3.176 27.081 13.876
3.172 26.897 13.873
3.168 26.707 13.868
3.165 26.530 13.866
3.161 26.333 13.870
3.158 26.154 13.883
3.155 25.969 13.885
3.151 25.784 13.888
3.148 25.598 13.876
3.144 25.416 13.848
3.141 25.233 13.855
3.137 25.043 13.873
3.134 24.867 13.870
3.130 24.679 13.869
3.127 24.486 13.869
3.123 24.306 13.874
3.119 24.125 13.863
3.117 24.023 13.856
3.114 23.843 13.866
3.110 23.661 13.871
3.107 23.473 13.861
3.103 23.281 13.852
3.099 23.112 13.841
3.095 22.914 13.831
3.092 22.726 13.837
3.088 22.558 13.841
3.086 22.450 13.849
3.083 22.269 13.867
3.079 22.091 13.871
3.077 21.990 13.863
3.074 21.818 13.859
3.072 21.715 13.864
3.068 21.530 13.872
3.064 21.350 13.876
3.061 21.159 13.867
3.057 20.980 13.863
3.055 20.878 13.858
3.051 20.698 13.845
3.047 20.520 13.836
3.043 20.324 13.849
3.040 20.150 13.860
3.036 19.961 13.862
3.032 19.774 13.860
3.029 19.588 13.859
3.025 19.405 13.858
3.022 19.227 13.860
3.019 19.124 13.863
3.017 19.023 13.861
3.014 18.857 13.864
3.012 18.757 13.863
3.008 18.572 13.833
3.004 18.387 13.811
3.001 18.202 13.807
2.997 18.012 13.794
2.993 17.831 13.780
2.990 17.647 13.787
2.986 17.455 13.797
2.983 17.274 13.791
2.979 17.096 13.785
2.975 16.906 13.797
2.973 16.805 13.800
2.970 16.637 13.807
2.967 16.531 13.803
2.963 16.343 13.781
2.959 16.159 13.783
2.956 15.984 13.809
2.952 15.797 13.835
2.948 15.615 13.849
2.944 15.430 13.833
2.939 15.242 13.800
2.935 15.049 13.779
2.931 14.867 13.786
2.927 14.685 13.796
2.924 14.501 13.804
2.920 14.314 13.811
2.916 14.124 13.802
2.913 13.949 13.806
2.909 13.762 13.836
2.905 13.573 13.837
2.901 13.397 13.817
2.897 13.198 13.822
2.894 13.031 13.822
2.889 12.836 13.807
2.885 12.644 13.800
2.882 12.475 13.813
2.880 12.377 13.817
2.877 12.275 13.823
2.873 12.099 13.814
2.871 11.994 13.801
2.867 11.823 13.785
2.862 11.635 13.777
2.858 11.444 13.776
2.854 11.253 13.782
2.850 11.075 13.791
2.846 10.893 13.791
2.842 10.703 13.797
2.839 10.530 13.807
2.835 10.337 13.820
2.831 10.144 13.835
2.828 9.973 13.862
2.825 9.789 13.875
2.821 9.597 13.860
2.817 9.419 13.851
2.813 9.228 13.854
2.810 9.043 13.856
2.806 8.858 13.851
2.802 8.674 13.847
2.798 8.482 13.847
2.794 8.297 13.846
2.790 8.121 13.852
2.786 7.929 13.853
2.782 7.746 13.853
2.778 7.557 13.860
2.774 7.377 13.867
2.770 7.189 13.873
2.766 7.006 13.865
2.761 6.816 13.842
2.757 6.623 13.828
2.753 6.444 13.832
2.749 6.254 13.836
2.745 6.069 13.844
2.741 5.889 13.849
2.737 5.702 13.846
2.733 5.521 13.844
2.729 5.332 13.846
2.725 5.136 13.842
2.722 4.963 13.846
2.717 4.772 13.846
2.713 4.583 13.847
2.709 4.395 13.839
2.705 4.211 13.822
2.701 4.022 13.822
2.697 3.845 13.823
2.695 3.744 13.824
2.691 3.556 13.831
2.687 3.374 13.845
2.683 3.191 13.843
2.679 3.006 13.834
2.676 2.906 13.828
2.672 2.726 13.839
2.668 2.533 13.846
2.664 2.350 13.845
2.660 2.163 13.850
2.656 1.989 13.830
2.653 1.888 13.821
2.650 1.780 13.808
2.647 1.614 13.811
2.644 1.510 13.824
2.642 1.396 13.824
2.638 1.236 13.823
2.633 1.042 13.807
2.631 0.941 13.808
2.627 0.768 13.808
2.625 0.662 13.796
2.620 0.482 13.786
2.618 0.385 13.780
3.759 55.872 13.845
3.756 55.691 13.858
3.754 55.584 13.864
3.752 55.411 13.869
3.749 55.223 13.874
3.746 55.035 13.871
3.743 54.851 13.873
3.742 54.750 13.871
3.739 54.580 13.869
3.738 54.478 13.869
3.735 54.288 13.870
3.732 54.104 13.864
3.730 53.918 13.855
3.728 53.733 13.855
3.725 53.556 13.856
3.724 53.457 13.851
3.723 53.351 13.855
3.720 53.175 13.856
3.718 52.989 13.854
3.715 52.807 13.853
3.713 52.622 13.859
3.710 52.429 13.854
3.707 52.248 13.849
3.704 52.057 13.848
3.702 51.877 13.848
3.699 51.688 13.853
3.696 51.500 13.861
3.693 51.319 13.863
3.690 51.133 13.857
3.687 50.950 13.860
3.684 50.751 13.866
3.682 50.650 13.857
3.680 50.487 13.849
3.676 50.295 13.851
3.673 50.112 13.863
3.670 49.916 13.867
3.667 49.742 13.852
3.663 49.554 13.850
3.660 49.366 13.846
3.657 49.187 13.844
3.654 48.995 13.855
3.651 48.805 13.864
3.648 48.626 13.861
3.646 48.520 13.863
3.643 48.349 13.855
3.641 48.248 13.849
3.639 48.074 13.851
3.635 47.880 13.848
3.633 47.699 13.857
3.631 47.597 13.868
3.628 47.420 13.865
3.627 47.320 13.858
3.624 47.136 13.867
3.621 46.956 13.873
3.618 46.769 13.869
3.615 46.582 13.864
3.612 46.393 13.870
3.609 46.216 13.882
3.608 46.115 13.885
3.605 45.935 13.868
3.601 45.743 13.865
3.599 45.565 13.878
3.596 45.377 13.886
3.593 45.188 13.886
3.589 45.007 13.876
3.586 44.823 13.875
3.583 44.635 13.873
3.580 44.452 13.869
3.577 44.258 13.874
3.574 44.088 13.880
3.571 43.897 13.881
3.567 43.707 13.882
3.564 43.525 13.871
3.561 43.339 13.859
3.558 43.159 13.876
3.555 42.967 13.882
3.552 42.786 13.880
3.549 42.598 13.892
3.546 42.415 13.893
3.543 42.226 13.884
3.540 42.055 13.880
3.537 41.856 13.885
3.535 41.676 13.885
3.532 41.491 13.884
3.529 41.303 13.890
3.526 41.118 13.889
3.523 40.936 13.885
3.520 40.755 13.887
3.517 40.570 13.882
3.514 40.373 13.876
3.511 40.200 13.880
3.508 40.011 13.883
3.505 39.829 13.885
3.502 39.642 13.886
3.499 39.463 13.879
3.497 39.361 13.865
3.494 39.190 13.853
3.491 38.999 13.855
3.487 38.808 13.856
3.484 38.626 13.861
3.481 38.442 13.865
3.478 38.260 13.873
3.475 38.080 13.887
3.471 37.884 13.898
3.468 37.702 13.898
3.465 37.529 13.891
3.463 37.426 13.888
3.461 37.327 13.874
3.458 37.153 13.861
3.455 36.968 13.868
3.451 36.779 13.871
3.448 36.598 13.873
3.445 36.414 13.879
3.443 36.309 13.884
3.440 36.141 13.884
3.437 35.945 13.890
3.434 35.768 13.889
3.430 35.586 13.876
3.427 35.393 13.871
3.424 35.210 13.872
3.421 35.025 13.876
3.417 34.843 13.881
3.414 34.660 13.880
3.411 34.464 13.870
3.408 34.296 13.871
3.404 34.099 13.883
3.401 33.919 13.880
3.398 33.737 13.872
3.394 33.540 13.872
3.391 33.367 13.882
3.388 33.181 13.878
3.384 32.994 13.878
3.381 32.810 13.885
3.378 32.623 13.903
3.374 32.439 13.912
3.371 32.254 13.902
3.367 32.071 13.893
3.364 31.888 13.886
3.360 31.700 13.882
3.357 31.515 13.875
3.353 31.330 13.874
3.350 31.151 13.876
3.348 31.050 13.875
3.345 30.868 13.882
3.342 30.689 13.887
3.340 30.589 13.892
3.337 30.407 13.898
3.334 30.221 13.891
3.331 30.042 13.870
3.328 29.850 13.858
3.325 29.672 13.862
3.322 29.482 13.876
3.319 29.293 13.882
3.316 29.117 13.887
3.312 28.927 13.881
3.308 28.738 13.866
3.305 28.568 13.865
3.302 28.375 13.876
3.298 28.187 13.885
3.295 27.999 13.888
3.291 27.820 13.886
3.287 27.637 13.887
3.283 27.446 13.887
3.280 27.266 13.885
3.276 27.076 13.880
3.272 26.889 13.872
3.269 26.719 13.868
3.265 26.524 13.868
3.262 26.337 13.875
3.258 26.158 13.885
3.255 25.973 13.890
3.251 25.786 13.892
3.248 25.601 13.876
3.244 25.414 13.850
3.240 25.228 13.849
3.237 25.046 13.860
3.234 24.864 13.861
3.230 24.675 13.861
3.227 24.487 13.862
3.223 24.309 13.867
3.219 24.120 13.863
3.216 23.937 13.862
3.212 23.750 13.873
3.209 23.564 13.870
3.205 23.382 13.857
3.201 23.194 13.839
3.197 23.013 13.823
3.194 22.825 13.830
3.190 22.641 13.842
3.187 22.461 13.859
3.183 22.270 13.878
3.179 22.091 13.872
3.175 21.894 13.860
3.172 21.714 13.862
3.168 21.539 13.872
3.165 21.345 13.881
3.161 21.160 13.878
3.157 20.983 13.875
3.153 20.792 13.865
3.149 20.607 13.850
3.146 20.423 13.852
3.142 20.233 13.862
3.138 20.052 13.862
3.136 19.950 13.859
3.133 19.785 13.860
3.131 19.678 13.862
3.127 19.500 13.860
3.123 19.309 13.861
3.120 19.132 13.868
3.116 18.936 13.875
3.113 18.762 13.871
3.109 18.573 13.850
3.105 18.390 13.826
3.101 18.197 13.812
3.097 18.016 13.797
3.095 17.916 13.785
3.092 17.736 13.784
3.088 17.556 13.798
3.085 17.369 13.794
3.081 17.186 13.784
3.077 16.987 13.790
3.074 16.815 13.805
3.070 16.625 13.807
3.066 16.445 13.788
3.061 16.261 13.771
3.057 16.063 13.780
3.054 15.898 13.808
3.050 15.706 13.826
3.046 15.514 13.825
3.041 15.330 13.801
3.037 15.147 13.774
3.033 14.958 13.777
3.029 14.771 13.790
3.026 14.597 13.802
3.022 14.404 13.821
3.019 14.233 13.822
3.016 14.127 13.816
3.013 13.953 13.809
3.009 13.761 13.830
3.006 13.582 13.830
3.003 13.476 13.814
2.999 13.304 13.802
2.995 13.111 13.809
2.992 12.931 13.808
2.987 12.735 13.796
2.983 12.554 13.798
2.980 12.376 13.816
2.975 12.192 13.816
2.971 12.003 13.799
2.966 11.815 13.788
2.962 11.623 13.786
2.958 11.453 13.789
2.954 11.264 13.794
2.950 11.077 13.802
2.946 10.896 13.804
2.942 10.698 13.808
2.939 10.530 13.820
2.935 10.335 13.838
2.932 10.156 13.858
2.929 9.973 13.870
2.925 9.788 13.872
2.921 9.600 13.856
2.919 9.500 13.853
2.915 9.319 13.852
2.912 9.137 13.863
2.908 8.954 13.863
2.904 8.762 13.855
2.900 8.580 13.852
2.896 8.398 13.846
2.892 8.203 13.847
2.888 8.027 13.852
2.884 7.836 13.852
2.880 7.651 13.863
2.876 7.471 13.872
2.872 7.275 13.879
2.868 7.105 13.878
2.866 7.002 13.863
2.861 6.815 13.837
2.857 6.624 13.824
2.853 6.452 13.827
2.849 6.256 13.834
2.845 6.067 13.838
2.841 5.884 13.842
2.837 5.705 13.844
2.833 5.514 13.843
2.829 5.323 13.850
2.826 5.151 13.852
2.824 5.050 13.858
2.820 4.869 13.858
2.816 4.676 13.856
2.812 4.500 13.857
2.807 4.304 13.842
2.803 4.113 13.829
2.799 3.935 13.831
2.797 3.835 13.826
2.793 3.656 13.825
2.789 3.476 13.839
2.787 3.377 13.851
2.785 3.274 13.850
2.781 3.093 13.846
2.777 2.914 13.841
2.773 2.720 13.852
2.769 2.545 13.853
2.766 2.441 13.854
2.762 2.267 13.858
2.760 2.168 13.854
2.758 2.064 13.852
2.753 1.882 13.822
2.748 1.694 13.807
2.745 1.516 13.819
2.742 1.416 13.817
2.738 1.232 13.813
2.736 1.129 13.816
2.732 0.961 13.815
2.729 0.850 13.812
2.725 0.672 13.810
2.721 0.488 13.788
3.859 55.874 13.849
3.856 55.694 13.861
3.855 55.593 13.870
3.852 55.408 13.873
3.849 55.220 13.871
3.847 55.117 13.863
3.844 54.942 13.863
3.842 54.756 13.875
3.840 54.656 13.881
3.838 54.474 13.872
3.835 54.292 13.873
3.833 54.108 13.867
3.830 53.922 13.854
3.827 53.735 13.851
3.825 53.546 13.853
3.823 53.357 13.853
3.820 53.183 13.854
3.818 52.984 13.858
3.815 52.804 13.859
3.813 52.616 13.864
3.810 52.432 13.859
3.807 52.250 13.853
3.804 52.057 13.849
3.802 51.875 13.847
3.799 51.687 13.854
3.796 51.498 13.859
3.793 51.318 13.864
3.790 51.129 13.858
3.787 50.947 13.854
3.784 50.759 13.867
3.781 50.569 13.865
3.778 50.391 13.861
3.775 50.203 13.869
3.772 50.010 13.877
3.768 49.828 13.868
3.765 49.640 13.858
3.762 49.464 13.862
3.758 49.270 13.855
3.755 49.086 13.863
3.752 48.899 13.877
3.749 48.711 13.877
3.746 48.532 13.870
3.743 48.351 13.860
3.740 48.156 13.855
3.737 47.975 13.850
3.734 47.792 13.853
3.731 47.598 13.863
3.728 47.411 13.865
3.725 47.236 13.867
3.722 47.044 13.874
3.719 46.856 13.877
3.717 46.681 13.874
3.713 46.483 13.869
3.711 46.305 13.882
3.708 46.120 13.889
3.704 45.930 13.870
3.701 45.750 13.865
3.700 45.649 13.864
3.697 45.469 13.874
3.694 45.282 13.881
3.691 45.103 13.879
3.688 44.921 13.877
3.686 44.820 13.883
3.683 44.632 13.882
3.680 44.452 13.879
3.677 44.265 13.879
3.674 44.077 13.880
3.671 43.899 13.881
3.667 43.706 13.880
3.664 43.527 13.868
3.661 43.340 13.862
3.658 43.157 13.876
3.655 42.965 13.882
3.652 42.786 13.881
3.649 42.604 13.891
3.646 42.412 13.892
3.643 42.228 13.882
3.640 42.048 13.875
3.637 41.854 13.881
3.634 41.674 13.874
3.632 41.496 13.875
3.629 41.308 13.885
3.626 41.119 13.880
3.623 40.935 13.882
3.620 40.748 13.881
3.617 40.566 13.874
3.614 40.380 13.872
3.611 40.200 13.875
3.608 40.011 13.880
3.605 39.822 13.879
3.602 39.643 13.877
3.598 39.464 13.870
3.595 39.271 13.855
3.592 39.091 13.853
3.589 38.904 13.857
3.586 38.728 13.861
3.584 38.622 13.860
3.581 38.452 13.862
3.579 38.355 13.868
3.577 38.251 13.870
3.574 38.075 13.885
3.571 37.888 13.894
3.568 37.701 13.895
3.564 37.521 13.886
3.561 37.337 13.871
3.558 37.151 13.863
3.554 36.966 13.873
3.551 36.784 13.879
3.548 36.595 13.883
3.545 36.413 13.882
3.541 36.225 13.881
3.538 36.040 13.884
3.535 35.859 13.884
3.532 35.676 13.880
3.528 35.490 13.871
3.525 35.305 13.873
3.522 35.112 13.873
3.519 34.934 13.872
3.516 34.756 13.876
3.512 34.567 13.869
3.509 34.380 13.861
3.506 34.190 13.876
3.502 34.011 13.886
3.499 33.823 13.883
3.496 33.647 13.879
3.492 33.449 13.886
3.489 33.277 13.888
3.486 33.082 13.882
3.482 32.900 13.881
3.479 32.721 13.893
3.476 32.528 13.909
3.472 32.353 13.903
3.469 32.158 13.892
3.465 31.972 13.887
3.462 31.794 13.884
3.458 31.611 13.881
3.455 31.430 13.877
3.451 31.236 13.875
3.448 31.052 13.875
3.445 30.867 13.878
3.442 30.686 13.887
3.439 30.496 13.895
3.436 30.317 13.894
3.432 30.124 13.881
3.429 29.954 13.864
3.426 29.758 13.856
3.423 29.576 13.867
3.420 29.389 13.874
3.417 29.207 13.879
3.413 29.019 13.879
3.410 28.843 13.864
3.408 28.741 13.863
3.405 28.559 13.868
3.401 28.370 13.876
3.398 28.194 13.888
3.394 28.003 13.889
3.390 27.816 13.885
3.387 27.638 13.884
3.383 27.448 13.883
3.379 27.265 13.886
3.376 27.081 13.880
3.372 26.892 13.874
3.368 26.705 13.868
3.365 26.536 13.869
3.361 26.340 13.875
3.358 26.147 13.881
3.354 25.969 13.883
3.351 25.794 13.884
3.347 25.600 13.872
3.344 25.413 13.847
3.340 25.231 13.847
3.337 25.039 13.860
3.333 24.864 13.857
3.330 24.676 13.858
3.326 24.496 13.860
3.323 24.300 13.862
3.319 24.117 13.862
3.316 23.938 13.861
3.312 23.749 13.874
3.308 23.570 13.871
3.305 23.384 13.856
3.301 23.191 13.838
3.297 23.010 13.821
3.293 22.827 13.828
3.290 22.645 13.851
3.286 22.456 13.868
3.283 22.275 13.882
3.279 22.081 13.877
3.275 21.907 13.861
3.273 21.805 13.855
3.269 21.619 13.862
3.266 21.443 13.876
3.262 21.255 13.876
3.259 21.071 13.870
3.255 20.882 13.869
3.251 20.705 13.864
3.247 20.506 13.861
3.244 20.335 13.865
3.240 20.140 13.868
3.236 19.961 13.868
3.232 19.776 13.862
3.230 19.675 13.860
3.227 19.500 13.853
3.223 19.316 13.854
3.219 19.127 13.863
3.216 18.942 13.871
3.212 18.754 13.876
3.208 18.570 13.862
3.204 18.387 13.836
3.201 18.206 13.819
3.197 18.019 13.803
3.193 17.826 13.797
3.190 17.648 13.807
3.186 17.460 13.808
3.182 17.268 13.791
3.179 17.092 13.782
3.175 16.905 13.795
3.171 16.716 13.804
3.167 16.534 13.793
3.163 16.356 13.775
3.159 16.160 13.770
3.155 15.971 13.788
3.151 15.801 13.809
3.149 15.697 13.812
3.145 15.522 13.808
3.143 15.421 13.801
3.139 15.235 13.777
3.135 15.061 13.774
3.133 14.958 13.779
3.129 14.788 13.795
3.127 14.680 13.805
3.124 14.507 13.828
3.120 14.321 13.846
3.116 14.129 13.824
3.114 14.030 13.807
3.110 13.856 13.810
3.107 13.666 13.819
3.103 13.482 13.803
3.099 13.305 13.786
3.095 13.106 13.790
3.091 12.923 13.796
3.087 12.745 13.788
3.083 12.564 13.789
3.081 12.456 13.801
3.077 12.286 13.821
3.075 12.185 13.816
3.070 12.005 13.799
3.066 11.818 13.789
3.064 11.716 13.794
3.060 11.542 13.796
3.056 11.358 13.801
3.054 11.256 13.798
3.050 11.087 13.809
3.048 10.984 13.817
3.044 10.803 13.819
3.040 10.615 13.826
3.037 10.436 13.848
3.035 10.334 13.855
3.032 10.154 13.871
3.028 9.976 13.876
3.024 9.783 13.867
3.020 9.603 13.843
3.018 9.500 13.840
3.015 9.323 13.844
3.011 9.130 13.856
3.007 8.950 13.858
3.004 8.768 13.853
3.000 8.582 13.848
2.995 8.391 13.841
2.991 8.210 13.842
2.987 8.020 13.848
2.983 7.836 13.849
2.979 7.656 13.864
2.975 7.465 13.871
2.971 7.286 13.876
2.969 7.182 13.874
2.965 7.007 13.860
2.960 6.810 13.830
2.956 6.633 13.821
2.954 6.531 13.827
2.950 6.345 13.836
2.947 6.170 13.844
2.945 6.069 13.843
2.941 5.901 13.845
2.939 5.788 13.848
2.935 5.611 13.845
2.931 5.425 13.848
2.927 5.231 13.855
2.923 5.052 13.858
2.919 4.865 13.855
2.915 4.680 13.857
2.911 4.495 13.854
2.907 4.302 13.844
2.903 4.119 13.833
2.899 3.930 13.828
2.895 3.752 13.834
2.892 3.650 13.832
2.889 3.468 13.843
2.885 3.289 13.855
2.882 3.184 13.857
2.878 3.007 13.846
2.874 2.821 13.851
2.870 2.628 13.855
2.866 2.449 13.848
2.861 2.254 13.853
2.857 2.073 13.851
2.855 1.969 13.837
2.850 1.791 13.812
2.846 1.603 13.805
2.841 1.415 13.811
2.837 1.226 13.810
2.833 1.045 13.809
2.829 0.861 13.811
2.824 0.662 13.807
2.820 0.488 13.801
2.818 0.393 13.800
3.958 55.866 13.853
3.955 55.688 13.859
3.952 55.505 13.869
3.951 55.404 13.874
3.948 55.223 13.867
3.945 55.040 13.861
3.943 54.939 13.858
3.941 54.758 13.868
3.938 54.573 13.867
3.935 54.381 13.862
3.933 54.202 13.864
3.930 54.010 13.854
3.928 53.831 13.841
3.925 53.634 13.840
3.923 53.463 13.842
3.920 53.266 13.845
3.918 53.089 13.854
3.917 52.988 13.862
3.914 52.806 13.865
3.912 52.618 13.870
3.909 52.434 13.862
3.907 52.334 13.851
3.905 52.163 13.844
3.903 52.060 13.849
3.902 51.955 13.843
3.899 51.788 13.850
3.898 51.686 13.857
3.895 51.507 13.862
3.892 51.312 13.869
3.889 51.125 13.861
3.886 50.949 13.853
3.883 50.760 13.864
3.880 50.569 13.869
3.877 50.385 13.863
3.874 50.204 13.870
3.871 50.015 13.878
3.867 49.826 13.865
3.864 49.649 13.859
3.861 49.452 13.863
3.858 49.276 13.859
3.854 49.086 13.866
3.851 48.899 13.878
3.848 48.711 13.880
3.845 48.528 13.876
3.842 48.346 13.867
3.839 48.158 13.858
3.836 47.978 13.854
3.833 47.787 13.856
3.830 47.607 13.862
3.827 47.420 13.863
3.826 47.319 13.855
3.823 47.145 13.861
3.820 46.952 13.872
3.817 46.758 13.871
3.814 46.585 13.864
3.811 46.401 13.866
3.810 46.302 13.878
3.807 46.118 13.884
3.804 45.934 13.873
3.801 45.755 13.869
3.798 45.562 13.878
3.794 45.371 13.885
3.792 45.193 13.884
3.788 45.003 13.881
3.785 44.822 13.879
3.782 44.638 13.882
3.779 44.448 13.887
3.776 44.267 13.879
3.773 44.082 13.874
3.769 43.894 13.876
3.768 43.793 13.871
3.765 43.621 13.866
3.761 43.438 13.854
3.758 43.246 13.863
3.756 43.072 13.878
3.754 42.968 13.881
3.751 42.787 13.879
3.748 42.599 13.887
3.745 42.411 13.890
3.742 42.227 13.877
3.739 42.047 13.873
3.736 41.864 13.881
3.733 41.679 13.871
3.732 41.568 13.863
3.729 41.399 13.869
3.726 41.222 13.870
3.723 41.033 13.865
3.720 40.846 13.866
3.717 40.660 13.864
3.714 40.467 13.861
3.711 40.296 13.868
3.708 40.101 13.874
3.705 39.922 13.871
3.702 39.738 13.868
3.700 39.634 13.869
3.697 39.460 13.860
3.694 39.280 13.849
3.691 39.088 13.855
3.688 38.907 13.861
3.685 38.722 13.863
3.681 38.534 13.869
3.678 38.354 13.871
3.675 38.167 13.882
3.672 37.985 13.894
3.670 37.882 13.893
3.667 37.701 13.891
3.663 37.514 13.881
3.660 37.339 13.868
3.657 37.155 13.866
3.654 36.967 13.881
3.650 36.784 13.888
3.647 36.592 13.888
3.644 36.410 13.888
3.640 36.226 13.882
3.637 36.052 13.878
3.636 35.947 13.886
3.633 35.769 13.884
3.631 35.669 13.877
3.628 35.486 13.880
3.624 35.306 13.886
3.621 35.122 13.885
3.618 34.939 13.886
3.616 34.832 13.891
3.613 34.661 13.886
3.610 34.474 13.876
3.606 34.287 13.877
3.603 34.103 13.890
3.600 33.916 13.896
3.596 33.729 13.891
3.593 33.555 13.895
3.590 33.364 13.894
3.587 33.181 13.890
3.583 32.993 13.885
3.581 32.892 13.880
3.578 32.717 13.889
3.575 32.535 13.907
3.571 32.347 13.903
3.568 32.166 13.887
3.564 31.976 13.882
3.561 31.789 13.883
3.557 31.614 13.883
3.554 31.418 13.886
3.551 31.242 13.882
3.547 31.062 13.876
3.546 30.959 13.880
3.542 30.777 13.888
3.539 30.596 13.893
3.536 30.404 13.895
3.533 30.224 13.889
3.530 30.032 13.874
3.527 29.856 13.860
3.523 29.664 13.861
3.521 29.486 13.872
3.517 29.298 13.874
3.514 29.118 13.877
3.511 28.924 13.870
3.507 28.746 13.864
3.504 28.564 13.868
3.500 28.369 13.875
3.497 28.188 13.889
3.494 28.010 13.892
3.491 27.909 13.885
3.488 27.733 13.879
3.486 27.630 13.881
3.484 27.528 13.876
3.480 27.356 13.879
3.477 27.178 13.878
3.473 26.985 13.874
3.469 26.808 13.873
3.467 26.706 13.876
3.464 26.521 13.875
3.461 26.343 13.882
3.457 26.158 13.884
3.455 26.057 13.877
3.452 25.876 13.875
3.448 25.697 13.869
3.445 25.513 13.853
3.443 25.408 13.849
3.439 25.236 13.846
3.436 25.051 13.856
3.432 24.856 13.854
3.429 24.672 13.852
3.425 24.494 13.862
3.422 24.307 13.865
3.418 24.122 13.867
3.415 23.935 13.875
3.411 23.758 13.885
3.408 23.567 13.876
3.404 23.381 13.858
3.400 23.194 13.830
3.396 23.008 13.816
3.392 22.832 13.829
3.391 22.735 13.838
3.389 22.632 13.854
3.386 22.461 13.876
3.382 22.272 13.888
3.378 22.083 13.881
3.374 21.896 13.865
3.371 21.726 13.862
3.369 21.628 13.863
3.367 21.524 13.872
3.364 21.358 13.877
3.359 21.160 13.870
3.356 20.972 13.868
3.352 20.798 13.873
3.350 20.697 13.869
3.346 20.518 13.871
3.343 20.332 13.872
3.339 20.147 13.868
3.335 19.963 13.870
3.331 19.774 13.867
3.327 19.583 13.856
3.324 19.407 13.854
3.320 19.222 13.858
3.317 19.033 13.865
3.313 18.852 13.871
3.309 18.667 13.868
3.305 18.472 13.850
3.302 18.292 13.835
3.298 18.110 13.821
3.294 17.922 13.806
3.291 17.740 13.810
3.287 17.559 13.814
3.283 17.363 13.790
3.280 17.189 13.773
3.277 17.082 13.777
3.274 16.906 13.793
3.271 16.734 13.809
3.268 16.631 13.806
3.266 16.524 13.802
3.262 16.348 13.781
3.260 16.244 13.771
3.256 16.081 13.776
3.252 15.883 13.789
3.248 15.701 13.801
3.246 15.599 13.805
3.242 15.425 13.793
3.238 15.240 13.774
3.235 15.139 13.768
3.232 14.963 13.777
3.228 14.782 13.792
3.224 14.587 13.810
3.221 14.415 13.838
3.217 14.219 13.824
3.213 14.043 13.793
3.211 13.944 13.794
3.209 13.842 13.793
3.206 13.677 13.801
3.204 13.573 13.804
3.200 13.390 13.790
3.196 13.207 13.779
3.192 13.017 13.792
3.188 12.838 13.796
3.186 12.734 13.785
3.182 12.559 13.785
3.178 12.373 13.808
3.174 12.198 13.818
3.172 12.098 13.815
3.169 11.996 13.799
3.165 11.818 13.792
3.161 11.632 13.796
3.157 11.443 13.796
3.153 11.258 13.802
3.149 11.081 13.815
3.145 10.895 13.825
3.142 10.715 13.829
3.138 10.520 13.845
3.134 10.339 13.866
3.131 10.163 13.880
3.127 9.972 13.877
3.123 9.777 13.860
3.120 9.603 13.837
3.116 9.409 13.829
3.112 9.227 13.837
3.108 9.049 13.845
3.105 8.859 13.848
3.102 8.758 13.851
3.099 8.578 13.849
3.095 8.394 13.845
3.091 8.210 13.848
3.087 8.025 13.857
3.083 7.838 13.856
3.079 7.657 13.866
3.074 7.462 13.875
3.071 7.287 13.878
3.066 7.095 13.873
3.062 6.905 13.848
3.059 6.805 13.829
3.056 6.633 13.818
3.052 6.445 13.833
3.048 6.255 13.847
3.044 6.071 13.855
3.040 5.893 13.857
3.036 5.702 13.846
3.032 5.513 13.837
3.028 5.325 13.838
3.024 5.146 13.850
3.020 4.964 13.853
3.016 4.770 13.858
3.013 4.590 13.860
3.008 4.397 13.855
3.004 4.214 13.843
3.000 4.018 13.832
2.996 3.843 13.831
2.992 3.655 13.837
2.990 3.554 13.845
2.986 3.373 13.853
2.982 3.193 13.858
2.978 3.004 13.848
2.974 2.823 13.850
2.971 2.722 13.846
2.967 2.531 13.835
2.963 2.353 13.832
2.960 2.251 13.841
2.957 2.078 13.844
2.952 1.886 13.828
2.949 1.783 13.815
2.945 1.600 13.812
2.941 1.421 13.811
2.939 1.319 13.814
2.934 1.136 13.816
2.930 0.950 13.816
2.926 0.763 13.817
2.922 0.579 13.803
2.919 0.485 13.794
4.058 55.872 13.859
4.055 55.692 13.864
4.052 55.503 13.872
4.050 55.402 13.877
4.047 55.218 13.872
4.044 55.039 13.866
4.042 54.855 13.865
4.040 54.757 13.861
4.039 54.653 13.868
4.036 54.489 13.864
4.035 54.393 13.855
4.033 54.288 13.860
4.031 54.097 13.864
4.028 53.921 13.855
4.026 53.745 13.850
4.023 53.549 13.846
4.022 53.449 13.842
4.020 53.263 13.848
4.018 53.090 13.854
4.015 52.895 13.853
4.012 52.704 13.860
4.010 52.525 13.856
4.007 52.345 13.843
4.005 52.241 13.844
4.003 52.064 13.844
4.000 51.873 13.844
3.997 51.687 13.850
3.994 51.504 13.859
3.992 51.317 13.868
3.989 51.134 13.867
3.987 51.034 13.857
3.984 50.849 13.857
3.981 50.667 13.864
3.978 50.476 13.862
3.975 50.294 13.859
3.973 50.192 13.867
3.970 50.014 13.874
3.967 49.832 13.863
3.964 49.646 13.859
3.960 49.459 13.862
3.957 49.266 13.862
3.954 49.093 13.864
3.951 48.895 13.868
3.948 48.720 13.872
3.945 48.530 13.867
3.941 48.343 13.861
3.938 48.159 13.855
3.935 47.969 13.854
3.933 47.788 13.860
3.930 47.607 13.868
3.928 47.503 13.861
3.925 47.326 13.854
3.922 47.135 13.859
3.919 46.958 13.872
3.916 46.769 13.869
3.913 46.578 13.865
3.910 46.396 13.870
3.908 46.215 13.878
3.904 46.023 13.877
3.901 45.841 13.871
3.898 45.649 13.877
3.895 45.470 13.881
3.892 45.285 13.877
3.889 45.105 13.872
3.888 45.003 13.877
3.885 44.825 13.877
3.882 44.635 13.881
3.879 44.451 13.887
3.875 44.265 13.881
3.872 44.079 13.871
3.869 43.896 13.872
3.866 43.711 13.874
3.862 43.522 13.864
3.859 43.349 13.862
3.858 43.248 13.862
3.856 43.148 13.874
3.853 42.974 13.879
3.852 42.874 13.874
3.849 42.699 13.875
3.847 42.596 13.883
3.844 42.414 13.886
3.841 42.229 13.876
3.838 42.044 13.873
3.836 41.860 13.876
3.833 41.683 13.869
3.830 41.487 13.865
3.827 41.303 13.869
3.824 41.125 13.870
3.821 40.935 13.870
3.818 40.752 13.871
3.815 40.570 13.867
3.812 40.378 13.870
3.809 40.199 13.879
3.806 40.015 13.874
3.804 39.910 13.867
3.802 39.745 13.866
3.800 39.656 13.868
3.798 39.544 13.862
3.795 39.365 13.851
3.792 39.185 13.849
3.789 39.002 13.859
3.785 38.807 13.864
3.783 38.639 13.865
3.781 38.530 13.873
3.778 38.350 13.881
3.774 38.158 13.886
3.771 37.986 13.896
3.768 37.797 13.897
3.765 37.609 13.891
3.761 37.432 13.882
3.758 37.238 13.873
3.755 37.056 13.883
3.751 36.876 13.893
3.748 36.690 13.894
3.745 36.501 13.898
3.742 36.321 13.896
3.738 36.128 13.888
3.735 35.955 13.886
3.732 35.766 13.882
3.729 35.579 13.885
3.725 35.395 13.895
3.722 35.214 13.901
3.720 35.107 13.895
3.717 34.938 13.890
3.714 34.746 13.884
3.711 34.566 13.879
3.707 34.377 13.878
3.704 34.200 13.885
3.702 34.097 13.896
3.699 33.919 13.898
3.696 33.738 13.896
3.693 33.544 13.900
3.689 33.365 13.894
3.686 33.174 13.888
3.683 32.998 13.891
3.679 32.806 13.889
3.676 32.622 13.902
3.673 32.441 13.915
3.671 32.339 13.906
3.667 32.161 13.885
3.664 31.982 13.879
3.660 31.805 13.880
3.658 31.694 13.884
3.655 31.518 13.887
3.652 31.323 13.888
3.648 31.149 13.882
3.645 30.967 13.884
3.642 30.771 13.887
3.639 30.594 13.887
3.635 30.411 13.889
3.632 30.221 13.881
3.629 30.031 13.869
3.626 29.854 13.860
3.623 29.670 13.861
3.620 29.489 13.863
3.616 29.293 13.862
3.613 29.113 13.866
3.610 28.925 13.865
3.607 28.749 13.865
3.603 28.555 13.868
3.600 28.379 13.873
3.598 28.274 13.877
3.594 28.095 13.887
3.591 27.913 13.882
3.587 27.724 13.879
3.583 27.546 13.876
3.579 27.359 13.878
3.576 27.175 13.886
3.572 26.981 13.885
3.569 26.801 13.885
3.565 26.622 13.885
3.561 26.432 13.880
3.558 26.248 13.883
3.555 26.066 13.880
3.551 25.876 13.873
3.549 25.773 13.874
3.546 25.601 13.869
3.542 25.424 13.855
3.540 25.322 13.849
3.537 25.134 13.852
3.533 24.959 13.850
3.530 24.766 13.851
3.526 24.582 13.853
3.523 24.392 13.860
3.519 24.219 13.869
3.516 24.030 13.875
3.513 23.850 13.889
3.511 23.748 13.895
3.507 23.559 13.879
3.503 23.378 13.858
3.499 23.199 13.832
3.497 23.099 13.819
3.493 22.914 13.823
3.490 22.743 13.845
3.486 22.549 13.864
3.483 22.358 13.879
3.479 22.176 13.883
3.475 21.997 13.869
3.472 21.809 13.863
3.468 21.628 13.870
3.464 21.434 13.870
3.461 21.256 13.869
3.457 21.067 13.862
3.453 20.886 13.868
3.450 20.705 13.874
3.446 20.511 13.874
3.442 20.330 13.872
3.438 20.143 13.865
3.434 19.957 13.869
3.431 19.780 13.868
3.427 19.592 13.859
3.423 19.402 13.857
3.419 19.221 13.862
3.416 19.035 13.866
3.412 18.851 13.873
3.410 18.750 13.880
3.407 18.576 13.876
3.403 18.386 13.865
3.400 18.209 13.859
3.396 18.020 13.842
3.394 17.923 13.830
3.392 17.820 13.829
3.388 17.649 13.830
3.385 17.465 13.815
3.382 17.362 13.794
3.378 17.182 13.765
3.375 16.996 13.776
3.371 16.808 13.799
3.368 16.630 13.808
3.363 16.444 13.792
3.359 16.262 13.775
3.355 16.069 13.773
3.351 15.880 13.783
3.347 15.705 13.797
3.345 15.605 13.802
3.341 15.431 13.796
3.337 15.243 13.786
3.335 15.139 13.778
3.331 14.955 13.782
3.327 14.780 13.792
3.324 14.593 13.808
3.320 14.406 13.828
3.316 14.229 13.814
3.312 14.035 13.786
3.308 13.851 13.787
3.305 13.668 13.796
3.301 13.488 13.792
3.299 13.387 13.790
3.295 13.203 13.779
3.291 13.022 13.788
3.287 12.835 13.798
3.283 12.648 13.789
3.279 12.468 13.800
3.275 12.277 13.822
3.271 12.096 13.811
3.267 11.909 13.796
3.262 11.724 13.802
3.258 11.542 13.806
3.254 11.361 13.812
3.250 11.165 13.822
3.247 10.993 13.842
3.243 10.797 13.854
3.239 10.622 13.857
3.236 10.433 13.878
3.232 10.251 13.888
3.228 10.070 13.889
3.224 9.879 13.870
3.220 9.686 13.844
3.217 9.509 13.836
3.213 9.320 13.831
3.209 9.136 13.839
3.206 8.948 13.854
3.202 8.768 13.854
3.198 8.578 13.857
3.194 8.394 13.858
3.192 8.293 13.853
3.188 8.119 13.858
3.186 8.014 13.862
3.182 7.840 13.863
3.178 7.654 13.869
3.174 7.472 13.873
3.169 7.278 13.877
3.166 7.100 13.877
3.161 6.905 13.851
3.157 6.722 13.830
3.153 6.537 13.835
3.149 6.355 13.854
3.147 6.255 13.856
3.144 6.088 13.867
3.141 5.981 13.874
3.137 5.796 13.868
3.133 5.601 13.847
3.129 5.423 13.839
3.125 5.243 13.844
3.121 5.048 13.856
3.118 4.868 13.861
3.114 4.684 13.871
3.109 4.488 13.867
3.105 4.306 13.857
3.101 4.123 13.848
3.099 4.022 13.839
3.095 3.839 13.834
3.091 3.658 13.839
3.087 3.463 13.846
3.083 3.295 13.854
3.081 3.191 13.858
3.079 3.091 13.849
3.074 2.914 13.842
3.072 2.812 13.848
3.070 2.710 13.840
3.066 2.544 13.828
3.064 2.439 13.828
3.060 2.263 13.833
3.057 2.161 13.834
3.053 1.977 13.837
3.049 1.795 13.825
3.044 1.601 13.822
3.040 1.414 13.820
3.036 1.231 13.815
3.031 1.042 13.812
3.027 0.866 13.808
3.025 0.758 13.814
3.022 0.656 13.806
3.018 0.485 13.788
3.016 0.388 13.790
4.156 55.876 13.857
4.155 55.776 13.861
4.152 55.591 13.867
4.149 55.414 13.876
4.146 55.215 13.868
4.143 55.041 13.864
4.141 54.940 13.859
4.139 54.761 13.861
4.136 54.562 13.856
4.133 54.386 13.854
4.131 54.205 13.859
4.128 54.016 13.860
4.126 53.819 13.853
4.123 53.646 13.849
4.121 53.455 13.849
4.119 53.274 13.850
4.117 53.173 13.859
4.115 52.994 13.861
4.112 52.800 13.863
4.110 52.612 13.867
4.107 52.434 13.857
4.104 52.247 13.847
4.101 52.061 13.846
4.099 51.872 13.845
4.096 51.686 13.850
4.093 51.509 13.861
4.092 51.412 13.861
4.090 51.309 13.871
4.087 51.136 13.870
4.084 50.947 13.860
4.081 50.751 13.859
4.078 50.584 13.861
4.076 50.479 13.855
4.075 50.375 13.862
4.072 50.202 13.867
4.069 50.020 13.873
4.067 49.921 13.864
4.064 49.739 13.854
4.060 49.547 13.856
4.057 49.363 13.856
4.054 49.185 13.855
4.051 48.988 13.857
4.048 48.808 13.858
4.045 48.622 13.859
4.042 48.446 13.858
4.040 48.346 13.863
4.037 48.159 13.859
4.034 47.974 13.861
4.031 47.788 13.865
4.028 47.607 13.869
4.027 47.508 13.859
4.024 47.327 13.850
4.022 47.225 13.857
4.020 47.044 13.872
4.017 46.862 13.874
4.014 46.677 13.873
4.011 46.491 13.874
4.008 46.303 13.879
4.005 46.116 13.890
4.002 45.923 13.886
3.999 45.749 13.890
3.996 45.559 13.896
3.993 45.384 13.887
3.989 45.188 13.879
3.986 45.008 13.878
3.985 44.908 13.872
3.982 44.724 13.876
3.979 44.546 13.883
3.976 44.354 13.882
3.972 44.175 13.871
3.969 43.982 13.866
3.966 43.809 13.869
3.963 43.617 13.865
3.960 43.438 13.862
3.956 43.247 13.866
3.953 43.062 13.874
3.950 42.875 13.875
3.948 42.702 13.875
3.946 42.599 13.883
3.943 42.416 13.887
3.940 42.226 13.879
3.937 42.044 13.879
3.934 41.861 13.884
3.931 41.674 13.876
3.929 41.493 13.874
3.926 41.309 13.880
3.924 41.203 13.878
3.922 41.030 13.878
3.919 40.848 13.877
3.915 40.657 13.871
3.912 40.471 13.867
3.910 40.293 13.874
3.906 40.097 13.872
3.903 39.925 13.867
3.902 39.822 13.869
3.899 39.651 13.868
3.895 39.453 13.864
3.892 39.279 13.859
3.889 39.080 13.864
3.886 38.910 13.872
3.883 38.720 13.870
3.880 38.538 13.873
3.877 38.354 13.881
3.873 38.164 13.884
3.870 37.979 13.890
3.867 37.790 13.893
3.863 37.613 13.888
3.860 37.428 13.879
3.857 37.242 13.879
3.853 37.060 13.884
3.850 36.869 13.890
3.847 36.687 13.889
3.844 36.506 13.892
3.840 36.317 13.895
3.837 36.131 13.889
3.834 35.951 13.888
3.831 35.768 13.883
3.828 35.587 13.888
3.826 35.487 13.892
3.824 35.386 13.906
3.821 35.214 13.906
3.818 35.021 13.897
3.815 34.847 13.888
3.811 34.652 13.879
3.808 34.469 13.879
3.805 34.290 13.881
3.801 34.101 13.886
3.798 33.919 13.887
3.795 33.734 13.889
3.791 33.545 13.898
3.788 33.361 13.893
3.785 33.183 13.885
3.781 32.995 13.893
3.778 32.806 13.898
3.775 32.624 13.907
3.772 32.446 13.916
3.768 32.254 13.906
3.764 32.070 13.888
3.761 31.881 13.880
3.757 31.701 13.880
3.754 31.512 13.884
3.751 31.336 13.883
3.747 31.142 13.882
3.744 30.956 13.886
3.741 30.783 13.890
3.737 30.589 13.892
3.734 30.409 13.892
3.731 30.222 13.885
3.728 30.037 13.876
3.725 29.848 13.868
3.722 29.669 13.866
3.719 29.487 13.860
3.715 29.293 13.858
3.712 29.111 13.862
3.709 28.938 13.866
3.707 28.835 13.864
3.704 28.649 13.863
3.700 28.465 13.866
3.697 28.287 13.872
3.693 28.100 13.878
3.689 27.906 13.875
3.686 27.729 13.865
3.682 27.549 13.872
3.680 27.440 13.882
3.677 27.264 13.890
3.673 27.077 13.891
3.669 26.896 13.892
3.666 26.710 13.888
3.662 26.522 13.884
3.659 26.339 13.884
3.655 26.158 13.888
3.652 25.973 13.883
3.648 25.786 13.873
3.645 25.596 13.867
3.641 25.413 13.860
3.638 25.233 13.860
3.634 25.041 13.859
3.631 24.866 13.857
3.627 24.676 13.861
3.624 24.493 13.863
3.620 24.304 13.875
3.618 24.203 13.878
3.615 24.026 13.886
3.611 23.846 13.896
3.608 23.658 13.892
3.604 23.476 13.864
3.602 23.376 13.854
3.598 23.199 13.834
3.594 23.013 13.830
3.591 22.826 13.845
3.587 22.638 13.861
3.584 22.457 13.872
3.580 22.279 13.882
3.576 22.083 13.878
3.573 21.904 13.872
3.569 21.711 13.878
3.565 21.538 13.877
3.562 21.350 13.872
3.558 21.159 13.864
3.554 20.975 13.857
3.550 20.791 13.866
3.547 20.610 13.873
3.543 20.419 13.872
3.539 20.239 13.865
3.535 20.052 13.868
3.532 19.870 13.872
3.528 19.675 13.869
3.524 19.497 13.869
3.520 19.315 13.872
3.517 19.130 13.871
3.513 18.942 13.873
3.510 18.759 13.874
3.508 18.659 13.870
3.504 18.492 13.875
3.502 18.393 13.879
3.500 18.286 13.876
3.497 18.111 13.872
3.493 17.923 13.862
3.490 17.739 13.854
3.486 17.555 13.847
3.482 17.373 13.808
3.477 17.177 13.771
3.474 16.999 13.782
3.471 16.819 13.802
3.469 16.719 13.812
3.465 16.533 13.809
3.462 16.431 13.796
3.458 16.253 13.780
3.454 16.075 13.773
3.450 15.884 13.780
3.446 15.701 13.801
3.443 15.522 13.806
3.438 15.323 13.798
3.434 15.151 13.785
3.430 14.972 13.782
3.428 14.865 13.788
3.426 14.763 13.786
3.423 14.605 13.797
3.419 14.410 13.812
3.417 14.303 13.815
3.413 14.133 13.797
3.409 13.936 13.786
3.406 13.764 13.796
3.402 13.574 13.803
3.398 13.397 13.796
3.396 13.288 13.784
3.392 13.118 13.781
3.388 12.924 13.792
3.384 12.737 13.787
3.380 12.559 13.788
3.376 12.371 13.810
3.372 12.199 13.805
3.370 12.096 13.799
3.367 11.993 13.786
3.363 11.811 13.796
3.360 11.644 13.814
3.358 11.541 13.823
3.354 11.358 13.827
3.350 11.174 13.837
3.346 10.977 13.852
3.342 10.812 13.863
3.339 10.621 13.871
3.335 10.435 13.881
3.331 10.249 13.890
3.328 10.066 13.888
3.324 9.877 13.865
3.320 9.694 13.843
3.318 9.594 13.835
3.314 9.409 13.833
3.310 9.230 13.832
3.307 9.042 13.845
3.303 8.853 13.855
3.299 8.676 13.861
3.295 8.490 13.866
3.291 8.308 13.862
3.289 8.206 13.866
3.285 8.026 13.870
3.281 7.836 13.867
3.277 7.650 13.870
3.273 7.466 13.873
3.269 7.286 13.876
3.267 7.180 13.874
3.263 7.011 13.865
3.260 6.909 13.856
3.256 6.719 13.835
3.252 6.538 13.842
3.248 6.353 13.860
3.245 6.164 13.870
3.241 5.987 13.883
3.237 5.794 13.875
3.233 5.607 13.853
3.229 5.424 13.844
3.226 5.323 13.838
3.223 5.145 13.844
3.219 4.955 13.850
3.215 4.773 13.856
3.211 4.591 13.859
3.207 4.400 13.850
3.202 4.206 13.842
3.198 4.029 13.839
3.194 3.843 13.835
3.192 3.741 13.837
3.188 3.566 13.846
3.186 3.463 13.846
3.182 3.285 13.850
3.178 3.091 13.846
3.174 2.919 13.841
3.170 2.725 13.838
3.165 2.530 13.827
3.161 2.350 13.819
3.157 2.161 13.829
3.154 2.059 13.836
3.150 1.887 13.833
3.148 1.782 13.826
3.144 1.609 13.826
3.139 1.420 13.821
3.135 1.235 13.812
3.133 1.132 13.813
3.128 0.945 13.807
3.124 0.778 13.805
3.122 0.667 13.797
3.119 0.561 13.798
3.117 0.478 13.797
4.255 55.782 13.859
4.252 55.592 13.867
4.249 55.408 13.878
4.246 55.220 13.871
4.243 55.034 13.863
4.240 54.849 13.865
4.237 54.663 13.864
4.235 54.482 13.857
4.232 54.287 13.861
4.230 54.101 13.867
4.227 53.918 13.866
4.225 53.732 13.859
4.222 53.553 13.855
4.220 53.361 13.855
4.217 53.173 13.858
4.215 52.994 13.860
4.212 52.800 13.864
4.210 52.617 13.868
4.207 52.424 13.859
4.204 52.251 13.850
4.202 52.061 13.850
4.199 51.875 13.849
4.196 51.690 13.851
4.193 51.504 13.859
4.190 51.308 13.873
4.187 51.126 13.873
4.184 50.947 13.864
4.181 50.754 13.859
4.178 50.580 13.862
4.175 50.385 13.864
4.172 50.194 13.867
4.169 50.013 13.875
4.166 49.829 13.871
4.162 49.646 13.865
4.159 49.457 13.865
4.156 49.266 13.864
4.153 49.085 13.862
4.150 48.907 13.860
4.146 48.713 13.860
4.144 48.536 13.862
4.140 48.345 13.860
4.137 48.149 13.860
4.134 47.972 13.868
4.132 47.789 13.872
4.128 47.598 13.868
4.126 47.424 13.860
4.123 47.232 13.861
4.120 47.042 13.871
4.117 46.860 13.876
4.114 46.671 13.875
4.111 46.487 13.876
4.108 46.305 13.883
4.106 46.201 13.880
4.104 46.030 13.880
4.100 45.839 13.882
4.097 45.653 13.891
4.094 45.466 13.886
4.091 45.292 13.879
4.090 45.189 13.886
4.088 45.085 13.880
4.085 44.919 13.878
4.084 44.817 13.883
4.081 44.635 13.887
4.078 44.457 13.891
4.074 44.260 13.886
4.071 44.076 13.880
4.068 43.896 13.882
4.065 43.717 13.881
4.063 43.618 13.873
4.061 43.515 13.875
4.058 43.344 13.872
4.055 43.156 13.875
4.052 42.967 13.877
4.049 42.786 13.873
4.046 42.598 13.883
4.043 42.413 13.890
4.040 42.229 13.881
4.038 42.046 13.885
4.035 41.859 13.892
4.032 41.673 13.884
4.029 41.496 13.883
4.026 41.301 13.889
4.023 41.120 13.886
4.020 40.930 13.881
4.017 40.756 13.879
4.016 40.655 13.870
4.013 40.472 13.864
4.010 40.297 13.874
4.007 40.106 13.872
4.004 39.919 13.867
4.001 39.738 13.869
3.997 39.545 13.864
3.994 39.374 13.856
3.991 39.180 13.859
3.988 38.998 13.869
3.986 38.894 13.873
3.983 38.727 13.869
3.980 38.531 13.871
3.977 38.355 13.876
3.973 38.164 13.878
3.970 37.977 13.883
3.967 37.801 13.886
3.963 37.610 13.883
3.960 37.424 13.877
3.957 37.249 13.877
3.953 37.050 13.882
3.950 36.879 13.885
3.947 36.689 13.883
3.944 36.504 13.886
3.941 36.315 13.893
3.937 36.136 13.891
3.934 35.951 13.882
3.931 35.762 13.880
3.928 35.578 13.887
3.925 35.399 13.900
3.921 35.207 13.903
3.918 35.029 13.893
3.916 34.930 13.879
3.913 34.751 13.870
3.910 34.573 13.871
3.908 34.465 13.876
3.905 34.290 13.876
3.901 34.103 13.881
3.900 34.003 13.878
3.897 33.832 13.882
3.895 33.730 13.892
3.892 33.547 13.898
3.888 33.365 13.895
3.885 33.173 13.890
3.882 32.999 13.894
3.878 32.802 13.897
3.875 32.628 13.901
3.872 32.438 13.908
3.868 32.255 13.902
3.864 32.067 13.887
3.861 31.887 13.878
3.857 31.701 13.878
3.854 31.513 13.885
3.851 31.331 13.883
3.848 31.154 13.887
3.844 30.959 13.891
3.841 30.768 13.893
3.838 30.591 13.895
3.835 30.411 13.895
3.831 30.222 13.888
3.828 30.042 13.880
3.825 29.852 13.875
3.822 29.663 13.871
3.819 29.482 13.863
3.816 29.301 13.858
3.812 29.112 13.867
3.809 28.927 13.874
3.806 28.747 13.879
3.802 28.560 13.876
3.800 28.458 13.871
3.797 28.281 13.871
3.793 28.094 13.872
3.790 27.914 13.866
3.786 27.720 13.861
3.782 27.547 13.874
3.779 27.358 13.889
3.777 27.257 13.898
3.773 27.083 13.901
3.770 26.894 13.894
3.766 26.713 13.884
3.762 26.529 13.881
3.759 26.339 13.885
3.755 26.154 13.891
3.752 25.965 13.887
3.748 25.785 13.875
3.745 25.602 13.869
3.742 25.417 13.870
3.738 25.234 13.872
3.734 25.041 13.875
3.731 24.859 13.869
3.728 24.680 13.866
3.724 24.486 13.866
3.720 24.308 13.872
3.717 24.119 13.882
3.713 23.935 13.891
3.710 23.757 13.892
3.708 23.654 13.883
3.704 23.476 13.858
3.700 23.287 13.831
3.696 23.101 13.829
3.693 22.920 13.846
3.689 22.738 13.855
3.687 22.637 13.858
3.684 22.450 13.868
3.680 22.273 13.879
3.677 22.092 13.873
3.673 21.895 13.873
3.669 21.723 13.880
3.667 21.620 13.875
3.664 21.439 13.872
3.660 21.252 13.866
3.656 21.080 13.858
3.652 20.880 13.860
3.648 20.694 13.867
3.645 20.523 13.870
3.641 20.330 13.865
3.637 20.138 13.857
3.634 19.965 13.865
3.630 19.767 13.865
3.626 19.595 13.865
3.622 19.404 13.873
3.619 19.215 13.877
3.615 19.033 13.875
3.612 18.857 13.875
3.608 18.665 13.877
3.604 18.483 13.884
3.601 18.294 13.889
3.597 18.114 13.886
3.594 17.922 13.882
3.590 17.741 13.879
3.586 17.556 13.865
3.582 17.373 13.827
3.578 17.183 13.791
3.574 17.000 13.788
3.572 16.895 13.801
3.569 16.716 13.813
3.565 16.539 13.810
3.561 16.348 13.795
3.556 16.162 13.773
3.552 15.981 13.770
3.549 15.798 13.793
3.545 15.606 13.812
3.541 15.427 13.816
3.537 15.240 13.806
3.533 15.056 13.793
3.529 14.870 13.789
3.525 14.680 13.788
3.521 14.499 13.794
3.517 14.310 13.803
3.513 14.131 13.792
3.510 13.947 13.788
3.506 13.765 13.797
3.502 13.569 13.806
3.498 13.386 13.803
3.495 13.209 13.794
3.491 13.019 13.800
3.487 12.838 13.802
3.483 12.648 13.796
3.479 12.465 13.808
3.475 12.281 13.813
3.472 12.179 13.799
3.468 12.007 13.784
3.464 11.824 13.803
3.462 11.721 13.821
3.458 11.539 13.840
3.454 11.364 13.848
3.450 11.170 13.853
3.447 10.996 13.865
3.443 10.803 13.878
3.439 10.619 13.887
3.435 10.441 13.893
3.432 10.255 13.894
3.428 10.064 13.887
3.424 9.879 13.868
3.422 9.780 13.852
3.418 9.599 13.846
3.414 9.416 13.846
3.412 9.315 13.850
3.409 9.138 13.849
3.405 8.950 13.855
3.401 8.771 13.865
3.397 8.578 13.873
3.393 8.391 13.870
3.390 8.210 13.873
3.386 8.031 13.878
3.381 7.839 13.876
3.377 7.654 13.877
3.373 7.469 13.877
3.369 7.282 13.875
3.365 7.094 13.872
3.361 6.911 13.856
3.356 6.722 13.841
3.352 6.531 13.848
3.349 6.357 13.863
3.345 6.163 13.876
3.341 5.987 13.887
3.337 5.796 13.878
3.333 5.616 13.857
3.329 5.420 13.849
3.325 5.229 13.844
3.321 5.054 13.853
3.317 4.868 13.860
3.313 4.681 13.858
3.309 4.488 13.857
3.305 4.310 13.847
3.301 4.121 13.841
3.296 3.927 13.837
3.292 3.747 13.831
3.288 3.559 13.835
3.284 3.380 13.847
3.282 3.279 13.843
3.278 3.094 13.835
3.274 2.904 13.832
3.270 2.728 13.835
3.265 2.535 13.829
3.261 2.350 13.818
3.257 2.171 13.822
3.255 2.074 13.831
3.252 1.968 13.826
3.248 1.794 13.825
3.246 1.690 13.834
3.242 1.511 13.837
3.237 1.326 13.824
3.233 1.132 13.815
3.228 0.941 13.806
3.224 0.765 13.802
3.220 0.582 13.805
3.216 0.396 13.808
4.356 55.867 13.849
4.353 55.693 13.852
4.350 55.506 13.862
4.347 55.314 13.866
4.344 55.122 13.860
4.342 54.947 13.861
4.339 54.760 13.863
4.337 54.656 13.865
4.335 54.482 13.860
4.332 54.292 13.864
4.330 54.101 13.868
4.327 53.913 13.865
4.325 53.738 13.862
4.322 53.548 13.852
4.320 53.368 13.852
4.319 53.267 13.848
4.316 53.084 13.854
4.314 52.897 13.858
4.311 52.714 13.863
4.309 52.522 13.861
4.306 52.336 13.853
4.303 52.155 13.848
4.300 51.979 13.845
4.299 51.873 13.850
4.297 51.773 13.844
4.295 51.593 13.849
4.292 51.419 13.857
4.291 51.321 13.869
4.289 51.209 13.869
4.286 51.041 13.865
4.283 50.852 13.852
4.280 50.663 13.853
4.277 50.484 13.856
4.274 50.296 13.855
4.270 50.103 13.863
4.268 49.930 13.871
4.266 49.830 13.873
4.262 49.644 13.861
4.259 49.454 13.856
4.256 49.276 13.855
4.253 49.089 13.858
4.250 48.902 13.856
4.247 48.722 13.860
4.245 48.628 13.857
4.243 48.518 13.863
4.240 48.343 13.864
4.238 48.161 13.868
4.235 47.978 13.875
4.232 47.783 13.872
4.229 47.601 13.867
4.227 47.500 13.857
4.224 47.328 13.852
4.221 47.144 13.864
4.220 47.038 13.873
4.217 46.864 13.874
4.214 46.674 13.877
4.211 46.486 13.876
4.208 46.300 13.882
4.205 46.124 13.889
4.202 45.926 13.885
4.199 45.744 13.888
4.196 45.563 13.885
4.193 45.375 13.874
4.190 45.195 13.877
4.187 45.005 13.879
4.184 44.825 13.876
4.181 44.632 13.878
4.177 44.449 13.882
4.174 44.265 13.882
4.171 44.081 13.880
4.168 43.895 13.885
4.165 43.704 13.886
4.162 43.528 13.883
4.158 43.338 13.877
4.156 43.160 13.879
4.152 42.968 13.878
4.149 42.781 13.875
4.146 42.603 13.888
4.144 42.417 13.891
4.142 42.316 13.882
4.139 42.141 13.878
4.136 41.959 13.886
4.133 41.762 13.885
4.130 41.575 13.882
4.128 41.401 13.889
4.125 41.214 13.885
4.122 41.030 13.877
4.119 40.842 13.878
4.116 40.666 13.869
4.114 40.566 13.867
4.111 40.380 13.869
4.108 40.192 13.875
4.105 40.017 13.871
4.104 39.915 13.868
4.101 39.737 13.876
4.098 39.557 13.875
4.096 39.452 13.873
4.093 39.274 13.867
4.090 39.090 13.873
4.086 38.905 13.876
4.083 38.719 13.868
4.080 38.539 13.869
4.077 38.350 13.876
4.073 38.164 13.872
4.070 37.985 13.877
4.067 37.799 13.886
4.064 37.615 13.882
4.060 37.426 13.881
4.058 37.320 13.877
4.055 37.157 13.876
4.052 36.967 13.875
4.049 36.783 13.873
4.045 36.597 13.876
4.042 36.407 13.879
4.039 36.235 13.883
4.037 36.129 13.887
4.034 35.951 13.878
4.031 35.768 13.874
4.028 35.584 13.879
4.025 35.391 13.894
4.021 35.208 13.898
4.018 35.028 13.889
4.015 34.847 13.882
4.011 34.647 13.879
4.008 34.477 13.875
4.005 34.290 13.874
4.002 34.101 13.878
3.998 33.918 13.878
3.995 33.730 13.884
3.992 33.547 13.891
3.989 33.374 13.890
3.987 33.275 13.881
3.985 33.174 13.884
3.982 32.988 13.891
3.978 32.816 13.891
3.975 32.619 13.896
3.972 32.444 13.904
3.968 32.254 13.899
3.965 32.073 13.894
3.961 31.884 13.883
3.958 31.701 13.875
3.954 31.515 13.880
3.951 31.328 13.883
3.947 31.144 13.883
3.944 30.961 13.889
3.941 30.779 13.897
3.939 30.679 13.893
3.936 30.505 13.891
3.935 30.405 13.891
3.931 30.219 13.886
3.928 30.035 13.876
3.925 29.852 13.871
3.922 29.677 13.874
3.920 29.567 13.867
3.917 29.392 13.855
3.914 29.211 13.858
3.911 29.026 13.866
3.908 28.830 13.870
3.904 28.646 13.874
3.901 28.465 13.872
3.897 28.291 13.868
3.896 28.192 13.873
3.893 28.090 13.870
3.890 27.913 13.865
3.886 27.733 13.863
3.884 27.630 13.871
3.881 27.445 13.884
3.877 27.273 13.899
3.875 27.167 13.900
3.872 26.985 13.898
3.868 26.808 13.885
3.864 26.613 13.873
3.861 26.429 13.881
3.858 26.255 13.893
3.854 26.063 13.894
3.850 25.875 13.886
3.847 25.688 13.877
3.844 25.511 13.874
3.840 25.322 13.875
3.837 25.142 13.880
3.833 24.954 13.879
3.829 24.764 13.868
3.826 24.589 13.865
3.822 24.391 13.868
3.819 24.211 13.868
3.815 24.035 13.877
3.812 23.837 13.884
3.808 23.663 13.875
3.804 23.473 13.849
3.800 23.285 13.827
3.797 23.110 13.834
3.795 23.006 13.847
3.792 22.831 13.865
3.788 22.642 13.867
3.784 22.452 13.874
3.781 22.274 13.883
3.777 22.092 13.881
3.773 21.898 13.882
3.770 21.722 13.880
3.766 21.529 13.877
3.762 21.346 13.876
3.758 21.161 13.867
3.754 20.974 13.864
3.751 20.797 13.873
3.747 20.611 13.877
3.745 20.504 13.872
3.741 20.332 13.871
3.738 20.148 13.864
3.734 19.954 13.865
3.730 19.780 13.867
3.726 19.592 13.869
3.723 19.401 13.880
3.719 19.221 13.887
3.716 19.040 13.888
3.712 18.854 13.885
3.708 18.663 13.888
3.705 18.471 13.897
3.701 18.302 13.900
3.698 18.118 13.896
3.694 17.928 13.896
3.691 17.737 13.892
3.687 17.557 13.883
3.683 17.365 13.853
3.679 17.182 13.809
3.675 16.996 13.800
3.671 16.813 13.806
3.667 16.628 13.806
3.663 16.444 13.804
3.659 16.261 13.789
3.654 16.065 13.764
3.651 15.891 13.769
3.647 15.698 13.798
3.643 15.515 13.813
3.639 15.344 13.811
3.637 15.244 13.811
3.635 15.142 13.804
3.631 14.958 13.800
3.627 14.781 13.797
3.623 14.589 13.794
3.619 14.408 13.803
3.616 14.227 13.799
3.612 14.041 13.790
3.608 13.845 13.793
3.604 13.666 13.797
3.601 13.487 13.806
3.599 13.384 13.809
3.595 13.210 13.800
3.591 13.025 13.806
3.587 12.829 13.809
3.583 12.646 13.804
3.579 12.471 13.816
3.575 12.284 13.811
3.573 12.186 13.796
3.570 12.085 13.789
3.566 11.910 13.797
3.563 11.735 13.832
3.559 11.547 13.857
3.555 11.357 13.869
3.551 11.175 13.867
3.547 10.985 13.872
3.543 10.808 13.887
3.539 10.623 13.896
3.536 10.439 13.896
3.532 10.251 13.891
3.528 10.058 13.885
3.524 9.886 13.873
3.520 9.686 13.859
3.517 9.505 13.862
3.513 9.330 13.857
3.511 9.231 13.845
3.509 9.130 13.847
3.505 8.954 13.856
3.502 8.762 13.866
3.498 8.583 13.876
3.494 8.395 13.868
3.490 8.209 13.867
3.486 8.028 13.879
3.484 7.927 13.874
3.480 7.748 13.872
3.476 7.565 13.876
3.471 7.370 13.871
3.467 7.194 13.868
3.463 6.999 13.862
3.459 6.819 13.850
3.455 6.633 13.845
3.451 6.444 13.849
3.447 6.261 13.859
3.443 6.071 13.868
3.439 5.884 13.868
3.435 5.699 13.858
3.431 5.522 13.853
3.427 5.334 13.848
3.423 5.142 13.847
3.419 4.952 13.851
3.415 4.773 13.853
3.411 4.584 13.850
3.407 4.396 13.842
3.403 4.211 13.838
3.399 4.034 13.834
3.397 3.930 13.834
3.393 3.754 13.829
3.388 3.555 13.833
3.385 3.379 13.844
3.380 3.184 13.846
3.376 3.006 13.842
3.374 2.903 13.837
3.370 2.727 13.841
3.366 2.538 13.835
3.361 2.345 13.820
3.357 2.162 13.818
3.353 1.976 13.820
3.349 1.798 13.823
3.344 1.603 13.832
3.340 1.412 13.825
3.335 1.226 13.810
3.331 1.047 13.806
3.329 0.933 13.808
3.325 0.773 13.800
3.322 0.669 13.793
3.318 0.477 13.788
3.316 0.392 13.809
4.457 55.875 13.848
4.454 55.684 13.845
4.451 55.505 13.860
4.449 55.405 13.871
4.447 55.225 13.871
4.444 55.029 13.869
4.441 54.846 13.878
4.438 54.663 13.877
4.436 54.479 13.871
4.433 54.286 13.869
4.430 54.105 13.869
4.428 53.923 13.862
4.426 53.822 13.853
4.424 53.642 13.844
4.422 53.456 13.837
4.419 53.278 13.841
4.417 53.084 13.850
4.414 52.887 13.855
4.412 52.710 13.863
4.409 52.530 13.862
4.406 52.338 13.854
4.404 52.152 13.848
4.401 51.970 13.841
4.398 51.785 13.840
4.395 51.597 13.844
4.392 51.400 13.850
4.390 51.229 13.860
4.386 51.036 13.856
4.383 50.853 13.849
4.380 50.670 13.854
4.377 50.482 13.859
4.374 50.294 13.859
4.371 50.100 13.870
4.368 49.921 13.875
4.365 49.734 13.861
4.361 49.560 13.854
4.360 49.455 13.858
4.357 49.281 13.853
4.353 49.082 13.857
4.350 48.896 13.858
4.347 48.718 13.854
4.344 48.534 13.859
4.341 48.341 13.863
4.338 48.160 13.867
4.335 47.969 13.875
4.332 47.791 13.875
4.330 47.689 13.865
4.328 47.519 13.854
4.325 47.331 13.855
4.323 47.226 13.867
4.320 47.044 13.879
4.317 46.854 13.879
4.315 46.678 13.878
4.311 46.490 13.872
4.309 46.303 13.879
4.306 46.112 13.884
4.303 45.939 13.878
4.299 45.743 13.880
4.296 45.562 13.879
4.293 45.380 13.868
4.290 45.185 13.872
4.287 45.009 13.880
4.284 44.824 13.874
4.281 44.631 13.874
4.278 44.451 13.878
4.275 44.266 13.880
4.272 44.079 13.881
4.269 43.893 13.884
4.265 43.714 13.888
4.262 43.523 13.886
4.259 43.343 13.884
4.257 43.244 13.882
4.256 43.142 13.890
4.253 42.976 13.885
4.250 42.783 13.882
4.247 42.595 13.888
4.244 42.423 13.894
4.242 42.317 13.888
4.239 42.137 13.878
4.237 41.947 13.883
4.234 41.780 13.889
4.233 41.684 13.890
4.231 41.575 13.885
4.228 41.399 13.893
4.227 41.299 13.896
4.224 41.122 13.886
4.221 40.933 13.886
4.218 40.750 13.880
4.215 40.570 13.872
4.212 40.382 13.876
4.209 40.195 13.873
4.206 40.012 13.868
4.203 39.827 13.875
4.200 39.646 13.882
4.197 39.466 13.879
4.195 39.364 13.873
4.192 39.179 13.869
4.189 39.001 13.874
4.185 38.813 13.872
4.182 38.625 13.867
4.179 38.443 13.870
4.176 38.258 13.871
4.172 38.069 13.871
4.169 37.890 13.877
4.166 37.703 13.884
4.162 37.516 13.882
4.159 37.345 13.879
4.157 37.241 13.884
4.154 37.053 13.883
4.151 36.871 13.876
4.148 36.699 13.882
4.144 36.504 13.885
4.141 36.310 13.885
4.138 36.143 13.889
4.136 36.037 13.880
4.133 35.860 13.871
4.130 35.670 13.870
4.126 35.487 13.875
4.123 35.307 13.883
4.120 35.121 13.885
4.117 34.936 13.877
4.113 34.745 13.869
4.110 34.567 13.866
4.107 34.377 13.864
4.104 34.194 13.868
4.100 34.011 13.873
4.097 33.829 13.879
4.094 33.646 13.882
4.092 33.542 13.888
4.089 33.368 13.890
4.086 33.180 13.891
4.082 32.997 13.890
4.080 32.894 13.882
4.077 32.724 13.877
4.074 32.524 13.888
4.070 32.349 13.890
4.067 32.158 13.888
4.063 31.981 13.889
4.060 31.797 13.878
4.056 31.604 13.871
4.053 31.428 13.875
4.050 31.235 13.878
4.046 31.055 13.883
4.043 30.870 13.889
4.040 30.681 13.893
4.037 30.504 13.889
4.035 30.402 13.888
4.032 30.224 13.880
4.029 30.034 13.869
4.026 29.850 13.867
4.023 29.676 13.878
4.020 29.482 13.871
4.016 29.289 13.865
4.013 29.112 13.871
4.010 28.933 13.874
4.007 28.748 13.879
4.003 28.554 13.877
4.000 28.376 13.871
3.996 28.189 13.874
3.992 28.004 13.870
3.988 27.816 13.865
3.985 27.635 13.872
3.981 27.443 13.877
3.978 27.273 13.891
3.974 27.082 13.900
3.970 26.889 13.892
3.966 26.706 13.877
3.963 26.528 13.869
3.961 26.425 13.871
3.958 26.253 13.890
3.954 26.064 13.890
3.951 25.876 13.885
3.947 25.695 13.880
3.944 25.504 13.879
3.941 25.321 13.884
3.937 25.137 13.886
3.934 24.964 13.883
3.930 24.766 13.874
3.926 24.581 13.869
3.923 24.390 13.874
3.920 24.230 13.870
3.917 24.118 13.873
3.914 23.942 13.884
3.910 23.748 13.885
3.906 23.569 13.863
3.902 23.372 13.841
3.899 23.191 13.840
3.896 23.016 13.859
3.894 22.913 13.864
3.890 22.738 13.873
3.887 22.556 13.873
3.883 22.367 13.878
3.879 22.168 13.885
3.876 22.001 13.887
3.872 21.806 13.886
3.868 21.626 13.879
3.864 21.445 13.876
3.860 21.252 13.873
3.857 21.067 13.860
3.853 20.887 13.863
3.851 20.787 13.872
3.848 20.610 13.875
3.844 20.422 13.875
3.840 20.237 13.871
3.836 20.052 13.871
3.832 19.867 13.870
3.829 19.681 13.866
3.825 19.500 13.879
3.822 19.316 13.893
3.818 19.123 13.894
3.814 18.946 13.891
3.811 18.759 13.891
3.807 18.577 13.893
3.803 18.388 13.898
3.800 18.203 13.896
3.796 18.019 13.900
3.793 17.839 13.905
3.791 17.739 13.902
3.787 17.552 13.898
3.784 17.370 13.875
3.779 17.190 13.830
3.777 17.089 13.818
3.775 16.988 13.808
3.771 16.817 13.804
3.767 16.627 13.803
3.764 16.441 13.807
3.760 16.258 13.799
3.755 16.076 13.778
3.751 15.880 13.773
3.747 15.711 13.794
3.745 15.607 13.805
3.741 15.428 13.808
3.737 15.239 13.806
3.733 15.055 13.804
3.731 14.953 13.801
3.727 14.781 13.799
3.723 14.590 13.801
3.720 14.411 13.810
3.716 14.223 13.800
3.712 14.038 13.795
3.708 13.853 13.796
3.704 13.658 13.796
3.701 13.488 13.806
3.697 13.297 13.804
3.693 13.113 13.803
3.689 12.925 13.807
3.685 12.750 13.801
3.683 12.647 13.805
3.679 12.465 13.818
3.675 12.280 13.814
3.671 12.098 13.794
3.667 11.919 13.806
3.665 11.811 13.821
3.661 11.632 13.855
3.657 11.451 13.868
3.653 11.262 13.870
3.649 11.081 13.866
3.645 10.898 13.867
3.641 10.714 13.881
3.638 10.527 13.889
3.634 10.350 13.885
3.632 10.248 13.885
3.628 10.071 13.881
3.626 9.970 13.875
3.623 9.789 13.870
3.619 9.602 13.863
3.615 9.415 13.861
3.611 9.226 13.849
3.608 9.051 13.843
3.606 8.955 13.850
3.603 8.846 13.851
3.600 8.671 13.866
3.596 8.491 13.867
3.592 8.305 13.852
3.588 8.113 13.856
3.584 7.932 13.867
3.580 7.749 13.869
3.576 7.555 13.867
3.571 7.375 13.860
3.567 7.192 13.859
3.563 7.000 13.854
3.559 6.819 13.848
3.555 6.625 13.846
3.551 6.441 13.847
3.547 6.255 13.856
3.544 6.087 13.865
3.542 5.991 13.869
3.539 5.880 13.862
3.535 5.706 13.854
3.531 5.515 13.859
3.527 5.329 13.857
3.523 5.144 13.853
3.519 4.958 13.851
3.516 4.773 13.855
3.511 4.585 13.848
3.507 4.401 13.840
3.503 4.218 13.842
3.501 4.108 13.846
3.497 3.940 13.837
3.495 3.839 13.829
3.491 3.653 13.828
3.487 3.468 13.831
3.483 3.289 13.839
3.481 3.186 13.844
3.477 3.001 13.841
3.472 2.815 13.840
3.468 2.631 13.843
3.464 2.439 13.833
3.459 2.260 13.816
3.455 2.064 13.817
3.451 1.876 13.821
3.447 1.702 13.831
3.442 1.513 13.834
3.440 1.405 13.822
3.436 1.238 13.810
3.431 1.048 13.809
3.429 0.947 13.811
3.425 0.758 13.796
3.420 0.567 13.779
3.416 0.386 13.760
4.557 55.880 13.848
4.554 55.689 13.848
4.551 55.506 13.860
4.548 55.319 13.868
4.545 55.128 13.864
4.544 55.028 13.871
4.541 54.853 13.879
4.539 54.751 13.875
4.537 54.573 13.871
4.534 54.377 13.865
4.532 54.202 13.861
4.529 54.016 13.855
4.526 53.828 13.847
4.524 53.642 13.837
4.521 53.455 13.835
4.519 53.272 13.839
4.517 53.087 13.849
4.514 52.895 13.856
4.512 52.710 13.862
4.509 52.520 13.861
4.506 52.342 13.857
4.504 52.155 13.851
4.501 51.962 13.842
4.498 51.794 13.842
4.497 51.692 13.852
4.494 51.505 13.863
4.492 51.396 13.860
4.489 51.223 13.859
4.486 51.045 13.854
4.483 50.849 13.849
4.480 50.663 13.853
4.477 50.484 13.859
4.474 50.290 13.858
4.471 50.117 13.867
4.470 50.016 13.876
4.468 49.914 13.871
4.465 49.742 13.860
4.461 49.558 13.848
4.458 49.364 13.844
4.455 49.183 13.845
4.451 48.992 13.850
4.448 48.812 13.850
4.445 48.624 13.849
4.442 48.442 13.853
4.439 48.249 13.858
4.436 48.064 13.866
4.433 47.876 13.867
4.431 47.708 13.860
4.429 47.598 13.860
4.426 47.417 13.851
4.423 47.231 13.865
4.420 47.045 13.883
4.417 46.862 13.882
4.414 46.677 13.879
4.411 46.488 13.871
4.408 46.298 13.871
4.407 46.198 13.867
4.404 46.030 13.868
4.401 45.848 13.867
4.399 45.742 13.872
4.396 45.565 13.870
4.393 45.382 13.866
4.390 45.191 13.867
4.387 45.006 13.875
4.385 44.904 13.869
4.382 44.735 13.864
4.379 44.545 13.865
4.376 44.359 13.873
4.375 44.258 13.881
4.372 44.082 13.884
4.368 43.896 13.883
4.365 43.710 13.886
4.362 43.523 13.883
4.359 43.346 13.885
4.356 43.152 13.889
4.353 42.970 13.881
4.350 42.781 13.874
4.347 42.603 13.877
4.344 42.416 13.884
4.341 42.231 13.879
4.338 42.044 13.875
4.335 41.856 13.885
4.332 41.676 13.889
4.330 41.490 13.892
4.327 41.310 13.894
4.324 41.122 13.885
4.321 40.938 13.879
4.318 40.747 13.879
4.315 40.565 13.875
4.312 40.381 13.874
4.309 40.204 13.875
4.306 40.012 13.870
4.303 39.828 13.877
4.300 39.639 13.889
4.296 39.458 13.886
4.293 39.269 13.877
4.290 39.097 13.876
4.288 38.997 13.873
4.285 38.815 13.869
4.282 38.626 13.864
4.279 38.445 13.864
4.275 38.262 13.868
4.272 38.077 13.872
4.269 37.887 13.881
4.266 37.701 13.889
4.262 37.517 13.885
4.259 37.340 13.881
4.256 37.152 13.879
4.252 36.966 13.877
4.249 36.773 13.879
4.246 36.609 13.883
4.244 36.506 13.889
4.242 36.403 13.884
4.239 36.223 13.880
4.236 36.050 13.876
4.233 35.865 13.871
4.231 35.760 13.873
4.228 35.578 13.875
4.225 35.397 13.884
4.222 35.212 13.893
4.218 35.022 13.894
4.215 34.844 13.886
4.212 34.656 13.876
4.208 34.472 13.873
4.205 34.289 13.872
4.202 34.108 13.875
4.199 33.915 13.882
4.195 33.730 13.882
4.192 33.549 13.883
4.189 33.368 13.886
4.185 33.177 13.887
4.182 32.998 13.888
4.178 32.804 13.882
4.175 32.630 13.882
4.172 32.433 13.887
4.168 32.256 13.884
4.165 32.074 13.887
4.162 31.889 13.884
4.158 31.695 13.875
4.154 31.517 13.872
4.151 31.335 13.878
4.148 31.148 13.884
4.145 30.965 13.888
4.141 30.770 13.887
4.138 30.596 13.888
4.135 30.407 13.888
4.132 30.226 13.881
4.128 30.033 13.870
4.125 29.853 13.869
4.123 29.668 13.876
4.119 29.484 13.874
4.116 29.297 13.868
4.113 29.118 13.868
4.111 29.009 13.867
4.108 28.839 13.872
4.105 28.655 13.871
4.101 28.474 13.871
4.097 28.277 13.871
4.094 28.092 13.875
4.090 27.913 13.876
4.086 27.717 13.872
4.083 27.552 13.872
4.079 27.360 13.872
4.077 27.259 13.879
4.074 27.074 13.890
4.070 26.900 13.885
4.066 26.713 13.869
4.063 26.531 13.865
4.059 26.333 13.878
4.056 26.151 13.893
4.053 25.974 13.889
4.049 25.784 13.884
4.046 25.602 13.889
4.042 25.415 13.893
4.039 25.233 13.895
4.035 25.043 13.891
4.032 24.858 13.881
4.028 24.677 13.875
4.025 24.497 13.875
4.021 24.304 13.880
4.017 24.122 13.880
4.015 24.021 13.877
4.012 23.853 13.884
4.008 23.658 13.874
4.004 23.474 13.851
4.000 23.285 13.838
3.997 23.112 13.851
3.993 22.915 13.871
3.990 22.732 13.872
3.986 22.552 13.871
3.983 22.367 13.879
3.979 22.173 13.882
3.975 21.998 13.884
3.972 21.805 13.889
3.968 21.625 13.883
3.964 21.444 13.876
3.960 21.250 13.870
3.956 21.073 13.859
3.953 20.883 13.860
3.949 20.701 13.863
3.945 20.518 13.863
3.941 20.325 13.870
3.938 20.147 13.868
3.934 19.967 13.873
3.930 19.776 13.873
3.926 19.586 13.871
3.923 19.401 13.885
3.920 19.233 13.890
3.916 19.033 13.890
3.912 18.845 13.886
3.908 18.666 13.887
3.905 18.485 13.895
3.902 18.301 13.898
3.898 18.109 13.896
3.894 17.919 13.902
3.891 17.745 13.904
3.887 17.558 13.903
3.884 17.379 13.883
3.881 17.274 13.868
3.877 17.092 13.833
3.873 16.909 13.813
3.869 16.724 13.807
3.865 16.534 13.811
3.862 16.356 13.818
3.859 16.257 13.812
3.857 16.152 13.804
3.853 15.984 13.779
3.849 15.795 13.781
3.845 15.609 13.792
3.841 15.427 13.798
3.837 15.236 13.797
3.833 15.059 13.798
3.829 14.865 13.804
3.825 14.692 13.804
3.822 14.500 13.815
3.819 14.398 13.812
3.816 14.226 13.799
3.814 14.126 13.798
3.810 13.950 13.794
3.806 13.757 13.791
3.802 13.570 13.798
3.799 13.396 13.805
3.795 13.206 13.806
3.791 13.021 13.809
3.787 12.833 13.801
3.783 12.649 13.796
3.779 12.467 13.815
3.775 12.281 13.813
3.771 12.096 13.794
3.766 11.911 13.808
3.763 11.723 13.842
3.759 11.548 13.859
3.755 11.359 13.868
3.751 11.181 13.870
3.747 10.996 13.859
3.745 10.893 13.857
3.741 10.708 13.878
3.737 10.528 13.885
3.733 10.339 13.878
3.730 10.155 13.876
3.726 9.977 13.875
3.722 9.787 13.872
3.719 9.597 13.870
3.715 9.419 13.868
3.711 9.230 13.852
3.707 9.043 13.844
3.704 8.864 13.854
3.700 8.665 13.866
3.696 8.495 13.869
3.694 8.393 13.866
3.690 8.211 13.851
3.686 8.022 13.861
3.682 7.839 13.873
3.677 7.652 13.873
3.673 7.471 13.863
3.669 7.278 13.859
3.665 7.103 13.856
3.663 6.998 13.850
3.659 6.815 13.849
3.655 6.633 13.844
3.651 6.447 13.843
3.647 6.266 13.856
3.643 6.069 13.862
3.639 5.885 13.858
3.635 5.706 13.856
3.631 5.523 13.863
3.627 5.324 13.865
3.623 5.142 13.860
3.619 4.962 13.853
3.615 4.768 13.853
3.611 4.583 13.850
3.607 4.405 13.843
3.603 4.205 13.843
3.599 4.030 13.843
3.595 3.839 13.835
3.591 3.660 13.832
3.586 3.462 13.833
3.583 3.288 13.838
3.580 3.185 13.843
3.576 3.007 13.842
3.572 2.816 13.842
3.568 2.634 13.845
3.563 2.438 13.834
3.559 2.258 13.817
3.555 2.069 13.814
3.550 1.884 13.816
3.548 1.782 13.814
3.544 1.606 13.823
3.542 1.506 13.827
3.537 1.320 13.812
3.535 1.217 13.805
3.531 1.051 13.813
3.529 0.952 13.816
3.527 0.850 13.803
3.522 0.661 13.784
3.517 0.481 13.743
4.656 55.870 13.855
4.653 55.691 13.858
4.650 55.497 13.869
4.647 55.307 13.870
4.645 55.133 13.865
4.642 54.948 13.867
4.640 54.843 13.875
4.638 54.664 13.873
4.635 54.476 13.864
4.632 54.298 13.864
4.630 54.102 13.857
4.627 53.923 13.852
4.625 53.736 13.852
4.622 53.552 13.848
4.620 53.363 13.845
4.617 53.174 13.855
4.615 52.990 13.856
4.612 52.806 13.855
4.610 52.623 13.863
4.609 52.530 13.857
4.607 52.422 13.861
4.604 52.245 13.859
4.602 52.069 13.849
4.600 51.964 13.837
4.598 51.863 13.840
4.596 51.699 13.848
4.595 51.595 13.849
4.592 51.409 13.864
4.589 51.224 13.862
4.586 51.039 13.859
4.583 50.847 13.859
4.580 50.675 13.858
4.578 50.570 13.863
4.575 50.389 13.865
4.573 50.285 13.856
4.570 50.109 13.856
4.567 49.919 13.864
4.564 49.750 13.857
4.562 49.651 13.856
4.560 49.547 13.846
4.557 49.362 13.844
4.554 49.186 13.842
4.551 48.997 13.845
4.548 48.810 13.849
4.545 48.624 13.843
4.542 48.441 13.841
4.539 48.254 13.850
4.536 48.067 13.861
4.533 47.877 13.862
4.530 47.707 13.859
4.528 47.606 13.862
4.527 47.504 13.850
4.524 47.325 13.852
4.521 47.141 13.870
4.518 46.952 13.875
4.515 46.764 13.870
4.512 46.582 13.865
4.509 46.399 13.865
4.506 46.218 13.871
4.503 46.026 13.870
4.500 45.840 13.869
4.497 45.648 13.868
4.494 45.478 13.863
4.491 45.284 13.859
4.488 45.100 13.868
4.485 44.916 13.871
4.482 44.734 13.864
4.479 44.545 13.863
4.476 44.359 13.872
4.472 44.167 13.881
4.469 43.992 13.876
4.466 43.804 13.878
4.463 43.614 13.877
4.460 43.430 13.876
4.457 43.247 13.882
4.454 43.061 13.879
4.451 42.880 13.872
4.448 42.699 13.869
4.444 42.502 13.877
4.442 42.328 13.879
4.439 42.140 13.873
4.436 41.957 13.872
4.433 41.770 13.881
4.430 41.579 13.885
4.428 41.401 13.889
4.426 41.300 13.891
4.424 41.199 13.887
4.422 41.031 13.881
4.419 40.849 13.881
4.417 40.748 13.883
4.414 40.570 13.876
4.411 40.382 13.875
4.408 40.196 13.873
4.405 40.013 13.871
4.402 39.830 13.881
4.399 39.640 13.891
4.396 39.460 13.894
4.393 39.278 13.884
4.389 39.085 13.878
4.386 38.906 13.879
4.383 38.721 13.872
4.380 38.531 13.870
4.377 38.353 13.877
4.373 38.160 13.879
4.370 37.986 13.886
4.367 37.799 13.896
4.363 37.610 13.896
4.360 37.429 13.892
4.357 37.241 13.886
4.354 37.062 13.888
4.350 36.875 13.890
4.347 36.680 13.892
4.344 36.505 13.895
4.340 36.323 13.891
4.337 36.129 13.883
4.334 35.953 13.879
4.331 35.769 13.878
4.327 35.582 13.877
4.324 35.399 13.884
4.321 35.209 13.892
4.318 35.029 13.896
4.316 34.926 13.891
4.313 34.755 13.882
4.309 34.558 13.872
4.306 34.387 13.869
4.303 34.201 13.871
4.300 34.007 13.880
4.296 33.821 13.880
4.293 33.647 13.875
4.290 33.457 13.878
4.288 33.357 13.886
4.285 33.180 13.886
4.281 32.993 13.882
4.278 32.813 13.878
4.276 32.711 13.869
4.273 32.542 13.870
4.269 32.346 13.868
4.266 32.164 13.869
4.262 31.977 13.878
4.259 31.796 13.873
4.255 31.603 13.868
4.252 31.421 13.874
4.249 31.247 13.878
4.245 31.052 13.883
4.242 30.870 13.881
4.239 30.685 13.873
4.236 30.496 13.872
4.233 30.317 13.869
4.229 30.138 13.866
4.226 29.941 13.858
4.223 29.752 13.866
4.220 29.578 13.873
4.217 29.391 13.867
4.214 29.209 13.867
4.211 29.029 13.870
4.209 28.926 13.875
4.206 28.742 13.876
4.202 28.557 13.876
4.200 28.455 13.874
4.197 28.289 13.874
4.193 28.093 13.877
4.190 27.912 13.884
4.186 27.728 13.878
4.182 27.545 13.874
4.178 27.357 13.868
4.175 27.177 13.879
4.171 26.980 13.887
4.167 26.804 13.874
4.164 26.624 13.863
4.162 26.520 13.867
4.159 26.341 13.876
4.155 26.159 13.884
4.152 25.972 13.885
4.148 25.784 13.885
4.145 25.602 13.892
4.141 25.413 13.897
4.138 25.237 13.901
4.135 25.048 13.890
4.131 24.858 13.875
4.127 24.682 13.873
4.124 24.489 13.876
4.120 24.300 13.884
4.117 24.124 13.890
4.113 23.933 13.890
4.110 23.751 13.892
4.106 23.570 13.874
4.102 23.382 13.857
4.098 23.192 13.860
4.095 23.020 13.872
4.091 22.825 13.882
4.087 22.649 13.876
4.085 22.542 13.868
4.082 22.361 13.877
4.078 22.189 13.885
4.076 22.089 13.890
4.073 21.905 13.895
4.069 21.725 13.897
4.067 21.622 13.889
4.063 21.442 13.882
4.059 21.251 13.874
4.056 21.065 13.860
4.052 20.886 13.865
4.048 20.699 13.867
4.044 20.515 13.861
4.041 20.334 13.867
4.037 20.152 13.870
4.035 20.049 13.876
4.032 19.869 13.884
4.028 19.682 13.879
4.024 19.503 13.880
4.020 19.312 13.888
4.017 19.127 13.891
4.013 18.946 13.892
4.010 18.761 13.892
4.008 18.661 13.891
4.004 18.483 13.901
4.001 18.301 13.909
3.997 18.106 13.906
3.994 17.929 13.903
3.990 17.746 13.902
3.987 17.556 13.900
3.983 17.371 13.885
3.979 17.187 13.850
3.975 17.004 13.824
3.972 16.905 13.817
3.970 16.804 13.804
3.966 16.630 13.797
3.963 16.437 13.812
3.959 16.263 13.819
3.954 16.077 13.791
3.950 15.886 13.771
3.948 15.786 13.776
3.944 15.613 13.784
3.940 15.427 13.791
3.936 15.245 13.794
3.932 15.050 13.796
3.928 14.871 13.798
3.924 14.686 13.801
3.921 14.501 13.806
3.917 14.309 13.798
3.913 14.140 13.791
3.911 14.042 13.785
3.909 13.935 13.791
3.906 13.765 13.799
3.902 13.583 13.808
3.900 13.475 13.806
3.896 13.304 13.809
3.892 13.115 13.812
3.888 12.919 13.803
3.884 12.748 13.794
3.880 12.548 13.802
3.876 12.379 13.813
3.874 12.277 13.814
3.872 12.178 13.800
3.868 12.013 13.794
3.866 11.910 13.808
3.862 11.730 13.835
3.858 11.546 13.852
3.854 11.361 13.867
3.850 11.172 13.868
3.846 10.993 13.860
3.842 10.801 13.868
3.838 10.621 13.881
3.835 10.439 13.882
3.831 10.250 13.873
3.827 10.066 13.873
3.823 9.879 13.871
3.821 9.778 13.866
3.818 9.607 13.874
3.814 9.414 13.870
3.810 9.229 13.853
3.806 9.035 13.850
3.803 8.866 13.854
3.799 8.676 13.866
3.795 8.484 13.870
3.791 8.301 13.855
3.787 8.112 13.851
3.783 7.947 13.863
3.781 7.840 13.870
3.777 7.653 13.869
3.772 7.463 13.859
3.768 7.285 13.856
3.766 7.184 13.854
3.762 7.004 13.860
3.758 6.818 13.862
3.754 6.627 13.854
3.750 6.449 13.857
3.746 6.257 13.866
3.742 6.081 13.867
3.738 5.895 13.863
3.736 5.796 13.866
3.734 5.692 13.860
3.731 5.521 13.866
3.727 5.332 13.870
3.722 5.144 13.863
3.718 4.956 13.852
3.714 4.776 13.848
3.710 4.589 13.851
3.708 4.489 13.852
3.704 4.303 13.844
3.700 4.124 13.846
3.696 3.934 13.842
3.692 3.745 13.834
3.688 3.562 13.832
3.684 3.379 13.836
3.680 3.186 13.841
3.676 3.004 13.844
3.672 2.823 13.849
3.667 2.636 13.851
3.665 2.535 13.841
3.663 2.434 13.837
3.658 2.254 13.820
3.654 2.069 13.815
3.650 1.887 13.817
3.645 1.695 13.819
3.641 1.507 13.823
3.637 1.328 13.812
3.634 1.227 13.805
3.630 1.039 13.816
3.626 0.866 13.811
3.624 0.758 13.802
3.621 0.649 13.777
3.617 0.485 13.747
4.755 55.877 13.864
4.752 55.689 13.864
4.749 55.499 13.869
4.746 55.315 13.870
4.743 55.129 13.860
4.741 54.945 13.860
4.738 54.757 13.867
4.736 54.657 13.869
4.734 54.481 13.860
4.731 54.287 13.862
4.729 54.118 13.855
4.727 54.010 13.848
4.725 53.821 13.849
4.722 53.641 13.850
4.720 53.463 13.849
4.718 53.272 13.849
4.715 53.080 13.855
4.713 52.897 13.851
4.710 52.708 13.849
4.708 52.536 13.858
4.706 52.428 13.864
4.703 52.245 13.861
4.701 52.062 13.851
4.698 51.872 13.842
4.695 51.692 13.850
4.692 51.501 13.868
4.689 51.314 13.875
4.687 51.134 13.871
4.685 51.033 13.863
4.682 50.847 13.859
4.679 50.665 13.858
4.676 50.481 13.852
4.672 50.300 13.847
4.671 50.198 13.854
4.668 50.014 13.863
4.665 49.829 13.867
4.661 49.644 13.857
4.658 49.464 13.854
4.655 49.276 13.850
4.651 49.083 13.848
4.648 48.901 13.854
4.645 48.713 13.853
4.642 48.538 13.846
4.640 48.436 13.839
4.637 48.245 13.844
4.635 48.076 13.855
4.633 47.975 13.860
4.630 47.795 13.859
4.627 47.604 13.859
4.624 47.417 13.854
4.621 47.227 13.865
4.619 47.049 13.878
4.616 46.853 13.875
4.613 46.673 13.872
4.610 46.494 13.870
4.607 46.312 13.873
4.605 46.211 13.872
4.604 46.107 13.880
4.601 45.934 13.880
4.599 45.831 13.873
4.596 45.662 13.877
4.595 45.552 13.880
4.592 45.385 13.874
4.589 45.191 13.877
4.586 45.004 13.882
4.582 44.822 13.877
4.579 44.635 13.871
4.576 44.453 13.875
4.573 44.269 13.884
4.570 44.073 13.885
4.567 43.892 13.881
4.564 43.716 13.881
4.560 43.528 13.880
4.557 43.336 13.881
4.554 43.155 13.887
4.551 42.969 13.888
4.548 42.786 13.876
4.545 42.608 13.882
4.542 42.410 13.888
4.540 42.306 13.880
4.538 42.143 13.871
4.535 41.954 13.874
4.532 41.762 13.879
4.529 41.583 13.880
4.526 41.399 13.885
4.524 41.223 13.883
4.521 41.025 13.879
4.518 40.836 13.881
4.515 40.669 13.876
4.513 40.568 13.876
4.510 40.382 13.875
4.507 40.202 13.870
4.504 40.004 13.872
4.501 39.833 13.882
4.498 39.639 13.888
4.495 39.456 13.887
4.492 39.276 13.879
4.488 39.091 13.874
4.487 38.991 13.869
4.484 38.820 13.865
4.480 38.626 13.859
4.477 38.439 13.864
4.474 38.264 13.871
4.471 38.073 13.876
4.467 37.887 13.885
4.464 37.712 13.892
4.462 37.611 13.896
4.460 37.506 13.890
4.457 37.334 13.886
4.454 37.154 13.881
4.451 36.962 13.880
4.448 36.798 13.885
4.446 36.691 13.892
4.444 36.586 13.889
4.441 36.408 13.887
4.438 36.228 13.880
4.434 36.045 13.875
4.433 35.942 13.881
4.430 35.764 13.885
4.426 35.577 13.886
4.423 35.398 13.889
4.420 35.209 13.895
4.417 35.029 13.899
4.414 34.843 13.899
4.412 34.742 13.891
4.408 34.567 13.877
4.405 34.382 13.871
4.402 34.189 13.873
4.399 34.016 13.877
4.395 33.830 13.877
4.393 33.729 13.876
4.390 33.550 13.870
4.387 33.359 13.880
4.384 33.185 13.885
4.380 32.988 13.882
4.377 32.812 13.883
4.373 32.620 13.882
4.370 32.443 13.878
4.366 32.253 13.876
4.363 32.074 13.881
4.360 31.883 13.881
4.356 31.705 13.871
4.353 31.520 13.874
4.349 31.327 13.877
4.346 31.147 13.882
4.343 30.965 13.888
4.339 30.775 13.879
4.336 30.591 13.871
4.333 30.403 13.870
4.330 30.224 13.874
4.327 30.036 13.871
4.324 29.861 13.872
4.321 29.666 13.883
4.318 29.481 13.884
4.315 29.295 13.885
4.311 29.111 13.884
4.308 28.936 13.882
4.306 28.835 13.881
4.303 28.650 13.880
4.299 28.468 13.879
4.296 28.282 13.876
4.292 28.095 13.879
4.289 27.917 13.887
4.287 27.817 13.889
4.283 27.634 13.880
4.279 27.451 13.873
4.275 27.264 13.875
4.272 27.081 13.885
4.268 26.893 13.884
4.265 26.708 13.873
4.261 26.532 13.873
4.257 26.340 13.876
4.256 26.239 13.874
4.252 26.063 13.878
4.249 25.884 13.883
4.246 25.693 13.887
4.242 25.508 13.896
4.239 25.328 13.900
4.237 25.226 13.903
4.233 25.041 13.895
4.230 24.868 13.872
4.228 24.765 13.861
4.224 24.581 13.865
4.221 24.412 13.870
4.219 24.302 13.875
4.217 24.197 13.874
4.214 24.034 13.879
4.212 23.926 13.884
4.209 23.766 13.886
4.207 23.672 13.876
4.204 23.560 13.872
4.201 23.383 13.867
4.197 23.198 13.874
4.194 23.000 13.883
4.190 22.834 13.892
4.186 22.643 13.878
4.183 22.459 13.871
4.179 22.266 13.878
4.175 22.083 13.875
4.172 21.906 13.882
4.168 21.722 13.887
4.164 21.529 13.883
4.162 21.426 13.877
4.159 21.262 13.868
4.155 21.072 13.858
4.153 20.972 13.863
4.149 20.791 13.871
4.147 20.691 13.866
4.143 20.518 13.860
4.140 20.330 13.864
4.136 20.147 13.869
4.132 19.955 13.875
4.129 19.776 13.878
4.125 19.595 13.874
4.121 19.406 13.873
4.119 19.305 13.878
4.116 19.130 13.885
4.112 18.945 13.889
4.109 18.764 13.892
4.105 18.570 13.902
4.102 18.387 13.920
4.098 18.207 13.922
4.095 18.020 13.918
4.091 17.840 13.909
4.087 17.653 13.901
4.083 17.457 13.893
4.080 17.276 13.868
4.077 17.176 13.850
4.073 16.998 13.822
4.069 16.815 13.796
4.065 16.632 13.788
4.062 16.444 13.805
4.058 16.260 13.818
4.053 16.068 13.797
4.049 15.892 13.776
4.045 15.699 13.774
4.041 15.515 13.779
4.037 15.329 13.789
4.033 15.149 13.788
4.029 14.957 13.785
4.025 14.786 13.791
4.023 14.675 13.799
4.020 14.501 13.800
4.016 14.318 13.790
4.014 14.218 13.783
4.010 14.044 13.783
4.006 13.854 13.792
4.003 13.663 13.803
3.999 13.484 13.806
3.995 13.296 13.804
3.991 13.121 13.808
3.989 13.021 13.811
3.985 12.831 13.804
3.981 12.653 13.807
3.978 12.471 13.822
3.973 12.285 13.823
3.969 12.090 13.808
3.966 11.990 13.804
3.963 11.827 13.821
3.959 11.631 13.835
3.955 11.453 13.856
3.951 11.270 13.873
3.947 11.082 13.867
3.943 10.900 13.858
3.939 10.708 13.872
3.935 10.520 13.879
3.932 10.350 13.872
3.928 10.159 13.870
3.926 10.056 13.873
3.923 9.882 13.872
3.919 9.695 13.880
3.915 9.506 13.881
3.911 9.322 13.873
3.908 9.141 13.863
3.904 8.947 13.855
3.900 8.765 13.861
3.896 8.581 13.875
3.892 8.393 13.861
3.888 8.211 13.852
3.884 8.021 13.864
3.880 7.841 13.868
3.876 7.651 13.869
3.871 7.467 13.866
3.867 7.279 13.861
3.863 7.097 13.868
3.859 6.912 13.876
3.855 6.730 13.864
3.851 6.541 13.861
3.847 6.351 13.866
3.843 6.162 13.868
3.839 5.982 13.866
3.835 5.801 13.860
3.831 5.604 13.863
3.828 5.432 13.873
3.826 5.332 13.869
3.821 5.144 13.861
3.817 4.954 13.848
3.813 4.780 13.846
3.809 4.582 13.846
3.805 4.399 13.840
3.801 4.216 13.837
3.797 4.025 13.836
3.793 3.827 13.832
3.789 3.654 13.823
3.785 3.474 13.825
3.780 3.280 13.828
3.776 3.084 13.835
3.773 2.914 13.843
3.768 2.724 13.849
3.764 2.546 13.841
3.762 2.440 13.835
3.757 2.250 13.822
3.753 2.062 13.820
3.749 1.886 13.815
3.744 1.698 13.814
3.740 1.511 13.813
3.737 1.405 13.801
3.733 1.230 13.795
3.731 1.124 13.805
3.727 0.950 13.815
3.723 0.776 13.800
3.720 0.670 13.777
3.718 0.563 13.770
3.714 0.392 13.790
4.855 55.867 13.869
4.852 55.692 13.868
4.850 55.584 13.870
4.847 55.407 13.874
4.844 55.222 13.867
4.841 55.034 13.861
4.838 54.853 13.866
4.836 54.658 13.869
4.833 54.478 13.862
4.830 54.293 13.858
4.828 54.102 13.855
4.825 53.925 13.851
4.823 53.731 13.859
4.820 53.543 13.860
4.818 53.367 13.859
4.816 53.171 13.864
4.813 52.989 13.857
4.811 52.808 13.849
4.808 52.613 13.854
4.805 52.437 13.863
4.803 52.244 13.865
4.800 52.063 13.855
4.797 51.870 13.847
4.794 51.679 13.852
4.792 51.505 13.870
4.789 51.312 13.877
4.786 51.133 13.874
4.784 51.032 13.868
4.781 50.855 13.863
4.778 50.658 13.859
4.775 50.482 13.854
4.772 50.300 13.847
4.770 50.199 13.854
4.767 50.017 13.863
4.764 49.828 13.863
4.760 49.642 13.855
4.757 49.458 13.855
4.754 49.274 13.851
4.751 49.096 13.849
4.748 48.904 13.857
4.744 48.706 13.857
4.741 48.535 13.851
4.738 48.341 13.849
4.735 48.161 13.853
4.732 47.975 13.860
4.729 47.785 13.854
4.726 47.595 13.852
4.724 47.424 13.855
4.721 47.233 13.861
4.718 47.038 13.869
4.715 46.861 13.873
4.712 46.677 13.873
4.709 46.490 13.871
4.706 46.302 13.877
4.703 46.114 13.882
4.700 45.936 13.881
4.697 45.741 13.886
4.694 45.563 13.884
4.691 45.372 13.881
4.688 45.190 13.886
4.685 45.005 13.891
4.682 44.820 13.882
4.680 44.719 13.872
4.677 44.554 13.870
4.675 44.446 13.876
4.672 44.268 13.886
4.669 44.074 13.891
4.666 43.904 13.886
4.664 43.799 13.883
4.661 43.608 13.881
4.658 43.445 13.874
4.656 43.342 13.876
4.655 43.241 13.875
4.652 43.061 13.884
4.649 42.872 13.876
4.646 42.696 13.872
4.644 42.596 13.883
4.642 42.420 13.888
4.638 42.231 13.880
4.636 42.046 13.880
4.633 41.861 13.885
4.631 41.759 13.882
4.629 41.587 13.882
4.626 41.398 13.878
4.623 41.210 13.875
4.620 41.024 13.874
4.617 40.849 13.875
4.614 40.659 13.872
4.611 40.475 13.865
4.608 40.291 13.864
4.605 40.109 13.867
4.602 39.918 13.876
4.599 39.734 13.884
4.596 39.547 13.880
4.592 39.372 13.872
4.591 39.268 13.871
4.588 39.088 13.869
4.584 38.906 13.866
4.581 38.721 13.861
4.578 38.538 13.863
4.575 38.350 13.871
4.571 38.162 13.879
4.568 37.985 13.882
4.565 37.797 13.887
4.562 37.608 13.889
4.558 37.431 13.887
4.557 37.331 13.881
4.553 37.148 13.872
4.550 36.964 13.870
4.547 36.781 13.876
4.543 36.594 13.883
4.540 36.419 13.881
4.537 36.224 13.873
4.534 36.042 13.873
4.531 35.857 13.884
4.527 35.674 13.893
4.524 35.485 13.886
4.521 35.306 13.888
4.518 35.120 13.892
4.514 34.925 13.892
4.511 34.751 13.891
4.508 34.563 13.881
4.504 34.384 13.876
4.501 34.196 13.879
4.498 34.006 13.877
4.495 33.832 13.876
4.491 33.640 13.865
4.488 33.458 13.864
4.484 33.267 13.876
4.481 33.088 13.882
4.478 32.895 13.884
4.475 32.729 13.889
4.473 32.631 13.896
4.471 32.523 13.890
4.468 32.349 13.883
4.464 32.158 13.877
4.461 31.983 13.883
4.459 31.880 13.887
4.455 31.700 13.875
4.452 31.515 13.877
4.449 31.336 13.881
4.446 31.146 13.889
4.442 30.959 13.892
4.439 30.775 13.883
4.436 30.597 13.870
4.432 30.409 13.863
4.429 30.216 13.869
4.426 30.036 13.874
4.423 29.855 13.873
4.420 29.668 13.880
4.417 29.480 13.889
4.414 29.296 13.891
4.411 29.112 13.892
4.409 29.012 13.888
4.406 28.845 13.889
4.402 28.648 13.887
4.399 28.463 13.882
4.395 28.287 13.879
4.392 28.096 13.879
4.388 27.908 13.887
4.384 27.728 13.888
4.380 27.546 13.878
4.377 27.350 13.874
4.373 27.172 13.882
4.369 26.985 13.881
4.366 26.805 13.874
4.362 26.615 13.868
4.359 26.432 13.871
4.355 26.247 13.876
4.352 26.064 13.878
4.348 25.874 13.886
4.345 25.693 13.892
4.342 25.509 13.897
4.338 25.332 13.905
4.337 25.226 13.908
4.333 25.047 13.897
4.329 24.860 13.874
4.326 24.678 13.861
4.322 24.485 13.866
4.319 24.309 13.870
4.315 24.124 13.870
4.311 23.937 13.871
4.308 23.746 13.868
4.304 23.564 13.862
4.300 23.383 13.867
4.297 23.200 13.877
4.293 23.008 13.887
4.290 22.825 13.896
4.286 22.646 13.874
4.284 22.545 13.859
4.280 22.364 13.861
4.277 22.187 13.862
4.273 21.996 13.863
4.269 21.799 13.870
4.265 21.621 13.871
4.262 21.443 13.875
4.258 21.250 13.864
4.254 21.073 13.858
4.250 20.884 13.866
4.247 20.701 13.867
4.245 20.599 13.867
4.241 20.432 13.863
4.239 20.331 13.861
4.236 20.146 13.868
4.232 19.959 13.878
4.228 19.771 13.884
4.224 19.591 13.881
4.221 19.410 13.876
4.217 19.211 13.877
4.213 19.041 13.882
4.210 18.844 13.889
4.206 18.669 13.892
4.203 18.487 13.907
4.200 18.297 13.925
4.196 18.116 13.921
4.194 18.015 13.918
4.191 17.836 13.912
4.187 17.648 13.903
4.183 17.467 13.896
4.181 17.358 13.886
4.177 17.194 13.865
4.173 16.998 13.836
4.169 16.810 13.807
4.165 16.624 13.792
4.161 16.450 13.805
4.157 16.251 13.822
4.153 16.080 13.807
4.151 15.976 13.799
4.147 15.801 13.790
4.142 15.609 13.785
4.139 15.422 13.792
4.135 15.243 13.797
4.131 15.053 13.789
4.127 14.866 13.792
4.123 14.689 13.798
4.119 14.496 13.797
4.115 14.316 13.790
4.111 14.123 13.783
4.108 13.950 13.792
4.104 13.760 13.804
4.100 13.576 13.809
4.097 13.390 13.805
4.094 13.286 13.802
4.091 13.109 13.810
4.087 12.930 13.815
4.083 12.739 13.822
4.080 12.572 13.840
4.077 12.471 13.852
4.073 12.278 13.852
4.069 12.101 13.836
4.065 11.912 13.835
4.060 11.728 13.836
4.056 11.546 13.846
4.054 11.445 13.856
4.051 11.266 13.879
4.047 11.088 13.870
4.045 10.988 13.869
4.041 10.808 13.876
4.037 10.625 13.888
4.033 10.434 13.887
4.031 10.333 13.880
4.028 10.165 13.871
4.026 10.069 13.871
4.024 9.964 13.865
4.020 9.790 13.869
4.017 9.604 13.872
4.013 9.406 13.873
4.009 9.231 13.866
4.005 9.045 13.859
4.001 8.864 13.854
3.999 8.760 13.860
3.996 8.582 13.870
3.992 8.398 13.864
3.987 8.210 13.858
3.983 8.020 13.867
3.979 7.838 13.869
3.975 7.655 13.870
3.973 7.553 13.866
3.969 7.380 13.866
3.965 7.192 13.870
3.963 7.092 13.880
3.959 6.913 13.886
3.955 6.728 13.873
3.951 6.535 13.864
3.947 6.353 13.868
3.943 6.172 13.872
3.941 6.065 13.867
3.937 5.887 13.861
3.933 5.708 13.857
3.929 5.519 13.864
3.925 5.328 13.864
3.921 5.142 13.854
3.917 4.959 13.839
3.913 4.765 13.837
3.909 4.588 13.844
3.905 4.399 13.842
3.901 4.207 13.836
3.897 4.027 13.836
3.893 3.840 13.832
3.890 3.739 13.833
3.886 3.562 13.825
3.884 3.460 13.820
3.880 3.285 13.820
3.876 3.089 13.829
3.872 2.919 13.840
3.870 2.812 13.848
3.866 2.627 13.847
3.861 2.434 13.836
3.857 2.266 13.828
3.853 2.073 13.829
3.848 1.879 13.821
3.844 1.696 13.818
3.840 1.515 13.817
3.837 1.414 13.805
3.835 1.307 13.804
3.831 1.145 13.805
3.827 0.953 13.812
3.824 0.843 13.803
3.820 0.670 13.778
3.816 0.482 13.770
3.813 0.381 13.756
4.955 55.873 13.865
4.953 55.771 13.869
4.950 55.600 13.865
4.949 55.499 13.861
4.946 55.313 13.860
4.943 55.134 13.854
4.940 54.940 13.859
4.937 54.763 13.871
4.934 54.567 13.867
4.932 54.380 13.860
4.929 54.202 13.858
4.927 54.011 13.853
4.924 53.831 13.853
4.922 53.646 13.856
4.921 53.540 13.861
4.918 53.357 13.867
4.916 53.171 13.873
4.913 52.994 13.863
4.911 52.800 13.853
4.908 52.621 13.856
4.905 52.427 13.858
4.903 52.253 13.863
4.901 52.140 13.857
4.898 51.967 13.846
4.896 51.789 13.843
4.894 51.687 13.855
4.893 51.585 13.859
4.890 51.422 13.871
4.889 51.314 13.874
4.886 51.124 13.869
4.883 50.946 13.870
4.880 50.760 13.861
4.877 50.578 13.853
4.875 50.475 13.846
4.873 50.374 13.853
4.870 50.207 13.858
4.867 50.017 13.862
4.864 49.822 13.861
4.861 49.643 13.858
4.857 49.464 13.853
4.854 49.275 13.844
4.851 49.091 13.844
4.848 48.900 13.851
4.845 48.718 13.857
4.841 48.526 13.855
4.839 48.356 13.853
4.837 48.263 13.849
4.835 48.153 13.857
4.833 47.977 13.860
4.831 47.877 13.851
4.828 47.700 13.846
4.825 47.519 13.849
4.824 47.412 13.854
4.821 47.232 13.861
4.818 47.045 13.870
4.815 46.866 13.869
4.812 46.670 13.871
4.809 46.485 13.872
4.806 46.307 13.877
4.803 46.112 13.886
4.800 45.930 13.888
4.797 45.746 13.892
4.794 45.565 13.892
4.791 45.378 13.884
4.788 45.188 13.882
4.785 45.005 13.893
4.782 44.819 13.884
4.779 44.643 13.875
4.777 44.534 13.870
4.774 44.365 13.877
4.773 44.267 13.886
4.771 44.165 13.884
4.768 43.989 13.879
4.765 43.802 13.882
4.761 43.616 13.877
4.760 43.516 13.875
4.757 43.349 13.870
4.753 43.152 13.880
4.751 42.970 13.881
4.747 42.786 13.880
4.744 42.596 13.887
4.742 42.414 13.889
4.739 42.231 13.881
4.736 42.043 13.883
4.733 41.865 13.888
4.730 41.670 13.888
4.727 41.489 13.884
4.724 41.306 13.875
4.721 41.128 13.870
4.719 40.939 13.876
4.715 40.745 13.875
4.713 40.569 13.868
4.709 40.378 13.863
4.706 40.199 13.863
4.705 40.098 13.864
4.702 39.929 13.875
4.699 39.732 13.878
4.696 39.549 13.875
4.692 39.369 13.864
4.689 39.182 13.860
4.686 38.997 13.864
4.683 38.813 13.859
4.679 38.628 13.853
4.676 38.448 13.862
4.673 38.260 13.869
4.670 38.067 13.871
4.667 37.893 13.875
4.663 37.702 13.877
4.660 37.524 13.879
4.657 37.333 13.877
4.653 37.145 13.871
4.650 36.976 13.869
4.649 36.874 13.877
4.645 36.690 13.886
4.642 36.497 13.888
4.639 36.316 13.878
4.635 36.131 13.870
4.632 35.953 13.884
4.629 35.764 13.892
4.626 35.580 13.891
4.623 35.399 13.889
4.620 35.218 13.890
4.618 35.117 13.888
4.615 34.927 13.896
4.611 34.752 13.895
4.608 34.566 13.887
4.605 34.380 13.883
4.601 34.192 13.881
4.598 34.003 13.874
4.595 33.834 13.871
4.591 33.648 13.856
4.589 33.546 13.858
4.586 33.371 13.868
4.585 33.272 13.870
4.583 33.171 13.880
4.580 32.995 13.888
4.576 32.804 13.898
4.573 32.628 13.907
4.570 32.444 13.903
4.566 32.255 13.887
4.563 32.063 13.888
4.559 31.886 13.886
4.556 31.705 13.876
4.552 31.513 13.875
4.549 31.325 13.883
4.546 31.154 13.894
4.544 31.051 13.893
4.541 30.866 13.891
4.538 30.686 13.885
4.534 30.505 13.869
4.532 30.403 13.867
4.529 30.224 13.873
4.526 30.035 13.876
4.523 29.858 13.873
4.520 29.666 13.877
4.517 29.476 13.886
4.514 29.305 13.893
4.513 29.201 13.888
4.509 29.028 13.887
4.508 28.924 13.893
4.504 28.742 13.893
4.501 28.560 13.888
4.497 28.370 13.885
4.494 28.192 13.879
4.490 28.010 13.883
4.488 27.910 13.884
4.485 27.738 13.886
4.483 27.634 13.886
4.480 27.533 13.881
4.477 27.352 13.881
4.473 27.176 13.886
4.470 26.991 13.879
4.466 26.798 13.874
4.462 26.615 13.869
4.459 26.440 13.870
4.455 26.244 13.880
4.452 26.063 13.883
4.448 25.874 13.888
4.445 25.688 13.890
4.442 25.512 13.889
4.440 25.408 13.896
4.437 25.234 13.903
4.433 25.048 13.893
4.429 24.864 13.877
4.427 24.764 13.864
4.424 24.585 13.859
4.422 24.485 13.868
4.419 24.307 13.879
4.415 24.122 13.875
4.412 23.942 13.875
4.410 23.841 13.867
4.406 23.661 13.855
4.402 23.472 13.859
4.399 23.289 13.871
4.395 23.105 13.876
4.392 22.922 13.886
4.388 22.728 13.882
4.384 22.552 13.859
4.380 22.366 13.857
4.376 22.175 13.860
4.373 21.996 13.856
4.369 21.807 13.858
4.365 21.624 13.860
4.362 21.436 13.864
4.358 21.262 13.862
4.354 21.064 13.859
4.351 20.882 13.871
4.347 20.703 13.877
4.343 20.517 13.867
4.339 20.328 13.867
4.336 20.142 13.869
4.332 19.969 13.878
4.328 19.773 13.889
4.325 19.586 13.882
4.321 19.406 13.881
4.317 19.220 13.881
4.313 19.029 13.883
4.310 18.865 13.892
4.308 18.762 13.897
4.305 18.573 13.906
4.301 18.386 13.925
4.298 18.214 13.932
4.294 18.019 13.924
4.291 17.835 13.912
4.287 17.648 13.902
4.283 17.469 13.899
4.279 17.271 13.885
4.276 17.094 13.872
4.272 16.909 13.846
4.267 16.717 13.810
4.263 16.539 13.808
4.259 16.350 13.827
4.256 16.165 13.833
4.251 15.990 13.813
4.249 15.885 13.801
4.245 15.701 13.789
4.241 15.512 13.783
4.237 15.332 13.793
4.233 15.150 13.796
4.229 14.959 13.793
4.225 14.777 13.797
4.221 14.590 13.804
4.217 14.411 13.797
4.213 14.224 13.785
4.210 14.036 13.788
4.206 13.845 13.797
4.202 13.668 13.799
4.198 13.476 13.793
4.195 13.311 13.798
4.193 13.204 13.808
4.189 13.016 13.821
4.186 12.845 13.838
4.182 12.647 13.856
4.178 12.476 13.877
4.174 12.285 13.875
4.169 12.102 13.862
4.165 11.914 13.852
4.161 11.725 13.848
4.157 11.549 13.856
4.153 11.362 13.882
4.149 11.171 13.889
4.145 10.992 13.877
4.141 10.804 13.885
4.137 10.619 13.892
4.134 10.441 13.889
4.130 10.252 13.883
4.128 10.151 13.875
4.124 9.977 13.869
4.120 9.780 13.865
4.117 9.599 13.868
4.113 9.419 13.870
4.109 9.231 13.862
4.107 9.130 13.863
4.103 8.949 13.861
4.100 8.768 13.859
4.096 8.584 13.867
4.092 8.395 13.864
4.088 8.208 13.857
4.084 8.026 13.863
4.081 7.924 13.860
4.077 7.749 13.860
4.073 7.559 13.862
4.069 7.379 13.867
4.065 7.192 13.877
4.061 7.001 13.885
4.057 6.821 13.887
4.053 6.635 13.870
4.049 6.439 13.862
4.045 6.259 13.865
4.041 6.077 13.862
4.037 5.890 13.860
4.033 5.704 13.856
4.031 5.601 13.861
4.027 5.430 13.868
4.025 5.330 13.863
4.021 5.147 13.850
4.017 4.955 13.835
4.013 4.768 13.835
4.009 4.586 13.843
4.005 4.398 13.844
4.001 4.217 13.841
3.997 4.021 13.841
3.993 3.847 13.838
3.991 3.746 13.841
3.988 3.645 13.832
3.984 3.468 13.825
3.980 3.281 13.819
3.976 3.101 13.831
3.974 2.997 13.843
3.970 2.811 13.849
3.966 2.635 13.848
3.962 2.443 13.841
3.957 2.260 13.838
3.953 2.073 13.836
3.951 1.972 13.824
3.946 1.788 13.817
3.942 1.600 13.818
3.937 1.414 13.805
3.933 1.228 13.794
3.929 1.033 13.797
3.925 0.866 13.791
3.922 0.761 13.788
3.920 0.651 13.776
3.916 0.477 13.769
3.914 0.390 13.794
5.055 55.871 13.860
5.052 55.689 13.855
5.049 55.506 13.859
5.046 55.308 13.863
5.043 55.137 13.858
5.042 55.043 13.866
5.040 54.937 13.868
5.037 54.761 13.877
5.035 54.570 13.870
5.032 54.381 13.860
5.029 54.196 13.860
5.027 54.020 13.856
5.026 53.916 13.857
5.024 53.815 13.849
5.022 53.645 13.852
5.020 53.455 13.859
5.017 53.277 13.867
5.016 53.181 13.875
5.015 53.073 13.865
5.012 52.893 13.853
5.009 52.713 13.851
5.007 52.528 13.852
5.004 52.335 13.852
5.002 52.158 13.851
4.999 51.971 13.844
4.997 51.871 13.848
4.995 51.694 13.854
4.992 51.497 13.865
4.989 51.316 13.867
4.986 51.131 13.864
4.983 50.946 13.866
4.980 50.751 13.858
4.977 50.575 13.851
4.974 50.389 13.855
4.972 50.286 13.852
4.969 50.105 13.859
4.966 49.929 13.858
4.962 49.743 13.852
4.959 49.550 13.851
4.956 49.362 13.842
4.952 49.185 13.833
4.949 48.998 13.838
4.946 48.812 13.842
4.945 48.712 13.851
4.942 48.534 13.852
4.939 48.342 13.850
4.936 48.164 13.857
4.934 48.059 13.853
4.931 47.891 13.848
4.928 47.694 13.846
4.925 47.512 13.846
4.922 47.322 13.850
4.920 47.136 13.862
4.917 46.953 13.860
4.914 46.774 13.863
4.911 46.578 13.869
4.908 46.398 13.872
4.905 46.219 13.879
4.903 46.118 13.886
4.902 46.010 13.883
4.899 45.845 13.886
4.896 45.654 13.893
4.893 45.470 13.889
4.890 45.283 13.878
4.887 45.091 13.882
4.884 44.913 13.886
4.880 44.724 13.874
4.877 44.552 13.868
4.876 44.450 13.875
4.873 44.268 13.882
4.869 44.070 13.883
4.866 43.901 13.879
4.863 43.708 13.883
4.860 43.528 13.873
4.857 43.338 13.865
4.854 43.158 13.879
4.852 43.057 13.877
4.849 42.882 13.878
4.846 42.692 13.888
4.843 42.503 13.892
4.840 42.323 13.883
4.837 42.136 13.879
4.836 42.034 13.884
4.833 41.865 13.891
4.830 41.676 13.892
4.827 41.485 13.882
4.825 41.313 13.872
4.821 41.116 13.869
4.819 40.936 13.873
4.816 40.748 13.877
4.813 40.569 13.875
4.810 40.379 13.868
4.807 40.205 13.864
4.804 40.008 13.873
4.801 39.825 13.881
4.798 39.652 13.877
4.794 39.458 13.866
4.791 39.270 13.859
4.788 39.093 13.863
4.785 38.903 13.866
4.781 38.717 13.866
4.778 38.540 13.869
4.775 38.348 13.876
4.772 38.166 13.883
4.768 37.975 13.876
4.765 37.804 13.876
4.762 37.609 13.882
4.759 37.429 13.879
4.755 37.243 13.876
4.752 37.054 13.878
4.749 36.874 13.880
4.746 36.694 13.885
4.744 36.592 13.882
4.741 36.413 13.877
4.737 36.227 13.865
4.734 36.040 13.871
4.731 35.858 13.889
4.728 35.678 13.895
4.724 35.480 13.889
4.721 35.307 13.878
4.718 35.112 13.879
4.715 34.944 13.888
4.713 34.842 13.891
4.710 34.654 13.890
4.707 34.465 13.895
4.704 34.290 13.894
4.700 34.109 13.887
4.698 34.016 13.882
4.697 33.909 13.885
4.693 33.737 13.873
4.690 33.549 13.859
4.687 33.362 13.873
4.683 33.178 13.884
4.680 32.991 13.889
4.677 32.814 13.897
4.673 32.621 13.905
4.670 32.441 13.898
4.666 32.254 13.884
4.663 32.070 13.888
4.660 31.887 13.888
4.658 31.786 13.879
4.654 31.608 13.879
4.651 31.428 13.886
4.648 31.238 13.895
4.644 31.047 13.900
4.641 30.876 13.897
4.640 30.775 13.898
4.636 30.590 13.889
4.633 30.408 13.870
4.630 30.221 13.868
4.627 30.040 13.867
4.624 29.852 13.863
4.621 29.665 13.873
4.618 29.482 13.882
4.615 29.302 13.893
4.611 29.110 13.889
4.608 28.934 13.888
4.605 28.739 13.893
4.601 28.560 13.892
4.598 28.373 13.889
4.594 28.186 13.880
4.590 28.006 13.882
4.587 27.818 13.887
4.583 27.632 13.884
4.579 27.456 13.885
4.575 27.262 13.887
4.572 27.076 13.885
4.568 26.900 13.879
4.566 26.799 13.875
4.563 26.617 13.875
4.559 26.430 13.870
4.556 26.248 13.881
4.552 26.064 13.887
4.549 25.880 13.889
4.545 25.694 13.882
4.544 25.592 13.882
4.540 25.420 13.889
4.537 25.238 13.896
4.533 25.042 13.889
4.530 24.859 13.879
4.526 24.673 13.872
4.523 24.490 13.877
4.519 24.305 13.886
4.516 24.125 13.883
4.512 23.941 13.876
4.508 23.746 13.869
4.505 23.567 13.868
4.501 23.380 13.881
4.498 23.204 13.883
4.494 23.007 13.886
4.490 22.829 13.892
4.488 22.727 13.880
4.484 22.550 13.862
4.481 22.362 13.863
4.477 22.178 13.867
4.473 21.994 13.858
4.470 21.811 13.859
4.466 21.619 13.860
4.462 21.445 13.862
4.460 21.343 13.869
4.457 21.165 13.871
4.453 20.981 13.870
4.449 20.793 13.881
4.446 20.608 13.875
4.442 20.420 13.869
4.438 20.234 13.867
4.434 20.052 13.871
4.431 19.871 13.884
4.427 19.685 13.889
4.423 19.494 13.888
4.420 19.314 13.892
4.416 19.134 13.892
4.414 19.026 13.888
4.411 18.857 13.892
4.407 18.662 13.895
4.404 18.486 13.905
4.400 18.294 13.922
4.397 18.115 13.926
4.393 17.925 13.922
4.390 17.750 13.912
4.388 17.652 13.911
4.386 17.548 13.907
4.382 17.376 13.908
4.380 17.274 13.910
4.377 17.099 13.902
4.372 16.910 13.866
4.368 16.726 13.826
4.364 16.534 13.818
4.360 16.350 13.835
4.356 16.165 13.846
4.352 15.981 13.832
4.348 15.797 13.811
4.343 15.612 13.790
4.339 15.425 13.787
4.335 15.238 13.795
4.333 15.136 13.792
4.330 14.972 13.796
4.327 14.868 13.802
4.325 14.766 13.801
4.322 14.602 13.808
4.320 14.502 13.811
4.318 14.402 13.802
4.314 14.228 13.795
4.312 14.128 13.803
4.309 13.948 13.811
4.305 13.756 13.808
4.301 13.583 13.801
4.297 13.388 13.799
4.293 13.202 13.807
4.290 13.019 13.827
4.286 12.839 13.851
4.283 12.662 13.868
4.280 12.558 13.876
4.277 12.382 13.887
4.272 12.191 13.881
4.268 12.014 13.875
4.264 11.825 13.865
4.259 11.629 13.862
4.256 11.459 13.872
4.253 11.360 13.885
4.250 11.173 13.894
4.245 10.993 13.882
4.242 10.812 13.889
4.240 10.710 13.889
4.236 10.528 13.884
4.232 10.338 13.881
4.228 10.161 13.877
4.225 9.976 13.869
4.221 9.781 13.867
4.217 9.593 13.867
4.214 9.423 13.862
4.212 9.322 13.864
4.208 9.141 13.863
4.204 8.956 13.863
4.202 8.856 13.860
4.200 8.753 13.864
4.196 8.586 13.868
4.192 8.399 13.867
4.190 8.300 13.860
4.188 8.199 13.860
4.184 8.029 13.858
4.180 7.834 13.859
4.176 7.657 13.860
4.172 7.466 13.863
4.168 7.280 13.873
4.164 7.106 13.885
4.160 6.911 13.891
4.156 6.722 13.883
4.152 6.543 13.867
4.148 6.357 13.867
4.145 6.252 13.862
4.142 6.075 13.859
4.138 5.882 13.863
4.134 5.710 13.861
4.130 5.512 13.866
4.126 5.335 13.871
4.122 5.143 13.852
4.117 4.953 13.842
4.114 4.777 13.844
4.110 4.579 13.848
4.106 4.399 13.847
4.102 4.215 13.844
4.098 4.027 13.842
4.093 3.835 13.840
4.089 3.661 13.834
4.085 3.465 13.824
4.081 3.277 13.818
4.077 3.091 13.825
4.073 2.913 13.831
4.068 2.713 13.832
4.064 2.544 13.829
4.060 2.350 13.827
4.056 2.156 13.833
4.051 1.976 13.828
4.047 1.790 13.821
4.043 1.604 13.824
4.038 1.417 13.805
4.034 1.233 13.793
4.029 1.043 13.795
4.027 0.939 13.794
4.023 0.759 13.778
4.018 0.572 13.772
4.015 0.384 13.808
5.156 55.879 13.852
5.153 55.683 13.846
5.150 55.510 13.851
5.147 55.314 13.856
5.144 55.127 13.859
5.141 54.946 13.870
5.138 54.755 13.877
5.136 54.563 13.864
5.133 54.389 13.859
5.131 54.199 13.865
5.128 54.015 13.858
5.125 53.827 13.851
5.123 53.635 13.848
5.121 53.458 13.857
5.120 53.358 13.865
5.117 53.178 13.872
5.115 52.991 13.863
5.112 52.803 13.853
5.109 52.618 13.854
5.107 52.432 13.852
5.104 52.243 13.848
5.101 52.063 13.847
5.098 51.873 13.849
5.096 51.688 13.855
5.093 51.502 13.861
5.090 51.319 13.863
5.087 51.131 13.863
5.084 50.945 13.863
5.081 50.757 13.858
5.078 50.570 13.847
5.075 50.390 13.855
5.072 50.203 13.865
5.068 50.018 13.864
5.065 49.826 13.861
5.062 49.647 13.856
5.059 49.458 13.851
5.055 49.273 13.845
5.052 49.086 13.839
5.049 48.904 13.845
5.046 48.718 13.852
5.043 48.535 13.850
5.040 48.344 13.847
5.037 48.165 13.855
5.034 47.969 13.854
5.031 47.793 13.852
5.028 47.602 13.856
5.025 47.417 13.856
5.022 47.227 13.862
5.019 47.049 13.871
5.016 46.859 13.870
5.014 46.682 13.877
5.010 46.484 13.884
5.007 46.297 13.881
5.005 46.121 13.880
5.002 45.926 13.889
4.999 45.743 13.895
4.996 45.563 13.896
4.993 45.381 13.886
4.989 45.194 13.877
4.986 45.003 13.882
4.983 44.823 13.876
4.980 44.630 13.871
4.977 44.451 13.875
4.974 44.267 13.883
4.971 44.079 13.884
4.969 43.979 13.876
4.966 43.810 13.880
4.963 43.615 13.876
4.959 43.436 13.860
4.956 43.250 13.863
4.953 43.063 13.869
4.950 42.868 13.870
4.947 42.695 13.879
4.944 42.510 13.886
4.941 42.320 13.876
4.939 42.144 13.875
4.936 41.947 13.885
4.933 41.772 13.890
4.932 41.672 13.891
4.929 41.491 13.882
4.926 41.306 13.874
4.923 41.119 13.869
4.920 40.940 13.871
4.917 40.753 13.883
4.914 40.569 13.879
4.911 40.377 13.869
4.908 40.195 13.867
4.905 40.013 13.877
4.902 39.834 13.884
4.900 39.731 13.881
4.897 39.547 13.874
4.894 39.367 13.863
4.891 39.184 13.861
4.888 39.001 13.865
4.884 38.817 13.866
4.881 38.625 13.867
4.878 38.442 13.874
4.875 38.254 13.879
4.871 38.075 13.875
4.868 37.896 13.871
4.865 37.704 13.877
4.862 37.523 13.879
4.858 37.332 13.876
4.855 37.152 13.875
4.852 36.963 13.883
4.848 36.772 13.885
4.845 36.601 13.887
4.842 36.413 13.881
4.838 36.224 13.870
4.835 36.054 13.872
4.832 35.855 13.888
4.831 35.755 13.900
4.828 35.585 13.904
4.824 35.395 13.892
4.821 35.212 13.885
4.818 35.025 13.890
4.814 34.839 13.892
4.811 34.658 13.888
4.808 34.477 13.893
4.806 34.373 13.891
4.803 34.195 13.887
4.800 34.010 13.885
4.796 33.830 13.879
4.793 33.636 13.866
4.789 33.456 13.871
4.786 33.275 13.885
4.783 33.092 13.887
4.781 32.988 13.894
4.778 32.809 13.902
4.775 32.629 13.905
4.771 32.433 13.894
4.768 32.257 13.877
4.764 32.071 13.875
4.761 31.885 13.876
4.757 31.702 13.872
4.754 31.519 13.884
4.751 31.332 13.896
4.747 31.145 13.899
4.744 30.959 13.902
4.741 30.772 13.895
4.737 30.593 13.887
4.734 30.405 13.876
4.731 30.226 13.871
4.728 30.036 13.869
4.725 29.853 13.864
4.722 29.667 13.869
4.719 29.487 13.879
4.716 29.298 13.884
4.712 29.106 13.880
4.709 28.935 13.886
4.706 28.739 13.888
4.703 28.563 13.891
4.699 28.371 13.889
4.695 28.187 13.877
4.691 28.002 13.881
4.688 27.822 13.887
4.684 27.640 13.883
4.680 27.446 13.879
4.677 27.265 13.879
4.673 27.078 13.878
4.669 26.899 13.877
4.666 26.708 13.881
4.662 26.523 13.879
4.659 26.348 13.884
4.657 26.244 13.886
4.654 26.061 13.890
4.650 25.877 13.889
4.648 25.774 13.889
4.645 25.608 13.880
4.641 25.410 13.879
4.638 25.228 13.888
4.635 25.051 13.885
4.633 24.946 13.874
4.629 24.776 13.869
4.627 24.668 13.878
4.624 24.498 13.888
4.620 24.299 13.897
4.617 24.122 13.896
4.613 23.932 13.885
4.610 23.756 13.879
4.606 23.565 13.878
4.602 23.383 13.886
4.599 23.192 13.883
4.595 23.013 13.878
4.591 22.825 13.879
4.588 22.647 13.867
4.585 22.540 13.858
4.582 22.370 13.863
4.578 22.182 13.865
4.574 21.994 13.864
4.571 21.809 13.863
4.567 21.620 13.859
4.563 21.441 13.867
4.560 21.259 13.873
4.556 21.069 13.869
4.552 20.878 13.874
4.549 20.703 13.871
4.545 20.514 13.861
4.541 20.332 13.858
4.537 20.143 13.854
4.533 19.959 13.862
4.530 19.778 13.881
4.526 19.588 13.883
4.523 19.412 13.888
4.519 19.213 13.891
4.515 19.041 13.892
4.512 18.852 13.890
4.508 18.669 13.892
4.504 18.474 13.899
4.501 18.294 13.914
4.498 18.118 13.922
4.494 17.926 13.919
4.491 17.740 13.913
4.487 17.565 13.909
4.485 17.464 13.915
4.482 17.285 13.929
4.478 17.091 13.930
4.474 16.913 13.890
4.471 16.817 13.861
4.467 16.622 13.832
4.463 16.446 13.836
4.460 16.259 13.854
4.455 16.072 13.852
4.451 15.897 13.837
4.447 15.699 13.810
4.442 15.511 13.789
4.438 15.336 13.793
4.435 15.152 13.796
4.432 15.051 13.801
4.429 14.874 13.814
4.425 14.682 13.818
4.421 14.506 13.816
4.417 14.309 13.813
4.414 14.131 13.824
4.410 13.946 13.833
4.406 13.770 13.822
4.404 13.664 13.811
4.400 13.485 13.802
4.396 13.297 13.799
4.393 13.116 13.808
4.389 12.936 13.829
4.387 12.829 13.845
4.384 12.659 13.859
4.379 12.467 13.869
4.376 12.288 13.878
4.371 12.103 13.876
4.369 12.002 13.873
4.365 11.825 13.870
4.360 11.630 13.862
4.357 11.454 13.872
4.353 11.273 13.888
4.349 11.086 13.882
4.346 10.982 13.880
4.343 10.806 13.885
4.339 10.622 13.888
4.335 10.441 13.878
4.331 10.253 13.876
4.327 10.058 13.873
4.324 9.876 13.871
4.320 9.693 13.868
4.317 9.513 13.863
4.313 9.318 13.857
4.309 9.139 13.861
4.305 8.959 13.871
4.303 8.861 13.871
4.301 8.757 13.877
4.298 8.583 13.881
4.295 8.477 13.874
4.292 8.306 13.868
4.288 8.123 13.865
4.283 7.931 13.860
4.279 7.743 13.854
4.275 7.553 13.855
4.271 7.375 13.862
4.269 7.275 13.868
4.265 7.102 13.878
4.261 6.911 13.889
4.257 6.731 13.881
4.253 6.534 13.872
4.249 6.360 13.870
4.245 6.166 13.869
4.241 5.987 13.875
4.237 5.793 13.880
4.233 5.614 13.873
4.231 5.512 13.869
4.227 5.335 13.870
4.223 5.145 13.852
4.219 4.958 13.843
4.215 4.765 13.845
4.211 4.583 13.848
4.207 4.399 13.843
4.203 4.215 13.837
4.199 4.023 13.839
4.195 3.844 13.839
4.190 3.645 13.837
4.186 3.472 13.834
4.182 3.282 13.822
4.178 3.100 13.825
4.176 2.996 13.834
4.172 2.822 13.837
4.169 2.717 13.831
4.165 2.540 13.830
4.161 2.346 13.834
4.157 2.171 13.844
4.155 2.071 13.847
4.150 1.883 13.835
4.146 1.699 13.834
4.142 1.508 13.826
4.137 1.321 13.807
4.133 1.130 13.806
4.129 0.951 13.804
4.124 0.757 13.792
4.120 0.575 13.770
4.116 0.389 13.798
5.257 55.873 13.852
5.254 55.699 13.844
5.251 55.500 13.850
5.248 55.315 13.857
5.245 55.124 13.862
5.242 54.947 13.868
5.239 54.753 13.869
5.237 54.574 13.857
5.234 54.383 13.853
5.231 54.195 13.863
5.229 54.014 13.856
5.226 53.834 13.848
5.225 53.726 13.851
5.223 53.554 13.853
5.222 53.461 13.852
5.220 53.354 13.862
5.218 53.171 13.870
5.216 52.995 13.860
5.213 52.798 13.851
5.210 52.625 13.861
5.209 52.532 13.855
5.207 52.419 13.856
5.205 52.254 13.846
5.202 52.061 13.844
5.199 51.876 13.846
5.196 51.690 13.846
5.193 51.496 13.851
5.191 51.320 13.865
5.188 51.134 13.864
5.185 50.940 13.865
5.182 50.754 13.859
5.179 50.582 13.849
5.177 50.486 13.845
5.175 50.376 13.856
5.173 50.206 13.866
5.169 50.017 13.864
5.166 49.830 13.858
5.163 49.641 13.856
5.160 49.466 13.856
5.156 49.274 13.853
5.153 49.084 13.846
5.150 48.901 13.847
5.147 48.717 13.855
5.144 48.533 13.850
5.141 48.349 13.845
5.139 48.247 13.841
5.136 48.066 13.845
5.133 47.879 13.847
5.130 47.702 13.852
5.127 47.508 13.852
5.125 47.329 13.855
5.123 47.227 13.864
5.120 47.051 13.872
5.117 46.858 13.874
5.114 46.673 13.881
5.111 46.483 13.888
5.108 46.302 13.886
5.105 46.118 13.884
5.103 45.935 13.888
5.100 45.748 13.894
5.098 45.645 13.891
5.095 45.461 13.885
5.092 45.286 13.867
5.088 45.096 13.863
5.085 44.916 13.866
5.082 44.736 13.863
5.079 44.542 13.867
5.076 44.360 13.874
5.073 44.178 13.876
5.070 43.990 13.875
5.068 43.888 13.882
5.065 43.709 13.887
5.062 43.528 13.877
5.060 43.428 13.867
5.057 43.247 13.868
5.054 43.060 13.871
5.051 42.880 13.867
5.048 42.697 13.874
5.045 42.505 13.884
5.042 42.323 13.877
5.041 42.221 13.877
5.038 42.051 13.880
5.035 41.854 13.889
5.032 41.682 13.890
5.029 41.486 13.880
5.026 41.304 13.876
5.024 41.125 13.870
5.021 40.933 13.871
5.018 40.752 13.882
5.015 40.565 13.884
5.012 40.387 13.878
5.009 40.191 13.874
5.006 40.010 13.884
5.003 39.826 13.893
5.000 39.649 13.888
4.998 39.545 13.879
4.995 39.367 13.868
4.991 39.181 13.861
4.988 39.000 13.868
4.985 38.817 13.870
4.982 38.622 13.871
4.979 38.442 13.883
4.976 38.264 13.884
4.974 38.161 13.883
4.971 37.984 13.875
4.967 37.792 13.879
4.964 37.607 13.882
4.961 37.435 13.881
4.957 37.242 13.882
4.954 37.058 13.895
4.951 36.876 13.903
4.948 36.681 13.905
4.944 36.501 13.906
4.941 36.319 13.893
4.938 36.138 13.887
4.935 35.947 13.891
4.932 35.763 13.907
4.928 35.578 13.906
4.925 35.395 13.896
4.922 35.211 13.888
4.918 35.027 13.891
4.915 34.845 13.892
4.912 34.654 13.889
4.909 34.469 13.894
4.905 34.287 13.894
4.902 34.106 13.888
4.899 33.913 13.891
4.895 33.736 13.885
4.892 33.550 13.881
4.889 33.358 13.894
4.886 33.181 13.896
4.882 32.994 13.891
4.879 32.808 13.893
4.875 32.625 13.896
4.872 32.442 13.881
4.868 32.255 13.869
4.865 32.066 13.869
4.861 31.887 13.871
4.858 31.696 13.868
4.855 31.517 13.885
4.851 31.334 13.898
4.848 31.144 13.894
4.845 30.966 13.895
4.841 30.775 13.892
4.838 30.592 13.884
4.835 30.405 13.875
4.832 30.222 13.870
4.829 30.040 13.865
4.825 29.853 13.863
4.822 29.667 13.865
4.820 29.489 13.875
4.816 29.293 13.879
4.813 29.111 13.875
4.810 28.927 13.882
4.807 28.750 13.888
4.803 28.552 13.888
4.800 28.374 13.885
4.796 28.189 13.871
4.792 28.005 13.877
4.789 27.818 13.884
4.785 27.637 13.879
4.781 27.447 13.876
4.777 27.263 13.875
4.774 27.082 13.875
4.770 26.891 13.884
4.767 26.709 13.890
4.763 26.528 13.884
4.759 26.340 13.886
4.756 26.161 13.889
4.754 26.062 13.885
4.752 25.961 13.890
4.749 25.790 13.886
4.747 25.684 13.875
4.744 25.517 13.866
4.742 25.423 13.873
4.740 25.314 13.874
4.737 25.133 13.875
4.733 24.959 13.867
4.730 24.773 13.869
4.726 24.576 13.883
4.723 24.407 13.898
4.719 24.210 13.902
4.716 24.036 13.896
4.714 23.939 13.895
4.712 23.836 13.888
4.708 23.661 13.882
4.705 23.469 13.882
4.701 23.297 13.884
4.699 23.196 13.881
4.695 23.010 13.863
4.692 22.824 13.867
4.688 22.641 13.862
4.684 22.457 13.860
4.681 22.269 13.872
4.677 22.090 13.877
4.673 21.898 13.882
4.670 21.721 13.875
4.666 21.528 13.875
4.662 21.349 13.888
4.659 21.168 13.884
4.655 20.976 13.882
4.651 20.791 13.885
4.647 20.606 13.873
4.643 20.417 13.865
4.640 20.243 13.858
4.636 20.052 13.852
4.632 19.867 13.864
4.629 19.684 13.879
4.625 19.497 13.887
4.621 19.314 13.891
4.618 19.131 13.894
4.614 18.938 13.891
4.610 18.758 13.880
4.607 18.578 13.879
4.603 18.388 13.892
4.600 18.204 13.904
4.598 18.104 13.904
4.595 17.929 13.914
4.591 17.744 13.913
4.588 17.566 13.909
4.586 17.462 13.918
4.584 17.362 13.925
4.581 17.194 13.939
4.577 17.000 13.922
4.572 16.809 13.870
4.568 16.627 13.839
4.564 16.449 13.841
4.560 16.257 13.856
4.556 16.083 13.863
4.552 15.899 13.854
4.550 15.793 13.849
4.547 15.692 13.832
4.543 15.517 13.812
4.539 15.331 13.814
4.535 15.149 13.817
4.531 14.960 13.824
4.528 14.785 13.831
4.524 14.593 13.826
4.520 14.407 13.822
4.516 14.230 13.836
4.513 14.042 13.856
4.509 13.848 13.854
4.505 13.678 13.841
4.503 13.576 13.839
4.499 13.390 13.826
4.495 13.206 13.823
4.492 13.022 13.829
4.488 12.844 13.852
4.484 12.654 13.860
4.480 12.466 13.856
4.476 12.286 13.866
4.472 12.103 13.870
4.468 11.913 13.875
4.463 11.727 13.868
4.459 11.550 13.870
4.455 11.358 13.888
4.451 11.179 13.887
4.447 10.989 13.878
4.443 10.804 13.878
4.439 10.619 13.881
4.435 10.437 13.872
4.431 10.244 13.864
4.428 10.068 13.869
4.424 9.880 13.871
4.421 9.687 13.869
4.417 9.504 13.862
4.413 9.333 13.854
4.411 9.235 13.853
4.409 9.127 13.864
4.406 8.953 13.874
4.402 8.771 13.879
4.398 8.587 13.884
4.394 8.391 13.875
4.390 8.211 13.874
4.386 8.019 13.873
4.382 7.842 13.863
4.379 7.742 13.854
4.375 7.559 13.856
4.372 7.381 13.862
4.369 7.280 13.867
4.366 7.103 13.881
4.362 6.911 13.900
4.359 6.809 13.894
4.355 6.634 13.881
4.351 6.447 13.878
4.347 6.263 13.872
4.343 6.072 13.875
4.340 5.898 13.884
4.338 5.795 13.886
4.335 5.691 13.875
4.332 5.533 13.867
4.329 5.419 13.868
4.325 5.242 13.857
4.323 5.142 13.843
4.319 4.959 13.842
4.315 4.777 13.849
4.311 4.585 13.851
4.307 4.394 13.846
4.303 4.215 13.837
4.299 4.029 13.835
4.297 3.927 13.840
4.293 3.749 13.840
4.289 3.564 13.843
4.285 3.372 13.836
4.280 3.186 13.830
4.276 3.002 13.838
4.272 2.816 13.838
4.268 2.627 13.836
4.264 2.450 13.839
4.260 2.257 13.850
4.255 2.065 13.847
4.251 1.889 13.839
4.247 1.693 13.840
4.242 1.512 13.834
4.238 1.330 13.820
4.234 1.142 13.820
4.231 1.040 13.816
4.227 0.851 13.804
4.222 0.673 13.784
4.220 0.566 13.790
4.218 0.478 13.787
5.357 55.879 13.849
5.355 55.778 13.851
5.352 55.594 13.854
5.349 55.416 13.861
5.346 55.223 13.873
5.344 55.030 13.876
5.342 54.929 13.870
5.339 54.752 13.868
5.337 54.582 13.858
5.335 54.480 13.858
5.333 54.294 13.865
5.330 54.099 13.868
5.328 53.924 13.854
5.325 53.733 13.848
5.323 53.541 13.854
5.321 53.370 13.866
5.319 53.268 13.865
5.317 53.082 13.861
5.315 52.981 13.858
5.313 52.807 13.851
5.311 52.705 13.850
5.309 52.530 13.856
5.306 52.336 13.850
5.303 52.154 13.843
5.301 51.976 13.842
5.299 51.873 13.846
5.296 51.694 13.843
5.294 51.503 13.853
5.292 51.402 13.855
5.289 51.214 13.859
5.286 51.041 13.858
5.283 50.862 13.852
5.282 50.760 13.851
5.279 50.568 13.848
5.276 50.397 13.856
5.274 50.285 13.857
5.271 50.103 13.866
5.268 49.927 13.855
5.265 49.747 13.851
5.263 49.634 13.858
5.260 49.464 13.859
5.256 49.274 13.851
5.253 49.086 13.847
5.250 48.905 13.847
5.247 48.715 13.854
5.244 48.531 13.855
5.241 48.345 13.847
5.238 48.162 13.849
5.235 47.975 13.851
5.232 47.779 13.853
5.229 47.611 13.860
5.226 47.422 13.860
5.223 47.236 13.864
5.220 47.037 13.874
5.217 46.859 13.875
5.214 46.676 13.882
5.211 46.485 13.891
5.209 46.305 13.887
5.207 46.204 13.880
5.204 46.031 13.880
5.202 45.927 13.885
5.199 45.745 13.889
5.197 45.564 13.892
5.193 45.378 13.882
5.190 45.187 13.864
5.187 45.015 13.863
5.185 44.915 13.860
5.182 44.731 13.864
5.179 44.542 13.869
5.176 44.359 13.872
5.173 44.172 13.874
5.170 43.994 13.875
5.167 43.802 13.879
5.165 43.701 13.885
5.162 43.532 13.879
5.160 43.438 13.872
5.159 43.332 13.875
5.156 43.165 13.880
5.154 43.062 13.874
5.151 42.880 13.866
5.149 42.780 13.869
5.147 42.599 13.880
5.144 42.415 13.879
5.141 42.235 13.872
5.138 42.045 13.875
5.135 41.857 13.879
5.132 41.674 13.879
5.129 41.491 13.877
5.127 41.309 13.875
5.123 41.117 13.865
5.121 40.938 13.866
5.118 40.748 13.881
5.115 40.574 13.882
5.112 40.379 13.876
5.109 40.196 13.874
5.106 40.020 13.884
5.103 39.825 13.894
5.100 39.642 13.895
5.096 39.453 13.885
5.093 39.278 13.872
5.090 39.088 13.869
5.087 38.900 13.871
5.084 38.722 13.873
5.081 38.540 13.879
5.077 38.346 13.887
5.074 38.163 13.880
5.071 37.983 13.876
5.067 37.803 13.882
5.064 37.616 13.882
5.062 37.512 13.877
5.059 37.338 13.876
5.056 37.150 13.880
5.053 36.964 13.891
5.049 36.784 13.898
5.046 36.596 13.904
5.043 36.409 13.900
5.040 36.229 13.892
5.036 36.039 13.889
5.033 35.854 13.898
5.030 35.674 13.905
5.027 35.493 13.896
5.023 35.303 13.886
5.020 35.116 13.882
5.017 34.938 13.888
5.015 34.835 13.892
5.012 34.658 13.892
5.009 34.472 13.897
5.006 34.290 13.897
5.002 34.096 13.889
4.999 33.926 13.892
4.995 33.731 13.892
4.992 33.546 13.891
4.989 33.366 13.901
4.986 33.174 13.902
4.982 32.990 13.894
4.979 32.814 13.892
4.975 32.625 13.896
4.973 32.524 13.885
4.970 32.354 13.868
4.966 32.168 13.859
4.963 31.978 13.861
4.959 31.793 13.860
4.956 31.612 13.866
4.954 31.510 13.878
4.951 31.333 13.889
4.948 31.141 13.892
4.945 30.959 13.889
4.941 30.781 13.884
4.938 30.597 13.881
4.935 30.405 13.875
4.932 30.223 13.866
4.928 30.032 13.864
4.926 29.854 13.864
4.923 29.669 13.866
4.920 29.484 13.877
4.916 29.299 13.877
4.913 29.117 13.876
4.910 28.926 13.878
4.907 28.742 13.884
4.903 28.558 13.888
4.900 28.380 13.883
4.896 28.190 13.870
4.892 27.999 13.873
4.888 27.813 13.879
4.885 27.638 13.876
4.881 27.451 13.876
4.877 27.264 13.875
4.874 27.079 13.877
4.870 26.905 13.895
4.869 26.804 13.896
4.867 26.702 13.897
4.863 26.525 13.884
4.861 26.423 13.879
4.858 26.246 13.883
4.854 26.070 13.887
4.851 25.875 13.885
4.847 25.692 13.879
4.844 25.507 13.876
4.841 25.336 13.882
4.839 25.237 13.885
4.837 25.132 13.880
4.833 24.952 13.874
4.830 24.768 13.871
4.826 24.583 13.884
4.823 24.395 13.893
4.820 24.222 13.890
4.818 24.120 13.893
4.814 23.932 13.893
4.810 23.754 13.882
4.807 23.571 13.877
4.805 23.467 13.878
4.801 23.300 13.880
4.799 23.197 13.875
4.797 23.097 13.862
4.794 22.919 13.862
4.790 22.734 13.867
4.786 22.551 13.861
4.783 22.361 13.866
4.779 22.183 13.872
4.775 21.993 13.879
4.772 21.808 13.880
4.768 21.626 13.874
4.764 21.441 13.878
4.761 21.251 13.883
4.757 21.072 13.882
4.753 20.890 13.883
4.749 20.697 13.881
4.746 20.520 13.868
4.744 20.426 13.868
4.741 20.320 13.860
4.738 20.154 13.844
4.736 20.058 13.844
4.734 19.953 13.845
4.730 19.771 13.862
4.727 19.593 13.875
4.723 19.405 13.885
4.720 19.221 13.896
4.716 19.031 13.894
4.712 18.852 13.886
4.709 18.668 13.873
4.705 18.483 13.872
4.701 18.295 13.880
4.698 18.109 13.890
4.695 17.934 13.907
4.691 17.736 13.905
4.688 17.556 13.899
4.684 17.376 13.916
4.681 17.189 13.934
4.677 17.004 13.919
4.672 16.819 13.877
4.668 16.638 13.856
4.666 16.532 13.857
4.662 16.356 13.861
4.658 16.167 13.870
4.654 15.981 13.872
4.650 15.802 13.864
4.646 15.610 13.841
4.642 15.431 13.840
4.638 15.240 13.846
4.634 15.057 13.846
4.630 14.874 13.859
4.626 14.690 13.860
4.624 14.590 13.850
4.621 14.418 13.846
4.617 14.224 13.862
4.613 14.041 13.876
4.610 13.861 13.871
4.605 13.666 13.858
4.602 13.497 13.843
4.600 13.390 13.839
4.596 13.209 13.831
4.592 13.023 13.835
4.588 12.834 13.855
4.584 12.658 13.861
4.580 12.467 13.853
4.576 12.287 13.857
4.572 12.098 13.864
4.568 11.913 13.875
4.563 11.730 13.872
4.559 11.549 13.877
4.555 11.360 13.893
4.551 11.175 13.887
4.547 10.995 13.873
4.543 10.807 13.876
4.539 10.619 13.880
4.536 10.436 13.870
4.532 10.246 13.866
4.528 10.066 13.870
4.525 9.881 13.872
4.521 9.695 13.869
4.517 9.505 13.863
4.513 9.316 13.856
4.510 9.143 13.864
4.508 9.041 13.867
4.506 8.940 13.874
4.502 8.772 13.876
4.498 8.584 13.879
4.494 8.395 13.869
4.490 8.210 13.870
4.486 8.026 13.879
4.482 7.839 13.873
4.478 7.651 13.866
4.474 7.470 13.874
4.470 7.279 13.876
4.466 7.100 13.885
4.462 6.923 13.899
4.460 6.817 13.892
4.456 6.641 13.882
4.454 6.540 13.882
4.451 6.439 13.874
4.448 6.271 13.868
4.446 6.163 13.875
4.443 6.061 13.874
4.440 5.894 13.876
4.436 5.709 13.868
4.432 5.515 13.861
4.427 5.328 13.851
4.425 5.228 13.852
4.422 5.054 13.845
4.417 4.858 13.855
4.414 4.685 13.864
4.410 4.495 13.854
4.405 4.306 13.846
4.401 4.117 13.841
4.397 3.932 13.837
4.393 3.747 13.836
4.389 3.563 13.839
4.385 3.376 13.834
4.381 3.186 13.828
4.377 3.003 13.834
4.372 2.812 13.836
4.368 2.628 13.831
4.364 2.440 13.838
4.360 2.262 13.852
4.356 2.069 13.847
4.351 1.887 13.840
4.347 1.714 13.842
4.345 1.619 13.837
4.342 1.504 13.835
4.340 1.402 13.823
4.336 1.222 13.815
4.332 1.052 13.819
4.330 0.954 13.819
4.327 0.852 13.806
4.323 0.668 13.789
4.318 0.486 13.788
5.457 55.876 13.852
5.454 55.684 13.848
5.451 55.501 13.854
5.450 55.401 13.865
5.447 55.225 13.871
5.444 55.037 13.878
5.441 54.848 13.875
5.438 54.663 13.868
5.436 54.476 13.859
5.433 54.293 13.864
5.431 54.104 13.866
5.428 53.921 13.852
5.427 53.821 13.842
5.424 53.648 13.848
5.423 53.545 13.859
5.421 53.358 13.869
5.419 53.178 13.867
5.416 52.982 13.851
5.413 52.810 13.847
5.411 52.616 13.857
5.408 52.435 13.856
5.405 52.250 13.853
5.402 52.051 13.849
5.400 51.880 13.845
5.397 51.688 13.839
5.394 51.503 13.853
5.391 51.313 13.866
5.388 51.131 13.859
5.385 50.949 13.852
5.382 50.756 13.844
5.379 50.575 13.843
5.376 50.392 13.856
5.374 50.286 13.859
5.371 50.107 13.864
5.368 49.923 13.852
5.365 49.746 13.847
5.361 49.549 13.851
5.358 49.367 13.846
5.355 49.177 13.845
5.352 49.002 13.845
5.350 48.902 13.852
5.347 48.717 13.859
5.344 48.530 13.861
5.341 48.348 13.850
5.338 48.157 13.848
5.335 47.974 13.856
5.332 47.793 13.855
5.330 47.685 13.851
5.328 47.510 13.858
5.325 47.315 13.859
5.322 47.144 13.864
5.321 47.044 13.873
5.318 46.864 13.877
5.316 46.762 13.875
5.313 46.584 13.883
5.312 46.484 13.892
5.309 46.307 13.890
5.306 46.115 13.886
5.303 45.930 13.883
5.300 45.753 13.883
5.297 45.558 13.889
5.294 45.373 13.886
5.290 45.196 13.865
5.287 45.009 13.860
5.284 44.816 13.858
5.281 44.640 13.865
5.278 44.451 13.870
5.275 44.262 13.869
5.272 44.081 13.876
5.269 43.896 13.880
5.266 43.715 13.885
5.264 43.612 13.878
5.261 43.428 13.873
5.258 43.251 13.883
5.255 43.060 13.885
5.251 42.878 13.870
5.248 42.690 13.873
5.246 42.508 13.879
5.243 42.325 13.870
5.241 42.224 13.871
5.238 42.045 13.878
5.235 41.861 13.879
5.233 41.679 13.875
5.230 41.486 13.877
5.227 41.311 13.875
5.224 41.127 13.866
5.222 41.024 13.862
5.220 40.841 13.877
5.217 40.657 13.881
5.214 40.479 13.877
5.210 40.285 13.872
5.208 40.103 13.878
5.205 39.924 13.887
5.202 39.735 13.897
5.198 39.548 13.898
5.195 39.364 13.883
5.192 39.183 13.868
5.189 39.001 13.867
5.185 38.812 13.868
5.182 38.627 13.873
5.179 38.442 13.881
5.176 38.259 13.880
5.172 38.075 13.874
5.171 37.975 13.878
5.168 37.795 13.885
5.164 37.614 13.885
5.161 37.429 13.881
5.158 37.245 13.880
5.156 37.144 13.876
5.153 36.965 13.880
5.149 36.781 13.887
5.146 36.588 13.895
5.143 36.414 13.899
5.140 36.231 13.896
5.136 36.038 13.888
5.133 35.860 13.894
5.130 35.670 13.896
5.127 35.489 13.891
5.124 35.312 13.885
5.122 35.205 13.886
5.119 35.028 13.889
5.115 34.842 13.892
5.112 34.658 13.898
5.109 34.470 13.899
5.106 34.283 13.896
5.102 34.107 13.893
5.100 34.002 13.888
5.097 33.825 13.892
5.094 33.643 13.890
5.091 33.454 13.891
5.087 33.270 13.897
5.084 33.093 13.888
5.080 32.901 13.883
5.077 32.709 13.893
5.074 32.537 13.894
5.072 32.436 13.894
5.068 32.256 13.877
5.065 32.069 13.870
5.062 31.888 13.873
5.058 31.702 13.872
5.055 31.517 13.882
5.053 31.416 13.884
5.050 31.240 13.891
5.047 31.057 13.887
5.043 30.866 13.876
5.040 30.681 13.875
5.037 30.499 13.870
5.033 30.315 13.861
5.030 30.131 13.861
5.027 29.941 13.866
5.024 29.759 13.863
5.021 29.579 13.870
5.018 29.390 13.875
5.015 29.199 13.867
5.012 29.029 13.869
5.008 28.834 13.869
5.005 28.659 13.875
5.003 28.565 13.882
5.001 28.457 13.880
4.998 28.281 13.872
4.994 28.098 13.864
4.990 27.910 13.873
4.987 27.729 13.876
4.983 27.539 13.879
4.979 27.359 13.877
4.976 27.176 13.873
4.974 27.074 13.879
4.970 26.893 13.897
4.967 26.711 13.899
4.963 26.535 13.878
4.959 26.339 13.880
4.956 26.149 13.887
4.953 25.975 13.887
4.949 25.781 13.887
4.946 25.602 13.884
4.944 25.500 13.882
4.941 25.326 13.887
4.937 25.145 13.882
4.934 24.959 13.876
4.932 24.856 13.878
4.928 24.674 13.880
4.925 24.490 13.885
4.921 24.309 13.883
4.918 24.122 13.884
4.914 23.939 13.884
4.910 23.744 13.875
4.907 23.569 13.871
4.903 23.381 13.881
4.899 23.202 13.875
4.896 23.011 13.868
4.892 22.825 13.876
4.888 22.637 13.874
4.885 22.462 13.868
4.881 22.270 13.871
4.877 22.089 13.879
4.874 21.902 13.884
4.870 21.710 13.882
4.866 21.531 13.881
4.863 21.358 13.885
4.861 21.258 13.883
4.857 21.068 13.889
4.853 20.881 13.892
4.849 20.699 13.892
4.846 20.517 13.884
4.842 20.334 13.871
4.838 20.145 13.853
4.834 19.958 13.851
4.830 19.773 13.863
4.827 19.596 13.873
4.823 19.403 13.888
4.820 19.222 13.899
4.816 19.037 13.900
4.812 18.850 13.893
4.809 18.665 13.879
4.805 18.477 13.871
4.801 18.294 13.871
4.798 18.120 13.879
4.795 17.926 13.897
4.791 17.738 13.898
4.787 17.554 13.894
4.784 17.375 13.909
4.781 17.189 13.923
4.776 16.994 13.911
4.773 16.820 13.887
4.768 16.633 13.877
4.764 16.445 13.876
4.761 16.272 13.881
4.759 16.168 13.886
4.755 15.982 13.886
4.750 15.800 13.882
4.746 15.613 13.871
4.742 15.427 13.868
4.740 15.327 13.865
4.736 15.156 13.858
4.732 14.970 13.861
4.728 14.776 13.871
4.724 14.592 13.867
4.721 14.414 13.866
4.717 14.235 13.879
4.713 14.043 13.882
4.709 13.849 13.877
4.706 13.670 13.868
4.702 13.487 13.854
4.698 13.298 13.843
4.694 13.116 13.840
4.690 12.937 13.855
4.688 12.838 13.869
4.684 12.658 13.873
4.680 12.467 13.862
4.676 12.288 13.863
4.672 12.099 13.866
4.668 11.914 13.876
4.663 11.733 13.877
4.659 11.546 13.880
4.655 11.360 13.889
4.651 11.179 13.881
4.649 11.080 13.867
4.645 10.892 13.864
4.641 10.713 13.874
4.637 10.529 13.873
4.633 10.343 13.867
4.630 10.150 13.866
4.626 9.975 13.868
4.623 9.787 13.864
4.619 9.601 13.861
4.615 9.420 13.857
4.613 9.321 13.859
4.611 9.219 13.856
4.608 9.055 13.869
4.606 8.951 13.877
4.602 8.766 13.875
4.598 8.581 13.871
4.594 8.392 13.865
4.590 8.212 13.868
4.586 8.026 13.879
4.582 7.837 13.880
4.578 7.657 13.874
4.574 7.465 13.882
4.570 7.286 13.891
4.566 7.094 13.895
4.562 6.917 13.899
4.557 6.724 13.886
4.553 6.542 13.878
4.549 6.354 13.876
4.545 6.172 13.876
4.542 5.985 13.882
4.537 5.797 13.877
4.535 5.691 13.866
4.531 5.516 13.852
4.527 5.338 13.842
4.525 5.235 13.841
4.523 5.133 13.831
4.519 4.960 13.839
4.515 4.764 13.855
4.511 4.586 13.854
4.507 4.404 13.845
4.503 4.210 13.840
4.499 4.034 13.841
4.495 3.839 13.832
4.491 3.647 13.831
4.486 3.463 13.828
4.482 3.284 13.821
4.480 3.180 13.827
4.476 3.008 13.831
4.472 2.814 13.834
4.468 2.636 13.833
4.466 2.536 13.829
4.462 2.347 13.842
4.458 2.169 13.848
4.453 1.981 13.841
4.449 1.786 13.841
4.444 1.604 13.835
4.440 1.423 13.821
4.435 1.226 13.814
4.431 1.039 13.813
4.427 0.858 13.806
4.422 0.670 13.783
4.418 0.472 13.778
5.556 55.876 13.843
5.553 55.695 13.841
5.551 55.590 13.849
5.549 55.411 13.861
5.546 55.220 13.868
5.543 55.035 13.875
5.540 54.845 13.876
5.537 54.661 13.870
5.535 54.478 13.863
5.532 54.289 13.870
5.530 54.109 13.870
5.527 53.921 13.855
5.525 53.736 13.852
5.523 53.630 13.853
5.521 53.460 13.867
5.520 53.358 13.874
5.518 53.171 13.873
5.515 52.994 13.859
5.512 52.802 13.850
5.510 52.612 13.854
5.507 52.436 13.849
5.504 52.244 13.850
5.502 52.067 13.851
5.499 51.872 13.842
5.496 51.693 13.844
5.493 51.495 13.861
5.490 51.310 13.872
5.487 51.134 13.859
5.484 50.945 13.843
5.481 50.759 13.835
5.478 50.579 13.834
5.475 50.391 13.852
5.472 50.199 13.869
5.469 50.017 13.865
5.465 49.828 13.855
5.462 49.649 13.854
5.459 49.452 13.849
5.456 49.276 13.846
5.452 49.086 13.849
5.451 48.985 13.844
5.448 48.824 13.849
5.446 48.710 13.859
5.443 48.528 13.864
5.440 48.347 13.859
5.437 48.157 13.858
5.434 47.966 13.865
5.431 47.795 13.865
5.428 47.599 13.865
5.426 47.423 13.867
5.422 47.226 13.868
5.420 47.045 13.873
5.417 46.863 13.875
5.414 46.669 13.879
5.411 46.492 13.885
5.409 46.389 13.880
5.406 46.205 13.882
5.403 46.028 13.881
5.400 45.837 13.873
5.397 45.659 13.879
5.394 45.462 13.889
5.391 45.285 13.872
5.388 45.099 13.858
5.385 44.917 13.858
5.382 44.726 13.858
5.379 44.542 13.865
5.376 44.369 13.867
5.374 44.267 13.872
5.372 44.163 13.870
5.369 43.990 13.876
5.366 43.799 13.880
5.363 43.621 13.876
5.361 43.520 13.877
5.358 43.339 13.878
5.355 43.156 13.892
5.352 42.969 13.882
5.349 42.789 13.873
5.346 42.595 13.882
5.343 42.414 13.880
5.340 42.234 13.875
5.337 42.041 13.879
5.334 41.857 13.876
5.332 41.678 13.868
5.329 41.499 13.870
5.327 41.399 13.869
5.326 41.291 13.872
5.323 41.129 13.864
5.320 40.937 13.870
5.317 40.756 13.888
5.314 40.558 13.886
5.311 40.385 13.879
5.308 40.198 13.885
5.305 40.009 13.892
5.302 39.825 13.895
5.299 39.633 13.900
5.296 39.463 13.891
5.293 39.275 13.870
5.289 39.083 13.863
5.286 38.906 13.862
5.283 38.720 13.863
5.280 38.542 13.874
5.278 38.439 13.874
5.275 38.263 13.876
5.271 38.065 13.873
5.268 37.896 13.879
5.265 37.701 13.887
5.262 37.522 13.884
5.260 37.422 13.887
5.257 37.243 13.882
5.253 37.062 13.880
5.250 36.875 13.885
5.247 36.688 13.892
5.244 36.501 13.901
5.241 36.314 13.902
5.237 36.138 13.893
5.234 35.942 13.886
5.231 35.771 13.885
5.227 35.579 13.884
5.224 35.391 13.883
5.221 35.215 13.883
5.218 35.024 13.888
5.215 34.844 13.896
5.211 34.650 13.902
5.208 34.472 13.903
5.205 34.287 13.902
5.202 34.105 13.896
5.198 33.920 13.901
5.195 33.727 13.900
5.192 33.554 13.892
5.188 33.359 13.895
5.185 33.183 13.896
5.183 33.083 13.885
5.180 32.901 13.880
5.177 32.723 13.896
5.175 32.621 13.908
5.171 32.439 13.903
5.168 32.250 13.881
5.164 32.069 13.873
5.161 31.883 13.876
5.157 31.699 13.876
5.154 31.519 13.883
5.151 31.327 13.892
5.147 31.150 13.898
5.144 30.958 13.890
5.141 30.780 13.882
5.137 30.590 13.884
5.134 30.403 13.879
5.131 30.227 13.873
5.128 30.039 13.875
5.125 29.852 13.875
5.122 29.665 13.878
5.119 29.488 13.880
5.117 29.382 13.873
5.114 29.213 13.867
5.111 29.016 13.863
5.107 28.832 13.862
5.104 28.655 13.867
5.100 28.461 13.876
5.097 28.283 13.873
5.093 28.095 13.867
5.090 27.908 13.875
5.086 27.727 13.883
5.083 27.549 13.892
5.079 27.357 13.890
5.075 27.174 13.882
5.071 26.987 13.885
5.068 26.797 13.890
5.064 26.614 13.879
5.060 26.429 13.867
5.057 26.253 13.878
5.054 26.060 13.886
5.050 25.877 13.885
5.047 25.697 13.884
5.043 25.511 13.882
5.040 25.318 13.884
5.036 25.141 13.881
5.033 24.950 13.878
5.029 24.764 13.874
5.026 24.591 13.876
5.022 24.395 13.872
5.018 24.211 13.868
5.015 24.027 13.878
5.011 23.843 13.877
5.008 23.662 13.865
5.004 23.479 13.869
5.002 23.373 13.878
4.999 23.203 13.876
4.997 23.102 13.869
4.993 22.915 13.872
4.990 22.742 13.879
4.986 22.547 13.877
4.982 22.359 13.876
4.979 22.190 13.879
4.977 22.095 13.884
4.975 21.989 13.878
4.971 21.810 13.878
4.967 21.624 13.873
4.963 21.441 13.870
4.960 21.251 13.879
4.956 21.079 13.890
4.954 20.973 13.898
4.951 20.794 13.905
4.947 20.605 13.902
4.943 20.423 13.894
4.939 20.232 13.875
4.935 20.056 13.855
4.932 19.869 13.858
4.928 19.680 13.867
4.924 19.500 13.875
4.921 19.315 13.893
4.917 19.123 13.907
4.914 18.946 13.907
4.910 18.757 13.894
4.906 18.573 13.885
4.903 18.393 13.880
4.899 18.195 13.873
4.896 18.023 13.885
4.892 17.841 13.898
4.888 17.646 13.896
4.885 17.464 13.898
4.881 17.276 13.903
4.878 17.097 13.903
4.874 16.907 13.894
4.870 16.722 13.892
4.866 16.542 13.901
4.862 16.356 13.904
4.858 16.166 13.896
4.854 15.984 13.892
4.850 15.806 13.888
4.846 15.611 13.883
4.842 15.434 13.883
4.837 15.237 13.877
4.833 15.057 13.869
4.830 14.882 13.874
4.826 14.692 13.881
4.822 14.503 13.880
4.818 14.317 13.883
4.816 14.213 13.882
4.813 14.054 13.877
4.809 13.863 13.867
4.805 13.665 13.864
4.801 13.486 13.860
4.797 13.297 13.856
4.793 13.119 13.855
4.790 12.942 13.870
4.788 12.836 13.882
4.784 12.653 13.882
4.779 12.472 13.870
4.775 12.286 13.864
4.771 12.103 13.869
4.767 11.914 13.876
4.763 11.726 13.879
4.759 11.552 13.885
4.757 11.461 13.885
4.754 11.352 13.891
4.751 11.183 13.884
4.746 10.988 13.869
4.743 10.805 13.877
4.740 10.702 13.879
4.737 10.528 13.885
4.733 10.346 13.880
4.729 10.155 13.872
4.726 9.976 13.873
4.722 9.778 13.867
4.718 9.604 13.865
4.715 9.416 13.864
4.711 9.228 13.862
4.707 9.046 13.870
4.703 8.865 13.869
4.699 8.668 13.862
4.695 8.486 13.858
4.691 8.301 13.857
4.687 8.115 13.872
4.683 7.935 13.880
4.681 7.835 13.884
4.677 7.659 13.877
4.673 7.466 13.882
4.669 7.283 13.900
4.665 7.103 13.904
4.661 6.914 13.897
4.657 6.728 13.884
4.653 6.536 13.874
4.649 6.350 13.878
4.645 6.174 13.882
4.641 5.981 13.883
4.637 5.797 13.877
4.633 5.609 13.860
4.629 5.420 13.854
4.624 5.235 13.839
4.621 5.052 13.838
4.617 4.877 13.858
4.615 4.778 13.858
4.613 4.670 13.861
4.609 4.495 13.856
4.607 4.395 13.848
4.603 4.217 13.849
4.601 4.123 13.855
4.598 4.012 13.849
4.595 3.847 13.841
4.590 3.662 13.834
4.588 3.561 13.837
4.584 3.371 13.828
4.580 3.182 13.826
4.576 2.999 13.833
4.572 2.821 13.838
4.569 2.720 13.831
4.565 2.540 13.830
4.561 2.352 13.841
4.557 2.160 13.847
4.553 1.981 13.839
4.548 1.793 13.840
4.544 1.595 13.835
4.539 1.418 13.821
4.535 1.227 13.816
4.531 1.042 13.814
4.526 0.859 13.801
4.522 0.666 13.778
4.517 0.480 13.763
4.515 0.378 13.804
5.656 55.886 13.845
5.653 55.690 13.844
5.650 55.500 13.853
5.647 55.311 13.858
5.644 55.116 13.866
5.642 54.949 13.872
5.639 54.764 13.867
5.638 54.670 13.871
5.636 54.563 13.863
5.634 54.388 13.865
5.631 54.200 13.868
5.628 54.005 13.857
5.626 53.825 13.843
5.624 53.644 13.852
5.622 53.543 13.862
5.620 53.367 13.867
5.619 53.267 13.863
5.616 53.081 13.859
5.614 52.893 13.846
5.611 52.719 13.842
5.608 52.525 13.842
5.606 52.344 13.843
5.604 52.242 13.849
5.602 52.062 13.851
5.599 51.873 13.847
5.596 51.688 13.849
5.593 51.496 13.864
5.591 51.320 13.875
5.587 51.130 13.859
5.584 50.950 13.838
5.581 50.759 13.835
5.578 50.572 13.838
5.575 50.387 13.852
5.572 50.196 13.872
5.569 50.011 13.870
5.566 49.832 13.857
5.562 49.646 13.850
5.559 49.460 13.846
5.556 49.276 13.845
5.553 49.095 13.848
5.549 48.897 13.854
5.547 48.718 13.863
5.543 48.526 13.868
5.540 48.342 13.862
5.537 48.157 13.861
5.535 47.979 13.867
5.533 47.873 13.860
5.530 47.703 13.858
5.527 47.509 13.859
5.524 47.325 13.856
5.521 47.131 13.860
5.518 46.953 13.865
5.515 46.771 13.870
5.512 46.582 13.875
5.509 46.395 13.877
5.506 46.207 13.882
5.503 46.027 13.880
5.500 45.838 13.866
5.497 45.650 13.871
5.495 45.476 13.884
5.493 45.376 13.887
5.490 45.191 13.870
5.487 45.009 13.865
5.483 44.819 13.868
5.481 44.643 13.871
5.477 44.447 13.872
5.474 44.272 13.870
5.473 44.175 13.870
5.471 44.071 13.880
5.468 43.902 13.882
5.466 43.801 13.878
5.463 43.618 13.877
5.460 43.433 13.871
5.457 43.243 13.880
5.454 43.056 13.886
5.451 42.878 13.875
5.448 42.695 13.877
5.445 42.502 13.886
5.442 42.330 13.879
5.439 42.137 13.879
5.436 41.956 13.875
5.433 41.763 13.868
5.430 41.579 13.865
5.428 41.410 13.869
5.426 41.309 13.874
5.424 41.204 13.868
5.422 41.030 13.863
5.419 40.848 13.877
5.416 40.650 13.886
5.413 40.469 13.875
5.410 40.295 13.874
5.407 40.107 13.880
5.405 40.004 13.885
5.402 39.828 13.884
5.401 39.728 13.882
5.398 39.559 13.884
5.394 39.366 13.866
5.391 39.184 13.852
5.388 38.995 13.850
5.384 38.812 13.854
5.381 38.628 13.857
5.378 38.441 13.868
5.375 38.258 13.877
5.372 38.076 13.878
5.368 37.889 13.880
5.365 37.701 13.888
5.362 37.522 13.886
5.358 37.332 13.879
5.355 37.152 13.876
5.353 37.050 13.878
5.350 36.880 13.879
5.347 36.688 13.889
5.344 36.506 13.894
5.341 36.313 13.890
5.337 36.134 13.879
5.334 35.950 13.869
5.331 35.763 13.871
5.328 35.582 13.875
5.324 35.398 13.878
5.321 35.211 13.883
5.318 35.023 13.891
5.315 34.842 13.896
5.312 34.657 13.899
5.308 34.473 13.907
5.305 34.280 13.905
5.302 34.104 13.900
5.298 33.917 13.908
5.295 33.729 13.901
5.292 33.551 13.888
5.288 33.361 13.890
5.285 33.179 13.890
5.281 32.992 13.878
5.278 32.806 13.885
5.275 32.629 13.905
5.272 32.442 13.901
5.268 32.257 13.880
5.264 32.069 13.875
5.261 31.880 13.880
5.258 31.703 13.880
5.254 31.514 13.887
5.252 31.414 13.884
5.249 31.245 13.890
5.247 31.142 13.894
5.244 30.960 13.891
5.241 30.779 13.885
5.239 30.677 13.881
5.236 30.507 13.881
5.234 30.407 13.883
5.231 30.223 13.878
5.228 30.038 13.871
5.225 29.853 13.871
5.222 29.670 13.880
5.219 29.481 13.878
5.216 29.291 13.875
5.213 29.116 13.868
5.209 28.929 13.858
5.206 28.740 13.861
5.204 28.635 13.864
5.201 28.474 13.873
5.197 28.278 13.875
5.194 28.099 13.872
5.190 27.911 13.874
5.186 27.727 13.887
5.183 27.540 13.895
5.179 27.356 13.895
5.175 27.173 13.887
5.171 26.985 13.882
5.168 26.806 13.884
5.164 26.614 13.872
5.160 26.436 13.861
5.159 26.336 13.870
5.156 26.159 13.886
5.152 25.973 13.888
5.149 25.781 13.889
5.145 25.603 13.888
5.142 25.410 13.887
5.138 25.228 13.888
5.135 25.048 13.890
5.131 24.866 13.886
5.128 24.671 13.881
5.124 24.493 13.876
5.120 24.301 13.869
5.117 24.125 13.878
5.114 23.942 13.891
5.110 23.754 13.887
5.108 23.657 13.877
5.106 23.552 13.877
5.102 23.381 13.884
5.099 23.199 13.882
5.095 23.013 13.880
5.091 22.826 13.886
5.088 22.640 13.885
5.084 22.460 13.887
5.080 22.269 13.886
5.078 22.169 13.879
5.075 22.002 13.878
5.071 21.807 13.876
5.067 21.626 13.870
5.063 21.436 13.865
5.060 21.253 13.871
5.056 21.070 13.881
5.053 20.889 13.889
5.049 20.700 13.893
5.045 20.520 13.894
5.041 20.332 13.888
5.037 20.144 13.870
5.033 19.952 13.860
5.030 19.778 13.863
5.026 19.590 13.866
5.024 19.490 13.873
5.021 19.316 13.886
5.018 19.134 13.905
5.014 18.939 13.908
5.010 18.758 13.897
5.006 18.577 13.893
5.003 18.389 13.891
4.999 18.202 13.885
4.996 18.016 13.888
4.992 17.830 13.900
4.989 17.650 13.899
4.985 17.467 13.897
4.981 17.279 13.894
4.978 17.095 13.884
4.974 16.912 13.885
4.970 16.721 13.897
4.968 16.621 13.900
4.965 16.455 13.913
4.960 16.257 13.908
4.956 16.079 13.895
4.952 15.891 13.889
4.948 15.710 13.885
4.944 15.521 13.884
4.940 15.338 13.881
4.936 15.151 13.866
4.932 14.966 13.859
4.929 14.866 13.866
4.926 14.687 13.872
4.922 14.508 13.876
4.918 14.321 13.879
4.914 14.128 13.869
4.910 13.945 13.857
4.907 13.769 13.857
4.903 13.578 13.865
4.900 13.396 13.873
4.896 13.209 13.876
4.892 13.023 13.882
4.888 12.847 13.894
4.884 12.651 13.889
4.880 12.474 13.872
4.875 12.285 13.861
4.871 12.097 13.865
4.867 11.916 13.874
4.863 11.731 13.886
4.859 11.543 13.888
4.855 11.369 13.894
4.851 11.172 13.887
4.846 10.986 13.873
4.843 10.813 13.878
4.839 10.621 13.891
4.835 10.430 13.898
4.832 10.253 13.889
4.828 10.062 13.884
4.824 9.886 13.884
4.822 9.785 13.876
4.819 9.603 13.869
4.817 9.503 13.871
4.813 9.324 13.869
4.809 9.139 13.873
4.807 9.036 13.872
4.803 8.859 13.872
4.799 8.673 13.865
4.795 8.488 13.862
4.792 8.306 13.865
4.788 8.117 13.878
4.784 7.935 13.885
4.779 7.745 13.878
4.775 7.563 13.873
4.771 7.375 13.884
4.767 7.192 13.894
4.763 7.005 13.895
4.759 6.819 13.877
4.755 6.632 13.861
4.751 6.449 13.866
4.747 6.257 13.873
4.743 6.081 13.876
4.739 5.889 13.878
4.735 5.702 13.865
4.731 5.510 13.860
4.727 5.336 13.856
4.723 5.142 13.842
4.719 4.953 13.850
4.715 4.775 13.862
4.711 4.586 13.855
4.707 4.397 13.847
4.703 4.213 13.850
4.699 4.024 13.849
4.695 3.839 13.842
4.690 3.658 13.831
4.686 3.463 13.822
4.682 3.279 13.816
4.678 3.097 13.822
4.674 2.907 13.829
4.669 2.717 13.829
4.666 2.545 13.828
4.663 2.434 13.836
4.659 2.269 13.847
4.657 2.168 13.842
4.652 1.969 13.838
4.648 1.797 13.839
4.646 1.700 13.844
4.644 1.596 13.838
4.640 1.427 13.829
4.635 1.232 13.820
4.633 1.130 13.822
4.629 0.948 13.806
4.624 0.755 13.785
4.619 0.570 13.769
4.617 0.481 13.764
5.756 55.870 13.840
5.753 55.691 13.841
5.750 55.507 13.849
5.747 55.321 13.855
5.745 55.131 13.866
5.742 54.937 13.871
5.739 54.755 13.870
5.736 54.566 13.869
5.734 54.389 13.868
5.731 54.192 13.869
5.728 54.013 13.860
5.726 53.827 13.850
5.724 53.651 13.855
5.723 53.551 13.862
5.721 53.443 13.859
5.719 53.272 13.861
5.716 53.083 13.858
5.714 52.903 13.850
5.711 52.707 13.844
5.708 52.525 13.840
5.706 52.346 13.836
5.703 52.152 13.837
5.700 51.963 13.836
5.697 51.787 13.838
5.696 51.687 13.848
5.693 51.502 13.863
5.691 51.312 13.877
5.687 51.133 13.860
5.684 50.945 13.842
5.681 50.758 13.847
5.678 50.574 13.846
5.675 50.389 13.850
5.672 50.211 13.868
5.671 50.107 13.868
5.669 50.006 13.870
5.666 49.826 13.862
5.662 49.648 13.856
5.661 49.547 13.849
5.658 49.371 13.849
5.656 49.269 13.853
5.653 49.089 13.852
5.650 48.898 13.860
5.647 48.718 13.863
5.644 48.533 13.863
5.640 48.346 13.860
5.637 48.154 13.858
5.635 47.982 13.864
5.631 47.784 13.867
5.629 47.601 13.866
5.626 47.416 13.863
5.623 47.231 13.864
5.620 47.049 13.869
5.618 46.945 13.865
5.615 46.761 13.867
5.613 46.592 13.869
5.611 46.491 13.875
5.609 46.388 13.870
5.606 46.214 13.874
5.603 46.027 13.876
5.600 45.844 13.866
5.597 45.658 13.870
5.596 45.558 13.883
5.593 45.377 13.890
5.590 45.194 13.877
5.587 45.009 13.869
5.585 44.906 13.863
5.582 44.733 13.866
5.580 44.630 13.872
5.577 44.453 13.873
5.574 44.263 13.871
5.571 44.080 13.885
5.569 43.979 13.885
5.567 43.812 13.886
5.565 43.712 13.887
5.563 43.610 13.878
5.560 43.441 13.873
5.557 43.248 13.878
5.554 43.058 13.885
5.551 42.882 13.877
5.548 42.689 13.878
5.545 42.505 13.888
5.542 42.312 13.886
5.539 42.142 13.883
5.536 41.949 13.879
5.533 41.776 13.872
5.530 41.584 13.867
5.529 41.482 13.872
5.526 41.309 13.878
5.523 41.122 13.870
5.520 40.936 13.873
5.517 40.752 13.887
5.514 40.571 13.878
5.511 40.378 13.869
5.508 40.198 13.873
5.505 40.014 13.879
5.502 39.824 13.883
5.499 39.641 13.890
5.496 39.455 13.888
5.493 39.277 13.868
5.489 39.090 13.858
5.486 38.913 13.863
5.485 38.812 13.859
5.481 38.623 13.856
5.478 38.450 13.868
5.475 38.254 13.878
5.472 38.075 13.877
5.468 37.882 13.880
5.465 37.710 13.885
5.462 37.523 13.883
5.458 37.326 13.881
5.455 37.155 13.875
5.452 36.967 13.871
5.449 36.780 13.879
5.445 36.593 13.884
5.442 36.413 13.878
5.439 36.228 13.867
5.435 36.036 13.855
5.432 35.861 13.855
5.429 35.679 13.867
5.426 35.481 13.874
5.423 35.311 13.884
5.420 35.115 13.887
5.416 34.936 13.886
5.413 34.749 13.882
5.410 34.569 13.885
5.408 34.469 13.894
5.405 34.285 13.895
5.402 34.102 13.893
5.399 33.921 13.903
5.395 33.731 13.899
5.392 33.548 13.886
5.388 33.361 13.889
5.385 33.177 13.887
5.382 33.004 13.878
5.380 32.905 13.873
5.378 32.802 13.882
5.375 32.621 13.897
5.372 32.439 13.898
5.368 32.254 13.881
5.364 32.070 13.871
5.361 31.896 13.877
5.359 31.794 13.873
5.356 31.615 13.871
5.352 31.422 13.873
5.349 31.235 13.880
5.346 31.057 13.889
5.342 30.864 13.890
5.339 30.684 13.886
5.336 30.512 13.890
5.335 30.413 13.895
5.333 30.305 13.888
5.330 30.128 13.873
5.327 29.943 13.866
5.324 29.760 13.869
5.320 29.570 13.872
5.317 29.391 13.870
5.314 29.214 13.862
5.312 29.113 13.863
5.309 28.922 13.858
5.306 28.744 13.859
5.303 28.563 13.870
5.299 28.372 13.875
5.295 28.189 13.876
5.292 28.005 13.874
5.288 27.815 13.882
5.285 27.635 13.899
5.281 27.454 13.896
5.277 27.262 13.888
5.273 27.084 13.881
5.269 26.886 13.879
5.266 26.721 13.876
5.264 26.626 13.867
5.262 26.517 13.868
5.259 26.339 13.877
5.256 26.158 13.889
5.252 25.974 13.889
5.249 25.782 13.888
5.245 25.601 13.886
5.242 25.413 13.884
5.238 25.231 13.890
5.235 25.053 13.897
5.231 24.857 13.889
5.228 24.673 13.884
5.224 24.498 13.879
5.222 24.410 13.872
5.220 24.298 13.874
5.217 24.121 13.886
5.214 23.935 13.901
5.210 23.752 13.898
5.206 23.566 13.888
5.203 23.383 13.893
5.199 23.195 13.890
5.195 23.010 13.880
5.192 22.833 13.883
5.190 22.729 13.880
5.186 22.551 13.878
5.184 22.448 13.883
5.181 22.275 13.884
5.178 22.174 13.879
5.175 21.996 13.879
5.171 21.805 13.873
5.167 21.627 13.863
5.163 21.442 13.859
5.160 21.259 13.861
5.156 21.063 13.873
5.153 20.880 13.888
5.149 20.699 13.893
5.145 20.513 13.892
5.142 20.339 13.890
5.138 20.151 13.877
5.136 20.051 13.873
5.133 19.949 13.866
5.130 19.781 13.873
5.126 19.593 13.873
5.123 19.402 13.879
5.119 19.221 13.894
5.116 19.037 13.907
5.112 18.854 13.901
5.108 18.662 13.892
5.105 18.477 13.895
5.101 18.296 13.897
5.097 18.110 13.885
5.094 17.935 13.889
5.090 17.738 13.891
5.088 17.638 13.890
5.085 17.468 13.890
5.081 17.275 13.884
5.077 17.096 13.872
5.074 16.906 13.882
5.070 16.732 13.900
5.067 16.542 13.918
5.064 16.441 13.921
5.061 16.263 13.912
5.056 16.083 13.897
5.052 15.892 13.889
5.048 15.705 13.886
5.044 15.522 13.889
5.040 15.334 13.885
5.036 15.152 13.864
5.032 14.969 13.851
5.028 14.776 13.857
5.024 14.600 13.861
5.020 14.406 13.872
5.016 14.231 13.865
5.012 14.037 13.848
5.009 13.857 13.849
5.005 13.677 13.862
5.001 13.479 13.872
4.998 13.308 13.884
4.994 13.119 13.886
4.990 12.934 13.885
4.986 12.744 13.886
4.982 12.565 13.869
4.977 12.375 13.851
4.973 12.188 13.844
4.969 12.015 13.852
4.967 11.913 13.865
4.963 11.726 13.878
4.959 11.549 13.881
4.955 11.356 13.893
4.951 11.178 13.888
4.947 10.992 13.879
4.943 10.803 13.878
4.939 10.620 13.889
4.936 10.446 13.896
4.933 10.348 13.888
4.931 10.244 13.887
4.928 10.066 13.889
4.926 9.963 13.886
4.922 9.786 13.878
4.919 9.606 13.873
4.915 9.417 13.870
4.913 9.315 13.869
4.909 9.143 13.872
4.906 8.957 13.882
4.901 8.760 13.879
4.898 8.586 13.880
4.894 8.391 13.882
4.890 8.214 13.887
4.886 8.024 13.895
4.882 7.844 13.889
4.877 7.648 13.873
4.873 7.471 13.876
4.869 7.285 13.884
4.865 7.101 13.890
4.861 6.912 13.885
4.857 6.728 13.863
4.853 6.530 13.860
4.849 6.361 13.873
4.845 6.168 13.879
4.841 5.976 13.880
4.837 5.799 13.877
4.833 5.610 13.870
4.829 5.425 13.872
4.825 5.243 13.861
4.821 5.050 13.853
4.817 4.863 13.862
4.813 4.679 13.863
4.811 4.579 13.850
4.807 4.404 13.842
4.803 4.212 13.845
4.799 4.031 13.847
4.797 3.931 13.851
4.793 3.752 13.839
4.790 3.647 13.829
4.786 3.463 13.824
4.782 3.285 13.819
4.778 3.087 13.826
4.774 2.914 13.835
4.770 2.725 13.834
4.767 2.622 13.836
4.763 2.439 13.839
4.759 2.262 13.846
4.755 2.069 13.846
4.751 1.888 13.839
4.746 1.697 13.841
4.742 1.514 13.845
4.740 1.412 13.837
4.736 1.237 13.831
4.731 1.046 13.817
4.726 0.852 13.796
4.722 0.659 13.778
4.717 0.480 13.758
4.715 0.388 13.762
5.856 55.875 13.849
5.853 55.697 13.848
5.852 55.594 13.853
5.849 55.403 13.857
5.846 55.224 13.867
5.844 55.119 13.867
5.842 54.956 13.871
5.840 54.850 13.876
5.839 54.748 13.873
5.836 54.572 13.874
5.835 54.469 13.875
5.832 54.292 13.869
5.830 54.102 13.866
5.827 53.930 13.852
5.825 53.731 13.848
5.823 53.630 13.849
5.821 53.462 13.855
5.820 53.353 13.859
5.818 53.176 13.863
5.815 52.988 13.865
5.812 52.799 13.861
5.810 52.626 13.856
5.807 52.431 13.848
5.804 52.248 13.844
5.802 52.061 13.839
5.799 51.872 13.838
5.796 51.689 13.844
5.793 51.508 13.861
5.792 51.408 13.865
5.790 51.306 13.874
5.788 51.133 13.864
5.784 50.947 13.856
5.783 50.845 13.854
5.780 50.668 13.855
5.777 50.476 13.846
5.774 50.296 13.853
5.771 50.111 13.869
5.767 49.924 13.864
5.766 49.824 13.868
5.763 49.647 13.864
5.759 49.464 13.858
5.756 49.268 13.856
5.753 49.088 13.861
5.750 48.899 13.867
5.747 48.716 13.867
5.744 48.528 13.866
5.741 48.348 13.862
5.737 48.158 13.858
5.734 47.970 13.865
5.732 47.787 13.868
5.729 47.601 13.863
5.725 47.409 13.854
5.723 47.235 13.858
5.720 47.050 13.867
5.717 46.857 13.871
5.714 46.672 13.872
5.711 46.497 13.867
5.709 46.396 13.862
5.706 46.206 13.870
5.703 46.025 13.875
5.700 45.844 13.870
5.697 45.653 13.874
5.695 45.474 13.885
5.693 45.373 13.893
5.690 45.183 13.882
5.687 45.016 13.874
5.685 44.917 13.870
5.684 44.816 13.875
5.681 44.637 13.874
5.677 44.452 13.872
5.674 44.266 13.874
5.671 44.081 13.884
5.668 43.891 13.892
5.665 43.711 13.889
5.662 43.523 13.877
5.659 43.345 13.876
5.657 43.241 13.875
5.654 43.060 13.880
5.651 42.878 13.876
5.648 42.695 13.880
5.645 42.506 13.889
5.642 42.319 13.890
5.639 42.141 13.890
5.636 41.955 13.882
5.635 41.852 13.880
5.632 41.675 13.870
5.629 41.491 13.871
5.626 41.301 13.878
5.623 41.124 13.873
5.620 40.942 13.871
5.617 40.750 13.884
5.614 40.564 13.879
5.611 40.383 13.869
5.608 40.201 13.872
5.605 40.013 13.874
5.602 39.819 13.879
5.599 39.644 13.886
5.596 39.459 13.882
5.593 39.276 13.865
5.589 39.087 13.859
5.586 38.907 13.860
5.583 38.721 13.855
5.580 38.534 13.861
5.577 38.353 13.871
5.573 38.161 13.877
5.570 37.979 13.882
5.567 37.799 13.883
5.564 37.612 13.884
5.560 37.431 13.884
5.557 37.239 13.883
5.555 37.139 13.876
5.552 36.971 13.875
5.549 36.785 13.884
5.546 36.597 13.887
5.542 36.413 13.879
5.540 36.313 13.876
5.537 36.139 13.860
5.534 35.951 13.854
5.531 35.766 13.863
5.528 35.583 13.876
5.525 35.393 13.894
5.521 35.212 13.896
5.518 35.025 13.889
5.515 34.838 13.884
5.511 34.653 13.877
5.508 34.479 13.882
5.505 34.289 13.884
5.502 34.100 13.882
5.498 33.915 13.890
5.495 33.734 13.892
5.492 33.552 13.881
5.488 33.362 13.885
5.485 33.175 13.885
5.482 32.995 13.877
5.478 32.810 13.877
5.475 32.623 13.888
5.472 32.442 13.893
5.468 32.260 13.882
5.464 32.070 13.880
5.461 31.885 13.886
5.458 31.697 13.882
5.454 31.512 13.871
5.451 31.334 13.872
5.448 31.147 13.887
5.444 30.960 13.897
5.441 30.772 13.900
5.438 30.591 13.901
5.435 30.406 13.903
5.432 30.224 13.890
5.428 30.037 13.873
5.425 29.855 13.875
5.422 29.663 13.879
5.419 29.487 13.879
5.416 29.292 13.872
5.413 29.113 13.868
5.409 28.931 13.864
5.406 28.751 13.868
5.404 28.658 13.870
5.402 28.550 13.877
5.399 28.370 13.876
5.396 28.193 13.879
5.392 28.007 13.878
5.388 27.821 13.884
5.385 27.638 13.893
5.382 27.531 13.889
5.379 27.361 13.884
5.375 27.172 13.872
5.371 26.989 13.873
5.368 26.795 13.875
5.364 26.620 13.866
5.360 26.430 13.867
5.357 26.253 13.880
5.354 26.058 13.880
5.350 25.874 13.876
5.347 25.697 13.874
5.343 25.512 13.874
5.340 25.326 13.874
5.338 25.224 13.883
5.335 25.043 13.896
5.331 24.862 13.889
5.328 24.682 13.879
5.326 24.579 13.875
5.322 24.400 13.874
5.319 24.211 13.879
5.315 24.031 13.895
5.312 23.848 13.902
5.308 23.656 13.891
5.304 23.477 13.890
5.303 23.377 13.898
5.299 23.205 13.889
5.297 23.101 13.878
5.293 22.922 13.877
5.290 22.731 13.879
5.286 22.558 13.879
5.282 22.361 13.885
5.279 22.177 13.891
5.275 21.992 13.889
5.271 21.808 13.882
5.268 21.630 13.875
5.264 21.437 13.870
5.260 21.258 13.865
5.258 21.156 13.871
5.254 20.979 13.882
5.251 20.793 13.894
5.249 20.692 13.889
5.245 20.518 13.885
5.241 20.330 13.882
5.238 20.143 13.874
5.234 19.969 13.872
5.232 19.863 13.879
5.228 19.685 13.882
5.225 19.499 13.883
5.221 19.314 13.890
5.218 19.129 13.902
5.214 18.945 13.902
5.210 18.760 13.891
5.207 18.577 13.891
5.203 18.385 13.903
5.200 18.211 13.903
5.196 18.012 13.897
5.192 17.830 13.898
5.189 17.660 13.890
5.187 17.552 13.887
5.183 17.367 13.887
5.179 17.186 13.872
5.175 17.002 13.865
5.172 16.816 13.878
5.168 16.626 13.898
5.165 16.458 13.912
5.161 16.265 13.904
5.156 16.076 13.893
5.152 15.887 13.887
5.148 15.709 13.886
5.146 15.609 13.894
5.142 15.434 13.901
5.138 15.242 13.887
5.134 15.061 13.867
5.130 14.876 13.860
5.126 14.685 13.863
5.122 14.513 13.872
5.120 14.422 13.874
5.118 14.310 13.876
5.114 14.135 13.862
5.111 13.947 13.856
5.107 13.763 13.868
5.104 13.585 13.883
5.100 13.402 13.895
5.098 13.306 13.896
5.096 13.202 13.902
5.092 13.026 13.898
5.088 12.850 13.895
5.084 12.653 13.881
5.080 12.470 13.862
5.075 12.286 13.851
5.071 12.092 13.851
5.067 11.915 13.868
5.063 11.736 13.878
5.059 11.544 13.882
5.055 11.357 13.889
5.051 11.181 13.890
5.047 10.996 13.884
5.045 10.891 13.877
5.041 10.723 13.878
5.039 10.624 13.887
5.037 10.520 13.888
5.033 10.337 13.888
5.030 10.160 13.886
5.026 9.974 13.891
5.022 9.788 13.884
5.019 9.603 13.878
5.015 9.415 13.869
5.011 9.228 13.862
5.009 9.127 13.871
5.006 8.961 13.881
5.002 8.762 13.881
4.998 8.582 13.886
4.994 8.400 13.889
4.990 8.212 13.891
4.986 8.026 13.892
4.981 7.836 13.879
4.977 7.655 13.866
4.973 7.470 13.868
4.969 7.286 13.877
4.965 7.099 13.890
4.963 6.999 13.886
4.959 6.816 13.871
4.955 6.630 13.855
4.951 6.438 13.856
4.947 6.264 13.871
4.943 6.078 13.874
4.941 5.976 13.876
4.937 5.798 13.875
4.933 5.612 13.872
4.929 5.431 13.866
4.927 5.334 13.857
4.925 5.228 13.854
4.921 5.049 13.847
4.917 4.867 13.858
4.913 4.678 13.864
4.909 4.503 13.857
4.907 4.403 13.848
4.905 4.302 13.851
4.901 4.119 13.853
4.897 3.931 13.849
4.893 3.750 13.837
4.888 3.562 13.827
4.884 3.378 13.826
4.880 3.183 13.831
4.876 2.999 13.840
4.872 2.813 13.842
4.868 2.635 13.834
4.863 2.444 13.834
4.859 2.251 13.840
4.855 2.079 13.842
4.853 1.979 13.835
4.850 1.876 13.840
4.847 1.710 13.846
4.844 1.608 13.845
4.840 1.420 13.849
4.838 1.318 13.854
4.834 1.140 13.847
4.829 0.959 13.822
4.826 0.856 13.804
4.822 0.670 13.783
4.820 0.577 13.779
4.817 0.465 13.765
4.815 0.382 13.764
5.956 55.869 13.854
5.953 55.689 13.857
5.951 55.511 13.860
5.949 55.410 13.866
5.947 55.302 13.864
5.945 55.129 13.876
5.942 54.937 13.883
5.939 54.756 13.882
5.937 54.584 13.879
5.935 54.484 13.880
5.934 54.374 13.870
5.931 54.195 13.866
5.928 54.012 13.854
5.926 53.825 13.839
5.924 53.645 13.846
5.921 53.462 13.851
5.920 53.365 13.856
5.919 53.261 13.854
5.916 53.082 13.862
5.914 52.904 13.865
5.911 52.708 13.861
5.909 52.524 13.855
5.906 52.339 13.849
5.903 52.157 13.841
5.900 51.972 13.830
5.897 51.785 13.835
5.894 51.590 13.845
5.892 51.416 13.860
5.890 51.315 13.870
5.887 51.127 13.866
5.886 51.025 13.858
5.883 50.855 13.860
5.880 50.674 13.856
5.878 50.571 13.856
5.875 50.388 13.851
5.872 50.200 13.862
5.869 50.014 13.872
5.866 49.830 13.867
5.862 49.640 13.861
5.859 49.458 13.854
5.856 49.276 13.851
5.853 49.090 13.861
5.850 48.901 13.867
5.846 48.709 13.866
5.844 48.536 13.866
5.842 48.436 13.860
5.839 48.254 13.855
5.836 48.067 13.857
5.834 47.967 13.864
5.832 47.792 13.863
5.828 47.606 13.854
5.825 47.423 13.843
5.824 47.322 13.838
5.821 47.138 13.853
5.818 46.951 13.866
5.815 46.768 13.865
5.812 46.581 13.861
5.809 46.394 13.855
5.806 46.216 13.861
5.803 46.029 13.870
5.800 45.837 13.868
5.797 45.654 13.871
5.794 45.472 13.883
5.791 45.288 13.881
5.790 45.191 13.881
5.788 45.088 13.873
5.785 44.914 13.872
5.782 44.737 13.873
5.779 44.541 13.873
5.776 44.361 13.871
5.773 44.171 13.881
5.770 43.987 13.889
5.767 43.806 13.891
5.763 43.608 13.884
5.760 43.430 13.875
5.757 43.258 13.872
5.755 43.156 13.878
5.752 42.972 13.879
5.749 42.782 13.875
5.746 42.598 13.885
5.744 42.421 13.891
5.740 42.227 13.890
5.739 42.122 13.886
5.736 41.956 13.883
5.733 41.769 13.872
5.730 41.589 13.867
5.727 41.395 13.878
5.726 41.295 13.885
5.723 41.124 13.875
5.720 40.935 13.872
5.717 40.748 13.884
5.714 40.569 13.877
5.711 40.384 13.866
5.708 40.202 13.867
5.705 40.009 13.868
5.702 39.832 13.871
5.699 39.637 13.883
5.696 39.465 13.880
5.693 39.277 13.869
5.689 39.088 13.867
5.686 38.901 13.863
5.683 38.723 13.858
5.680 38.535 13.860
5.677 38.352 13.866
5.673 38.172 13.873
5.672 38.070 13.871
5.668 37.886 13.876
5.665 37.707 13.877
5.662 37.521 13.880
5.659 37.334 13.882
5.655 37.149 13.875
5.652 36.964 13.875
5.649 36.779 13.883
5.645 36.599 13.885
5.642 36.414 13.878
5.639 36.224 13.869
5.635 36.049 13.859
5.632 35.855 13.864
5.629 35.681 13.875
5.626 35.490 13.890
5.623 35.296 13.901
5.620 35.119 13.890
5.616 34.938 13.881
5.613 34.750 13.877
5.609 34.559 13.872
5.606 34.382 13.875
5.603 34.200 13.873
5.600 34.007 13.876
5.597 33.827 13.883
5.593 33.639 13.880
5.590 33.453 13.879
5.587 33.276 13.883
5.583 33.078 13.881
5.580 32.906 13.877
5.576 32.718 13.879
5.573 32.531 13.883
5.569 32.348 13.878
5.566 32.167 13.869
5.564 32.064 13.876
5.561 31.886 13.889
5.557 31.697 13.884
5.554 31.519 13.865
5.551 31.333 13.867
5.547 31.148 13.889
5.544 30.961 13.898
5.541 30.778 13.903
5.538 30.596 13.908
5.535 30.396 13.906
5.531 30.225 13.889
5.528 30.041 13.875
5.525 29.851 13.869
5.522 29.668 13.874
5.519 29.487 13.875
5.516 29.291 13.864
5.512 29.114 13.866
5.509 28.935 13.866
5.506 28.740 13.873
5.502 28.555 13.881
5.499 28.378 13.879
5.495 28.191 13.883
5.493 28.091 13.881
5.490 27.918 13.880
5.486 27.725 13.886
5.482 27.545 13.884
5.480 27.440 13.883
5.477 27.272 13.877
5.475 27.176 13.873
5.473 27.071 13.880
5.470 26.900 13.891
5.466 26.710 13.888
5.462 26.524 13.876
5.459 26.336 13.881
5.455 26.157 13.884
5.452 25.975 13.878
5.448 25.784 13.878
5.445 25.597 13.878
5.442 25.417 13.878
5.438 25.232 13.890
5.435 25.040 13.905
5.431 24.868 13.895
5.428 24.675 13.879
5.424 24.495 13.880
5.421 24.305 13.885
5.417 24.120 13.895
5.413 23.931 13.904
5.410 23.757 13.896
5.406 23.568 13.887
5.402 23.380 13.892
5.399 23.198 13.887
5.395 23.011 13.880
5.391 22.825 13.877
5.388 22.639 13.879
5.384 22.463 13.888
5.382 22.358 13.889
5.379 22.180 13.899
5.375 22.006 13.897
5.373 21.903 13.894
5.369 21.715 13.886
5.365 21.532 13.882
5.363 21.432 13.872
5.360 21.253 13.862
5.356 21.083 13.866
5.354 20.973 13.873
5.351 20.794 13.881
5.347 20.603 13.878
5.343 20.422 13.872
5.339 20.239 13.873
5.336 20.052 13.876
5.332 19.869 13.891
5.328 19.688 13.899
5.325 19.496 13.898
5.321 19.314 13.905
5.317 19.132 13.911
5.314 18.939 13.901
5.310 18.759 13.889
5.306 18.573 13.890
5.303 18.385 13.904
5.300 18.208 13.914
5.296 18.024 13.910
5.294 17.921 13.903
5.290 17.742 13.894
5.287 17.568 13.890
5.285 17.466 13.894
5.281 17.276 13.889
5.277 17.090 13.873
5.274 16.910 13.871
5.270 16.733 13.886
5.266 16.542 13.899
5.262 16.347 13.902
5.258 16.165 13.892
5.254 15.992 13.884
5.252 15.886 13.878
5.248 15.713 13.879
5.244 15.523 13.893
5.240 15.341 13.894
5.235 15.144 13.882
5.232 14.964 13.875
5.228 14.794 13.877
5.226 14.697 13.879
5.224 14.588 13.875
5.220 14.413 13.881
5.216 14.226 13.873
5.212 14.043 13.856
5.209 13.856 13.863
5.205 13.669 13.879
5.202 13.491 13.888
5.198 13.304 13.893
5.194 13.121 13.896
5.190 12.936 13.888
5.186 12.746 13.882
5.181 12.560 13.869
5.177 12.378 13.854
5.173 12.195 13.848
5.169 12.000 13.858
5.165 11.824 13.872
5.161 11.637 13.875
5.157 11.456 13.881
5.153 11.269 13.895
5.149 11.085 13.895
5.145 10.902 13.888
5.141 10.713 13.884
5.137 10.528 13.889
5.133 10.344 13.890
5.129 10.153 13.891
5.126 9.979 13.898
5.124 9.878 13.899
5.121 9.704 13.888
5.119 9.604 13.881
5.116 9.499 13.881
5.113 9.322 13.867
5.109 9.141 13.867
5.105 8.947 13.877
5.102 8.776 13.881
5.098 8.578 13.889
5.094 8.397 13.895
5.090 8.211 13.894
5.086 8.037 13.889
5.083 7.936 13.880
5.081 7.834 13.876
5.077 7.647 13.863
5.073 7.470 13.866
5.069 7.277 13.874
5.065 7.104 13.889
5.061 6.910 13.884
5.057 6.732 13.861
5.052 6.539 13.854
5.050 6.439 13.852
5.046 6.255 13.861
5.043 6.080 13.870
5.039 5.893 13.867
5.035 5.698 13.867
5.031 5.517 13.864
5.027 5.333 13.852
5.022 5.136 13.840
5.019 4.964 13.840
5.017 4.863 13.851
5.015 4.763 13.854
5.011 4.589 13.857
5.007 4.397 13.849
5.003 4.221 13.847
5.000 4.114 13.850
4.997 3.940 13.841
4.994 3.833 13.829
4.990 3.654 13.818
4.986 3.467 13.815
4.982 3.276 13.820
4.978 3.098 13.827
4.974 2.910 13.833
4.969 2.720 13.834
4.965 2.535 13.827
4.961 2.349 13.832
4.957 2.156 13.839
4.953 1.993 13.835
4.950 1.882 13.836
4.946 1.696 13.836
4.942 1.509 13.848
4.938 1.334 13.855
4.935 1.229 13.845
4.931 1.041 13.831
4.926 0.863 13.813
4.924 0.765 13.808
4.922 0.656 13.795
4.917 0.482 13.771
4.915 0.398 13.762
6.056 55.876 13.862
6.053 55.684 13.861
6.050 55.502 13.864
6.047 55.315 13.866
6.044 55.136 13.877
6.043 55.038 13.888
6.041 54.934 13.884
6.039 54.752 13.878
6.036 54.563 13.874
6.033 54.392 13.865
6.031 54.201 13.861
6.028 54.012 13.852
6.025 53.827 13.844
6.023 53.640 13.849
6.021 53.455 13.855
6.019 53.355 13.860
6.017 53.179 13.864
6.015 52.987 13.866
6.012 52.807 13.865
6.011 52.706 13.860
6.008 52.522 13.859
6.005 52.347 13.848
6.002 52.154 13.839
6.000 51.969 13.826
5.997 51.784 13.824
5.994 51.596 13.838
5.991 51.408 13.853
5.988 51.226 13.862
5.986 51.045 13.859
5.984 50.940 13.863
5.981 50.755 13.864
5.978 50.571 13.851
5.975 50.394 13.846
5.973 50.293 13.844
5.970 50.117 13.859
5.968 50.016 13.868
5.967 49.913 13.862
5.964 49.738 13.859
5.960 49.554 13.851
5.957 49.365 13.842
5.954 49.180 13.851
5.951 48.995 13.860
5.948 48.814 13.861
5.946 48.713 13.865
5.943 48.533 13.864
5.940 48.347 13.860
5.937 48.153 13.854
5.934 47.978 13.859
5.931 47.789 13.860
5.928 47.601 13.848
5.925 47.419 13.845
5.922 47.231 13.851
5.919 47.049 13.868
5.916 46.858 13.880
5.913 46.674 13.880
5.910 46.487 13.873
5.907 46.305 13.871
5.905 46.120 13.881
5.901 45.929 13.881
5.898 45.750 13.878
5.895 45.561 13.885
5.892 45.372 13.887
5.889 45.195 13.879
5.886 45.005 13.874
5.883 44.818 13.871
5.880 44.637 13.873
5.877 44.456 13.873
5.874 44.259 13.876
5.871 44.082 13.889
5.868 43.894 13.895
5.864 43.707 13.895
5.861 43.529 13.889
5.859 43.426 13.877
5.856 43.247 13.872
5.853 43.063 13.880
5.850 42.877 13.881
5.847 42.691 13.883
5.844 42.505 13.891
5.841 42.326 13.888
5.838 42.138 13.881
5.836 41.952 13.881
5.833 41.768 13.871
5.830 41.586 13.864
5.827 41.395 13.877
5.824 41.213 13.878
5.821 41.031 13.866
5.818 40.845 13.878
5.815 40.660 13.880
5.814 40.556 13.879
5.811 40.385 13.868
5.809 40.278 13.862
5.806 40.115 13.862
5.805 40.012 13.865
5.801 39.825 13.870
5.799 39.647 13.886
5.797 39.544 13.885
5.794 39.374 13.879
5.791 39.178 13.877
5.787 38.999 13.876
5.784 38.810 13.868
5.781 38.626 13.865
5.778 38.442 13.867
5.774 38.256 13.869
5.771 38.079 13.872
5.768 37.892 13.873
5.765 37.706 13.877
5.761 37.515 13.880
5.758 37.338 13.881
5.755 37.150 13.873
5.751 36.965 13.872
5.748 36.781 13.880
5.745 36.593 13.882
5.742 36.418 13.877
5.740 36.316 13.880
5.737 36.136 13.875
5.733 35.953 13.871
5.732 35.850 13.868
5.729 35.671 13.878
5.726 35.495 13.890
5.722 35.297 13.899
5.719 35.121 13.894
5.716 34.935 13.886
5.712 34.751 13.880
5.709 34.564 13.873
5.706 34.374 13.870
5.702 34.197 13.867
5.699 34.009 13.871
5.696 33.828 13.885
5.693 33.645 13.883
5.689 33.454 13.879
5.686 33.270 13.879
5.683 33.091 13.876
5.679 32.904 13.878
5.676 32.708 13.879
5.672 32.536 13.879
5.669 32.346 13.878
5.666 32.164 13.878
5.662 31.978 13.889
5.659 31.787 13.888
5.655 31.612 13.873
5.652 31.426 13.863
5.648 31.238 13.875
5.645 31.053 13.892
5.642 30.869 13.894
5.639 30.683 13.898
5.636 30.502 13.900
5.632 30.317 13.889
5.629 30.127 13.872
5.626 29.950 13.864
5.623 29.753 13.870
5.620 29.578 13.877
5.617 29.391 13.870
5.614 29.204 13.865
5.610 29.023 13.871
5.607 28.835 13.874
5.604 28.651 13.878
5.600 28.462 13.878
5.597 28.285 13.876
5.595 28.181 13.881
5.591 28.010 13.883
5.589 27.909 13.879
5.585 27.723 13.880
5.582 27.547 13.872
5.580 27.444 13.871
5.576 27.266 13.874
5.573 27.080 13.887
5.569 26.898 13.904
5.566 26.714 13.905
5.562 26.523 13.887
5.558 26.336 13.885
5.555 26.155 13.882
5.553 26.049 13.873
5.550 25.884 13.870
5.548 25.780 13.877
5.544 25.602 13.879
5.541 25.416 13.879
5.538 25.239 13.897
5.535 25.045 13.912
5.532 24.944 13.904
5.529 24.765 13.881
5.525 24.590 13.872
5.522 24.393 13.877
5.518 24.212 13.888
5.515 24.030 13.892
5.511 23.846 13.888
5.507 23.661 13.880
5.503 23.468 13.877
5.500 23.290 13.887
5.496 23.106 13.883
5.493 22.923 13.873
5.489 22.736 13.873
5.487 22.631 13.879
5.484 22.466 13.891
5.480 22.269 13.904
5.477 22.095 13.905
5.474 21.993 13.896
5.471 21.815 13.885
5.467 21.617 13.880
5.463 21.442 13.875
5.459 21.253 13.864
5.455 21.067 13.865
5.452 20.890 13.871
5.448 20.703 13.872
5.444 20.511 13.869
5.440 20.330 13.866
5.437 20.143 13.876
5.434 19.970 13.892
5.432 19.870 13.900
5.428 19.683 13.909
5.426 19.582 13.907
5.422 19.408 13.908
5.419 19.222 13.912
5.415 19.036 13.911
5.411 18.849 13.901
5.408 18.667 13.890
5.404 18.486 13.899
5.401 18.300 13.919
5.397 18.106 13.917
5.394 17.929 13.906
5.392 17.827 13.905
5.388 17.653 13.896
5.384 17.465 13.892
5.381 17.280 13.895
5.377 17.092 13.884
5.373 16.912 13.881
5.369 16.721 13.892
5.366 16.539 13.898
5.362 16.357 13.896
5.357 16.170 13.883
5.353 15.987 13.874
5.349 15.791 13.871
5.345 15.615 13.888
5.341 15.433 13.903
5.337 15.249 13.902
5.333 15.061 13.899
5.329 14.873 13.897
5.325 14.688 13.895
5.322 14.511 13.893
5.318 14.321 13.893
5.316 14.213 13.882
5.312 14.052 13.863
5.310 13.952 13.867
5.308 13.846 13.870
5.305 13.681 13.883
5.303 13.579 13.889
5.301 13.479 13.886
5.297 13.304 13.884
5.293 13.118 13.881
5.289 12.934 13.878
5.285 12.749 13.873
5.281 12.566 13.870
5.277 12.370 13.862
5.273 12.198 13.858
5.268 12.007 13.870
5.264 11.821 13.881
5.260 11.641 13.879
5.256 11.448 13.881
5.252 11.278 13.899
5.250 11.173 13.908
5.246 10.994 13.901
5.242 10.806 13.890
5.238 10.616 13.886
5.235 10.437 13.888
5.231 10.253 13.885
5.229 10.152 13.885
5.226 9.981 13.897
5.224 9.886 13.901
5.222 9.781 13.892
5.218 9.607 13.882
5.214 9.417 13.870
5.210 9.220 13.862
5.207 9.050 13.870
5.203 8.862 13.875
5.199 8.677 13.879
5.195 8.487 13.892
5.191 8.310 13.895
5.187 8.114 13.883
5.183 7.930 13.873
5.178 7.745 13.866
5.174 7.556 13.865
5.171 7.383 13.873
5.166 7.189 13.885
5.162 7.000 13.890
5.158 6.818 13.869
5.154 6.631 13.852
5.150 6.448 13.852
5.146 6.269 13.854
5.142 6.072 13.865
5.138 5.881 13.866
5.134 5.709 13.863
5.130 5.522 13.858
5.128 5.422 13.857
5.126 5.318 13.845
5.122 5.146 13.831
5.118 4.958 13.835
5.114 4.769 13.847
5.110 4.587 13.854
5.106 4.396 13.854
5.102 4.217 13.849
5.098 4.022 13.839
5.094 3.843 13.827
5.089 3.647 13.817
5.085 3.466 13.813
5.081 3.280 13.816
5.077 3.091 13.827
5.073 2.912 13.831
5.069 2.725 13.835
5.065 2.536 13.835
5.061 2.352 13.838
5.056 2.159 13.842
5.052 1.977 13.833
5.047 1.783 13.819
5.043 1.611 13.821
5.041 1.510 13.835
5.037 1.326 13.849
5.033 1.142 13.842
5.028 0.947 13.828
5.024 0.772 13.817
5.019 0.575 13.800
5.015 0.388 13.777
6.156 55.881 13.858
6.154 55.778 13.863
6.151 55.593 13.865
6.148 55.411 13.862
6.145 55.220 13.868
6.142 55.034 13.880
6.139 54.851 13.877
6.137 54.660 13.875
6.134 54.472 13.871
6.131 54.293 13.868
6.129 54.101 13.868
6.126 53.925 13.859
6.124 53.736 13.859
6.121 53.542 13.865
6.119 53.368 13.861
6.117 53.173 13.864
6.114 52.986 13.861
6.111 52.800 13.858
6.109 52.621 13.864
6.106 52.429 13.859
6.103 52.249 13.852
6.102 52.147 13.839
6.099 51.976 13.824
6.096 51.785 13.826
6.093 51.596 13.839
6.091 51.408 13.851
6.088 51.224 13.866
6.085 51.047 13.862
6.082 50.848 13.856
6.079 50.670 13.850
6.075 50.479 13.836
6.072 50.296 13.841
6.069 50.108 13.857
6.066 49.926 13.859
6.065 49.821 13.865
6.061 49.650 13.862
6.060 49.547 13.849
6.056 49.363 13.841
6.053 49.186 13.847
6.050 48.990 13.859
6.047 48.813 13.862
6.044 48.624 13.859
6.041 48.435 13.862
6.038 48.254 13.859
6.035 48.065 13.857
6.032 47.892 13.863
6.031 47.792 13.867
6.027 47.603 13.857
6.024 47.414 13.851
6.021 47.228 13.858
6.019 47.049 13.874
6.016 46.860 13.883
6.013 46.674 13.885
6.010 46.484 13.879
6.007 46.304 13.881
6.004 46.117 13.889
6.001 45.928 13.881
5.998 45.749 13.877
5.995 45.566 13.880
5.992 45.373 13.881
5.989 45.190 13.875
5.986 45.010 13.874
5.982 44.821 13.874
5.979 44.641 13.873
5.978 44.540 13.868
5.975 44.361 13.872
5.972 44.174 13.882
5.969 43.985 13.891
5.965 43.798 13.893
5.962 43.624 13.892
5.959 43.434 13.877
5.956 43.244 13.869
5.953 43.067 13.877
5.950 42.873 13.883
5.947 42.694 13.887
5.944 42.511 13.889
5.942 42.406 13.891
5.939 42.228 13.888
5.936 42.048 13.884
5.934 41.859 13.880
5.931 41.681 13.872
5.928 41.486 13.872
5.925 41.307 13.884
5.922 41.128 13.880
5.921 41.024 13.872
5.918 40.844 13.880
5.915 40.661 13.890
5.912 40.470 13.880
5.909 40.289 13.872
5.906 40.106 13.870
5.903 39.925 13.869
5.899 39.735 13.877
5.896 39.550 13.883
5.893 39.368 13.880
5.890 39.176 13.878
5.887 39.002 13.874
5.883 38.808 13.867
5.880 38.626 13.868
5.877 38.457 13.872
5.876 38.353 13.877
5.874 38.249 13.874
5.871 38.071 13.877
5.868 37.901 13.879
5.866 37.795 13.886
5.864 37.694 13.884
5.861 37.517 13.888
5.858 37.341 13.889
5.854 37.152 13.880
5.851 36.966 13.876
5.848 36.779 13.882
5.844 36.598 13.885
5.841 36.407 13.883
5.838 36.234 13.881
5.836 36.127 13.884
5.833 35.955 13.879
5.830 35.764 13.881
5.826 35.574 13.889
5.823 35.393 13.896
5.820 35.214 13.901
5.817 35.023 13.892
5.814 34.842 13.887
5.810 34.658 13.883
5.807 34.477 13.877
5.804 34.295 13.873
5.802 34.183 13.868
5.799 34.012 13.879
5.795 33.824 13.893
5.792 33.640 13.894
5.789 33.467 13.887
5.787 33.362 13.886
5.785 33.261 13.878
5.782 33.085 13.880
5.779 32.903 13.883
5.775 32.724 13.887
5.774 32.622 13.890
5.770 32.440 13.885
5.767 32.254 13.885
5.763 32.070 13.890
5.760 31.886 13.898
5.757 31.705 13.891
5.753 31.515 13.878
5.750 31.332 13.882
5.746 31.143 13.896
5.743 30.964 13.900
5.740 30.776 13.896
5.737 30.589 13.896
5.733 30.404 13.896
5.730 30.222 13.886
5.727 30.039 13.874
5.724 29.861 13.878
5.722 29.760 13.879
5.719 29.574 13.882
5.716 29.388 13.873
5.713 29.203 13.872
5.710 29.019 13.874
5.707 28.843 13.878
5.703 28.653 13.886
5.700 28.467 13.883
5.696 28.274 13.881
5.692 28.100 13.882
5.689 27.906 13.882
5.685 27.731 13.881
5.681 27.545 13.868
5.677 27.355 13.868
5.674 27.175 13.881
5.670 26.988 13.899
5.669 26.888 13.912
5.665 26.715 13.915
5.661 26.524 13.897
5.658 26.344 13.891
5.654 26.154 13.890
5.651 25.965 13.879
5.647 25.791 13.880
5.644 25.604 13.883
5.640 25.410 13.878
5.637 25.227 13.895
5.634 25.051 13.914
5.632 24.951 13.903
5.628 24.767 13.879
5.624 24.579 13.871
5.621 24.410 13.875
5.619 24.314 13.881
5.617 24.208 13.881
5.614 24.029 13.881
5.610 23.849 13.876
5.608 23.746 13.875
5.605 23.564 13.870
5.601 23.385 13.884
5.598 23.199 13.895
5.594 23.009 13.888
5.590 22.827 13.878
5.587 22.649 13.880
5.583 22.454 13.899
5.579 22.267 13.918
5.576 22.093 13.914
5.572 21.904 13.905
5.570 21.804 13.896
5.566 21.627 13.885
5.562 21.443 13.880
5.559 21.257 13.874
5.555 21.066 13.870
5.551 20.882 13.875
5.547 20.701 13.877
5.544 20.519 13.871
5.540 20.326 13.873
5.536 20.149 13.882
5.533 19.959 13.890
5.529 19.774 13.902
5.525 19.593 13.907
5.523 19.490 13.910
5.520 19.321 13.911
5.516 19.133 13.913
5.514 19.033 13.909
5.511 18.852 13.904
5.507 18.660 13.893
5.503 18.483 13.899
5.500 18.305 13.915
5.498 18.204 13.921
5.495 18.023 13.914
5.491 17.836 13.904
5.487 17.648 13.892
5.485 17.547 13.885
5.482 17.375 13.890
5.478 17.185 13.886
5.474 17.007 13.882
5.472 16.906 13.887
5.469 16.724 13.895
5.465 16.532 13.899
5.461 16.363 13.891
5.457 16.165 13.875
5.452 15.989 13.860
5.448 15.795 13.858
5.445 15.620 13.882
5.441 15.424 13.901
5.437 15.250 13.908
5.435 15.149 13.907
5.431 14.966 13.906
5.427 14.792 13.903
5.425 14.688 13.906
5.421 14.509 13.902
5.417 14.318 13.896
5.413 14.132 13.880
5.410 13.959 13.875
5.406 13.762 13.887
5.402 13.584 13.892
5.398 13.398 13.889
5.394 13.206 13.881
5.390 13.021 13.876
5.386 12.845 13.873
5.382 12.648 13.871
5.378 12.476 13.871
5.374 12.281 13.863
5.370 12.103 13.866
5.366 11.916 13.880
5.362 11.727 13.885
5.357 11.546 13.880
5.353 11.363 13.892
5.350 11.184 13.909
5.346 10.991 13.910
5.342 10.808 13.898
5.338 10.627 13.889
5.334 10.434 13.889
5.330 10.249 13.879
5.326 10.062 13.890
5.323 9.881 13.900
5.319 9.690 13.889
5.316 9.515 13.886
5.312 9.329 13.877
5.308 9.135 13.871
5.304 8.946 13.876
5.300 8.770 13.873
5.298 8.669 13.870
5.294 8.494 13.884
5.290 8.303 13.888
5.286 8.117 13.878
5.282 7.937 13.866
5.278 7.748 13.867
5.274 7.560 13.875
5.270 7.377 13.879
5.266 7.193 13.889
5.262 7.008 13.888
5.259 6.904 13.883
5.255 6.722 13.870
5.251 6.544 13.859
5.249 6.444 13.852
5.245 6.259 13.858
5.241 6.075 13.870
5.238 5.891 13.870
5.234 5.704 13.867
5.229 5.511 13.860
5.225 5.338 13.847
5.223 5.234 13.843
5.219 5.051 13.836
5.215 4.869 13.846
5.213 4.755 13.845
5.209 4.588 13.852
5.206 4.405 13.857
5.203 4.299 13.862
5.199 4.119 13.855
5.195 3.937 13.845
5.191 3.746 13.837
5.189 3.646 13.828
5.185 3.473 13.822
5.181 3.285 13.821
5.176 3.096 13.830
5.172 2.906 13.835
5.168 2.719 13.835
5.164 2.538 13.840
5.160 2.354 13.845
5.155 2.160 13.847
5.151 1.975 13.834
5.147 1.796 13.812
5.144 1.693 13.812
5.140 1.507 13.825
5.136 1.331 13.834
5.132 1.137 13.834
5.129 1.035 13.827
5.125 0.864 13.818
5.123 0.759 13.820
5.119 0.580 13.808
5.114 0.384 13.789
6.254 55.870 13.858
6.252 55.689 13.861
6.248 55.502 13.856
6.245 55.317 13.853
6.243 55.127 13.862
6.240 54.945 13.863
6.237 54.758 13.859
6.234 54.573 13.862
6.233 54.472 13.867
6.230 54.291 13.869
6.228 54.107 13.870
6.225 53.919 13.862
6.223 53.731 13.857
6.221 53.547 13.861
6.218 53.363 13.856
6.216 53.174 13.853
6.213 52.997 13.848
6.210 52.801 13.846
6.208 52.617 13.853
6.205 52.428 13.856
6.203 52.253 13.855
6.201 52.149 13.843
6.198 51.973 13.832
6.197 51.872 13.837
6.194 51.696 13.842
6.191 51.502 13.849
6.189 51.314 13.865
6.186 51.124 13.868
6.183 50.952 13.861
6.179 50.756 13.858
6.176 50.573 13.852
6.173 50.386 13.846
6.170 50.209 13.863
6.167 50.009 13.869
6.164 49.830 13.865
6.160 49.641 13.857
6.157 49.465 13.843
6.154 49.270 13.839
6.151 49.091 13.852
6.148 48.897 13.861
6.145 48.720 13.862
6.142 48.532 13.868
6.139 48.349 13.866
6.137 48.244 13.855
6.134 48.064 13.859
6.131 47.879 13.862
6.128 47.699 13.858
6.125 47.511 13.852
6.122 47.330 13.854
6.119 47.131 13.867
6.117 46.954 13.877
6.113 46.763 13.879
6.110 46.578 13.878
6.107 46.393 13.876
6.105 46.212 13.882
6.102 46.027 13.884
6.099 45.842 13.875
6.095 45.656 13.871
6.092 45.473 13.873
6.089 45.282 13.870
6.086 45.098 13.865
6.083 44.915 13.866
6.080 44.726 13.870
6.077 44.546 13.873
6.074 44.359 13.872
6.071 44.172 13.882
6.068 43.983 13.890
6.065 43.810 13.892
6.063 43.710 13.899
6.061 43.603 13.895
6.058 43.443 13.879
6.056 43.340 13.877
6.053 43.152 13.876
6.050 42.969 13.884
6.047 42.785 13.890
6.044 42.596 13.892
6.042 42.418 13.888
6.039 42.234 13.882
6.036 42.045 13.884
6.033 41.854 13.884
6.030 41.677 13.881
6.027 41.496 13.882
6.024 41.306 13.890
6.021 41.113 13.884
6.018 40.939 13.880
6.015 40.740 13.891
6.013 40.572 13.895
6.010 40.385 13.887
6.006 40.196 13.881
6.003 40.009 13.881
6.000 39.824 13.875
5.997 39.647 13.875
5.994 39.456 13.878
5.991 39.281 13.878
5.988 39.084 13.877
5.984 38.910 13.871
5.981 38.720 13.870
5.978 38.532 13.871
5.975 38.348 13.872
5.972 38.170 13.875
5.968 37.976 13.878
5.965 37.804 13.886
5.962 37.612 13.897
5.958 37.422 13.898
5.955 37.244 13.890
5.952 37.056 13.884
5.948 36.873 13.885
5.945 36.688 13.891
5.942 36.509 13.891
5.939 36.314 13.888
5.935 36.139 13.884
5.934 36.034 13.876
5.931 35.862 13.875
5.929 35.753 13.878
5.926 35.589 13.885
5.923 35.396 13.896
5.919 35.212 13.902
5.916 35.023 13.899
5.913 34.836 13.895
5.910 34.657 13.890
5.906 34.470 13.883
5.903 34.288 13.878
5.900 34.105 13.877
5.896 33.920 13.895
5.893 33.729 13.903
5.890 33.548 13.894
5.886 33.365 13.883
5.883 33.185 13.879
5.881 33.089 13.876
5.879 32.984 13.886
5.876 32.806 13.894
5.873 32.632 13.892
5.869 32.436 13.889
5.866 32.259 13.882
5.863 32.070 13.884
5.861 31.970 13.882
5.857 31.793 13.880
5.854 31.608 13.877
5.850 31.426 13.874
5.847 31.243 13.887
5.844 31.049 13.896
5.841 30.870 13.890
5.839 30.767 13.890
5.836 30.594 13.886
5.833 30.413 13.887
5.831 30.311 13.881
5.828 30.131 13.870
5.825 29.942 13.868
5.822 29.761 13.877
5.819 29.573 13.878
5.816 29.391 13.872
5.812 29.209 13.874
5.809 29.020 13.874
5.806 28.835 13.872
5.802 28.653 13.883
5.799 28.467 13.882
5.795 28.278 13.878
5.792 28.107 13.879
5.788 27.908 13.874
5.784 27.720 13.871
5.780 27.543 13.862
5.777 27.365 13.867
5.775 27.268 13.880
5.773 27.164 13.884
5.770 26.989 13.901
5.766 26.796 13.913
5.763 26.624 13.900
5.760 26.516 13.894
5.757 26.342 13.892
5.754 26.161 13.891
5.750 25.967 13.883
5.747 25.780 13.884
5.743 25.610 13.885
5.740 25.413 13.883
5.736 25.230 13.895
5.733 25.052 13.909
5.729 24.861 13.893
5.726 24.669 13.874
5.722 24.494 13.871
5.720 24.389 13.870
5.717 24.217 13.878
5.713 24.025 13.879
5.710 23.844 13.875
5.706 23.663 13.865
5.702 23.479 13.868
5.699 23.285 13.883
5.695 23.105 13.884
5.691 22.918 13.874
5.687 22.731 13.867
5.684 22.548 13.875
5.681 22.371 13.902
5.679 22.271 13.913
5.675 22.087 13.904
5.671 21.902 13.895
5.669 21.801 13.888
5.666 21.634 13.877
5.662 21.440 13.877
5.660 21.338 13.879
5.656 21.166 13.873
5.652 20.974 13.876
5.649 20.795 13.882
5.645 20.609 13.881
5.641 20.420 13.882
5.638 20.242 13.893
5.634 20.051 13.893
5.630 19.872 13.899
5.627 19.680 13.903
5.623 19.503 13.903
5.619 19.311 13.902
5.615 19.123 13.899
5.612 18.951 13.898
5.608 18.760 13.896
5.605 18.577 13.895
5.603 18.477 13.895
5.599 18.301 13.907
5.596 18.106 13.912
5.592 17.933 13.907
5.589 17.738 13.895
5.585 17.560 13.882
5.581 17.372 13.888
5.577 17.182 13.885
5.574 16.997 13.883
5.570 16.823 13.897
5.566 16.633 13.905
5.562 16.445 13.899
5.558 16.259 13.885
5.554 16.070 13.863
5.550 15.898 13.847
5.546 15.710 13.859
5.544 15.609 13.876
5.540 15.435 13.894
5.536 15.245 13.903
5.532 15.064 13.909
5.528 14.869 13.909
5.524 14.694 13.901
5.520 14.505 13.894
5.517 14.326 13.887
5.513 14.134 13.869
5.509 13.940 13.871
5.506 13.773 13.888
5.503 13.673 13.885
5.500 13.483 13.883
5.496 13.304 13.882
5.492 13.123 13.872
5.488 12.930 13.870
5.486 12.830 13.876
5.482 12.660 13.877
5.478 12.473 13.876
5.474 12.287 13.870
5.469 12.096 13.868
5.465 11.919 13.881
5.461 11.729 13.890
5.457 11.554 13.886
5.453 11.357 13.898
5.449 11.179 13.911
5.445 10.993 13.916
5.441 10.803 13.909
5.437 10.621 13.898
5.434 10.441 13.895
5.429 10.245 13.882
5.426 10.071 13.885
5.424 9.970 13.884
5.421 9.797 13.883
5.419 9.702 13.883
5.417 9.594 13.878
5.413 9.416 13.878
5.409 9.226 13.873
5.405 9.048 13.872
5.402 8.860 13.873
5.398 8.669 13.874
5.394 8.498 13.884
5.392 8.402 13.893
5.390 8.297 13.890
5.386 8.120 13.880
5.381 7.931 13.865
5.377 7.751 13.868
5.373 7.561 13.880
5.369 7.373 13.879
5.365 7.188 13.882
5.361 7.009 13.884
5.357 6.817 13.873
5.353 6.634 13.863
5.349 6.446 13.859
5.345 6.254 13.863
5.341 6.075 13.872
5.337 5.894 13.876
5.333 5.699 13.869
5.329 5.517 13.859
5.325 5.329 13.847
5.321 5.143 13.834
5.317 4.952 13.832
5.313 4.778 13.841
5.311 4.675 13.849
5.307 4.492 13.854
5.303 4.314 13.858
5.301 4.214 13.853
5.297 4.027 13.843
5.293 3.844 13.838
5.288 3.650 13.836
5.284 3.465 13.829
5.280 3.283 13.826
5.276 3.095 13.835
5.272 2.900 13.840
5.268 2.727 13.841
5.264 2.540 13.848
5.259 2.349 13.851
5.255 2.169 13.854
5.251 1.982 13.842
5.249 1.882 13.833
5.244 1.698 13.815
5.240 1.507 13.821
5.235 1.319 13.827
5.231 1.144 13.827
5.227 0.951 13.818
5.224 0.848 13.811
5.221 0.673 13.814
5.218 0.572 13.810
5.214 0.397 13.801
6.355 55.868 13.863
6.352 55.692 13.863
6.349 55.503 13.859
6.346 55.314 13.860
6.343 55.122 13.863
6.340 54.942 13.864
6.337 54.759 13.859
6.334 54.574 13.860
6.332 54.384 13.861
6.329 54.194 13.867
6.327 54.014 13.862
6.324 53.825 13.855
6.322 53.646 13.859
6.320 53.459 13.861
6.318 53.354 13.862
6.316 53.177 13.857
6.313 52.990 13.850
6.311 52.806 13.849
6.308 52.614 13.855
6.305 52.433 13.856
6.304 52.332 13.851
6.301 52.159 13.846
6.298 51.976 13.834
6.295 51.777 13.838
6.293 51.597 13.842
6.290 51.405 13.851
6.287 51.227 13.868
6.286 51.125 13.870
6.283 50.947 13.859
6.280 50.757 13.861
6.276 50.568 13.861
6.273 50.393 13.858
6.272 50.289 13.856
6.269 50.115 13.866
6.265 49.918 13.863
6.262 49.742 13.856
6.259 49.546 13.845
6.256 49.380 13.837
6.254 49.278 13.842
6.252 49.178 13.840
6.251 49.078 13.853
6.248 48.905 13.866
6.245 48.720 13.863
6.242 48.525 13.864
6.239 48.346 13.867
6.235 48.156 13.859
6.233 47.982 13.864
6.231 47.878 13.862
6.230 47.777 13.868
6.227 47.604 13.866
6.224 47.419 13.864
6.221 47.231 13.874
6.218 47.043 13.883
6.215 46.857 13.879
6.212 46.675 13.880
6.209 46.490 13.881
6.206 46.298 13.880
6.203 46.116 13.884
6.200 45.930 13.884
6.197 45.749 13.877
6.194 45.563 13.878
6.191 45.375 13.878
6.189 45.275 13.871
6.186 45.104 13.867
6.185 45.001 13.870
6.182 44.826 13.868
6.180 44.723 13.866
6.177 44.545 13.870
6.174 44.354 13.870
6.171 44.182 13.880
6.168 43.985 13.890
6.164 43.793 13.894
6.161 43.616 13.894
6.158 43.436 13.884
6.155 43.248 13.876
6.152 43.062 13.882
6.149 42.872 13.887
6.146 42.696 13.892
6.143 42.504 13.889
6.140 42.321 13.879
6.137 42.138 13.881
6.134 41.952 13.888
6.131 41.763 13.890
6.129 41.585 13.887
6.126 41.389 13.888
6.123 41.214 13.889
6.120 41.030 13.876
6.117 40.850 13.876
6.116 40.748 13.885
6.113 40.571 13.886
6.109 40.375 13.878
6.106 40.195 13.879
6.103 40.014 13.881
6.100 39.831 13.877
6.097 39.644 13.876
6.094 39.456 13.875
6.091 39.271 13.878
6.088 39.092 13.878
6.084 38.902 13.868
6.081 38.723 13.868
6.078 38.535 13.871
6.075 38.352 13.868
6.071 38.164 13.868
6.068 37.978 13.872
6.065 37.799 13.882
6.062 37.608 13.897
6.059 37.427 13.902
6.055 37.244 13.894
6.052 37.060 13.884
6.048 36.872 13.887
6.045 36.683 13.892
6.042 36.506 13.892
6.039 36.316 13.889
6.036 36.137 13.886
6.032 35.950 13.882
6.029 35.766 13.878
6.027 35.665 13.875
6.024 35.490 13.883
6.021 35.304 13.891
6.018 35.121 13.891
6.014 34.927 13.887
6.011 34.754 13.886
6.008 34.563 13.882
6.004 34.378 13.877
6.001 34.192 13.875
5.998 34.010 13.884
5.995 33.833 13.898
5.993 33.731 13.902
5.990 33.543 13.890
5.986 33.365 13.879
5.983 33.182 13.879
5.980 32.993 13.892
5.976 32.809 13.899
5.973 32.625 13.894
5.969 32.439 13.889
5.966 32.250 13.885
5.963 32.074 13.882
5.959 31.891 13.882
5.956 31.698 13.886
5.952 31.517 13.884
5.949 31.325 13.892
5.946 31.150 13.904
5.942 30.952 13.897
5.939 30.782 13.889
5.936 30.591 13.882
5.933 30.410 13.888
5.929 30.221 13.888
5.926 30.035 13.882
5.924 29.861 13.886
5.922 29.752 13.883
5.919 29.575 13.879
5.916 29.396 13.870
5.912 29.200 13.870
5.909 29.022 13.868
5.906 28.839 13.862
5.904 28.735 13.867
5.901 28.557 13.877
5.897 28.377 13.877
5.893 28.187 13.878
5.890 28.009 13.877
5.888 27.909 13.871
5.884 27.723 13.868
5.880 27.541 13.867
5.877 27.355 13.872
5.873 27.169 13.884
5.870 26.992 13.898
5.866 26.804 13.908
5.863 26.622 13.902
5.859 26.430 13.897
5.855 26.246 13.896
5.852 26.066 13.886
5.848 25.879 13.877
5.846 25.776 13.879
5.843 25.595 13.877
5.840 25.418 13.878
5.836 25.233 13.886
5.833 25.042 13.900
5.829 24.860 13.887
5.826 24.680 13.870
5.822 24.492 13.866
5.819 24.307 13.878
5.815 24.121 13.886
5.811 23.935 13.887
5.808 23.753 13.877
5.804 23.563 13.868
5.801 23.383 13.879
5.797 23.195 13.890
5.793 23.007 13.881
5.789 22.829 13.868
5.786 22.640 13.867
5.782 22.459 13.889
5.780 22.360 13.895
5.777 22.187 13.903
5.775 22.086 13.903
5.771 21.904 13.892
5.767 21.713 13.886
5.764 21.535 13.883
5.760 21.351 13.882
5.756 21.161 13.880
5.753 20.981 13.885
5.749 20.788 13.890
5.745 20.609 13.894
5.741 20.422 13.894
5.739 20.321 13.893
5.736 20.156 13.898
5.734 20.054 13.899
5.732 19.952 13.893
5.728 19.779 13.894
5.725 19.593 13.896
5.721 19.399 13.898
5.717 19.224 13.897
5.713 19.035 13.892
5.710 18.849 13.891
5.706 18.663 13.891
5.703 18.491 13.888
5.701 18.388 13.895
5.697 18.204 13.906
5.695 18.101 13.902
5.692 17.932 13.900
5.688 17.742 13.890
5.685 17.554 13.877
5.681 17.375 13.884
5.677 17.183 13.889
5.674 17.003 13.893
5.670 16.815 13.911
5.667 16.637 13.918
5.662 16.443 13.908
5.658 16.263 13.888
5.654 16.082 13.868
5.652 15.978 13.860
5.648 15.801 13.857
5.644 15.612 13.881
5.640 15.427 13.892
5.636 15.245 13.897
5.632 15.065 13.905
5.628 14.881 13.906
5.624 14.686 13.901
5.620 14.503 13.897
5.616 14.322 13.886
5.612 14.132 13.872
5.609 13.947 13.876
5.605 13.772 13.888
5.601 13.576 13.889
5.598 13.404 13.884
5.594 13.206 13.878
5.590 13.022 13.869
5.586 12.845 13.870
5.582 12.651 13.870
5.579 12.549 13.864
5.575 12.374 13.863
5.571 12.194 13.855
5.567 12.009 13.860
5.563 11.829 13.878
5.559 11.636 13.885
5.555 11.449 13.892
5.551 11.268 13.903
5.547 11.089 13.912
5.543 10.909 13.913
5.541 10.807 13.912
5.537 10.621 13.902
5.533 10.440 13.895
5.529 10.245 13.878
5.526 10.064 13.877
5.522 9.885 13.876
5.520 9.785 13.870
5.516 9.598 13.875
5.513 9.414 13.882
5.509 9.242 13.881
5.507 9.135 13.887
5.504 8.959 13.886
5.500 8.767 13.879
5.496 8.585 13.887
5.492 8.399 13.895
5.488 8.208 13.890
5.483 8.020 13.882
5.479 7.838 13.881
5.476 7.661 13.887
5.471 7.469 13.892
5.467 7.279 13.884
5.463 7.103 13.884
5.459 6.909 13.878
5.455 6.724 13.874
5.451 6.542 13.871
5.447 6.348 13.867
5.443 6.167 13.875
5.439 5.986 13.881
5.435 5.802 13.877
5.431 5.610 13.868
5.427 5.420 13.862
5.423 5.240 13.852
5.419 5.044 13.848
5.415 4.866 13.851
5.411 4.681 13.851
5.409 4.578 13.848
5.405 4.394 13.854
5.401 4.224 13.854
5.397 4.025 13.846
5.392 3.834 13.846
5.389 3.663 13.845
5.386 3.553 13.848
5.382 3.383 13.843
5.378 3.185 13.842
5.376 3.083 13.842
5.372 2.912 13.847
5.368 2.729 13.850
5.364 2.542 13.854
5.359 2.350 13.852
5.355 2.164 13.860
5.351 1.975 13.848
5.346 1.790 13.820
5.342 1.606 13.814
5.337 1.413 13.817
5.333 1.222 13.817
5.329 1.044 13.815
5.325 0.863 13.810
5.320 0.665 13.808
5.316 0.482 13.794
6.454 55.875 13.869
6.451 55.678 13.868
6.448 55.503 13.861
6.445 55.317 13.860
6.442 55.122 13.859
6.439 54.950 13.858
6.438 54.849 13.861
6.435 54.659 13.862
6.433 54.487 13.861
6.431 54.379 13.859
6.429 54.201 13.864
6.426 54.009 13.853
6.424 53.835 13.844
6.422 53.731 13.852
6.420 53.541 13.860
6.418 53.363 13.859
6.415 53.176 13.858
6.413 52.990 13.856
6.410 52.805 13.853
6.408 52.619 13.858
6.405 52.434 13.858
6.402 52.240 13.854
6.399 52.059 13.845
6.397 51.880 13.841
6.395 51.771 13.835
6.392 51.607 13.841
6.391 51.510 13.853
6.389 51.402 13.855
6.387 51.225 13.868
6.384 51.038 13.863
6.380 50.844 13.860
6.378 50.666 13.864
6.375 50.487 13.868
6.373 50.387 13.875
6.370 50.197 13.879
6.367 50.014 13.876
6.363 49.828 13.869
6.360 49.641 13.861
6.357 49.462 13.850
6.353 49.270 13.849
6.351 49.094 13.858
6.349 48.993 13.857
6.346 48.808 13.861
6.343 48.622 13.863
6.340 48.428 13.864
6.337 48.257 13.857
6.334 48.064 13.856
6.331 47.886 13.862
6.328 47.689 13.860
6.325 47.510 13.857
6.322 47.322 13.860
6.319 47.140 13.868
6.316 46.962 13.869
6.315 46.865 13.871
6.313 46.759 13.866
6.310 46.580 13.868
6.307 46.394 13.869
6.304 46.213 13.874
6.301 46.030 13.874
6.300 45.927 13.879
6.297 45.749 13.883
6.294 45.558 13.886
6.291 45.375 13.884
6.288 45.195 13.882
6.284 45.009 13.877
6.283 44.907 13.871
6.280 44.730 13.874
6.277 44.540 13.875
6.274 44.372 13.876
6.272 44.268 13.886
6.270 44.162 13.888
6.267 43.987 13.888
6.264 43.800 13.886
6.261 43.620 13.884
6.258 43.427 13.876
6.255 43.252 13.873
6.252 43.061 13.883
6.249 42.872 13.889
6.246 42.693 13.893
6.243 42.511 13.890
6.241 42.409 13.889
6.238 42.229 13.884
6.235 42.043 13.889
6.233 41.859 13.897
6.230 41.676 13.894
6.227 41.496 13.889
6.225 41.396 13.885
6.222 41.209 13.883
6.219 41.031 13.869
6.216 40.845 13.868
6.214 40.657 13.876
6.210 40.470 13.868
6.207 40.290 13.865
6.205 40.113 13.870
6.203 40.007 13.874
6.200 39.830 13.874
6.197 39.639 13.873
6.194 39.471 13.868
6.190 39.273 13.871
6.187 39.082 13.871
6.184 38.913 13.858
6.182 38.811 13.853
6.179 38.630 13.861
6.176 38.441 13.866
6.173 38.263 13.861
6.169 38.075 13.863
6.166 37.888 13.867
6.163 37.701 13.879
6.160 37.522 13.896
6.156 37.332 13.894
6.153 37.147 13.879
6.150 36.970 13.876
6.146 36.777 13.885
6.143 36.596 13.890
6.140 36.419 13.888
6.137 36.222 13.881
6.133 36.041 13.877
6.130 35.860 13.872
6.127 35.675 13.872
6.123 35.481 13.875
6.121 35.308 13.882
6.119 35.207 13.888
6.116 35.030 13.887
6.112 34.847 13.884
6.109 34.651 13.887
6.106 34.476 13.887
6.102 34.285 13.881
6.099 34.102 13.882
6.096 33.914 13.892
6.093 33.736 13.893
6.089 33.547 13.884
6.086 33.367 13.877
6.083 33.179 13.881
6.079 32.991 13.892
6.076 32.806 13.896
6.073 32.630 13.894
6.069 32.434 13.890
6.066 32.255 13.892
6.062 32.072 13.891
6.060 31.972 13.883
6.057 31.796 13.882
6.054 31.610 13.886
6.050 31.421 13.885
6.047 31.241 13.896
6.044 31.059 13.897
6.040 30.863 13.885
6.037 30.685 13.879
6.034 30.494 13.876
6.031 30.314 13.882
6.028 30.134 13.881
6.026 30.034 13.885
6.023 29.858 13.887
6.020 29.663 13.889
6.017 29.479 13.884
6.014 29.300 13.883
6.010 29.113 13.882
6.007 28.931 13.867
6.004 28.744 13.862
6.000 28.563 13.875
5.997 28.371 13.877
5.993 28.177 13.882
5.990 28.011 13.881
5.986 27.819 13.872
5.982 27.634 13.872
5.978 27.451 13.879
5.975 27.265 13.889
5.971 27.077 13.895
5.968 26.899 13.902
5.964 26.704 13.902
5.960 26.529 13.894
5.957 26.333 13.900
5.954 26.161 13.901
5.950 25.971 13.886
5.946 25.781 13.874
5.943 25.608 13.872
5.939 25.416 13.870
5.937 25.311 13.867
5.934 25.142 13.884
5.931 24.954 13.887
5.927 24.766 13.869
5.923 24.579 13.854
5.920 24.407 13.862
5.918 24.302 13.875
5.916 24.201 13.880
5.913 24.034 13.886
5.909 23.845 13.885
5.906 23.659 13.875
5.902 23.464 13.873
5.898 23.292 13.889
5.895 23.114 13.892
5.891 22.920 13.878
5.887 22.734 13.871
5.884 22.550 13.881
5.882 22.450 13.894
5.879 22.274 13.908
5.875 22.089 13.902
5.871 21.898 13.890
5.867 21.721 13.892
5.863 21.530 13.896
5.860 21.343 13.892
5.856 21.167 13.888
5.852 20.973 13.895
5.849 20.792 13.899
5.845 20.608 13.902
5.841 20.427 13.901
5.837 20.231 13.900
5.834 20.056 13.893
5.830 19.872 13.886
5.828 19.771 13.882
5.824 19.593 13.886
5.821 19.409 13.892
5.817 19.216 13.891
5.813 19.045 13.887
5.809 18.851 13.888
5.806 18.663 13.888
5.802 18.480 13.885
5.799 18.288 13.889
5.795 18.125 13.891
5.793 18.013 13.891
5.790 17.837 13.888
5.786 17.647 13.877
5.783 17.462 13.875
5.779 17.289 13.888
5.777 17.184 13.890
5.773 16.995 13.897
5.770 16.823 13.913
5.766 16.637 13.921
5.764 16.536 13.920
5.760 16.360 13.905
5.756 16.167 13.888
5.751 15.978 13.866
5.747 15.797 13.865
5.744 15.627 13.885
5.742 15.521 13.887
5.737 15.332 13.889
5.734 15.158 13.893
5.732 15.058 13.899
5.728 14.872 13.902
5.724 14.693 13.902
5.720 14.507 13.897
5.718 14.405 13.887
5.714 14.226 13.877
5.711 14.049 13.874
5.708 13.943 13.879
5.705 13.763 13.887
5.701 13.586 13.893
5.697 13.392 13.887
5.694 13.223 13.875
5.691 13.123 13.867
5.689 13.015 13.870
5.685 12.834 13.871
5.682 12.663 13.869
5.679 12.561 13.865
5.675 12.381 13.867
5.671 12.194 13.858
5.667 12.007 13.861
5.663 11.822 13.878
5.659 11.635 13.889
5.655 11.457 13.893
5.651 11.275 13.902
5.647 11.081 13.908
5.643 10.899 13.912
5.639 10.710 13.906
5.635 10.533 13.899
5.631 10.347 13.885
5.627 10.152 13.873
5.624 9.975 13.869
5.622 9.873 13.868
5.618 9.697 13.869
5.614 9.507 13.877
5.611 9.321 13.882
5.607 9.147 13.888
5.605 9.037 13.884
5.601 8.859 13.880
5.597 8.675 13.885
5.594 8.489 13.892
5.590 8.304 13.891
5.586 8.123 13.886
5.581 7.935 13.882
5.577 7.748 13.887
5.573 7.560 13.893
5.569 7.382 13.884
5.567 7.278 13.883
5.563 7.095 13.883
5.559 6.913 13.878
5.555 6.728 13.880
5.551 6.541 13.880
5.547 6.353 13.874
5.543 6.171 13.883
5.539 5.982 13.884
5.535 5.803 13.877
5.531 5.607 13.866
5.526 5.417 13.857
5.523 5.236 13.854
5.519 5.060 13.856
5.515 4.862 13.853
5.512 4.761 13.849
5.509 4.593 13.857
5.505 4.396 13.859
5.501 4.220 13.857
5.497 4.032 13.849
5.492 3.838 13.847
5.488 3.659 13.851
5.486 3.561 13.853
5.484 3.459 13.842
5.480 3.283 13.837
5.476 3.096 13.845
5.472 2.921 13.849
5.470 2.817 13.854
5.467 2.716 13.849
5.463 2.531 13.848
5.459 2.358 13.849
5.457 2.257 13.858
5.453 2.070 13.861
5.449 1.892 13.846
5.446 1.790 13.829
5.444 1.688 13.826
5.440 1.518 13.826
5.437 1.417 13.822
5.433 1.238 13.821
5.429 1.038 13.820
5.424 0.851 13.815
5.420 0.671 13.810
5.415 0.475 13.797
5.414 0.392 13.801
6.554 55.872 13.870
6.551 55.685 13.871
6.548 55.504 13.867
6.545 55.317 13.863
6.542 55.129 13.857
6.539 54.950 13.855
6.537 54.755 13.855
6.534 54.571 13.856
6.533 54.470 13.864
6.530 54.294 13.870
6.528 54.107 13.863
6.525 53.920 13.847
6.523 53.740 13.847
6.520 53.544 13.857
6.518 53.363 13.862
6.515 53.178 13.868
6.514 53.078 13.864
6.511 52.892 13.859
6.509 52.718 13.858
6.508 52.610 13.865
6.505 52.431 13.862
6.502 52.245 13.854
6.499 52.057 13.848
6.497 51.886 13.842
6.495 51.787 13.835
6.494 51.681 13.840
6.491 51.507 13.852
6.488 51.319 13.869
6.485 51.122 13.869
6.482 50.953 13.863
6.479 50.753 13.864
6.476 50.566 13.868
6.473 50.391 13.876
6.470 50.202 13.877
6.467 50.007 13.874
6.463 49.831 13.866
6.460 49.651 13.859
6.457 49.458 13.850
6.454 49.273 13.850
6.451 49.088 13.859
6.447 48.893 13.866
6.444 48.715 13.871
6.441 48.533 13.868
6.438 48.345 13.861
6.435 48.161 13.859
6.433 48.059 13.854
6.431 47.881 13.858
6.428 47.698 13.855
6.425 47.518 13.852
6.423 47.420 13.858
6.422 47.317 13.853
6.419 47.147 13.854
6.417 47.048 13.863
6.416 46.946 13.861
6.413 46.775 13.863
6.410 46.580 13.864
6.407 46.398 13.864
6.404 46.209 13.870
6.401 46.021 13.871
6.398 45.850 13.871
6.397 45.750 13.880
6.394 45.559 13.886
6.391 45.375 13.886
6.388 45.189 13.883
6.385 45.011 13.884
6.381 44.816 13.882
6.378 44.639 13.882
6.375 44.448 13.884
6.372 44.263 13.892
6.369 44.082 13.905
6.366 43.888 13.897
6.363 43.711 13.888
6.359 43.527 13.884
6.356 43.345 13.877
6.354 43.244 13.873
6.352 43.063 13.881
6.349 42.880 13.882
6.345 42.690 13.884
6.342 42.502 13.884
6.340 42.322 13.880
6.337 42.141 13.882
6.335 42.039 13.890
6.333 41.863 13.900
6.330 41.671 13.899
6.327 41.496 13.892
6.324 41.299 13.885
6.321 41.122 13.875
6.318 40.940 13.869
6.315 40.753 13.873
6.312 40.565 13.872
6.309 40.381 13.869
6.306 40.198 13.874
6.303 40.010 13.878
6.300 39.828 13.875
6.297 39.644 13.875
6.295 39.543 13.869
6.292 39.371 13.862
6.289 39.186 13.866
6.286 39.000 13.859
6.282 38.816 13.855
6.279 38.621 13.865
6.276 38.449 13.872
6.273 38.257 13.867
6.269 38.076 13.865
6.266 37.886 13.866
6.263 37.706 13.876
6.260 37.519 13.894
6.257 37.340 13.897
6.253 37.148 13.881
6.250 36.962 13.876
6.246 36.784 13.887
6.243 36.598 13.892
6.240 36.410 13.890
6.237 36.227 13.885
6.233 36.034 13.883
6.230 35.854 13.882
6.227 35.683 13.882
6.224 35.492 13.878
6.220 35.301 13.880
6.217 35.115 13.882
6.214 34.929 13.877
6.211 34.757 13.881
6.209 34.655 13.891
6.206 34.476 13.894
6.203 34.288 13.888
6.199 34.101 13.886
6.196 33.917 13.892
6.193 33.737 13.890
6.191 33.636 13.880
6.188 33.463 13.875
6.184 33.264 13.879
6.181 33.091 13.887
6.178 32.907 13.892
6.174 32.714 13.892
6.171 32.526 13.891
6.168 32.353 13.894
6.166 32.248 13.898
6.162 32.073 13.892
6.159 31.883 13.890
6.155 31.702 13.891
6.152 31.518 13.890
6.148 31.328 13.891
6.145 31.148 13.897
6.142 30.965 13.892
6.138 30.770 13.880
6.135 30.595 13.877
6.132 30.412 13.879
6.129 30.216 13.883
6.126 30.041 13.883
6.123 29.849 13.881
6.120 29.669 13.882
6.117 29.489 13.881
6.115 29.385 13.878
6.112 29.202 13.880
6.109 29.022 13.873
6.105 28.835 13.851
6.102 28.650 13.851
6.098 28.465 13.867
6.095 28.292 13.877
6.093 28.192 13.886
6.091 28.084 13.887
6.088 27.917 13.883
6.084 27.724 13.876
6.080 27.543 13.881
6.076 27.360 13.886
6.073 27.177 13.890
6.069 26.986 13.890
6.066 26.809 13.893
6.064 26.700 13.896
6.060 26.528 13.891
6.057 26.339 13.902
6.055 26.239 13.904
6.052 26.062 13.896
6.048 25.887 13.880
6.044 25.689 13.870
6.041 25.503 13.865
6.037 25.325 13.871
6.034 25.138 13.883
6.031 24.951 13.886
6.027 24.771 13.870
6.023 24.585 13.853
6.020 24.407 13.861
6.016 24.214 13.884
6.013 24.025 13.890
6.009 23.840 13.888
6.006 23.659 13.882
6.002 23.476 13.879
5.998 23.290 13.891
5.995 23.102 13.894
5.991 22.920 13.880
5.987 22.735 13.872
5.983 22.542 13.885
5.980 22.370 13.901
5.978 22.268 13.907
5.975 22.088 13.895
5.971 21.906 13.887
5.967 21.718 13.892
5.963 21.534 13.900
5.960 21.348 13.896
5.956 21.160 13.891
5.952 20.976 13.897
5.949 20.801 13.903
5.947 20.696 13.899
5.943 20.515 13.894
5.939 20.334 13.891
5.935 20.145 13.885
5.931 19.961 13.875
5.928 19.778 13.875
5.924 19.584 13.883
5.921 19.410 13.891
5.917 19.228 13.894
5.915 19.126 13.897
5.913 19.023 13.895
5.910 18.855 13.898
5.906 18.674 13.891
5.902 18.479 13.885
5.898 18.294 13.884
5.895 18.117 13.880
5.893 18.013 13.883
5.890 17.837 13.882
5.886 17.645 13.871
5.882 17.465 13.872
5.879 17.276 13.887
5.875 17.096 13.894
5.872 16.911 13.904
5.868 16.724 13.914
5.864 16.543 13.905
5.860 16.361 13.897
5.856 16.171 13.888
5.851 15.979 13.869
5.847 15.797 13.870
5.844 15.617 13.890
5.840 15.428 13.893
5.836 15.246 13.893
5.832 15.067 13.899
5.830 14.965 13.897
5.826 14.790 13.901
5.824 14.689 13.905
5.820 14.509 13.901
5.816 14.313 13.891
5.812 14.145 13.883
5.810 14.044 13.878
5.807 13.855 13.885
5.803 13.678 13.893
5.799 13.484 13.889
5.795 13.301 13.878
5.791 13.115 13.870
5.787 12.940 13.865
5.785 12.842 13.868
5.783 12.740 13.864
5.779 12.567 13.868
5.775 12.376 13.869
5.771 12.188 13.865
5.767 12.012 13.862
5.763 11.826 13.875
5.759 11.639 13.891
5.755 11.452 13.900
5.751 11.270 13.905
5.747 11.092 13.910
5.743 10.900 13.915
5.739 10.719 13.910
5.735 10.526 13.901
5.731 10.338 13.888
5.727 10.159 13.877
5.723 9.975 13.873
5.720 9.786 13.866
5.716 9.606 13.874
5.713 9.423 13.883
5.711 9.326 13.889
5.709 9.218 13.887
5.705 9.056 13.887
5.701 8.858 13.881
5.697 8.676 13.890
5.694 8.498 13.896
5.691 8.394 13.900
5.687 8.207 13.897
5.683 8.028 13.894
5.679 7.843 13.895
5.675 7.660 13.899
5.671 7.468 13.893
5.667 7.284 13.880
5.663 7.096 13.879
5.659 6.912 13.877
5.655 6.732 13.879
5.650 6.533 13.879
5.646 6.357 13.870
5.644 6.255 13.867
5.641 6.081 13.878
5.636 5.887 13.871
5.632 5.702 13.857
5.628 5.520 13.848
5.624 5.330 13.846
5.620 5.144 13.846
5.616 4.953 13.848
5.612 4.774 13.851
5.608 4.581 13.854
5.605 4.407 13.857
5.600 4.207 13.854
5.596 4.032 13.846
5.592 3.838 13.846
5.588 3.657 13.849
5.584 3.470 13.843
5.580 3.286 13.841
5.576 3.092 13.853
5.572 2.913 13.855
5.568 2.728 13.853
5.563 2.534 13.847
5.559 2.365 13.844
5.557 2.262 13.853
5.554 2.156 13.852
5.550 1.981 13.853
5.546 1.790 13.835
5.543 1.689 13.831
5.539 1.515 13.827
5.535 1.329 13.833
5.531 1.133 13.830
5.527 0.957 13.832
5.522 0.769 13.829
5.520 0.666 13.817
5.515 0.483 13.808
5.513 0.384 13.813
6.654 55.871 13.869
6.651 55.694 13.871
6.648 55.505 13.868
6.646 55.402 13.872
6.643 55.220 13.870
6.640 55.039 13.859
6.639 54.939 13.849
6.636 54.754 13.854
6.633 54.577 13.859
6.631 54.382 13.863
6.628 54.198 13.863
6.626 54.010 13.852
6.623 53.834 13.843
6.621 53.639 13.848
6.618 53.457 13.857
6.616 53.269 13.866
6.614 53.083 13.872
6.611 52.893 13.866
6.610 52.792 13.868
6.607 52.619 13.867
6.604 52.432 13.860
6.602 52.248 13.856
6.599 52.061 13.852
6.596 51.873 13.840
6.593 51.691 13.840
6.590 51.499 13.854
6.588 51.315 13.869
6.585 51.130 13.871
6.582 50.949 13.860
6.579 50.762 13.857
6.575 50.566 13.860
6.572 50.389 13.865
6.569 50.205 13.869
6.566 50.015 13.868
6.563 49.829 13.865
6.560 49.642 13.862
6.556 49.459 13.850
6.554 49.359 13.840
6.551 49.177 13.847
6.548 49.001 13.853
6.545 48.809 13.859
6.542 48.629 13.862
6.539 48.441 13.855
6.538 48.344 13.860
6.536 48.238 13.853
6.533 48.080 13.857
6.532 47.975 13.865
6.529 47.786 13.867
6.526 47.604 13.856
6.523 47.417 13.848
6.520 47.234 13.845
6.517 47.051 13.851
6.514 46.859 13.862
6.511 46.673 13.869
6.508 46.493 13.873
6.505 46.297 13.876
6.502 46.121 13.877
6.499 45.931 13.873
6.496 45.749 13.878
6.493 45.561 13.883
6.490 45.382 13.883
6.487 45.186 13.885
6.484 45.011 13.886
6.481 44.816 13.883
6.478 44.633 13.881
6.475 44.457 13.881
6.471 44.259 13.897
6.468 44.074 13.909
6.465 43.897 13.898
6.462 43.709 13.886
6.459 43.527 13.879
6.457 43.426 13.871
6.454 43.248 13.872
6.451 43.063 13.874
6.448 42.888 13.879
6.447 42.789 13.887
6.445 42.683 13.883
6.442 42.512 13.883
6.439 42.322 13.879
6.436 42.139 13.881
6.433 41.954 13.889
6.430 41.768 13.892
6.427 41.576 13.886
6.425 41.398 13.879
6.422 41.217 13.871
6.419 41.030 13.861
6.416 40.839 13.860
6.413 40.665 13.861
6.411 40.563 13.867
6.408 40.386 13.871
6.405 40.197 13.875
6.402 40.014 13.883
6.399 39.828 13.883
6.396 39.644 13.880
6.393 39.458 13.881
6.390 39.267 13.880
6.387 39.094 13.877
6.383 38.905 13.870
6.380 38.720 13.874
6.377 38.534 13.888
6.374 38.347 13.886
6.371 38.171 13.880
6.367 37.980 13.875
6.364 37.794 13.875
6.361 37.610 13.888
6.358 37.430 13.899
6.354 37.248 13.892
6.351 37.057 13.875
6.347 36.871 13.878
6.344 36.688 13.893
6.341 36.504 13.897
6.338 36.319 13.887
6.334 36.136 13.886
6.331 35.955 13.889
6.329 35.852 13.886
6.326 35.670 13.890
6.323 35.491 13.887
6.320 35.299 13.885
6.317 35.117 13.884
6.313 34.936 13.875
6.310 34.755 13.879
6.307 34.567 13.887
6.305 34.461 13.892
6.302 34.289 13.890
6.299 34.100 13.887
6.295 33.919 13.890
6.292 33.735 13.886
6.289 33.548 13.880
6.285 33.365 13.879
6.282 33.177 13.883
6.278 32.991 13.885
6.275 32.814 13.886
6.272 32.622 13.893
6.269 32.438 13.902
6.265 32.264 13.906
6.262 32.067 13.900
6.258 31.886 13.893
6.256 31.780 13.885
6.253 31.611 13.881
6.249 31.426 13.877
6.246 31.244 13.879
6.243 31.052 13.886
6.240 30.874 13.880
6.238 30.773 13.878
6.235 30.592 13.874
6.231 30.408 13.874
6.228 30.221 13.876
6.225 30.038 13.871
6.222 29.855 13.876
6.219 29.664 13.879
6.216 29.485 13.882
6.213 29.296 13.891
6.210 29.115 13.889
6.206 28.930 13.872
6.202 28.740 13.849
6.199 28.557 13.856
6.196 28.382 13.874
6.193 28.195 13.887
6.191 28.099 13.890
6.189 27.995 13.894
6.185 27.823 13.891
6.181 27.633 13.887
6.178 27.448 13.892
6.174 27.268 13.899
6.170 27.076 13.894
6.167 26.897 13.894
6.163 26.713 13.895
6.161 26.612 13.888
6.158 26.431 13.888
6.154 26.254 13.901
6.151 26.056 13.899
6.147 25.875 13.885
6.144 25.701 13.876
6.142 25.599 13.878
6.139 25.415 13.880
6.135 25.238 13.890
6.132 25.049 13.897
6.128 24.861 13.889
6.124 24.675 13.874
6.121 24.483 13.866
6.118 24.305 13.885
6.114 24.129 13.900
6.111 23.939 13.899
6.107 23.750 13.895
6.103 23.567 13.889
6.099 23.378 13.894
6.096 23.199 13.900
6.092 23.008 13.893
6.088 22.822 13.882
6.085 22.652 13.885
6.081 22.460 13.898
6.079 22.356 13.900
6.076 22.182 13.893
6.072 21.991 13.871
6.068 21.818 13.879
6.064 21.625 13.892
6.061 21.441 13.898
6.057 21.255 13.894
6.053 21.065 13.889
6.050 20.889 13.899
6.046 20.710 13.899
6.044 20.609 13.898
6.040 20.422 13.894
6.036 20.235 13.891
6.033 20.057 13.883
6.030 19.952 13.876
6.027 19.773 13.874
6.023 19.593 13.881
6.020 19.407 13.892
6.016 19.223 13.896
6.012 19.033 13.902
6.009 18.852 13.912
6.005 18.668 13.903
6.001 18.477 13.888
5.998 18.301 13.881
5.994 18.116 13.876
5.990 17.917 13.872
5.987 17.748 13.864
5.983 17.554 13.857
5.980 17.370 13.869
5.976 17.183 13.882
5.973 17.010 13.889
5.969 16.827 13.900
5.965 16.630 13.896
5.961 16.438 13.887
5.957 16.260 13.882
5.953 16.079 13.870
5.948 15.889 13.863
5.945 15.709 13.878
5.941 15.527 13.891
5.939 15.424 13.896
5.935 15.244 13.903
5.931 15.062 13.911
5.927 14.877 13.912
5.923 14.691 13.916
5.920 14.516 13.911
5.917 14.416 13.901
5.915 14.314 13.896
5.912 14.140 13.885
5.909 14.038 13.880
5.906 13.860 13.887
5.902 13.670 13.888
5.899 13.497 13.884
5.894 13.302 13.880
5.890 13.116 13.868
5.888 13.015 13.867
5.884 12.845 13.859
5.880 12.658 13.861
5.878 12.558 13.862
5.874 12.380 13.876
5.870 12.196 13.876
5.866 12.013 13.864
5.864 11.911 13.868
5.860 11.732 13.879
5.856 11.549 13.895
5.852 11.361 13.902
5.848 11.176 13.905
5.844 11.000 13.914
5.840 10.802 13.914
5.836 10.624 13.905
5.832 10.444 13.896
5.830 10.341 13.888
5.826 10.157 13.883
5.823 9.975 13.885
5.819 9.782 13.879
5.816 9.606 13.882
5.812 9.414 13.890
5.808 9.234 13.891
5.804 9.046 13.887
5.801 8.865 13.886
5.797 8.675 13.892
5.793 8.489 13.897
5.789 8.309 13.896
5.785 8.126 13.888
5.782 8.024 13.891
5.778 7.844 13.893
5.774 7.652 13.897
5.770 7.469 13.894
5.766 7.283 13.882
5.762 7.105 13.883
5.758 6.907 13.884
5.754 6.729 13.886
5.750 6.542 13.883
5.747 6.431 13.872
5.744 6.266 13.866
5.740 6.080 13.876
5.736 5.888 13.868
5.732 5.704 13.854
5.728 5.519 13.850
5.723 5.328 13.848
5.719 5.133 13.851
5.716 4.965 13.852
5.712 4.775 13.850
5.707 4.580 13.853
5.704 4.407 13.855
5.699 4.209 13.855
5.695 4.028 13.851
5.692 3.846 13.850
5.687 3.651 13.851
5.683 3.472 13.846
5.679 3.285 13.842
5.675 3.103 13.853
5.671 2.908 13.858
5.666 2.720 13.852
5.662 2.541 13.844
5.658 2.349 13.838
5.654 2.163 13.848
5.650 1.982 13.850
5.645 1.801 13.834
5.643 1.698 13.833
5.640 1.589 13.827
5.637 1.423 13.835
5.632 1.234 13.839
5.628 1.043 13.841
5.624 0.861 13.839
5.619 0.669 13.822
5.615 0.482 13.803
6.753 55.875 13.869
6.750 55.683 13.869
6.747 55.501 13.870
6.744 55.315 13.872
6.741 55.123 13.860
6.738 54.953 13.849
6.736 54.851 13.858
6.734 54.661 13.871
6.731 54.478 13.871
6.728 54.288 13.874
6.726 54.103 13.873
6.723 53.916 13.861
6.721 53.740 13.855
6.719 53.548 13.859
6.716 53.357 13.864
6.714 53.176 13.875
6.711 52.985 13.873
6.709 52.808 13.863
6.706 52.614 13.860
6.703 52.433 13.853
6.701 52.249 13.856
6.698 52.059 13.851
6.695 51.874 13.842
6.692 51.695 13.845
6.689 51.498 13.856
6.687 51.315 13.872
6.684 51.128 13.872
6.681 50.950 13.858
6.677 50.753 13.851
6.674 50.581 13.855
6.673 50.478 13.850
6.670 50.286 13.854
6.667 50.117 13.859
6.665 50.017 13.863
6.662 49.827 13.862
6.659 49.647 13.861
6.655 49.461 13.851
6.652 49.281 13.848
6.650 49.182 13.848
6.649 49.080 13.860
6.646 48.902 13.862
6.643 48.714 13.866
6.640 48.532 13.865
6.638 48.426 13.856
6.635 48.259 13.858
6.633 48.152 13.867
6.631 47.972 13.873
6.628 47.793 13.873
6.624 47.594 13.858
6.621 47.422 13.841
6.620 47.322 13.831
6.617 47.143 13.836
6.614 46.956 13.844
6.611 46.768 13.859
6.608 46.575 13.869
6.605 46.400 13.870
6.602 46.214 13.869
6.599 46.027 13.864
6.596 45.838 13.863
6.593 45.660 13.868
6.590 45.475 13.870
6.587 45.283 13.876
6.584 45.094 13.880
6.581 44.917 13.881
6.578 44.726 13.876
6.575 44.540 13.870
6.572 44.368 13.881
6.569 44.172 13.903
6.566 43.979 13.901
6.562 43.805 13.882
6.561 43.704 13.883
6.558 43.528 13.875
6.554 43.347 13.871
6.553 43.246 13.867
6.550 43.066 13.869
6.547 42.870 13.875
6.544 42.697 13.882
6.541 42.511 13.880
6.538 42.320 13.876
6.535 42.139 13.879
6.532 41.950 13.884
6.529 41.772 13.891
6.528 41.671 13.894
6.525 41.492 13.880
6.522 41.307 13.875
6.520 41.207 13.869
6.517 41.024 13.863
6.515 40.849 13.859
6.512 40.659 13.862
6.509 40.472 13.870
6.506 40.292 13.876
6.503 40.111 13.882
6.500 39.920 13.885
6.497 39.735 13.882
6.493 39.548 13.881
6.490 39.368 13.882
6.487 39.176 13.879
6.484 39.001 13.875
6.481 38.810 13.874
6.478 38.627 13.884
6.474 38.440 13.895
6.471 38.258 13.895
6.468 38.074 13.883
6.464 37.889 13.872
6.461 37.711 13.876
6.458 37.519 13.888
6.454 37.332 13.889
6.451 37.152 13.873
6.448 36.967 13.866
6.444 36.777 13.877
6.441 36.600 13.890
6.438 36.408 13.884
6.435 36.227 13.874
6.431 36.042 13.875
6.428 35.860 13.884
6.425 35.674 13.887
6.422 35.491 13.885
6.419 35.300 13.888
6.415 35.122 13.885
6.412 34.929 13.873
6.409 34.753 13.875
6.407 34.653 13.885
6.404 34.482 13.891
6.402 34.377 13.887
6.399 34.193 13.883
6.396 34.005 13.882
6.392 33.828 13.883
6.389 33.640 13.882
6.386 33.455 13.878
6.383 33.279 13.881
6.379 33.085 13.879
6.376 32.903 13.871
6.372 32.716 13.876
6.369 32.530 13.892
6.366 32.349 13.904
6.362 32.166 13.896
6.359 31.975 13.887
6.355 31.801 13.887
6.352 31.605 13.877
6.348 31.423 13.873
6.345 31.237 13.879
6.342 31.053 13.885
6.338 30.873 13.882
6.335 30.683 13.874
6.332 30.495 13.872
6.329 30.315 13.871
6.325 30.131 13.865
6.322 29.955 13.863
6.321 29.850 13.873
6.318 29.662 13.880
6.315 29.486 13.881
6.312 29.297 13.892
6.309 29.115 13.890
6.305 28.933 13.871
6.301 28.739 13.853
6.298 28.559 13.858
6.295 28.378 13.876
6.291 28.182 13.893
6.288 28.010 13.902
6.284 27.819 13.896
6.280 27.635 13.890
6.276 27.445 13.894
6.273 27.266 13.891
6.269 27.079 13.886
6.265 26.894 13.888
6.262 26.717 13.890
6.260 26.617 13.882
6.256 26.427 13.878
6.253 26.248 13.892
6.250 26.065 13.896
6.246 25.877 13.888
6.243 25.694 13.881
6.239 25.510 13.886
6.236 25.321 13.887
6.232 25.138 13.893
6.229 24.952 13.895
6.225 24.773 13.886
6.222 24.585 13.874
6.218 24.400 13.881
6.215 24.211 13.898
6.211 24.031 13.895
6.207 23.843 13.887
6.204 23.658 13.886
6.200 23.486 13.889
6.198 23.379 13.895
6.195 23.201 13.900
6.191 23.012 13.899
6.187 22.824 13.893
6.184 22.643 13.891
6.180 22.463 13.899
6.176 22.269 13.906
6.172 22.092 13.879
6.170 21.989 13.866
6.167 21.810 13.877
6.163 21.621 13.892
6.160 21.441 13.900
6.156 21.258 13.894
6.152 21.074 13.890
6.148 20.885 13.901
6.145 20.700 13.899
6.141 20.516 13.893
6.137 20.329 13.900
6.133 20.146 13.888
6.129 19.961 13.878
6.126 19.782 13.876
6.122 19.590 13.871
6.118 19.399 13.881
6.115 19.222 13.892
6.111 19.037 13.904
6.108 18.857 13.914
6.104 18.661 13.909
6.100 18.480 13.892
6.096 18.300 13.874
6.093 18.110 13.873
6.089 17.930 13.868
6.085 17.735 13.855
6.082 17.558 13.853
6.079 17.377 13.862
6.077 17.276 13.870
6.073 17.091 13.880
6.069 16.905 13.892
6.066 16.726 13.895
6.062 16.544 13.881
6.058 16.354 13.870
6.053 16.167 13.866
6.049 15.990 13.855
6.045 15.795 13.866
6.041 15.614 13.889
6.038 15.433 13.898
6.034 15.248 13.905
6.030 15.064 13.914
6.026 14.882 13.910
6.024 14.776 13.906
6.020 14.599 13.908
6.016 14.414 13.900
6.012 14.224 13.890
6.008 14.043 13.887
6.005 13.864 13.892
6.001 13.669 13.891
5.997 13.487 13.886
5.993 13.305 13.886
5.989 13.123 13.872
5.987 13.018 13.868
5.983 12.846 13.860
5.979 12.650 13.854
5.975 12.471 13.872
5.971 12.284 13.888
5.967 12.100 13.876
5.963 11.915 13.865
5.958 11.730 13.868
5.954 11.546 13.883
5.950 11.365 13.895
5.946 11.176 13.895
5.943 10.991 13.907
5.939 10.815 13.914
5.935 10.620 13.906
5.931 10.439 13.900
5.927 10.252 13.898
5.924 10.069 13.902
5.920 9.883 13.901
5.918 9.776 13.893
5.914 9.606 13.890
5.911 9.416 13.899
5.907 9.238 13.897
5.903 9.042 13.891
5.899 8.864 13.892
5.895 8.680 13.896
5.891 8.494 13.896
5.887 8.302 13.891
5.883 8.120 13.885
5.879 7.929 13.882
5.875 7.751 13.889
5.871 7.559 13.893
5.867 7.378 13.879
5.863 7.195 13.873
5.859 7.009 13.880
5.856 6.908 13.883
5.854 6.808 13.879
5.851 6.643 13.877
5.846 6.444 13.870
5.842 6.264 13.869
5.838 6.069 13.874
5.834 5.890 13.864
5.830 5.704 13.858
5.828 5.601 13.861
5.824 5.429 13.861
5.821 5.243 13.863
5.818 5.140 13.858
5.814 4.960 13.854
5.810 4.779 13.850
5.808 4.677 13.854
5.804 4.490 13.855
5.800 4.311 13.857
5.796 4.122 13.864
5.792 3.930 13.862
5.788 3.748 13.857
5.784 3.561 13.855
5.780 3.382 13.846
5.776 3.189 13.845
5.772 3.005 13.856
5.767 2.817 13.854
5.763 2.630 13.846
5.759 2.444 13.836
5.755 2.261 13.845
5.750 2.072 13.856
5.746 1.883 13.847
5.742 1.704 13.834
5.737 1.510 13.835
5.733 1.323 13.845
5.729 1.146 13.853
5.725 0.964 13.855
5.722 0.860 13.845
5.718 0.670 13.828
5.715 0.575 13.814
5.713 0.469 13.795
5.711 0.382 13.797
6.851 55.871 13.863
6.848 55.696 13.864
6.846 55.585 13.870
6.844 55.406 13.880
6.841 55.222 13.878
6.838 55.033 13.857
6.835 54.851 13.861
6.832 54.665 13.875
6.829 54.471 13.873
6.827 54.292 13.871
6.824 54.108 13.873
6.822 53.927 13.866
6.821 53.823 13.856
6.818 53.641 13.851
6.816 53.459 13.855
6.815 53.357 13.861
6.812 53.181 13.870
6.811 53.082 13.868
6.810 52.980 13.867
6.807 52.812 13.854
6.806 52.706 13.849
6.803 52.526 13.850
6.800 52.333 13.853
6.798 52.153 13.858
6.795 51.977 13.852
6.793 51.875 13.853
6.791 51.695 13.852
6.788 51.504 13.860
6.785 51.310 13.872
6.782 51.128 13.869
6.779 50.942 13.859
6.776 50.763 13.852
6.773 50.569 13.853
6.770 50.399 13.857
6.767 50.201 13.866
6.763 50.008 13.865
6.760 49.828 13.864
6.757 49.645 13.860
6.753 49.458 13.848
6.750 49.277 13.845
6.747 49.089 13.854
6.744 48.907 13.857
6.741 48.711 13.858
6.738 48.538 13.860
6.736 48.431 13.853
6.733 48.262 13.858
6.732 48.161 13.868
6.730 48.058 13.868
6.727 47.878 13.872
6.725 47.706 13.859
6.721 47.511 13.838
6.718 47.332 13.831
6.717 47.229 13.836
6.714 47.044 13.839
6.711 46.870 13.854
6.708 46.673 13.866
6.705 46.487 13.870
6.702 46.307 13.870
6.699 46.115 13.867
6.696 45.936 13.867
6.693 45.746 13.870
6.690 45.565 13.870
6.687 45.378 13.873
6.684 45.191 13.884
6.681 45.003 13.892
6.678 44.824 13.891
6.675 44.635 13.884
6.672 44.448 13.879
6.669 44.263 13.894
6.666 44.078 13.903
6.663 43.898 13.891
6.659 43.709 13.880
6.656 43.521 13.874
6.653 43.344 13.869
6.650 43.158 13.869
6.647 42.971 13.870
6.644 42.788 13.880
6.641 42.595 13.891
6.638 42.417 13.887
6.635 42.226 13.882
6.632 42.052 13.886
6.629 41.855 13.891
6.626 41.681 13.894
6.625 41.581 13.883
6.622 41.399 13.871
6.619 41.219 13.874
6.616 41.021 13.867
6.613 40.859 13.865
6.612 40.756 13.872
6.610 40.656 13.871
6.607 40.473 13.875
6.604 40.287 13.883
6.601 40.103 13.888
6.598 39.924 13.884
6.595 39.735 13.878
6.592 39.546 13.882
6.589 39.371 13.881
6.586 39.184 13.882
6.584 39.081 13.887
6.581 38.906 13.883
6.578 38.722 13.885
6.574 38.537 13.894
6.573 38.436 13.894
6.570 38.266 13.894
6.568 38.164 13.893
6.564 37.981 13.877
6.561 37.801 13.872
6.558 37.607 13.879
6.555 37.430 13.887
6.551 37.243 13.877
6.548 37.058 13.867
6.544 36.871 13.876
6.542 36.696 13.893
6.538 36.504 13.894
6.535 36.320 13.881
6.531 36.134 13.873
6.528 35.952 13.878
6.525 35.766 13.887
6.522 35.578 13.890
6.519 35.397 13.894
6.516 35.210 13.898
6.512 35.032 13.892
6.510 34.927 13.881
6.507 34.753 13.881
6.506 34.653 13.890
6.503 34.474 13.898
6.499 34.282 13.897
6.496 34.110 13.886
6.492 33.918 13.883
6.489 33.734 13.885
6.486 33.548 13.885
6.484 33.446 13.881
6.481 33.280 13.886
6.479 33.180 13.889
6.476 32.998 13.880
6.472 32.810 13.872
6.469 32.627 13.887
6.466 32.436 13.900
6.462 32.254 13.896
6.459 32.068 13.887
6.455 31.885 13.877
6.452 31.703 13.875
6.448 31.515 13.868
6.445 31.338 13.869
6.442 31.144 13.885
6.438 30.959 13.887
6.435 30.774 13.884
6.432 30.602 13.886
6.430 30.498 13.882
6.427 30.320 13.873
6.424 30.131 13.862
6.421 29.943 13.864
6.418 29.755 13.875
6.415 29.583 13.880
6.413 29.482 13.886
6.410 29.303 13.891
6.407 29.108 13.891
6.403 28.930 13.872
6.400 28.747 13.854
6.396 28.559 13.862
6.393 28.371 13.883
6.390 28.192 13.900
6.386 27.997 13.905
6.382 27.821 13.897
6.379 27.640 13.890
6.375 27.448 13.889
6.371 27.262 13.884
6.367 27.086 13.881
6.365 26.981 13.877
6.362 26.805 13.880
6.358 26.624 13.875
6.356 26.518 13.876
6.353 26.340 13.878
6.350 26.159 13.889
6.348 26.058 13.891
6.345 25.885 13.897
6.343 25.782 13.899
6.339 25.600 13.899
6.336 25.416 13.903
6.332 25.228 13.903
6.329 25.047 13.903
6.326 24.864 13.901
6.322 24.672 13.893
6.318 24.493 13.891
6.315 24.309 13.907
6.311 24.121 13.906
6.308 23.944 13.892
6.304 23.751 13.887
6.300 23.565 13.888
6.297 23.381 13.893
6.295 23.281 13.889
6.291 23.118 13.892
6.289 23.006 13.898
6.286 22.828 13.904
6.282 22.646 13.897
6.278 22.456 13.897
6.275 22.274 13.903
6.271 22.085 13.877
6.267 21.901 13.864
6.263 21.723 13.880
6.260 21.528 13.896
6.256 21.350 13.898
6.252 21.163 13.892
6.249 20.976 13.900
6.245 20.793 13.903
6.241 20.608 13.898
6.237 20.426 13.899
6.234 20.238 13.894
6.230 20.057 13.875
6.226 19.860 13.869
6.222 19.683 13.857
6.218 19.503 13.856
6.215 19.317 13.873
6.213 19.217 13.878
6.209 19.039 13.897
6.206 18.859 13.910
6.202 18.659 13.904
6.198 18.484 13.887
6.195 18.291 13.874
6.191 18.102 13.875
6.188 17.934 13.875
6.184 17.748 13.870
6.180 17.549 13.868
6.177 17.375 13.867
6.173 17.183 13.869
6.169 17.004 13.878
6.166 16.820 13.886
6.164 16.719 13.890
6.160 16.541 13.877
6.156 16.353 13.864
6.152 16.173 13.856
6.147 15.982 13.846
6.144 15.810 13.859
6.141 15.707 13.867
6.139 15.595 13.880
6.136 15.433 13.894
6.132 15.251 13.907
6.130 15.150 13.907
6.126 14.964 13.903
6.122 14.787 13.900
6.118 14.600 13.903
6.114 14.413 13.895
6.111 14.237 13.888
6.106 14.037 13.887
6.103 13.863 13.891
6.099 13.670 13.888
6.095 13.485 13.883
6.092 13.306 13.885
6.088 13.122 13.880
6.083 12.933 13.870
6.080 12.756 13.859
6.077 12.653 13.859
6.073 12.471 13.872
6.070 12.291 13.894
6.065 12.105 13.884
6.061 11.915 13.869
6.057 11.730 13.871
6.052 11.539 13.883
6.049 11.366 13.893
6.045 11.177 13.892
6.041 10.992 13.903
6.037 10.814 13.915
6.033 10.621 13.911
6.029 10.440 13.908
6.025 10.247 13.909
6.022 10.067 13.914
6.018 9.890 13.909
6.016 9.793 13.901
6.014 9.689 13.899
6.011 9.513 13.895
6.007 9.325 13.897
6.003 9.143 13.894
5.999 8.956 13.885
5.995 8.761 13.894
5.992 8.590 13.903
5.990 8.488 13.895
5.985 8.304 13.889
5.981 8.118 13.883
5.978 7.947 13.879
5.975 7.839 13.884
5.973 7.739 13.881
5.969 7.563 13.881
5.967 7.459 13.881
5.963 7.282 13.872
5.959 7.103 13.877
5.955 6.914 13.882
5.951 6.727 13.884
5.948 6.621 13.879
5.945 6.451 13.879
5.941 6.264 13.882
5.937 6.079 13.884
5.933 5.890 13.877
5.929 5.709 13.871
5.925 5.514 13.869
5.920 5.326 13.862
5.917 5.147 13.850
5.912 4.952 13.843
5.908 4.776 13.837
5.904 4.591 13.838
5.900 4.397 13.842
5.897 4.216 13.857
5.892 4.024 13.864
5.888 3.845 13.856
5.884 3.655 13.849
5.880 3.473 13.845
5.878 3.372 13.845
5.874 3.185 13.844
5.870 3.010 13.854
5.866 2.821 13.850
5.861 2.628 13.841
5.857 2.446 13.833
5.853 2.262 13.845
5.849 2.073 13.860
5.846 1.967 13.854
5.842 1.798 13.840
5.837 1.601 13.831
5.833 1.415 13.838
5.829 1.227 13.846
5.825 1.045 13.846
5.821 0.873 13.842
5.818 0.766 13.840
5.814 0.586 13.813
[truncated: 5,972,564 more chars]
