# Supplementary material for: Viewpoint Planning for Range Sensors Using Feature Cluster Constrained Spaces for Robot Vision Systems
Source: Sensors (Basel). 2023 Sep 18;23(18):7964. doi: 10.3390/s23187964 (PMC10537344; doi:10.3390/s23187964)
Supplement: Supplementary file 1 [file sensors-23-07964-s001.zip › Academic Example CMM/measurements/z3.xyz]

0.198 59.853 13.909
0.196 59.681 13.925
0.193 59.495 13.935
0.165 57.831 13.896
0.163 57.740 13.884
0.159 57.464 13.884
0.155 57.275 13.885
0.152 57.090 13.879
0.149 56.901 13.877
0.146 56.719 13.868
0.143 56.538 13.875
0.299 60.016 13.834
0.297 59.871 13.847
0.294 59.687 13.884
0.293 59.587 13.882
0.290 59.415 13.891
0.289 59.315 13.902
0.286 59.131 13.900
0.283 58.945 13.900
0.280 58.757 13.903
0.277 58.572 13.893
0.274 58.385 13.903
0.271 58.200 13.914
0.267 58.004 13.911
0.262 57.746 13.882
0.261 57.646 13.891
0.259 57.543 13.883
0.256 57.365 13.893
0.247 56.811 13.913
0.243 56.616 13.908
0.150 50.971 13.895
0.145 50.604 13.906
0.141 50.417 13.901
0.138 50.233 13.895
0.135 50.047 13.877
0.133 49.867 13.876
0.129 49.677 13.856
0.126 49.494 13.837
0.397 60.017 13.827
0.395 59.884 13.833
0.393 59.698 13.847
0.391 59.591 13.863
0.389 59.420 13.876
0.387 59.315 13.886
0.384 59.130 13.887
0.383 59.029 13.877
0.380 58.855 13.886
0.377 58.667 13.881
0.374 58.488 13.871
0.372 58.385 13.885
0.369 58.202 13.900
0.366 58.035 13.899
0.364 57.927 13.888
0.362 57.806 13.890
0.359 57.652 13.891
0.357 57.539 13.882
0.355 57.378 13.885
0.351 57.182 13.881
0.350 57.080 13.891
0.346 56.895 13.886
0.344 56.729 13.886
0.340 56.537 13.873
0.338 56.436 13.866
0.336 56.253 13.869
0.333 56.066 13.886
0.330 55.879 13.904
0.327 55.696 13.903
0.324 55.501 13.885
0.321 55.330 13.883
0.319 55.230 13.889
0.317 55.043 13.899
0.314 54.857 13.920
0.311 54.667 13.935
0.308 54.489 13.937
0.305 54.301 13.922
0.302 54.118 13.910
0.299 53.932 13.906
0.296 53.750 13.903
0.293 53.566 13.904
0.290 53.374 13.901
0.286 53.192 13.890
0.284 53.013 13.901
0.280 52.819 13.896
0.277 52.637 13.878
0.274 52.455 13.886
0.271 52.270 13.898
0.268 52.081 13.896
0.265 51.899 13.897
0.262 51.711 13.913
0.258 51.524 13.910
0.255 51.346 13.893
0.252 51.151 13.900
0.249 50.975 13.911
0.246 50.779 13.923
0.243 50.592 13.950
0.236 50.136 13.913
0.226 49.498 13.925
0.225 49.399 13.923
0.223 49.294 13.941
0.148 44.969 13.870
0.146 44.875 13.863
0.140 44.511 13.880
0.138 44.417 13.871
0.135 44.232 13.853
0.133 44.138 13.858
0.497 60.012 13.851
0.494 59.873 13.835
0.492 59.695 13.840
0.489 59.512 13.850
0.486 59.318 13.857
0.483 59.135 13.864
0.480 58.952 13.870
0.478 58.843 13.867
0.475 58.666 13.859
0.472 58.489 13.849
0.471 58.382 13.862
0.468 58.205 13.881
0.465 58.027 13.881
0.463 57.935 13.873
0.461 57.827 13.875
0.458 57.650 13.874
0.456 57.547 13.867
0.453 57.376 13.860
0.452 57.273 13.860
0.449 57.099 13.859
0.447 56.993 13.860
0.444 56.812 13.872
0.441 56.624 13.863
0.437 56.440 13.855
0.434 56.256 13.856
0.432 56.069 13.874
0.429 55.881 13.894
0.426 55.696 13.886
0.423 55.519 13.871
0.420 55.323 13.868
0.417 55.139 13.876
0.414 54.961 13.888
0.413 54.859 13.897
0.410 54.675 13.905
0.407 54.490 13.905
0.404 54.308 13.890
0.401 54.120 13.884
0.398 53.938 13.886
0.395 53.745 13.891
0.392 53.560 13.890
0.389 53.382 13.888
0.385 53.200 13.876
0.382 53.003 13.882
0.379 52.828 13.880
0.376 52.637 13.866
0.373 52.454 13.872
0.370 52.266 13.881
0.367 52.088 13.890
0.364 51.892 13.897
0.361 51.711 13.908
0.357 51.526 13.901
0.354 51.346 13.888
0.351 51.157 13.898
0.350 51.055 13.903
0.347 50.884 13.917
0.344 50.689 13.936
0.341 50.522 13.952
0.340 50.412 13.949
0.338 50.311 13.941
0.335 50.143 13.929
0.332 49.951 13.928
0.330 49.771 13.937
0.328 49.666 13.935
0.325 49.490 13.924
0.322 49.311 13.930
0.319 49.123 13.922
0.318 49.023 13.908
0.315 48.838 13.911
0.312 48.657 13.925
0.309 48.473 13.926
0.306 48.291 13.929
0.303 48.103 13.915
0.300 47.922 13.907
0.297 47.737 13.913
0.294 47.557 13.917
0.290 47.367 13.917
0.287 47.179 13.910
0.284 46.998 13.911
0.281 46.811 13.913
0.278 46.628 13.914
0.274 46.448 13.907
0.271 46.255 13.896
0.268 46.079 13.901
0.264 45.894 13.910
0.261 45.707 13.909
0.258 45.524 13.895
0.254 45.335 13.897
0.251 45.152 13.903
0.249 45.054 13.903
0.246 44.883 13.894
0.243 44.688 13.916
0.241 44.589 13.918
0.236 44.320 13.906
0.223 43.585 13.903
0.215 43.124 13.901
0.210 42.849 13.883
0.207 42.658 13.857
0.596 60.018 13.844
0.593 59.878 13.830
0.591 59.694 13.831
0.588 59.508 13.842
0.585 59.322 13.849
0.582 59.134 13.857
0.579 58.950 13.868
0.576 58.759 13.867
0.573 58.573 13.855
0.570 58.401 13.862
0.568 58.296 13.867
0.565 58.106 13.878
0.562 57.923 13.870
0.559 57.739 13.863
0.555 57.557 13.856
0.554 57.457 13.856
0.551 57.283 13.845
0.547 57.101 13.845
0.544 56.904 13.857
0.541 56.718 13.863
0.538 56.535 13.850
0.535 56.354 13.841
0.532 56.161 13.850
0.529 55.969 13.871
0.526 55.796 13.873
0.525 55.696 13.861
0.522 55.517 13.845
0.519 55.334 13.838
0.516 55.141 13.849
0.513 54.953 13.858
0.510 54.778 13.861
0.507 54.589 13.863
0.504 54.395 13.856
0.501 54.216 13.848
0.498 54.037 13.847
0.496 53.936 13.857
0.493 53.754 13.866
0.490 53.558 13.865
0.487 53.382 13.861
0.484 53.204 13.852
0.481 53.011 13.858
0.478 52.828 13.861
0.475 52.638 13.847
0.472 52.464 13.850
0.469 52.265 13.862
0.466 52.084 13.873
0.463 51.901 13.884
0.460 51.713 13.891
0.456 51.531 13.877
0.453 51.344 13.869
0.450 51.164 13.874
0.447 50.965 13.884
0.444 50.794 13.906
0.441 50.597 13.924
0.438 50.414 13.930
0.436 50.229 13.925
0.433 50.047 13.922
0.430 49.856 13.934
0.427 49.679 13.934
0.425 49.577 13.922
0.423 49.403 13.921
0.420 49.216 13.926
0.417 49.025 13.909
0.414 48.852 13.912
0.411 48.660 13.923
0.408 48.477 13.924
0.405 48.288 13.924
0.402 48.108 13.909
0.399 47.925 13.899
0.395 47.733 13.904
0.392 47.553 13.907
0.389 47.364 13.910
0.386 47.187 13.913
0.383 47.004 13.911
0.380 46.817 13.913
0.377 46.630 13.915
0.373 46.436 13.910
0.370 46.270 13.908
0.368 46.170 13.914
0.365 45.977 13.918
0.362 45.798 13.923
0.359 45.616 13.914
0.357 45.516 13.902
0.353 45.338 13.903
0.350 45.158 13.911
0.347 44.965 13.907
0.344 44.791 13.917
0.341 44.606 13.932
0.337 44.412 13.916
0.334 44.231 13.896
0.330 44.041 13.895
0.327 43.859 13.903
0.324 43.664 13.901
0.321 43.510 13.909
0.319 43.403 13.917
0.317 43.294 13.912
0.314 43.125 13.900
0.311 42.932 13.898
0.308 42.747 13.896
0.305 42.581 13.886
0.303 42.474 13.889
0.300 42.289 13.909
0.297 42.105 13.922
0.293 41.920 13.913
0.290 41.740 13.915
0.287 41.552 13.918
0.283 41.366 13.908
0.280 41.177 13.902
0.276 40.994 13.900
0.273 40.814 13.892
0.269 40.626 13.901
0.266 40.442 13.924
0.263 40.257 13.914
0.259 40.076 13.893
0.256 39.889 13.890
0.252 39.707 13.899
0.249 39.518 13.888
0.245 39.336 13.886
0.242 39.151 13.897
0.239 38.964 13.877
0.235 38.778 13.869
0.232 38.596 13.866
0.229 38.412 13.856
0.226 38.231 13.874
0.223 38.044 13.877
0.220 37.847 13.908
0.217 37.675 13.895
0.215 37.577 13.875
0.201 36.747 13.933
0.147 33.976 13.903
0.141 33.694 13.850
0.109 32.030 13.824
0.105 31.850 13.816
0.694 60.020 13.805
0.692 59.888 13.811
0.689 59.689 13.829
0.687 59.507 13.842
0.684 59.323 13.848
0.681 59.135 13.856
0.678 58.951 13.863
0.675 58.761 13.857
0.672 58.582 13.847
0.669 58.387 13.856
0.666 58.202 13.878
0.663 58.022 13.881
0.661 57.922 13.869
0.658 57.741 13.859
0.654 57.561 13.848
0.651 57.368 13.840
0.648 57.189 13.840
0.645 56.999 13.846
0.643 56.899 13.861
0.640 56.720 13.872
0.637 56.537 13.859
0.634 56.347 13.848
0.631 56.159 13.858
0.628 55.976 13.874
0.625 55.790 13.876
0.622 55.612 13.863
0.620 55.511 13.849
0.618 55.330 13.845
0.615 55.145 13.858
0.612 54.962 13.862
0.610 54.859 13.866
0.607 54.679 13.867
0.604 54.495 13.859
0.601 54.310 13.853
0.600 54.206 13.846
0.597 54.027 13.845
0.594 53.856 13.854
0.592 53.751 13.863
0.589 53.569 13.867
0.586 53.379 13.864
0.583 53.203 13.860
0.580 53.004 13.866
0.577 52.832 13.871
0.574 52.644 13.856
0.571 52.459 13.852
0.568 52.271 13.865
0.565 52.082 13.870
0.561 51.896 13.877
0.558 51.709 13.882
0.555 51.534 13.870
0.553 51.431 13.860
0.550 51.251 13.860
0.547 51.076 13.865
0.546 50.969 13.873
0.543 50.792 13.892
0.540 50.600 13.912
0.537 50.418 13.917
0.534 50.231 13.914
0.531 50.048 13.913
0.530 49.944 13.914
0.527 49.768 13.923
0.525 49.593 13.916
0.523 49.490 13.917
0.520 49.300 13.923
0.517 49.117 13.922
0.514 48.940 13.914
0.513 48.836 13.913
0.510 48.664 13.923
0.507 48.475 13.923
0.504 48.298 13.913
0.501 48.104 13.896
0.497 47.924 13.884
0.494 47.732 13.887
0.491 47.552 13.892
0.488 47.379 13.892
0.487 47.278 13.899
0.483 47.089 13.902
0.480 46.903 13.901
0.477 46.724 13.905
0.474 46.537 13.912
0.471 46.357 13.911
0.467 46.161 13.910
0.464 45.986 13.914
0.461 45.796 13.915
0.457 45.617 13.909
0.454 45.430 13.899
0.451 45.243 13.908
0.448 45.064 13.916
0.444 44.871 13.924
0.441 44.695 13.944
0.438 44.500 13.940
0.434 44.321 13.920
0.431 44.136 13.903
0.428 43.953 13.911
0.425 43.771 13.913
0.421 43.581 13.913
0.418 43.399 13.919
0.415 43.211 13.913
0.412 43.028 13.906
0.409 42.854 13.913
0.405 42.657 13.905
0.402 42.473 13.899
0.399 42.289 13.911
0.396 42.110 13.929
0.392 41.919 13.928
0.389 41.730 13.928
0.386 41.553 13.926
0.384 41.447 13.916
0.380 41.278 13.904
0.377 41.094 13.904
0.374 40.910 13.906
0.372 40.809 13.908
0.369 40.626 13.919
0.366 40.447 13.940
0.362 40.260 13.929
0.358 40.064 13.912
0.355 39.889 13.910
0.351 39.703 13.912
0.348 39.524 13.905
0.344 39.334 13.899
0.341 39.146 13.899
0.338 38.970 13.888
0.334 38.781 13.892
0.331 38.594 13.899
0.328 38.409 13.898
0.325 38.222 13.915
0.322 38.039 13.911
0.319 37.854 13.907
0.316 37.683 13.898
0.313 37.488 13.897
0.311 37.387 13.899
0.308 37.217 13.909
0.307 37.120 13.912
0.305 37.014 13.905
0.301 36.832 13.904
0.298 36.666 13.917
0.296 36.561 13.923
0.293 36.374 13.917
0.289 36.196 13.881
0.285 36.002 13.870
0.282 35.827 13.893
0.278 35.634 13.903
0.274 35.453 13.909
0.271 35.267 13.926
0.267 35.084 13.926
0.263 34.895 13.915
0.260 34.715 13.917
0.256 34.528 13.925
0.253 34.344 13.937
0.249 34.160 13.937
0.247 34.060 13.921
0.244 33.889 13.888
0.240 33.698 13.871
0.236 33.509 13.860
0.233 33.327 13.858
0.230 33.143 13.874
0.226 32.959 13.892
0.223 32.767 13.876
0.219 32.588 13.851
0.215 32.403 13.865
0.212 32.215 13.886
0.210 32.116 13.889
0.207 31.942 13.878
0.203 31.752 13.914
0.195 31.397 13.839
0.193 31.293 13.831
0.192 31.188 13.857
0.793 60.027 13.796
0.791 59.886 13.812
0.788 59.700 13.819
0.785 59.503 13.839
0.783 59.328 13.849
0.779 59.132 13.853
0.777 58.948 13.860
0.773 58.761 13.854
0.770 58.580 13.842
0.767 58.391 13.852
0.764 58.196 13.876
0.761 58.028 13.875
0.758 57.830 13.860
0.754 57.648 13.850
0.751 57.469 13.842
0.749 57.366 13.836
0.746 57.185 13.843
0.743 57.005 13.850
0.740 56.813 13.855
0.737 56.629 13.854
0.734 56.436 13.847
0.731 56.260 13.841
0.728 56.073 13.853
0.725 55.884 13.859
0.722 55.698 13.853
0.719 55.518 13.840
0.716 55.337 13.838
0.715 55.234 13.851
0.712 55.046 13.862
0.709 54.862 13.864
0.706 54.680 13.868
0.703 54.493 13.860
0.700 54.321 13.852
0.698 54.220 13.846
0.697 54.116 13.850
0.694 53.938 13.857
0.691 53.752 13.866
0.688 53.574 13.869
0.685 53.383 13.867
0.682 53.187 13.866
0.679 53.014 13.875
0.677 52.912 13.873
0.674 52.739 13.870
0.671 52.554 13.858
0.669 52.448 13.861
0.666 52.271 13.869
0.663 52.085 13.869
0.660 51.896 13.866
0.657 51.715 13.867
0.654 51.545 13.861
0.652 51.445 13.851
0.650 51.340 13.850
0.647 51.161 13.853
0.644 50.974 13.865
0.641 50.789 13.886
0.639 50.597 13.909
0.636 50.419 13.921
0.633 50.223 13.917
0.630 50.056 13.917
0.627 49.859 13.922
0.624 49.675 13.922
0.622 49.493 13.923
0.619 49.310 13.928
0.616 49.121 13.926
0.613 48.935 13.926
0.610 48.749 13.931
0.607 48.567 13.932
0.604 48.379 13.927
0.601 48.206 13.911
0.598 48.012 13.900
0.594 47.831 13.900
0.591 47.650 13.905
0.590 47.541 13.905
0.587 47.372 13.910
0.584 47.182 13.910
0.580 46.997 13.910
0.577 46.813 13.910
0.574 46.636 13.911
0.571 46.441 13.913
0.568 46.264 13.917
0.564 46.075 13.918
0.561 45.893 13.922
0.559 45.792 13.928
0.556 45.618 13.921
0.553 45.432 13.910
0.549 45.244 13.915
0.546 45.056 13.920
0.543 44.871 13.931
0.540 44.689 13.950
0.537 44.512 13.944
0.533 44.318 13.922
0.530 44.139 13.904
0.526 43.951 13.911
0.523 43.772 13.916
0.521 43.671 13.910
0.518 43.488 13.914
0.515 43.311 13.915
0.512 43.124 13.912
0.509 42.934 13.916
0.505 42.752 13.917
0.502 42.563 13.902
0.499 42.390 13.894
0.495 42.203 13.905
0.492 42.009 13.916
0.489 41.823 13.916
0.486 41.646 13.916
0.482 41.466 13.909
0.479 41.271 13.894
0.475 41.089 13.899
0.472 40.905 13.898
0.469 40.724 13.901
0.465 40.529 13.926
0.462 40.352 13.927
0.459 40.172 13.910
0.457 40.071 13.908
0.453 39.894 13.905
0.451 39.792 13.900
0.448 39.608 13.893
0.444 39.433 13.883
0.441 39.238 13.877
0.438 39.062 13.873
0.434 38.873 13.880
0.432 38.701 13.899
0.430 38.597 13.907
0.428 38.492 13.906
0.425 38.315 13.916
0.422 38.135 13.924
0.419 37.948 13.920
0.416 37.759 13.912
0.413 37.584 13.903
0.410 37.394 13.911
0.407 37.210 13.917
0.403 37.026 13.903
0.400 36.832 13.893
0.397 36.656 13.908
0.393 36.479 13.913
0.389 36.282 13.886
0.386 36.099 13.896
0.382 35.922 13.872
0.380 35.816 13.901
0.377 35.645 13.912
0.373 35.450 13.914
0.369 35.269 13.930
0.366 35.081 13.933
0.362 34.906 13.924
0.360 34.804 13.921
0.357 34.627 13.928
0.355 34.525 13.935
0.352 34.346 13.942
0.348 34.156 13.938
0.344 33.980 13.914
0.340 33.787 13.891
0.337 33.606 13.875
0.333 33.420 13.859
0.330 33.238 13.860
0.326 33.046 13.884
0.323 32.867 13.903
0.319 32.680 13.877
0.316 32.503 13.870
0.314 32.398 13.873
0.311 32.220 13.888
0.307 32.034 13.891
0.304 31.850 13.894
0.300 31.673 13.885
0.298 31.568 13.876
0.295 31.459 13.861
0.292 31.300 13.860
0.289 31.110 13.867
0.287 31.009 13.867
0.283 30.831 13.868
0.279 30.644 13.881
0.276 30.460 13.881
0.272 30.275 13.884
0.269 30.095 13.892
0.265 29.909 13.891
0.261 29.718 13.888
0.257 29.537 13.883
0.254 29.349 13.884
0.250 29.167 13.891
0.246 28.984 13.874
0.242 28.798 13.877
0.238 28.608 13.848
0.234 28.425 13.836
0.231 28.240 13.845
0.227 28.058 13.858
0.223 27.874 13.854
0.221 27.774 13.845
0.217 27.595 13.818
0.213 27.407 13.807
0.210 27.218 13.849
0.208 27.123 13.866
0.203 26.864 13.859
0.202 26.768 13.873
0.200 26.663 13.874
0.195 26.391 13.905
0.183 25.835 13.845
0.146 23.988 13.893
0.090 21.395 13.813
0.889 59.886 13.814
0.887 59.700 13.828
0.884 59.504 13.851
0.881 59.324 13.858
0.878 59.134 13.858
0.875 58.948 13.859
0.872 58.760 13.852
0.869 58.582 13.844
0.866 58.388 13.852
0.863 58.207 13.874
0.861 58.107 13.873
0.858 57.927 13.863
0.855 57.749 13.848
0.851 57.556 13.837
0.848 57.363 13.843
0.845 57.191 13.848
0.843 57.086 13.855
0.841 56.909 13.860
0.837 56.718 13.857
0.834 56.537 13.855
0.831 56.350 13.851
0.828 56.168 13.854
0.825 55.977 13.864
0.822 55.788 13.858
0.819 55.608 13.851
0.816 55.422 13.843
0.813 55.242 13.844
0.810 55.044 13.853
0.808 54.869 13.865
0.805 54.673 13.871
0.802 54.496 13.868
0.799 54.307 13.860
0.796 54.125 13.856
0.793 53.935 13.864
0.790 53.750 13.873
0.787 53.569 13.873
0.784 53.383 13.870
0.780 53.193 13.873
0.778 53.014 13.882
0.774 52.822 13.883
0.771 52.638 13.872
0.768 52.460 13.864
0.766 52.359 13.860
0.763 52.175 13.865
0.760 51.996 13.863
0.757 51.810 13.861
0.755 51.709 13.867
0.752 51.526 13.865
0.749 51.347 13.856
0.746 51.159 13.855
0.743 50.978 13.862
0.741 50.874 13.868
0.739 50.701 13.891
0.736 50.505 13.911
0.733 50.334 13.915
0.732 50.236 13.916
0.730 50.132 13.908
0.727 49.953 13.910
0.724 49.769 13.914
0.722 49.582 13.913
0.719 49.398 13.922
0.716 49.219 13.922
0.713 49.026 13.918
0.710 48.843 13.922
0.707 48.664 13.924
0.704 48.481 13.916
0.701 48.284 13.903
0.698 48.109 13.895
0.695 47.927 13.900
0.693 47.825 13.908
0.690 47.650 13.918
0.687 47.453 13.925
0.684 47.280 13.921
0.681 47.094 13.920
0.678 46.902 13.915
0.674 46.721 13.912
0.671 46.538 13.919
0.668 46.345 13.921
0.665 46.172 13.926
0.662 45.984 13.931
0.658 45.797 13.929
0.655 45.612 13.922
0.651 45.427 13.916
0.648 45.249 13.919
0.645 45.059 13.923
0.642 44.875 13.937
0.639 44.690 13.956
0.637 44.589 13.952
0.634 44.416 13.936
0.630 44.231 13.914
0.627 44.049 13.904
0.623 43.853 13.910
0.620 43.678 13.910
0.617 43.489 13.918
0.614 43.310 13.926
0.611 43.123 13.928
0.608 42.934 13.929
0.604 42.752 13.928
0.601 42.571 13.916
0.597 42.382 13.907
0.594 42.189 13.921
0.591 42.014 13.931
0.588 41.832 13.932
0.584 41.637 13.933
0.581 41.454 13.921
0.578 41.283 13.913
0.576 41.182 13.918
0.573 40.996 13.921
0.569 40.809 13.924
0.566 40.632 13.941
0.563 40.442 13.950
0.559 40.260 13.942
0.556 40.069 13.930
0.552 39.888 13.924
0.549 39.710 13.919
0.545 39.513 13.906
0.542 39.345 13.893
0.538 39.147 13.893
0.535 38.968 13.892
0.533 38.865 13.894
0.530 38.686 13.917
0.527 38.511 13.923
0.524 38.320 13.923
0.521 38.134 13.923
0.518 37.938 13.911
0.515 37.768 13.905
0.512 37.576 13.898
0.509 37.404 13.903
0.507 37.295 13.914
0.505 37.194 13.911
0.502 37.028 13.893
0.499 36.842 13.886
0.495 36.662 13.894
0.492 36.462 13.899
0.488 36.293 13.892
0.484 36.097 13.892
0.481 35.913 13.892
0.477 35.725 13.886
0.473 35.550 13.890
0.470 35.370 13.896
0.468 35.269 13.904
0.464 35.084 13.908
0.461 34.899 13.908
0.457 34.712 13.905
0.454 34.535 13.915
0.452 34.433 13.919
0.448 34.256 13.922
0.447 34.155 13.920
0.445 34.054 13.909
0.441 33.893 13.893
0.439 33.786 13.889
0.436 33.602 13.871
0.432 33.428 13.853
0.430 33.323 13.846
0.427 33.142 13.863
0.424 32.962 13.893
0.422 32.859 13.902
0.419 32.684 13.892
0.417 32.584 13.880
0.413 32.402 13.875
0.410 32.217 13.890
0.406 32.031 13.896
0.402 31.851 13.896
0.399 31.663 13.895
0.395 31.481 13.877
0.391 31.290 13.875
0.388 31.105 13.877
0.384 30.922 13.864
0.380 30.741 13.871
0.377 30.555 13.881
0.373 30.369 13.881
0.369 30.186 13.881
0.367 30.084 13.885
0.364 29.911 13.887
0.360 29.720 13.893
0.357 29.537 13.900
0.353 29.357 13.904
0.349 29.161 13.909
0.345 28.973 13.890
0.341 28.796 13.887
0.338 28.619 13.862
0.334 28.431 13.870
0.330 28.239 13.855
0.327 28.141 13.833
0.324 27.962 13.822
0.320 27.786 13.848
0.319 27.685 13.859
0.315 27.498 13.857
0.311 27.323 13.868
0.308 27.140 13.879
0.306 27.037 13.875
0.304 26.932 13.874
0.301 26.779 13.873
0.299 26.680 13.870
0.297 26.571 13.868
0.295 26.471 13.864
0.292 26.311 13.869
0.290 26.206 13.868
0.286 26.014 13.854
0.282 25.840 13.851
0.279 25.649 13.866
0.276 25.471 13.882
0.272 25.278 13.878
0.268 25.091 13.870
0.265 24.919 13.881
0.261 24.728 13.898
0.257 24.542 13.878
0.253 24.356 13.881
0.249 24.171 13.893
0.245 23.991 13.893
0.241 23.804 13.909
0.237 23.616 13.906
0.233 23.435 13.886
0.228 23.252 13.865
0.224 23.060 13.854
0.223 22.967 13.905
0.219 22.791 13.898
0.217 22.691 13.911
0.213 22.510 13.882
0.210 22.409 13.830
0.206 22.228 13.824
0.203 22.047 13.842
0.200 21.865 13.902
0.196 21.676 13.853
0.192 21.481 13.858
0.189 21.317 13.897
0.187 21.214 13.904
0.182 21.032 13.861
0.180 20.931 13.844
0.178 20.831 13.842
0.167 20.294 13.909
0.139 19.084 13.834
0.103 17.325 13.856
0.100 17.141 13.866
0.098 17.046 13.850
0.089 16.675 13.808
0.085 16.484 13.785
0.083 16.392 13.769
0.990 59.960 13.808
0.988 59.785 13.830
0.985 59.608 13.838
0.982 59.411 13.853
0.979 59.234 13.856
0.978 59.130 13.862
0.975 58.945 13.859
0.972 58.768 13.853
0.970 58.668 13.843
0.967 58.492 13.837
0.964 58.297 13.853
0.961 58.107 13.866
0.958 57.925 13.860
0.954 57.748 13.846
0.951 57.561 13.840
0.948 57.368 13.846
0.945 57.179 13.854
0.942 57.003 13.857
0.940 56.902 13.860
0.937 56.719 13.852
0.934 56.539 13.849
0.931 56.350 13.849
0.928 56.156 13.849
0.925 55.984 13.857
0.922 55.790 13.859
0.919 55.606 13.854
0.916 55.425 13.846
0.913 55.233 13.845
0.910 55.053 13.852
0.907 54.865 13.861
0.904 54.680 13.872
0.901 54.490 13.870
0.898 54.306 13.860
0.895 54.126 13.856
0.892 53.942 13.865
0.891 53.838 13.867
0.888 53.661 13.869
0.885 53.468 13.862
0.882 53.296 13.863
0.879 53.100 13.871
0.876 52.919 13.879
0.872 52.733 13.872
0.869 52.541 13.864
0.866 52.369 13.860
0.865 52.269 13.867
0.861 52.086 13.870
0.858 51.898 13.866
0.855 51.721 13.866
0.852 51.533 13.867
0.850 51.431 13.860
0.847 51.246 13.850
0.844 51.075 13.852
0.841 50.877 13.869
0.840 50.777 13.885
0.837 50.605 13.912
0.834 50.417 13.922
0.831 50.232 13.918
0.828 50.044 13.912
0.826 49.866 13.912
0.823 49.675 13.914
0.820 49.492 13.915
0.818 49.392 13.913
0.816 49.216 13.914
0.813 49.035 13.913
0.810 48.844 13.920
0.807 48.654 13.923
0.804 48.480 13.913
0.801 48.294 13.898
0.797 48.102 13.890
0.794 47.920 13.900
0.791 47.734 13.914
0.789 47.556 13.921
0.785 47.366 13.921
0.782 47.184 13.917
0.780 47.084 13.918
0.777 46.912 13.910
0.775 46.808 13.902
0.772 46.626 13.905
0.769 46.453 13.914
0.766 46.264 13.919
0.763 46.068 13.924
0.759 45.893 13.924
0.758 45.788 13.925
0.754 45.620 13.919
0.751 45.433 13.918
0.748 45.244 13.919
0.744 45.056 13.919
0.741 44.879 13.935
0.738 44.687 13.951
0.735 44.508 13.947
0.731 44.313 13.929
0.728 44.142 13.910
0.725 43.953 13.906
0.722 43.768 13.909
0.718 43.580 13.915
0.715 43.398 13.937
0.712 43.213 13.946
0.709 43.027 13.941
0.706 42.840 13.938
0.702 42.661 13.929
0.699 42.475 13.915
0.696 42.290 13.918
0.693 42.105 13.932
0.689 41.921 13.937
0.686 41.740 13.939
0.683 41.545 13.938
0.679 41.365 13.934
0.676 41.184 13.930
0.673 41.001 13.927
0.669 40.803 13.930
0.666 40.631 13.943
0.663 40.446 13.954
0.659 40.255 13.947
0.655 40.066 13.936
0.652 39.889 13.931
0.648 39.697 13.925
0.645 39.529 13.914
0.643 39.424 13.903
0.640 39.249 13.897
0.638 39.144 13.901
0.635 38.963 13.905
0.632 38.784 13.923
0.630 38.681 13.927
0.627 38.506 13.930
0.624 38.313 13.927
0.621 38.138 13.923
0.618 37.949 13.910
0.614 37.762 13.904
0.611 37.580 13.909
0.610 37.476 13.916
0.607 37.305 13.923
0.604 37.114 13.922
0.600 36.939 13.906
0.597 36.741 13.909
0.593 36.563 13.917
0.590 36.382 13.908
0.588 36.279 13.899
0.584 36.098 13.894
0.580 35.916 13.896
0.577 35.726 13.901
0.573 35.556 13.904
0.571 35.455 13.909
0.568 35.263 13.915
0.564 35.086 13.917
0.560 34.900 13.917
0.557 34.715 13.912
0.553 34.528 13.921
0.550 34.338 13.933
0.547 34.165 13.929
0.543 33.972 13.915
0.539 33.791 13.905
0.536 33.608 13.890
0.532 33.418 13.868
0.528 33.233 13.869
0.525 33.047 13.898
0.522 32.865 13.919
0.519 32.682 13.916
0.515 32.494 13.902
0.511 32.308 13.897
0.508 32.129 13.904
0.504 31.944 13.902
0.502 31.844 13.895
0.498 31.663 13.892
0.495 31.476 13.883
0.491 31.295 13.882
0.487 31.107 13.879
0.484 30.930 13.864
0.480 30.742 13.862
0.478 30.648 13.871
0.476 30.540 13.870
0.473 30.372 13.871
0.471 30.271 13.871
0.467 30.093 13.867
0.463 29.902 13.871
0.460 29.726 13.876
0.456 29.539 13.889
0.452 29.347 13.893
0.449 29.170 13.886
0.445 28.989 13.873
0.443 28.886 13.867
0.439 28.698 13.872
0.435 28.521 13.873
0.431 28.335 13.862
0.427 28.149 13.837
0.423 27.958 13.828
0.420 27.779 13.853
0.417 27.594 13.868
0.413 27.410 13.876
0.410 27.229 13.891
0.408 27.126 13.895
0.404 26.946 13.890
0.400 26.764 13.891
0.397 26.579 13.890
0.393 26.392 13.888
0.389 26.202 13.884
0.386 26.033 13.868
0.384 25.937 13.861
0.382 25.833 13.866
0.379 25.654 13.883
0.375 25.465 13.885
0.371 25.277 13.875
0.368 25.106 13.872
0.364 24.906 13.874
0.360 24.736 13.875
0.358 24.638 13.868
0.356 24.535 13.863
0.352 24.356 13.871
0.348 24.179 13.879
0.346 24.078 13.874
0.342 23.891 13.892
0.338 23.714 13.893
0.334 23.526 13.879
0.330 23.341 13.854
0.326 23.149 13.862
0.322 22.976 13.855
0.321 22.882 13.905
0.317 22.698 13.911
0.314 22.587 13.857
0.311 22.503 13.793
0.308 22.323 13.804
0.304 22.135 13.817
0.300 21.948 13.814
0.297 21.769 13.839
0.293 21.581 13.797
0.289 21.388 13.793
0.286 21.211 13.847
0.283 21.107 13.848
0.280 20.941 13.865
0.276 20.763 13.857
0.274 20.656 13.860
0.270 20.462 13.866
0.266 20.304 13.865
0.264 20.219 13.860
0.261 20.103 13.858
0.257 19.909 13.859
0.253 19.735 13.869
0.249 19.547 13.864
0.245 19.364 13.856
0.242 19.262 13.849
0.239 19.093 13.856
0.234 18.894 13.840
0.231 18.718 13.858
0.227 18.528 13.847
0.224 18.347 13.904
0.219 18.163 13.851
0.215 17.968 13.838
0.212 17.783 13.816
0.208 17.602 13.816
0.204 17.406 13.836
0.201 17.234 13.853
0.197 17.055 13.833
0.195 16.957 13.812
0.192 16.850 13.782
0.188 16.665 13.790
0.187 16.583 13.820
0.180 16.219 13.847
0.177 16.111 13.847
0.175 16.020 13.855
0.161 15.380 13.839
1.090 59.961 13.839
1.087 59.790 13.811
1.085 59.605 13.838
1.082 59.408 13.851
1.079 59.234 13.852
1.076 59.048 13.853
1.074 58.948 13.857
1.071 58.763 13.848
1.068 58.575 13.845
1.065 58.397 13.851
1.062 58.199 13.861
1.059 58.022 13.868
1.056 57.831 13.859
1.052 57.646 13.847
1.049 57.468 13.850
1.046 57.273 13.858
1.043 57.093 13.864
1.040 56.902 13.864
1.036 56.719 13.857
1.033 56.530 13.854
1.030 56.355 13.856
1.027 56.161 13.856
1.024 55.976 13.860
1.021 55.793 13.856
1.018 55.608 13.856
1.015 55.423 13.851
1.012 55.235 13.840
1.010 55.055 13.847
1.007 54.867 13.854
1.004 54.672 13.863
1.001 54.498 13.861
0.998 54.306 13.851
0.995 54.122 13.852
0.992 53.935 13.868
0.989 53.752 13.877
0.986 53.573 13.868
0.983 53.373 13.864
0.980 53.204 13.866
0.978 53.110 13.866
0.977 53.002 13.876
0.974 52.826 13.879
0.970 52.638 13.876
0.967 52.462 13.869
0.966 52.358 13.860
0.962 52.178 13.864
0.959 51.996 13.859
0.957 51.887 13.861
0.955 51.720 13.864
0.951 51.528 13.867
0.948 51.344 13.861
0.945 51.165 13.853
0.943 51.064 13.852
0.941 50.883 13.878
0.938 50.699 13.907
0.937 50.599 13.921
0.934 50.415 13.934
0.931 50.236 13.931
0.928 50.039 13.916
0.925 49.865 13.912
0.922 49.675 13.908
0.919 49.489 13.908
0.917 49.313 13.910
0.915 49.212 13.903
0.912 49.030 13.901
0.909 48.847 13.915
0.906 48.655 13.918
0.903 48.480 13.907
0.900 48.295 13.897
0.897 48.102 13.893
0.894 47.919 13.905
0.891 47.744 13.921
0.890 47.641 13.930
0.886 47.458 13.930
0.883 47.271 13.925
0.880 47.093 13.917
0.877 46.906 13.904
0.874 46.726 13.905
0.870 46.534 13.913
0.867 46.354 13.925
0.864 46.165 13.932
0.861 45.981 13.932
0.857 45.805 13.921
0.855 45.704 13.910
0.852 45.516 13.906
0.849 45.340 13.909
0.845 45.149 13.912
0.842 44.968 13.919
0.839 44.781 13.937
0.836 44.598 13.943
0.833 44.413 13.932
0.829 44.230 13.915
0.826 44.042 13.901
0.823 43.862 13.898
0.819 43.673 13.907
0.817 43.491 13.930
0.815 43.392 13.948
0.812 43.217 13.960
0.809 43.030 13.956
0.805 42.845 13.948
0.802 42.653 13.934
0.799 42.473 13.926
0.795 42.287 13.932
0.792 42.105 13.936
0.789 41.916 13.938
0.786 41.738 13.941
0.782 41.549 13.944
0.779 41.365 13.946
0.776 41.189 13.938
0.772 41.000 13.928
0.768 40.806 13.921
0.765 40.622 13.934
0.762 40.439 13.950
0.759 40.258 13.946
0.755 40.074 13.941
0.752 39.891 13.938
0.748 39.704 13.930
0.745 39.519 13.927
0.741 39.327 13.918
0.738 39.151 13.913
0.734 38.966 13.917
0.731 38.775 13.928
0.728 38.599 13.932
0.725 38.409 13.927
0.722 38.225 13.923
0.719 38.044 13.914
0.715 37.854 13.908
0.712 37.668 13.911
0.709 37.489 13.913
0.706 37.305 13.919
0.703 37.111 13.921
0.700 36.931 13.912
0.696 36.745 13.921
0.693 36.558 13.933
0.690 36.384 13.920
0.686 36.194 13.906
0.682 36.009 13.900
0.678 35.825 13.911
0.674 35.629 13.913
0.671 35.449 13.915
0.667 35.278 13.917
0.665 35.182 13.910
0.663 35.076 13.912
0.660 34.908 13.912
0.658 34.802 13.906
0.654 34.616 13.911
0.651 34.439 13.931
0.648 34.256 13.941
0.644 34.064 13.926
0.640 33.875 13.910
0.637 33.700 13.903
0.635 33.597 13.900
0.632 33.430 13.878
0.630 33.331 13.871
0.628 33.229 13.882
0.625 33.049 13.906
0.622 32.866 13.925
0.618 32.679 13.928
0.614 32.494 13.913
0.611 32.314 13.903
0.609 32.214 13.901
0.605 32.033 13.907
0.602 31.845 13.903
0.598 31.671 13.900
0.594 31.483 13.898
0.593 31.382 13.903
0.589 31.199 13.903
0.585 31.015 13.892
0.581 30.825 13.884
0.578 30.650 13.884
0.574 30.465 13.886
0.570 30.274 13.880
0.568 30.173 13.872
0.565 29.994 13.875
0.561 29.818 13.889
0.558 29.634 13.900
0.556 29.534 13.908
0.552 29.350 13.910
0.548 29.173 13.906
0.546 29.069 13.896
0.543 28.893 13.890
0.539 28.706 13.895
0.535 28.518 13.896
0.531 28.331 13.878
0.527 28.152 13.851
0.523 27.960 13.847
0.520 27.780 13.869
0.516 27.593 13.884
0.513 27.414 13.895
0.511 27.310 13.905
0.507 27.137 13.905
0.504 26.950 13.895
0.500 26.758 13.896
0.496 26.581 13.896
0.493 26.392 13.892
0.489 26.210 13.886
0.485 26.016 13.872
0.482 25.841 13.864
0.478 25.654 13.876
0.475 25.470 13.877
0.471 25.276 13.864
0.467 25.101 13.858
0.463 24.915 13.856
0.461 24.806 13.848
0.457 24.630 13.837
0.453 24.452 13.842
0.449 24.259 13.852
0.445 24.081 13.848
0.441 23.901 13.844
0.439 23.805 13.851
0.437 23.701 13.852
0.433 23.526 13.857
0.429 23.337 13.863
0.426 23.157 13.869
0.422 22.972 13.864
0.419 22.869 13.865
0.416 22.700 13.868
0.412 22.514 13.861
0.410 22.415 13.845
0.408 22.314 13.843
0.404 22.139 13.853
0.400 21.948 13.847
0.397 21.772 13.843
0.394 21.672 13.838
0.391 21.491 13.824
0.387 21.303 13.830
0.383 21.122 13.839
0.381 21.020 13.837
0.377 20.843 13.839
0.373 20.659 13.853
0.369 20.483 13.854
0.367 20.384 13.852
0.365 20.276 13.857
0.361 20.110 13.852
0.357 19.920 13.857
0.352 19.728 13.866
0.348 19.545 13.865
0.344 19.362 13.861
0.340 19.174 13.855
0.336 18.992 13.830
0.332 18.809 13.840
0.328 18.621 13.849
0.325 18.438 13.854
0.320 18.247 13.831
0.318 18.148 13.837
0.315 17.975 13.825
0.311 17.785 13.789
0.307 17.599 13.783
0.304 17.416 13.795
0.300 17.225 13.818
0.298 17.124 13.833
0.295 16.964 13.824
0.292 16.858 13.806
0.290 16.756 13.798
0.287 16.592 13.800
0.284 16.494 13.785
0.282 16.384 13.776
0.278 16.209 13.772
0.276 16.108 13.785
0.272 15.936 13.783
0.269 15.823 13.768
0.265 15.641 13.759
0.262 15.466 13.813
0.258 15.289 13.813
0.256 15.187 13.813
0.252 14.997 13.823
0.248 14.815 13.827
0.244 14.630 13.827
0.240 14.442 13.841
0.236 14.263 13.836
0.232 14.079 13.850
0.229 13.891 13.864
0.226 13.792 13.813
0.222 13.606 13.816
0.218 13.427 13.806
0.214 13.236 13.785
0.210 13.047 13.815
0.206 12.863 13.837
0.203 12.686 13.844
0.198 12.495 13.839
0.194 12.304 13.823
0.190 12.111 13.806
0.187 12.014 13.799
0.184 11.855 13.811
0.182 11.753 13.823
0.180 11.646 13.822
0.143 9.986 13.866
0.128 9.330 13.871
0.117 8.864 13.847
0.110 8.583 13.831
0.108 8.487 13.833
0.104 8.307 13.857
0.091 7.743 13.815
0.087 7.550 13.802
0.084 7.454 13.799
0.080 7.275 13.793
0.076 7.081 13.800
0.074 6.993 13.799
0.069 6.805 13.786
0.065 6.615 13.772
0.061 6.431 13.788
0.057 6.244 13.794
0.052 6.052 13.760
0.048 5.864 13.734
0.046 5.769 13.742
1.189 59.963 13.808
1.187 59.795 13.811
1.185 59.693 13.825
1.183 59.508 13.851
1.180 59.318 13.858
1.177 59.130 13.855
1.174 58.958 13.856
1.172 58.858 13.847
1.171 58.755 13.848
1.168 58.576 13.849
1.165 58.394 13.853
1.162 58.210 13.862
1.158 58.016 13.867
1.155 57.832 13.856
1.152 57.647 13.846
1.149 57.464 13.846
1.147 57.362 13.843
1.144 57.194 13.852
1.141 56.997 13.857
1.138 56.810 13.857
1.134 56.629 13.852
1.131 56.441 13.854
1.128 56.256 13.850
1.125 56.080 13.849
1.124 55.969 13.853
1.121 55.795 13.849
1.118 55.602 13.854
1.115 55.418 13.853
1.112 55.238 13.844
1.109 55.051 13.846
1.106 54.863 13.854
1.103 54.682 13.862
1.100 54.493 13.857
1.097 54.314 13.848
1.094 54.122 13.854
1.091 53.940 13.869
1.088 53.752 13.874
1.087 53.651 13.866
1.084 53.474 13.855
1.080 53.287 13.844
1.078 53.114 13.852
1.076 53.013 13.864
1.073 52.827 13.866
1.070 52.641 13.862
1.067 52.455 13.862
1.064 52.270 13.859
1.060 52.079 13.859
1.057 51.903 13.858
1.054 51.728 13.865
1.053 51.626 13.862
1.051 51.522 13.866
1.048 51.341 13.857
1.045 51.165 13.853
1.042 50.973 13.866
1.040 50.872 13.877
1.038 50.700 13.906
1.035 50.514 13.924
1.033 50.414 13.934
1.032 50.310 13.931
1.029 50.142 13.923
1.026 49.947 13.912
1.023 49.770 13.901
1.020 49.596 13.896
1.019 49.492 13.901
1.017 49.390 13.898
1.014 49.215 13.890
1.011 49.035 13.889
1.009 48.846 13.904
1.006 48.660 13.910
1.003 48.474 13.903
1.000 48.292 13.894
0.997 48.108 13.896
0.994 47.922 13.908
0.991 47.735 13.917
0.988 47.554 13.923
0.986 47.454 13.927
0.983 47.277 13.924
0.980 47.093 13.913
0.976 46.906 13.903
0.973 46.724 13.906
0.970 46.528 13.910
0.967 46.352 13.920
0.964 46.172 13.929
0.960 45.978 13.928
0.957 45.797 13.916
0.953 45.621 13.905
0.951 45.515 13.897
0.948 45.336 13.902
0.945 45.162 13.910
0.943 45.053 13.915
0.940 44.875 13.926
0.937 44.689 13.938
0.934 44.505 13.933
0.931 44.319 13.928
0.927 44.137 13.910
0.924 43.952 13.898
0.921 43.774 13.905
0.918 43.585 13.924
0.915 43.396 13.948
0.911 43.197 13.958
0.908 43.035 13.950
0.906 42.934 13.939
0.903 42.755 13.928
0.900 42.561 13.923
0.897 42.383 13.930
0.893 42.197 13.937
0.890 42.014 13.936
0.887 41.823 13.933
0.883 41.645 13.934
0.880 41.464 13.942
0.877 41.270 13.945
0.873 41.084 13.932
0.870 40.901 13.912
0.866 40.727 13.912
0.865 40.623 13.926
0.862 40.441 13.945
0.858 40.264 13.944
0.855 40.074 13.941
0.851 39.882 13.939
0.848 39.701 13.935
0.844 39.520 13.941
0.841 39.338 13.941
0.839 39.238 13.928
0.836 39.065 13.923
0.832 38.869 13.926
0.829 38.685 13.926
0.826 38.506 13.920
0.823 38.317 13.915
0.820 38.124 13.915
0.817 37.953 13.908
0.814 37.763 13.908
0.810 37.573 13.907
0.807 37.394 13.906
0.804 37.211 13.910
0.801 37.024 13.907
0.798 36.841 13.911
0.794 36.660 13.929
0.793 36.555 13.937
0.789 36.377 13.928
0.785 36.188 13.914
0.782 36.011 13.908
0.778 35.824 13.916
0.774 35.641 13.915
0.770 35.453 13.911
0.767 35.264 13.914
0.763 35.083 13.904
0.759 34.896 13.903
0.756 34.718 13.910
0.752 34.527 13.921
0.749 34.341 13.942
0.746 34.161 13.942
0.742 33.979 13.921
0.738 33.788 13.911
0.735 33.600 13.910
0.731 33.418 13.895
0.728 33.240 13.896
0.725 33.048 13.918
0.721 32.863 13.930
0.718 32.681 13.935
0.714 32.497 13.924
0.710 32.306 13.916
0.707 32.128 13.917
0.703 31.943 13.912
0.700 31.754 13.912
0.696 31.564 13.907
0.692 31.389 13.909
0.689 31.202 13.908
0.685 31.018 13.894
0.681 30.828 13.889
0.677 30.644 13.887
0.674 30.464 13.890
0.670 30.273 13.888
0.666 30.096 13.885
0.662 29.901 13.892
0.659 29.723 13.907
0.655 29.536 13.907
0.652 29.349 13.905
0.648 29.172 13.907
0.644 28.978 13.903
0.641 28.802 13.904
0.637 28.607 13.907
0.633 28.435 13.902
0.631 28.332 13.886
0.627 28.153 13.860
0.623 27.959 13.864
0.620 27.779 13.882
0.616 27.593 13.892
0.612 27.410 13.904
0.609 27.217 13.909
0.605 27.045 13.902
0.601 26.858 13.899
0.598 26.670 13.901
0.594 26.485 13.901
0.591 26.306 13.899
0.589 26.206 13.899
0.585 26.030 13.882
0.583 25.931 13.869
0.581 25.828 13.869
0.578 25.654 13.880
0.576 25.551 13.881
0.573 25.385 13.881
0.571 25.279 13.880
0.567 25.097 13.875
0.563 24.917 13.875
0.559 24.727 13.861
0.555 24.540 13.857
0.553 24.433 13.862
0.549 24.270 13.870
0.545 24.086 13.853
0.543 23.986 13.850
0.539 23.806 13.853
0.535 23.616 13.861
0.533 23.512 13.863
0.529 23.343 13.875
0.525 23.159 13.879
0.521 22.969 13.874
0.517 22.781 13.873
0.513 22.597 13.874
0.510 22.429 13.866
0.508 22.322 13.869
0.504 22.135 13.869
0.500 21.954 13.852
0.496 21.769 13.850
0.492 21.582 13.848
0.488 21.397 13.845
0.485 21.212 13.847
0.481 21.027 13.848
0.477 20.846 13.851
0.475 20.745 13.852
0.471 20.561 13.849
0.467 20.382 13.848
0.464 20.281 13.850
0.460 20.102 13.843
0.456 19.917 13.845
0.452 19.735 13.848
0.448 19.554 13.850
0.444 19.364 13.846
0.439 19.169 13.838
0.435 18.990 13.835
0.432 18.811 13.845
0.429 18.706 13.845
0.426 18.533 13.849
0.422 18.341 13.852
0.419 18.167 13.868
0.415 17.970 13.859
0.411 17.787 13.839
0.407 17.594 13.821
0.403 17.419 13.813
0.400 17.235 13.824
0.398 17.130 13.838
0.394 16.955 13.833
0.390 16.768 13.819
0.386 16.584 13.835
0.383 16.402 13.847
0.380 16.300 13.838
0.376 16.116 13.822
0.372 15.928 13.808
0.368 15.748 13.791
0.365 15.647 13.791
0.361 15.456 13.794
0.357 15.285 13.792
0.355 15.184 13.788
0.351 15.001 13.811
0.348 14.818 13.823
0.344 14.637 13.826
0.342 14.536 13.833
0.338 14.357 13.832
0.336 14.256 13.830
0.332 14.075 13.839
0.328 13.890 13.816
0.323 13.701 13.812
0.320 13.520 13.804
0.317 13.409 13.803
0.313 13.233 13.794
0.309 13.056 13.795
0.305 12.863 13.802
0.303 12.759 13.800
0.300 12.588 13.806
0.296 12.402 13.805
0.291 12.214 13.798
0.287 12.019 13.796
0.283 11.843 13.801
0.280 11.666 13.804
0.277 11.566 13.811
0.273 11.381 13.817
0.271 11.278 13.820
0.267 11.101 13.840
0.263 10.911 13.838
0.259 10.726 13.831
0.254 10.528 13.835
0.251 10.363 13.847
0.246 10.163 13.847
0.242 9.995 13.836
0.240 9.900 13.836
0.237 9.787 13.831
0.233 9.612 13.833
0.231 9.506 13.839
0.229 9.404 13.837
0.225 9.250 13.843
0.223 9.141 13.844
0.218 8.953 13.826
0.214 8.757 13.816
0.211 8.657 13.807
0.207 8.495 13.805
0.203 8.307 13.818
0.199 8.117 13.830
0.195 7.924 13.831
0.193 7.821 13.837
0.185 7.469 13.827
0.182 7.360 13.814
0.176 7.090 13.828
0.172 6.900 13.832
0.168 6.719 13.831
0.149 5.877 13.835
1.289 59.972 13.799
1.286 59.790 13.811
1.284 59.597 13.838
1.281 59.412 13.855
1.278 59.232 13.856
1.276 59.127 13.860
1.274 58.950 13.857
1.270 58.768 13.845
1.269 58.667 13.835
1.266 58.490 13.841
1.263 58.298 13.853
1.259 58.105 13.859
1.256 57.929 13.856
1.253 57.756 13.842
1.251 57.650 13.844
1.249 57.544 13.836
1.246 57.371 13.838
1.243 57.188 13.844
1.240 56.996 13.856
1.237 56.818 13.862
1.234 56.622 13.860
1.231 56.446 13.859
1.229 56.345 13.861
1.228 56.242 13.850
1.225 56.081 13.845
1.222 55.888 13.838
1.219 55.700 13.843
1.216 55.517 13.849
1.213 55.331 13.844
1.210 55.138 13.841
1.207 54.969 13.840
1.206 54.867 13.850
1.204 54.763 13.851
1.201 54.589 13.852
1.198 54.404 13.840
1.196 54.301 13.842
1.194 54.125 13.848
1.191 53.933 13.862
1.188 53.754 13.867
1.185 53.573 13.860
1.182 53.389 13.846
1.178 53.192 13.841
1.175 53.008 13.849
1.172 52.828 13.851
1.169 52.648 13.850
1.166 52.449 13.850
1.163 52.279 13.852
1.161 52.178 13.849
1.158 51.991 13.847
1.155 51.806 13.851
1.152 51.626 13.864
1.149 51.437 13.860
1.146 51.256 13.851
1.144 51.154 13.856
1.141 50.982 13.868
1.138 50.784 13.890
1.136 50.592 13.915
1.133 50.421 13.932
1.130 50.227 13.937
1.127 50.048 13.926
1.124 49.859 13.914
1.121 49.679 13.906
1.118 49.493 13.902
1.115 49.304 13.897
1.112 49.123 13.892
1.110 48.938 13.904
1.107 48.754 13.916
1.104 48.569 13.919
1.101 48.379 13.914
1.098 48.196 13.910
1.095 48.017 13.917
1.092 47.829 13.925
1.089 47.647 13.930
1.086 47.461 13.924
1.082 47.272 13.914
1.079 47.086 13.906
1.076 46.910 13.901
1.073 46.725 13.905
1.069 46.537 13.916
1.066 46.351 13.921
1.063 46.168 13.924
1.060 45.982 13.929
1.056 45.802 13.916
1.053 45.614 13.902
1.049 45.428 13.903
1.046 45.242 13.916
1.043 45.059 13.922
1.040 44.878 13.926
1.038 44.778 13.928
1.035 44.597 13.932
1.032 44.419 13.931
1.030 44.318 13.933
1.027 44.141 13.918
1.023 43.952 13.910
1.020 43.765 13.911
1.017 43.585 13.929
1.014 43.396 13.953
1.011 43.222 13.961
1.009 43.114 13.952
1.006 42.934 13.941
1.003 42.750 13.933
0.999 42.569 13.934
0.996 42.379 13.944
0.993 42.193 13.948
0.990 42.014 13.946
0.986 41.829 13.937
0.983 41.640 13.936
0.980 41.455 13.944
0.976 41.274 13.944
0.973 41.092 13.929
0.969 40.909 13.900
0.966 40.723 13.901
0.962 40.530 13.926
0.959 40.347 13.937
0.956 40.166 13.937
0.952 39.981 13.936
0.949 39.793 13.932
0.945 39.609 13.935
0.942 39.424 13.946
0.939 39.247 13.941
0.937 39.143 13.940
0.934 38.964 13.932
0.931 38.781 13.932
0.927 38.592 13.921
0.924 38.409 13.917
0.921 38.229 13.925
0.918 38.041 13.924
0.915 37.854 13.924
0.912 37.677 13.928
0.909 37.482 13.920
0.905 37.298 13.914
0.902 37.116 13.915
0.899 36.939 13.911
0.897 36.838 13.909
0.894 36.654 13.924
0.890 36.469 13.925
0.887 36.286 13.910
0.883 36.100 13.904
0.879 35.911 13.909
0.876 35.734 13.909
0.872 35.547 13.904
0.868 35.354 13.904
0.864 35.182 13.903
0.862 35.073 13.903
0.859 34.905 13.901
0.855 34.717 13.908
0.852 34.529 13.922
0.849 34.338 13.942
0.845 34.156 13.940
0.841 33.972 13.919
0.838 33.792 13.909
0.835 33.611 13.914
0.831 33.428 13.902
0.829 33.327 13.892
0.827 33.223 13.898
0.824 33.058 13.914
0.821 32.859 13.922
0.817 32.678 13.932
0.814 32.500 13.932
0.810 32.308 13.928
0.808 32.208 13.923
0.805 32.035 13.915
0.801 31.845 13.909
0.797 31.669 13.905
0.794 31.477 13.904
0.790 31.285 13.911
0.786 31.117 13.901
0.782 30.927 13.886
0.780 30.824 13.889
0.777 30.644 13.891
0.773 30.468 13.895
0.770 30.276 13.898
0.766 30.086 13.897
0.762 29.907 13.897
0.759 29.721 13.907
0.755 29.542 13.902
0.751 29.349 13.893
0.747 29.164 13.898
0.744 28.981 13.900
0.740 28.807 13.903
0.738 28.712 13.901
0.736 28.604 13.905
0.732 28.421 13.898
0.728 28.244 13.881
0.725 28.066 13.876
0.721 27.870 13.888
0.717 27.682 13.897
0.714 27.506 13.903
0.710 27.322 13.909
0.707 27.134 13.910
0.703 26.950 13.905
0.699 26.767 13.903
0.695 26.571 13.906
0.692 26.394 13.910
0.688 26.204 13.903
0.685 26.023 13.883
0.681 25.836 13.869
0.678 25.659 13.880
0.674 25.465 13.885
0.670 25.283 13.884
0.666 25.095 13.884
0.663 24.910 13.881
0.659 24.729 13.872
0.655 24.548 13.875
0.651 24.364 13.888
0.649 24.265 13.885
0.647 24.163 13.878
0.643 23.987 13.855
0.638 23.801 13.854
0.635 23.627 13.864
0.631 23.431 13.879
0.627 23.241 13.889
0.623 23.067 13.885
0.619 22.887 13.885
0.615 22.694 13.884
0.611 22.500 13.875
0.607 22.330 13.873
0.605 22.228 13.871
0.601 22.045 13.862
0.598 21.859 13.855
0.594 21.668 13.854
0.590 21.501 13.848
0.588 21.401 13.851
0.586 21.298 13.846
0.582 21.119 13.847
0.578 20.938 13.857
0.575 20.758 13.861
0.570 20.564 13.862
0.566 20.383 13.866
0.562 20.201 13.860
0.558 20.010 13.857
0.556 19.907 13.863
0.552 19.732 13.864
0.548 19.550 13.865
0.543 19.366 13.860
0.539 19.173 13.855
0.535 19.001 13.850
0.533 18.891 13.846
0.529 18.715 13.852
0.525 18.523 13.856
0.522 18.348 13.858
0.518 18.159 13.865
0.515 17.978 13.874
0.511 17.791 13.859
0.507 17.600 13.842
0.503 17.421 13.834
0.500 17.239 13.837
0.496 17.043 13.844
0.492 16.855 13.827
0.488 16.671 13.822
0.484 16.482 13.827
0.480 16.305 13.824
0.476 16.121 13.834
0.472 15.931 13.830
0.467 15.748 13.807
0.463 15.562 13.789
0.458 15.365 13.773
0.454 15.182 13.778
0.451 14.999 13.792
0.449 14.897 13.805
0.445 14.725 13.813
0.441 14.538 13.815
0.437 14.356 13.819
0.433 14.173 13.820
0.431 14.064 13.818
0.427 13.892 13.820
0.423 13.693 13.816
0.419 13.523 13.817
0.415 13.326 13.809
0.411 13.139 13.799
0.407 12.961 13.804
0.403 12.772 13.813
0.399 12.594 13.814
0.397 12.485 13.819
0.393 12.305 13.813
0.389 12.120 13.808
0.385 11.939 13.815
0.381 11.743 13.817
0.377 11.566 13.820
0.375 11.461 13.816
0.371 11.286 13.823
0.367 11.100 13.836
0.362 10.906 13.830
0.358 10.729 13.826
0.354 10.544 13.824
0.350 10.356 13.825
0.345 10.159 13.824
0.341 9.974 13.812
0.337 9.800 13.809
0.333 9.607 13.813
0.328 9.416 13.817
0.324 9.231 13.825
0.320 9.053 13.825
0.316 8.866 13.816
0.311 8.687 13.806
0.309 8.575 13.807
0.306 8.470 13.801
0.302 8.288 13.815
0.299 8.126 13.829
0.297 8.025 13.837
0.293 7.844 13.843
0.288 7.647 13.834
0.285 7.535 13.821
0.282 7.386 13.815
0.280 7.278 13.824
0.277 7.168 13.820
0.274 7.011 13.831
0.272 6.911 13.842
0.269 6.806 13.835
0.265 6.629 13.834
0.261 6.438 13.836
0.257 6.245 13.842
0.252 6.053 13.842
0.249 5.888 13.851
0.244 5.691 13.858
0.240 5.500 13.853
0.236 5.317 13.853
0.232 5.130 13.857
0.228 4.948 13.860
0.224 4.756 13.855
0.220 4.571 13.849
0.216 4.378 13.840
0.212 4.195 13.829
0.208 4.002 13.827
1.388 59.958 13.821
1.386 59.791 13.811
1.383 59.601 13.838
1.381 59.416 13.859
1.379 59.315 13.866
1.376 59.134 13.865
1.373 58.954 13.860
1.371 58.853 13.848
1.368 58.666 13.836
1.365 58.490 13.840
1.362 58.298 13.853
1.359 58.116 13.862
1.356 57.930 13.855
1.352 57.740 13.841
1.349 57.552 13.839
1.346 57.379 13.838
1.344 57.278 13.842
1.341 57.086 13.848
1.338 56.906 13.863
1.335 56.719 13.864
1.332 56.533 13.866
1.329 56.355 13.860
1.326 56.157 13.848
1.323 55.983 13.843
1.320 55.795 13.841
1.317 55.604 13.851
1.314 55.423 13.851
1.311 55.235 13.848
1.308 55.058 13.847
1.305 54.870 13.854
1.304 54.777 13.852
1.302 54.668 13.859
1.299 54.496 13.851
1.296 54.304 13.847
1.293 54.131 13.850
1.290 53.933 13.863
1.288 53.755 13.870
1.286 53.651 13.865
1.283 53.472 13.854
1.280 53.292 13.840
1.276 53.110 13.836
1.273 52.918 13.836
1.270 52.737 13.836
1.267 52.552 13.846
1.264 52.363 13.852
1.261 52.188 13.855
1.260 52.091 13.860
1.258 51.984 13.852
1.255 51.808 13.850
1.251 51.617 13.863
1.248 51.444 13.859
1.245 51.252 13.849
1.242 51.062 13.853
1.239 50.880 13.871
1.237 50.708 13.894
1.235 50.604 13.911
1.234 50.500 13.921
1.231 50.322 13.941
1.228 50.137 13.935
1.225 49.956 13.921
1.222 49.764 13.906
1.219 49.587 13.898
1.216 49.399 13.895
1.214 49.223 13.890
1.212 49.121 13.895
1.209 48.939 13.906
1.206 48.749 13.918
1.203 48.566 13.921
1.200 48.382 13.918
1.197 48.200 13.914
1.194 48.015 13.922
1.191 47.823 13.931
1.188 47.645 13.933
1.185 47.456 13.924
1.182 47.280 13.914
1.178 47.086 13.909
1.175 46.909 13.904
1.172 46.723 13.905
1.169 46.538 13.908
1.166 46.355 13.907
1.164 46.248 13.904
1.161 46.085 13.912
1.159 45.981 13.918
1.157 45.880 13.912
1.154 45.705 13.905
1.151 45.526 13.900
1.147 45.339 13.904
1.144 45.153 13.916
1.141 44.969 13.919
1.138 44.786 13.923
1.134 44.592 13.931
1.131 44.419 13.930
1.128 44.230 13.924
1.125 44.042 13.914
1.121 43.854 13.908
1.118 43.674 13.920
1.115 43.488 13.941
1.112 43.303 13.951
1.109 43.125 13.948
1.105 42.932 13.943
1.102 42.751 13.940
1.099 42.569 13.936
1.096 42.384 13.945
1.093 42.198 13.951
1.091 42.096 13.952
1.088 41.919 13.945
1.084 41.736 13.939
1.081 41.553 13.944
1.078 41.362 13.949
1.074 41.184 13.943
1.071 40.999 13.916
1.067 40.808 13.897
1.064 40.624 13.915
1.061 40.443 13.932
1.057 40.260 13.939
1.054 40.075 13.935
1.050 39.888 13.925
1.047 39.702 13.923
1.043 39.520 13.935
1.040 39.332 13.943
1.037 39.151 13.942
1.033 38.961 13.933
1.030 38.778 13.926
1.027 38.597 13.922
1.023 38.409 13.916
1.021 38.231 13.924
1.017 38.034 13.925
1.014 37.857 13.922
1.011 37.673 13.924
1.008 37.492 13.917
1.006 37.390 13.908
1.003 37.206 13.903
1.000 37.020 13.906
0.997 36.839 13.911
0.993 36.661 13.915
0.990 36.468 13.918
0.986 36.290 13.911
0.982 36.095 13.911
0.979 35.917 13.915
0.977 35.814 13.920
0.973 35.638 13.919
0.970 35.456 13.916
0.966 35.266 13.915
0.962 35.081 13.910
0.959 34.902 13.911
0.955 34.709 13.914
0.952 34.533 13.926
0.948 34.340 13.945
0.945 34.165 13.946
0.941 33.980 13.922
0.937 33.783 13.916
0.934 33.600 13.919
0.930 33.416 13.909
0.927 33.237 13.904
0.924 33.049 13.908
0.920 32.863 13.913
0.917 32.681 13.923
0.913 32.495 13.929
0.910 32.315 13.926
0.906 32.128 13.921
0.902 31.937 13.910
0.899 31.754 13.907
0.895 31.573 13.906
0.891 31.390 13.914
0.888 31.194 13.911
0.884 31.013 13.896
0.880 30.837 13.887
0.877 30.651 13.895
0.874 30.547 13.895
0.871 30.366 13.903
0.867 30.189 13.903
0.865 30.087 13.905
0.862 29.907 13.907
0.858 29.720 13.906
0.854 29.544 13.896
0.850 29.347 13.890
0.847 29.163 13.895
0.843 28.989 13.899
0.841 28.888 13.896
0.838 28.710 13.901
0.834 28.529 13.897
0.832 28.428 13.894
0.830 28.328 13.882
0.826 28.140 13.872
0.822 27.967 13.883
0.819 27.782 13.893
0.815 27.601 13.890
0.811 27.403 13.902
0.808 27.227 13.908
0.804 27.036 13.899
0.800 26.858 13.891
0.797 26.680 13.890
0.795 26.572 13.893
0.791 26.393 13.902
0.788 26.213 13.898
0.784 26.017 13.876
0.780 25.839 13.867
0.777 25.655 13.873
0.773 25.462 13.880
0.770 25.282 13.885
0.766 25.103 13.888
0.762 24.910 13.888
0.758 24.730 13.879
0.755 24.545 13.884
0.751 24.359 13.901
0.747 24.176 13.892
0.742 23.988 13.868
0.738 23.802 13.867
0.734 23.614 13.873
0.730 23.437 13.884
0.727 23.256 13.896
0.724 23.151 13.889
0.720 22.970 13.885
0.716 22.782 13.890
0.713 22.604 13.885
0.711 22.504 13.884
0.707 22.322 13.883
0.703 22.144 13.881
0.699 21.962 13.870
0.697 21.850 13.862
0.693 21.672 13.859
0.690 21.488 13.854
0.686 21.306 13.851
0.682 21.121 13.854
0.678 20.937 13.865
0.674 20.745 13.873
0.670 20.569 13.875
0.666 20.385 13.876
0.662 20.197 13.876
0.658 20.018 13.870
0.653 19.824 13.870
0.649 19.643 13.869
0.645 19.452 13.865
0.641 19.272 13.865
0.637 19.085 13.855
0.633 18.901 13.850
0.631 18.799 13.858
0.627 18.628 13.863
0.625 18.528 13.858
0.621 18.352 13.859
0.620 18.251 13.865
0.616 18.069 13.873
0.612 17.883 13.875
0.609 17.696 13.864
0.605 17.511 13.856
0.601 17.327 13.848
0.597 17.137 13.851
0.594 16.961 13.845
0.591 16.860 13.829
0.587 16.671 13.820
0.583 16.490 13.823
0.579 16.297 13.821
0.575 16.123 13.833
0.573 16.021 13.841
0.569 15.840 13.834
0.565 15.654 13.820
0.560 15.466 13.800
0.556 15.280 13.789
0.554 15.175 13.786
0.551 15.015 13.799
0.548 14.911 13.813
0.545 14.730 13.828
0.541 14.535 13.832
0.537 14.351 13.835
0.533 14.175 13.834
0.529 13.976 13.833
0.525 13.801 13.832
0.521 13.610 13.832
0.517 13.421 13.836
0.513 13.238 13.824
0.509 13.050 13.818
0.505 12.870 13.828
0.501 12.677 13.834
0.497 12.497 13.829
0.493 12.309 13.823
0.489 12.127 13.817
0.485 11.931 13.821
0.481 11.754 13.824
0.478 11.653 13.815
0.474 11.472 13.811
0.470 11.277 13.818
0.466 11.095 13.823
0.462 10.916 13.816
0.460 10.812 13.820
0.456 10.631 13.819
0.451 10.448 13.806
0.447 10.259 13.802
0.442 10.067 13.796
0.438 9.884 13.785
0.436 9.782 13.781
0.432 9.600 13.787
0.428 9.427 13.793
0.425 9.322 13.800
0.421 9.135 13.807
0.417 8.949 13.808
0.413 8.763 13.799
0.408 8.582 13.791
0.404 8.396 13.797
0.400 8.205 13.818
0.396 8.022 13.836
0.392 7.840 13.839
0.388 7.655 13.823
0.383 7.458 13.809
0.379 7.271 13.812
0.377 7.169 13.812
0.373 6.998 13.826
0.371 6.898 13.836
0.367 6.717 13.834
0.362 6.526 13.829
0.359 6.350 13.840
0.354 6.161 13.851
0.352 6.060 13.848
0.348 5.876 13.853
0.344 5.689 13.857
0.340 5.507 13.848
0.336 5.318 13.845
0.332 5.137 13.849
0.327 4.942 13.849
0.323 4.755 13.845
0.319 4.570 13.842
0.315 4.378 13.838
0.311 4.187 13.834
0.307 4.007 13.829
1.488 59.967 13.812
1.485 59.783 13.830
1.483 59.600 13.853
1.480 59.416 13.869
1.477 59.226 13.873
1.474 59.041 13.867
1.473 58.940 13.866
1.469 58.765 13.847
1.466 58.581 13.847
1.463 58.399 13.855
1.462 58.295 13.853
1.459 58.108 13.865
1.455 57.925 13.859
1.452 57.740 13.844
1.449 57.561 13.843
1.445 57.370 13.840
1.442 57.188 13.833
1.439 57.008 13.841
1.438 56.904 13.854
1.435 56.711 13.864
1.432 56.539 13.866
1.429 56.347 13.864
1.425 56.158 13.856
1.423 55.982 13.854
1.419 55.791 13.851
1.417 55.608 13.855
1.414 55.421 13.850
1.411 55.239 13.845
1.408 55.045 13.846
1.405 54.867 13.854
1.402 54.684 13.858
1.399 54.489 13.850
1.396 54.310 13.848
1.393 54.126 13.853
1.390 53.936 13.860
1.387 53.759 13.867
1.386 53.668 13.865
1.384 53.558 13.868
1.381 53.393 13.860
1.379 53.289 13.848
1.377 53.186 13.849
1.375 53.022 13.847
1.371 52.825 13.840
1.370 52.723 13.837
1.367 52.552 13.852
1.365 52.451 13.862
1.362 52.272 13.859
1.359 52.087 13.863
1.356 51.899 13.859
1.353 51.713 13.865
1.350 51.529 13.877
1.347 51.351 13.869
1.343 51.158 13.860
1.340 50.980 13.865
1.337 50.785 13.881
1.335 50.602 13.908
1.332 50.421 13.935
1.329 50.224 13.948
1.326 50.040 13.935
1.323 49.857 13.925
1.320 49.681 13.910
1.317 49.491 13.901
1.315 49.310 13.900
1.312 49.117 13.901
1.309 48.941 13.909
1.306 48.755 13.921
1.303 48.566 13.922
1.300 48.388 13.917
1.298 48.288 13.911
1.295 48.100 13.914
1.292 47.923 13.927
1.289 47.738 13.933
1.286 47.549 13.926
1.283 47.369 13.916
1.280 47.187 13.914
1.276 46.995 13.907
1.273 46.809 13.904
1.270 46.629 13.904
1.267 46.453 13.898
1.263 46.263 13.897
1.262 46.158 13.904
1.259 45.985 13.914
1.256 45.805 13.919
1.252 45.610 13.914
1.249 45.428 13.914
1.246 45.247 13.920
1.242 45.060 13.922
1.239 44.873 13.920
1.236 44.695 13.925
1.234 44.594 13.925
1.231 44.409 13.926
1.227 44.228 13.923
1.224 44.052 13.916
1.221 43.864 13.912
1.218 43.670 13.919
1.215 43.495 13.937
1.212 43.303 13.943
1.208 43.115 13.940
1.205 42.937 13.941
1.202 42.752 13.943
1.198 42.563 13.939
1.195 42.380 13.943
1.192 42.206 13.950
1.190 42.105 13.953
1.189 42.006 13.945
1.185 41.828 13.938
1.182 41.645 13.937
1.179 41.457 13.941
1.175 41.276 13.937
1.172 41.090 13.915
1.168 40.900 13.895
1.165 40.722 13.896
1.162 40.544 13.914
1.158 40.347 13.930
1.156 40.245 13.936
1.153 40.071 13.933
1.149 39.886 13.918
1.146 39.708 13.915
1.143 39.517 13.929
1.140 39.337 13.934
1.136 39.151 13.939
1.133 38.961 13.931
1.130 38.785 13.922
1.126 38.590 13.926
1.123 38.417 13.922
1.121 38.312 13.916
1.118 38.137 13.920
1.115 37.950 13.912
1.112 37.761 13.905
1.109 37.574 13.900
1.106 37.394 13.891
1.103 37.207 13.894
1.100 37.035 13.901
1.098 36.934 13.908
1.094 36.747 13.912
1.091 36.561 13.915
1.087 36.373 13.917
1.084 36.196 13.917
1.080 36.008 13.924
1.077 35.825 13.924
1.073 35.637 13.922
1.069 35.453 13.924
1.065 35.265 13.922
1.062 35.085 13.920
1.058 34.896 13.921
1.055 34.720 13.920
1.051 34.526 13.929
1.048 34.345 13.944
1.044 34.157 13.950
1.041 33.974 13.929
1.037 33.795 13.919
1.034 33.602 13.923
1.030 33.416 13.911
1.027 33.247 13.904
1.023 33.050 13.910
1.020 32.867 13.909
1.018 32.766 13.910
1.015 32.591 13.925
1.013 32.491 13.931
1.011 32.386 13.924
1.007 32.221 13.923
1.004 32.033 13.913
1.000 31.846 13.906
0.996 31.668 13.903
0.993 31.479 13.905
0.989 31.294 13.904
0.985 31.113 13.893
0.983 31.011 13.890
0.979 30.829 13.885
0.976 30.651 13.899
0.973 30.465 13.918
0.969 30.279 13.921
0.965 30.099 13.913
0.963 29.990 13.908
0.959 29.813 13.905
0.956 29.626 13.892
0.952 29.440 13.885
0.948 29.261 13.889
0.945 29.077 13.897
0.941 28.889 13.899
0.937 28.702 13.906
0.933 28.521 13.899
0.929 28.332 13.880
0.926 28.156 13.873
0.924 28.055 13.879
0.920 27.877 13.888
0.916 27.684 13.885
0.913 27.504 13.889
0.909 27.318 13.903
0.906 27.133 13.906
0.902 26.950 13.898
0.900 26.848 13.890
0.896 26.675 13.885
0.893 26.485 13.888
0.889 26.293 13.890
0.885 26.119 13.878
0.882 25.931 13.857
0.878 25.744 13.856
0.874 25.559 13.865
0.871 25.376 13.875
0.868 25.199 13.884
0.866 25.092 13.888
0.862 24.912 13.887
0.858 24.724 13.875
0.854 24.547 13.884
0.850 24.355 13.898
0.846 24.175 13.889
0.842 23.984 13.874
0.838 23.812 13.872
0.834 23.620 13.878
0.832 23.519 13.877
0.828 23.343 13.886
0.824 23.164 13.889
0.822 23.061 13.892
0.818 22.877 13.896
0.814 22.689 13.897
0.811 22.522 13.887
0.808 22.427 13.881
0.806 22.315 13.882
0.802 22.134 13.881
0.799 21.956 13.875
0.795 21.774 13.868
0.791 21.583 13.866
0.787 21.400 13.859
0.783 21.208 13.856
0.780 21.031 13.864
0.776 20.843 13.877
0.772 20.662 13.882
0.768 20.476 13.879
0.764 20.290 13.875
0.759 20.098 13.874
0.755 19.925 13.870
0.751 19.730 13.865
0.747 19.551 13.864
0.743 19.366 13.869
0.738 19.177 13.864
0.734 18.992 13.855
0.730 18.809 13.859
0.727 18.623 13.864
0.723 18.440 13.865
0.719 18.251 13.864
0.715 18.066 13.870
0.712 17.883 13.871
0.708 17.704 13.864
0.706 17.610 13.858
0.704 17.504 13.860
0.701 17.322 13.854
0.697 17.143 13.850
0.693 16.962 13.844
0.691 16.869 13.832
0.689 16.759 13.828
0.685 16.583 13.826
0.681 16.401 13.828
0.677 16.205 13.829
0.673 16.029 13.839
0.669 15.833 13.842
0.665 15.656 13.836
0.660 15.473 13.821
0.656 15.285 13.807
0.652 15.086 13.810
0.648 14.914 13.823
0.644 14.725 13.836
0.640 14.542 13.839
0.636 14.353 13.842
0.632 14.164 13.844
0.629 13.991 13.842
0.626 13.888 13.837
0.622 13.706 13.834
0.618 13.515 13.836
0.614 13.330 13.834
0.611 13.157 13.825
0.608 13.047 13.828
0.605 12.868 13.838
0.601 12.679 13.845
0.597 12.499 13.836
0.592 12.305 13.827
0.590 12.204 13.817
0.586 12.028 13.814
0.582 11.847 13.820
0.578 11.654 13.817
0.574 11.469 13.817
0.570 11.289 13.823
0.566 11.100 13.824
0.562 10.912 13.820
0.557 10.717 13.820
0.553 10.540 13.815
0.551 10.439 13.813
0.547 10.258 13.802
0.542 10.067 13.798
0.538 9.886 13.794
0.533 9.697 13.793
0.529 9.508 13.794
0.525 9.328 13.806
0.521 9.144 13.818
0.517 8.948 13.820
0.513 8.773 13.818
0.508 8.578 13.810
0.504 8.399 13.811
0.500 8.211 13.836
0.496 8.015 13.853
0.492 7.842 13.852
0.489 7.743 13.836
0.485 7.554 13.808
0.483 7.452 13.808
0.479 7.280 13.815
0.474 7.083 13.824
0.471 6.909 13.835
0.468 6.802 13.830
0.464 6.631 13.822
0.462 6.529 13.826
0.458 6.340 13.833
0.454 6.155 13.842
0.450 5.968 13.846
0.446 5.790 13.847
0.443 5.684 13.840
0.439 5.513 13.832
0.437 5.412 13.829
0.433 5.213 13.829
0.429 5.032 13.832
0.425 4.852 13.825
0.422 4.746 13.817
0.418 4.568 13.816
0.414 4.378 13.815
0.411 4.198 13.813
0.408 4.095 13.815
0.407 4.006 13.809
1.588 59.966 13.831
1.585 59.787 13.835
1.584 59.688 13.849
1.581 59.499 13.868
1.578 59.322 13.874
1.575 59.135 13.878
1.572 58.945 13.868
1.569 58.759 13.849
1.566 58.577 13.851
1.563 58.394 13.860
1.561 58.286 13.857
1.558 58.113 13.864
1.555 57.932 13.856
1.552 57.740 13.842
1.548 57.558 13.842
1.545 57.370 13.842
1.542 57.187 13.837
1.540 57.086 13.844
1.537 56.906 13.852
1.534 56.719 13.861
1.531 56.533 13.861
1.528 56.354 13.854
1.525 56.166 13.848
1.522 55.974 13.852
1.519 55.795 13.852
1.516 55.607 13.852
1.513 55.428 13.851
1.512 55.324 13.843
1.509 55.153 13.842
1.506 54.955 13.846
1.503 54.766 13.857
1.500 54.590 13.853
1.497 54.409 13.845
1.495 54.307 13.851
1.492 54.122 13.856
1.489 53.938 13.855
1.487 53.754 13.861
1.484 53.568 13.867
1.481 53.388 13.861
1.477 53.195 13.855
1.475 53.092 13.849
1.473 52.920 13.844
1.469 52.737 13.843
1.467 52.555 13.856
1.463 52.357 13.857
1.460 52.179 13.853
1.457 51.995 13.853
1.454 51.815 13.859
1.452 51.713 13.870
1.449 51.526 13.878
1.447 51.423 13.870
1.444 51.255 13.858
1.441 51.078 13.854
1.440 50.978 13.858
1.438 50.873 13.855
1.436 50.697 13.878
1.433 50.504 13.910
1.430 50.328 13.932
1.427 50.137 13.933
1.424 49.954 13.921
1.421 49.767 13.909
1.419 49.594 13.899
1.417 49.488 13.902
1.414 49.308 13.905
1.411 49.126 13.910
1.410 49.032 13.911
1.408 48.925 13.922
1.406 48.754 13.931
1.403 48.570 13.925
1.400 48.380 13.916
1.397 48.199 13.912
1.394 48.022 13.919
1.392 47.917 13.921
1.390 47.817 13.930
1.388 47.649 13.932
1.384 47.462 13.922
1.381 47.269 13.919
1.378 47.092 13.917
1.374 46.905 13.909
1.371 46.725 13.909
1.368 46.536 13.905
1.365 46.350 13.896
1.362 46.175 13.897
1.360 46.073 13.898
1.356 45.883 13.913
1.353 45.705 13.918
1.350 45.522 13.915
1.347 45.334 13.919
1.344 45.162 13.920
1.342 45.062 13.922
1.339 44.879 13.922
1.335 44.691 13.926
1.332 44.502 13.932
1.329 44.321 13.932
1.326 44.137 13.926
1.322 43.950 13.916
1.319 43.773 13.917
1.316 43.574 13.930
1.313 43.406 13.941
1.310 43.208 13.940
1.306 43.027 13.935
1.303 42.848 13.943
1.300 42.654 13.946
1.297 42.473 13.943
1.293 42.292 13.947
1.290 42.105 13.946
1.287 41.916 13.942
1.283 41.736 13.945
1.280 41.553 13.945
1.277 41.361 13.941
1.273 41.183 13.920
1.269 40.993 13.899
1.266 40.815 13.891
1.263 40.632 13.903
1.261 40.528 13.907
1.258 40.354 13.921
1.255 40.170 13.928
1.251 39.979 13.920
1.247 39.798 13.909
1.244 39.606 13.915
1.241 39.431 13.928
1.237 39.234 13.926
1.234 39.064 13.924
1.231 38.877 13.920
1.229 38.777 13.924
1.226 38.590 13.928
1.223 38.407 13.928
1.220 38.231 13.924
1.218 38.129 13.916
1.215 37.953 13.900
1.212 37.767 13.887
1.208 37.570 13.882
1.205 37.392 13.878
1.202 37.211 13.890
1.199 37.024 13.906
1.196 36.839 13.902
1.192 36.657 13.902
1.189 36.475 13.902
1.187 36.373 13.904
1.184 36.197 13.909
1.182 36.096 13.907
1.178 35.909 13.911
1.175 35.742 13.918
1.173 35.634 13.924
1.169 35.456 13.925
1.165 35.271 13.933
1.162 35.081 13.931
1.158 34.901 13.930
1.154 34.708 13.933
1.151 34.535 13.934
1.148 34.348 13.945
1.144 34.158 13.954
1.142 34.056 13.945
1.139 33.887 13.929
1.135 33.695 13.928
1.132 33.512 13.923
1.128 33.328 13.906
1.125 33.139 13.906
1.121 32.960 13.905
1.118 32.774 13.911
1.114 32.590 13.924
1.111 32.410 13.926
1.109 32.306 13.928
1.105 32.125 13.923
1.103 32.025 13.913
1.100 31.858 13.902
1.098 31.753 13.902
1.094 31.574 13.903
1.091 31.385 13.907
1.087 31.199 13.899
1.083 31.019 13.886
1.079 30.829 13.887
1.076 30.639 13.899
1.073 30.471 13.922
1.071 30.378 13.922
1.069 30.268 13.923
1.065 30.096 13.913
1.061 29.904 13.905
1.057 29.722 13.890
1.053 29.538 13.885
1.050 29.351 13.888
1.046 29.174 13.899
1.044 29.073 13.899
1.041 28.890 13.901
1.037 28.702 13.906
1.033 28.518 13.898
1.029 28.334 13.877
1.025 28.151 13.868
1.022 27.968 13.876
1.018 27.775 13.878
1.014 27.592 13.874
1.011 27.416 13.887
1.009 27.314 13.896
1.005 27.132 13.903
1.002 26.948 13.899
0.998 26.765 13.887
0.994 26.578 13.887
0.991 26.397 13.888
0.987 26.209 13.886
0.983 26.015 13.871
0.980 25.838 13.858
0.976 25.649 13.863
0.973 25.474 13.875
0.969 25.275 13.880
0.965 25.102 13.880
0.962 24.916 13.875
0.957 24.722 13.866
0.954 24.542 13.871
0.950 24.363 13.882
0.946 24.172 13.880
0.942 23.987 13.872
0.938 23.807 13.873
0.933 23.613 13.874
0.930 23.435 13.879
0.925 23.243 13.877
0.922 23.069 13.878
0.918 22.879 13.887
0.914 22.699 13.887
0.910 22.501 13.882
0.906 22.327 13.878
0.902 22.139 13.879
0.899 21.955 13.879
0.895 21.772 13.873
0.891 21.580 13.865
0.889 21.478 13.857
0.885 21.315 13.855
0.883 21.220 13.858
0.881 21.113 13.853
0.877 20.941 13.862
0.874 20.758 13.871
0.869 20.562 13.866
0.865 20.381 13.861
0.861 20.195 13.860
0.857 20.006 13.865
0.853 19.831 13.861
0.848 19.644 13.855
0.846 19.542 13.859
0.842 19.372 13.865
0.838 19.174 13.864
0.834 18.993 13.857
0.830 18.809 13.864
0.826 18.621 13.867
0.823 18.439 13.860
0.819 18.249 13.862
0.815 18.074 13.863
0.812 17.881 13.859
0.808 17.694 13.857
0.804 17.509 13.859
0.801 17.333 13.855
0.798 17.223 13.847
0.795 17.050 13.843
0.791 16.865 13.836
0.787 16.676 13.831
0.783 16.481 13.836
0.779 16.305 13.834
0.775 16.114 13.835
0.771 15.936 13.842
0.767 15.753 13.847
0.762 15.560 13.842
0.758 15.374 13.830
0.754 15.194 13.823
0.750 15.002 13.827
0.746 14.817 13.833
0.742 14.631 13.836
0.738 14.453 13.839
0.734 14.256 13.846
0.731 14.083 13.852
0.726 13.885 13.847
0.723 13.712 13.840
0.718 13.515 13.841
0.714 13.336 13.835
0.712 13.230 13.829
0.708 13.062 13.823
0.706 12.961 13.824
0.704 12.861 13.835
0.700 12.680 13.839
0.696 12.497 13.830
0.692 12.312 13.825
0.688 12.120 13.820
0.684 11.938 13.817
0.680 11.745 13.823
0.676 11.564 13.824
0.672 11.383 13.822
0.668 11.186 13.823
0.663 10.997 13.815
0.659 10.823 13.813
0.655 10.628 13.812
0.651 10.441 13.801
0.646 10.258 13.800
0.642 10.076 13.803
0.640 9.973 13.798
0.635 9.780 13.797
0.631 9.611 13.794
0.629 9.511 13.797
0.625 9.327 13.804
0.621 9.137 13.817
0.617 8.961 13.823
0.614 8.849 13.820
0.610 8.677 13.816
0.606 8.489 13.808
0.602 8.293 13.821
0.598 8.130 13.850
0.594 7.934 13.859
0.589 7.743 13.836
0.585 7.551 13.811
0.580 7.361 13.812
0.577 7.188 13.824
0.573 6.995 13.838
0.569 6.825 13.842
0.566 6.709 13.845
0.562 6.533 13.843
0.558 6.340 13.848
0.554 6.163 13.856
0.550 5.980 13.859
0.547 5.871 13.853
0.543 5.699 13.844
0.541 5.592 13.844
0.537 5.398 13.836
0.533 5.229 13.840
0.529 5.043 13.845
0.525 4.845 13.835
0.520 4.661 13.831
0.518 4.560 13.826
0.515 4.381 13.826
0.511 4.190 13.827
0.507 4.008 13.830
0.505 3.919 13.835
1.688 59.954 13.839
1.685 59.793 13.848
1.684 59.695 13.857
1.682 59.592 13.856
1.680 59.414 13.864
1.677 59.225 13.870
1.674 59.045 13.865
1.671 58.853 13.848
1.668 58.682 13.838
1.666 58.578 13.847
1.664 58.477 13.847
1.661 58.305 13.855
1.658 58.107 13.858
1.655 57.930 13.853
1.653 57.829 13.854
1.650 57.647 13.848
1.647 57.466 13.854
1.644 57.284 13.853
1.640 57.086 13.848
1.637 56.909 13.857
1.634 56.723 13.862
1.633 56.622 13.856
1.629 56.433 13.851
1.626 56.259 13.841
1.623 56.070 13.847
1.621 55.888 13.853
1.618 55.704 13.847
1.615 55.509 13.842
1.612 55.331 13.839
1.610 55.229 13.842
1.607 55.057 13.844
1.604 54.867 13.857
1.602 54.678 13.863
1.598 54.494 13.854
1.596 54.312 13.856
1.592 54.120 13.860
1.590 53.940 13.860
1.587 53.754 13.861
1.583 53.566 13.864
1.580 53.376 13.860
1.577 53.199 13.854
1.576 53.098 13.850
1.573 52.930 13.850
1.571 52.829 13.854
1.568 52.643 13.862
1.565 52.460 13.869
1.562 52.261 13.859
1.559 52.089 13.851
1.555 51.902 13.856
1.552 51.712 13.868
1.549 51.537 13.873
1.548 51.436 13.866
1.544 51.251 13.855
1.541 51.070 13.849
1.538 50.889 13.850
1.537 50.789 13.861
1.534 50.606 13.891
1.532 50.414 13.920
1.529 50.232 13.931
1.526 50.043 13.924
1.523 49.857 13.913
1.520 49.680 13.902
1.518 49.579 13.896
1.516 49.403 13.900
1.514 49.303 13.907
1.512 49.127 13.917
1.510 49.027 13.920
1.507 48.850 13.931
1.506 48.744 13.931
1.503 48.570 13.921
1.499 48.381 13.913
1.496 48.199 13.907
1.494 48.019 13.916
1.491 47.829 13.927
1.487 47.641 13.926
1.484 47.460 13.918
1.481 47.279 13.918
1.478 47.086 13.916
1.475 46.910 13.910
1.471 46.720 13.914
1.468 46.542 13.910
1.465 46.347 13.905
1.462 46.173 13.902
1.460 46.068 13.898
1.457 45.898 13.909
1.453 45.703 13.921
1.450 45.518 13.924
1.447 45.350 13.921
1.445 45.248 13.925
1.443 45.146 13.921
1.440 44.962 13.916
1.437 44.783 13.915
1.434 44.598 13.929
1.431 44.418 13.930
1.427 44.225 13.924
1.424 44.042 13.918
1.420 43.860 13.907
1.418 43.684 13.919
1.416 43.588 13.932
1.414 43.483 13.934
1.411 43.310 13.934
1.410 43.213 13.935
1.408 43.110 13.928
1.405 42.945 13.931
1.403 42.845 13.939
1.400 42.658 13.943
1.397 42.478 13.945
1.395 42.377 13.942
1.392 42.196 13.939
1.388 42.013 13.933
1.385 41.831 13.940
1.382 41.641 13.944
1.378 41.462 13.943
1.375 41.273 13.918
1.371 41.087 13.892
1.368 40.916 13.881
1.366 40.808 13.883
1.363 40.631 13.895
1.359 40.446 13.915
1.356 40.256 13.932
1.353 40.073 13.944
1.349 39.883 13.932
1.346 39.707 13.922
1.342 39.520 13.930
1.339 39.341 13.935
1.336 39.144 13.929
1.332 38.963 13.925
1.329 38.779 13.929
1.326 38.599 13.937
1.323 38.410 13.934
1.320 38.225 13.921
1.316 38.038 13.902
1.313 37.860 13.883
1.310 37.673 13.875
1.307 37.487 13.873
1.304 37.295 13.881
1.301 37.126 13.904
1.297 36.930 13.911
1.294 36.749 13.907
1.291 36.565 13.904
1.287 36.367 13.903
1.284 36.199 13.907
1.280 36.012 13.909
1.276 35.826 13.924
1.274 35.725 13.925
1.271 35.539 13.929
1.267 35.362 13.931
1.264 35.182 13.934
1.262 35.087 13.935
1.260 34.982 13.928
1.256 34.809 13.934
1.253 34.627 13.933
1.251 34.527 13.935
1.247 34.340 13.945
1.244 34.163 13.953
1.241 33.980 13.945
1.237 33.787 13.937
1.234 33.607 13.933
1.230 33.418 13.920
1.226 33.237 13.914
1.224 33.131 13.911
1.221 32.960 13.908
1.218 32.774 13.909
1.214 32.589 13.917
1.211 32.403 13.919
1.207 32.212 13.918
1.203 32.040 13.913
1.200 31.851 13.904
1.196 31.660 13.898
1.192 31.484 13.901
1.188 31.288 13.900
1.185 31.111 13.885
1.181 30.917 13.881
1.178 30.742 13.896
1.174 30.549 13.909
1.171 30.380 13.921
1.167 30.180 13.916
1.163 29.997 13.902
1.159 29.821 13.888
1.155 29.627 13.878
1.152 29.452 13.882
1.150 29.351 13.891
1.146 29.171 13.898
1.142 28.977 13.908
1.139 28.797 13.913
1.135 28.616 13.912
1.131 28.426 13.898
1.127 28.247 13.882
1.125 28.147 13.876
1.121 27.959 13.882
1.118 27.786 13.880
1.114 27.588 13.871
1.110 27.416 13.878
1.107 27.222 13.887
1.103 27.047 13.887
1.099 26.851 13.878
1.096 26.669 13.872
1.092 26.479 13.873
1.089 26.305 13.871
1.085 26.112 13.870
1.081 25.929 13.858
1.078 25.752 13.856
1.074 25.559 13.867
1.071 25.381 13.873
1.067 25.188 13.872
1.063 24.999 13.865
1.059 24.822 13.858
1.055 24.628 13.854
1.052 24.456 13.860
1.049 24.353 13.870
1.046 24.169 13.871
1.041 23.988 13.864
1.037 23.806 13.868
1.033 23.620 13.866
1.029 23.427 13.862
1.025 23.252 13.860
1.021 23.066 13.864
1.017 22.875 13.874
1.014 22.691 13.882
1.010 22.510 13.874
1.006 22.326 13.868
1.002 22.143 13.874
0.998 21.955 13.878
0.996 21.854 13.872
0.993 21.670 13.864
0.989 21.493 13.858
0.985 21.300 13.857
0.981 21.122 13.851
0.977 20.935 13.856
0.973 20.754 13.861
0.969 20.560 13.857
0.965 20.385 13.854
0.961 20.201 13.855
0.957 20.011 13.861
0.952 19.817 13.853
0.948 19.646 13.844
0.944 19.454 13.847
0.940 19.273 13.854
0.936 19.083 13.850
0.932 18.901 13.853
0.928 18.717 13.858
0.926 18.617 13.860
0.923 18.446 13.855
0.918 18.246 13.855
0.915 18.073 13.860
0.913 17.971 13.857
0.910 17.794 13.852
0.906 17.600 13.856
0.902 17.422 13.863
0.898 17.227 13.855
0.895 17.053 13.849
0.890 16.853 13.842
0.887 16.680 13.838
0.883 16.495 13.849
0.879 16.304 13.847
0.875 16.115 13.842
0.871 15.936 13.848
0.867 15.749 13.858
0.863 15.561 13.859
0.858 15.378 13.848
0.854 15.188 13.843
0.850 15.010 13.845
0.846 14.822 13.844
0.842 14.631 13.842
0.838 14.448 13.841
0.834 14.274 13.848
0.832 14.178 13.855
0.830 14.073 13.855
0.826 13.893 13.850
0.822 13.700 13.839
0.818 13.518 13.840
0.814 13.335 13.837
0.810 13.142 13.818
0.806 12.959 13.818
0.802 12.769 13.832
0.798 12.590 13.828
0.794 12.400 13.822
0.790 12.215 13.816
0.786 12.033 13.807
0.782 11.840 13.807
0.777 11.652 13.809
0.773 11.466 13.812
0.770 11.287 13.815
0.765 11.098 13.814
0.761 10.903 13.805
0.757 10.726 13.803
0.752 10.530 13.796
0.748 10.353 13.792
0.744 10.163 13.800
0.740 9.978 13.806
0.736 9.800 13.806
0.733 9.692 13.808
0.729 9.510 13.804
0.725 9.337 13.805
0.723 9.245 13.804
0.720 9.136 13.811
0.718 9.032 13.810
0.714 8.863 13.820
0.710 8.674 13.811
0.705 8.484 13.806
0.702 8.300 13.823
0.698 8.122 13.853
0.694 7.935 13.865
0.689 7.738 13.842
0.685 7.555 13.814
0.681 7.379 13.812
0.678 7.274 13.826
0.676 7.170 13.827
0.672 7.008 13.833
0.670 6.904 13.841
0.666 6.716 13.846
0.664 6.614 13.841
0.660 6.446 13.845
0.658 6.343 13.852
0.655 6.243 13.852
0.652 6.077 13.857
0.650 5.977 13.859
0.645 5.785 13.848
0.643 5.678 13.836
0.639 5.508 13.826
0.634 5.313 13.827
0.630 5.127 13.834
0.626 4.941 13.838
0.622 4.758 13.830
0.618 4.563 13.826
0.614 4.389 13.827
0.612 4.283 13.830
0.608 4.099 13.833
0.606 3.999 13.830
1.787 59.965 13.843
1.785 59.797 13.849
1.783 59.693 13.860
1.781 59.502 13.866
1.779 59.402 13.862
1.776 59.227 13.867
1.773 59.042 13.863
1.770 58.861 13.849
1.767 58.668 13.840
1.764 58.490 13.845
1.762 58.390 13.856
1.759 58.205 13.858
1.756 58.023 13.855
1.753 57.835 13.846
1.750 57.650 13.844
1.746 57.461 13.852
1.744 57.360 13.846
1.743 57.272 13.851
1.740 57.097 13.849
1.737 56.902 13.859
1.734 56.726 13.862
1.731 56.535 13.858
1.727 56.349 13.845
1.725 56.168 13.846
1.722 55.979 13.857
1.720 55.879 13.851
1.717 55.703 13.847
1.714 55.516 13.840
1.711 55.331 13.840
1.708 55.139 13.843
1.705 54.957 13.853
1.703 54.778 13.865
1.699 54.585 13.861
1.697 54.407 13.857
1.695 54.314 13.866
1.693 54.205 13.862
1.690 54.030 13.859
1.688 53.851 13.855
1.686 53.751 13.862
1.683 53.570 13.863
1.680 53.376 13.853
1.677 53.202 13.854
1.674 53.007 13.866
1.671 52.826 13.865
1.668 52.641 13.868
1.665 52.457 13.871
1.661 52.275 13.860
1.658 52.086 13.846
1.655 51.902 13.849
1.652 51.714 13.862
1.649 51.532 13.863
1.645 51.342 13.854
1.642 51.169 13.851
1.641 51.066 13.842
1.639 50.965 13.845
1.636 50.796 13.855
1.633 50.602 13.881
1.631 50.419 13.910
1.628 50.222 13.921
1.625 50.054 13.916
1.622 49.862 13.910
1.619 49.679 13.903
1.617 49.496 13.901
1.614 49.300 13.911
1.611 49.122 13.925
1.608 48.937 13.934
1.605 48.755 13.926
1.602 48.562 13.913
1.599 48.383 13.905
1.596 48.198 13.902
1.593 48.016 13.910
1.590 47.832 13.917
1.587 47.644 13.913
1.583 47.457 13.908
1.580 47.279 13.909
1.577 47.097 13.909
1.574 46.900 13.907
1.571 46.723 13.909
1.567 46.530 13.910
1.564 46.355 13.911
1.561 46.166 13.904
1.558 45.993 13.901
1.556 45.894 13.904
1.554 45.793 13.918
1.551 45.614 13.936
1.550 45.514 13.933
1.546 45.338 13.929
1.543 45.153 13.925
1.540 44.967 13.920
1.536 44.787 13.917
1.533 44.592 13.926
1.530 44.417 13.926
1.527 44.231 13.920
1.523 44.040 13.911
1.520 43.866 13.907
1.517 43.668 13.919
1.514 43.497 13.933
1.511 43.305 13.930
1.507 43.118 13.918
1.504 42.930 13.917
1.501 42.763 13.929
1.499 42.662 13.936
1.497 42.562 13.932
1.494 42.384 13.932
1.491 42.196 13.928
1.488 42.011 13.924
1.484 41.832 13.931
1.481 41.639 13.942
1.478 41.459 13.941
1.474 41.273 13.914
1.470 41.091 13.888
1.467 40.907 13.877
1.463 40.717 13.878
1.460 40.542 13.894
1.459 40.439 13.909
1.456 40.264 13.934
1.452 40.073 13.950
1.449 39.889 13.940
1.445 39.700 13.931
1.442 39.521 13.937
1.439 39.335 13.939
1.435 39.141 13.930
1.432 38.965 13.923
1.429 38.785 13.927
1.425 38.592 13.938
1.422 38.414 13.938
1.419 38.228 13.922
1.416 38.039 13.898
1.412 37.853 13.880
1.409 37.670 13.875
1.406 37.482 13.883
1.403 37.307 13.893
1.402 37.206 13.898
1.399 37.028 13.917
1.395 36.839 13.914
1.392 36.654 13.904
1.388 36.478 13.903
1.387 36.389 13.907
1.385 36.278 13.903
1.381 36.104 13.905
1.377 35.905 13.913
1.374 35.732 13.930
1.371 35.559 13.936
1.369 35.456 13.939
1.366 35.355 13.932
1.363 35.170 13.928
1.359 34.996 13.928
1.356 34.808 13.935
1.352 34.622 13.932
1.349 34.439 13.931
1.345 34.248 13.939
1.343 34.146 13.945
1.340 33.977 13.941
1.336 33.791 13.930
1.333 33.605 13.927
1.329 33.423 13.917
1.326 33.235 13.913
1.322 33.049 13.914
1.319 32.863 13.910
1.315 32.680 13.915
1.312 32.499 13.919
1.308 32.307 13.919
1.305 32.130 13.921
1.303 32.028 13.914
1.299 31.847 13.910
1.295 31.662 13.901
1.292 31.481 13.899
1.288 31.290 13.897
1.284 31.108 13.880
1.281 30.936 13.877
1.279 30.826 13.889
1.275 30.649 13.904
1.272 30.457 13.915
1.268 30.280 13.922
1.266 30.179 13.916
1.262 30.008 13.903
1.260 29.903 13.899
1.257 29.724 13.886
1.253 29.534 13.883
1.249 29.351 13.894
1.246 29.167 13.900
1.242 28.984 13.908
1.238 28.806 13.912
1.234 28.608 13.906
1.230 28.420 13.892
1.227 28.248 13.878
1.223 28.062 13.882
1.219 27.864 13.886
1.215 27.687 13.877
1.212 27.504 13.873
1.208 27.315 13.883
1.204 27.133 13.886
1.201 26.944 13.878
1.197 26.764 13.868
1.193 26.574 13.866
1.190 26.395 13.868
1.186 26.207 13.866
1.182 26.021 13.861
1.179 25.836 13.858
1.175 25.653 13.863
1.172 25.465 13.869
1.168 25.281 13.872
1.165 25.103 13.869
1.161 24.909 13.864
1.157 24.728 13.854
1.153 24.540 13.853
1.149 24.360 13.866
1.145 24.171 13.862
1.143 24.071 13.854
1.139 23.893 13.856
1.135 23.710 13.854
1.131 23.529 13.844
1.126 23.330 13.838
1.122 23.158 13.836
1.119 22.970 13.852
1.115 22.783 13.866
1.111 22.601 13.868
1.107 22.416 13.861
1.103 22.234 13.856
1.099 22.039 13.861
1.096 21.863 13.864
1.092 21.678 13.858
1.088 21.488 13.861
1.085 21.311 13.860
1.081 21.127 13.857
1.077 20.929 13.860
1.073 20.744 13.862
1.069 20.578 13.861
1.067 20.476 13.864
1.064 20.371 13.860
1.060 20.198 13.862
1.056 20.012 13.863
1.052 19.828 13.850
1.047 19.637 13.838
1.043 19.461 13.841
1.041 19.357 13.848
1.037 19.175 13.849
1.033 18.999 13.850
1.031 18.899 13.849
1.028 18.721 13.851
1.025 18.617 13.856
1.022 18.440 13.853
1.018 18.249 13.852
1.014 18.062 13.862
1.011 17.890 13.859
1.007 17.696 13.854
1.004 17.509 13.862
1.000 17.333 13.863
0.996 17.134 13.859
0.992 16.961 13.854
0.988 16.763 13.848
0.984 16.581 13.859
0.981 16.397 13.866
0.977 16.222 13.856
0.972 16.023 13.850
0.968 15.850 13.855
0.966 15.745 13.854
0.962 15.562 13.858
0.958 15.378 13.852
0.956 15.276 13.853
0.952 15.100 13.852
0.950 15.000 13.848
0.946 14.820 13.847
0.942 14.640 13.842
0.937 14.449 13.839
0.933 14.253 13.847
0.930 14.078 13.861
0.926 13.896 13.855
0.922 13.702 13.841
0.918 13.519 13.838
0.914 13.333 13.833
0.911 13.232 13.827
0.907 13.058 13.811
0.904 12.869 13.824
0.899 12.673 13.831
0.896 12.499 13.830
0.891 12.305 13.825
0.887 12.127 13.810
0.885 12.017 13.798
0.881 11.843 13.794
0.877 11.651 13.799
0.873 11.461 13.809
0.869 11.286 13.821
0.865 11.104 13.819
0.860 10.909 13.805
0.856 10.719 13.799
0.852 10.537 13.788
0.847 10.349 13.786
0.843 10.163 13.800
0.839 9.974 13.805
0.835 9.795 13.804
0.831 9.609 13.801
0.828 9.510 13.803
0.826 9.403 13.797
0.822 9.235 13.800
0.818 9.055 13.809
0.814 8.855 13.818
0.809 8.672 13.813
0.805 8.482 13.809
0.801 8.304 13.823
0.797 8.119 13.848
0.793 7.943 13.864
0.791 7.846 13.863
0.789 7.744 13.843
0.784 7.549 13.816
0.780 7.367 13.817
0.776 7.184 13.824
0.771 6.989 13.825
0.768 6.812 13.833
0.763 6.622 13.840
0.759 6.439 13.845
0.755 6.259 13.856
0.753 6.152 13.860
0.749 5.970 13.850
0.744 5.782 13.840
0.740 5.597 13.822
0.736 5.403 13.815
0.732 5.230 13.829
0.730 5.129 13.831
0.728 5.026 13.837
0.724 4.850 13.836
0.722 4.749 13.830
0.718 4.575 13.829
0.716 4.476 13.832
0.714 4.373 13.824
0.710 4.192 13.821
0.706 4.006 13.828
1.887 59.965 13.841
1.884 59.777 13.859
1.882 59.599 13.861
1.879 59.413 13.858
1.877 59.313 13.865
1.874 59.136 13.871
1.871 58.946 13.859
1.868 58.766 13.842
1.866 58.663 13.835
1.863 58.488 13.844
1.860 58.300 13.849
1.857 58.113 13.845
1.855 58.012 13.849
1.852 57.837 13.843
1.849 57.650 13.841
1.846 57.469 13.846
1.843 57.273 13.845
1.840 57.097 13.851
1.836 56.902 13.863
1.833 56.716 13.865
1.830 56.537 13.859
1.827 56.352 13.847
1.825 56.252 13.840
1.823 56.070 13.851
1.820 55.886 13.852
1.817 55.697 13.849
1.814 55.510 13.845
1.811 55.330 13.847
1.808 55.145 13.852
1.805 54.960 13.858
1.802 54.771 13.871
1.799 54.587 13.865
1.796 54.397 13.861
1.793 54.219 13.862
1.790 54.031 13.853
1.787 53.850 13.852
1.784 53.654 13.853
1.781 53.477 13.846
1.778 53.292 13.842
1.775 53.109 13.855
1.772 52.913 13.859
1.769 52.737 13.857
1.767 52.637 13.864
1.764 52.453 13.864
1.761 52.277 13.856
1.757 52.082 13.848
1.754 51.897 13.850
1.751 51.720 13.862
1.750 51.613 13.858
1.747 51.453 13.851
1.745 51.351 13.854
1.743 51.246 13.849
1.740 51.067 13.845
1.737 50.880 13.844
1.734 50.702 13.856
1.732 50.514 13.879
1.729 50.330 13.899
1.728 50.236 13.908
1.726 50.128 13.905
1.723 49.959 13.905
1.720 49.770 13.904
1.717 49.579 13.902
1.715 49.403 13.901
1.712 49.219 13.909
1.710 49.116 13.921
1.708 48.939 13.927
1.705 48.751 13.915
1.701 48.568 13.905
1.698 48.386 13.899
1.695 48.203 13.898
1.694 48.100 13.895
1.691 47.925 13.900
1.688 47.734 13.896
1.685 47.563 13.886
1.681 47.364 13.883
1.678 47.180 13.889
1.675 46.999 13.890
1.672 46.816 13.893
1.669 46.636 13.905
1.667 46.529 13.917
1.664 46.356 13.921
1.661 46.168 13.909
1.657 45.980 13.907
1.654 45.796 13.921
1.651 45.618 13.939
1.648 45.429 13.939
1.644 45.240 13.934
1.641 45.061 13.930
1.637 44.869 13.920
1.634 44.696 13.928
1.631 44.504 13.937
1.628 44.316 13.924
1.625 44.143 13.918
1.621 43.948 13.917
1.618 43.765 13.924
1.615 43.583 13.941
1.612 43.396 13.949
1.608 43.208 13.938
1.605 43.032 13.923
1.602 42.842 13.928
1.599 42.665 13.933
1.597 42.564 13.927
1.594 42.384 13.925
1.591 42.204 13.923
1.589 42.101 13.924
1.585 41.917 13.925
1.582 41.739 13.933
1.579 41.549 13.945
1.576 41.366 13.928
1.572 41.185 13.897
1.568 40.990 13.880
1.565 40.819 13.874
1.563 40.719 13.871
1.560 40.531 13.883
1.557 40.360 13.912
1.555 40.254 13.931
1.552 40.073 13.948
1.548 39.885 13.940
1.545 39.711 13.931
1.543 39.612 13.928
1.541 39.509 13.937
1.538 39.338 13.937
1.535 39.150 13.927
1.531 38.965 13.915
1.528 38.780 13.921
1.525 38.591 13.940
1.522 38.407 13.939
1.520 38.304 13.925
1.517 38.136 13.904
1.514 37.952 13.888
1.510 37.764 13.879
1.508 37.580 13.890
1.505 37.398 13.905
1.501 37.204 13.914
1.498 37.024 13.927
1.495 36.844 13.925
1.491 36.652 13.912
1.488 36.461 13.907
1.484 36.291 13.902
1.480 36.093 13.898
1.477 35.927 13.909
1.475 35.825 13.924
1.473 35.723 13.930
1.470 35.552 13.938
1.466 35.353 13.932
1.462 35.177 13.924
1.459 34.994 13.923
1.455 34.810 13.927
1.451 34.616 13.926
1.448 34.434 13.920
1.445 34.262 13.928
1.443 34.162 13.938
1.441 34.059 13.934
1.438 33.887 13.921
1.434 33.689 13.914
1.431 33.514 13.911
1.427 33.324 13.906
1.424 33.149 13.908
1.422 33.048 13.910
1.418 32.869 13.906
1.415 32.680 13.910
1.411 32.496 13.916
1.408 32.304 13.916
1.404 32.133 13.918
1.400 31.934 13.916
1.397 31.758 13.907
1.393 31.570 13.896
1.389 31.386 13.899
1.386 31.197 13.888
1.382 31.014 13.876
1.380 30.910 13.874
1.376 30.740 13.888
1.373 30.560 13.901
1.371 30.456 13.907
1.368 30.277 13.911
1.364 30.095 13.907
1.360 29.906 13.897
1.356 29.716 13.886
1.352 29.539 13.887
1.349 29.354 13.897
1.345 29.166 13.900
1.341 28.980 13.903
1.338 28.795 13.907
1.334 28.617 13.899
1.330 28.427 13.878
1.326 28.239 13.869
1.322 28.057 13.873
1.319 27.869 13.877
1.315 27.688 13.871
1.311 27.499 13.866
1.307 27.318 13.871
1.304 27.133 13.871
1.300 26.951 13.867
1.296 26.756 13.863
1.293 26.583 13.864
1.289 26.385 13.869
1.286 26.207 13.867
1.282 26.019 13.864
1.279 25.844 13.862
1.275 25.657 13.862
1.271 25.458 13.864
1.268 25.281 13.867
1.264 25.097 13.862
1.260 24.910 13.860
1.256 24.730 13.856
1.254 24.630 13.853
1.251 24.455 13.860
1.248 24.351 13.867
1.245 24.176 13.865
1.242 24.076 13.856
1.238 23.901 13.853
1.236 23.800 13.858
1.232 23.614 13.850
1.228 23.433 13.838
1.224 23.246 13.835
1.222 23.145 13.832
1.218 22.974 13.848
1.214 22.777 13.861
1.210 22.597 13.863
1.207 22.420 13.852
1.203 22.231 13.844
1.199 22.042 13.851
1.195 21.863 13.851
1.192 21.676 13.851
1.188 21.488 13.850
1.184 21.305 13.847
1.180 21.116 13.847
1.176 20.942 13.850
1.172 20.746 13.855
1.168 20.566 13.862
1.164 20.378 13.867
1.160 20.199 13.869
1.156 20.012 13.865
1.151 19.823 13.854
1.147 19.640 13.842
1.143 19.459 13.841
1.139 19.265 13.841
1.135 19.081 13.835
1.131 18.901 13.839
1.127 18.711 13.843
1.123 18.530 13.845
1.119 18.343 13.845
1.116 18.167 13.857
1.112 17.968 13.866
1.109 17.792 13.860
1.105 17.615 13.860
1.103 17.507 13.866
1.101 17.405 13.862
1.097 17.232 13.858
1.094 17.049 13.850
1.092 16.947 13.851
1.088 16.775 13.848
1.084 16.584 13.855
1.080 16.400 13.865
1.076 16.204 13.860
1.072 16.030 13.853
1.068 15.839 13.854
1.064 15.656 13.861
1.060 15.475 13.860
1.057 15.374 13.853
1.053 15.192 13.852
1.049 15.012 13.857
1.047 14.910 13.861
1.043 14.723 13.853
1.039 14.548 13.847
1.037 14.446 13.843
1.033 14.259 13.849
1.029 14.079 13.862
1.027 13.979 13.868
1.024 13.803 13.857
1.019 13.611 13.849
1.015 13.427 13.853
1.011 13.248 13.837
1.009 13.143 13.822
1.005 12.955 13.819
1.001 12.777 13.829
0.997 12.588 13.827
0.993 12.406 13.829
0.989 12.208 13.817
0.985 12.031 13.794
0.982 11.932 13.792
0.980 11.831 13.785
0.976 11.651 13.790
0.972 11.470 13.799
0.969 11.288 13.818
0.966 11.185 13.830
0.962 11.010 13.823
0.960 10.919 13.809
0.958 10.807 13.808
0.954 10.633 13.803
0.951 10.528 13.794
0.947 10.347 13.797
0.943 10.164 13.816
0.939 9.986 13.822
0.937 9.884 13.823
0.932 9.699 13.815
0.928 9.513 13.810
0.924 9.326 13.807
0.919 9.136 13.810
0.916 8.962 13.822
0.911 8.765 13.829
0.907 8.583 13.825
0.903 8.396 13.827
0.899 8.210 13.843
0.895 8.023 13.856
0.891 7.841 13.855
0.886 7.654 13.834
0.882 7.457 13.824
0.878 7.281 13.828
0.875 7.177 13.822
0.871 6.996 13.823
0.867 6.810 13.834
0.863 6.630 13.841
0.859 6.433 13.849
0.855 6.257 13.856
0.851 6.068 13.850
0.846 5.878 13.841
0.841 5.682 13.822
0.837 5.499 13.807
0.833 5.309 13.813
0.829 5.129 13.828
0.825 4.941 13.835
0.821 4.754 13.836
0.817 4.571 13.836
0.813 4.378 13.825
0.809 4.186 13.817
0.805 4.007 13.818
0.804 3.918 13.826
1.987 59.963 13.851
1.984 59.783 13.852
1.981 59.601 13.852
1.978 59.418 13.853
1.975 59.226 13.862
1.974 59.124 13.867
1.971 58.952 13.853
1.968 58.765 13.838
1.965 58.578 13.846
1.962 58.389 13.859
1.960 58.284 13.852
1.957 58.126 13.850
1.955 58.021 13.854
1.952 57.825 13.844
1.949 57.655 13.843
1.945 57.462 13.846
1.942 57.283 13.843
1.939 57.085 13.853
1.936 56.909 13.864
1.933 56.722 13.865
1.931 56.623 13.857
1.928 56.434 13.847
1.925 56.261 13.842
1.922 56.066 13.857
1.919 55.885 13.861
1.916 55.704 13.857
1.913 55.515 13.857
1.910 55.331 13.860
1.907 55.142 13.855
1.906 55.041 13.859
1.903 54.863 13.876
1.900 54.680 13.877
1.897 54.498 13.868
1.896 54.397 13.863
1.893 54.221 13.859
1.889 54.026 13.848
1.886 53.847 13.850
1.883 53.659 13.853
1.880 53.485 13.844
1.879 53.386 13.844
1.877 53.283 13.839
1.874 53.100 13.846
1.871 52.926 13.849
1.868 52.737 13.847
1.866 52.631 13.855
1.864 52.462 13.862
1.862 52.357 13.854
1.859 52.183 13.851
1.855 51.991 13.850
1.852 51.809 13.853
1.849 51.627 13.855
1.848 51.525 13.856
1.845 51.350 13.853
1.841 51.159 13.855
1.838 50.972 13.854
1.835 50.797 13.857
1.834 50.691 13.856
1.831 50.511 13.872
1.828 50.327 13.896
1.826 50.144 13.904
1.824 50.042 13.908
1.821 49.859 13.912
1.819 49.685 13.907
1.817 49.584 13.897
1.814 49.404 13.891
1.811 49.217 13.897
1.808 49.033 13.902
1.807 48.931 13.906
1.804 48.752 13.896
1.801 48.572 13.888
1.798 48.386 13.887
1.795 48.201 13.889
1.792 48.010 13.895
1.789 47.827 13.892
1.786 47.650 13.883
1.782 47.464 13.876
1.779 47.275 13.881
1.776 47.091 13.887
1.773 46.908 13.888
1.770 46.720 13.894
1.767 46.545 13.908
1.765 46.444 13.910
1.762 46.255 13.906
1.758 46.085 13.892
1.755 45.897 13.901
1.753 45.796 13.916
1.752 45.696 13.923
1.749 45.516 13.936
1.745 45.338 13.929
1.742 45.149 13.929
1.739 44.974 13.921
1.735 44.780 13.916
1.732 44.593 13.927
1.729 44.412 13.922
1.726 44.231 13.911
1.722 44.051 13.907
1.719 43.852 13.912
1.716 43.680 13.935
1.715 43.578 13.948
1.712 43.399 13.956
1.708 43.215 13.944
1.705 43.025 13.923
1.702 42.850 13.921
1.698 42.661 13.919
1.695 42.470 13.915
1.691 42.282 13.916
1.688 42.108 13.917
1.685 41.926 13.914
1.682 41.728 13.924
1.679 41.550 13.937
1.675 41.364 13.929
1.671 41.177 13.904
1.668 41.001 13.891
1.665 40.818 13.886
1.661 40.628 13.885
1.658 40.445 13.905
1.655 40.257 13.934
1.651 40.067 13.943
1.648 39.890 13.930
1.646 39.790 13.918
1.643 39.612 13.922
1.639 39.424 13.933
1.636 39.245 13.927
1.632 39.054 13.918
1.629 38.877 13.911
1.626 38.689 13.926
1.623 38.496 13.939
1.620 38.317 13.925
1.616 38.137 13.906
1.613 37.946 13.891
1.610 37.770 13.887
1.609 37.668 13.897
1.606 37.483 13.917
1.603 37.301 13.926
1.600 37.118 13.937
1.596 36.926 13.947
1.593 36.748 13.936
1.589 36.559 13.928
1.586 36.377 13.922
1.582 36.198 13.913
1.578 36.000 13.912
1.575 35.830 13.926
1.573 35.721 13.931
1.570 35.553 13.940
1.566 35.360 13.927
1.562 35.177 13.914
1.558 34.989 13.916
1.554 34.802 13.917
1.551 34.625 13.918
1.547 34.442 13.908
1.544 34.249 13.913
1.540 34.063 13.922
1.537 33.872 13.907
1.534 33.710 13.904
1.532 33.609 13.912
1.530 33.507 13.907
1.527 33.328 13.908
1.523 33.143 13.909
1.519 32.954 13.900
1.516 32.775 13.894
1.512 32.592 13.899
1.509 32.400 13.905
1.505 32.214 13.906
1.502 32.036 13.908
1.498 31.845 13.902
1.496 31.744 13.900
1.493 31.581 13.889
1.489 31.383 13.893
1.485 31.198 13.883
1.481 31.015 13.871
1.478 30.833 13.880
1.474 30.646 13.891
1.471 30.465 13.899
1.469 30.363 13.901
1.465 30.185 13.902
1.461 30.002 13.896
1.457 29.813 13.890
1.454 29.627 13.885
1.450 29.446 13.892
1.446 29.256 13.892
1.443 29.077 13.885
1.439 28.885 13.890
1.435 28.703 13.890
1.431 28.516 13.873
1.427 28.339 13.858
1.425 28.233 13.857
1.422 28.059 13.865
1.418 27.880 13.877
1.414 27.687 13.871
1.410 27.497 13.866
1.407 27.320 13.870
1.403 27.132 13.861
1.399 26.944 13.856
1.396 26.759 13.858
1.394 26.654 13.855
1.390 26.485 13.856
1.387 26.309 13.859
1.385 26.207 13.864
1.383 26.106 13.861
1.380 25.927 13.861
1.376 25.741 13.854
1.373 25.567 13.853
1.371 25.464 13.861
1.367 25.274 13.865
1.364 25.105 13.859
1.360 24.910 13.857
1.356 24.726 13.858
1.352 24.535 13.862
1.348 24.363 13.871
1.344 24.171 13.870
1.340 23.985 13.856
1.336 23.807 13.854
1.331 23.614 13.846
1.327 23.429 13.834
1.323 23.249 13.832
1.319 23.058 13.844
1.316 22.879 13.860
1.312 22.699 13.861
1.308 22.507 13.859
1.306 22.403 13.848
1.302 22.223 13.834
1.298 22.049 13.840
1.295 21.857 13.843
1.291 21.679 13.843
1.287 21.488 13.846
1.283 21.298 13.845
1.280 21.127 13.844
1.276 20.935 13.845
1.272 20.748 13.852
1.268 20.561 13.861
1.264 20.387 13.872
1.262 20.286 13.881
1.258 20.113 13.879
1.253 19.920 13.866
1.249 19.727 13.856
1.245 19.550 13.852
1.241 19.369 13.852
1.236 19.174 13.840
1.232 18.986 13.829
1.228 18.807 13.839
1.225 18.621 13.847
1.221 18.432 13.845
1.217 18.257 13.856
1.214 18.070 13.875
1.210 17.881 13.877
1.208 17.778 13.869
1.205 17.606 13.867
1.201 17.415 13.864
1.197 17.247 13.856
1.195 17.137 13.856
1.191 16.951 13.854
1.187 16.767 13.851
1.184 16.591 13.859
1.182 16.494 13.862
1.180 16.390 13.870
1.176 16.225 13.866
1.173 16.119 13.858
1.169 15.933 13.854
1.165 15.755 13.851
1.161 15.563 13.852
1.157 15.373 13.846
1.153 15.187 13.847
1.149 15.006 13.855
1.145 14.821 13.852
1.141 14.633 13.842
1.137 14.448 13.839
1.133 14.269 13.848
1.129 14.071 13.857
1.125 13.894 13.856
1.121 13.701 13.849
1.117 13.526 13.848
1.115 13.422 13.853
1.113 13.322 13.845
1.109 13.150 13.828
1.105 12.961 13.829
1.101 12.765 13.837
1.097 12.601 13.832
1.095 12.501 13.837
1.092 12.389 13.833
1.088 12.214 13.822
1.084 12.029 13.795
1.082 11.929 13.790
1.078 11.744 13.784
1.074 11.558 13.789
1.070 11.375 13.805
1.066 11.197 13.833
1.064 11.091 13.833
1.060 10.921 13.822
1.055 10.724 13.811
1.051 10.533 13.804
1.047 10.352 13.806
1.043 10.159 13.826
1.039 9.983 13.834
1.034 9.800 13.827
1.030 9.604 13.816
1.025 9.419 13.812
1.021 9.232 13.807
1.017 9.042 13.807
1.013 8.858 13.820
1.009 8.677 13.829
1.004 8.487 13.829
1.001 8.311 13.838
0.996 8.116 13.843
0.994 8.014 13.848
0.990 7.831 13.846
0.986 7.661 13.835
0.983 7.563 13.823
0.981 7.458 13.827
0.977 7.273 13.826
0.973 7.094 13.821
0.969 6.900 13.825
0.965 6.721 13.835
0.960 6.522 13.844
0.956 6.347 13.851
0.952 6.157 13.849
0.948 5.974 13.845
0.943 5.780 13.836
0.939 5.591 13.816
0.935 5.410 13.811
0.931 5.211 13.825
0.927 5.039 13.833
0.925 4.937 13.832
0.921 4.757 13.842
0.917 4.567 13.842
0.913 4.383 13.829
0.909 4.191 13.821
0.905 3.995 13.821
2.086 59.961 13.843
2.083 59.787 13.857
2.081 59.600 13.859
2.079 59.497 13.864
2.076 59.323 13.869
2.073 59.131 13.871
2.070 58.956 13.853
2.068 58.852 13.837
2.065 58.672 13.834
2.062 58.479 13.851
2.059 58.302 13.857
2.058 58.201 13.862
2.055 58.021 13.860
2.051 57.829 13.856
2.048 57.653 13.854
2.045 57.467 13.850
2.043 57.367 13.842
2.040 57.187 13.843
2.037 56.996 13.849
2.034 56.812 13.857
2.031 56.632 13.853
2.027 56.440 13.842
2.024 56.249 13.839
2.022 56.084 13.854
2.020 55.977 13.865
2.017 55.792 13.864
2.014 55.605 13.864
2.011 55.420 13.869
2.010 55.316 13.863
2.007 55.149 13.856
2.004 54.956 13.851
2.001 54.767 13.859
1.998 54.587 13.857
1.995 54.402 13.851
1.992 54.220 13.848
1.989 54.026 13.842
1.986 53.848 13.845
1.983 53.663 13.855
1.981 53.557 13.858
1.978 53.387 13.846
1.977 53.285 13.839
1.974 53.114 13.848
1.972 53.011 13.853
1.970 52.911 13.845
1.968 52.741 13.843
1.965 52.555 13.851
1.961 52.360 13.855
1.958 52.170 13.855
1.955 52.001 13.854
1.953 51.898 13.859
1.950 51.721 13.862
1.947 51.526 13.860
1.944 51.343 13.858
1.941 51.158 13.863
1.938 50.978 13.864
1.935 50.788 13.854
1.932 50.605 13.862
1.929 50.418 13.879
1.926 50.229 13.895
1.924 50.054 13.899
1.921 49.861 13.903
1.918 49.678 13.896
1.915 49.487 13.882
1.912 49.308 13.878
1.909 49.126 13.882
1.906 48.945 13.885
1.903 48.753 13.876
1.900 48.571 13.869
1.897 48.386 13.869
1.894 48.195 13.877
1.891 48.014 13.884
1.888 47.831 13.883
1.885 47.648 13.873
1.882 47.470 13.868
1.878 47.278 13.872
1.875 47.089 13.877
1.872 46.908 13.881
1.869 46.726 13.891
1.866 46.539 13.902
1.863 46.345 13.915
1.859 46.169 13.906
1.856 45.980 13.899
1.853 45.795 13.915
1.850 45.617 13.930
1.847 45.431 13.931
1.843 45.243 13.927
1.840 45.060 13.927
1.836 44.871 13.921
1.833 44.696 13.926
1.830 44.507 13.934
1.827 44.319 13.923
1.823 44.132 13.914
1.820 43.953 13.918
1.817 43.768 13.934
1.814 43.580 13.956
1.811 43.396 13.963
1.808 43.216 13.948
1.804 43.022 13.930
1.801 42.844 13.918
1.797 42.659 13.912
1.794 42.472 13.904
1.791 42.293 13.903
1.789 42.192 13.899
1.786 42.016 13.897
1.782 41.826 13.900
1.779 41.647 13.915
1.776 41.461 13.929
1.773 41.273 13.920
1.769 41.089 13.905
1.766 40.903 13.898
1.762 40.718 13.889
1.759 40.533 13.894
1.756 40.356 13.915
1.753 40.169 13.933
1.749 39.981 13.925
1.745 39.791 13.908
1.742 39.612 13.919
1.739 39.428 13.931
1.737 39.328 13.933
1.734 39.151 13.924
1.732 39.048 13.915
1.728 38.875 13.903
1.725 38.690 13.915
1.724 38.589 13.928
1.721 38.410 13.933
1.718 38.230 13.921
1.716 38.128 13.909
1.712 37.945 13.895
1.710 37.767 13.894
1.707 37.578 13.907
1.704 37.394 13.915
1.702 37.290 13.921
1.699 37.123 13.936
1.696 36.927 13.941
1.692 36.744 13.934
1.689 36.567 13.929
1.685 36.379 13.927
1.681 36.192 13.916
1.678 36.006 13.911
1.674 35.824 13.927
1.672 35.722 13.933
1.669 35.543 13.939
1.665 35.366 13.928
1.661 35.179 13.919
1.657 34.981 13.916
1.654 34.813 13.919
1.650 34.620 13.915
1.646 34.425 13.902
1.643 34.256 13.903
1.640 34.070 13.910
1.636 33.882 13.899
1.633 33.699 13.894
1.629 33.515 13.905
1.628 33.413 13.911
1.624 33.236 13.910
1.621 33.048 13.902
1.617 32.870 13.886
1.613 32.678 13.882
1.610 32.499 13.889
1.606 32.307 13.898
1.603 32.122 13.906
1.599 31.939 13.905
1.596 31.762 13.896
1.592 31.568 13.885
1.588 31.383 13.889
1.585 31.208 13.882
1.582 31.107 13.871
1.580 31.004 13.872
1.577 30.832 13.880
1.573 30.649 13.883
1.570 30.457 13.891
1.566 30.277 13.902
1.562 30.091 13.897
1.559 29.909 13.891
1.555 29.726 13.889
1.551 29.535 13.894
1.548 29.352 13.896
1.544 29.158 13.883
1.540 28.988 13.880
1.536 28.794 13.887
1.532 28.614 13.878
1.529 28.427 13.861
1.525 28.238 13.852
1.521 28.050 13.860
1.517 27.873 13.871
1.514 27.686 13.873
1.510 27.507 13.872
1.506 27.312 13.868
1.502 27.132 13.861
1.499 26.944 13.863
1.495 26.768 13.869
1.492 26.575 13.871
1.488 26.386 13.865
1.485 26.214 13.869
1.481 26.017 13.870
1.477 25.838 13.858
1.474 25.651 13.852
1.470 25.468 13.860
1.467 25.291 13.866
1.465 25.193 13.859
1.463 25.089 13.859
1.459 24.908 13.856
1.455 24.728 13.857
1.451 24.542 13.862
1.447 24.352 13.869
1.443 24.175 13.868
1.439 23.984 13.857
1.435 23.801 13.853
1.431 23.618 13.849
1.427 23.436 13.845
1.425 23.333 13.842
1.421 23.160 13.847
1.417 22.973 13.862
1.415 22.871 13.869
1.411 22.691 13.861
1.407 22.505 13.855
1.403 22.329 13.841
1.399 22.135 13.838
1.396 21.951 13.845
1.392 21.766 13.845
1.389 21.587 13.849
1.385 21.405 13.850
1.382 21.293 13.842
1.379 21.117 13.838
1.375 20.932 13.841
1.371 20.748 13.849
1.367 20.562 13.861
1.363 20.395 13.876
1.361 20.297 13.884
1.359 20.190 13.876
1.354 20.004 13.863
1.350 19.830 13.850
1.346 19.640 13.846
1.342 19.457 13.849
1.337 19.269 13.839
1.333 19.083 13.820
1.329 18.899 13.821
1.327 18.797 13.837
1.324 18.623 13.856
1.320 18.435 13.858
1.317 18.257 13.868
1.313 18.068 13.888
1.310 17.883 13.892
1.306 17.699 13.878
1.302 17.522 13.871
1.300 17.413 13.863
1.296 17.234 13.851
1.292 17.047 13.844
1.289 16.867 13.847
1.284 16.668 13.850
1.281 16.488 13.859
1.277 16.302 13.866
1.273 16.128 13.861
1.269 15.939 13.855
1.266 15.837 13.856
1.262 15.657 13.853
1.258 15.466 13.849
1.254 15.288 13.846
1.250 15.100 13.853
1.246 14.911 13.858
1.242 14.731 13.853
1.240 14.628 13.845
1.236 14.444 13.840
1.232 14.266 13.844
1.228 14.085 13.855
1.226 13.984 13.858
1.222 13.796 13.850
1.218 13.613 13.850
1.214 13.428 13.852
1.210 13.242 13.838
1.206 13.049 13.835
1.202 12.869 13.846
1.198 12.682 13.843
1.196 12.579 13.835
1.192 12.401 13.832
1.188 12.212 13.821
1.183 12.031 13.795
1.179 11.833 13.776
1.175 11.650 13.774
1.171 11.472 13.784
1.169 11.366 13.797
1.165 11.199 13.825
1.161 11.005 13.835
1.157 10.814 13.819
1.152 10.623 13.808
1.148 10.448 13.810
1.144 10.264 13.824
1.140 10.073 13.840
1.136 9.892 13.839
1.133 9.785 13.829
1.129 9.617 13.815
1.127 9.515 13.814
1.124 9.411 13.806
1.120 9.229 13.809
1.116 9.046 13.811
1.112 8.864 13.826
1.108 8.676 13.842
1.104 8.486 13.845
1.100 8.313 13.845
1.098 8.211 13.846
1.093 8.018 13.834
1.089 7.843 13.836
1.087 7.743 13.831
1.083 7.562 13.828
1.081 7.466 13.835
1.078 7.359 13.828
1.074 7.182 13.822
1.070 6.997 13.821
1.066 6.804 13.829
1.062 6.632 13.835
1.057 6.437 13.837
1.053 6.250 13.836
1.049 6.061 13.836
1.045 5.876 13.832
1.040 5.686 13.821
1.036 5.495 13.812
1.032 5.317 13.821
1.030 5.217 13.830
1.026 5.039 13.835
1.022 4.846 13.845
1.018 4.670 13.850
1.016 4.572 13.842
1.014 4.464 13.840
1.010 4.293 13.826
1.008 4.193 13.818
1.004 4.006 13.820
2.185 59.975 13.844
2.182 59.787 13.850
2.181 59.688 13.860
2.178 59.507 13.865
2.175 59.311 13.864
2.173 59.137 13.867
2.169 58.956 13.853
2.168 58.857 13.840
2.164 58.665 13.840
2.162 58.485 13.857
2.159 58.296 13.867
2.155 58.111 13.860
2.152 57.928 13.857
2.149 57.744 13.856
2.146 57.555 13.852
2.142 57.370 13.847
2.139 57.186 13.848
2.136 56.993 13.855
2.133 56.819 13.857
2.130 56.621 13.851
2.127 56.448 13.837
2.124 56.265 13.834
2.122 56.160 13.846
2.119 55.977 13.862
2.116 55.791 13.862
2.113 55.604 13.862
2.111 55.421 13.871
2.107 55.229 13.862
2.104 55.051 13.848
2.102 54.873 13.852
2.099 54.679 13.856
2.096 54.501 13.847
2.094 54.398 13.841
2.091 54.217 13.846
2.088 54.031 13.842
2.086 53.928 13.847
2.084 53.759 13.863
2.081 53.565 13.865
2.078 53.385 13.849
2.074 53.195 13.850
2.071 53.017 13.853
2.068 52.823 13.842
2.065 52.645 13.845
2.062 52.460 13.857
2.059 52.274 13.857
2.056 52.077 13.853
2.053 51.901 13.859
2.050 51.717 13.863
2.046 51.533 13.861
2.043 51.336 13.864
2.040 51.163 13.866
2.037 50.978 13.862
2.034 50.788 13.850
2.031 50.610 13.852
2.028 50.420 13.867
2.025 50.234 13.878
2.022 50.049 13.881
2.020 49.864 13.888
2.017 49.673 13.882
2.014 49.499 13.870
2.011 49.311 13.862
2.008 49.128 13.866
2.005 48.939 13.872
2.002 48.753 13.865
1.999 48.571 13.858
1.996 48.392 13.854
1.993 48.202 13.855
1.990 48.014 13.865
1.987 47.835 13.869
1.984 47.648 13.864
1.982 47.546 13.856
1.979 47.378 13.852
1.976 47.187 13.858
1.973 46.997 13.865
1.970 46.817 13.869
1.966 46.631 13.876
1.964 46.451 13.892
1.960 46.262 13.900
1.957 46.082 13.891
1.955 45.982 13.894
1.952 45.797 13.911
1.949 45.611 13.925
1.946 45.427 13.925
1.942 45.240 13.922
1.939 45.066 13.924
1.937 44.964 13.918
1.934 44.788 13.916
1.931 44.593 13.925
1.928 44.414 13.923
1.924 44.233 13.912
1.921 44.043 13.909
1.918 43.861 13.922
1.915 43.674 13.947
1.912 43.493 13.959
1.908 43.299 13.954
1.905 43.123 13.937
1.902 42.936 13.920
1.898 42.752 13.908
1.895 42.569 13.895
1.891 42.380 13.890
1.888 42.198 13.896
1.885 42.014 13.896
1.882 41.830 13.899
1.879 41.643 13.914
1.875 41.460 13.928
1.872 41.278 13.926
1.869 41.087 13.919
1.865 40.914 13.911
1.863 40.813 13.907
1.861 40.713 13.898
1.858 40.530 13.901
1.855 40.352 13.911
1.852 40.166 13.923
1.848 39.982 13.912
1.844 39.799 13.899
1.843 39.698 13.905
1.840 39.515 13.925
1.836 39.336 13.928
1.833 39.156 13.916
1.829 38.960 13.905
1.826 38.781 13.905
1.823 38.599 13.922
1.820 38.404 13.929
1.817 38.233 13.927
1.814 38.039 13.912
1.810 37.857 13.897
1.808 37.675 13.906
1.804 37.484 13.912
1.801 37.301 13.913
1.800 37.200 13.918
1.797 37.023 13.931
1.793 36.845 13.928
1.790 36.647 13.925
1.786 36.479 13.925
1.783 36.286 13.922
1.779 36.096 13.906
1.775 35.908 13.906
1.772 35.745 13.926
1.770 35.644 13.936
1.768 35.542 13.929
1.764 35.357 13.918
1.760 35.173 13.914
1.757 34.994 13.916
1.753 34.806 13.920
1.750 34.626 13.910
1.746 34.437 13.900
1.742 34.244 13.904
1.739 34.072 13.906
1.735 33.879 13.896
1.732 33.693 13.890
1.729 33.519 13.903
1.725 33.326 13.907
1.722 33.144 13.901
1.718 32.946 13.885
1.714 32.778 13.870
1.711 32.589 13.871
1.707 32.407 13.877
1.704 32.215 13.889
1.700 32.027 13.897
1.697 31.858 13.892
1.693 31.664 13.883
1.691 31.562 13.887
1.688 31.390 13.898
1.684 31.197 13.892
1.680 31.023 13.878
1.678 30.921 13.875
1.675 30.739 13.879
1.671 30.552 13.879
1.667 30.374 13.887
1.663 30.176 13.891
1.660 30.002 13.887
1.656 29.814 13.880
1.652 29.631 13.879
1.650 29.529 13.886
1.647 29.354 13.890
1.643 29.167 13.878
1.639 28.983 13.876
1.636 28.800 13.887
1.634 28.695 13.882
1.630 28.527 13.864
1.626 28.328 13.850
1.622 28.150 13.848
1.619 27.968 13.860
1.615 27.779 13.870
1.611 27.592 13.870
1.607 27.405 13.871
1.604 27.226 13.863
1.600 27.037 13.859
1.597 26.854 13.873
1.593 26.672 13.879
1.589 26.488 13.870
1.586 26.299 13.867
1.582 26.113 13.873
1.578 25.927 13.864
1.575 25.746 13.848
1.571 25.553 13.852
1.568 25.379 13.861
1.564 25.187 13.857
1.560 25.002 13.855
1.556 24.819 13.856
1.553 24.643 13.859
1.551 24.539 13.864
1.547 24.363 13.868
1.543 24.165 13.867
1.539 23.997 13.859
1.534 23.800 13.860
1.530 23.612 13.858
1.526 23.433 13.856
1.522 23.246 13.857
1.519 23.063 13.864
1.515 22.880 13.864
1.511 22.692 13.852
1.507 22.512 13.851
1.503 22.320 13.845
1.499 22.137 13.842
1.495 21.954 13.848
1.492 21.774 13.847
1.490 21.670 13.842
1.488 21.570 13.848
1.484 21.401 13.847
1.480 21.210 13.839
1.476 21.023 13.843
1.472 20.848 13.850
1.468 20.658 13.853
1.464 20.474 13.864
1.462 20.370 13.865
1.458 20.198 13.865
1.454 20.010 13.858
1.450 19.831 13.849
1.445 19.642 13.853
1.441 19.452 13.856
1.437 19.275 13.840
1.433 19.083 13.814
1.430 18.980 13.816
1.427 18.815 13.838
1.424 18.621 13.862
1.420 18.442 13.864
1.418 18.341 13.861
1.415 18.167 13.878
1.411 17.971 13.894
1.407 17.796 13.889
1.405 17.693 13.885
1.402 17.516 13.872
1.398 17.323 13.863
1.394 17.141 13.849
1.392 17.040 13.843
1.388 16.862 13.848
1.384 16.679 13.853
1.380 16.492 13.866
1.377 16.311 13.868
1.374 16.204 13.869
1.370 16.031 13.868
1.368 15.930 13.858
1.364 15.748 13.851
1.360 15.564 13.843
1.355 15.372 13.841
1.352 15.196 13.846
1.348 15.012 13.856
1.346 14.912 13.863
1.342 14.726 13.857
1.337 14.543 13.847
1.333 14.355 13.842
1.330 14.170 13.850
1.326 13.983 13.853
1.322 13.800 13.849
1.318 13.617 13.851
1.314 13.427 13.851
1.311 13.324 13.844
1.308 13.145 13.837
1.304 12.962 13.842
1.300 12.775 13.852
1.296 12.592 13.846
1.292 12.407 13.841
1.287 12.216 13.831
1.285 12.115 13.824
1.281 11.936 13.797
1.277 11.741 13.785
1.272 11.556 13.781
1.269 11.381 13.789
1.267 11.284 13.798
1.265 11.180 13.818
1.261 11.014 13.827
1.256 10.817 13.812
1.252 10.628 13.804
1.248 10.439 13.803
1.244 10.262 13.823
1.240 10.074 13.844
1.235 9.888 13.839
1.231 9.701 13.830
1.227 9.515 13.817
1.222 9.338 13.811
1.220 9.232 13.804
1.218 9.130 13.808
1.214 8.959 13.820
1.210 8.772 13.843
1.208 8.669 13.846
1.204 8.502 13.858
1.202 8.397 13.861
1.199 8.295 13.848
1.195 8.120 13.824
1.191 7.934 13.814
1.186 7.744 13.815
1.184 7.642 13.821
1.180 7.459 13.824
1.176 7.283 13.823
1.172 7.088 13.822
1.167 6.897 13.827
1.163 6.716 13.836
1.159 6.533 13.838
1.155 6.343 13.834
1.151 6.160 13.835
1.146 5.962 13.835
1.142 5.788 13.830
1.140 5.682 13.823
1.136 5.495 13.822
1.132 5.315 13.826
1.128 5.130 13.832
1.124 4.948 13.837
1.122 4.853 13.842
1.120 4.747 13.837
1.116 4.573 13.842
1.112 4.380 13.827
1.108 4.189 13.815
1.104 4.005 13.821
1.102 3.916 13.828
2.285 59.959 13.837
2.283 59.790 13.849
2.281 59.689 13.861
2.278 59.504 13.867
2.276 59.321 13.872
2.273 59.136 13.873
2.271 59.034 13.862
2.268 58.857 13.847
2.265 58.676 13.845
2.263 58.575 13.856
2.260 58.390 13.873
2.257 58.202 13.868
2.254 58.012 13.861
2.251 57.846 13.865
2.249 57.746 13.859
2.247 57.639 13.864
2.244 57.463 13.859
2.241 57.279 13.857
2.238 57.095 13.862
2.236 56.995 13.860
2.233 56.808 13.859
2.230 56.635 13.852
2.227 56.446 13.840
2.224 56.257 13.837
2.221 56.069 13.852
2.218 55.878 13.858
2.215 55.707 13.857
2.214 55.605 13.861
2.211 55.428 13.863
2.208 55.233 13.855
2.205 55.051 13.844
2.202 54.867 13.846
2.199 54.679 13.849
2.196 54.500 13.849
2.193 54.304 13.852
2.190 54.132 13.857
2.187 53.936 13.858
2.184 53.750 13.866
2.181 53.565 13.866
2.178 53.391 13.851
2.175 53.199 13.847
2.173 53.097 13.844
2.170 52.924 13.840
2.167 52.735 13.838
2.164 52.543 13.850
2.161 52.368 13.854
2.158 52.190 13.848
2.156 52.084 13.852
2.153 51.902 13.857
2.150 51.710 13.862
2.147 51.537 13.864
2.143 51.346 13.866
2.141 51.238 13.860
2.139 51.068 13.856
2.136 50.891 13.853
2.134 50.790 13.853
2.131 50.603 13.851
2.128 50.425 13.866
2.125 50.240 13.872
2.124 50.138 13.867
2.121 49.960 13.871
2.120 49.860 13.878
2.117 49.682 13.872
2.114 49.504 13.856
2.112 49.411 13.845
2.111 49.304 13.846
2.108 49.128 13.853
2.105 48.939 13.859
2.102 48.761 13.856
2.099 48.570 13.856
2.096 48.390 13.850
2.093 48.202 13.845
2.090 48.025 13.860
2.087 47.826 13.867
2.084 47.652 13.862
2.081 47.461 13.858
2.078 47.283 13.855
2.074 47.093 13.862
2.071 46.906 13.870
2.068 46.720 13.871
2.065 46.546 13.874
2.062 46.349 13.887
2.059 46.167 13.886
2.055 45.990 13.878
2.052 45.806 13.895
2.049 45.613 13.914
2.047 45.513 13.911
2.044 45.335 13.913
2.041 45.152 13.919
2.038 44.975 13.916
2.034 44.778 13.913
2.031 44.604 13.923
2.029 44.500 13.928
2.026 44.322 13.918
2.023 44.135 13.916
2.020 43.959 13.923
2.018 43.858 13.928
2.015 43.676 13.953
2.012 43.487 13.961
2.009 43.302 13.950
2.005 43.129 13.936
2.002 42.931 13.919
1.998 42.749 13.907
1.995 42.572 13.895
1.992 42.386 13.892
1.988 42.197 13.902
1.985 42.007 13.904
1.982 41.832 13.908
1.979 41.650 13.919
1.976 41.457 13.934
1.972 41.280 13.934
1.969 41.080 13.929
1.965 40.902 13.920
1.962 40.723 13.905
1.958 40.538 13.904
1.955 40.350 13.913
1.952 40.166 13.919
1.948 39.984 13.913
1.946 39.884 13.912
1.943 39.710 13.909
1.940 39.514 13.924
1.936 39.334 13.929
1.933 39.151 13.917
1.930 38.967 13.910
1.926 38.781 13.911
1.923 38.599 13.918
1.920 38.412 13.928
1.918 38.311 13.924
1.916 38.139 13.920
1.914 38.032 13.917
1.911 37.856 13.903
1.908 37.673 13.905
1.905 37.487 13.908
1.903 37.386 13.903
1.900 37.209 13.909
1.897 37.025 13.916
1.893 36.840 13.918
1.890 36.662 13.919
1.886 36.469 13.921
1.883 36.280 13.923
1.879 36.109 13.905
1.877 36.011 13.905
1.875 35.907 13.902
1.872 35.732 13.920
1.868 35.544 13.930
1.866 35.443 13.929
1.862 35.272 13.915
1.859 35.089 13.915
1.855 34.897 13.918
1.851 34.716 13.909
1.848 34.531 13.893
1.844 34.345 13.896
1.841 34.156 13.906
1.837 33.974 13.900
1.834 33.795 13.891
1.830 33.602 13.898
1.827 33.420 13.906
1.824 33.235 13.904
1.820 33.054 13.898
1.816 32.867 13.878
1.813 32.679 13.868
1.809 32.492 13.872
1.806 32.310 13.883
1.802 32.130 13.895
1.799 31.940 13.899
1.795 31.753 13.893
1.791 31.572 13.890
1.788 31.383 13.903
1.784 31.203 13.899
1.780 31.020 13.880
1.777 30.834 13.886
1.773 30.640 13.887
1.769 30.467 13.883
1.767 30.367 13.883
1.764 30.189 13.883
1.760 30.001 13.877
1.756 29.811 13.870
1.752 29.628 13.868
1.749 29.446 13.876
1.745 29.255 13.876
1.741 29.079 13.872
1.739 28.979 13.877
1.736 28.804 13.888
1.734 28.709 13.885
1.732 28.602 13.883
1.728 28.429 13.866
1.724 28.245 13.857
1.721 28.053 13.863
1.717 27.871 13.874
1.713 27.685 13.877
1.710 27.507 13.877
1.706 27.317 13.874
1.702 27.131 13.860
1.698 26.947 13.868
1.695 26.762 13.889
1.691 26.579 13.881
1.688 26.391 13.870
1.684 26.212 13.871
1.680 26.017 13.872
1.677 25.842 13.859
1.673 25.654 13.852
1.670 25.462 13.862
1.666 25.280 13.867
1.662 25.103 13.862
1.660 25.001 13.857
1.657 24.828 13.860
1.655 24.725 13.865
1.651 24.543 13.863
1.647 24.361 13.865
1.643 24.175 13.867
1.639 23.978 13.860
1.635 23.806 13.857
1.631 23.620 13.862
1.627 23.433 13.862
1.623 23.250 13.866
1.619 23.056 13.872
1.615 22.881 13.860
1.611 22.692 13.852
1.607 22.512 13.851
1.603 22.318 13.853
1.599 22.143 13.857
1.596 21.947 13.861
1.592 21.772 13.859
1.588 21.583 13.860
1.584 21.397 13.855
1.580 21.217 13.842
1.578 21.113 13.838
1.575 20.938 13.846
1.570 20.747 13.846
1.566 20.568 13.846
1.563 20.385 13.852
1.558 20.196 13.854
1.554 20.011 13.851
1.550 19.825 13.851
1.546 19.639 13.858
1.542 19.455 13.860
1.537 19.268 13.847
1.533 19.094 13.824
1.531 18.987 13.824
1.527 18.808 13.842
1.524 18.629 13.862
1.520 18.438 13.858
1.518 18.339 13.850
1.514 18.161 13.861
1.511 17.979 13.886
1.508 17.802 13.883
1.506 17.708 13.879
1.503 17.598 13.867
1.500 17.415 13.860
1.496 17.234 13.849
1.492 17.042 13.842
1.488 16.860 13.847
1.485 16.683 13.855
1.480 16.486 13.865
1.477 16.309 13.869
1.472 16.116 13.864
1.468 15.940 13.859
1.464 15.748 13.854
1.462 15.647 13.851
1.458 15.474 13.843
1.454 15.286 13.849
1.450 15.100 13.856
1.446 14.917 13.867
1.444 14.816 13.865
1.440 14.633 13.853
1.435 14.444 13.837
1.432 14.264 13.840
1.428 14.077 13.843
1.424 13.892 13.840
1.420 13.703 13.837
1.416 13.516 13.842
1.412 13.334 13.843
1.408 13.153 13.837
1.406 13.051 13.839
1.402 12.872 13.852
1.398 12.679 13.858
1.394 12.495 13.850
1.390 12.315 13.846
1.388 12.221 13.834
1.385 12.115 13.830
1.381 11.937 13.812
1.377 11.752 13.793
1.372 11.556 13.776
1.368 11.367 13.778
1.365 11.189 13.801
1.361 11.006 13.813
1.356 10.819 13.804
1.352 10.626 13.801
1.348 10.447 13.804
1.344 10.264 13.818
1.340 10.068 13.835
1.336 9.889 13.837
1.331 9.704 13.822
1.326 9.511 13.806
1.324 9.407 13.797
1.320 9.229 13.799
1.316 9.050 13.801
1.312 8.868 13.822
1.310 8.767 13.841
1.306 8.591 13.861
1.302 8.402 13.866
1.299 8.300 13.851
1.295 8.113 13.822
1.291 7.932 13.810
1.286 7.738 13.815
1.282 7.553 13.816
1.278 7.370 13.814
1.276 7.269 13.821
1.272 7.099 13.824
1.268 6.903 13.832
1.264 6.717 13.841
1.261 6.614 13.836
1.257 6.437 13.833
1.253 6.255 13.831
1.249 6.069 13.831
1.246 5.964 13.834
1.243 5.790 13.830
1.240 5.674 13.825
1.236 5.510 13.827
1.234 5.409 13.833
1.230 5.225 13.838
1.226 5.029 13.840
1.222 4.855 13.837
1.218 4.658 13.838
1.214 4.472 13.833
1.210 4.286 13.817
1.206 4.097 13.815
1.204 4.004 13.814
2.385 59.974 13.840
2.382 59.780 13.834
2.380 59.600 13.854
2.377 59.418 13.862
2.374 59.230 13.864
2.371 59.042 13.860
2.368 58.847 13.846
2.365 58.673 13.847
2.362 58.493 13.858
2.360 58.386 13.867
2.357 58.207 13.862
2.354 58.023 13.857
2.352 57.923 13.855
2.349 57.743 13.863
2.346 57.549 13.859
2.343 57.376 13.857
2.341 57.272 13.861
2.338 57.093 13.865
2.335 56.908 13.869
2.332 56.718 13.863
2.328 56.534 13.855
2.325 56.349 13.846
2.322 56.170 13.853
2.319 55.976 13.859
2.316 55.794 13.855
2.313 55.604 13.856
2.311 55.421 13.855
2.307 55.232 13.849
2.305 55.057 13.843
2.302 54.868 13.846
2.299 54.684 13.854
2.296 54.489 13.855
2.293 54.315 13.861
2.290 54.115 13.863
2.287 53.941 13.861
2.284 53.753 13.866
2.281 53.570 13.863
2.279 53.468 13.852
2.276 53.295 13.842
2.273 53.109 13.847
2.270 52.920 13.845
2.267 52.732 13.848
2.264 52.554 13.861
2.261 52.360 13.862
2.257 52.179 13.855
2.254 51.997 13.850
2.251 51.811 13.856
2.248 51.615 13.857
2.245 51.440 13.853
2.242 51.264 13.854
2.240 51.163 13.857
2.237 50.973 13.853
2.234 50.789 13.852
2.231 50.609 13.856
2.228 50.417 13.868
2.225 50.236 13.872
2.222 50.045 13.866
2.220 49.873 13.872
2.218 49.773 13.866
2.215 49.589 13.855
2.212 49.407 13.842
2.209 49.220 13.841
2.207 49.043 13.851
2.205 48.933 13.858
2.202 48.755 13.858
2.199 48.575 13.857
2.196 48.385 13.848
2.193 48.206 13.845
2.190 48.018 13.860
2.187 47.841 13.868
2.185 47.734 13.863
2.182 47.558 13.856
2.179 47.368 13.847
2.176 47.187 13.846
2.173 47.003 13.855
2.170 46.822 13.858
2.166 46.631 13.859
2.163 46.450 13.870
2.160 46.255 13.873
2.157 46.086 13.864
2.155 45.986 13.866
2.152 45.804 13.880
2.149 45.610 13.895
2.146 45.434 13.904
2.142 45.244 13.916
2.139 45.054 13.919
2.136 44.884 13.916
2.132 44.688 13.920
2.129 44.507 13.925
2.126 44.323 13.920
2.123 44.138 13.915
2.119 43.948 13.924
2.117 43.775 13.945
2.115 43.672 13.950
2.112 43.485 13.955
2.108 43.298 13.945
2.105 43.122 13.931
2.102 42.945 13.919
2.098 42.751 13.910
2.095 42.565 13.897
2.092 42.387 13.895
2.088 42.200 13.908
2.085 42.015 13.911
2.082 41.832 13.915
2.079 41.636 13.925
2.076 41.464 13.936
2.074 41.363 13.943
2.071 41.187 13.942
2.067 40.994 13.938
2.064 40.815 13.927
2.060 40.625 13.911
2.057 40.444 13.914
2.053 40.264 13.923
2.050 40.068 13.922
2.046 39.885 13.915
2.043 39.707 13.912
2.040 39.523 13.920
2.036 39.338 13.922
2.034 39.237 13.916
2.031 39.058 13.912
2.028 38.868 13.910
2.025 38.690 13.911
2.022 38.508 13.913
2.018 38.311 13.917
2.015 38.141 13.918
2.012 37.945 13.906
2.009 37.767 13.897
2.006 37.575 13.903
2.003 37.397 13.901
2.000 37.211 13.899
1.996 37.022 13.906
1.993 36.843 13.906
1.991 36.742 13.911
1.988 36.565 13.922
1.985 36.378 13.929
1.981 36.195 13.916
1.977 36.010 13.897
1.973 35.823 13.905
1.971 35.715 13.908
1.968 35.561 13.915
1.966 35.459 13.917
1.964 35.359 13.905
1.960 35.174 13.895
1.957 34.985 13.904
1.953 34.809 13.902
1.949 34.622 13.892
1.946 34.437 13.884
1.942 34.251 13.892
1.939 34.066 13.898
1.935 33.883 13.879
1.932 33.700 13.874
1.928 33.512 13.883
1.925 33.325 13.882
1.922 33.152 13.882
1.920 33.050 13.885
1.916 32.864 13.871
1.913 32.686 13.864
1.911 32.583 13.861
1.907 32.390 13.870
1.904 32.230 13.881
1.902 32.129 13.892
1.899 31.937 13.901
1.895 31.753 13.897
1.891 31.572 13.895
1.888 31.387 13.900
1.884 31.202 13.892
1.880 31.016 13.876
1.878 30.916 13.871
1.875 30.748 13.877
1.873 30.647 13.881
1.869 30.461 13.883
1.865 30.279 13.886
1.862 30.087 13.882
1.858 29.913 13.877
1.854 29.719 13.871
1.850 29.538 13.873
1.847 29.348 13.884
1.843 29.175 13.885
1.839 28.975 13.883
1.836 28.794 13.891
1.832 28.621 13.888
1.828 28.422 13.875
1.824 28.241 13.866
1.821 28.059 13.865
1.817 27.875 13.872
1.813 27.685 13.873
1.809 27.504 13.873
1.806 27.318 13.877
1.802 27.130 13.866
1.798 26.948 13.873
1.795 26.763 13.889
1.791 26.580 13.882
1.787 26.392 13.868
1.784 26.209 13.870
1.780 26.024 13.875
1.777 25.831 13.862
1.773 25.653 13.851
1.770 25.472 13.862
1.766 25.283 13.866
1.764 25.181 13.861
1.760 25.008 13.863
1.758 24.906 13.869
1.755 24.732 13.869
1.751 24.539 13.865
1.747 24.360 13.864
1.743 24.173 13.866
1.739 23.993 13.863
1.736 23.884 13.857
1.732 23.702 13.856
1.729 23.531 13.859
1.724 23.338 13.861
1.721 23.155 13.867
1.717 22.981 13.864
1.715 22.880 13.860
1.710 22.685 13.850
1.707 22.508 13.858
1.703 22.321 13.863
1.699 22.144 13.866
1.696 21.953 13.867
1.693 21.852 13.860
1.690 21.681 13.857
1.686 21.490 13.856
1.682 21.303 13.845
1.678 21.128 13.844
1.676 21.023 13.854
1.672 20.843 13.863
1.668 20.656 13.858
1.664 20.475 13.851
1.660 20.288 13.853
1.656 20.103 13.852
1.652 19.923 13.853
1.649 19.821 13.853
1.646 19.644 13.859
1.641 19.448 13.858
1.637 19.279 13.843
1.635 19.171 13.837
1.631 18.994 13.824
1.627 18.800 13.835
1.623 18.627 13.850
1.619 18.441 13.839
1.615 18.243 13.832
1.612 18.065 13.854
1.609 17.881 13.865
1.605 17.708 13.853
1.603 17.598 13.840
1.601 17.497 13.842
1.597 17.327 13.842
1.594 17.142 13.837
1.590 16.965 13.838
1.588 16.867 13.839
1.586 16.765 13.849
1.582 16.583 13.858
1.578 16.403 13.863
1.574 16.214 13.865
1.570 16.028 13.862
1.566 15.844 13.856
1.562 15.652 13.847
1.558 15.470 13.841
1.554 15.287 13.843
1.549 15.091 13.855
1.546 14.921 13.870
1.544 14.821 13.867
1.540 14.640 13.852
1.535 14.445 13.834
1.532 14.274 13.838
1.530 14.179 13.845
1.527 14.071 13.840
1.523 13.884 13.833
1.519 13.701 13.834
1.516 13.523 13.839
1.511 13.332 13.833
1.507 13.146 13.825
1.503 12.967 13.827
1.501 12.866 13.836
1.498 12.685 13.843
1.494 12.502 13.842
1.492 12.405 13.836
1.489 12.302 13.837
1.485 12.128 13.826
1.481 11.930 13.813
1.477 11.746 13.800
1.472 11.559 13.782
1.468 11.375 13.779
1.464 11.185 13.795
1.460 11.004 13.801
1.458 10.902 13.794
1.454 10.723 13.793
1.450 10.535 13.798
1.446 10.353 13.803
1.442 10.166 13.819
1.437 9.980 13.829
1.433 9.802 13.821
1.431 9.700 13.818
1.428 9.600 13.804
1.424 9.421 13.798
1.420 9.231 13.800
1.415 9.043 13.808
1.412 8.861 13.828
1.408 8.677 13.852
1.404 8.497 13.863
1.399 8.301 13.847
1.395 8.124 13.819
1.392 8.021 13.815
1.388 7.839 13.815
1.386 7.737 13.813
1.382 7.558 13.815
1.380 7.452 13.817
1.376 7.277 13.813
1.371 7.093 13.818
1.367 6.899 13.829
1.363 6.720 13.834
1.359 6.526 13.831
1.355 6.345 13.834
1.352 6.240 13.830
1.348 6.062 13.827
1.344 5.880 13.825
1.340 5.686 13.824
1.336 5.505 13.824
1.331 5.307 13.828
1.328 5.129 13.833
1.324 4.951 13.828
1.321 4.845 13.828
1.317 4.662 13.828
1.313 4.465 13.823
1.309 4.288 13.814
1.305 4.098 13.814
1.303 4.005 13.813
2.484 59.976 13.807
2.482 59.787 13.837
2.480 59.683 13.853
2.478 59.501 13.870
2.475 59.317 13.875
2.472 59.140 13.870
2.469 58.954 13.857
2.467 58.853 13.846
2.464 58.672 13.845
2.461 58.488 13.851
2.458 58.298 13.854
2.455 58.115 13.851
2.452 57.919 13.855
2.449 57.746 13.861
2.445 57.553 13.855
2.442 57.375 13.849
2.439 57.187 13.848
2.436 56.998 13.857
2.433 56.813 13.861
2.430 56.628 13.860
2.426 56.435 13.859
2.423 56.259 13.853
2.420 56.067 13.856
2.417 55.885 13.855
2.414 55.707 13.850
2.413 55.605 13.853
2.410 55.425 13.852
2.407 55.243 13.849
2.405 55.140 13.840
2.403 54.962 13.839
2.400 54.767 13.851
2.397 54.585 13.855
2.394 54.401 13.856
2.391 54.217 13.861
2.388 54.041 13.858
2.386 53.937 13.860
2.383 53.754 13.861
2.380 53.568 13.858
2.377 53.382 13.853
2.374 53.196 13.857
2.371 53.016 13.856
2.368 52.824 13.852
2.365 52.641 13.861
2.363 52.540 13.861
2.360 52.369 13.865
2.357 52.179 13.857
2.354 51.989 13.854
2.351 51.810 13.859
2.348 51.630 13.856
2.346 51.527 13.858
2.343 51.345 13.860
2.340 51.164 13.860
2.338 51.064 13.854
2.335 50.890 13.854
2.332 50.692 13.853
2.329 50.511 13.856
2.326 50.332 13.864
2.323 50.145 13.859
2.322 50.042 13.861
2.319 49.872 13.869
2.318 49.767 13.866
2.315 49.588 13.858
2.312 49.405 13.846
2.309 49.222 13.848
2.307 49.122 13.855
2.305 48.948 13.860
2.302 48.753 13.861
2.299 48.568 13.863
2.296 48.387 13.854
2.293 48.205 13.849
2.290 48.015 13.865
2.287 47.836 13.868
2.283 47.648 13.859
2.280 47.464 13.852
2.277 47.285 13.848
2.274 47.087 13.853
2.271 46.911 13.860
2.269 46.806 13.854
2.266 46.636 13.856
2.263 46.449 13.867
2.259 46.266 13.866
2.256 46.081 13.857
2.253 45.889 13.860
2.250 45.708 13.872
2.247 45.534 13.885
2.245 45.423 13.894
2.242 45.245 13.908
2.239 45.069 13.910
2.237 44.967 13.902
2.234 44.787 13.907
2.230 44.595 13.919
2.227 44.416 13.918
2.224 44.220 13.921
2.221 44.053 13.923
2.219 43.954 13.932
2.217 43.852 13.933
2.215 43.677 13.947
2.211 43.493 13.949
2.208 43.312 13.942
2.206 43.213 13.940
2.204 43.112 13.926
2.201 42.934 13.918
2.198 42.753 13.915
2.194 42.564 13.903
2.191 42.387 13.898
2.188 42.202 13.913
2.185 42.013 13.918
2.182 41.828 13.923
2.178 41.645 13.932
2.175 41.462 13.936
2.172 41.264 13.938
2.168 41.094 13.938
2.165 40.900 13.932
2.161 40.723 13.916
2.158 40.536 13.903
2.154 40.349 13.911
2.151 40.166 13.915
2.148 39.989 13.911
2.144 39.801 13.908
2.142 39.700 13.911
2.139 39.519 13.911
2.136 39.332 13.912
2.132 39.149 13.915
2.129 38.972 13.912
2.126 38.775 13.915
2.123 38.597 13.919
2.119 38.412 13.918
2.116 38.219 13.919
2.113 38.044 13.917
2.110 37.853 13.903
2.107 37.680 13.903
2.104 37.482 13.903
2.101 37.298 13.898
2.097 37.123 13.899
2.094 36.935 13.899
2.091 36.747 13.903
2.087 36.556 13.916
2.084 36.381 13.924
2.082 36.280 13.913
2.078 36.104 13.887
2.076 36.000 13.884
2.073 35.837 13.895
2.071 35.738 13.898
2.069 35.630 13.908
2.065 35.454 13.906
2.062 35.268 13.901
2.058 35.087 13.900
2.054 34.897 13.902
2.051 34.715 13.900
2.047 34.528 13.889
2.043 34.347 13.884
2.040 34.155 13.898
2.037 33.975 13.890
2.033 33.793 13.873
2.030 33.606 13.879
2.026 33.419 13.882
2.023 33.231 13.880
2.019 33.049 13.883
2.016 32.869 13.873
2.012 32.675 13.866
2.008 32.497 13.873
2.005 32.312 13.878
2.002 32.128 13.887
1.998 31.944 13.899
1.994 31.756 13.899
1.991 31.568 13.890
1.987 31.389 13.891
1.983 31.202 13.883
1.979 31.018 13.872
1.976 30.830 13.872
1.972 30.641 13.876
1.969 30.470 13.882
1.967 30.367 13.877
1.963 30.181 13.873
1.959 30.000 13.875
1.957 29.897 13.876
1.954 29.725 13.869
1.951 29.617 13.863
1.948 29.455 13.869
1.946 29.361 13.879
1.944 29.254 13.878
1.941 29.081 13.876
1.937 28.885 13.879
1.933 28.697 13.887
1.929 28.519 13.882
1.926 28.339 13.874
1.922 28.152 13.867
1.918 27.963 13.865
1.914 27.780 13.863
1.910 27.588 13.860
1.907 27.412 13.865
1.903 27.221 13.869
1.900 27.044 13.865
1.896 26.848 13.876
1.893 26.679 13.884
1.891 26.574 13.881
1.887 26.397 13.867
1.885 26.297 13.865
1.882 26.111 13.875
1.878 25.936 13.873
1.874 25.744 13.855
1.871 25.557 13.857
1.867 25.373 13.866
1.864 25.196 13.864
1.862 25.092 13.865
1.858 24.917 13.871
1.854 24.720 13.870
1.850 24.550 13.861
1.846 24.351 13.858
1.842 24.172 13.869
1.838 23.990 13.875
1.834 23.807 13.876
1.830 23.620 13.872
1.826 23.430 13.869
1.822 23.250 13.870
1.818 23.065 13.872
1.814 22.873 13.863
1.810 22.698 13.858
1.806 22.505 13.870
1.803 22.321 13.870
1.799 22.136 13.870
1.795 21.961 13.867
1.791 21.763 13.861
1.787 21.584 13.857
1.784 21.405 13.853
1.782 21.304 13.848
1.778 21.119 13.855
1.774 20.933 13.867
1.770 20.766 13.867
1.768 20.660 13.865
1.766 20.557 13.854
1.762 20.384 13.846
1.759 20.284 13.846
1.757 20.184 13.840
1.753 20.013 13.844
1.749 19.833 13.855
1.747 19.729 13.864
1.743 19.558 13.871
1.741 19.458 13.863
1.737 19.269 13.848
1.732 19.078 13.825
1.728 18.904 13.824
1.724 18.710 13.832
1.720 18.522 13.820
1.717 18.349 13.801
1.713 18.151 13.811
1.710 17.997 13.828
1.708 17.876 13.832
1.705 17.766 13.823
1.702 17.606 13.821
1.698 17.410 13.828
1.695 17.230 13.833
1.691 17.049 13.832
1.687 16.862 13.839
1.684 16.679 13.844
1.680 16.492 13.845
1.678 16.392 13.851
1.674 16.214 13.856
1.670 16.030 13.859
1.667 15.930 13.852
1.663 15.743 13.842
1.659 15.566 13.838
1.655 15.376 13.830
1.651 15.198 13.837
1.649 15.099 13.852
1.647 14.998 13.858
1.643 14.828 13.866
1.639 14.633 13.849
1.635 14.447 13.831
1.632 14.345 13.835
1.629 14.172 13.841
1.625 13.982 13.837
1.621 13.799 13.832
1.617 13.615 13.837
1.613 13.425 13.839
1.609 13.236 13.820
1.605 13.051 13.813
1.601 12.866 13.817
1.597 12.681 13.820
1.595 12.579 13.820
1.591 12.405 13.826
1.589 12.304 13.827
1.585 12.122 13.816
1.580 11.938 13.808
1.576 11.745 13.796
1.572 11.562 13.781
1.569 11.455 13.773
1.566 11.284 13.776
1.562 11.095 13.784
1.557 10.904 13.788
1.554 10.728 13.798
1.549 10.532 13.811
1.545 10.351 13.816
1.541 10.169 13.824
1.537 9.989 13.834
1.535 9.887 13.836
1.532 9.783 13.826
1.528 9.616 13.814
1.526 9.518 13.818
1.523 9.410 13.813
1.520 9.237 13.818
1.515 9.047 13.821
1.511 8.856 13.841
1.508 8.687 13.859
1.503 8.494 13.859
1.499 8.304 13.846
1.494 8.114 13.821
1.490 7.927 13.813
1.486 7.740 13.822
1.481 7.559 13.816
1.479 7.454 13.815
1.475 7.276 13.813
1.473 7.172 13.810
1.469 7.008 13.820
1.467 6.909 13.830
1.465 6.801 13.828
1.461 6.629 13.825
1.458 6.527 13.828
1.454 6.338 13.833
1.450 6.155 13.841
1.446 5.973 13.841
1.442 5.791 13.836
1.437 5.592 13.836
1.433 5.412 13.837
1.431 5.311 13.833
1.427 5.130 13.836
1.423 4.938 13.829
1.419 4.754 13.822
1.415 4.571 13.818
1.413 4.472 13.819
1.411 4.370 13.812
1.407 4.188 13.813
1.403 4.012 13.816
2.584 59.967 13.819
2.581 59.794 13.830
2.579 59.605 13.851
2.577 59.499 13.863
2.574 59.315 13.868
2.571 59.134 13.859
2.568 58.955 13.843
2.567 58.856 13.834
2.564 58.677 13.836
2.562 58.575 13.845
2.559 58.396 13.851
2.556 58.200 13.854
2.553 58.029 13.858
2.551 57.935 13.853
2.549 57.827 13.861
2.546 57.651 13.861
2.543 57.465 13.851
2.540 57.278 13.848
2.537 57.087 13.857
2.534 56.905 13.864
2.531 56.719 13.869
2.528 56.538 13.870
2.524 56.348 13.864
2.523 56.244 13.857
2.520 56.072 13.857
2.517 55.884 13.854
2.514 55.705 13.848
2.511 55.509 13.841
2.508 55.328 13.840
2.505 55.152 13.837
2.503 55.048 13.843
2.501 54.866 13.853
2.498 54.685 13.860
2.495 54.491 13.862
2.492 54.308 13.862
2.489 54.123 13.864
2.486 53.936 13.863
2.483 53.751 13.857
2.480 53.569 13.854
2.476 53.383 13.851
2.473 53.201 13.854
2.472 53.099 13.849
2.469 52.936 13.846
2.467 52.833 13.847
2.465 52.727 13.842
2.463 52.552 13.850
2.461 52.452 13.861
2.458 52.266 13.861
2.455 52.087 13.857
2.452 51.905 13.863
2.448 51.717 13.864
2.447 51.614 13.855
2.444 51.440 13.849
2.440 51.256 13.849
2.437 51.067 13.851
2.434 50.877 13.850
2.431 50.704 13.852
2.428 50.515 13.858
2.425 50.325 13.865
2.423 50.142 13.866
2.420 49.955 13.869
2.417 49.774 13.876
2.414 49.592 13.865
2.411 49.401 13.856
2.408 49.221 13.854
2.405 49.031 13.850
2.402 48.849 13.854
2.399 48.664 13.861
2.397 48.482 13.859
2.393 48.296 13.854
2.391 48.118 13.863
2.389 48.015 13.871
2.387 47.910 13.868
2.384 47.747 13.860
2.381 47.559 13.857
2.378 47.367 13.854
2.375 47.188 13.858
2.372 46.997 13.866
2.368 46.818 13.861
2.365 46.628 13.854
2.362 46.451 13.858
2.359 46.267 13.856
2.357 46.167 13.856
2.354 45.991 13.853
2.350 45.798 13.859
2.347 45.615 13.877
2.344 45.437 13.888
2.341 45.251 13.894
2.339 45.146 13.892
2.336 44.970 13.890
2.333 44.784 13.897
2.330 44.599 13.911
2.326 44.418 13.915
2.323 44.222 13.922
2.320 44.047 13.924
2.317 43.869 13.929
2.315 43.761 13.937
2.312 43.580 13.943
2.309 43.398 13.937
2.305 43.210 13.925
2.302 43.032 13.916
2.299 42.844 13.915
2.296 42.668 13.912
2.292 42.473 13.904
2.289 42.286 13.911
2.286 42.106 13.920
2.282 41.920 13.923
2.279 41.736 13.930
2.276 41.549 13.932
2.273 41.373 13.937
2.269 41.176 13.945
2.266 40.998 13.942
2.262 40.812 13.932
2.259 40.627 13.919
2.255 40.440 13.916
2.252 40.265 13.922
2.249 40.070 13.919
2.245 39.887 13.910
2.242 39.703 13.905
2.238 39.522 13.908
2.235 39.332 13.904
2.231 39.153 13.906
2.228 38.967 13.908
2.225 38.778 13.909
2.222 38.592 13.912
2.219 38.411 13.909
2.216 38.230 13.913
2.212 38.042 13.909
2.209 37.857 13.901
2.206 37.666 13.907
2.203 37.481 13.908
2.200 37.308 13.896
2.197 37.116 13.895
2.193 36.935 13.893
2.190 36.751 13.896
2.186 36.556 13.911
2.183 36.380 13.917
2.179 36.194 13.897
2.175 36.011 13.878
2.172 35.817 13.885
2.168 35.639 13.901
2.164 35.454 13.898
2.161 35.272 13.888
2.157 35.082 13.892
2.153 34.901 13.897
2.150 34.714 13.890
2.146 34.526 13.878
2.142 34.344 13.876
2.139 34.162 13.889
2.137 34.057 13.884
2.134 33.884 13.868
2.130 33.699 13.863
2.127 33.513 13.872
2.125 33.410 13.878
2.122 33.239 13.882
2.118 33.051 13.887
2.115 32.871 13.878
2.111 32.676 13.875
2.108 32.496 13.877
2.104 32.312 13.874
2.101 32.123 13.885
2.097 31.943 13.899
2.094 31.756 13.902
2.091 31.656 13.891
2.088 31.475 13.879
2.084 31.291 13.875
2.080 31.106 13.863
2.077 30.922 13.859
2.073 30.744 13.861
2.069 30.554 13.860
2.066 30.368 13.862
2.062 30.182 13.859
2.058 30.001 13.864
2.056 29.901 13.871
2.053 29.725 13.868
2.049 29.532 13.863
2.045 29.354 13.872
2.042 29.163 13.874
2.038 28.983 13.872
2.034 28.800 13.878
2.030 28.612 13.882
2.027 28.428 13.880
2.023 28.240 13.865
2.019 28.056 13.863
2.015 27.872 13.868
2.013 27.770 13.861
2.010 27.592 13.855
2.006 27.408 13.866
2.003 27.231 13.872
2.000 27.128 13.874
1.998 27.028 13.868
1.995 26.873 13.875
1.993 26.762 13.884
1.990 26.579 13.882
1.986 26.388 13.869
1.983 26.213 13.871
1.981 26.113 13.873
1.977 25.929 13.872
1.974 25.751 13.858
1.970 25.559 13.858
1.966 25.374 13.864
1.963 25.184 13.866
1.959 25.001 13.869
1.955 24.826 13.873
1.951 24.635 13.865
1.949 24.535 13.860
1.945 24.361 13.854
1.943 24.260 13.855
1.939 24.080 13.868
1.935 23.898 13.874
1.931 23.709 13.873
1.929 23.603 13.872
1.925 23.441 13.864
1.921 23.249 13.860
1.919 23.146 13.854
1.915 22.973 13.848
1.911 22.783 13.844
1.907 22.602 13.850
1.903 22.414 13.862
1.900 22.236 13.860
1.896 22.038 13.858
1.892 21.866 13.855
1.888 21.670 13.851
1.884 21.490 13.849
1.881 21.312 13.851
1.879 21.208 13.860
1.875 21.030 13.872
1.871 20.840 13.880
1.867 20.661 13.868
1.863 20.473 13.857
1.859 20.285 13.850
1.855 20.112 13.847
1.852 20.011 13.845
1.850 19.908 13.852
1.846 19.736 13.863
1.842 19.554 13.871
1.838 19.364 13.864
1.834 19.182 13.844
1.829 18.986 13.832
1.826 18.811 13.832
1.821 18.615 13.827
1.817 18.429 13.798
1.813 18.250 13.788
1.810 18.057 13.805
1.806 17.883 13.802
1.804 17.781 13.792
1.801 17.603 13.797
1.797 17.417 13.813
1.794 17.229 13.826
1.790 17.046 13.835
1.786 16.861 13.840
1.782 16.672 13.841
1.778 16.489 13.842
1.775 16.306 13.844
1.770 16.119 13.844
1.766 15.932 13.847
1.762 15.750 13.843
1.758 15.564 13.838
1.756 15.461 13.838
1.752 15.286 13.832
1.748 15.098 13.844
1.746 14.997 13.847
1.742 14.822 13.851
1.738 14.633 13.836
1.733 14.448 13.821
1.729 14.257 13.830
1.726 14.077 13.839
1.722 13.894 13.830
1.720 13.794 13.831
1.716 13.625 13.832
1.714 13.520 13.829
1.712 13.418 13.830
1.707 13.232 13.812
1.703 13.052 13.795
1.699 12.866 13.798
1.697 12.760 13.796
1.693 12.586 13.806
1.689 12.395 13.815
1.685 12.218 13.805
1.681 12.029 13.800
1.677 11.835 13.789
1.673 11.644 13.773
1.669 11.469 13.773
1.665 11.285 13.777
1.660 11.088 13.779
1.656 10.907 13.784
1.652 10.724 13.805
1.648 10.538 13.824
1.644 10.354 13.827
1.640 10.167 13.832
1.636 9.986 13.837
1.631 9.793 13.831
1.627 9.603 13.828
1.623 9.425 13.832
1.621 9.323 13.838
1.617 9.143 13.835
1.612 8.958 13.846
1.610 8.855 13.850
1.606 8.688 13.857
1.602 8.490 13.849
1.597 8.309 13.829
1.595 8.208 13.824
1.593 8.107 13.811
1.589 7.928 13.812
1.585 7.740 13.826
1.581 7.565 13.823
1.578 7.462 13.820
1.576 7.361 13.807
1.572 7.181 13.811
1.570 7.080 13.822
1.566 6.910 13.825
1.563 6.807 13.819
1.559 6.625 13.818
1.555 6.436 13.818
1.551 6.242 13.830
1.547 6.062 13.843
1.543 5.877 13.840
1.538 5.690 13.837
1.534 5.499 13.837
1.530 5.315 13.837
1.526 5.137 13.837
1.524 5.039 13.838
1.522 4.933 13.830
1.518 4.750 13.825
1.514 4.570 13.822
1.510 4.377 13.820
1.506 4.192 13.825
1.502 4.001 13.831
2.683 59.975 13.824
2.680 59.782 13.837
2.677 59.602 13.861
2.674 59.410 13.867
2.672 59.232 13.865
2.670 59.126 13.865
2.667 58.952 13.846
2.664 58.764 13.839
2.661 58.574 13.845
2.658 58.391 13.854
2.654 58.206 13.854
2.653 58.106 13.848
2.650 57.936 13.851
2.646 57.742 13.851
2.643 57.550 13.846
2.640 57.375 13.837
2.637 57.189 13.845
2.634 56.997 13.856
2.631 56.812 13.863
2.627 56.626 13.866
2.624 56.437 13.861
2.621 56.255 13.858
2.618 56.076 13.850
2.615 55.890 13.848
2.614 55.788 13.852
2.611 55.615 13.846
2.608 55.420 13.842
2.605 55.233 13.842
2.602 55.057 13.844
2.599 54.861 13.849
2.596 54.681 13.860
2.593 54.499 13.860
2.591 54.397 13.851
2.589 54.215 13.857
2.586 54.031 13.871
2.583 53.851 13.863
2.581 53.754 13.862
2.579 53.650 13.852
2.577 53.486 13.851
2.575 53.385 13.854
2.573 53.285 13.848
2.570 53.104 13.855
2.569 53.002 13.859
2.566 52.831 13.847
2.564 52.730 13.839
2.561 52.557 13.842
2.558 52.362 13.848
2.555 52.179 13.850
2.552 51.996 13.855
2.548 51.798 13.861
2.545 51.626 13.855
2.542 51.442 13.846
2.539 51.249 13.845
2.536 51.073 13.847
2.533 50.882 13.848
2.530 50.699 13.851
2.527 50.508 13.859
2.524 50.334 13.865
2.521 50.143 13.865
2.518 49.951 13.872
2.516 49.780 13.877
2.513 49.584 13.866
2.510 49.399 13.865
2.507 49.224 13.862
2.504 49.030 13.855
2.501 48.846 13.855
2.498 48.680 13.863
2.497 48.568 13.868
2.494 48.385 13.861
2.491 48.202 13.866
2.488 48.019 13.871
2.484 47.834 13.865
2.481 47.643 13.860
2.478 47.470 13.862
2.476 47.368 13.860
2.473 47.188 13.865
2.470 47.011 13.869
2.467 46.814 13.865
2.464 46.632 13.860
2.460 46.444 13.859
2.457 46.267 13.860
2.454 46.073 13.852
2.450 45.894 13.846
2.447 45.709 13.853
2.444 45.527 13.865
2.442 45.426 13.874
2.439 45.250 13.883
2.436 45.056 13.884
2.433 44.885 13.892
2.431 44.783 13.895
2.428 44.599 13.908
2.425 44.412 13.914
2.422 44.230 13.925
2.418 44.044 13.924
2.415 43.858 13.922
2.412 43.678 13.929
2.409 43.489 13.926
2.405 43.307 13.912
2.402 43.126 13.904
2.399 42.933 13.908
2.396 42.747 13.913
2.392 42.571 13.905
2.389 42.380 13.902
2.386 42.196 13.906
2.382 42.013 13.901
2.379 41.833 13.901
2.376 41.648 13.908
2.374 41.544 13.916
2.371 41.369 13.925
2.368 41.189 13.933
2.364 40.991 13.936
2.361 40.817 13.926
2.357 40.621 13.918
2.354 40.445 13.918
2.351 40.258 13.922
2.347 40.070 13.916
2.344 39.890 13.903
2.340 39.706 13.901
2.337 39.513 13.903
2.333 39.342 13.902
2.330 39.148 13.897
2.326 38.961 13.895
2.323 38.784 13.896
2.320 38.593 13.901
2.317 38.413 13.902
2.314 38.228 13.902
2.311 38.039 13.897
2.308 37.863 13.894
2.306 37.771 13.893
2.305 37.663 13.903
2.302 37.490 13.904
2.298 37.300 13.898
2.295 37.113 13.892
2.292 36.937 13.883
2.288 36.751 13.888
2.285 36.563 13.901
2.281 36.370 13.904
2.278 36.193 13.887
2.274 36.003 13.875
2.270 35.825 13.889
2.267 35.647 13.900
2.265 35.546 13.896
2.263 35.444 13.898
2.259 35.270 13.891
2.256 35.086 13.892
2.252 34.900 13.901
2.248 34.707 13.894
2.245 34.536 13.876
2.243 34.434 13.870
2.239 34.254 13.878
2.236 34.077 13.883
2.234 33.970 13.881
2.231 33.791 13.865
2.227 33.602 13.872
2.224 33.423 13.881
2.222 33.322 13.878
2.219 33.149 13.886
2.217 33.046 13.891
2.213 32.866 13.879
2.210 32.677 13.877
2.206 32.504 13.875
2.203 32.308 13.868
2.199 32.123 13.877
2.196 31.942 13.891
2.192 31.753 13.896
2.188 31.577 13.881
2.184 31.379 13.877
2.181 31.205 13.869
2.177 31.020 13.864
2.175 30.918 13.861
2.171 30.737 13.859
2.168 30.554 13.854
2.164 30.378 13.854
2.162 30.279 13.856
2.160 30.176 13.851
2.157 29.997 13.860
2.153 29.813 13.865
2.149 29.635 13.860
2.146 29.442 13.857
2.142 29.257 13.862
2.138 29.075 13.860
2.134 28.882 13.857
2.131 28.702 13.864
2.127 28.527 13.867
2.123 28.330 13.857
2.119 28.150 13.847
2.116 27.969 13.859
2.112 27.776 13.863
2.108 27.598 13.861
2.105 27.404 13.873
2.101 27.226 13.878
2.097 27.040 13.875
2.095 26.939 13.878
2.092 26.767 13.886
2.088 26.576 13.887
2.085 26.391 13.879
2.081 26.206 13.877
2.078 26.025 13.882
2.074 25.839 13.874
2.071 25.656 13.871
2.067 25.462 13.873
2.063 25.286 13.870
2.060 25.102 13.872
2.056 24.910 13.873
2.052 24.725 13.863
2.048 24.539 13.849
2.044 24.361 13.851
2.040 24.172 13.865
2.036 23.987 13.875
2.032 23.803 13.885
2.028 23.625 13.880
2.026 23.523 13.869
2.022 23.343 13.858
2.017 23.149 13.855
2.014 22.970 13.851
2.010 22.789 13.848
2.006 22.593 13.858
2.002 22.419 13.866
1.998 22.230 13.861
1.995 22.045 13.860
1.991 21.858 13.856
1.987 21.676 13.850
1.983 21.485 13.845
1.979 21.305 13.846
1.976 21.126 13.854
1.972 20.943 13.870
1.970 20.842 13.874
1.966 20.664 13.865
1.962 20.478 13.862
1.957 20.285 13.857
1.953 20.106 13.846
1.949 19.914 13.847
1.945 19.736 13.853
1.942 19.633 13.851
1.938 19.457 13.856
1.934 19.267 13.847
1.930 19.086 13.833
1.926 18.898 13.825
1.922 18.718 13.823
1.918 18.521 13.806
1.914 18.335 13.791
1.911 18.170 13.802
1.909 18.057 13.810
1.907 17.957 13.803
1.903 17.789 13.789
1.901 17.683 13.794
1.898 17.506 13.810
1.894 17.329 13.829
1.891 17.139 13.845
1.887 16.949 13.852
1.883 16.775 13.850
1.879 16.585 13.843
1.877 16.480 13.837
1.873 16.303 13.836
1.869 16.121 13.838
1.865 15.938 13.843
1.861 15.749 13.844
1.857 15.569 13.839
1.852 15.371 13.832
1.848 15.180 13.832
1.845 15.012 13.836
1.840 14.813 13.840
1.836 14.640 13.829
1.834 14.535 13.826
1.830 14.355 13.828
1.827 14.170 13.847
1.822 13.979 13.844
1.819 13.804 13.832
1.816 13.699 13.826
1.812 13.518 13.827
1.808 13.331 13.817
1.804 13.144 13.792
1.800 12.947 13.782
1.796 12.773 13.788
1.792 12.583 13.802
1.788 12.391 13.810
1.784 12.217 13.801
1.780 12.031 13.793
1.776 11.843 13.782
1.773 11.741 13.779
1.770 11.565 13.771
1.765 11.368 13.777
1.761 11.183 13.784
1.757 10.997 13.777
1.753 10.815 13.793
1.749 10.634 13.827
1.746 10.458 13.839
1.741 10.261 13.838
1.737 10.073 13.842
1.733 9.896 13.829
1.730 9.794 13.821
1.728 9.691 13.826
1.724 9.509 13.833
1.720 9.333 13.839
1.715 9.142 13.843
1.712 8.968 13.852
1.707 8.771 13.864
1.703 8.581 13.856
1.698 8.399 13.831
1.696 8.297 13.815
1.691 8.112 13.805
1.687 7.933 13.813
1.683 7.743 13.832
1.679 7.554 13.837
1.675 7.365 13.821
1.671 7.188 13.820
1.666 6.994 13.826
1.662 6.807 13.820
1.658 6.619 13.811
1.654 6.432 13.812
1.650 6.255 13.829
1.646 6.057 13.843
1.642 5.879 13.842
1.637 5.687 13.839
1.633 5.502 13.837
1.629 5.318 13.832
1.627 5.216 13.836
1.623 5.043 13.839
1.619 4.848 13.833
1.615 4.658 13.828
1.611 4.468 13.829
1.607 4.295 13.830
1.603 4.100 13.841
1.601 4.009 13.842
2.782 59.964 13.841
2.779 59.794 13.840
2.778 59.688 13.857
2.775 59.506 13.872
2.772 59.317 13.871
2.769 59.133 13.865
2.766 58.951 13.847
2.763 58.769 13.842
2.760 58.579 13.848
2.757 58.380 13.857
2.754 58.212 13.858
2.750 58.016 13.855
2.747 57.834 13.853
2.744 57.652 13.852
2.740 57.460 13.844
2.737 57.277 13.842
2.734 57.100 13.855
2.733 56.999 13.854
2.730 56.819 13.861
2.728 56.717 13.869
2.725 56.534 13.869
2.722 56.352 13.867
2.719 56.163 13.863
2.716 55.972 13.859
2.713 55.797 13.854
2.711 55.692 13.845
2.708 55.519 13.839
2.705 55.332 13.839
2.702 55.139 13.841
2.700 54.960 13.844
2.697 54.771 13.853
2.694 54.590 13.856
2.691 54.406 13.851
2.689 54.302 13.860
2.687 54.123 13.885
2.684 53.932 13.892
2.680 53.754 13.876
2.677 53.562 13.862
2.674 53.386 13.854
2.671 53.201 13.858
2.668 53.008 13.860
2.665 52.832 13.843
2.661 52.638 13.838
2.659 52.459 13.843
2.655 52.278 13.847
2.652 52.083 13.851
2.649 51.895 13.858
2.646 51.722 13.860
2.643 51.531 13.851
2.640 51.350 13.848
2.636 51.163 13.846
2.635 51.061 13.841
2.632 50.890 13.843
2.630 50.786 13.848
2.627 50.606 13.852
2.625 50.420 13.861
2.622 50.233 13.864
2.619 50.054 13.870
2.616 49.861 13.881
2.613 49.678 13.875
2.610 49.502 13.869
2.608 49.309 13.874
2.605 49.128 13.867
2.602 48.941 13.863
2.599 48.754 13.869
2.596 48.571 13.871
2.593 48.382 13.865
2.590 48.209 13.864
2.586 48.010 13.866
2.583 47.835 13.861
2.580 47.645 13.856
2.577 47.469 13.860
2.574 47.278 13.867
2.571 47.088 13.872
2.568 46.915 13.870
2.564 46.720 13.863
2.561 46.542 13.859
2.558 46.359 13.866
2.555 46.170 13.868
2.551 45.985 13.860
2.548 45.803 13.860
2.545 45.612 13.868
2.542 45.434 13.879
2.538 45.249 13.887
2.535 45.065 13.884
2.533 44.962 13.880
2.530 44.788 13.890
2.529 44.686 13.900
2.526 44.512 13.904
2.522 44.324 13.911
2.519 44.137 13.916
2.517 44.036 13.909
2.514 43.858 13.908
2.511 43.676 13.916
2.508 43.496 13.913
2.506 43.395 13.912
2.503 43.215 13.901
2.500 43.033 13.903
2.496 42.845 13.917
2.493 42.655 13.914
2.490 42.474 13.902
2.487 42.294 13.904
2.483 42.103 13.902
2.480 41.928 13.891
2.476 41.734 13.893
2.473 41.557 13.903
2.470 41.367 13.915
2.468 41.266 13.915
2.465 41.094 13.924
2.462 40.904 13.924
2.458 40.725 13.915
2.455 40.528 13.910
2.451 40.348 13.910
2.448 40.182 13.903
2.446 40.076 13.899
2.442 39.887 13.891
2.440 39.783 13.887
2.437 39.617 13.894
2.434 39.425 13.898
2.431 39.241 13.892
2.427 39.060 13.883
2.424 38.871 13.883
2.421 38.687 13.891
2.418 38.506 13.899
2.414 38.313 13.901
2.412 38.142 13.898
2.410 38.037 13.896
2.407 37.854 13.886
2.404 37.672 13.894
2.401 37.492 13.899
2.397 37.297 13.897
2.394 37.119 13.891
2.391 36.935 13.879
2.387 36.742 13.883
2.384 36.572 13.897
2.381 36.382 13.901
2.379 36.284 13.893
2.377 36.181 13.890
2.373 36.018 13.891
2.372 35.926 13.894
2.369 35.814 13.905
2.367 35.712 13.902
2.364 35.552 13.899
2.360 35.358 13.891
2.357 35.183 13.883
2.353 34.991 13.892
2.349 34.808 13.896
2.345 34.616 13.883
2.342 34.443 13.873
2.338 34.249 13.882
2.335 34.065 13.886
2.332 33.886 13.871
2.328 33.699 13.864
2.326 33.600 13.874
2.323 33.419 13.882
2.320 33.236 13.882
2.316 33.055 13.895
2.314 32.954 13.890
2.311 32.774 13.878
2.307 32.588 13.876
2.303 32.397 13.872
2.300 32.224 13.865
2.296 32.030 13.869
2.293 31.848 13.884
2.289 31.661 13.881
2.286 31.484 13.872
2.282 31.289 13.873
2.278 31.113 13.866
2.274 30.922 13.863
2.271 30.738 13.861
2.267 30.546 13.856
2.263 30.368 13.854
2.260 30.189 13.854
2.258 30.085 13.861
2.254 29.912 13.872
2.250 29.719 13.868
2.247 29.536 13.857
2.243 29.356 13.860
2.239 29.160 13.863
2.235 28.986 13.857
2.232 28.797 13.862
2.228 28.608 13.872
2.224 28.430 13.864
2.220 28.239 13.849
2.216 28.050 13.852
2.213 27.875 13.872
2.209 27.686 13.868
2.206 27.509 13.868
2.204 27.418 13.874
2.202 27.308 13.884
2.199 27.140 13.882
2.195 26.949 13.882
2.191 26.761 13.885
2.188 26.576 13.885
2.184 26.395 13.878
2.180 26.207 13.871
2.177 26.022 13.872
2.175 25.922 13.868
2.171 25.746 13.865
2.168 25.564 13.870
2.164 25.377 13.867
2.160 25.190 13.863
2.157 25.006 13.866
2.153 24.822 13.862
2.151 24.722 13.859
2.147 24.550 13.846
2.143 24.353 13.848
2.139 24.172 13.857
2.135 23.991 13.867
2.131 23.798 13.882
2.127 23.620 13.885
2.123 23.438 13.876
2.119 23.250 13.865
2.115 23.061 13.863
2.111 22.880 13.858
2.107 22.696 13.861
2.103 22.502 13.871
2.099 22.326 13.868
2.096 22.141 13.863
2.092 21.951 13.864
2.090 21.847 13.861
2.086 21.680 13.852
2.084 21.580 13.852
2.080 21.399 13.849
2.077 21.215 13.851
2.073 21.026 13.862
2.069 20.843 13.866
2.065 20.656 13.861
2.061 20.479 13.863
2.056 20.286 13.858
2.052 20.106 13.852
2.048 19.922 13.848
2.046 19.820 13.845
2.042 19.647 13.851
2.037 19.454 13.855
2.033 19.269 13.848
2.029 19.086 13.836
2.025 18.893 13.829
2.021 18.717 13.822
2.017 18.526 13.808
2.013 18.341 13.806
2.010 18.158 13.816
2.006 17.973 13.812
2.002 17.783 13.797
1.999 17.604 13.801
1.995 17.410 13.821
1.992 17.234 13.838
1.988 17.047 13.850
1.984 16.860 13.851
1.980 16.677 13.845
1.976 16.486 13.840
1.972 16.309 13.836
1.968 16.111 13.838
1.964 15.943 13.842
1.960 15.745 13.843
1.956 15.564 13.840
1.952 15.375 13.838
1.948 15.191 13.837
1.943 15.005 13.835
1.940 14.822 13.835
1.935 14.631 13.820
1.931 14.442 13.822
1.928 14.265 13.839
1.924 14.085 13.850
1.922 13.985 13.853
1.920 13.884 13.843
1.916 13.701 13.835
1.912 13.517 13.835
1.908 13.333 13.822
1.903 13.141 13.799
1.899 12.953 13.781
1.895 12.771 13.788
1.891 12.586 13.805
1.887 12.403 13.814
1.885 12.301 13.814
1.881 12.121 13.797
1.877 11.934 13.781
1.872 11.741 13.767
1.868 11.552 13.759
1.864 11.369 13.778
1.860 11.191 13.786
1.858 11.091 13.775
1.854 10.908 13.779
1.850 10.730 13.810
1.846 10.535 13.834
1.842 10.352 13.835
1.838 10.173 13.836
1.834 9.985 13.824
1.831 9.887 13.822
1.829 9.783 13.814
1.825 9.612 13.822
1.821 9.419 13.833
1.817 9.242 13.841
1.814 9.139 13.847
1.810 8.961 13.855
1.806 8.771 13.865
1.802 8.593 13.849
1.799 8.493 13.831
1.797 8.392 13.822
1.795 8.289 13.807
1.790 8.108 13.802
1.787 7.932 13.814
1.783 7.753 13.834
1.781 7.650 13.845
1.778 7.550 13.839
1.774 7.376 13.829
1.772 7.279 13.832
1.770 7.175 13.826
1.766 7.004 13.824
1.763 6.895 13.823
1.759 6.718 13.813
1.755 6.521 13.810
1.751 6.339 13.824
1.747 6.163 13.842
1.743 5.971 13.852
1.739 5.788 13.849
1.734 5.598 13.843
1.730 5.410 13.832
1.726 5.219 13.830
1.722 5.034 13.842
1.718 4.848 13.838
1.714 4.663 13.836
1.710 4.474 13.837
1.706 4.282 13.834
1.702 4.103 13.846
1.699 3.922 13.858
2.881 59.970 13.833
2.878 59.784 13.849
2.875 59.592 13.864
2.873 59.414 13.865
2.870 59.239 13.869
2.868 59.136 13.872
2.867 59.034 13.860
2.864 58.855 13.846
2.860 58.665 13.853
2.858 58.492 13.863
2.854 58.297 13.864
2.851 58.118 13.856
2.848 57.923 13.852
2.845 57.741 13.847
2.841 57.555 13.839
2.838 57.376 13.836
2.835 57.182 13.844
2.832 56.994 13.855
2.829 56.817 13.858
2.826 56.629 13.855
2.823 56.440 13.855
2.820 56.261 13.853
2.817 56.067 13.852
2.814 55.883 13.851
2.811 55.700 13.846
2.808 55.528 13.839
2.806 55.425 13.842
2.803 55.234 13.843
2.800 55.050 13.853
2.797 54.863 13.861
2.795 54.677 13.866
2.793 54.573 13.859
2.790 54.409 13.855
2.787 54.213 13.869
2.785 54.035 13.893
2.783 53.933 13.902
2.780 53.748 13.884
2.777 53.568 13.864
2.773 53.384 13.855
2.770 53.193 13.858
2.767 53.019 13.858
2.766 52.917 13.846
2.762 52.737 13.831
2.759 52.556 13.826
2.756 52.364 13.833
2.755 52.264 13.843
2.752 52.094 13.852
2.749 51.900 13.859
2.745 51.715 13.866
2.742 51.532 13.860
2.740 51.429 13.852
2.737 51.253 13.847
2.734 51.071 13.845
2.731 50.881 13.846
2.728 50.706 13.850
2.727 50.603 13.857
2.724 50.428 13.863
2.722 50.327 13.860
2.720 50.142 13.863
2.717 49.960 13.871
2.714 49.771 13.870
2.711 49.595 13.863
2.708 49.396 13.861
2.705 49.220 13.855
2.702 49.030 13.851
2.700 48.858 13.858
2.698 48.752 13.866
2.695 48.574 13.872
2.692 48.384 13.867
2.689 48.204 13.864
2.686 48.019 13.868
2.683 47.830 13.863
2.680 47.651 13.862
2.677 47.463 13.863
2.673 47.275 13.867
2.670 47.098 13.870
2.667 46.906 13.865
2.664 46.727 13.855
2.661 46.542 13.852
2.657 46.354 13.861
2.654 46.173 13.867
2.651 45.987 13.865
2.648 45.804 13.863
2.644 45.623 13.869
2.641 45.428 13.877
2.638 45.239 13.886
2.635 45.065 13.882
2.631 44.876 13.884
2.628 44.696 13.894
2.626 44.596 13.890
2.623 44.415 13.890
2.620 44.229 13.899
2.617 44.048 13.904
2.614 43.861 13.905
2.610 43.674 13.914
2.607 43.496 13.912
2.604 43.308 13.896
2.602 43.203 13.897
2.599 43.030 13.904
2.596 42.844 13.917
2.593 42.670 13.916
2.589 42.474 13.901
2.586 42.288 13.900
2.583 42.108 13.895
2.579 41.927 13.883
2.576 41.731 13.886
2.573 41.551 13.894
2.569 41.372 13.907
2.566 41.186 13.916
2.563 40.994 13.917
2.559 40.806 13.914
2.556 40.627 13.905
2.553 40.450 13.904
2.551 40.348 13.899
2.547 40.159 13.888
2.544 39.991 13.880
2.540 39.792 13.886
2.537 39.618 13.897
2.534 39.425 13.905
2.530 39.247 13.901
2.527 39.063 13.890
2.525 38.958 13.890
2.522 38.781 13.892
2.519 38.603 13.902
2.516 38.409 13.907
2.512 38.219 13.906
2.509 38.045 13.894
2.506 37.858 13.878
2.503 37.671 13.885
2.500 37.491 13.892
2.497 37.297 13.895
2.494 37.119 13.893
2.490 36.938 13.881
2.487 36.746 13.883
2.483 36.556 13.891
2.480 36.383 13.896
2.476 36.193 13.889
2.473 36.006 13.898
2.470 35.833 13.913
2.467 35.729 13.907
2.465 35.624 13.905
2.462 35.464 13.901
2.458 35.267 13.890
2.454 35.082 13.890
2.452 34.982 13.890
2.449 34.805 13.887
2.445 34.624 13.877
2.441 34.437 13.870
2.438 34.252 13.881
2.435 34.067 13.887
2.431 33.883 13.876
2.427 33.693 13.866
2.424 33.519 13.871
2.422 33.418 13.875
2.419 33.236 13.878
2.416 33.054 13.890
2.412 32.860 13.887
2.410 32.759 13.879
2.407 32.598 13.878
2.405 32.498 13.881
2.401 32.307 13.876
2.398 32.122 13.869
2.394 31.941 13.874
2.391 31.755 13.881
2.387 31.571 13.874
2.383 31.388 13.873
2.381 31.285 13.869
2.378 31.107 13.867
2.374 30.928 13.868
2.370 30.743 13.863
2.366 30.549 13.856
2.363 30.367 13.854
2.359 30.189 13.851
2.355 29.994 13.858
2.352 29.813 13.863
2.348 29.632 13.862
2.344 29.446 13.859
2.341 29.255 13.862
2.337 29.074 13.861
2.335 28.973 13.864
2.331 28.796 13.865
2.328 28.613 13.867
2.326 28.513 13.859
2.322 28.337 13.843
2.318 28.144 13.839
2.315 27.971 13.864
2.313 27.870 13.878
2.309 27.688 13.876
2.305 27.503 13.870
2.302 27.319 13.879
2.298 27.130 13.878
2.294 26.947 13.873
2.291 26.764 13.874
2.287 26.576 13.878
2.284 26.395 13.872
2.280 26.205 13.861
2.276 26.025 13.861
2.273 25.844 13.862
2.271 25.743 13.861
2.267 25.553 13.868
2.264 25.381 13.869
2.260 25.195 13.861
2.256 24.997 13.857
2.252 24.824 13.851
2.248 24.630 13.839
2.244 24.449 13.837
2.240 24.264 13.838
2.236 24.079 13.845
2.233 23.897 13.857
2.229 23.708 13.875
2.225 23.523 13.883
2.221 23.343 13.872
2.217 23.156 13.867
2.212 22.968 13.861
2.209 22.788 13.854
2.205 22.599 13.864
2.201 22.413 13.863
2.197 22.230 13.858
2.194 22.057 13.864
2.192 21.958 13.872
2.190 21.853 13.872
2.186 21.682 13.866
2.182 21.491 13.859
2.178 21.303 13.858
2.175 21.124 13.861
2.170 20.932 13.864
2.166 20.749 13.860
2.162 20.566 13.856
2.159 20.385 13.864
2.154 20.205 13.858
2.152 20.102 13.857
2.148 19.922 13.849
2.143 19.728 13.850
2.140 19.552 13.857
2.137 19.450 13.852
2.133 19.269 13.849
2.129 19.089 13.845
2.125 18.901 13.835
2.123 18.799 13.833
2.119 18.616 13.816
2.115 18.435 13.810
2.111 18.248 13.821
2.108 18.067 13.828
2.104 17.877 13.818
2.100 17.693 13.807
2.097 17.515 13.818
2.093 17.328 13.830
2.090 17.137 13.834
2.086 16.947 13.842
2.082 16.771 13.845
2.080 16.663 13.840
2.076 16.502 13.843
2.074 16.397 13.847
2.070 16.215 13.847
2.066 16.029 13.847
2.062 15.838 13.843
2.058 15.649 13.839
2.054 15.468 13.841
2.050 15.288 13.841
2.045 15.098 13.835
2.041 14.915 13.829
2.037 14.726 13.820
2.033 14.535 13.814
2.029 14.348 13.832
2.026 14.173 13.851
2.022 13.989 13.853
2.018 13.796 13.850
2.014 13.609 13.846
2.010 13.430 13.841
2.007 13.329 13.828
2.003 13.136 13.805
1.999 12.968 13.787
1.997 12.864 13.787
1.993 12.677 13.800
1.989 12.487 13.814
1.986 12.316 13.817
1.983 12.206 13.805
1.979 12.024 13.785
1.974 11.835 13.767
1.970 11.651 13.756
1.966 11.467 13.771
1.962 11.277 13.785
1.958 11.095 13.778
1.954 10.909 13.784
1.950 10.718 13.816
1.946 10.537 13.834
1.942 10.360 13.832
1.938 10.171 13.828
1.936 10.069 13.829
1.931 9.892 13.813
1.929 9.801 13.801
1.927 9.692 13.806
1.923 9.512 13.823
1.919 9.331 13.838
1.916 9.229 13.836
1.912 9.055 13.841
1.908 8.869 13.850
1.904 8.677 13.846
1.899 8.488 13.820
1.895 8.301 13.804
1.890 8.106 13.805
1.887 7.936 13.819
1.883 7.743 13.834
1.878 7.553 13.840
1.874 7.371 13.834
1.870 7.185 13.832
1.868 7.082 13.838
1.864 6.905 13.835
1.861 6.804 13.824
1.857 6.626 13.814
1.853 6.439 13.825
1.849 6.251 13.847
1.845 6.073 13.858
1.843 5.977 13.865
1.841 5.871 13.858
1.837 5.692 13.853
1.832 5.510 13.837
1.830 5.411 13.834
1.828 5.309 13.824
1.824 5.131 13.831
1.820 4.938 13.841
1.816 4.758 13.841
1.812 4.568 13.838
1.808 4.385 13.836
1.806 4.284 13.840
1.802 4.102 13.849
1.799 3.918 13.858
2.982 59.967 13.830
2.979 59.788 13.844
2.976 59.608 13.858
2.973 59.414 13.859
2.972 59.313 13.865
2.969 59.130 13.865
2.966 58.959 13.850
2.963 58.762 13.849
2.960 58.574 13.864
2.957 58.391 13.872
2.954 58.203 13.870
2.950 58.020 13.861
2.947 57.841 13.857
2.944 57.647 13.848
2.940 57.462 13.843
2.937 57.282 13.845
2.934 57.090 13.855
2.931 56.901 13.863
2.928 56.721 13.861
2.925 56.535 13.858
2.922 56.345 13.857
2.919 56.169 13.855
2.916 55.979 13.853
2.913 55.793 13.852
2.910 55.604 13.847
2.907 55.426 13.845
2.904 55.236 13.846
2.901 55.051 13.857
2.898 54.866 13.869
2.896 54.688 13.867
2.894 54.585 13.854
2.891 54.404 13.845
2.888 54.219 13.861
2.885 54.030 13.882
2.882 53.835 13.882
2.879 53.659 13.866
2.876 53.474 13.855
2.873 53.298 13.855
2.871 53.194 13.865
2.868 53.011 13.867
2.865 52.833 13.850
2.862 52.641 13.833
2.859 52.458 13.836
2.856 52.273 13.849
2.852 52.087 13.854
2.849 51.898 13.863
2.846 51.719 13.871
2.843 51.527 13.866
2.840 51.359 13.856
2.838 51.254 13.849
2.837 51.154 13.854
2.833 50.972 13.850
2.831 50.792 13.856
2.828 50.608 13.866
2.825 50.414 13.866
2.822 50.240 13.868
2.819 50.051 13.871
2.816 49.865 13.873
2.813 49.677 13.861
2.810 49.495 13.857
2.808 49.315 13.856
2.805 49.130 13.848
2.802 48.941 13.855
2.799 48.751 13.869
2.796 48.570 13.873
2.793 48.391 13.864
2.790 48.202 13.857
2.787 48.022 13.861
2.784 47.832 13.859
2.781 47.653 13.862
2.777 47.458 13.861
2.774 47.287 13.859
2.773 47.183 13.857
2.770 47.006 13.859
2.766 46.825 13.849
2.764 46.722 13.849
2.761 46.542 13.850
2.758 46.356 13.858
2.755 46.172 13.872
2.752 45.981 13.873
2.748 45.801 13.870
2.745 45.615 13.874
2.742 45.440 13.881
2.738 45.241 13.881
2.735 45.063 13.881
2.732 44.875 13.884
2.729 44.700 13.889
2.725 44.503 13.890
2.722 44.327 13.886
2.719 44.134 13.890
2.716 43.958 13.897
2.713 43.765 13.907
2.710 43.590 13.912
2.708 43.488 13.904
2.705 43.308 13.893
2.701 43.122 13.895
2.698 42.943 13.915
2.695 42.746 13.917
2.692 42.566 13.902
2.688 42.386 13.894
2.685 42.196 13.891
2.681 42.011 13.879
2.678 41.844 13.878
2.677 41.738 13.886
2.673 41.552 13.887
2.670 41.366 13.894
2.667 41.183 13.904
2.663 40.996 13.903
2.660 40.818 13.903
2.657 40.627 13.899
2.653 40.443 13.893
2.650 40.263 13.893
2.646 40.073 13.885
2.643 39.886 13.883
2.639 39.700 13.899
2.636 39.525 13.907
2.633 39.332 13.909
2.629 39.148 13.906
2.626 38.972 13.892
2.623 38.782 13.889
2.620 38.593 13.899
2.617 38.413 13.902
2.613 38.228 13.900
2.610 38.040 13.888
2.607 37.863 13.875
2.605 37.760 13.870
2.602 37.576 13.878
2.599 37.398 13.883
2.596 37.209 13.882
2.593 37.035 13.878
2.591 36.924 13.880
2.588 36.745 13.881
2.584 36.564 13.888
2.581 36.374 13.893
2.577 36.196 13.888
2.574 36.010 13.894
2.570 35.831 13.907
2.566 35.636 13.898
2.562 35.451 13.884
2.559 35.267 13.879
2.555 35.085 13.885
2.551 34.897 13.891
2.548 34.716 13.883
2.544 34.531 13.877
2.541 34.343 13.877
2.537 34.158 13.888
2.534 33.975 13.883
2.530 33.791 13.866
2.527 33.601 13.863
2.523 33.426 13.864
2.520 33.237 13.870
2.516 33.049 13.880
2.513 32.870 13.878
2.511 32.766 13.871
2.508 32.592 13.872
2.504 32.407 13.874
2.501 32.224 13.869
2.497 32.027 13.866
2.493 31.850 13.873
2.490 31.658 13.872
2.486 31.474 13.868
2.482 31.299 13.867
2.480 31.197 13.871
2.477 31.017 13.874
2.473 30.828 13.870
2.470 30.651 13.865
2.466 30.458 13.868
2.462 30.279 13.862
2.460 30.175 13.855
2.456 30.000 13.860
2.453 29.814 13.867
2.449 29.631 13.867
2.445 29.439 13.866
2.442 29.262 13.869
2.438 29.074 13.872
2.435 28.899 13.875
2.431 28.705 13.875
2.427 28.513 13.865
2.423 28.334 13.846
2.419 28.154 13.840
2.416 27.969 13.863
2.412 27.781 13.871
2.408 27.590 13.862
2.404 27.404 13.865
2.401 27.227 13.875
2.397 27.039 13.875
2.393 26.851 13.866
2.390 26.677 13.867
2.386 26.483 13.869
2.382 26.297 13.859
2.379 26.120 13.855
2.375 25.925 13.857
2.372 25.753 13.859
2.368 25.554 13.867
2.365 25.378 13.867
2.361 25.191 13.854
2.357 25.005 13.846
2.353 24.820 13.844
2.349 24.634 13.839
2.345 24.449 13.839
2.341 24.260 13.841
2.337 24.083 13.838
2.333 23.891 13.844
2.330 23.717 13.866
2.326 23.523 13.875
2.322 23.342 13.873
2.318 23.162 13.872
2.314 22.972 13.865
2.311 22.871 13.865
2.308 22.693 13.867
2.304 22.512 13.872
2.300 22.320 13.865
2.296 22.137 13.865
2.293 21.956 13.876
2.289 21.767 13.880
2.285 21.585 13.872
2.281 21.405 13.869
2.277 21.212 13.869
2.274 21.034 13.873
2.270 20.841 13.872
2.266 20.661 13.871
2.262 20.474 13.878
2.258 20.293 13.877
2.253 20.107 13.867
2.249 19.920 13.853
2.244 19.729 13.845
2.240 19.547 13.848
2.236 19.369 13.850
2.232 19.178 13.849
2.228 18.993 13.844
2.224 18.801 13.833
2.220 18.629 13.816
2.218 18.527 13.805
2.214 18.335 13.814
2.211 18.163 13.835
2.207 17.975 13.830
2.203 17.790 13.813
2.200 17.597 13.812
2.196 17.413 13.815
2.192 17.231 13.813
2.188 17.039 13.814
2.185 16.858 13.822
2.181 16.678 13.828
2.177 16.489 13.840
2.173 16.315 13.851
2.169 16.118 13.854
2.165 15.929 13.851
2.161 15.747 13.840
2.157 15.567 13.834
2.153 15.377 13.833
2.148 15.193 13.830
2.144 15.004 13.823
2.140 14.814 13.809
2.136 14.628 13.806
2.132 14.450 13.817
2.128 14.262 13.839
2.124 14.070 13.849
2.121 13.898 13.853
2.119 13.797 13.860
2.115 13.624 13.858
2.113 13.524 13.851
2.111 13.421 13.849
2.107 13.242 13.828
2.104 13.146 13.813
2.102 13.041 13.806
2.098 12.869 13.794
2.094 12.685 13.798
2.090 12.489 13.816
2.088 12.385 13.818
2.084 12.225 13.805
2.082 12.126 13.795
2.080 12.022 13.779
2.075 11.833 13.764
2.071 11.652 13.761
2.067 11.464 13.776
2.064 11.282 13.792
2.059 11.090 13.784
2.055 10.910 13.784
2.051 10.727 13.812
2.047 10.542 13.826
2.045 10.441 13.828
2.041 10.262 13.827
2.037 10.074 13.822
2.032 9.886 13.802
2.027 9.690 13.800
2.024 9.521 13.821
2.020 9.330 13.839
2.017 9.228 13.839
2.014 9.056 13.847
2.009 8.873 13.857
2.007 8.776 13.859
2.005 8.673 13.842
2.000 8.482 13.817
1.996 8.314 13.811
1.994 8.208 13.817
1.990 8.028 13.826
1.986 7.837 13.839
1.982 7.655 13.849
1.979 7.551 13.844
1.975 7.362 13.836
1.971 7.184 13.836
1.967 7.007 13.839
1.965 6.907 13.840
1.960 6.719 13.827
1.958 6.616 13.820
1.954 6.444 13.834
1.950 6.249 13.855
1.946 6.070 13.863
1.942 5.886 13.864
1.938 5.692 13.858
1.933 5.498 13.839
1.929 5.324 13.830
1.925 5.126 13.836
1.921 4.943 13.844
1.917 4.757 13.845
1.913 4.565 13.838
1.909 4.378 13.831
1.905 4.198 13.836
1.901 4.005 13.844
3.081 59.871 13.837
3.079 59.690 13.862
3.076 59.501 13.868
3.073 59.325 13.872
3.070 59.138 13.869
3.067 58.947 13.854
3.064 58.761 13.853
3.061 58.576 13.865
3.059 58.475 13.863
3.057 58.304 13.869
3.055 58.198 13.875
3.052 58.019 13.866
3.048 57.838 13.857
3.045 57.648 13.851
3.042 57.472 13.840
3.038 57.282 13.837
3.035 57.088 13.846
3.032 56.915 13.856
3.031 56.808 13.853
3.028 56.629 13.852
3.025 56.439 13.853
3.022 56.259 13.850
3.018 56.075 13.845
3.017 55.975 13.850
3.014 55.797 13.852
3.011 55.606 13.851
3.008 55.428 13.847
3.005 55.234 13.848
3.002 55.054 13.860
3.000 54.865 13.869
2.996 54.672 13.867
2.994 54.504 13.852
2.992 54.404 13.841
2.990 54.303 13.848
2.988 54.121 13.862
2.985 53.944 13.869
2.982 53.756 13.864
2.978 53.568 13.853
2.975 53.382 13.855
2.972 53.200 13.866
2.969 53.012 13.867
2.966 52.823 13.850
2.963 52.645 13.836
2.960 52.456 13.841
2.957 52.273 13.853
2.954 52.089 13.862
2.951 51.900 13.870
2.947 51.712 13.874
2.946 51.610 13.867
2.943 51.435 13.862
2.940 51.259 13.855
2.936 51.072 13.852
2.933 50.879 13.854
2.931 50.705 13.865
2.929 50.600 13.873
2.926 50.427 13.868
2.923 50.234 13.866
2.920 50.051 13.867
2.917 49.862 13.865
2.914 49.685 13.855
2.912 49.502 13.848
2.909 49.309 13.850
2.906 49.127 13.845
2.903 48.941 13.850
2.900 48.761 13.870
2.897 48.564 13.867
2.894 48.396 13.857
2.892 48.295 13.851
2.889 48.105 13.851
2.886 47.928 13.856
2.883 47.740 13.858
2.880 47.557 13.861
2.877 47.373 13.853
2.874 47.190 13.850
2.871 47.000 13.853
2.867 46.817 13.845
2.864 46.633 13.842
2.861 46.453 13.847
2.858 46.268 13.860
2.855 46.075 13.874
2.851 45.895 13.873
2.848 45.709 13.874
2.845 45.524 13.881
2.842 45.343 13.881
2.838 45.153 13.875
2.835 44.969 13.874
2.832 44.787 13.877
2.828 44.606 13.878
2.825 44.414 13.873
2.822 44.228 13.871
2.818 44.043 13.875
2.816 43.870 13.887
2.812 43.677 13.895
2.811 43.576 13.898
2.807 43.399 13.890
2.804 43.219 13.891
2.801 43.030 13.905
2.798 42.845 13.925
2.795 42.661 13.918
2.791 42.474 13.898
2.788 42.293 13.897
2.785 42.109 13.891
2.781 41.921 13.884
2.778 41.740 13.885
2.776 41.636 13.878
2.773 41.461 13.874
2.770 41.283 13.879
2.766 41.088 13.886
2.763 40.906 13.888
2.760 40.720 13.894
2.756 40.537 13.888
2.753 40.360 13.881
2.751 40.254 13.884
2.748 40.079 13.882
2.744 39.895 13.885
2.741 39.700 13.899
2.737 39.521 13.905
2.736 39.420 13.903
2.732 39.247 13.908
2.729 39.060 13.898
2.725 38.866 13.885
2.723 38.697 13.890
2.721 38.594 13.897
2.718 38.410 13.902
2.715 38.222 13.900
2.711 38.041 13.887
2.708 37.868 13.877
2.705 37.669 13.876
2.702 37.484 13.880
2.699 37.304 13.882
2.696 37.118 13.881
2.692 36.932 13.881
2.689 36.747 13.885
2.686 36.564 13.887
2.682 36.383 13.889
2.679 36.195 13.884
2.675 36.000 13.887
2.671 35.827 13.896
2.668 35.643 13.891
2.665 35.542 13.879
2.662 35.357 13.870
2.658 35.183 13.879
2.655 34.993 13.886
2.651 34.802 13.889
2.647 34.623 13.874
2.644 34.439 13.870
2.640 34.255 13.876
2.637 34.072 13.879
2.633 33.880 13.871
2.630 33.693 13.863
2.626 33.519 13.866
2.623 33.327 13.865
2.619 33.142 13.873
2.616 32.955 13.878
2.612 32.778 13.867
2.610 32.670 13.869
2.607 32.499 13.872
2.604 32.310 13.879
2.602 32.209 13.875
2.598 32.034 13.869
2.595 31.855 13.869
2.591 31.662 13.870
2.587 31.477 13.870
2.584 31.298 13.872
2.580 31.108 13.869
2.576 30.922 13.870
2.572 30.731 13.865
2.569 30.559 13.866
2.565 30.368 13.870
2.562 30.192 13.863
2.560 30.089 13.868
2.556 29.906 13.876
2.552 29.726 13.876
2.549 29.532 13.873
2.545 29.351 13.871
2.541 29.167 13.870
2.538 28.987 13.874
2.534 28.789 13.884
2.530 28.618 13.879
2.526 28.428 13.868
2.522 28.236 13.852
2.519 28.060 13.863
2.517 27.959 13.868
2.513 27.784 13.866
2.509 27.595 13.852
2.506 27.413 13.858
2.502 27.218 13.875
2.499 27.043 13.879
2.495 26.858 13.869
2.493 26.755 13.869
2.489 26.581 13.866
2.486 26.394 13.864
2.482 26.205 13.860
2.478 26.018 13.859
2.475 25.841 13.857
2.471 25.654 13.860
2.468 25.465 13.864
2.464 25.282 13.857
2.460 25.097 13.849
2.456 24.909 13.847
2.453 24.733 13.847
2.451 24.626 13.844
2.447 24.454 13.848
2.443 24.267 13.853
2.439 24.084 13.844
2.435 23.897 13.847
2.431 23.701 13.864
2.427 23.525 13.873
2.423 23.346 13.878
2.419 23.150 13.876
2.415 22.970 13.868
2.411 22.788 13.865
2.407 22.604 13.868
2.403 22.424 13.866
2.401 22.325 13.866
2.399 22.221 13.860
2.396 22.043 13.866
2.392 21.870 13.877
2.389 21.683 13.882
2.387 21.584 13.884
2.385 21.482 13.878
2.381 21.309 13.874
2.377 21.123 13.875
2.375 21.020 13.881
2.371 20.857 13.880
2.369 20.756 13.875
2.367 20.657 13.881
2.363 20.477 13.884
2.359 20.286 13.876
2.354 20.097 13.870
2.351 19.932 13.857
2.348 19.840 13.846
2.346 19.729 13.848
2.342 19.554 13.849
2.337 19.354 13.850
2.334 19.178 13.852
2.330 19.003 13.852
2.328 18.902 13.845
2.325 18.801 13.843
2.321 18.621 13.831
2.318 18.437 13.830
2.314 18.253 13.841
2.311 18.064 13.853
2.308 17.964 13.844
2.305 17.793 13.821
2.301 17.602 13.815
2.297 17.416 13.813
2.293 17.223 13.807
2.290 17.045 13.807
2.286 16.858 13.808
2.282 16.676 13.819
2.278 16.491 13.835
2.275 16.301 13.850
2.271 16.123 13.858
2.267 15.941 13.855
2.262 15.749 13.836
2.258 15.559 13.825
2.254 15.371 13.818
2.250 15.189 13.817
2.245 14.997 13.814
2.241 14.815 13.803
2.237 14.630 13.803
2.234 14.459 13.818
2.230 14.259 13.834
2.226 14.075 13.845
2.222 13.896 13.861
2.218 13.708 13.866
2.214 13.522 13.855
2.210 13.327 13.841
2.206 13.155 13.817
2.204 13.058 13.808
2.201 12.952 13.796
2.197 12.767 13.789
2.194 12.587 13.805
2.190 12.405 13.825
2.186 12.221 13.807
2.183 12.110 13.794
2.179 11.932 13.775
2.175 11.739 13.769
2.171 11.567 13.779
2.167 11.371 13.798
2.163 11.191 13.801
2.161 11.090 13.790
2.157 10.908 13.792
2.153 10.724 13.813
2.149 10.542 13.818
2.144 10.351 13.818
2.140 10.170 13.820
2.136 9.972 13.813
2.131 9.793 13.806
2.127 9.609 13.813
2.123 9.427 13.836
2.119 9.238 13.849
2.115 9.057 13.852
2.113 8.956 13.859
2.109 8.777 13.853
2.106 8.680 13.836
2.104 8.578 13.827
2.099 8.394 13.818
2.096 8.215 13.826
2.091 8.021 13.836
2.087 7.836 13.842
2.083 7.655 13.847
2.079 7.468 13.843
2.075 7.283 13.841
2.072 7.182 13.839
2.068 6.987 13.844
2.064 6.812 13.834
2.060 6.627 13.829
2.058 6.526 13.840
2.054 6.349 13.857
2.050 6.165 13.872
2.046 5.973 13.875
2.042 5.793 13.871
2.039 5.690 13.864
2.035 5.509 13.847
2.033 5.407 13.843
2.029 5.225 13.846
2.025 5.040 13.854
2.021 4.854 13.857
2.017 4.667 13.856
2.012 4.474 13.843
2.008 4.286 13.834
2.005 4.105 13.841
2.003 4.013 13.840
3.183 59.879 13.838
3.181 59.777 13.841
3.179 59.601 13.854
3.176 59.416 13.854
3.175 59.315 13.861
3.172 59.136 13.861
3.169 58.952 13.846
3.166 58.772 13.846
3.163 58.575 13.862
3.159 58.386 13.868
3.156 58.208 13.874
3.155 58.105 13.869
3.151 57.927 13.860
3.148 57.753 13.853
3.147 57.656 13.857
3.145 57.549 13.845
3.141 57.370 13.833
3.138 57.189 13.834
3.135 57.003 13.845
3.134 56.903 13.856
3.131 56.727 13.862
3.128 56.536 13.857
3.126 56.436 13.851
3.123 56.255 13.851
3.120 56.074 13.845
3.117 55.883 13.845
3.114 55.700 13.856
3.111 55.515 13.854
3.108 55.331 13.842
3.105 55.144 13.844
3.102 54.959 13.855
3.100 54.779 13.860
3.096 54.584 13.850
3.093 54.407 13.838
3.090 54.228 13.836
3.089 54.125 13.845
3.087 54.013 13.843
3.085 53.855 13.847
3.081 53.659 13.842
3.078 53.479 13.842
3.075 53.290 13.851
3.072 53.104 13.858
3.069 52.917 13.849
3.066 52.740 13.831
3.063 52.548 13.831
3.060 52.373 13.847
3.058 52.276 13.860
3.057 52.174 13.860
3.054 51.996 13.866
3.052 51.896 13.876
3.049 51.720 13.883
3.046 51.528 13.874
3.042 51.344 13.858
3.039 51.162 13.859
3.036 50.977 13.858
3.033 50.788 13.860
3.030 50.609 13.867
3.027 50.418 13.863
3.024 50.230 13.860
3.022 50.052 13.862
3.019 49.870 13.863
3.016 49.681 13.855
3.013 49.492 13.849
3.010 49.314 13.851
3.007 49.128 13.843
3.004 48.944 13.847
3.002 48.759 13.859
2.998 48.573 13.852
2.995 48.385 13.844
2.992 48.204 13.848
2.989 48.027 13.853
2.986 47.839 13.860
2.985 47.736 13.861
2.983 47.633 13.868
2.980 47.469 13.862
2.977 47.277 13.854
2.974 47.096 13.859
2.971 46.911 13.858
2.967 46.730 13.850
2.965 46.628 13.843
2.962 46.452 13.846
2.959 46.268 13.857
2.956 46.079 13.869
2.953 45.886 13.876
2.950 45.710 13.877
2.946 45.527 13.880
2.944 45.425 13.883
2.941 45.248 13.873
2.938 45.063 13.869
2.935 44.878 13.870
2.931 44.692 13.872
2.928 44.513 13.874
2.925 44.317 13.868
2.922 44.144 13.866
2.918 43.948 13.874
2.915 43.772 13.888
2.912 43.589 13.888
2.909 43.402 13.879
2.906 43.215 13.884
2.902 43.030 13.899
2.899 42.846 13.914
2.898 42.746 13.910
2.894 42.568 13.889
2.891 42.386 13.881
2.888 42.197 13.885
2.884 42.017 13.880
2.881 41.825 13.885
2.878 41.653 13.885
2.876 41.553 13.883
2.873 41.365 13.875
2.869 41.179 13.880
2.866 41.004 13.885
2.863 40.811 13.894
2.859 40.627 13.898
2.856 40.447 13.888
2.852 40.259 13.883
2.849 40.079 13.883
2.845 39.889 13.886
2.842 39.706 13.889
2.839 39.517 13.893
2.835 39.337 13.900
2.832 39.149 13.901
2.829 38.971 13.892
2.827 38.867 13.884
2.824 38.691 13.881
2.821 38.508 13.886
2.817 38.319 13.893
2.814 38.141 13.886
2.813 38.038 13.885
2.811 37.936 13.876
2.808 37.768 13.872
2.805 37.580 13.876
2.802 37.402 13.879
2.799 37.206 13.877
2.795 37.021 13.877
2.792 36.851 13.882
2.791 36.747 13.886
2.787 36.568 13.883
2.785 36.466 13.878
2.782 36.291 13.873
2.778 36.104 13.870
2.774 35.910 13.875
2.771 35.730 13.878
2.767 35.547 13.866
2.763 35.364 13.859
2.760 35.182 13.872
2.756 34.989 13.884
2.752 34.804 13.888
2.749 34.626 13.875
2.745 34.437 13.872
2.742 34.252 13.876
2.738 34.058 13.877
2.735 33.885 13.872
2.731 33.700 13.871
2.728 33.514 13.874
2.724 33.329 13.871
2.721 33.140 13.875
2.717 32.959 13.872
2.714 32.775 13.860
2.710 32.589 13.855
2.707 32.400 13.866
2.703 32.218 13.883
2.700 32.031 13.878
2.696 31.856 13.877
2.694 31.756 13.883
2.692 31.656 13.877
2.689 31.475 13.880
2.685 31.292 13.882
2.682 31.123 13.872
2.680 31.015 13.871
2.677 30.914 13.865
2.674 30.745 13.862
2.670 30.555 13.860
2.666 30.362 13.865
2.663 30.187 13.861
2.659 29.996 13.862
2.655 29.807 13.871
2.652 29.632 13.874
2.648 29.448 13.869
2.646 29.344 13.868
2.643 29.170 13.864
2.639 28.980 13.872
2.635 28.797 13.878
2.631 28.615 13.876
2.628 28.424 13.867
2.624 28.245 13.858
2.622 28.143 13.857
2.618 27.973 13.869
2.616 27.869 13.870
2.613 27.691 13.852
2.608 27.493 13.850
2.605 27.322 13.867
2.602 27.133 13.885
2.600 27.029 13.887
2.596 26.859 13.877
2.592 26.672 13.864
2.589 26.483 13.864
2.585 26.297 13.865
2.582 26.110 13.859
2.578 25.932 13.861
2.575 25.749 13.856
2.571 25.564 13.851
2.569 25.464 13.854
2.566 25.288 13.852
2.564 25.193 13.848
2.561 25.088 13.850
2.558 24.916 13.850
2.554 24.729 13.849
2.550 24.544 13.854
2.546 24.354 13.857
2.542 24.165 13.854
2.538 23.989 13.850
2.534 23.804 13.857
2.530 23.622 13.871
2.526 23.436 13.877
2.522 23.248 13.878
2.518 23.063 13.868
2.514 22.877 13.863
2.510 22.694 13.868
2.506 22.504 13.868
2.503 22.331 13.860
2.499 22.135 13.859
2.495 21.953 13.867
2.492 21.769 13.874
2.488 21.588 13.881
2.484 21.398 13.884
2.480 21.212 13.884
2.477 21.033 13.886
2.472 20.839 13.886
2.469 20.662 13.887
2.465 20.478 13.889
2.460 20.291 13.878
2.456 20.110 13.870
2.451 19.914 13.862
2.447 19.737 13.852
2.443 19.543 13.852
2.439 19.368 13.852
2.435 19.175 13.853
2.431 18.987 13.859
2.427 18.815 13.853
2.423 18.625 13.846
2.419 18.443 13.840
2.417 18.342 13.835
2.415 18.238 13.845
2.412 18.066 13.857
2.408 17.884 13.841
2.404 17.697 13.823
2.400 17.504 13.818
2.398 17.403 13.808
2.395 17.238 13.803
2.391 17.049 13.801
2.387 16.851 13.803
2.383 16.676 13.815
2.380 16.492 13.829
2.376 16.302 13.846
2.372 16.120 13.857
2.368 15.934 13.858
2.364 15.749 13.842
2.359 15.558 13.823
2.355 15.386 13.814
2.353 15.284 13.818
2.351 15.177 13.814
2.347 15.003 13.806
2.343 14.818 13.798
2.339 14.632 13.804
2.335 14.441 13.812
2.331 14.268 13.823
2.327 14.079 13.835
2.325 13.974 13.849
2.322 13.797 13.870
2.318 13.615 13.869
2.313 13.423 13.856
2.309 13.240 13.836
2.305 13.059 13.809
2.303 12.952 13.794
2.298 12.765 13.784
2.295 12.587 13.807
2.291 12.402 13.825
2.287 12.216 13.808
2.282 12.021 13.777
2.278 11.842 13.765
2.274 11.643 13.773
2.270 11.476 13.787
2.266 11.280 13.799
2.262 11.095 13.796
2.258 10.912 13.795
2.254 10.717 13.809
2.250 10.539 13.812
2.246 10.355 13.809
2.241 10.164 13.822
2.237 9.980 13.820
2.233 9.798 13.815
2.231 9.695 13.825
2.227 9.517 13.843
2.224 9.414 13.846
2.221 9.250 13.859
2.219 9.149 13.866
2.214 8.949 13.868
2.210 8.779 13.851
2.205 8.584 13.829
2.201 8.393 13.820
2.197 8.207 13.831
2.193 8.025 13.843
2.190 7.925 13.837
2.186 7.750 13.839
2.182 7.562 13.842
2.178 7.368 13.835
2.174 7.183 13.843
2.170 7.007 13.857
2.165 6.808 13.844
2.161 6.622 13.840
2.157 6.443 13.849
2.153 6.256 13.861
2.149 6.065 13.863
2.145 5.881 13.864
2.140 5.691 13.859
2.136 5.508 13.847
2.132 5.313 13.842
2.128 5.135 13.850
2.124 4.939 13.854
2.120 4.760 13.857
2.116 4.571 13.848
2.112 4.384 13.833
2.110 4.288 13.832
2.107 4.183 13.828
2.104 4.008 13.836
2.102 3.921 13.845
3.284 59.876 13.834
3.281 59.698 13.854
3.278 59.501 13.864
3.275 59.320 13.866
3.273 59.139 13.866
3.269 58.950 13.855
3.266 58.759 13.848
3.263 58.577 13.856
3.260 58.388 13.862
3.257 58.210 13.866
3.254 58.013 13.869
3.251 57.831 13.861
3.248 57.654 13.856
3.246 57.551 13.846
3.242 57.377 13.835
3.239 57.187 13.832
3.236 57.000 13.846
3.233 56.812 13.858
3.230 56.621 13.861
3.227 56.459 13.854
3.226 56.354 13.857
3.224 56.252 13.849
3.222 56.149 13.852
3.219 55.987 13.847
3.216 55.791 13.858
3.214 55.603 13.869
3.211 55.424 13.855
3.207 55.233 13.840
3.205 55.052 13.848
3.202 54.866 13.862
3.200 54.766 13.858
3.197 54.595 13.852
3.196 54.489 13.849
3.193 54.315 13.841
3.190 54.125 13.841
3.187 53.938 13.843
3.184 53.755 13.843
3.181 53.573 13.841
3.177 53.378 13.846
3.175 53.200 13.860
3.172 53.010 13.859
3.168 52.830 13.843
3.165 52.649 13.838
3.164 52.555 13.834
3.162 52.449 13.845
3.159 52.277 13.862
3.158 52.176 13.862
3.154 51.995 13.865
3.151 51.809 13.871
3.148 51.622 13.867
3.146 51.522 13.863
3.143 51.356 13.849
3.142 51.258 13.846
3.140 51.152 13.854
3.137 50.977 13.858
3.134 50.790 13.861
3.131 50.608 13.865
3.129 50.502 13.862
3.127 50.336 13.858
3.124 50.144 13.855
3.121 49.960 13.864
3.118 49.768 13.861
3.115 49.591 13.853
3.112 49.409 13.855
3.109 49.214 13.849
3.106 49.036 13.842
3.104 48.847 13.851
3.102 48.746 13.856
3.099 48.576 13.845
3.096 48.384 13.840
3.093 48.210 13.846
3.092 48.114 13.844
3.090 48.010 13.852
3.087 47.837 13.865
3.084 47.645 13.871
3.081 47.466 13.860
3.078 47.276 13.857
3.075 47.093 13.864
3.071 46.912 13.863
3.070 46.810 13.858
3.066 46.638 13.853
3.063 46.451 13.851
3.060 46.261 13.855
3.057 46.082 13.862
3.054 45.898 13.869
3.050 45.702 13.870
3.047 45.525 13.870
3.043 45.340 13.867
3.040 45.156 13.863
3.037 44.971 13.863
3.034 44.786 13.864
3.030 44.601 13.865
3.027 44.419 13.862
3.025 44.317 13.865
3.022 44.147 13.865
3.019 43.958 13.873
3.016 43.762 13.883
3.013 43.582 13.880
3.009 43.398 13.875
3.006 43.226 13.878
3.004 43.118 13.878
3.002 42.942 13.894
2.998 42.755 13.898
2.995 42.567 13.878
2.991 42.377 13.871
2.988 42.205 13.874
2.985 42.020 13.870
2.982 41.830 13.879
2.978 41.640 13.881
2.975 41.459 13.870
2.971 41.279 13.863
2.968 41.087 13.864
2.965 40.918 13.879
2.963 40.822 13.891
2.962 40.717 13.889
2.958 40.534 13.889
2.955 40.349 13.887
2.951 40.173 13.883
2.950 40.073 13.887
2.946 39.888 13.889
2.943 39.709 13.887
2.939 39.519 13.883
2.936 39.331 13.887
2.933 39.157 13.894
2.931 39.056 13.890
2.928 38.876 13.884
2.924 38.691 13.880
2.921 38.500 13.885
2.918 38.321 13.888
2.915 38.129 13.880
2.912 37.957 13.875
2.909 37.763 13.871
2.906 37.573 13.871
2.903 37.396 13.876
2.899 37.209 13.872
2.896 37.030 13.872
2.893 36.841 13.879
2.889 36.650 13.874
2.886 36.476 13.876
2.882 36.282 13.873
2.878 36.100 13.864
2.875 35.912 13.871
2.871 35.731 13.872
2.867 35.548 13.857
2.864 35.365 13.858
2.862 35.265 13.867
2.858 35.083 13.878
2.855 34.901 13.887
2.851 34.720 13.885
2.847 34.525 13.876
2.844 34.348 13.879
2.840 34.156 13.882
2.837 33.974 13.878
2.834 33.791 13.874
2.830 33.598 13.880
2.827 33.425 13.880
2.823 33.233 13.878
2.820 33.056 13.879
2.816 32.858 13.868
2.812 32.680 13.852
2.809 32.498 13.856
2.806 32.316 13.883
2.802 32.123 13.889
2.798 31.934 13.881
2.795 31.764 13.882
2.791 31.567 13.880
2.788 31.387 13.889
2.784 31.198 13.887
2.780 31.021 13.875
2.776 30.829 13.874
2.773 30.642 13.869
2.769 30.463 13.875
2.766 30.281 13.873
2.762 30.089 13.870
2.758 29.904 13.872
2.754 29.720 13.876
2.751 29.537 13.875
2.747 29.359 13.861
2.745 29.252 13.851
2.741 29.069 13.856
2.737 28.885 13.869
2.734 28.713 13.873
2.730 28.514 13.864
2.726 28.330 13.857
2.723 28.150 13.866
2.719 27.965 13.872
2.715 27.783 13.860
2.711 27.593 13.850
2.707 27.404 13.861
2.704 27.230 13.877
2.700 27.038 13.886
2.697 26.858 13.874
2.693 26.661 13.860
2.689 26.487 13.861
2.686 26.302 13.864
2.682 26.119 13.865
2.679 25.932 13.866
2.677 25.831 13.867
2.673 25.656 13.861
2.670 25.468 13.859
2.668 25.367 13.855
2.664 25.191 13.850
2.660 25.009 13.854
2.656 24.814 13.852
2.653 24.628 13.852
2.649 24.454 13.858
2.645 24.267 13.863
2.641 24.077 13.858
2.637 23.898 13.856
2.633 23.711 13.864
2.629 23.525 13.873
2.625 23.343 13.876
2.621 23.150 13.871
2.617 22.972 13.864
2.613 22.790 13.864
2.609 22.603 13.873
2.605 22.416 13.868
2.603 22.313 13.865
2.600 22.147 13.861
2.596 21.955 13.863
2.594 21.849 13.860
2.590 21.668 13.866
2.587 21.497 13.874
2.583 21.315 13.879
2.581 21.212 13.884
2.577 21.037 13.885
2.573 20.839 13.885
2.569 20.658 13.885
2.565 20.475 13.884
2.561 20.295 13.873
2.556 20.103 13.862
2.552 19.920 13.856
2.548 19.729 13.852
2.544 19.558 13.855
2.539 19.363 13.853
2.535 19.174 13.856
2.531 18.992 13.860
2.527 18.803 13.863
2.524 18.625 13.860
2.520 18.442 13.849
2.516 18.248 13.853
2.513 18.071 13.859
2.509 17.882 13.844
2.505 17.685 13.826
2.501 17.523 13.818
2.499 17.420 13.809
2.497 17.312 13.810
2.493 17.135 13.807
2.490 16.953 13.805
2.486 16.761 13.811
2.482 16.578 13.821
2.478 16.405 13.832
2.474 16.213 13.845
2.470 16.026 13.859
2.466 15.845 13.853
2.464 15.745 13.842
2.460 15.565 13.824
2.457 15.461 13.819
2.453 15.287 13.809
2.449 15.095 13.805
2.445 14.901 13.798
2.441 14.723 13.803
2.437 14.542 13.815
2.433 14.353 13.819
2.429 14.167 13.823
2.426 13.984 13.839
2.422 13.798 13.862
2.418 13.616 13.866
2.414 13.433 13.854
2.412 13.327 13.841
2.407 13.141 13.818
2.403 12.961 13.793
2.399 12.770 13.788
2.397 12.669 13.802
2.394 12.493 13.828
2.390 12.307 13.831
2.385 12.121 13.802
2.381 11.931 13.777
2.377 11.742 13.776
2.373 11.561 13.786
2.369 11.378 13.799
2.365 11.182 13.803
2.361 11.004 13.803
2.356 10.820 13.808
2.352 10.627 13.813
2.348 10.447 13.811
2.344 10.259 13.821
2.340 10.077 13.837
2.337 9.975 13.830
2.333 9.799 13.828
2.329 9.604 13.839
2.325 9.428 13.848
2.323 9.327 13.858
2.319 9.144 13.868
2.315 8.968 13.866
2.313 8.874 13.858
2.310 8.768 13.854
2.306 8.583 13.836
2.301 8.397 13.825
2.297 8.207 13.835
2.293 8.031 13.846
2.289 7.836 13.842
2.285 7.648 13.843
2.280 7.463 13.844
2.276 7.284 13.846
2.272 7.095 13.860
2.268 6.904 13.863
2.264 6.719 13.851
2.259 6.530 13.851
2.256 6.351 13.857
2.251 6.155 13.857
2.247 5.977 13.858
2.245 5.876 13.855
2.241 5.694 13.853
2.236 5.503 13.846
2.232 5.317 13.845
2.228 5.134 13.853
2.224 4.947 13.853
2.220 4.766 13.853
2.218 4.660 13.855
2.216 4.556 13.846
2.212 4.377 13.830
2.208 4.199 13.825
2.204 4.012 13.831
2.202 3.918 13.838
3.385 59.968 13.817
3.382 59.789 13.836
3.380 59.599 13.852
3.377 59.419 13.859
3.375 59.316 13.869
3.372 59.137 13.868
3.369 58.943 13.855
3.366 58.767 13.851
3.363 58.582 13.850
3.360 58.390 13.855
3.358 58.288 13.854
3.356 58.118 13.862
3.352 57.927 13.860
3.349 57.737 13.854
3.346 57.558 13.854
3.344 57.457 13.856
3.341 57.282 13.844
3.338 57.092 13.847
3.335 56.902 13.866
3.332 56.717 13.877
3.328 56.528 13.870
3.325 56.354 13.860
3.322 56.164 13.850
3.319 55.976 13.849
3.316 55.794 13.861
3.314 55.612 13.875
3.310 55.416 13.860
3.307 55.240 13.842
3.304 55.042 13.850
3.302 54.872 13.864
3.300 54.768 13.861
3.297 54.595 13.852
3.294 54.399 13.841
3.291 54.214 13.841
3.288 54.043 13.836
3.287 53.942 13.842
3.283 53.749 13.849
3.280 53.565 13.846
3.278 53.393 13.845
3.276 53.286 13.846
3.273 53.109 13.857
3.271 53.007 13.859
3.268 52.832 13.845
3.265 52.638 13.845
3.262 52.460 13.855
3.260 52.356 13.856
3.257 52.178 13.865
3.256 52.076 13.871
3.253 51.904 13.871
3.250 51.718 13.873
3.246 51.530 13.854
3.243 51.349 13.841
3.241 51.247 13.840
3.238 51.070 13.845
3.235 50.883 13.848
3.232 50.700 13.851
3.231 50.600 13.857
3.228 50.419 13.860
3.225 50.239 13.855
3.222 50.048 13.860
3.220 49.871 13.870
3.217 49.678 13.863
3.214 49.492 13.862
3.211 49.317 13.862
3.208 49.119 13.853
3.205 48.948 13.856
3.202 48.751 13.859
3.199 48.574 13.848
3.196 48.395 13.844
3.193 48.195 13.850
3.190 48.021 13.863
3.187 47.829 13.873
3.184 47.652 13.873
3.181 47.462 13.863
3.177 47.277 13.856
3.174 47.091 13.866
3.171 46.915 13.872
3.168 46.721 13.867
3.165 46.541 13.862
3.161 46.356 13.863
3.158 46.170 13.860
3.155 45.985 13.862
3.152 45.804 13.870
3.148 45.619 13.871
3.145 45.434 13.871
3.142 45.248 13.868
3.138 45.061 13.869
3.135 44.878 13.868
3.132 44.691 13.866
3.129 44.512 13.867
3.125 44.326 13.861
3.122 44.144 13.861
3.119 43.945 13.871
3.116 43.770 13.877
3.112 43.587 13.876
3.109 43.404 13.873
3.106 43.214 13.872
3.103 43.035 13.885
3.101 42.931 13.886
3.098 42.748 13.884
3.095 42.573 13.872
3.091 42.387 13.869
3.089 42.286 13.875
3.086 42.106 13.873
3.083 41.925 13.877
3.080 41.734 13.890
3.076 41.552 13.883
3.073 41.367 13.874
3.070 41.186 13.868
3.066 40.995 13.871
3.063 40.815 13.885
3.060 40.628 13.892
3.056 40.442 13.889
3.053 40.256 13.888
3.049 40.076 13.887
3.046 39.892 13.887
3.042 39.705 13.886
3.039 39.525 13.882
3.037 39.424 13.876
3.034 39.240 13.884
3.031 39.065 13.894
3.029 38.962 13.894
3.026 38.776 13.885
3.023 38.606 13.892
3.021 38.501 13.891
3.018 38.325 13.885
3.015 38.132 13.879
3.011 37.946 13.872
3.008 37.759 13.863
3.005 37.585 13.868
3.002 37.397 13.872
2.999 37.215 13.868
2.997 37.114 13.874
2.994 36.926 13.878
2.991 36.754 13.875
2.987 36.564 13.876
2.984 36.378 13.883
2.980 36.190 13.875
2.977 36.011 13.872
2.973 35.826 13.879
2.971 35.720 13.872
2.967 35.546 13.859
2.963 35.362 13.855
2.960 35.178 13.864
2.956 34.993 13.873
2.952 34.804 13.874
2.949 34.620 13.869
2.945 34.436 13.871
2.942 34.248 13.880
2.939 34.074 13.881
2.937 33.975 13.884
2.935 33.874 13.878
2.932 33.705 13.879
2.928 33.512 13.886
2.925 33.326 13.882
2.921 33.139 13.874
2.918 32.958 13.871
2.914 32.772 13.858
2.910 32.586 13.852
2.907 32.401 13.874
2.904 32.224 13.895
2.900 32.030 13.886
2.896 31.842 13.879
2.893 31.670 13.875
2.889 31.478 13.875
2.886 31.297 13.883
2.882 31.102 13.873
2.878 30.918 13.865
2.874 30.747 13.866
2.872 30.647 13.870
2.869 30.463 13.875
2.865 30.271 13.876
2.861 30.092 13.874
2.858 29.910 13.875
2.856 29.808 13.871
2.852 29.627 13.872
2.850 29.526 13.874
2.846 29.353 13.861
2.843 29.170 13.851
2.839 28.986 13.866
2.835 28.793 13.879
2.832 28.606 13.874
2.828 28.428 13.871
2.824 28.240 13.877
2.821 28.063 13.882
2.819 27.963 13.878
2.815 27.777 13.872
2.811 27.595 13.858
2.807 27.417 13.868
2.806 27.314 13.880
2.802 27.135 13.887
2.798 26.948 13.885
2.795 26.771 13.872
2.793 26.677 13.864
2.791 26.568 13.866
2.787 26.394 13.872
2.784 26.208 13.871
2.782 26.108 13.869
2.778 25.928 13.873
2.775 25.747 13.866
2.771 25.552 13.860
2.768 25.384 13.858
2.766 25.282 13.859
2.762 25.093 13.859
2.758 24.909 13.863
2.755 24.736 13.865
2.752 24.633 13.861
2.749 24.448 13.863
2.745 24.270 13.872
2.741 24.082 13.870
2.736 23.889 13.865
2.732 23.711 13.865
2.729 23.528 13.872
2.725 23.340 13.878
2.720 23.154 13.874
2.717 22.975 13.868
2.712 22.781 13.868
2.709 22.602 13.877
2.705 22.419 13.868
2.701 22.230 13.858
2.697 22.042 13.853
2.693 21.860 13.857
2.690 21.675 13.860
2.686 21.485 13.864
2.682 21.311 13.873
2.678 21.123 13.873
2.674 20.935 13.870
2.670 20.752 13.870
2.667 20.571 13.873
2.662 20.378 13.865
2.658 20.196 13.857
2.654 20.010 13.857
2.650 19.830 13.857
2.645 19.639 13.862
2.641 19.456 13.862
2.637 19.264 13.859
2.633 19.087 13.856
2.629 18.904 13.864
2.625 18.721 13.864
2.623 18.620 13.862
2.619 18.436 13.847
2.617 18.336 13.838
2.614 18.164 13.837
2.610 17.969 13.836
2.606 17.787 13.823
2.602 17.595 13.809
2.599 17.421 13.810
2.595 17.226 13.808
2.591 17.048 13.806
2.589 16.946 13.812
2.586 16.774 13.818
2.583 16.673 13.815
2.579 16.485 13.819
2.576 16.302 13.827
2.572 16.120 13.835
2.568 15.931 13.840
2.563 15.747 13.834
2.561 15.647 13.834
2.557 15.476 13.819
2.555 15.375 13.806
2.551 15.184 13.798
2.547 15.005 13.798
2.542 14.814 13.797
2.539 14.633 13.804
2.535 14.442 13.812
2.531 14.260 13.807
2.527 14.065 13.807
2.523 13.887 13.829
2.520 13.712 13.852
2.516 13.523 13.847
2.511 13.332 13.830
2.507 13.145 13.811
2.502 12.952 13.786
2.499 12.768 13.783
2.495 12.584 13.802
2.491 12.399 13.821
2.487 12.214 13.807
2.482 12.024 13.777
2.478 11.835 13.763
2.474 11.650 13.767
2.470 11.470 13.783
2.466 11.274 13.796
2.462 11.098 13.800
2.458 10.908 13.804
2.454 10.729 13.803
2.450 10.534 13.800
2.445 10.350 13.805
2.443 10.250 13.818
2.440 10.076 13.837
2.435 9.890 13.846
2.433 9.786 13.843
2.429 9.615 13.850
2.425 9.430 13.854
2.420 9.230 13.857
2.416 9.056 13.857
2.412 8.864 13.852
2.407 8.674 13.835
2.403 8.484 13.818
2.399 8.311 13.824
2.395 8.115 13.832
2.390 7.926 13.830
2.386 7.747 13.829
2.382 7.565 13.831
2.380 7.468 13.837
2.378 7.361 13.836
2.374 7.179 13.847
2.370 7.004 13.859
2.365 6.810 13.855
2.361 6.626 13.843
2.357 6.446 13.847
2.353 6.251 13.846
2.348 6.055 13.840
2.344 5.873 13.840
2.340 5.702 13.842
2.338 5.593 13.844
2.334 5.411 13.842
2.330 5.225 13.848
2.327 5.120 13.846
2.324 4.946 13.843
2.320 4.758 13.847
2.315 4.563 13.842
2.312 4.394 13.827
2.309 4.289 13.825
2.307 4.187 13.821
2.303 3.997 13.829
3.484 59.966 13.822
3.482 59.783 13.836
3.479 59.596 13.847
3.476 59.419 13.856
3.473 59.219 13.862
3.470 59.052 13.853
3.467 58.857 13.847
3.466 58.754 13.850
3.463 58.576 13.845
3.460 58.400 13.853
3.458 58.300 13.853
3.456 58.195 13.862
3.454 58.029 13.865
3.450 57.832 13.856
3.447 57.656 13.856
3.445 57.565 13.851
3.443 57.455 13.853
3.440 57.274 13.844
3.437 57.094 13.850
3.434 56.908 13.870
3.431 56.714 13.881
3.428 56.536 13.869
3.426 56.436 13.855
3.423 56.261 13.842
3.421 56.157 13.844
3.419 55.981 13.844
3.416 55.791 13.861
3.413 55.609 13.875
3.410 55.420 13.862
3.407 55.235 13.843
3.404 55.053 13.855
3.401 54.861 13.871
3.398 54.683 13.868
3.395 54.495 13.859
3.392 54.308 13.859
3.389 54.118 13.854
3.386 53.945 13.850
3.383 53.750 13.856
3.380 53.565 13.855
3.377 53.385 13.849
3.375 53.276 13.849
3.373 53.108 13.860
3.369 52.932 13.849
3.368 52.824 13.846
3.365 52.646 13.844
3.361 52.456 13.853
3.358 52.272 13.862
3.355 52.087 13.863
3.352 51.900 13.866
3.349 51.707 13.868
3.346 51.532 13.853
3.344 51.430 13.839
3.341 51.258 13.840
3.338 51.076 13.846
3.335 50.879 13.848
3.332 50.699 13.851
3.329 50.513 13.856
3.326 50.329 13.855
3.323 50.143 13.853
3.320 49.953 13.864
3.318 49.779 13.868
3.315 49.591 13.860
3.312 49.399 13.857
3.309 49.219 13.852
3.306 49.040 13.851
3.304 48.934 13.858
3.302 48.762 13.862
3.298 48.570 13.852
3.295 48.388 13.847
3.292 48.205 13.851
3.291 48.097 13.853
3.288 47.935 13.865
3.287 47.835 13.873
3.285 47.731 13.869
3.282 47.556 13.864
3.278 47.376 13.850
3.275 47.185 13.852
3.272 47.003 13.868
3.269 46.814 13.867
3.266 46.630 13.865
3.263 46.451 13.863
3.259 46.262 13.857
3.256 46.078 13.857
3.252 45.889 13.855
3.249 45.710 13.860
3.246 45.524 13.864
3.243 45.343 13.859
3.239 45.154 13.860
3.236 44.973 13.864
3.233 44.785 13.863
3.230 44.602 13.863
3.226 44.420 13.863
3.223 44.231 13.862
3.220 44.047 13.869
3.217 43.863 13.880
3.215 43.763 13.886
3.212 43.585 13.886
3.209 43.405 13.886
3.205 43.209 13.885
3.202 43.029 13.889
3.199 42.844 13.889
3.196 42.664 13.879
3.192 42.474 13.871
3.189 42.294 13.873
3.186 42.104 13.868
3.183 41.926 13.873
3.179 41.738 13.890
3.176 41.556 13.887
3.174 41.456 13.877
3.171 41.274 13.873
3.167 41.098 13.866
3.166 40.997 13.870
3.163 40.820 13.879
3.159 40.624 13.884
3.156 40.443 13.885
3.152 40.265 13.891
3.149 40.073 13.891
3.145 39.883 13.888
3.142 39.702 13.886
3.139 39.526 13.880
3.135 39.336 13.881
3.132 39.147 13.895
3.129 38.971 13.891
3.127 38.870 13.881
3.124 38.687 13.884
3.120 38.500 13.889
3.117 38.321 13.882
3.114 38.137 13.878
3.111 37.951 13.876
3.108 37.764 13.868
3.105 37.575 13.866
3.102 37.390 13.873
3.099 37.211 13.875
3.095 37.033 13.873
3.094 36.933 13.876
3.090 36.744 13.872
3.087 36.564 13.873
3.083 36.375 13.880
3.080 36.197 13.878
3.076 35.999 13.872
3.073 35.833 13.877
3.069 35.643 13.872
3.066 35.541 13.863
3.063 35.360 13.855
3.059 35.177 13.857
3.055 34.989 13.861
3.052 34.804 13.860
3.048 34.628 13.858
3.045 34.429 13.870
3.042 34.254 13.882
3.038 34.063 13.885
3.035 33.885 13.884
3.031 33.694 13.882
3.028 33.520 13.886
3.026 33.418 13.887
3.023 33.237 13.876
3.019 33.049 13.866
3.017 32.947 13.855
3.014 32.787 13.851
3.012 32.675 13.858
3.008 32.494 13.874
3.005 32.313 13.901
3.002 32.128 13.906
2.998 31.942 13.888
2.994 31.754 13.881
2.990 31.570 13.872
2.987 31.386 13.877
2.983 31.200 13.876
2.979 31.017 13.864
2.976 30.831 13.863
2.972 30.640 13.869
2.968 30.464 13.875
2.965 30.278 13.873
2.963 30.177 13.870
2.959 29.999 13.871
2.955 29.815 13.868
2.952 29.630 13.872
2.948 29.447 13.869
2.944 29.256 13.852
2.940 29.074 13.853
2.937 28.881 13.869
2.933 28.714 13.868
2.929 28.522 13.863
2.925 28.328 13.873
2.922 28.149 13.881
2.918 27.962 13.883
2.915 27.787 13.879
2.910 27.590 13.869
2.907 27.410 13.872
2.903 27.223 13.879
2.899 27.039 13.874
2.896 26.852 13.868
2.892 26.668 13.862
2.889 26.487 13.866
2.885 26.300 13.870
2.882 26.121 13.869
2.878 25.924 13.874
2.874 25.739 13.870
2.871 25.569 13.863
2.869 25.468 13.864
2.865 25.283 13.858
2.861 25.097 13.856
2.858 24.909 13.858
2.854 24.730 13.860
2.850 24.548 13.860
2.846 24.351 13.870
2.842 24.166 13.881
2.838 23.996 13.879
2.834 23.808 13.875
2.832 23.696 13.870
2.828 23.528 13.876
2.824 23.344 13.882
2.820 23.153 13.876
2.816 22.975 13.869
2.814 22.873 13.874
2.810 22.693 13.879
2.807 22.513 13.879
2.802 22.320 13.867
2.799 22.139 13.860
2.795 21.956 13.862
2.791 21.767 13.862
2.787 21.583 13.867
2.784 21.400 13.872
2.780 21.214 13.878
2.776 21.032 13.876
2.772 20.850 13.866
2.770 20.749 13.861
2.768 20.649 13.868
2.764 20.472 13.867
2.760 20.300 13.860
2.757 20.196 13.853
2.753 20.009 13.856
2.749 19.821 13.860
2.745 19.642 13.866
2.741 19.466 13.865
2.739 19.369 13.868
2.736 19.259 13.861
2.733 19.093 13.858
2.729 18.894 13.862
2.725 18.718 13.863
2.721 18.529 13.843
2.717 18.349 13.821
2.713 18.159 13.818
2.709 17.960 13.821
2.706 17.790 13.809
2.702 17.605 13.799
2.700 17.495 13.806
2.696 17.321 13.805
2.693 17.143 13.803
2.689 16.947 13.816
2.685 16.765 13.818
2.681 16.578 13.818
2.677 16.399 13.821
2.673 16.206 13.825
2.669 16.024 13.831
2.665 15.838 13.838
2.661 15.661 13.837
2.657 15.473 13.823
2.652 15.274 13.804
2.650 15.174 13.796
2.646 15.004 13.791
2.642 14.819 13.790
2.638 14.626 13.795
2.634 14.435 13.798
2.630 14.260 13.795
2.626 14.072 13.790
2.622 13.886 13.808
2.619 13.698 13.837
2.615 13.522 13.839
2.611 13.328 13.825
2.606 13.148 13.805
2.602 12.960 13.785
2.600 12.859 13.785
2.596 12.674 13.790
2.593 12.499 13.807
2.590 12.396 13.811
2.586 12.211 13.809
2.582 12.027 13.786
2.578 11.837 13.773
2.574 11.655 13.773
2.570 11.458 13.786
2.566 11.283 13.802
2.562 11.092 13.809
2.558 10.918 13.805
2.553 10.720 13.803
2.549 10.541 13.800
2.545 10.359 13.803
2.543 10.258 13.819
2.539 10.068 13.844
2.535 9.894 13.855
2.533 9.794 13.854
2.529 9.613 13.860
2.524 9.425 13.856
2.520 9.244 13.854
2.515 9.044 13.854
2.511 8.866 13.847
2.507 8.682 13.834
2.505 8.581 13.833
2.501 8.403 13.829
2.498 8.297 13.826
2.494 8.115 13.831
2.490 7.933 13.824
2.488 7.833 13.824
2.483 7.650 13.822
2.479 7.456 13.826
2.476 7.286 13.841
2.473 7.178 13.844
2.469 6.998 13.854
2.465 6.819 13.850
2.463 6.715 13.850
2.459 6.533 13.850
2.454 6.347 13.852
2.452 6.243 13.845
2.448 6.071 13.843
2.444 5.876 13.844
2.439 5.685 13.845
2.435 5.507 13.844
2.431 5.318 13.848
2.427 5.135 13.851
2.425 5.034 13.851
2.421 4.851 13.850
2.417 4.673 13.856
2.415 4.577 13.847
2.413 4.468 13.843
2.409 4.276 13.828
2.405 4.112 13.832
2.403 4.010 13.831
3.584 59.966 13.835
3.581 59.783 13.839
3.578 59.599 13.841
3.576 59.418 13.850
3.573 59.230 13.853
3.570 59.037 13.845
3.567 58.866 13.843
3.564 58.674 13.838
3.560 58.478 13.841
3.558 58.304 13.855
3.554 58.105 13.861
3.551 57.932 13.849
3.548 57.743 13.840
3.545 57.559 13.841
3.541 57.374 13.837
3.538 57.187 13.838
3.537 57.087 13.849
3.534 56.907 13.871
3.531 56.720 13.881
3.528 56.538 13.867
3.524 56.342 13.847
3.521 56.166 13.838
3.518 55.982 13.839
3.515 55.787 13.852
3.513 55.607 13.867
3.510 55.422 13.857
3.506 55.240 13.846
3.504 55.051 13.859
3.501 54.862 13.874
3.498 54.676 13.871
3.496 54.576 13.857
3.493 54.413 13.852
3.492 54.308 13.857
3.489 54.125 13.849
3.485 53.933 13.847
3.483 53.761 13.856
3.480 53.565 13.856
3.477 53.389 13.856
3.474 53.195 13.867
3.470 53.009 13.867
3.467 52.825 13.849
3.464 52.646 13.844
3.462 52.545 13.843
3.459 52.357 13.854
3.456 52.184 13.855
3.453 51.993 13.855
3.450 51.805 13.856
3.447 51.629 13.852
3.444 51.442 13.838
3.440 51.249 13.838
3.438 51.075 13.850
3.436 50.973 13.854
3.433 50.791 13.852
3.430 50.609 13.864
3.427 50.416 13.866
3.424 50.229 13.862
3.421 50.052 13.868
3.419 49.868 13.874
3.416 49.682 13.865
3.413 49.497 13.857
3.410 49.306 13.851
3.407 49.130 13.850
3.404 48.939 13.861
3.401 48.757 13.873
3.400 48.656 13.865
3.397 48.484 13.854
3.393 48.295 13.849
3.390 48.112 13.854
3.389 48.010 13.865
3.386 47.840 13.872
3.383 47.651 13.870
3.381 47.549 13.863
3.378 47.375 13.850
3.375 47.188 13.854
3.372 47.003 13.871
3.369 46.811 13.872
3.366 46.642 13.873
3.364 46.540 13.875
3.360 46.351 13.867
3.357 46.170 13.864
3.354 45.992 13.858
3.351 45.804 13.859
3.347 45.617 13.871
3.344 45.428 13.871
3.341 45.255 13.865
3.337 45.056 13.873
3.334 44.880 13.876
3.331 44.698 13.874
3.328 44.503 13.877
3.324 44.323 13.873
3.321 44.139 13.873
3.318 43.953 13.881
3.315 43.774 13.889
3.312 43.578 13.891
3.308 43.399 13.892
3.305 43.220 13.892
3.303 43.119 13.887
3.300 42.941 13.891
3.297 42.758 13.888
3.295 42.657 13.887
3.292 42.474 13.878
3.289 42.294 13.878
3.285 42.108 13.867
3.282 41.919 13.867
3.279 41.743 13.885
3.275 41.551 13.886
3.272 41.369 13.884
3.269 41.186 13.880
3.265 40.994 13.870
3.262 40.815 13.873
3.259 40.625 13.879
3.255 40.447 13.878
3.252 40.259 13.888
3.248 40.073 13.893
3.245 39.889 13.885
3.241 39.711 13.876
3.238 39.515 13.871
3.235 39.343 13.879
3.231 39.145 13.890
3.228 38.967 13.887
3.225 38.779 13.882
3.222 38.601 13.884
3.218 38.405 13.885
3.215 38.232 13.881
3.214 38.131 13.877
3.211 37.950 13.881
3.208 37.768 13.870
3.204 37.578 13.860
3.203 37.478 13.868
3.200 37.309 13.876
3.198 37.208 13.870
3.195 37.026 13.869
3.191 36.837 13.865
3.188 36.659 13.865
3.185 36.473 13.875
3.181 36.291 13.881
3.177 36.094 13.876
3.174 35.913 13.873
3.170 35.729 13.873
3.166 35.550 13.862
3.162 35.363 13.857
3.160 35.262 13.861
3.157 35.085 13.860
3.153 34.901 13.863
3.150 34.712 13.858
3.146 34.533 13.864
3.143 34.343 13.882
3.139 34.160 13.890
3.136 33.979 13.888
3.132 33.788 13.881
3.129 33.601 13.884
3.126 33.418 13.884
3.124 33.318 13.874
3.120 33.159 13.860
3.118 33.051 13.858
3.116 32.943 13.848
3.113 32.774 13.848
3.110 32.593 13.867
3.106 32.402 13.892
3.103 32.216 13.907
3.099 32.030 13.892
3.095 31.851 13.877
3.092 31.662 13.864
3.088 31.475 13.861
3.084 31.299 13.871
3.081 31.108 13.861
3.077 30.925 13.853
3.073 30.737 13.862
3.070 30.551 13.868
3.066 30.371 13.870
3.062 30.184 13.867
3.059 30.002 13.865
3.055 29.805 13.866
3.051 29.630 13.871
3.048 29.448 13.874
3.044 29.263 13.865
3.040 29.066 13.860
3.036 28.894 13.871
3.033 28.707 13.869
3.029 28.512 13.863
3.025 28.336 13.875
3.022 28.155 13.880
3.018 27.965 13.888
3.016 27.865 13.892
3.012 27.684 13.885
3.008 27.504 13.885
3.005 27.321 13.885
3.001 27.129 13.880
2.997 26.949 13.875
2.993 26.759 13.870
2.990 26.579 13.868
2.986 26.391 13.876
2.983 26.216 13.875
2.981 26.111 13.871
2.978 25.931 13.875
2.974 25.748 13.873
2.970 25.560 13.868
2.967 25.371 13.860
2.963 25.190 13.849
2.959 25.006 13.851
2.955 24.818 13.854
2.951 24.635 13.850
2.947 24.446 13.859
2.944 24.268 13.876
2.940 24.090 13.878
2.938 23.985 13.878
2.934 23.807 13.877
2.929 23.611 13.875
2.925 23.431 13.875
2.922 23.256 13.875
2.919 23.154 13.867
2.915 22.971 13.860
2.912 22.792 13.869
2.908 22.599 13.876
2.906 22.498 13.878
2.902 22.328 13.870
2.898 22.134 13.866
2.895 21.961 13.866
2.891 21.769 13.863
2.887 21.579 13.863
2.883 21.404 13.867
2.879 21.210 13.873
2.876 21.033 13.872
2.871 20.838 13.864
2.867 20.660 13.867
2.863 20.474 13.866
2.861 20.374 13.859
2.857 20.196 13.859
2.853 20.018 13.862
2.849 19.831 13.863
2.844 19.639 13.871
2.840 19.453 13.874
2.836 19.274 13.865
2.834 19.169 13.864
2.830 18.991 13.858
2.826 18.814 13.862
2.822 18.620 13.849
2.818 18.435 13.821
2.816 18.334 13.808
2.812 18.154 13.805
2.809 17.984 13.813
2.807 17.886 13.817
2.805 17.783 13.807
2.801 17.595 13.797
2.798 17.419 13.792
2.793 17.220 13.789
2.790 17.048 13.803
2.786 16.852 13.813
2.782 16.676 13.810
2.779 16.497 13.807
2.776 16.396 13.813
2.774 16.294 13.809
2.770 16.115 13.810
2.767 15.939 13.824
2.764 15.834 13.840
2.761 15.655 13.847
2.756 15.471 13.831
2.754 15.367 13.816
2.750 15.193 13.796
2.745 14.994 13.789
2.741 14.811 13.790
2.738 14.634 13.793
2.733 14.441 13.800
2.730 14.263 13.803
2.725 14.068 13.795
2.722 13.887 13.808
2.718 13.707 13.835
2.714 13.524 13.836
2.710 13.335 13.825
2.708 13.235 13.821
2.704 13.048 13.796
2.700 12.856 13.794
2.696 12.681 13.796
2.692 12.492 13.802
2.688 12.308 13.813
2.684 12.118 13.806
2.681 12.019 13.793
2.677 11.841 13.777
2.675 11.736 13.777
2.671 11.566 13.782
2.667 11.376 13.798
2.664 11.194 13.815
2.659 11.004 13.810
2.657 10.902 13.800
2.653 10.716 13.795
2.648 10.534 13.791
2.644 10.354 13.799
2.641 10.170 13.832
2.637 9.983 13.853
2.633 9.801 13.863
2.630 9.699 13.869
2.626 9.518 13.862
2.622 9.335 13.855
2.617 9.147 13.852
2.613 8.956 13.851
2.609 8.772 13.842
2.604 8.579 13.831
2.600 8.394 13.833
2.596 8.221 13.843
2.594 8.121 13.840
2.590 7.937 13.829
2.587 7.836 13.828
2.583 7.649 13.828
2.581 7.549 13.827
2.577 7.373 13.838
2.573 7.184 13.853
2.569 7.000 13.858
2.564 6.811 13.848
2.560 6.625 13.843
2.558 6.522 13.849
2.554 6.353 13.852
2.550 6.160 13.850
2.546 5.975 13.851
2.541 5.783 13.855
2.537 5.598 13.855
2.533 5.402 13.861
2.529 5.233 13.865
2.525 5.041 13.855
2.521 4.855 13.854
2.519 4.748 13.853
2.515 4.578 13.849
2.513 4.474 13.843
2.509 4.290 13.831
2.506 4.188 13.828
2.503 4.005 13.832
3.684 59.964 13.840
3.681 59.790 13.842
3.678 59.591 13.846
3.675 59.417 13.853
3.672 59.227 13.855
3.669 59.046 13.846
3.666 58.859 13.838
3.663 58.670 13.836
3.660 58.488 13.841
3.659 58.385 13.853
3.656 58.212 13.867
3.654 58.102 13.864
3.651 57.929 13.849
3.647 57.743 13.834
3.644 57.557 13.833
3.641 57.373 13.831
3.638 57.192 13.834
3.635 56.998 13.851
3.633 56.899 13.866
3.630 56.720 13.875
3.627 56.531 13.863
3.624 56.355 13.846
3.621 56.163 13.836
3.618 55.981 13.833
3.615 55.801 13.842
3.613 55.698 13.846
3.612 55.598 13.856
3.609 55.429 13.849
3.606 55.234 13.848
3.603 55.052 13.865
3.600 54.864 13.877
3.598 54.678 13.880
3.596 54.577 13.868
3.593 54.402 13.862
3.590 54.222 13.857
3.587 54.032 13.843
3.584 53.846 13.849
3.581 53.663 13.851
3.577 53.472 13.845
3.575 53.289 13.855
3.572 53.103 13.863
3.569 52.925 13.852
3.565 52.726 13.838
3.562 52.562 13.843
3.561 52.457 13.854
3.558 52.270 13.862
3.554 52.088 13.857
3.553 51.988 13.849
3.550 51.811 13.855
3.548 51.710 13.863
3.545 51.529 13.853
3.542 51.357 13.846
3.540 51.256 13.847
3.538 51.150 13.858
3.536 50.978 13.857
3.533 50.791 13.855
3.530 50.603 13.868
3.527 50.424 13.876
3.524 50.241 13.872
3.522 50.138 13.867
3.519 49.950 13.870
3.517 49.774 13.873
3.514 49.587 13.860
3.511 49.405 13.846
3.508 49.226 13.843
3.505 49.037 13.847
3.502 48.842 13.864
3.499 48.665 13.867
3.496 48.479 13.856
3.493 48.294 13.851
3.490 48.112 13.856
3.487 47.926 13.868
3.484 47.746 13.867
3.481 47.548 13.861
3.477 47.364 13.850
3.475 47.196 13.855
3.473 47.088 13.866
3.470 46.914 13.874
3.467 46.725 13.874
3.465 46.625 13.870
3.462 46.461 13.868
3.460 46.360 13.870
3.457 46.166 13.863
3.453 45.985 13.856
3.452 45.884 13.854
3.449 45.718 13.864
3.445 45.524 13.874
3.442 45.335 13.871
3.439 45.154 13.869
3.436 44.973 13.877
3.432 44.788 13.877
3.429 44.609 13.876
3.427 44.507 13.879
3.424 44.321 13.872
3.421 44.138 13.869
3.418 43.954 13.875
3.414 43.769 13.880
3.411 43.592 13.885
3.408 43.394 13.889
3.405 43.215 13.890
3.402 43.028 13.891
3.398 42.843 13.900
3.395 42.665 13.902
3.392 42.477 13.890
3.388 42.295 13.884
3.385 42.105 13.869
3.382 41.923 13.865
3.378 41.735 13.876
3.375 41.553 13.881
3.372 41.369 13.888
3.370 41.269 13.885
3.367 41.091 13.877
3.363 40.903 13.873
3.360 40.727 13.877
3.356 40.536 13.875
3.353 40.350 13.883
3.350 40.170 13.890
3.346 39.978 13.891
3.343 39.802 13.876
3.339 39.608 13.863
3.336 39.428 13.865
3.333 39.249 13.876
3.329 39.060 13.880
3.326 38.870 13.872
3.323 38.684 13.870
3.320 38.508 13.871
3.316 38.316 13.872
3.313 38.134 13.878
3.310 37.953 13.884
3.307 37.760 13.868
3.304 37.590 13.853
3.302 37.488 13.860
3.299 37.304 13.871
3.296 37.112 13.870
3.293 36.937 13.870
3.289 36.744 13.871
3.286 36.561 13.879
3.283 36.379 13.887
3.279 36.190 13.881
3.275 36.007 13.878
3.272 35.829 13.876
3.270 35.728 13.874
3.266 35.551 13.868
3.262 35.362 13.863
3.258 35.174 13.866
3.255 34.997 13.863
3.251 34.810 13.860
3.247 34.615 13.856
3.244 34.434 13.870
3.241 34.253 13.886
3.237 34.061 13.883
3.234 33.887 13.874
3.230 33.700 13.873
3.227 33.509 13.881
3.224 33.332 13.874
3.220 33.136 13.861
3.216 32.968 13.851
3.214 32.855 13.854
3.211 32.685 13.867
3.208 32.490 13.890
3.205 32.316 13.911
3.201 32.127 13.902
3.197 31.941 13.879
3.193 31.753 13.863
3.189 31.569 13.854
3.186 31.387 13.864
3.182 31.205 13.867
3.180 31.105 13.857
3.177 30.921 13.857
3.173 30.743 13.871
3.169 30.552 13.873
3.166 30.369 13.874
3.162 30.183 13.872
3.158 29.999 13.867
3.155 29.817 13.866
3.151 29.625 13.873
3.147 29.442 13.878
3.143 29.259 13.871
3.140 29.074 13.863
3.136 28.887 13.868
3.132 28.706 13.867
3.128 28.518 13.861
3.125 28.334 13.873
3.121 28.148 13.882
3.118 27.965 13.886
3.114 27.784 13.886
3.110 27.588 13.885
3.106 27.417 13.884
3.103 27.225 13.881
3.099 27.041 13.879
3.097 26.940 13.881
3.094 26.771 13.878
3.090 26.572 13.877
3.086 26.396 13.884
3.083 26.206 13.877
3.079 26.024 13.871
3.075 25.834 13.876
3.072 25.657 13.872
3.070 25.555 13.864
3.066 25.378 13.857
3.062 25.186 13.850
3.059 25.011 13.860
3.055 24.818 13.864
3.051 24.638 13.862
3.047 24.445 13.871
3.044 24.265 13.882
3.040 24.084 13.884
3.035 23.894 13.879
3.031 23.714 13.876
3.027 23.523 13.872
3.023 23.346 13.868
3.021 23.244 13.867
3.017 23.066 13.855
3.013 22.875 13.856
3.009 22.692 13.868
3.006 22.510 13.871
3.002 22.322 13.865
2.998 22.142 13.867
2.994 21.952 13.870
2.991 21.770 13.867
2.987 21.584 13.864
2.983 21.393 13.866
2.979 21.214 13.870
2.975 21.040 13.863
2.973 20.933 13.854
2.969 20.763 13.854
2.967 20.650 13.861
2.963 20.477 13.865
2.959 20.290 13.868
2.955 20.110 13.873
2.951 19.917 13.871
2.946 19.734 13.877
2.942 19.553 13.884
2.938 19.362 13.877
2.934 19.175 13.862
2.930 18.999 13.857
2.928 18.890 13.856
2.924 18.722 13.854
2.920 18.525 13.834
2.916 18.344 13.812
2.912 18.157 13.806
2.908 17.960 13.816
2.905 17.802 13.810
2.903 17.693 13.808
2.901 17.590 13.798
2.897 17.414 13.790
2.894 17.231 13.790
2.890 17.037 13.804
2.886 16.865 13.816
2.884 16.768 13.819
2.882 16.665 13.808
2.878 16.484 13.795
2.874 16.302 13.792
2.870 16.114 13.793
2.866 15.936 13.813
2.862 15.745 13.838
2.858 15.561 13.837
2.854 15.376 13.811
2.849 15.184 13.785
2.845 15.002 13.783
2.841 14.809 13.785
2.837 14.621 13.789
2.834 14.451 13.806
2.832 14.351 13.817
2.828 14.168 13.813
2.824 13.983 13.809
2.820 13.794 13.828
2.816 13.613 13.841
2.812 13.426 13.833
2.808 13.243 13.814
2.805 13.132 13.801
2.802 12.959 13.794
2.798 12.775 13.796
2.794 12.583 13.793
2.790 12.395 13.797
2.786 12.214 13.811
2.782 12.025 13.801
2.777 11.837 13.778
2.773 11.647 13.767
2.769 11.465 13.783
2.765 11.280 13.802
2.761 11.101 13.809
2.757 10.915 13.804
2.753 10.729 13.795
2.750 10.620 13.798
2.746 10.438 13.800
2.743 10.263 13.830
2.740 10.159 13.846
2.737 9.993 13.867
2.733 9.810 13.865
2.730 9.703 13.865
2.726 9.517 13.855
2.723 9.413 13.845
2.719 9.235 13.837
2.715 9.050 13.839
2.711 8.872 13.839
2.708 8.771 13.840
2.704 8.589 13.835
2.702 8.483 13.830
2.698 8.309 13.842
2.694 8.119 13.852
2.689 7.928 13.839
2.685 7.738 13.826
2.681 7.562 13.828
2.679 7.459 13.838
2.675 7.289 13.853
2.671 7.091 13.860
2.666 6.904 13.849
2.664 6.803 13.840
2.660 6.624 13.837
2.656 6.441 13.839
2.654 6.339 13.845
2.650 6.164 13.853
2.645 5.971 13.854
2.641 5.787 13.857
2.637 5.600 13.864
2.633 5.414 13.869
2.629 5.224 13.873
2.625 5.045 13.862
2.621 4.854 13.860
2.617 4.662 13.863
2.613 4.472 13.849
2.609 4.296 13.835
2.606 4.188 13.831
2.603 4.012 13.835
2.601 3.920 13.839
3.783 59.958 13.836
3.781 59.791 13.843
3.778 59.609 13.846
3.777 59.501 13.852
3.774 59.322 13.859
3.771 59.138 13.857
3.769 59.030 13.846
3.766 58.856 13.838
3.763 58.675 13.840
3.760 58.484 13.848
3.757 58.299 13.861
3.754 58.113 13.872
3.753 58.013 13.873
3.749 57.837 13.853
3.746 57.652 13.839
3.743 57.469 13.838
3.739 57.280 13.837
3.737 57.178 13.833
3.735 57.003 13.845
3.732 56.811 13.855
3.729 56.630 13.862
3.725 56.439 13.851
3.722 56.269 13.841
3.721 56.167 13.846
3.719 56.065 13.840
3.716 55.887 13.831
3.713 55.700 13.836
3.710 55.519 13.843
3.707 55.331 13.842
3.705 55.144 13.851
3.702 54.956 13.863
3.699 54.772 13.870
3.696 54.591 13.869
3.694 54.487 13.873
3.691 54.306 13.870
3.688 54.127 13.860
3.685 53.939 13.852
3.682 53.754 13.857
3.679 53.569 13.848
3.676 53.380 13.846
3.673 53.199 13.859
3.670 53.017 13.859
3.667 52.828 13.843
3.664 52.636 13.840
3.661 52.463 13.851
3.657 52.263 13.860
3.654 52.090 13.855
3.651 51.903 13.852
3.648 51.714 13.863
3.645 51.530 13.856
3.642 51.351 13.852
3.639 51.159 13.865
3.637 51.059 13.862
3.634 50.881 13.853
3.631 50.697 13.855
3.628 50.519 13.873
3.625 50.323 13.873
3.622 50.145 13.864
3.620 49.966 13.868
3.618 49.862 13.875
3.615 49.677 13.871
3.612 49.502 13.856
3.609 49.306 13.849
3.606 49.126 13.848
3.604 48.939 13.862
3.601 48.763 13.873
3.598 48.567 13.867
3.595 48.386 13.857
3.592 48.202 13.856
3.589 48.027 13.867
3.586 47.829 13.870
3.583 47.652 13.867
3.579 47.463 13.853
3.576 47.271 13.851
3.573 47.098 13.865
3.570 46.914 13.870
3.567 46.727 13.872
3.563 46.537 13.868
3.560 46.353 13.869
3.557 46.171 13.861
3.553 45.990 13.854
3.550 45.797 13.859
3.547 45.615 13.870
3.544 45.435 13.875
3.540 45.251 13.869
3.539 45.150 13.865
3.535 44.972 13.871
3.532 44.785 13.877
3.529 44.602 13.883
3.526 44.415 13.877
3.522 44.234 13.867
3.519 44.044 13.865
3.516 43.861 13.864
3.513 43.681 13.872
3.510 43.499 13.878
3.506 43.308 13.876
3.503 43.122 13.881
3.500 42.939 13.889
3.497 42.748 13.896
3.493 42.565 13.890
3.490 42.380 13.880
3.487 42.204 13.874
3.483 42.014 13.862
3.480 41.835 13.868
3.478 41.734 13.878
3.475 41.557 13.880
3.472 41.373 13.890
3.468 41.175 13.894
3.465 41.000 13.887
3.462 40.818 13.886
3.458 40.624 13.881
3.455 40.445 13.880
3.452 40.263 13.889
3.448 40.074 13.892
3.445 39.890 13.883
3.441 39.697 13.864
3.437 39.525 13.860
3.434 39.331 13.867
3.431 39.152 13.877
3.428 38.970 13.876
3.424 38.777 13.869
3.421 38.595 13.872
3.418 38.417 13.877
3.415 38.233 13.879
3.413 38.129 13.880
3.410 37.949 13.888
3.407 37.762 13.867
3.404 37.579 13.850
3.401 37.392 13.860
3.398 37.215 13.861
3.394 37.020 13.859
3.391 36.847 13.861
3.389 36.745 13.867
3.386 36.567 13.875
3.384 36.465 13.876
3.381 36.287 13.877
3.377 36.101 13.873
3.373 35.916 13.878
3.370 35.735 13.881
3.368 35.635 13.881
3.364 35.454 13.873
3.362 35.353 13.873
3.359 35.182 13.877
3.357 35.081 13.879
3.353 34.902 13.873
3.349 34.713 13.871
3.346 34.532 13.872
3.342 34.342 13.885
3.339 34.166 13.893
3.335 33.973 13.880
3.332 33.788 13.873
3.329 33.604 13.883
3.325 33.415 13.885
3.322 33.234 13.876
3.318 33.052 13.864
3.314 32.869 13.857
3.313 32.769 13.857
3.310 32.601 13.877
3.308 32.498 13.891
3.306 32.390 13.895
3.302 32.219 13.896
3.299 32.034 13.879
3.297 31.933 13.873
3.293 31.754 13.858
3.289 31.572 13.854
3.286 31.389 13.865
3.282 31.196 13.870
3.278 31.017 13.866
3.275 30.831 13.878
3.271 30.648 13.882
3.268 30.464 13.879
3.264 30.271 13.875
3.260 30.097 13.868
3.256 29.899 13.862
3.253 29.723 13.867
3.249 29.538 13.881
3.245 29.353 13.882
3.241 29.167 13.871
3.238 28.984 13.867
3.234 28.794 13.871
3.230 28.613 13.869
3.226 28.422 13.869
3.223 28.247 13.887
3.219 28.058 13.889
3.216 27.875 13.886
3.212 27.689 13.889
3.208 27.497 13.886
3.204 27.314 13.883
3.201 27.132 13.880
3.197 26.957 13.877
3.193 26.760 13.876
3.190 26.573 13.875
3.186 26.394 13.879
3.183 26.213 13.869
3.180 26.113 13.860
3.177 25.928 13.865
3.174 25.740 13.872
3.170 25.570 13.864
3.166 25.372 13.857
3.163 25.195 13.849
3.160 25.091 13.855
3.157 24.912 13.865
3.153 24.723 13.865
3.149 24.549 13.867
3.145 24.363 13.868
3.141 24.166 13.877
3.137 23.993 13.875
3.133 23.803 13.870
3.129 23.622 13.870
3.125 23.436 13.866
3.121 23.246 13.857
3.117 23.064 13.847
3.113 22.868 13.849
3.109 22.692 13.865
3.106 22.512 13.871
3.102 22.329 13.866
3.098 22.131 13.865
3.094 21.953 13.868
3.090 21.771 13.867
3.088 21.669 13.858
3.085 21.495 13.856
3.081 21.306 13.863
3.077 21.113 13.858
3.073 20.940 13.847
3.069 20.753 13.848
3.065 20.571 13.859
3.061 20.378 13.866
3.057 20.193 13.871
3.053 20.016 13.874
3.048 19.827 13.873
3.044 19.647 13.880
3.040 19.455 13.881
3.036 19.281 13.866
3.034 19.175 13.862
3.030 19.002 13.860
3.028 18.906 13.859
3.026 18.801 13.866
3.022 18.623 13.857
3.018 18.434 13.835
3.016 18.334 13.821
3.012 18.166 13.818
3.010 18.065 13.825
3.007 17.885 13.826
3.005 17.785 13.820
3.001 17.600 13.806
2.997 17.404 13.787
2.993 17.235 13.791
2.990 17.042 13.806
2.986 16.866 13.818
2.982 16.673 13.805
2.978 16.480 13.785
2.974 16.299 13.776
2.969 16.106 13.778
2.966 15.934 13.800
2.962 15.750 13.831
2.958 15.556 13.836
2.953 15.372 13.810
2.949 15.192 13.784
2.945 14.996 13.774
2.941 14.818 13.777
2.937 14.623 13.785
2.933 14.443 13.805
2.930 14.266 13.826
2.928 14.163 13.830
2.924 13.985 13.818
2.920 13.799 13.832
2.916 13.608 13.846
2.912 13.430 13.833
2.908 13.237 13.808
2.903 13.048 13.795
2.899 12.864 13.800
2.895 12.677 13.794
2.893 12.577 13.784
2.889 12.402 13.789
2.886 12.217 13.808
2.881 12.026 13.806
2.877 11.845 13.779
2.875 11.746 13.771
2.872 11.639 13.763
2.869 11.473 13.782
2.865 11.277 13.804
2.861 11.094 13.812
2.857 10.915 13.807
2.855 10.813 13.806
2.851 10.637 13.804
2.846 10.441 13.810
2.843 10.266 13.845
2.839 10.073 13.877
2.834 9.896 13.870
2.830 9.708 13.856
2.827 9.606 13.844
2.823 9.432 13.832
2.819 9.240 13.833
2.817 9.140 13.839
2.812 8.954 13.842
2.808 8.769 13.840
2.804 8.578 13.835
2.800 8.403 13.842
2.796 8.218 13.863
2.792 8.026 13.866
2.789 7.924 13.853
2.785 7.749 13.839
2.781 7.554 13.838
2.777 7.370 13.847
2.773 7.194 13.857
2.771 7.096 13.863
2.768 6.990 13.852
2.764 6.817 13.838
2.762 6.716 13.839
2.758 6.532 13.843
2.755 6.429 13.842
2.751 6.251 13.847
2.748 6.079 13.856
2.745 5.976 13.863
2.743 5.869 13.858
2.739 5.694 13.860
2.735 5.507 13.869
2.731 5.330 13.873
2.729 5.232 13.877
2.727 5.130 13.870
2.723 4.945 13.863
2.718 4.752 13.861
2.715 4.574 13.856
2.710 4.390 13.841
2.706 4.204 13.829
2.704 4.094 13.832
2.702 3.991 13.831
3.883 59.969 13.825
3.880 59.784 13.843
3.878 59.596 13.849
3.875 59.418 13.858
3.873 59.309 13.867
3.871 59.139 13.866
3.867 58.949 13.856
3.864 58.759 13.844
3.861 58.591 13.846
3.860 58.495 13.845
3.858 58.380 13.854
3.855 58.205 13.870
3.852 58.027 13.873
3.849 57.830 13.855
3.845 57.644 13.843
3.842 57.468 13.839
3.839 57.281 13.841
3.836 57.092 13.849
3.833 56.907 13.852
3.830 56.721 13.858
3.828 56.620 13.855
3.825 56.447 13.854
3.823 56.344 13.856
3.820 56.169 13.855
3.817 55.981 13.851
3.814 55.791 13.839
3.811 55.614 13.840
3.810 55.512 13.836
3.808 55.410 13.844
3.806 55.239 13.850
3.803 55.050 13.859
3.800 54.867 13.865
3.797 54.674 13.874
3.794 54.493 13.871
3.791 54.312 13.865
3.788 54.121 13.859
3.785 53.941 13.850
3.782 53.760 13.852
3.780 53.660 13.845
3.777 53.476 13.838
3.774 53.288 13.836
3.771 53.114 13.850
3.769 53.006 13.856
3.766 52.826 13.843
3.763 52.641 13.839
3.760 52.466 13.849
3.757 52.270 13.857
3.754 52.080 13.852
3.751 51.903 13.849
3.748 51.717 13.860
3.744 51.532 13.856
3.741 51.345 13.858
3.738 51.162 13.871
3.735 50.979 13.867
3.733 50.872 13.858
3.731 50.701 13.862
3.729 50.596 13.874
3.726 50.416 13.884
3.723 50.238 13.875
3.720 50.048 13.875
3.718 49.868 13.881
3.715 49.680 13.872
3.712 49.494 13.860
3.709 49.321 13.853
3.707 49.221 13.846
3.704 49.037 13.851
3.702 48.841 13.868
3.699 48.663 13.874
3.696 48.484 13.864
3.692 48.288 13.856
3.690 48.112 13.862
3.687 47.929 13.867
3.683 47.734 13.857
3.680 47.556 13.848
3.677 47.378 13.840
3.674 47.187 13.849
3.672 47.088 13.863
3.669 46.912 13.870
3.667 46.811 13.864
3.664 46.633 13.859
3.661 46.454 13.863
3.658 46.266 13.863
3.654 46.069 13.857
3.651 45.895 13.855
3.648 45.715 13.862
3.646 45.611 13.874
3.643 45.430 13.875
3.640 45.251 13.869
3.636 45.063 13.873
3.635 44.962 13.871
3.632 44.787 13.878
3.628 44.597 13.889
3.625 44.415 13.884
3.622 44.230 13.872
3.618 44.053 13.866
3.615 43.874 13.858
3.613 43.769 13.862
3.612 43.666 13.861
3.609 43.489 13.865
3.605 43.307 13.861
3.602 43.125 13.869
3.599 42.942 13.883
3.596 42.747 13.891
3.593 42.579 13.884
3.591 42.475 13.883
3.588 42.288 13.880
3.584 42.107 13.873
3.581 41.926 13.872
3.578 41.735 13.874
3.574 41.553 13.875
3.571 41.368 13.886
3.568 41.187 13.892
3.564 40.997 13.885
3.561 40.809 13.882
3.558 40.632 13.878
3.554 40.439 13.871
3.551 40.263 13.877
3.547 40.071 13.886
3.544 39.894 13.878
3.540 39.703 13.859
3.537 39.526 13.861
3.533 39.330 13.867
3.530 39.155 13.873
3.527 38.965 13.872
3.523 38.781 13.864
3.520 38.596 13.868
3.517 38.412 13.877
3.514 38.228 13.887
3.511 38.035 13.891
3.508 37.861 13.885
3.505 37.677 13.861
3.503 37.572 13.849
3.500 37.393 13.859
3.497 37.215 13.861
3.493 37.016 13.859
3.490 36.837 13.863
3.487 36.655 13.870
3.484 36.477 13.880
3.480 36.290 13.880
3.476 36.099 13.877
3.473 35.911 13.883
3.469 35.740 13.883
3.467 35.639 13.883
3.463 35.455 13.878
3.461 35.353 13.875
3.458 35.180 13.880
3.454 34.984 13.877
3.451 34.811 13.874
3.447 34.627 13.872
3.443 34.435 13.874
3.440 34.253 13.882
3.436 34.059 13.878
3.433 33.887 13.862
3.429 33.697 13.866
3.426 33.506 13.877
3.423 33.334 13.878
3.419 33.148 13.871
3.417 33.044 13.872
3.414 32.870 13.866
3.410 32.673 13.874
3.407 32.497 13.894
3.404 32.308 13.898
3.400 32.131 13.882
3.396 31.940 13.864
3.392 31.757 13.855
3.390 31.653 13.848
3.387 31.473 13.851
3.383 31.297 13.873
3.380 31.109 13.879
3.376 30.922 13.882
3.372 30.737 13.891
3.369 30.553 13.891
3.365 30.361 13.880
3.361 30.192 13.869
3.359 30.083 13.867
3.355 29.909 13.856
3.352 29.725 13.861
3.348 29.540 13.880
3.345 29.348 13.881
3.341 29.168 13.869
3.339 29.066 13.861
3.335 28.888 13.859
3.331 28.705 13.863
3.328 28.519 13.860
3.324 28.336 13.867
3.320 28.149 13.879
3.317 27.967 13.879
3.313 27.778 13.882
3.309 27.594 13.879
3.305 27.407 13.878
3.302 27.230 13.869
3.298 27.036 13.859
3.294 26.854 13.863
3.291 26.670 13.861
3.287 26.483 13.862
3.283 26.297 13.862
3.280 26.115 13.851
3.276 25.935 13.855
3.273 25.746 13.864
3.269 25.555 13.868
3.266 25.380 13.860
3.264 25.280 13.855
3.260 25.097 13.856
3.258 24.993 13.860
3.254 24.825 13.867
3.251 24.642 13.863
3.248 24.540 13.864
3.245 24.361 13.866
3.242 24.260 13.865
3.238 24.074 13.864
3.235 23.902 13.860
3.232 23.801 13.866
3.228 23.613 13.869
3.224 23.432 13.863
3.220 23.247 13.851
3.216 23.064 13.838
3.212 22.882 13.842
3.208 22.691 13.860
3.205 22.510 13.868
3.201 22.320 13.870
3.197 22.150 13.872
3.195 22.052 13.867
3.193 21.936 13.870
3.190 21.771 13.869
3.186 21.585 13.865
3.182 21.402 13.867
3.178 21.216 13.872
3.174 21.029 13.859
3.170 20.838 13.849
3.166 20.660 13.861
3.162 20.478 13.870
3.158 20.294 13.876
3.156 20.192 13.874
3.152 20.016 13.873
3.148 19.824 13.873
3.143 19.636 13.879
3.139 19.454 13.880
3.135 19.278 13.868
3.131 19.084 13.859
3.127 18.897 13.864
3.124 18.731 13.871
3.121 18.626 13.871
3.117 18.445 13.848
3.115 18.328 13.832
3.111 18.152 13.821
3.108 17.973 13.820
3.104 17.787 13.819
3.100 17.602 13.804
3.098 17.502 13.796
3.094 17.319 13.782
3.091 17.136 13.797
3.087 16.959 13.817
3.085 16.857 13.814
3.081 16.671 13.801
3.077 16.480 13.786
3.073 16.300 13.773
3.068 16.106 13.774
3.065 15.928 13.790
3.061 15.747 13.813
3.057 15.571 13.823
3.055 15.457 13.820
3.050 15.279 13.792
3.046 15.092 13.775
3.042 14.901 13.775
3.038 14.720 13.779
3.035 14.543 13.803
3.031 14.349 13.838
3.027 14.176 13.842
3.025 14.075 13.828
3.021 13.890 13.817
3.017 13.700 13.828
3.013 13.517 13.823
3.008 13.323 13.801
3.004 13.145 13.785
3.001 12.960 13.790
2.996 12.767 13.792
2.992 12.577 13.776
2.988 12.395 13.786
2.985 12.209 13.808
2.981 12.042 13.806
2.979 11.938 13.802
2.976 11.830 13.782
2.972 11.646 13.765
2.968 11.463 13.785
2.964 11.291 13.809
2.962 11.189 13.820
2.958 11.007 13.823
2.954 10.817 13.815
2.950 10.631 13.808
2.946 10.447 13.820
2.942 10.262 13.854
2.938 10.083 13.884
2.936 9.977 13.879
2.931 9.792 13.856
2.927 9.613 13.836
2.922 9.427 13.825
2.920 9.320 13.831
2.916 9.152 13.839
2.912 8.953 13.843
2.908 8.774 13.846
2.905 8.674 13.838
2.901 8.485 13.833
2.897 8.310 13.854
2.895 8.209 13.870
2.891 8.035 13.876
2.887 7.839 13.864
2.882 7.657 13.854
2.878 7.467 13.857
2.874 7.276 13.865
2.870 7.100 13.861
2.867 6.999 13.850
2.863 6.819 13.834
2.861 6.721 13.834
2.858 6.615 13.829
2.855 6.439 13.836
2.851 6.260 13.845
2.849 6.159 13.856
2.846 6.055 13.856
2.842 5.877 13.855
2.838 5.697 13.857
2.834 5.505 13.865
2.830 5.318 13.870
2.826 5.137 13.873
2.822 4.948 13.865
2.818 4.768 13.863
2.816 4.664 13.868
2.813 4.561 13.860
2.809 4.379 13.846
2.805 4.196 13.830
2.801 4.004 13.829
3.982 59.967 13.829
3.979 59.782 13.843
3.977 59.601 13.852
3.974 59.414 13.862
3.971 59.226 13.872
3.968 59.040 13.863
3.965 58.864 13.848
3.963 58.759 13.847
3.961 58.660 13.836
3.959 58.489 13.836
3.956 58.305 13.850
3.954 58.204 13.865
3.951 58.016 13.870
3.948 57.832 13.862
3.944 57.648 13.855
3.941 57.466 13.850
3.938 57.280 13.857
3.935 57.089 13.860
3.932 56.902 13.857
3.928 56.717 13.858
3.926 56.538 13.865
3.922 56.344 13.864
3.919 56.164 13.859
3.916 55.983 13.856
3.913 55.791 13.842
3.910 55.614 13.840
3.907 55.417 13.846
3.904 55.235 13.853
3.902 55.057 13.858
3.899 54.864 13.863
3.896 54.682 13.871
3.893 54.489 13.869
3.890 54.308 13.866
3.887 54.121 13.859
3.884 53.939 13.853
3.881 53.752 13.855
3.878 53.570 13.848
3.874 53.388 13.838
3.873 53.288 13.833
3.870 53.110 13.849
3.867 52.919 13.852
3.864 52.736 13.841
3.861 52.551 13.846
3.857 52.358 13.852
3.854 52.179 13.852
3.851 51.991 13.847
3.848 51.811 13.849
3.845 51.625 13.852
3.842 51.441 13.849
3.839 51.254 13.858
3.837 51.154 13.868
3.834 50.975 13.864
3.831 50.790 13.857
3.828 50.611 13.864
3.825 50.418 13.872
3.822 50.231 13.865
3.819 50.053 13.864
3.818 49.949 13.863
3.815 49.781 13.867
3.812 49.590 13.860
3.811 49.489 13.858
3.808 49.305 13.852
3.805 49.130 13.855
3.803 49.030 13.855
3.801 48.855 13.866
3.799 48.752 13.873
3.796 48.572 13.871
3.793 48.393 13.863
3.791 48.287 13.859
3.789 48.117 13.867
3.785 47.920 13.871
3.782 47.728 13.856
3.779 47.567 13.851
3.778 47.462 13.852
3.774 47.280 13.847
3.771 47.096 13.864
3.770 46.991 13.870
3.767 46.820 13.867
3.763 46.641 13.860
3.762 46.536 13.865
3.758 46.355 13.866
3.755 46.175 13.867
3.752 45.986 13.864
3.748 45.794 13.863
3.745 45.618 13.872
3.743 45.517 13.871
3.740 45.342 13.869
3.737 45.159 13.866
3.734 44.972 13.866
3.730 44.781 13.872
3.727 44.601 13.883
3.724 44.423 13.879
3.722 44.324 13.878
3.720 44.222 13.869
3.717 44.047 13.862
3.714 43.866 13.852
3.711 43.681 13.858
3.708 43.491 13.861
3.704 43.311 13.859
3.701 43.128 13.867
3.698 42.934 13.882
3.695 42.751 13.890
3.692 42.569 13.881
3.688 42.385 13.874
3.685 42.199 13.877
3.682 42.016 13.876
3.678 41.826 13.874
3.675 41.656 13.868
3.673 41.550 13.872
3.671 41.449 13.870
3.668 41.278 13.881
3.665 41.091 13.880
3.662 40.908 13.874
3.658 40.721 13.875
3.655 40.544 13.867
3.653 40.444 13.866
3.651 40.339 13.860
3.648 40.174 13.871
3.644 39.978 13.873
3.641 39.794 13.861
3.637 39.613 13.856
3.634 39.428 13.863
3.631 39.245 13.872
3.628 39.065 13.873
3.626 38.964 13.873
3.622 38.773 13.868
3.619 38.601 13.869
3.616 38.415 13.879
3.615 38.312 13.879
3.612 38.137 13.885
3.609 37.949 13.881
3.605 37.763 13.864
3.602 37.576 13.853
3.599 37.404 13.859
3.597 37.294 13.866
3.594 37.122 13.870
3.591 36.930 13.868
3.588 36.751 13.876
3.584 36.561 13.887
3.581 36.381 13.885
3.577 36.187 13.882
3.574 36.003 13.886
3.570 35.827 13.887
3.566 35.641 13.881
3.562 35.453 13.877
3.559 35.269 13.886
3.555 35.090 13.890
3.551 34.894 13.882
3.548 34.713 13.878
3.546 34.610 13.874
3.542 34.443 13.875
3.539 34.246 13.878
3.535 34.072 13.873
3.534 33.971 13.872
3.530 33.790 13.870
3.527 33.610 13.878
3.524 33.424 13.888
3.520 33.233 13.889
3.516 33.046 13.886
3.513 32.862 13.879
3.510 32.682 13.887
3.506 32.501 13.897
3.502 32.302 13.893
3.499 32.125 13.883
3.495 31.940 13.871
3.491 31.755 13.863
3.488 31.572 13.860
3.484 31.386 13.875
3.481 31.201 13.885
3.477 31.013 13.885
3.473 30.838 13.889
3.470 30.647 13.892
3.468 30.547 13.888
3.464 30.367 13.883
3.460 30.192 13.870
3.456 29.993 13.856
3.452 29.810 13.854
3.449 29.627 13.866
3.445 29.440 13.877
3.442 29.260 13.866
3.438 29.083 13.856
3.434 28.885 13.859
3.430 28.709 13.862
3.428 28.609 13.865
3.425 28.431 13.869
3.423 28.328 13.868
3.419 28.151 13.872
3.415 27.960 13.874
3.412 27.785 13.879
3.408 27.596 13.872
3.404 27.410 13.873
3.400 27.223 13.865
3.397 27.040 13.848
3.393 26.855 13.852
3.389 26.670 13.858
3.386 26.485 13.861
3.382 26.302 13.863
3.379 26.113 13.853
3.375 25.923 13.854
3.372 25.744 13.863
3.368 25.560 13.866
3.364 25.375 13.856
3.360 25.180 13.847
3.357 25.015 13.857
3.355 24.909 13.867
3.351 24.724 13.870
3.348 24.548 13.868
3.345 24.446 13.865
3.342 24.270 13.866
3.337 24.077 13.861
3.333 23.889 13.855
3.329 23.711 13.860
3.325 23.529 13.859
3.321 23.348 13.850
3.319 23.246 13.847
3.317 23.146 13.837
3.313 22.966 13.836
3.309 22.790 13.848
3.306 22.603 13.862
3.302 22.413 13.867
3.298 22.228 13.872
3.294 22.053 13.873
3.291 21.861 13.873
3.287 21.673 13.867
3.283 21.490 13.862
3.279 21.313 13.867
3.277 21.213 13.871
3.273 21.019 13.858
3.269 20.843 13.851
3.265 20.665 13.864
3.261 20.468 13.872
3.257 20.291 13.879
3.253 20.108 13.880
3.251 20.006 13.874
3.247 19.830 13.873
3.243 19.645 13.878
3.238 19.462 13.880
3.234 19.274 13.869
3.230 19.080 13.862
3.226 18.901 13.872
3.222 18.713 13.876
3.218 18.531 13.863
3.214 18.346 13.838
3.210 18.152 13.820
3.207 17.972 13.820
3.203 17.800 13.822
3.201 17.687 13.821
3.197 17.509 13.799
3.193 17.322 13.781
3.191 17.215 13.776
3.188 17.037 13.793
3.184 16.856 13.806
3.180 16.670 13.793
3.176 16.496 13.782
3.174 16.387 13.784
3.170 16.207 13.775
3.166 16.016 13.775
3.162 15.830 13.791
3.158 15.648 13.802
3.154 15.474 13.805
3.149 15.277 13.791
3.145 15.089 13.776
3.141 14.905 13.778
3.137 14.717 13.779
3.134 14.547 13.803
3.130 14.355 13.841
3.128 14.250 13.841
3.124 14.077 13.820
3.119 13.881 13.802
3.116 13.702 13.809
3.112 13.524 13.807
3.110 13.426 13.802
3.107 13.324 13.788
3.105 13.222 13.785
3.101 13.054 13.783
3.098 12.860 13.798
3.093 12.672 13.787
3.089 12.495 13.776
3.086 12.309 13.801
3.083 12.205 13.805
3.080 12.026 13.804
3.075 11.842 13.787
3.071 11.657 13.774
3.069 11.562 13.784
3.067 11.457 13.791
3.063 11.286 13.816
3.059 11.099 13.823
3.055 10.915 13.824
3.051 10.719 13.813
3.047 10.538 13.812
3.043 10.362 13.837
3.041 10.255 13.863
3.037 10.093 13.890
3.035 9.997 13.881
3.032 9.884 13.872
3.028 9.706 13.847
3.023 9.511 13.827
3.019 9.334 13.824
3.017 9.234 13.824
3.013 9.048 13.836
3.009 8.866 13.843
3.004 8.685 13.838
3.002 8.589 13.839
3.000 8.484 13.835
2.996 8.299 13.852
2.992 8.122 13.871
2.988 7.941 13.867
2.983 7.744 13.856
2.979 7.560 13.848
2.975 7.369 13.854
2.971 7.188 13.857
2.967 7.005 13.849
2.964 6.898 13.845
2.960 6.721 13.832
2.956 6.526 13.832
2.952 6.342 13.847
2.948 6.163 13.867
2.943 5.970 13.866
2.939 5.788 13.860
2.935 5.602 13.862
2.931 5.411 13.864
2.927 5.227 13.873
2.925 5.124 13.870
2.921 4.951 13.863
2.917 4.757 13.860
2.913 4.571 13.862
2.909 4.385 13.853
2.905 4.202 13.836
2.902 4.100 13.833
2.900 3.996 13.830
2.899 3.917 13.840
4.081 59.969 13.831
4.078 59.786 13.838
4.076 59.597 13.852
4.073 59.411 13.864
4.070 59.230 13.875
4.067 59.040 13.870
4.064 58.857 13.851
4.061 58.671 13.837
4.058 58.489 13.833
4.054 58.298 13.838
4.051 58.109 13.853
4.048 57.929 13.852
4.045 57.750 13.850
4.042 57.557 13.846
4.038 57.369 13.846
4.035 57.176 13.860
4.032 57.005 13.857
4.031 56.905 13.859
4.028 56.726 13.861
4.025 56.532 13.867
4.023 56.429 13.863
4.020 56.268 13.859
4.018 56.157 13.861
4.015 55.976 13.859
4.013 55.801 13.849
4.011 55.701 13.840
4.008 55.517 13.843
4.005 55.334 13.853
4.004 55.229 13.859
4.001 55.049 13.860
3.998 54.865 13.864
3.995 54.673 13.871
3.992 54.500 13.871
3.989 54.302 13.865
3.986 54.127 13.860
3.983 53.937 13.857
3.980 53.748 13.857
3.977 53.574 13.849
3.975 53.474 13.838
3.972 53.294 13.835
3.969 53.098 13.853
3.966 52.923 13.860
3.963 52.737 13.852
3.960 52.548 13.856
3.957 52.367 13.853
3.953 52.175 13.849
3.950 51.993 13.846
3.947 51.810 13.847
3.944 51.626 13.849
3.941 51.429 13.846
3.938 51.258 13.854
3.936 51.157 13.865
3.933 50.977 13.864
3.930 50.796 13.855
3.927 50.611 13.862
3.924 50.415 13.868
3.921 50.236 13.866
3.918 50.050 13.867
3.916 49.860 13.873
3.913 49.680 13.870
3.910 49.497 13.863
3.907 49.319 13.857
3.906 49.225 13.851
3.904 49.117 13.855
3.901 48.940 13.860
3.898 48.762 13.872
3.895 48.563 13.865
3.892 48.384 13.859
3.889 48.206 13.867
3.886 48.014 13.873
3.883 47.843 13.864
3.881 47.740 13.851
3.878 47.556 13.846
3.875 47.375 13.842
3.873 47.273 13.847
3.871 47.096 13.866
3.867 46.902 13.873
3.864 46.723 13.868
3.861 46.544 13.867
3.858 46.357 13.862
3.854 46.172 13.868
3.851 45.986 13.869
3.848 45.801 13.866
3.844 45.610 13.873
3.841 45.432 13.873
3.838 45.253 13.871
3.834 45.058 13.870
3.831 44.883 13.864
3.828 44.696 13.870
3.825 44.504 13.878
3.821 44.323 13.874
3.818 44.144 13.869
3.815 43.945 13.863
3.812 43.773 13.864
3.808 43.580 13.865
3.805 43.402 13.869
3.802 43.214 13.875
3.799 43.031 13.883
3.796 42.850 13.893
3.792 42.656 13.890
3.789 42.480 13.876
3.786 42.286 13.876
3.782 42.103 13.881
3.779 41.926 13.884
3.777 41.823 13.878
3.774 41.649 13.863
3.771 41.461 13.863
3.768 41.276 13.879
3.764 41.089 13.879
3.761 40.906 13.875
3.757 40.720 13.878
3.754 40.536 13.872
3.750 40.352 13.861
3.747 40.164 13.861
3.744 39.988 13.867
3.740 39.799 13.857
3.736 39.608 13.855
3.733 39.433 13.867
3.730 39.239 13.872
3.726 39.053 13.868
3.723 38.881 13.865
3.722 38.780 13.869
3.718 38.591 13.866
3.715 38.413 13.880
3.712 38.228 13.890
3.709 38.042 13.886
3.706 37.853 13.879
3.703 37.676 13.867
3.700 37.482 13.869
3.697 37.310 13.881
3.694 37.113 13.881
3.690 36.933 13.876
3.687 36.745 13.885
3.684 36.558 13.893
3.680 36.381 13.888
3.677 36.195 13.885
3.673 36.009 13.885
3.669 35.822 13.886
3.665 35.634 13.875
3.662 35.461 13.873
3.658 35.263 13.887
3.654 35.083 13.887
3.651 34.898 13.880
3.647 34.714 13.876
3.643 34.527 13.878
3.640 34.346 13.883
3.636 34.158 13.880
3.633 33.974 13.874
3.629 33.788 13.869
3.626 33.604 13.875
3.623 33.422 13.883
3.619 33.234 13.886
3.616 33.054 13.890
3.612 32.861 13.881
3.609 32.681 13.887
3.605 32.497 13.892
3.602 32.308 13.888
3.598 32.125 13.885
3.594 31.937 13.876
3.591 31.760 13.870
3.587 31.570 13.868
3.583 31.383 13.877
3.580 31.203 13.886
3.576 31.015 13.881
3.572 30.829 13.879
3.569 30.647 13.884
3.565 30.463 13.884
3.561 30.279 13.880
3.557 30.086 13.871
3.554 29.906 13.861
3.550 29.717 13.864
3.546 29.539 13.869
3.543 29.356 13.866
3.539 29.160 13.855
3.535 28.983 13.855
3.531 28.794 13.867
3.528 28.608 13.868
3.524 28.428 13.871
3.520 28.239 13.873
3.517 28.059 13.874
3.513 27.877 13.874
3.509 27.680 13.874
3.505 27.505 13.877
3.502 27.315 13.876
3.498 27.131 13.859
3.494 26.949 13.852
3.490 26.759 13.861
3.487 26.578 13.864
3.483 26.389 13.869
3.480 26.211 13.862
3.476 26.022 13.856
3.473 25.839 13.863
3.469 25.651 13.870
3.466 25.465 13.870
3.462 25.286 13.853
3.458 25.096 13.848
3.456 24.996 13.850
3.452 24.820 13.859
3.449 24.639 13.863
3.445 24.447 13.868
3.441 24.257 13.868
3.437 24.084 13.868
3.433 23.889 13.864
3.429 23.717 13.867
3.424 23.524 13.867
3.420 23.334 13.854
3.416 23.166 13.839
3.414 23.064 13.841
3.412 22.963 13.839
3.408 22.786 13.851
3.405 22.599 13.860
3.401 22.412 13.870
3.397 22.230 13.876
3.394 22.052 13.882
3.390 21.858 13.884
3.386 21.683 13.878
3.384 21.579 13.880
3.380 21.394 13.875
3.377 21.216 13.880
3.373 21.038 13.873
3.371 20.945 13.863
3.368 20.837 13.865
3.365 20.661 13.873
3.361 20.473 13.877
3.357 20.289 13.881
3.353 20.113 13.879
3.348 19.915 13.870
3.344 19.729 13.874
3.340 19.553 13.881
3.336 19.365 13.878
3.333 19.260 13.868
3.329 19.092 13.866
3.326 18.906 13.876
3.322 18.713 13.880
3.318 18.524 13.866
3.314 18.352 13.843
3.310 18.155 13.823
3.306 17.969 13.816
3.302 17.780 13.815
3.298 17.602 13.804
3.294 17.415 13.784
3.291 17.233 13.775
3.287 17.037 13.789
3.283 16.857 13.802
3.281 16.756 13.804
3.277 16.581 13.797
3.273 16.393 13.793
3.269 16.209 13.782
3.265 16.017 13.774
3.261 15.838 13.780
3.259 15.735 13.778
3.255 15.554 13.781
3.251 15.369 13.789
3.247 15.188 13.783
3.243 15.011 13.776
3.241 14.916 13.782
3.238 14.804 13.779
3.236 14.702 13.784
3.233 14.542 13.804
3.229 14.354 13.834
3.225 14.161 13.824
3.221 13.982 13.795
3.217 13.801 13.790
3.215 13.709 13.790
3.213 13.601 13.798
3.209 13.422 13.793
3.205 13.237 13.779
3.202 13.129 13.772
3.199 12.958 13.788
3.197 12.859 13.801
3.193 12.685 13.797
3.189 12.486 13.784
3.185 12.309 13.801
3.181 12.118 13.813
3.177 11.931 13.805
3.173 11.748 13.798
3.169 11.562 13.795
3.165 11.372 13.816
3.161 11.192 13.836
3.159 11.090 13.835
3.155 10.917 13.836
3.150 10.722 13.830
3.146 10.543 13.827
3.142 10.360 13.849
3.139 10.170 13.887
3.134 9.994 13.884
3.132 9.888 13.872
3.127 9.703 13.848
3.123 9.522 13.833
3.118 9.326 13.832
3.114 9.140 13.845
3.110 8.958 13.858
3.106 8.771 13.858
3.102 8.589 13.848
3.098 8.404 13.850
3.093 8.205 13.869
3.089 8.032 13.877
3.087 7.932 13.867
3.083 7.749 13.855
3.081 7.648 13.855
3.076 7.464 13.851
3.072 7.286 13.858
3.068 7.096 13.856
3.064 6.904 13.839
3.061 6.801 13.826
3.057 6.613 13.822
3.053 6.443 13.832
3.049 6.252 13.859
3.045 6.069 13.876
3.041 5.884 13.867
3.036 5.691 13.860
3.032 5.507 13.856
3.028 5.322 13.863
3.024 5.130 13.871
3.020 4.944 13.865
3.016 4.751 13.858
3.012 4.582 13.864
3.010 4.478 13.869
3.006 4.286 13.859
3.002 4.109 13.842
3.000 4.006 13.833
4.181 59.967 13.825
4.178 59.790 13.835
4.175 59.602 13.847
4.174 59.498 13.857
4.171 59.319 13.870
4.168 59.132 13.879
4.166 58.960 13.871
4.164 58.852 13.857
4.160 58.665 13.845
4.157 58.486 13.838
4.154 58.306 13.839
4.151 58.114 13.849
4.148 57.926 13.849
4.144 57.733 13.847
4.141 57.557 13.843
4.138 57.373 13.845
4.137 57.273 13.856
4.134 57.087 13.865
4.130 56.906 13.864
4.127 56.725 13.862
4.124 56.533 13.862
4.121 56.342 13.855
4.118 56.173 13.849
4.117 56.075 13.844
4.115 55.971 13.851
4.112 55.796 13.847
4.110 55.695 13.841
4.108 55.520 13.844
4.106 55.417 13.854
4.103 55.236 13.858
4.100 55.054 13.856
4.098 54.867 13.862
4.095 54.675 13.869
4.092 54.494 13.869
4.089 54.310 13.864
4.085 54.118 13.854
4.083 53.941 13.855
4.079 53.750 13.853
4.076 53.573 13.844
4.073 53.383 13.839
4.070 53.205 13.846
4.067 53.006 13.862
4.064 52.824 13.860
4.061 52.642 13.861
4.058 52.452 13.864
4.055 52.278 13.857
4.053 52.177 13.849
4.050 51.994 13.845
4.047 51.805 13.846
4.044 51.626 13.847
4.040 51.440 13.842
4.037 51.258 13.851
4.036 51.157 13.863
4.033 50.983 13.860
4.031 50.883 13.851
4.028 50.694 13.853
4.025 50.509 13.853
4.022 50.329 13.855
4.020 50.146 13.861
4.017 49.967 13.864
4.015 49.867 13.868
4.014 49.765 13.865
4.011 49.587 13.863
4.008 49.404 13.858
4.005 49.220 13.851
4.002 49.039 13.848
4.001 48.935 13.856
3.998 48.754 13.863
3.995 48.574 13.856
3.992 48.388 13.851
3.989 48.204 13.861
3.987 48.102 13.864
3.984 47.917 13.868
3.981 47.748 13.856
3.980 47.646 13.856
3.976 47.469 13.852
3.973 47.278 13.851
3.970 47.096 13.862
3.967 46.911 13.870
3.964 46.723 13.870
3.962 46.622 13.864
3.959 46.456 13.863
3.956 46.260 13.865
3.952 46.077 13.869
3.949 45.889 13.869
3.946 45.715 13.871
3.942 45.522 13.868
3.939 45.344 13.867
3.936 45.150 13.869
3.932 44.970 13.860
3.929 44.788 13.858
3.926 44.599 13.871
3.923 44.416 13.874
3.919 44.228 13.870
3.916 44.053 13.869
3.913 43.858 13.869
3.910 43.678 13.864
3.907 43.494 13.862
3.903 43.316 13.862
3.902 43.213 13.870
3.899 43.029 13.884
3.896 42.845 13.892
3.892 42.659 13.889
3.889 42.477 13.880
3.885 42.292 13.877
3.882 42.106 13.883
3.879 41.922 13.887
3.875 41.734 13.874
3.872 41.558 13.858
3.870 41.457 13.857
3.867 41.275 13.875
3.864 41.094 13.874
3.860 40.898 13.870
3.857 40.728 13.878
3.854 40.537 13.877
3.850 40.351 13.866
3.847 40.166 13.856
3.843 39.981 13.860
3.840 39.797 13.855
3.836 39.617 13.849
3.833 39.423 13.868
3.830 39.245 13.871
3.826 39.059 13.868
3.823 38.870 13.870
3.820 38.692 13.866
3.817 38.504 13.870
3.814 38.327 13.881
3.812 38.224 13.888
3.809 38.042 13.882
3.806 37.854 13.874
3.803 37.667 13.871
3.800 37.485 13.875
3.797 37.307 13.883
3.794 37.117 13.884
3.790 36.932 13.884
3.787 36.749 13.887
3.783 36.560 13.890
3.781 36.458 13.885
3.778 36.291 13.880
3.774 36.105 13.879
3.771 35.912 13.878
3.767 35.727 13.873
3.763 35.543 13.867
3.760 35.366 13.877
3.756 35.169 13.885
3.752 34.993 13.882
3.748 34.806 13.876
3.745 34.620 13.874
3.741 34.436 13.883
3.738 34.253 13.887
3.734 34.067 13.881
3.731 33.880 13.873
3.727 33.701 13.866
3.724 33.515 13.872
3.721 33.321 13.878
3.717 33.147 13.885
3.714 32.955 13.886
3.710 32.767 13.883
3.707 32.592 13.887
3.703 32.411 13.885
3.701 32.310 13.886
3.699 32.206 13.880
3.696 32.035 13.877
3.692 31.843 13.873
3.689 31.671 13.870
3.687 31.570 13.876
3.683 31.390 13.887
3.681 31.284 13.884
3.678 31.111 13.879
3.674 30.924 13.873
3.670 30.743 13.868
3.666 30.544 13.870
3.663 30.369 13.877
3.659 30.188 13.872
3.655 29.998 13.861
3.652 29.811 13.860
3.648 29.626 13.862
3.644 29.443 13.856
3.640 29.259 13.855
3.636 29.068 13.849
3.633 28.894 13.859
3.630 28.706 13.873
3.626 28.517 13.872
3.622 28.336 13.873
3.618 28.150 13.872
3.614 27.964 13.872
3.611 27.781 13.868
3.607 27.588 13.875
3.604 27.412 13.883
3.600 27.230 13.876
3.598 27.130 13.871
3.594 26.942 13.862
3.591 26.766 13.869
3.587 26.573 13.877
3.583 26.389 13.877
3.580 26.209 13.869
3.576 26.023 13.860
3.573 25.835 13.867
3.569 25.651 13.876
3.566 25.479 13.878
3.564 25.375 13.868
3.562 25.274 13.860
3.558 25.099 13.847
3.554 24.909 13.852
3.550 24.726 13.857
3.547 24.543 13.861
3.543 24.359 13.865
3.539 24.179 13.871
3.535 23.984 13.870
3.531 23.805 13.873
3.528 23.702 13.871
3.524 23.532 13.865
3.520 23.336 13.847
3.518 23.236 13.844
3.514 23.065 13.837
3.510 22.876 13.842
3.507 22.697 13.857
3.503 22.507 13.866
3.499 22.325 13.874
3.495 22.134 13.884
3.492 21.958 13.889
3.488 21.765 13.889
3.484 21.593 13.877
3.480 21.400 13.874
3.477 21.214 13.885
3.473 21.028 13.880
3.469 20.848 13.878
3.464 20.653 13.882
3.461 20.478 13.878
3.456 20.291 13.878
3.454 20.189 13.872
3.450 20.014 13.866
3.446 19.827 13.867
3.442 19.644 13.875
3.437 19.453 13.878
3.433 19.269 13.869
3.429 19.089 13.864
3.425 18.902 13.870
3.421 18.712 13.871
3.418 18.531 13.864
3.415 18.431 13.863
3.412 18.254 13.851
3.408 18.065 13.837
3.404 17.883 13.834
3.402 17.778 13.830
3.398 17.597 13.818
3.395 17.430 13.793
3.392 17.319 13.789
3.390 17.219 13.782
3.387 17.038 13.792
3.383 16.854 13.799
3.379 16.679 13.801
3.377 16.569 13.807
3.373 16.397 13.805
3.371 16.296 13.794
3.367 16.118 13.782
3.363 15.920 13.776
3.359 15.753 13.776
3.357 15.657 13.783
3.354 15.550 13.783
3.351 15.367 13.794
3.347 15.193 13.794
3.342 14.993 13.787
3.339 14.824 13.785
3.334 14.625 13.788
3.332 14.524 13.799
3.329 14.358 13.823
3.325 14.171 13.814
3.323 14.072 13.795
3.318 13.882 13.783
3.314 13.695 13.787
3.311 13.515 13.789
3.307 13.329 13.782
3.302 13.142 13.772
3.299 12.955 13.783
3.295 12.764 13.800
3.291 12.580 13.791
3.287 12.399 13.788
3.283 12.216 13.803
3.279 12.022 13.801
3.275 11.840 13.800
3.271 11.652 13.802
3.267 11.471 13.813
3.263 11.285 13.830
3.259 11.101 13.844
3.255 10.915 13.851
3.251 10.729 13.844
3.246 10.536 13.836
3.242 10.360 13.858
3.239 10.177 13.889
3.234 9.985 13.882
3.230 9.801 13.858
3.225 9.612 13.845
3.220 9.418 13.841
3.216 9.240 13.843
3.212 9.053 13.858
3.208 8.867 13.867
3.204 8.674 13.856
3.200 8.500 13.847
3.195 8.309 13.855
3.191 8.115 13.873
3.187 7.929 13.871
3.183 7.752 13.861
3.178 7.559 13.856
3.174 7.372 13.858
3.170 7.186 13.862
3.166 7.000 13.853
3.161 6.811 13.831
3.157 6.622 13.826
3.153 6.447 13.839
3.151 6.344 13.858
3.149 6.243 13.870
3.145 6.074 13.887
3.141 5.884 13.875
3.137 5.696 13.860
3.132 5.503 13.851
3.128 5.317 13.856
3.124 5.133 13.869
3.120 4.947 13.865
3.116 4.758 13.858
3.112 4.579 13.863
3.110 4.477 13.869
3.108 4.376 13.865
3.104 4.189 13.852
3.100 4.012 13.837
4.279 59.873 13.825
4.277 59.691 13.848
4.274 59.514 13.855
4.273 59.420 13.854
4.271 59.310 13.863
4.268 59.134 13.871
4.265 58.947 13.861
4.262 58.770 13.851
4.259 58.581 13.845
4.256 58.386 13.841
4.253 58.208 13.846
4.250 58.027 13.853
4.248 57.925 13.846
4.245 57.747 13.843
4.241 57.560 13.835
4.238 57.368 13.838
4.235 57.194 13.852
4.234 57.088 13.862
4.230 56.894 13.868
4.227 56.719 13.867
4.224 56.534 13.864
4.221 56.352 13.846
4.218 56.168 13.836
4.215 55.977 13.839
4.213 55.870 13.835
4.211 55.709 13.841
4.208 55.516 13.845
4.205 55.333 13.847
4.202 55.139 13.846
4.199 54.961 13.845
4.197 54.859 13.856
4.195 54.682 13.868
4.192 54.494 13.871
4.189 54.309 13.870
4.186 54.125 13.864
4.184 54.025 13.855
4.181 53.850 13.852
4.180 53.754 13.857
4.178 53.649 13.847
4.175 53.482 13.839
4.172 53.290 13.837
4.170 53.190 13.849
4.167 53.017 13.862
4.166 52.917 13.859
4.163 52.732 13.860
4.160 52.551 13.862
4.156 52.366 13.858
4.153 52.176 13.852
4.150 51.997 13.845
4.147 51.816 13.850
4.145 51.713 13.859
4.142 51.531 13.859
4.139 51.342 13.861
4.136 51.167 13.870
4.134 51.065 13.863
4.131 50.884 13.856
4.128 50.692 13.852
4.125 50.521 13.852
4.124 50.420 13.858
4.121 50.242 13.866
4.118 50.045 13.873
4.116 49.867 13.878
4.113 49.678 13.875
4.110 49.499 13.871
4.107 49.305 13.865
4.104 49.124 13.854
4.101 48.944 13.852
4.098 48.756 13.858
4.095 48.575 13.856
4.092 48.389 13.850
4.089 48.205 13.859
4.086 48.012 13.873
4.083 47.836 13.865
4.081 47.736 13.857
4.078 47.548 13.856
4.075 47.376 13.853
4.072 47.182 13.854
4.069 47.007 13.863
4.066 46.817 13.871
4.062 46.634 13.870
4.059 46.444 13.867
4.056 46.266 13.869
4.052 46.070 13.871
4.050 45.902 13.879
4.048 45.799 13.884
4.044 45.622 13.877
4.041 45.429 13.877
4.038 45.244 13.879
4.034 45.064 13.868
4.031 44.881 13.856
4.029 44.779 13.853
4.026 44.606 13.866
4.023 44.418 13.870
4.020 44.228 13.866
4.016 44.046 13.876
4.013 43.864 13.879
4.010 43.668 13.870
4.007 43.502 13.868
4.003 43.306 13.863
4.000 43.122 13.872
3.997 42.939 13.882
3.994 42.747 13.887
3.990 42.565 13.880
3.987 42.390 13.877
3.984 42.201 13.881
3.981 42.014 13.885
3.977 41.832 13.883
3.974 41.639 13.865
3.971 41.465 13.862
3.969 41.366 13.875
3.966 41.183 13.885
3.962 41.003 13.876
3.959 40.808 13.879
3.956 40.630 13.886
3.952 40.445 13.882
3.949 40.261 13.873
3.945 40.071 13.869
3.942 39.893 13.866
3.938 39.702 13.856
3.935 39.522 13.864
3.931 39.337 13.872
3.928 39.150 13.873
3.925 38.965 13.877
3.922 38.778 13.877
3.918 38.600 13.875
3.915 38.407 13.880
3.912 38.229 13.888
3.909 38.038 13.882
3.906 37.864 13.876
3.903 37.672 13.877
3.900 37.484 13.880
3.897 37.297 13.885
3.894 37.119 13.889
3.890 36.939 13.890
3.887 36.742 13.890
3.884 36.567 13.887
3.880 36.373 13.883
3.876 36.195 13.878
3.873 36.007 13.876
3.869 35.828 13.875
3.867 35.728 13.867
3.863 35.548 13.863
3.860 35.363 13.875
3.856 35.172 13.884
3.852 34.991 13.880
3.849 34.814 13.876
3.847 34.713 13.878
3.843 34.526 13.886
3.840 34.345 13.899
3.837 34.163 13.898
3.833 33.972 13.890
3.829 33.784 13.878
3.826 33.606 13.871
3.822 33.418 13.879
3.819 33.238 13.887
3.816 33.050 13.894
3.812 32.874 13.890
3.809 32.677 13.888
3.805 32.488 13.889
3.802 32.311 13.885
3.798 32.121 13.883
3.794 31.941 13.880
3.791 31.759 13.878
3.787 31.566 13.878
3.784 31.394 13.887
3.780 31.196 13.886
3.776 31.021 13.872
3.772 30.826 13.865
3.768 30.645 13.866
3.765 30.464 13.876
3.761 30.271 13.884
3.758 30.099 13.882
3.756 30.000 13.873
3.754 29.898 13.873
3.750 29.724 13.871
3.746 29.532 13.866
3.743 29.354 13.862
3.739 29.175 13.859
3.737 29.069 13.852
3.733 28.883 13.860
3.730 28.707 13.878
3.726 28.521 13.876
3.724 28.420 13.878
3.720 28.245 13.883
3.717 28.059 13.880
3.713 27.870 13.876
3.709 27.695 13.877
3.705 27.495 13.891
3.702 27.315 13.899
3.698 27.133 13.885
3.694 26.951 13.876
3.691 26.761 13.884
3.687 26.580 13.888
3.684 26.399 13.887
3.680 26.206 13.877
3.676 26.023 13.867
3.673 25.838 13.872
3.669 25.647 13.878
3.666 25.468 13.883
3.662 25.282 13.871
3.658 25.097 13.854
3.654 24.908 13.853
3.651 24.731 13.863
3.647 24.541 13.867
3.643 24.364 13.866
3.639 24.168 13.875
3.635 23.993 13.877
3.631 23.798 13.878
3.627 23.616 13.878
3.622 23.433 13.860
3.618 23.255 13.842
3.616 23.150 13.834
3.612 22.966 13.835
3.608 22.782 13.851
3.605 22.598 13.863
3.601 22.418 13.864
3.597 22.237 13.870
3.594 22.044 13.877
3.590 21.867 13.884
3.586 21.675 13.879
3.582 21.485 13.864
3.578 21.310 13.867
3.575 21.117 13.877
3.571 20.941 13.872
3.567 20.756 13.876
3.563 20.568 13.880
3.558 20.375 13.875
3.554 20.199 13.870
3.552 20.096 13.870
3.548 19.926 13.867
3.544 19.735 13.871
3.540 19.548 13.875
3.536 19.371 13.877
3.533 19.271 13.871
3.529 19.088 13.866
3.525 18.903 13.869
3.521 18.708 13.870
3.518 18.551 13.872
3.516 18.450 13.876
3.514 18.338 13.869
3.510 18.158 13.863
3.506 17.969 13.860
3.503 17.799 13.858
3.501 17.699 13.856
3.499 17.596 13.841
3.497 17.496 13.833
3.493 17.327 13.806
3.491 17.227 13.792
3.487 17.043 13.793
3.483 16.858 13.802
3.480 16.677 13.806
3.477 16.572 13.812
3.474 16.396 13.812
3.469 16.207 13.803
3.465 16.024 13.788
3.461 15.833 13.779
3.457 15.647 13.781
3.453 15.466 13.793
3.449 15.280 13.798
3.445 15.095 13.797
3.442 14.994 13.792
3.438 14.814 13.788
3.435 14.637 13.789
3.431 14.442 13.802
3.429 14.340 13.812
3.425 14.172 13.802
3.420 13.974 13.784
3.416 13.791 13.783
3.413 13.607 13.789
3.409 13.417 13.791
3.405 13.236 13.781
3.401 13.049 13.780
3.397 12.861 13.795
3.393 12.675 13.805
3.389 12.492 13.799
3.385 12.309 13.805
3.381 12.120 13.805
3.377 11.924 13.800
3.373 11.748 13.808
3.369 11.562 13.815
3.365 11.385 13.829
3.361 11.191 13.838
3.357 11.009 13.856
3.353 10.825 13.864
3.349 10.636 13.858
3.345 10.454 13.861
3.342 10.353 13.867
3.339 10.172 13.890
3.336 10.072 13.894
3.332 9.901 13.871
3.330 9.802 13.856
3.325 9.611 13.849
3.321 9.421 13.844
3.316 9.238 13.842
3.312 9.052 13.858
3.308 8.872 13.870
3.304 8.680 13.863
3.299 8.485 13.854
3.296 8.314 13.862
3.291 8.122 13.877
3.287 7.943 13.876
3.285 7.845 13.876
3.283 7.743 13.865
3.278 7.558 13.855
3.275 7.380 13.858
3.273 7.284 13.869
3.270 7.177 13.866
3.266 6.998 13.853
3.261 6.815 13.835
3.257 6.631 13.830
3.253 6.434 13.844
3.249 6.257 13.877
3.245 6.064 13.895
3.241 5.883 13.886
3.237 5.695 13.869
3.232 5.506 13.857
3.228 5.318 13.858
3.224 5.135 13.871
3.220 4.951 13.867
3.216 4.762 13.854
3.214 4.659 13.859
3.210 4.482 13.870
3.206 4.289 13.858
3.202 4.100 13.842
3.200 4.002 13.835
4.380 59.876 13.834
4.377 59.700 13.846
4.374 59.503 13.853
4.371 59.324 13.865
4.368 59.133 13.864
4.367 59.028 13.856
4.364 58.852 13.850
4.361 58.677 13.846
4.357 58.486 13.842
4.356 58.384 13.848
4.353 58.204 13.851
4.350 58.027 13.852
4.346 57.836 13.853
4.343 57.644 13.846
4.340 57.471 13.841
4.338 57.370 13.837
4.335 57.181 13.845
4.332 57.009 13.859
4.331 56.906 13.868
4.327 56.716 13.866
4.324 56.538 13.868
4.321 56.350 13.852
4.318 56.162 13.837
4.315 55.981 13.838
4.312 55.793 13.845
4.309 55.609 13.853
4.308 55.509 13.849
4.305 55.329 13.850
4.302 55.145 13.844
4.299 54.963 13.842
4.296 54.777 13.855
4.293 54.587 13.865
4.290 54.400 13.868
4.287 54.213 13.869
4.284 54.028 13.865
4.281 53.848 13.855
4.278 53.663 13.848
4.275 53.470 13.839
4.272 53.290 13.832
4.269 53.102 13.843
4.266 52.928 13.850
4.263 52.745 13.851
4.261 52.646 13.860
4.259 52.541 13.859
4.256 52.359 13.852
4.253 52.184 13.850
4.250 51.994 13.849
4.247 51.805 13.849
4.244 51.625 13.857
4.242 51.525 13.865
4.239 51.347 13.868
4.236 51.162 13.868
4.233 50.966 13.868
4.230 50.801 13.862
4.228 50.705 13.855
4.227 50.598 13.860
4.224 50.427 13.864
4.222 50.326 13.862
4.220 50.145 13.873
4.217 49.947 13.881
4.214 49.778 13.875
4.213 49.677 13.876
4.210 49.493 13.874
4.207 49.320 13.869
4.204 49.122 13.857
4.201 48.939 13.855
4.198 48.760 13.861
4.195 48.569 13.855
4.192 48.388 13.848
4.189 48.197 13.855
4.186 48.016 13.864
4.183 47.836 13.859
4.180 47.654 13.860
4.177 47.459 13.856
4.173 47.281 13.851
4.170 47.092 13.856
4.167 46.913 13.862
4.164 46.722 13.872
4.161 46.537 13.874
4.158 46.360 13.875
4.154 46.165 13.877
4.151 45.985 13.883
4.148 45.798 13.887
4.144 45.615 13.884
4.141 45.438 13.881
4.138 45.246 13.878
4.134 45.055 13.866
4.131 44.883 13.854
4.128 44.697 13.862
4.125 44.508 13.876
4.121 44.316 13.876
4.118 44.140 13.879
4.115 43.953 13.891
4.112 43.772 13.887
4.108 43.583 13.880
4.105 43.402 13.875
4.103 43.302 13.868
4.100 43.123 13.871
4.097 42.943 13.877
4.094 42.750 13.882
4.090 42.564 13.877
4.087 42.383 13.874
4.084 42.202 13.877
4.081 42.015 13.882
4.077 41.831 13.884
4.074 41.643 13.873
4.071 41.457 13.866
4.067 41.278 13.876
4.064 41.096 13.877
4.060 40.902 13.871
4.057 40.722 13.883
4.054 40.533 13.887
4.050 40.350 13.881
4.047 40.166 13.882
4.044 39.993 13.875
4.042 39.890 13.875
4.038 39.704 13.863
4.035 39.520 13.860
4.031 39.335 13.872
4.028 39.154 13.875
4.025 38.967 13.881
4.022 38.777 13.889
4.019 38.597 13.888
4.016 38.415 13.886
4.014 38.311 13.883
4.011 38.139 13.879
4.009 38.035 13.877
4.006 37.860 13.879
4.003 37.671 13.882
4.000 37.493 13.879
3.997 37.299 13.883
3.994 37.119 13.888
3.990 36.933 13.884
3.987 36.743 13.884
3.984 36.565 13.884
3.980 36.378 13.881
3.976 36.189 13.881
3.973 36.005 13.878
3.969 35.827 13.876
3.965 35.637 13.870
3.961 35.453 13.875
3.958 35.267 13.890
3.954 35.088 13.889
3.950 34.898 13.880
3.947 34.713 13.881
3.943 34.524 13.889
3.940 34.349 13.899
3.937 34.158 13.900
3.933 33.973 13.892
3.929 33.795 13.876
3.926 33.601 13.866
3.923 33.425 13.876
3.919 33.231 13.891
3.916 33.047 13.895
3.912 32.860 13.894
3.909 32.690 13.891
3.907 32.589 13.884
3.903 32.406 13.881
3.900 32.216 13.880
3.896 32.034 13.879
3.892 31.847 13.877
3.889 31.659 13.869
3.885 31.482 13.872
3.881 31.289 13.883
3.878 31.106 13.873
3.874 30.925 13.860
3.870 30.736 13.859
3.867 30.554 13.869
3.863 30.368 13.880
3.860 30.184 13.884
3.858 30.084 13.885
3.854 29.915 13.876
3.852 29.812 13.871
3.848 29.632 13.868
3.844 29.439 13.862
3.841 29.256 13.864
3.837 29.079 13.865
3.833 28.886 13.872
3.830 28.702 13.887
3.826 28.528 13.883
3.824 28.424 13.886
3.821 28.245 13.891
3.817 28.059 13.890
3.813 27.870 13.884
3.809 27.685 13.878
3.806 27.513 13.889
3.802 27.314 13.902
3.798 27.129 13.896
3.795 26.948 13.889
3.791 26.766 13.893
3.787 26.576 13.890
3.784 26.390 13.885
3.782 26.290 13.879
3.778 26.117 13.871
3.775 25.935 13.873
3.773 25.835 13.879
3.770 25.661 13.883
3.766 25.462 13.890
3.762 25.286 13.874
3.758 25.098 13.854
3.754 24.910 13.855
3.751 24.731 13.861
3.747 24.538 13.866
3.743 24.364 13.868
3.741 24.261 13.868
3.737 24.079 13.869
3.733 23.898 13.868
3.729 23.715 13.873
3.727 23.614 13.873
3.722 23.430 13.852
3.718 23.248 13.836
3.714 23.064 13.837
3.711 22.885 13.852
3.707 22.689 13.872
3.703 22.510 13.875
3.699 22.316 13.871
3.695 22.139 13.874
3.692 21.955 13.875
3.688 21.771 13.879
3.686 21.671 13.872
3.682 21.485 13.856
3.678 21.314 13.857
3.675 21.122 13.869
3.672 21.021 13.875
3.669 20.847 13.872
3.665 20.661 13.878
3.661 20.477 13.881
3.657 20.290 13.878
3.652 20.101 13.872
3.648 19.920 13.870
3.644 19.731 13.874
3.640 19.555 13.881
3.636 19.363 13.883
3.632 19.183 13.875
3.629 19.077 13.868
3.626 18.906 13.868
3.622 18.714 13.869
3.618 18.530 13.878
3.614 18.345 13.884
3.611 18.166 13.891
3.607 17.978 13.892
3.603 17.787 13.893
3.600 17.610 13.876
3.595 17.414 13.844
3.591 17.232 13.810
3.587 17.040 13.795
3.583 16.865 13.798
3.579 16.666 13.804
3.575 16.484 13.809
3.572 16.309 13.803
3.567 16.115 13.790
3.563 15.927 13.778
3.559 15.742 13.779
3.555 15.550 13.788
3.551 15.370 13.797
3.547 15.184 13.797
3.543 15.008 13.795
3.539 14.819 13.789
3.534 14.624 13.786
3.530 14.433 13.794
3.527 14.260 13.795
3.523 14.078 13.782
3.520 13.975 13.781
3.517 13.793 13.782
3.513 13.603 13.790
3.509 13.426 13.793
3.505 13.230 13.786
3.501 13.050 13.779
3.497 12.867 13.794
3.493 12.674 13.807
3.489 12.490 13.810
3.485 12.308 13.812
3.481 12.120 13.804
3.477 11.929 13.801
3.475 11.829 13.801
3.471 11.661 13.812
3.467 11.469 13.820
3.463 11.285 13.827
3.459 11.107 13.840
3.455 10.914 13.858
3.451 10.727 13.864
3.447 10.541 13.864
3.443 10.355 13.873
3.439 10.173 13.880
3.434 9.988 13.865
3.430 9.800 13.847
3.425 9.610 13.843
3.421 9.423 13.840
3.416 9.230 13.842
3.413 9.060 13.857
3.408 8.870 13.869
3.404 8.675 13.863
3.400 8.494 13.855
3.396 8.306 13.863
3.391 8.115 13.878
3.387 7.935 13.878
3.383 7.752 13.867
3.379 7.560 13.855
3.374 7.376 13.858
3.370 7.193 13.867
3.366 7.002 13.858
3.364 6.910 13.853
3.361 6.802 13.840
3.357 6.620 13.834
3.353 6.439 13.851
3.350 6.261 13.871
3.346 6.073 13.891
3.341 5.889 13.887
3.339 5.788 13.882
3.335 5.605 13.870
3.330 5.408 13.864
3.328 5.307 13.858
3.324 5.135 13.868
3.320 4.947 13.865
3.316 4.754 13.853
3.312 4.577 13.857
3.308 4.382 13.858
3.304 4.191 13.842
3.300 4.010 13.834
4.480 59.884 13.844
4.477 59.690 13.852
4.474 59.499 13.860
4.471 59.320 13.864
4.468 59.136 13.862
4.465 58.951 13.855
4.462 58.763 13.851
4.459 58.578 13.850
4.456 58.396 13.849
4.453 58.205 13.854
4.450 58.021 13.852
4.446 57.832 13.849
4.443 57.652 13.849
4.440 57.468 13.839
4.437 57.280 13.841
4.433 57.084 13.853
4.431 56.914 13.861
4.429 56.824 13.857
4.427 56.713 13.861
4.424 56.532 13.861
4.421 56.350 13.854
4.418 56.162 13.842
4.415 55.981 13.840
4.412 55.794 13.854
4.409 55.609 13.865
4.406 55.419 13.864
4.404 55.237 13.862
4.400 55.044 13.855
4.398 54.875 13.854
4.396 54.765 13.853
4.393 54.588 13.864
4.390 54.405 13.864
4.387 54.215 13.866
4.384 54.025 13.864
4.381 53.845 13.854
4.378 53.673 13.847
4.377 53.572 13.852
4.373 53.378 13.846
4.370 53.198 13.845
4.367 53.009 13.853
4.364 52.831 13.847
4.362 52.728 13.842
4.360 52.555 13.849
4.356 52.368 13.843
4.353 52.179 13.844
4.350 51.991 13.849
4.347 51.809 13.851
4.345 51.703 13.860
4.342 51.535 13.867
4.339 51.350 13.863
4.336 51.156 13.858
4.333 50.985 13.861
4.331 50.881 13.857
4.328 50.696 13.857
4.325 50.507 13.862
4.323 50.330 13.868
4.320 50.149 13.875
4.317 49.957 13.876
4.314 49.776 13.872
4.311 49.586 13.869
4.308 49.393 13.868
4.305 49.225 13.859
4.302 49.034 13.851
4.299 48.849 13.858
4.296 48.658 13.861
4.293 48.473 13.849
4.291 48.315 13.847
4.289 48.208 13.853
4.287 48.105 13.853
4.284 47.920 13.853
4.281 47.749 13.849
4.278 47.554 13.854
4.275 47.363 13.854
4.272 47.193 13.849
4.268 47.000 13.854
4.265 46.821 13.862
4.262 46.635 13.867
4.259 46.446 13.870
4.256 46.259 13.873
4.253 46.081 13.879
4.250 45.902 13.887
4.248 45.801 13.893
4.244 45.613 13.891
4.241 45.427 13.885
4.238 45.249 13.881
4.234 45.058 13.870
4.231 44.882 13.860
4.228 44.692 13.870
4.225 44.512 13.885
4.221 44.321 13.882
4.218 44.137 13.884
4.215 43.954 13.895
4.212 43.771 13.893
4.208 43.582 13.883
4.205 43.403 13.876
4.202 43.216 13.874
4.200 43.111 13.868
4.197 42.939 13.870
4.194 42.755 13.880
4.191 42.570 13.878
4.187 42.384 13.875
4.184 42.208 13.873
4.182 42.106 13.879
4.180 42.004 13.879
4.177 41.833 13.885
4.174 41.646 13.876
4.170 41.459 13.868
4.167 41.279 13.872
4.164 41.084 13.870
4.161 40.916 13.866
4.157 40.718 13.877
4.154 40.539 13.883
4.150 40.355 13.881
4.147 40.161 13.884
4.143 39.979 13.881
4.140 39.796 13.863
4.136 39.614 13.854
4.133 39.429 13.862
4.130 39.246 13.869
4.126 39.059 13.871
4.123 38.872 13.881
4.120 38.688 13.884
4.117 38.507 13.878
4.114 38.317 13.876
4.111 38.138 13.869
4.107 37.942 13.865
4.104 37.761 13.873
4.101 37.588 13.868
4.098 37.394 13.866
4.095 37.206 13.874
4.092 37.025 13.879
4.088 36.844 13.875
4.087 36.743 13.877
4.083 36.567 13.884
4.080 36.377 13.883
4.076 36.199 13.882
4.074 36.098 13.875
4.070 35.913 13.869
4.067 35.727 13.864
4.063 35.545 13.865
4.060 35.367 13.877
4.058 35.266 13.886
4.054 35.085 13.890
4.050 34.896 13.885
4.047 34.712 13.883
4.043 34.530 13.891
4.040 34.339 13.899
4.037 34.166 13.900
4.033 33.977 13.892
4.031 33.871 13.880
4.027 33.700 13.865
4.024 33.510 13.861
4.021 33.329 13.878
4.017 33.144 13.885
4.014 32.965 13.891
4.010 32.765 13.893
4.007 32.589 13.884
4.003 32.401 13.881
4.000 32.217 13.883
3.996 32.033 13.879
3.992 31.851 13.879
3.988 31.656 13.869
3.985 31.484 13.867
3.981 31.288 13.882
3.978 31.113 13.878
3.974 30.926 13.860
3.970 30.733 13.863
3.967 30.550 13.876
3.963 30.369 13.879
3.959 30.189 13.885
3.955 29.992 13.881
3.952 29.816 13.872
3.948 29.629 13.867
3.944 29.440 13.866
3.941 29.264 13.869
3.937 29.070 13.873
3.933 28.897 13.878
3.930 28.708 13.885
3.928 28.607 13.890
3.924 28.430 13.882
3.920 28.240 13.882
3.917 28.060 13.888
3.913 27.872 13.880
3.910 27.770 13.868
3.907 27.599 13.864
3.903 27.405 13.881
3.900 27.228 13.894
3.896 27.041 13.891
3.893 26.858 13.891
3.889 26.670 13.888
3.885 26.480 13.882
3.882 26.312 13.875
3.880 26.202 13.874
3.876 26.023 13.876
3.873 25.841 13.883
3.869 25.654 13.889
3.866 25.465 13.898
3.862 25.282 13.884
3.858 25.096 13.862
3.854 24.915 13.864
3.851 24.731 13.870
3.847 24.546 13.873
3.844 24.437 13.870
3.841 24.263 13.870
3.837 24.083 13.870
3.833 23.895 13.872
3.829 23.719 13.874
3.826 23.621 13.873
3.824 23.518 13.859
3.820 23.344 13.839
3.816 23.146 13.832
3.812 22.975 13.843
3.808 22.780 13.864
3.805 22.608 13.877
3.801 22.410 13.876
3.797 22.238 13.872
3.795 22.134 13.873
3.791 21.946 13.869
3.788 21.774 13.875
3.784 21.580 13.867
3.780 21.395 13.853
3.776 21.218 13.861
3.772 21.030 13.869
3.768 20.849 13.866
3.764 20.654 13.872
3.760 20.476 13.880
3.756 20.290 13.879
3.752 20.114 13.875
3.750 20.014 13.869
3.746 19.825 13.869
3.742 19.643 13.876
3.737 19.454 13.885
3.733 19.274 13.878
3.729 19.090 13.873
3.725 18.900 13.874
3.721 18.718 13.876
3.719 18.618 13.885
3.716 18.443 13.895
3.714 18.341 13.896
3.711 18.171 13.905
3.707 17.982 13.908
3.703 17.796 13.907
3.701 17.688 13.905
3.697 17.513 13.880
3.693 17.332 13.845
3.691 17.222 13.819
3.687 17.045 13.796
3.683 16.849 13.794
3.679 16.682 13.799
3.677 16.581 13.809
3.675 16.480 13.811
3.671 16.305 13.807
3.667 16.114 13.788
3.662 15.920 13.777
3.659 15.751 13.780
3.657 15.648 13.788
3.652 15.459 13.797
3.649 15.285 13.799
3.645 15.100 13.801
3.640 14.903 13.803
3.638 14.803 13.795
3.634 14.631 13.790
3.630 14.441 13.800
3.626 14.260 13.797
3.622 14.072 13.783
3.618 13.884 13.779
3.614 13.704 13.780
3.611 13.515 13.791
3.606 13.321 13.792
3.602 13.135 13.781
3.598 12.955 13.784
3.595 12.778 13.798
3.593 12.678 13.810
3.589 12.495 13.816
3.585 12.310 13.815
3.583 12.213 13.804
3.580 12.109 13.803
3.577 11.936 13.803
3.573 11.754 13.822
3.569 11.577 13.833
3.567 11.472 13.832
3.565 11.370 13.837
3.561 11.188 13.841
3.557 11.017 13.855
3.553 10.820 13.868
3.549 10.646 13.872
3.546 10.537 13.867
3.542 10.356 13.869
3.538 10.178 13.873
3.534 9.981 13.861
3.529 9.791 13.845
3.525 9.611 13.848
3.521 9.429 13.846
3.516 9.230 13.840
3.512 9.054 13.851
3.508 8.862 13.863
3.504 8.687 13.858
3.502 8.587 13.857
3.497 8.399 13.856
3.493 8.216 13.871
3.489 8.037 13.881
3.485 7.838 13.877
3.481 7.658 13.865
3.476 7.465 13.863
3.472 7.279 13.866
3.468 7.098 13.864
3.464 6.904 13.857
3.459 6.723 13.848
3.457 6.621 13.844
3.453 6.443 13.852
3.449 6.248 13.868
3.445 6.079 13.881
3.443 5.977 13.885
3.440 5.872 13.877
3.436 5.687 13.869
3.432 5.516 13.860
3.428 5.323 13.860
3.426 5.215 13.869
3.422 5.048 13.869
3.418 4.850 13.858
3.414 4.664 13.856
3.410 4.477 13.853
3.406 4.283 13.848
3.402 4.103 13.838
3.398 3.916 13.837
4.579 59.879 13.845
4.576 59.690 13.855
4.574 59.502 13.863
4.571 59.325 13.864
4.568 59.130 13.863
4.565 58.948 13.857
4.562 58.764 13.855
4.558 58.574 13.855
4.556 58.395 13.856
4.552 58.201 13.858
4.549 58.023 13.857
4.546 57.834 13.854
4.543 57.653 13.853
4.539 57.462 13.843
4.536 57.276 13.844
4.533 57.101 13.853
4.531 57.001 13.852
4.530 56.898 13.858
4.527 56.714 13.860
4.524 56.538 13.862
4.521 56.357 13.862
4.518 56.165 13.850
4.514 55.973 13.851
4.512 55.796 13.860
4.510 55.694 13.859
4.507 55.518 13.867
4.504 55.319 13.860
4.501 55.149 13.852
4.498 54.960 13.844
4.495 54.774 13.848
4.492 54.579 13.856
4.489 54.403 13.858
4.487 54.223 13.862
4.485 54.123 13.867
4.482 53.942 13.862
4.480 53.838 13.854
4.477 53.660 13.848
4.474 53.488 13.844
4.473 53.386 13.847
4.471 53.279 13.842
4.468 53.118 13.846
4.467 53.009 13.849
4.463 52.828 13.842
4.460 52.642 13.851
4.457 52.451 13.848
4.454 52.275 13.843
4.451 52.089 13.853
4.448 51.897 13.853
4.445 51.719 13.861
4.443 51.616 13.861
4.440 51.439 13.858
4.437 51.251 13.847
4.434 51.072 13.847
4.431 50.883 13.853
4.428 50.700 13.856
4.425 50.516 13.865
4.423 50.416 13.874
4.421 50.229 13.881
4.418 50.054 13.879
4.415 49.866 13.873
4.412 49.679 13.866
4.409 49.497 13.864
4.406 49.306 13.860
4.403 49.129 13.850
4.401 49.027 13.844
4.399 48.850 13.854
4.396 48.677 13.858
4.394 48.575 13.854
4.393 48.473 13.842
4.390 48.292 13.838
4.387 48.109 13.846
4.384 47.930 13.850
4.381 47.743 13.854
4.378 47.554 13.866
4.375 47.380 13.867
4.373 47.280 13.867
4.370 47.093 13.866
4.366 46.907 13.868
4.363 46.721 13.869
4.360 46.541 13.872
4.357 46.356 13.870
4.354 46.168 13.879
4.350 45.984 13.890
4.347 45.798 13.893
4.344 45.623 13.893
4.340 45.429 13.891
4.337 45.249 13.880
4.334 45.058 13.868
4.330 44.880 13.866
4.327 44.693 13.874
4.324 44.503 13.883
4.321 44.330 13.879
4.317 44.141 13.878
4.314 43.950 13.893
4.311 43.770 13.896
4.308 43.585 13.888
4.306 43.485 13.882
4.303 43.308 13.882
4.300 43.127 13.872
4.296 42.941 13.872
4.293 42.751 13.881
4.290 42.570 13.880
4.286 42.380 13.876
4.283 42.198 13.868
4.280 42.013 13.870
4.277 41.832 13.881
4.273 41.648 13.879
4.270 41.464 13.870
4.267 41.276 13.870
4.263 41.087 13.867
4.260 40.906 13.866
4.257 40.729 13.876
4.255 40.620 13.884
4.251 40.439 13.886
4.248 40.265 13.886
4.245 40.076 13.885
4.241 39.888 13.874
4.237 39.708 13.862
4.234 39.520 13.865
4.231 39.336 13.873
4.229 39.234 13.869
4.226 39.055 13.870
4.223 38.880 13.878
4.219 38.686 13.879
4.216 38.509 13.872
4.213 38.311 13.866
4.210 38.134 13.859
4.207 37.955 13.862
4.203 37.757 13.866
4.201 37.580 13.863
4.197 37.395 13.858
4.194 37.212 13.869
4.191 37.024 13.880
4.188 36.841 13.873
4.184 36.656 13.880
4.181 36.477 13.892
4.179 36.377 13.896
4.177 36.275 13.889
4.174 36.103 13.882
4.170 35.921 13.874
4.166 35.727 13.873
4.162 35.550 13.873
4.161 35.449 13.881
4.157 35.260 13.894
4.153 35.083 13.894
4.150 34.906 13.889
4.146 34.713 13.884
4.143 34.539 13.885
4.141 34.434 13.885
4.139 34.329 13.891
4.136 34.165 13.891
4.132 33.970 13.887
4.128 33.786 13.878
4.125 33.614 13.865
4.122 33.418 13.868
4.118 33.232 13.879
4.115 33.046 13.890
4.112 32.874 13.895
4.110 32.778 13.891
4.108 32.674 13.893
4.104 32.500 13.887
4.101 32.309 13.889
4.097 32.123 13.891
4.093 31.937 13.890
4.090 31.765 13.883
4.088 31.669 13.872
4.086 31.563 13.873
4.083 31.391 13.882
4.081 31.291 13.882
4.077 31.117 13.872
4.075 31.015 13.868
4.071 30.829 13.869
4.068 30.645 13.881
4.064 30.464 13.886
4.061 30.275 13.893
4.057 30.088 13.893
4.053 29.914 13.884
4.051 29.804 13.873
4.047 29.629 13.863
4.044 29.447 13.865
4.040 29.259 13.867
4.036 29.071 13.872
4.032 28.888 13.877
4.029 28.710 13.880
4.025 28.511 13.879
4.021 28.338 13.874
4.018 28.152 13.877
4.014 27.963 13.878
4.010 27.779 13.865
4.006 27.592 13.855
4.003 27.409 13.873
3.999 27.229 13.895
3.995 27.041 13.893
3.992 26.858 13.887
3.988 26.665 13.886
3.984 26.481 13.883
3.981 26.301 13.876
3.977 26.122 13.875
3.976 26.022 13.883
3.972 25.848 13.894
3.971 25.755 13.893
3.969 25.646 13.896
3.965 25.469 13.900
3.961 25.283 13.888
3.957 25.101 13.869
3.953 24.907 13.871
3.950 24.731 13.881
3.946 24.540 13.884
3.942 24.363 13.879
3.938 24.173 13.880
3.934 23.989 13.882
3.930 23.804 13.878
3.926 23.616 13.870
3.921 23.432 13.851
3.917 23.247 13.841
3.913 23.066 13.850
3.910 22.876 13.866
3.906 22.691 13.883
3.902 22.516 13.889
3.898 22.323 13.881
3.895 22.144 13.872
3.891 21.950 13.869
3.887 21.766 13.877
3.883 21.586 13.869
3.881 21.484 13.857
3.877 21.308 13.853
3.875 21.204 13.859
3.872 21.034 13.861
3.868 20.843 13.864
3.864 20.659 13.869
3.860 20.480 13.880
3.856 20.287 13.883
3.851 20.102 13.878
3.847 19.918 13.880
3.843 19.741 13.885
3.839 19.553 13.887
3.835 19.366 13.889
3.831 19.184 13.884
3.827 18.996 13.880
3.822 18.800 13.885
3.819 18.630 13.894
3.817 18.528 13.894
3.814 18.356 13.905
3.812 18.255 13.914
3.808 18.072 13.919
3.805 17.890 13.917
3.801 17.705 13.909
3.799 17.605 13.897
3.797 17.505 13.889
3.793 17.329 13.855
3.788 17.133 13.819
3.784 16.955 13.803
3.782 16.855 13.795
3.778 16.678 13.795
3.774 16.482 13.812
3.771 16.305 13.815
3.766 16.110 13.791
3.762 15.936 13.774
3.760 15.829 13.778
3.756 15.659 13.783
3.754 15.557 13.780
3.750 15.377 13.785
3.748 15.277 13.792
3.745 15.175 13.791
3.742 15.001 13.798
3.738 14.825 13.800
3.736 14.729 13.799
3.733 14.619 13.793
3.730 14.444 13.805
3.726 14.257 13.808
3.722 14.073 13.793
3.718 13.887 13.783
3.713 13.695 13.784
3.710 13.518 13.797
3.706 13.331 13.803
3.702 13.137 13.792
3.698 12.957 13.788
3.696 12.854 13.797
3.692 12.679 13.808
3.688 12.491 13.808
3.684 12.307 13.809
3.680 12.128 13.801
3.678 12.019 13.795
3.674 11.849 13.813
3.672 11.751 13.831
3.670 11.650 13.836
3.666 11.479 13.845
3.664 11.374 13.852
3.660 11.199 13.851
3.658 11.095 13.847
3.654 10.926 13.862
3.652 10.816 13.874
3.648 10.645 13.876
3.644 10.454 13.872
3.640 10.265 13.877
3.635 10.078 13.875
3.631 9.894 13.857
3.626 9.704 13.850
3.624 9.601 13.846
3.620 9.424 13.839
3.615 9.241 13.833
3.611 9.057 13.843
3.607 8.872 13.857
3.605 8.774 13.864
3.603 8.671 13.856
3.598 8.493 13.849
3.594 8.299 13.856
3.590 8.126 13.870
3.588 8.025 13.878
3.584 7.849 13.875
3.580 7.653 13.866
3.576 7.473 13.864
3.573 7.376 13.857
3.571 7.268 13.859
3.567 7.092 13.858
3.563 6.915 13.855
3.560 6.802 13.847
3.556 6.633 13.848
3.554 6.529 13.857
3.550 6.351 13.867
3.546 6.165 13.880
3.544 6.063 13.874
3.540 5.888 13.869
3.538 5.797 13.873
3.535 5.686 13.866
3.531 5.505 13.857
3.527 5.321 13.861
3.523 5.135 13.868
3.519 4.944 13.856
3.515 4.756 13.849
3.511 4.568 13.848
3.507 4.388 13.840
3.505 4.285 13.841
3.501 4.100 13.839
3.497 3.916 13.843
4.679 59.954 13.857
4.677 59.783 13.849
4.674 59.608 13.859
4.673 59.505 13.867
4.670 59.320 13.868
4.667 59.135 13.872
4.664 58.949 13.866
4.661 58.762 13.866
4.658 58.579 13.866
4.654 58.385 13.864
4.651 58.208 13.862
4.648 58.015 13.859
4.645 57.836 13.857
4.642 57.647 13.853
4.638 57.465 13.844
4.635 57.281 13.847
4.632 57.094 13.856
4.629 56.906 13.859
4.626 56.717 13.863
4.623 56.529 13.868
4.620 56.352 13.869
4.617 56.162 13.855
4.614 55.982 13.850
4.611 55.797 13.861
4.609 55.696 13.861
4.608 55.596 13.871
4.605 55.422 13.870
4.602 55.239 13.863
4.599 55.044 13.850
4.596 54.872 13.850
4.593 54.684 13.855
4.590 54.496 13.850
4.587 54.301 13.850
4.584 54.128 13.852
4.581 53.939 13.854
4.578 53.750 13.853
4.575 53.569 13.851
4.572 53.387 13.859
4.569 53.192 13.861
4.566 53.014 13.857
4.563 52.831 13.851
4.559 52.643 13.856
4.556 52.455 13.851
4.553 52.274 13.843
4.550 52.083 13.852
4.547 51.903 13.853
4.544 51.717 13.858
4.540 51.527 13.860
4.537 51.352 13.851
4.536 51.249 13.842
4.533 51.071 13.843
4.530 50.883 13.852
4.527 50.703 13.861
4.524 50.504 13.873
4.521 50.344 13.876
4.520 50.243 13.879
4.518 50.140 13.873
4.515 49.949 13.862
4.512 49.780 13.854
4.509 49.589 13.852
4.506 49.406 13.854
4.504 49.218 13.849
4.500 49.032 13.843
4.498 48.849 13.857
4.495 48.659 13.862
4.492 48.488 13.844
4.490 48.388 13.843
4.487 48.204 13.847
4.484 48.016 13.853
4.481 47.839 13.863
4.478 47.647 13.874
4.475 47.460 13.878
4.472 47.277 13.875
4.469 47.093 13.872
4.465 46.912 13.867
4.462 46.723 13.863
4.459 46.544 13.860
4.456 46.351 13.863
4.453 46.178 13.877
4.451 46.078 13.879
4.449 45.977 13.887
4.446 45.805 13.891
4.444 45.700 13.890
4.441 45.522 13.891
4.438 45.343 13.883
4.434 45.155 13.874
4.431 44.972 13.865
4.428 44.789 13.865
4.425 44.603 13.875
4.421 44.410 13.878
4.418 44.233 13.869
4.415 44.050 13.872
4.412 43.859 13.885
4.408 43.676 13.881
4.405 43.498 13.880
4.402 43.313 13.885
4.398 43.119 13.877
4.395 42.934 13.877
4.392 42.751 13.883
4.389 42.570 13.885
4.386 42.387 13.877
4.382 42.200 13.865
4.379 42.013 13.866
4.376 41.833 13.879
4.372 41.646 13.881
4.369 41.459 13.875
4.366 41.280 13.873
4.362 41.088 13.874
4.359 40.903 13.875
4.355 40.720 13.880
4.352 40.548 13.884
4.350 40.444 13.888
4.349 40.345 13.880
4.345 40.164 13.870
4.342 39.985 13.868
4.338 39.799 13.860
4.335 39.611 13.858
4.331 39.428 13.870
4.328 39.247 13.869
4.324 39.052 13.864
4.322 38.887 13.872
4.320 38.781 13.880
4.318 38.680 13.877
4.315 38.499 13.871
4.312 38.326 13.864
4.309 38.138 13.858
4.305 37.939 13.857
4.303 37.773 13.858
4.301 37.671 13.858
4.298 37.491 13.853
4.295 37.298 13.863
4.292 37.114 13.878
4.289 36.939 13.876
4.285 36.747 13.878
4.282 36.560 13.896
4.278 36.377 13.907
4.275 36.192 13.898
4.271 36.009 13.883
4.267 35.827 13.879
4.263 35.639 13.875
4.260 35.454 13.884
4.256 35.266 13.893
4.252 35.083 13.892
4.249 34.902 13.891
4.245 34.711 13.884
4.241 34.527 13.882
4.238 34.352 13.886
4.236 34.250 13.885
4.233 34.069 13.886
4.229 33.882 13.880
4.226 33.695 13.864
4.222 33.511 13.855
4.219 33.325 13.858
4.215 33.147 13.869
4.212 32.960 13.881
4.209 32.777 13.881
4.205 32.583 13.875
4.201 32.403 13.877
4.198 32.219 13.888
4.194 32.034 13.892
4.191 31.845 13.888
4.187 31.663 13.877
4.183 31.473 13.873
4.180 31.304 13.883
4.178 31.197 13.886
4.174 31.018 13.869
4.170 30.831 13.870
4.167 30.650 13.883
4.163 30.453 13.885
4.160 30.281 13.890
4.156 30.094 13.894
4.152 29.911 13.884
4.150 29.810 13.873
4.146 29.624 13.863
4.143 29.448 13.862
4.141 29.346 13.870
4.137 29.168 13.875
4.133 28.982 13.875
4.130 28.797 13.885
4.126 28.614 13.888
4.122 28.428 13.881
4.118 28.242 13.881
4.115 28.055 13.883
4.111 27.879 13.872
4.107 27.683 13.858
4.103 27.504 13.862
4.100 27.320 13.884
4.096 27.134 13.897
4.092 26.944 13.889
4.089 26.766 13.883
4.085 26.576 13.883
4.082 26.390 13.882
4.078 26.213 13.878
4.076 26.111 13.875
4.073 25.930 13.890
4.069 25.741 13.902
4.066 25.565 13.904
4.062 25.379 13.907
4.058 25.183 13.890
4.055 25.007 13.879
4.051 24.827 13.882
4.047 24.637 13.887
4.043 24.453 13.879
4.039 24.268 13.875
4.035 24.080 13.881
4.031 23.897 13.876
4.027 23.709 13.868
4.022 23.522 13.855
4.018 23.345 13.840
4.014 23.150 13.851
4.011 22.971 13.866
4.007 22.791 13.879
4.003 22.601 13.891
3.999 22.411 13.884
3.996 22.240 13.879
3.994 22.141 13.879
3.991 22.040 13.871
3.988 21.865 13.876
3.984 21.674 13.882
3.980 21.493 13.869
3.976 21.310 13.862
3.972 21.115 13.864
3.969 20.943 13.863
3.964 20.751 13.863
3.960 20.559 13.873
3.957 20.392 13.882
3.952 20.200 13.877
3.948 20.001 13.876
3.944 19.833 13.885
3.940 19.649 13.884
3.936 19.452 13.882
3.931 19.268 13.881
3.928 19.096 13.877
3.926 18.995 13.884
3.922 18.818 13.890
3.918 18.622 13.894
3.914 18.439 13.904
3.911 18.258 13.913
3.907 18.071 13.918
3.903 17.887 13.912
3.900 17.696 13.904
3.896 17.524 13.891
3.894 17.412 13.877
3.890 17.240 13.854
3.886 17.053 13.820
3.883 16.950 13.812
3.879 16.757 13.804
3.876 16.588 13.810
3.873 16.484 13.811
3.871 16.385 13.822
3.868 16.217 13.815
3.865 16.116 13.798
3.863 16.014 13.789
3.859 15.837 13.771
3.856 15.730 13.767
3.853 15.564 13.771
3.850 15.462 13.775
3.846 15.278 13.780
3.843 15.092 13.796
3.839 14.909 13.802
3.835 14.720 13.798
3.831 14.539 13.801
3.827 14.354 13.812
3.823 14.169 13.809
3.820 14.066 13.796
3.816 13.877 13.787
3.813 13.695 13.790
3.809 13.521 13.805
3.805 13.333 13.808
3.801 13.141 13.797
3.797 12.960 13.792
3.793 12.766 13.794
3.789 12.581 13.798
3.785 12.406 13.800
3.783 12.300 13.803
3.779 12.125 13.795
3.775 11.931 13.803
3.771 11.746 13.832
3.768 11.572 13.851
3.763 11.379 13.858
3.761 11.279 13.853
3.757 11.102 13.852
3.753 10.923 13.863
3.749 10.736 13.874
3.747 10.639 13.878
3.745 10.534 13.870
3.741 10.365 13.870
3.738 10.264 13.878
3.734 10.083 13.876
3.732 9.982 13.863
3.727 9.798 13.847
3.723 9.614 13.844
3.721 9.512 13.845
3.716 9.323 13.839
3.712 9.150 13.841
3.708 8.962 13.853
3.706 8.861 13.856
3.702 8.679 13.857
3.697 8.490 13.847
3.693 8.312 13.856
3.689 8.117 13.869
3.685 7.935 13.871
3.681 7.750 13.866
3.677 7.564 13.861
3.672 7.374 13.853
3.668 7.185 13.848
3.664 6.997 13.843
3.659 6.807 13.838
3.655 6.627 13.845
3.653 6.525 13.852
3.649 6.346 13.855
3.645 6.164 13.867
3.643 6.064 13.865
3.639 5.884 13.863
3.635 5.700 13.860
3.632 5.600 13.865
3.630 5.492 13.859
3.626 5.330 13.865
3.622 5.141 13.870
3.620 5.044 13.871
3.618 4.941 13.858
3.614 4.752 13.848
3.610 4.570 13.849
3.606 4.388 13.841
3.602 4.188 13.837
3.598 4.006 13.843
3.596 3.917 13.848
4.777 59.882 13.854
4.775 59.687 13.865
4.772 59.509 13.871
4.769 59.315 13.873
4.766 59.135 13.875
4.763 58.945 13.872
4.760 58.759 13.873
4.757 58.578 13.870
4.754 58.386 13.866
4.751 58.209 13.863
4.747 58.017 13.856
4.744 57.838 13.856
4.741 57.648 13.850
4.737 57.467 13.844
4.736 57.367 13.839
4.733 57.187 13.850
4.729 56.991 13.858
4.727 56.815 13.861
4.724 56.632 13.870
4.722 56.527 13.879
4.719 56.345 13.874
4.716 56.162 13.857
4.713 55.978 13.847
4.710 55.796 13.853
4.707 55.615 13.864
4.705 55.512 13.858
4.702 55.324 13.851
4.700 55.152 13.844
4.698 55.049 13.846
4.695 54.862 13.848
4.692 54.678 13.850
4.689 54.499 13.842
4.686 54.314 13.841
4.684 54.210 13.837
4.682 54.039 13.840
4.680 53.936 13.846
4.677 53.759 13.846
4.674 53.566 13.848
4.671 53.380 13.856
4.668 53.201 13.860
4.665 53.008 13.859
4.662 52.827 13.856
4.659 52.637 13.858
4.656 52.467 13.853
4.652 52.269 13.849
4.649 52.089 13.854
4.646 51.899 13.851
4.643 51.716 13.855
4.640 51.535 13.857
4.637 51.346 13.850
4.633 51.159 13.850
4.630 50.971 13.856
4.628 50.795 13.864
4.625 50.607 13.876
4.622 50.414 13.880
4.619 50.232 13.872
4.616 50.053 13.860
4.613 49.867 13.854
4.610 49.682 13.852
4.607 49.498 13.854
4.604 49.311 13.859
4.601 49.127 13.852
4.598 48.942 13.855
4.596 48.751 13.868
4.593 48.570 13.859
4.590 48.392 13.848
4.586 48.203 13.845
4.583 48.020 13.855
4.580 47.828 13.866
4.578 47.658 13.875
4.576 47.555 13.874
4.574 47.455 13.878
4.571 47.280 13.875
4.568 47.091 13.870
4.565 46.908 13.865
4.561 46.729 13.852
4.559 46.628 13.842
4.556 46.452 13.845
4.553 46.258 13.858
4.550 46.084 13.872
4.547 45.891 13.879
4.544 45.718 13.880
4.542 45.619 13.885
4.540 45.513 13.879
4.537 45.342 13.878
4.534 45.158 13.877
4.530 44.967 13.873
4.527 44.782 13.875
4.524 44.600 13.881
4.521 44.419 13.879
4.517 44.226 13.866
4.514 44.049 13.866
4.511 43.865 13.872
4.507 43.677 13.868
4.504 43.490 13.871
4.501 43.306 13.874
4.498 43.123 13.866
4.495 42.940 13.872
4.492 42.766 13.884
4.490 42.663 13.890
4.488 42.563 13.887
4.485 42.383 13.882
4.481 42.197 13.874
4.478 42.014 13.871
4.475 41.831 13.879
4.471 41.637 13.882
4.468 41.468 13.878
4.465 41.274 13.876
4.462 41.090 13.874
4.458 40.907 13.874
4.455 40.720 13.879
4.451 40.541 13.878
4.448 40.349 13.877
4.445 40.173 13.867
4.441 39.979 13.860
4.437 39.795 13.859
4.434 39.614 13.858
4.431 39.425 13.870
4.427 39.248 13.869
4.424 39.058 13.859
4.422 38.955 13.863
4.419 38.791 13.872
4.416 38.592 13.874
4.413 38.409 13.863
4.410 38.230 13.864
4.407 38.049 13.864
4.405 37.944 13.857
4.402 37.764 13.857
4.399 37.583 13.853
4.396 37.393 13.854
4.393 37.212 13.874
4.389 37.026 13.874
4.386 36.838 13.866
4.383 36.653 13.880
4.379 36.469 13.899
4.376 36.287 13.902
4.372 36.101 13.890
4.370 36.000 13.888
4.367 35.827 13.883
4.364 35.725 13.876
4.361 35.553 13.881
4.357 35.365 13.894
4.354 35.174 13.894
4.350 34.997 13.892
4.346 34.811 13.891
4.343 34.622 13.883
4.339 34.437 13.886
4.336 34.245 13.894
4.332 34.069 13.897
4.329 33.887 13.892
4.327 33.790 13.885
4.325 33.686 13.869
4.322 33.527 13.858
4.320 33.420 13.861
4.318 33.315 13.859
4.315 33.144 13.866
4.311 32.960 13.878
4.308 32.772 13.882
4.304 32.581 13.873
4.301 32.405 13.876
4.297 32.218 13.891
4.294 32.035 13.896
4.290 31.846 13.892
4.286 31.670 13.877
4.284 31.570 13.876
4.282 31.469 13.876
4.279 31.302 13.886
4.275 31.107 13.874
4.271 30.918 13.865
4.268 30.739 13.875
4.266 30.639 13.884
4.263 30.468 13.882
4.261 30.365 13.876
4.257 30.185 13.882
4.253 30.000 13.881
4.249 29.818 13.866
4.246 29.630 13.862
4.242 29.445 13.864
4.238 29.253 13.870
4.235 29.077 13.868
4.231 28.885 13.872
4.227 28.704 13.881
4.223 28.518 13.875
4.220 28.338 13.872
4.216 28.149 13.876
4.212 27.962 13.871
4.208 27.780 13.859
4.204 27.594 13.854
4.201 27.407 13.867
4.198 27.227 13.887
4.194 27.045 13.885
4.192 26.944 13.881
4.188 26.764 13.876
4.185 26.577 13.882
4.181 26.395 13.880
4.179 26.290 13.874
4.176 26.115 13.874
4.172 25.936 13.889
4.169 25.749 13.907
4.166 25.565 13.911
4.162 25.371 13.910
4.158 25.189 13.901
4.154 25.014 13.887
4.152 24.912 13.886
4.149 24.733 13.886
4.144 24.541 13.880
4.140 24.358 13.874
4.136 24.170 13.878
4.133 23.993 13.878
4.130 23.891 13.873
4.126 23.715 13.868
4.122 23.517 13.851
4.118 23.340 13.845
4.114 23.154 13.860
4.110 22.979 13.873
4.108 22.885 13.881
4.106 22.779 13.880
4.103 22.603 13.885
4.099 22.424 13.883
4.095 22.227 13.883
4.091 22.048 13.879
4.087 21.860 13.878
4.084 21.679 13.881
4.080 21.488 13.871
4.076 21.310 13.867
4.072 21.125 13.869
4.068 20.935 13.869
4.064 20.745 13.871
4.060 20.570 13.875
4.056 20.382 13.878
4.052 20.195 13.871
4.048 20.012 13.876
4.044 19.838 13.889
4.042 19.733 13.893
4.037 19.549 13.888
4.033 19.369 13.885
4.029 19.182 13.881
4.025 18.991 13.883
4.021 18.809 13.889
4.018 18.630 13.896
4.014 18.435 13.907
4.010 18.264 13.916
4.007 18.075 13.917
4.003 17.879 13.905
3.999 17.704 13.892
3.997 17.600 13.884
3.993 17.426 13.878
3.991 17.321 13.877
3.987 17.139 13.852
3.983 16.952 13.816
3.979 16.776 13.799
3.977 16.666 13.794
3.973 16.486 13.807
3.969 16.303 13.822
3.965 16.117 13.808
3.963 16.016 13.797
3.960 15.916 13.779
3.957 15.753 13.774
3.954 15.646 13.780
3.950 15.466 13.777
3.946 15.279 13.778
3.942 15.098 13.799
3.938 14.902 13.802
3.934 14.724 13.792
3.930 14.538 13.793
3.926 14.340 13.802
3.923 14.172 13.806
3.918 13.979 13.799
3.915 13.802 13.804
3.911 13.604 13.814
3.907 13.419 13.819
3.903 13.241 13.810
3.898 13.050 13.793
3.896 12.948 13.784
3.892 12.771 13.790
3.888 12.575 13.798
3.885 12.398 13.802
3.881 12.220 13.797
3.879 12.128 13.798
3.876 12.015 13.793
3.873 11.844 13.810
3.869 11.661 13.833
3.867 11.561 13.849
3.863 11.388 13.864
3.859 11.192 13.866
3.855 11.014 13.870
3.851 10.822 13.883
3.847 10.644 13.880
3.844 10.537 13.869
3.841 10.372 13.868
3.838 10.269 13.876
3.836 10.165 13.873
3.832 9.983 13.864
3.827 9.797 13.849
3.823 9.614 13.847
3.818 9.425 13.844
3.814 9.236 13.844
3.810 9.049 13.848
3.806 8.868 13.857
3.802 8.685 13.853
3.799 8.587 13.853
3.797 8.484 13.846
3.793 8.306 13.856
3.789 8.118 13.871
3.785 7.944 13.877
3.781 7.748 13.876
3.776 7.557 13.872
3.772 7.375 13.858
3.767 7.180 13.846
3.763 7.004 13.841
3.759 6.812 13.839
3.757 6.711 13.844
3.753 6.536 13.852
3.749 6.348 13.857
3.745 6.161 13.862
3.740 5.973 13.861
3.736 5.784 13.854
3.732 5.599 13.858
3.728 5.411 13.865
3.724 5.233 13.873
3.720 5.044 13.872
3.716 4.849 13.858
3.711 4.659 13.855
3.708 4.482 13.856
3.703 4.286 13.850
3.700 4.101 13.848
3.696 3.917 13.852
4.878 59.876 13.861
4.875 59.687 13.864
4.872 59.500 13.866
4.869 59.326 13.870
4.868 59.220 13.867
4.865 59.046 13.867
4.862 58.851 13.868
4.858 58.665 13.866
4.856 58.491 13.861
4.852 58.295 13.853
4.849 58.115 13.846
4.846 57.925 13.849
4.843 57.742 13.849
4.839 57.561 13.837
4.836 57.367 13.843
4.833 57.183 13.856
4.830 57.011 13.864
4.828 56.909 13.870
4.827 56.804 13.864
4.824 56.630 13.872
4.821 56.435 13.876
4.817 56.255 13.856
4.814 56.076 13.840
4.811 55.884 13.836
4.808 55.701 13.845
4.806 55.517 13.847
4.802 55.323 13.843
4.800 55.152 13.842
4.797 54.959 13.839
4.794 54.778 13.846
4.791 54.581 13.845
4.788 54.409 13.834
4.785 54.216 13.835
4.782 54.032 13.839
4.779 53.845 13.837
4.776 53.660 13.836
4.773 53.473 13.843
4.770 53.297 13.851
4.767 53.102 13.851
4.764 52.926 13.850
4.761 52.737 13.855
4.759 52.636 13.863
4.756 52.449 13.856
4.753 52.281 13.851
4.751 52.188 13.849
4.749 52.078 13.856
4.746 51.899 13.855
4.743 51.714 13.856
4.740 51.536 13.862
4.738 51.433 13.856
4.735 51.257 13.851
4.732 51.075 13.854
4.731 50.971 13.864
4.728 50.793 13.868
4.725 50.608 13.877
4.722 50.410 13.890
4.719 50.235 13.877
4.716 50.053 13.861
4.713 49.864 13.857
4.710 49.682 13.854
4.707 49.498 13.854
4.705 49.315 13.853
4.701 49.120 13.850
4.699 48.941 13.851
4.696 48.760 13.864
4.693 48.571 13.861
4.690 48.384 13.847
4.687 48.205 13.848
4.684 48.019 13.857
4.681 47.829 13.866
4.679 47.726 13.867
4.676 47.561 13.876
4.673 47.367 13.872
4.670 47.187 13.874
4.667 47.008 13.874
4.663 46.816 13.863
4.660 46.637 13.849
4.657 46.442 13.847
4.654 46.269 13.860
4.652 46.163 13.871
4.649 45.988 13.882
4.646 45.798 13.884
4.642 45.614 13.882
4.639 45.427 13.881
4.636 45.249 13.879
4.632 45.060 13.879
4.629 44.883 13.882
4.626 44.693 13.884
4.622 44.507 13.882
4.619 44.321 13.874
4.616 44.136 13.859
4.613 43.960 13.864
4.609 43.767 13.867
4.606 43.588 13.871
4.603 43.400 13.877
4.600 43.216 13.874
4.596 43.028 13.874
4.593 42.843 13.885
4.590 42.662 13.892
4.587 42.477 13.891
4.584 42.292 13.890
4.580 42.112 13.884
4.578 42.002 13.878
4.575 41.831 13.880
4.572 41.649 13.882
4.568 41.451 13.877
4.565 41.282 13.877
4.562 41.097 13.873
4.560 40.996 13.875
4.557 40.816 13.872
4.553 40.619 13.875
4.550 40.447 13.879
4.547 40.262 13.872
4.543 40.078 13.865
4.540 39.895 13.861
4.538 39.793 13.857
4.534 39.606 13.864
4.531 39.431 13.875
4.528 39.241 13.872
4.524 39.066 13.860
4.523 38.964 13.862
4.519 38.774 13.868
4.516 38.601 13.869
4.513 38.411 13.862
4.510 38.225 13.868
4.507 38.049 13.874
4.504 37.852 13.871
4.501 37.673 13.866
4.498 37.480 13.862
4.495 37.310 13.876
4.491 37.114 13.886
4.488 36.932 13.872
4.485 36.743 13.871
4.482 36.566 13.895
4.478 36.376 13.905
4.474 36.195 13.898
4.471 36.007 13.893
4.467 35.832 13.885
4.463 35.640 13.883
4.459 35.447 13.893
4.456 35.265 13.896
4.452 35.082 13.891
4.448 34.897 13.893
4.445 34.712 13.884
4.441 34.529 13.884
4.438 34.347 13.898
4.436 34.243 13.898
4.433 34.070 13.898
4.429 33.879 13.892
4.425 33.695 13.869
4.422 33.520 13.854
4.418 33.330 13.854
4.415 33.143 13.862
4.412 32.955 13.874
4.408 32.769 13.877
4.405 32.591 13.871
4.401 32.404 13.872
4.398 32.212 13.888
4.394 32.038 13.890
4.390 31.844 13.883
4.387 31.663 13.874
4.383 31.489 13.875
4.381 31.385 13.887
4.378 31.194 13.892
4.374 31.024 13.870
4.372 30.922 13.863
4.368 30.743 13.874
4.364 30.545 13.876
4.361 30.373 13.873
4.359 30.272 13.882
4.356 30.094 13.888
4.352 29.904 13.877
4.348 29.724 13.870
4.346 29.622 13.867
4.342 29.450 13.871
4.339 29.261 13.874
4.335 29.071 13.869
4.331 28.892 13.869
4.327 28.699 13.879
4.324 28.522 13.874
4.320 28.334 13.873
4.316 28.152 13.877
4.313 27.964 13.874
4.309 27.777 13.867
4.305 27.590 13.865
4.301 27.411 13.876
4.298 27.225 13.886
4.294 27.040 13.877
4.290 26.853 13.866
4.287 26.673 13.873
4.283 26.486 13.881
4.280 26.303 13.875
4.278 26.202 13.872
4.274 26.025 13.875
4.271 25.837 13.893
4.268 25.652 13.902
4.264 25.474 13.907
4.260 25.286 13.906
4.256 25.094 13.896
4.253 24.912 13.884
4.249 24.732 13.884
4.245 24.546 13.881
4.241 24.363 13.876
4.237 24.164 13.877
4.233 23.990 13.877
4.229 23.804 13.875
4.224 23.616 13.864
4.220 23.432 13.853
4.216 23.244 13.864
4.213 23.062 13.881
4.209 22.883 13.885
4.205 22.695 13.883
4.201 22.508 13.882
4.197 22.329 13.884
4.195 22.227 13.881
4.192 22.046 13.878
4.188 21.860 13.875
4.184 21.678 13.875
4.182 21.578 13.875
4.178 21.402 13.870
4.174 21.212 13.875
4.171 21.033 13.877
4.167 20.843 13.878
4.163 20.660 13.880
4.159 20.475 13.885
4.154 20.291 13.879
4.150 20.109 13.873
4.146 19.911 13.883
4.142 19.741 13.889
4.140 19.640 13.884
4.136 19.459 13.879
4.132 19.275 13.875
4.128 19.090 13.877
4.124 18.899 13.884
4.120 18.721 13.891
4.116 18.534 13.899
4.112 18.345 13.912
4.109 18.164 13.920
4.105 17.978 13.912
4.101 17.786 13.894
4.098 17.608 13.879
4.094 17.428 13.878
4.090 17.231 13.864
4.088 17.130 13.853
4.083 16.946 13.816
4.079 16.773 13.794
4.077 16.672 13.791
4.074 16.488 13.811
4.070 16.298 13.829
4.066 16.122 13.818
4.061 15.931 13.787
4.057 15.752 13.776
4.055 15.651 13.779
4.052 15.543 13.772
4.048 15.373 13.771
4.045 15.185 13.784
4.041 15.002 13.804
4.037 14.816 13.793
4.034 14.714 13.788
4.030 14.534 13.786
4.026 14.346 13.794
4.023 14.170 13.801
4.019 13.975 13.798
4.015 13.794 13.802
4.011 13.607 13.811
4.007 13.426 13.813
4.003 13.236 13.799
4.001 13.134 13.785
3.997 12.953 13.776
3.993 12.772 13.791
3.989 12.586 13.810
3.985 12.407 13.820
3.983 12.308 13.824
3.981 12.203 13.816
3.977 12.036 13.811
3.975 11.931 13.816
3.971 11.749 13.830
3.968 11.568 13.851
3.964 11.387 13.869
3.960 11.198 13.873
3.957 11.091 13.868
3.953 10.924 13.871
3.949 10.726 13.870
3.945 10.545 13.861
3.940 10.353 13.860
3.936 10.174 13.870
3.932 9.994 13.870
3.930 9.895 13.866
3.927 9.793 13.853
3.923 9.609 13.848
3.919 9.424 13.846
3.915 9.237 13.849
3.910 9.050 13.850
3.906 8.870 13.851
3.904 8.771 13.855
3.902 8.667 13.848
3.898 8.501 13.844
3.895 8.399 13.850
3.892 8.218 13.868
3.888 8.030 13.880
3.883 7.848 13.881
3.881 7.753 13.877
3.879 7.646 13.878
3.875 7.468 13.869
3.872 7.366 13.858
3.868 7.189 13.845
3.866 7.082 13.845
3.862 6.906 13.845
3.858 6.726 13.848
3.855 6.623 13.846
3.852 6.444 13.858
3.847 6.246 13.860
3.843 6.069 13.863
3.839 5.878 13.859
3.834 5.694 13.852
3.831 5.516 13.861
3.829 5.417 13.870
3.826 5.314 13.868
3.822 5.130 13.868
3.818 4.945 13.854
3.814 4.751 13.842
3.810 4.576 13.847
3.808 4.472 13.850
3.804 4.291 13.840
3.800 4.097 13.842
3.796 3.919 13.849
4.979 59.963 13.842
4.977 59.791 13.859
4.974 59.603 13.851
4.972 59.498 13.857
4.970 59.322 13.862
4.967 59.135 13.863
4.964 58.954 13.869
4.962 58.852 13.867
4.959 58.664 13.862
4.956 58.484 13.850
4.953 58.305 13.845
4.951 58.203 13.849
4.948 58.016 13.851
4.945 57.836 13.859
4.941 57.643 13.853
4.938 57.468 13.847
4.935 57.274 13.862
4.932 57.088 13.874
4.929 56.900 13.876
4.926 56.716 13.879
4.923 56.533 13.883
4.920 56.348 13.875
4.917 56.166 13.856
4.913 55.979 13.845
4.910 55.792 13.846
4.909 55.690 13.843
4.906 55.522 13.844
4.903 55.334 13.841
4.902 55.235 13.848
4.899 55.048 13.847
4.896 54.868 13.855
4.894 54.761 13.854
4.891 54.588 13.853
4.888 54.394 13.845
4.885 54.219 13.842
4.882 54.034 13.842
4.879 53.853 13.835
4.876 53.662 13.834
4.875 53.560 13.842
4.872 53.387 13.855
4.870 53.286 13.853
4.867 53.103 13.850
4.864 52.919 13.849
4.861 52.735 13.853
4.858 52.550 13.851
4.855 52.371 13.843
4.853 52.266 13.847
4.850 52.088 13.854
4.847 51.903 13.856
4.844 51.713 13.864
4.842 51.612 13.864
4.839 51.444 13.868
4.836 51.247 13.864
4.833 51.073 13.865
4.830 50.877 13.864
4.827 50.697 13.863
4.824 50.511 13.878
4.821 50.325 13.881
4.818 50.148 13.868
4.816 50.047 13.865
4.814 49.859 13.861
4.811 49.683 13.862
4.808 49.494 13.859
4.805 49.310 13.855
4.802 49.131 13.848
4.799 48.948 13.847
4.796 48.755 13.857
4.793 48.564 13.854
4.790 48.392 13.846
4.787 48.204 13.845
4.784 48.019 13.850
4.781 47.840 13.858
4.778 47.642 13.869
4.775 47.466 13.866
4.772 47.274 13.862
4.769 47.088 13.874
4.766 46.911 13.871
4.762 46.722 13.859
4.759 46.545 13.853
4.756 46.355 13.859
4.753 46.168 13.873
4.749 45.990 13.876
4.746 45.798 13.881
4.743 45.616 13.886
4.739 45.425 13.881
4.736 45.257 13.878
4.734 45.147 13.874
4.731 44.968 13.878
4.728 44.785 13.877
4.724 44.600 13.874
4.721 44.420 13.870
4.718 44.235 13.855
4.714 44.045 13.847
4.711 43.869 13.855
4.708 43.678 13.858
4.705 43.483 13.865
4.702 43.313 13.873
4.700 43.210 13.876
4.697 43.036 13.874
4.694 42.839 13.885
4.691 42.663 13.892
4.687 42.474 13.889
4.684 42.293 13.890
4.681 42.109 13.889
4.677 41.914 13.885
4.674 41.742 13.883
4.671 41.559 13.880
4.667 41.361 13.877
4.664 41.183 13.880
4.661 40.998 13.874
4.657 40.815 13.867
4.654 40.632 13.873
4.650 40.444 13.878
4.647 40.253 13.873
4.643 40.077 13.865
4.640 39.889 13.862
4.636 39.701 13.868
4.633 39.525 13.876
4.630 39.334 13.880
4.626 39.146 13.865
4.623 38.976 13.861
4.622 38.880 13.861
4.620 38.775 13.867
4.617 38.594 13.866
4.614 38.416 13.866
4.610 38.228 13.871
4.607 38.033 13.876
4.604 37.859 13.876
4.601 37.674 13.869
4.598 37.485 13.867
4.595 37.306 13.879
4.592 37.123 13.885
4.588 36.928 13.869
4.585 36.743 13.865
4.582 36.571 13.894
4.578 36.372 13.904
4.575 36.193 13.899
4.571 36.010 13.895
4.569 35.906 13.887
4.565 35.734 13.879
4.562 35.546 13.882
4.558 35.362 13.886
4.554 35.172 13.883
4.551 34.994 13.885
4.547 34.808 13.883
4.543 34.616 13.873
4.540 34.436 13.884
4.537 34.264 13.896
4.535 34.154 13.899
4.531 33.980 13.890
4.528 33.786 13.879
4.524 33.605 13.861
4.522 33.505 13.849
4.519 33.330 13.852
4.515 33.138 13.867
4.512 32.957 13.875
4.509 32.779 13.875
4.505 32.584 13.868
4.501 32.400 13.872
4.498 32.220 13.886
4.494 32.035 13.886
4.491 31.840 13.879
4.487 31.666 13.870
4.483 31.474 13.875
4.480 31.301 13.889
4.476 31.107 13.875
4.472 30.920 13.862
4.469 30.734 13.872
4.465 30.559 13.872
4.461 30.369 13.873
4.458 30.182 13.882
4.454 29.996 13.878
4.450 29.815 13.871
4.447 29.633 13.874
4.443 29.436 13.878
4.439 29.266 13.880
4.437 29.163 13.882
4.433 28.978 13.877
4.430 28.798 13.880
4.426 28.616 13.881
4.424 28.515 13.875
4.421 28.341 13.878
4.419 28.241 13.883
4.417 28.140 13.878
4.413 27.971 13.873
4.411 27.873 13.876
4.409 27.771 13.871
4.406 27.601 13.868
4.403 27.495 13.871
4.400 27.319 13.884
4.396 27.132 13.884
4.393 26.950 13.872
4.389 26.755 13.875
4.386 26.577 13.890
4.382 26.391 13.889
4.378 26.215 13.867
4.375 26.023 13.869
4.371 25.836 13.885
4.368 25.657 13.891
4.366 25.552 13.890
4.363 25.379 13.895
4.359 25.193 13.889
4.355 25.003 13.878
4.351 24.828 13.873
4.349 24.723 13.877
4.347 24.620 13.878
4.343 24.450 13.884
4.339 24.268 13.882
4.335 24.082 13.879
4.331 23.900 13.877
4.327 23.707 13.871
4.323 23.524 13.859
4.319 23.348 13.862
4.315 23.156 13.876
4.311 22.968 13.881
4.307 22.786 13.875
4.303 22.604 13.872
4.299 22.414 13.871
4.296 22.232 13.876
4.292 22.045 13.869
4.288 21.863 13.866
4.284 21.674 13.867
4.280 21.488 13.864
4.277 21.309 13.868
4.273 21.125 13.871
4.271 21.020 13.876
4.267 20.844 13.876
4.263 20.664 13.881
4.261 20.560 13.882
4.257 20.382 13.884
4.253 20.202 13.872
4.248 20.010 13.875
4.244 19.826 13.886
4.240 19.640 13.887
4.236 19.463 13.884
4.232 19.265 13.878
4.228 19.089 13.881
4.224 18.908 13.889
4.220 18.717 13.888
4.217 18.539 13.895
4.213 18.342 13.910
4.209 18.167 13.923
4.206 17.982 13.918
4.202 17.798 13.905
4.198 17.603 13.890
4.194 17.408 13.887
4.191 17.250 13.876
4.188 17.148 13.868
4.186 17.039 13.849
4.182 16.861 13.810
4.178 16.670 13.795
4.174 16.503 13.819
4.172 16.393 13.833
4.170 16.288 13.835
4.166 16.114 13.825
4.162 15.937 13.797
4.159 15.834 13.792
4.157 15.733 13.783
4.153 15.560 13.782
4.149 15.370 13.781
4.145 15.191 13.792
4.141 14.997 13.810
4.137 14.808 13.801
4.133 14.641 13.780
4.131 14.529 13.781
4.127 14.352 13.791
4.123 14.163 13.796
4.119 13.980 13.790
4.115 13.787 13.792
4.111 13.616 13.798
4.107 13.421 13.801
4.105 13.316 13.791
4.101 13.134 13.776
4.097 12.958 13.777
4.095 12.856 13.793
4.092 12.688 13.827
4.088 12.494 13.851
4.084 12.321 13.858
4.082 12.216 13.849
4.078 12.029 13.833
4.073 11.843 13.824
4.070 11.660 13.839
4.066 11.471 13.856
4.062 11.288 13.869
4.058 11.106 13.872
4.054 10.920 13.870
4.049 10.730 13.867
4.045 10.546 13.855
4.041 10.358 13.854
4.037 10.172 13.867
4.032 9.978 13.865
4.028 9.795 13.850
4.024 9.619 13.844
4.019 9.428 13.848
4.017 9.328 13.857
4.013 9.151 13.862
4.009 8.959 13.861
4.004 8.775 13.858
4.000 8.580 13.850
3.996 8.404 13.854
3.994 8.302 13.858
3.990 8.120 13.875
3.986 7.931 13.878
3.981 7.752 13.871
3.977 7.563 13.867
3.973 7.376 13.860
3.968 7.185 13.851
3.964 6.998 13.854
3.960 6.819 13.855
3.956 6.621 13.858
3.952 6.443 13.865
3.948 6.261 13.861
3.945 6.161 13.863
3.941 5.970 13.862
3.937 5.784 13.860
3.933 5.601 13.864
3.929 5.413 13.873
3.925 5.226 13.872
3.921 5.043 13.860
3.916 4.847 13.847
3.912 4.659 13.845
3.908 4.478 13.845
3.904 4.292 13.838
3.900 4.099 13.841
3.898 3.999 13.841
5.078 59.867 13.847
5.075 59.696 13.855
5.072 59.508 13.853
5.069 59.318 13.851
5.067 59.136 13.856
5.064 58.954 13.860
5.062 58.854 13.856
5.059 58.673 13.850
5.056 58.484 13.836
5.053 58.302 13.834
5.049 58.117 13.843
5.046 57.922 13.851
5.043 57.740 13.849
5.040 57.560 13.840
5.037 57.374 13.845
5.035 57.272 13.860
5.032 57.096 13.874
5.029 56.900 13.867
5.026 56.716 13.866
5.023 56.539 13.866
5.020 56.350 13.860
5.016 56.160 13.851
5.013 55.976 13.843
5.010 55.797 13.842
5.008 55.611 13.846
5.005 55.423 13.847
5.003 55.323 13.842
5.000 55.145 13.852
4.997 54.954 13.858
4.994 54.774 13.866
4.991 54.586 13.867
4.989 54.411 13.856
4.987 54.307 13.858
4.985 54.205 13.850
4.982 54.039 13.847
4.981 53.938 13.848
4.978 53.755 13.840
4.975 53.570 13.848
4.972 53.379 13.862
4.969 53.196 13.863
4.966 53.015 13.855
4.962 52.823 13.856
4.959 52.643 13.858
4.956 52.468 13.853
4.955 52.369 13.847
4.953 52.263 13.852
4.950 52.085 13.859
4.947 51.900 13.861
4.944 51.716 13.867
4.941 51.526 13.871
4.937 51.346 13.865
4.934 51.159 13.861
4.931 50.979 13.863
4.928 50.793 13.856
4.925 50.603 13.867
4.923 50.421 13.883
4.919 50.231 13.875
4.916 50.049 13.865
4.914 49.869 13.863
4.911 49.679 13.866
4.908 49.500 13.865
4.905 49.306 13.862
4.902 49.126 13.852
4.899 48.940 13.843
4.896 48.758 13.849
4.893 48.577 13.848
4.890 48.387 13.836
4.887 48.198 13.839
4.884 48.018 13.845
4.881 47.842 13.848
4.878 47.646 13.857
4.875 47.459 13.862
4.872 47.278 13.860
4.869 47.100 13.873
4.867 46.992 13.874
4.864 46.820 13.866
4.860 46.631 13.857
4.857 46.451 13.861
4.854 46.260 13.868
4.851 46.083 13.873
4.849 45.978 13.878
4.846 45.802 13.879
4.844 45.700 13.876
4.841 45.535 13.879
4.839 45.429 13.883
4.836 45.254 13.880
4.833 45.059 13.881
4.830 44.876 13.887
4.826 44.693 13.884
4.823 44.513 13.879
4.820 44.323 13.869
4.816 44.137 13.856
4.813 43.956 13.858
4.810 43.766 13.867
4.807 43.586 13.871
4.803 43.400 13.873
4.800 43.221 13.874
4.798 43.120 13.869
4.795 42.945 13.875
4.792 42.748 13.885
4.789 42.573 13.884
4.787 42.469 13.887
4.784 42.292 13.887
4.781 42.106 13.882
4.777 41.918 13.883
4.774 41.742 13.881
4.771 41.552 13.876
4.767 41.370 13.874
4.764 41.179 13.883
4.761 41.006 13.877
4.757 40.811 13.866
4.754 40.629 13.873
4.750 40.439 13.880
4.747 40.264 13.878
4.745 40.157 13.870
4.742 39.989 13.865
4.738 39.804 13.861
4.737 39.706 13.867
4.735 39.601 13.868
4.732 39.435 13.877
4.728 39.245 13.868
4.725 39.062 13.858
4.723 38.958 13.862
4.720 38.783 13.866
4.717 38.597 13.858
4.713 38.411 13.861
4.710 38.229 13.875
4.707 38.042 13.879
4.704 37.852 13.883
4.701 37.674 13.880
4.698 37.489 13.877
4.695 37.297 13.884
4.692 37.118 13.882
4.688 36.935 13.870
4.685 36.746 13.866
4.682 36.567 13.892
4.679 36.380 13.902
4.675 36.188 13.895
4.671 36.008 13.892
4.667 35.821 13.885
4.665 35.719 13.878
4.662 35.545 13.879
4.658 35.365 13.882
4.654 35.180 13.881
4.651 34.993 13.884
4.647 34.807 13.884
4.643 34.625 13.876
4.640 34.425 13.886
4.637 34.257 13.897
4.633 34.066 13.889
4.629 33.881 13.878
4.626 33.704 13.864
4.622 33.506 13.852
4.619 33.331 13.858
4.615 33.143 13.870
4.612 32.952 13.882
4.609 32.775 13.877
4.605 32.593 13.865
4.601 32.401 13.873
4.598 32.213 13.885
4.594 32.034 13.883
4.591 31.845 13.877
4.587 31.664 13.874
4.583 31.476 13.880
4.580 31.292 13.892
4.576 31.115 13.879
4.572 30.922 13.867
4.569 30.743 13.875
4.567 30.640 13.880
4.563 30.462 13.874
4.559 30.272 13.882
4.556 30.097 13.889
4.552 29.901 13.880
4.548 29.724 13.877
4.545 29.537 13.887
4.541 29.347 13.893
4.537 29.169 13.888
4.534 28.987 13.884
4.532 28.884 13.879
4.528 28.707 13.878
4.524 28.519 13.869
4.520 28.328 13.870
4.517 28.156 13.876
4.515 28.055 13.877
4.511 27.873 13.873
4.507 27.683 13.875
4.504 27.506 13.875
4.500 27.319 13.883
4.496 27.131 13.878
4.492 26.945 13.869
4.489 26.767 13.876
4.487 26.661 13.879
4.484 26.494 13.890
4.482 26.391 13.888
4.478 26.206 13.865
4.474 26.018 13.867
4.471 25.842 13.885
4.468 25.653 13.890
4.464 25.467 13.894
4.461 25.280 13.898
4.457 25.100 13.884
4.453 24.910 13.870
4.449 24.738 13.879
4.447 24.634 13.886
4.443 24.451 13.895
4.439 24.270 13.891
4.437 24.170 13.893
4.433 23.992 13.887
4.429 23.803 13.879
4.425 23.617 13.876
4.421 23.433 13.871
4.417 23.250 13.877
4.413 23.066 13.879
4.409 22.880 13.872
4.405 22.690 13.864
4.401 22.509 13.865
4.397 22.325 13.874
4.394 22.137 13.872
4.390 21.954 13.864
4.386 21.770 13.870
4.382 21.581 13.866
4.379 21.403 13.868
4.375 21.214 13.875
4.371 21.027 13.872
4.367 20.839 13.873
4.363 20.664 13.879
4.359 20.477 13.891
4.355 20.291 13.887
4.350 20.102 13.870
4.346 19.921 13.879
4.342 19.738 13.889
4.338 19.545 13.888
4.334 19.368 13.887
4.330 19.182 13.887
4.326 18.996 13.895
4.322 18.818 13.899
4.318 18.622 13.895
4.315 18.439 13.904
4.311 18.263 13.920
4.307 18.070 13.925
4.304 17.885 13.921
4.300 17.704 13.909
4.296 17.514 13.896
4.292 17.326 13.898
4.289 17.147 13.888
4.287 17.053 13.872
4.284 16.949 13.856
4.280 16.772 13.817
4.278 16.672 13.807
4.274 16.494 13.828
4.270 16.300 13.843
4.266 16.119 13.829
4.262 15.940 13.804
4.259 15.840 13.798
4.257 15.739 13.789
4.253 15.560 13.791
4.249 15.371 13.788
4.245 15.183 13.790
4.241 15.004 13.808
4.237 14.810 13.802
4.233 14.626 13.781
4.229 14.444 13.781
4.225 14.260 13.791
4.223 14.156 13.796
4.219 13.978 13.790
4.215 13.793 13.787
4.211 13.601 13.792
4.207 13.426 13.797
4.203 13.234 13.786
4.201 13.134 13.778
4.197 12.957 13.790
4.194 12.777 13.823
4.190 12.591 13.864
4.186 12.403 13.879
4.182 12.218 13.873
4.178 12.047 13.851
4.176 11.936 13.843
4.173 11.834 13.832
4.170 11.666 13.842
4.168 11.572 13.856
4.166 11.466 13.860
4.162 11.292 13.872
4.158 11.102 13.872
4.154 10.917 13.871
4.151 10.817 13.876
4.147 10.637 13.869
4.143 10.454 13.858
4.139 10.266 13.870
4.135 10.085 13.880
4.130 9.886 13.869
4.126 9.706 13.857
4.121 9.512 13.854
4.117 9.341 13.861
4.115 9.240 13.861
4.111 9.050 13.863
4.106 8.864 13.856
4.102 8.685 13.849
4.100 8.585 13.849
4.096 8.400 13.856
4.092 8.218 13.876
4.088 8.031 13.886
4.083 7.839 13.875
4.079 7.659 13.865
4.077 7.556 13.860
4.073 7.374 13.862
4.068 7.188 13.858
4.065 7.011 13.865
4.062 6.909 13.875
4.060 6.805 13.871
4.056 6.629 13.873
4.052 6.437 13.873
4.048 6.258 13.871
4.043 6.063 13.860
4.039 5.885 13.860
4.035 5.699 13.869
4.031 5.511 13.874
4.027 5.318 13.872
4.022 5.133 13.860
4.020 5.037 13.854
4.018 4.932 13.840
4.014 4.758 13.834
4.010 4.574 13.839
4.006 4.381 13.831
4.002 4.191 13.825
3.998 4.002 13.832
5.178 59.879 13.849
5.175 59.686 13.854
5.172 59.509 13.849
5.170 59.329 13.844
5.168 59.229 13.839
5.165 59.044 13.844
5.162 58.856 13.846
5.159 58.668 13.838
5.156 58.488 13.831
5.153 58.299 13.836
5.149 58.110 13.850
5.147 57.930 13.860
5.143 57.748 13.852
5.141 57.643 13.850
5.138 57.465 13.844
5.135 57.277 13.861
5.132 57.092 13.874
5.129 56.909 13.865
5.126 56.717 13.858
5.123 56.530 13.860
5.120 56.353 13.862
5.117 56.167 13.857
5.114 55.979 13.855
5.110 55.791 13.844
5.108 55.610 13.842
5.106 55.504 13.840
5.103 55.331 13.844
5.100 55.150 13.854
5.099 55.049 13.864
5.097 54.948 13.861
5.095 54.774 13.867
5.091 54.584 13.867
5.088 54.403 13.852
5.085 54.219 13.849
5.082 54.031 13.848
5.079 53.838 13.836
5.076 53.666 13.839
5.073 53.475 13.855
5.071 53.301 13.861
5.069 53.198 13.864
5.067 53.097 13.853
5.064 52.934 13.850
5.063 52.825 13.857
5.059 52.631 13.861
5.056 52.456 13.855
5.053 52.277 13.857
5.050 52.085 13.859
5.047 51.899 13.858
5.044 51.716 13.865
5.041 51.536 13.865
5.037 51.340 13.861
5.034 51.160 13.860
5.031 50.975 13.858
5.028 50.791 13.857
5.025 50.602 13.869
5.022 50.417 13.882
5.020 50.237 13.879
5.017 50.053 13.874
5.014 49.872 13.870
5.012 49.769 13.864
5.009 49.579 13.866
5.007 49.408 13.865
5.005 49.308 13.864
5.002 49.129 13.853
4.999 48.937 13.844
4.996 48.764 13.847
4.995 48.661 13.844
4.992 48.484 13.835
4.989 48.301 13.832
4.985 48.110 13.836
4.982 47.923 13.839
4.980 47.748 13.845
4.976 47.549 13.850
4.973 47.377 13.850
4.972 47.272 13.856
4.969 47.096 13.873
4.966 46.910 13.877
4.962 46.719 13.870
4.959 46.537 13.873
4.956 46.363 13.876
4.953 46.172 13.881
4.949 45.980 13.881
4.946 45.800 13.876
4.943 45.619 13.879
4.939 45.430 13.881
4.936 45.244 13.873
4.933 45.064 13.873
4.930 44.881 13.881
4.926 44.689 13.878
4.923 44.507 13.873
4.919 44.323 13.862
4.916 44.143 13.852
4.913 43.954 13.858
4.910 43.765 13.866
4.907 43.588 13.876
4.903 43.397 13.875
4.900 43.224 13.874
4.899 43.124 13.870
4.895 42.929 13.877
4.892 42.764 13.885
4.891 42.664 13.887
4.889 42.562 13.878
4.886 42.387 13.876
4.882 42.201 13.873
4.880 42.101 13.875
4.877 41.924 13.878
4.874 41.736 13.876
4.871 41.552 13.874
4.867 41.369 13.875
4.864 41.185 13.886
4.861 40.998 13.887
4.857 40.813 13.874
4.854 40.624 13.874
4.850 40.444 13.881
4.847 40.259 13.880
4.844 40.078 13.875
4.840 39.890 13.871
4.837 39.708 13.868
4.833 39.517 13.873
4.830 39.333 13.874
4.826 39.152 13.869
4.823 38.972 13.867
4.821 38.872 13.865
4.818 38.691 13.864
4.815 38.504 13.860
4.812 38.313 13.867
4.809 38.138 13.872
4.807 38.037 13.879
4.805 37.859 13.885
4.803 37.758 13.877
4.800 37.585 13.875
4.797 37.395 13.878
4.794 37.212 13.876
4.792 37.111 13.881
4.789 36.935 13.875
4.785 36.744 13.873
4.782 36.567 13.897
4.778 36.371 13.902
4.775 36.193 13.895
4.771 36.016 13.893
4.767 35.819 13.886
4.764 35.643 13.883
4.760 35.450 13.887
4.756 35.269 13.884
4.753 35.088 13.885
4.750 34.985 13.883
4.747 34.806 13.885
4.743 34.620 13.877
4.740 34.445 13.885
4.738 34.343 13.893
4.735 34.156 13.889
4.731 33.978 13.879
4.728 33.786 13.870
4.724 33.608 13.862
4.721 33.416 13.862
4.717 33.239 13.866
4.714 33.048 13.881
4.710 32.864 13.881
4.707 32.677 13.870
4.703 32.498 13.870
4.700 32.308 13.878
4.696 32.126 13.884
4.692 31.939 13.875
4.689 31.763 13.875
4.685 31.570 13.880
4.682 31.380 13.892
4.678 31.203 13.890
4.674 31.014 13.873
4.670 30.825 13.876
4.667 30.652 13.881
4.663 30.464 13.881
4.661 30.360 13.881
4.658 30.188 13.892
4.654 29.996 13.885
4.650 29.817 13.876
4.647 29.631 13.878
4.643 29.443 13.886
4.639 29.255 13.881
4.636 29.082 13.878
4.632 28.885 13.881
4.628 28.697 13.878
4.624 28.522 13.866
4.620 28.333 13.868
4.617 28.146 13.875
4.613 27.970 13.867
4.609 27.782 13.866
4.605 27.592 13.868
4.602 27.413 13.873
4.598 27.223 13.875
4.594 27.033 13.869
4.591 26.860 13.867
4.587 26.668 13.884
4.584 26.485 13.890
4.580 26.297 13.878
4.577 26.125 13.870
4.573 25.928 13.877
4.570 25.741 13.888
4.566 25.562 13.883
4.562 25.383 13.883
4.559 25.193 13.882
4.555 25.002 13.864
4.552 24.899 13.862
4.549 24.731 13.877
4.545 24.541 13.904
4.542 24.358 13.907
4.538 24.178 13.900
4.533 23.995 13.887
4.529 23.797 13.881
4.525 23.622 13.886
4.521 23.436 13.883
4.517 23.244 13.881
4.513 23.068 13.879
4.509 22.875 13.867
4.505 22.690 13.863
4.501 22.504 13.866
4.498 22.330 13.872
4.494 22.139 13.872
4.490 21.952 13.864
4.488 21.851 13.860
4.484 21.679 13.862
4.481 21.495 13.863
4.477 21.312 13.868
4.473 21.120 13.867
4.469 20.942 13.867
4.467 20.845 13.872
4.465 20.741 13.867
4.461 20.569 13.883
4.457 20.379 13.889
4.453 20.207 13.871
4.451 20.107 13.870
4.446 19.918 13.879
4.444 19.818 13.880
4.440 19.647 13.883
4.436 19.461 13.881
4.432 19.270 13.881
4.428 19.089 13.887
4.424 18.906 13.893
4.422 18.802 13.899
4.419 18.631 13.901
4.416 18.528 13.897
4.413 18.352 13.903
4.409 18.165 13.922
4.406 17.980 13.922
4.402 17.795 13.912
4.398 17.608 13.906
4.394 17.421 13.902
4.391 17.233 13.915
4.387 17.064 13.909
4.385 16.966 13.893
4.382 16.859 13.866
4.378 16.675 13.840
4.374 16.491 13.848
4.371 16.307 13.855
4.366 16.113 13.838
4.362 15.928 13.808
4.357 15.744 13.796
4.353 15.560 13.794
4.349 15.368 13.784
4.345 15.194 13.788
4.341 14.997 13.802
4.337 14.821 13.802
4.335 14.717 13.797
4.331 14.536 13.786
4.327 14.348 13.796
4.323 14.169 13.805
4.321 14.067 13.800
4.317 13.888 13.790
4.313 13.700 13.787
4.309 13.505 13.787
4.305 13.332 13.788
4.301 13.148 13.785
4.297 12.957 13.799
4.294 12.775 13.837
4.290 12.590 13.873
4.286 12.399 13.886
4.283 12.233 13.880
4.280 12.126 13.873
4.276 11.945 13.851
4.272 11.753 13.846
4.268 11.568 13.857
4.264 11.383 13.874
4.260 11.192 13.877
4.256 11.014 13.873
4.252 10.823 13.876
4.247 10.640 13.870
4.243 10.449 13.856
4.239 10.265 13.867
4.235 10.075 13.874
4.230 9.899 13.862
4.228 9.798 13.853
4.223 9.611 13.845
4.219 9.418 13.845
4.215 9.245 13.863
4.211 9.057 13.866
4.207 8.866 13.863
4.204 8.763 13.867
4.200 8.590 13.858
4.198 8.485 13.851
4.194 8.308 13.865
4.190 8.126 13.883
4.186 7.938 13.878
4.183 7.834 13.872
4.179 7.662 13.857
4.175 7.469 13.863
4.171 7.281 13.867
4.167 7.090 13.871
4.163 6.913 13.883
4.158 6.726 13.883
4.154 6.535 13.884
4.152 6.435 13.879
4.148 6.251 13.872
4.143 6.072 13.860
4.139 5.882 13.860
4.135 5.696 13.873
4.131 5.505 13.880
4.127 5.321 13.872
4.123 5.136 13.857
4.118 4.940 13.841
4.114 4.758 13.837
4.110 4.566 13.844
4.106 4.378 13.837
4.102 4.202 13.828
4.098 4.005 13.837
5.278 59.878 13.864
5.275 59.690 13.858
5.273 59.510 13.852
5.269 59.321 13.845
5.267 59.136 13.848
5.264 58.951 13.848
5.261 58.762 13.847
5.257 58.574 13.834
5.254 58.396 13.832
5.251 58.211 13.854
5.248 58.022 13.869
5.245 57.827 13.866
5.242 57.650 13.848
5.238 57.469 13.840
5.235 57.277 13.855
5.232 57.086 13.864
5.229 56.911 13.858
5.226 56.719 13.851
5.223 56.535 13.853
5.220 56.352 13.858
5.217 56.159 13.855
5.214 55.986 13.850
5.212 55.886 13.841
5.209 55.704 13.834
5.206 55.516 13.837
5.203 55.326 13.845
5.201 55.150 13.855
5.199 55.050 13.863
5.196 54.863 13.865
5.193 54.679 13.868
5.190 54.491 13.862
5.187 54.316 13.858
5.184 54.117 13.859
5.181 53.944 13.856
5.178 53.754 13.851
5.175 53.571 13.857
5.172 53.376 13.874
5.169 53.198 13.868
5.167 53.096 13.856
5.164 52.922 13.855
5.161 52.745 13.860
5.160 52.651 13.863
5.158 52.542 13.855
5.155 52.367 13.852
5.152 52.180 13.850
5.148 51.993 13.847
5.145 51.812 13.848
5.142 51.619 13.848
5.139 51.436 13.851
5.136 51.258 13.854
5.133 51.072 13.856
5.131 50.972 13.860
5.128 50.792 13.859
5.126 50.607 13.869
5.124 50.504 13.872
5.121 50.325 13.876
5.118 50.145 13.870
5.115 49.952 13.866
5.112 49.775 13.861
5.110 49.589 13.860
5.108 49.489 13.861
5.105 49.315 13.861
5.102 49.131 13.854
5.099 48.942 13.848
5.096 48.759 13.855
5.093 48.568 13.857
5.090 48.384 13.846
5.087 48.209 13.843
5.084 48.021 13.845
5.083 47.921 13.842
5.080 47.741 13.843
5.077 47.570 13.846
5.075 47.460 13.850
5.072 47.276 13.853
5.069 47.096 13.868
5.067 46.990 13.869
5.064 46.816 13.868
5.061 46.650 13.868
5.059 46.541 13.873
5.057 46.437 13.872
5.054 46.260 13.876
5.051 46.081 13.873
5.048 45.894 13.869
5.044 45.709 13.871
5.041 45.524 13.876
5.038 45.340 13.867
5.034 45.160 13.864
5.031 44.968 13.866
5.028 44.783 13.865
5.025 44.603 13.869
5.021 44.419 13.863
5.018 44.230 13.853
5.015 44.049 13.854
5.012 43.861 13.862
5.009 43.680 13.871
5.005 43.492 13.872
5.002 43.300 13.869
4.999 43.126 13.872
4.996 42.943 13.882
4.994 42.840 13.892
4.991 42.662 13.890
4.987 42.483 13.876
4.984 42.290 13.872
4.981 42.105 13.871
4.977 41.920 13.875
4.974 41.742 13.878
4.971 41.551 13.874
4.968 41.372 13.878
4.964 41.178 13.894
4.961 41.000 13.898
4.958 40.810 13.889
4.954 40.628 13.888
4.951 40.450 13.884
4.949 40.349 13.878
4.945 40.166 13.878
4.942 39.986 13.874
4.938 39.794 13.869
4.935 39.614 13.865
4.932 39.437 13.867
4.930 39.330 13.871
4.927 39.150 13.867
4.923 38.967 13.870
4.920 38.783 13.876
4.918 38.683 13.871
4.915 38.504 13.867
4.912 38.325 13.871
4.909 38.138 13.869
4.906 37.941 13.866
4.903 37.769 13.869
4.901 37.669 13.872
4.898 37.487 13.873
4.895 37.299 13.875
4.892 37.122 13.877
4.889 36.931 13.873
4.885 36.750 13.878
4.882 36.561 13.896
4.879 36.387 13.899
4.877 36.287 13.891
4.873 36.090 13.887
4.870 35.922 13.885
4.865 35.730 13.879
4.862 35.549 13.883
4.858 35.357 13.884
4.854 35.176 13.874
4.851 34.994 13.882
4.847 34.804 13.890
4.844 34.623 13.883
4.840 34.433 13.888
4.837 34.252 13.893
4.833 34.069 13.882
4.830 33.885 13.872
4.826 33.691 13.867
4.823 33.511 13.865
4.819 33.334 13.864
4.816 33.141 13.869
4.812 32.948 13.877
4.809 32.778 13.869
4.807 32.676 13.867
4.803 32.493 13.866
4.800 32.320 13.877
4.798 32.217 13.876
4.794 32.031 13.872
4.791 31.854 13.872
4.787 31.658 13.879
4.784 31.486 13.886
4.780 31.289 13.891
4.776 31.111 13.880
4.773 30.929 13.871
4.771 30.829 13.875
4.767 30.649 13.880
4.764 30.458 13.884
4.760 30.274 13.893
4.756 30.092 13.894
4.752 29.904 13.882
4.749 29.726 13.882
4.745 29.531 13.886
4.741 29.353 13.886
4.738 29.166 13.883
4.734 28.983 13.884
4.730 28.800 13.889
4.728 28.700 13.881
4.724 28.519 13.866
4.721 28.342 13.873
4.717 28.145 13.884
4.713 27.959 13.874
4.709 27.780 13.869
4.706 27.595 13.871
4.702 27.414 13.872
4.698 27.220 13.870
4.695 27.046 13.862
4.691 26.852 13.861
4.687 26.670 13.872
4.684 26.488 13.875
4.680 26.293 13.874
4.677 26.110 13.868
4.673 25.938 13.874
4.670 25.751 13.887
4.666 25.558 13.878
4.662 25.367 13.880
4.659 25.191 13.884
4.655 25.006 13.868
4.651 24.821 13.865
4.648 24.635 13.889
4.644 24.465 13.905
4.642 24.363 13.906
4.640 24.262 13.899
4.636 24.082 13.882
4.631 23.891 13.866
4.627 23.709 13.872
4.623 23.532 13.877
4.621 23.428 13.879
4.617 23.251 13.878
4.615 23.151 13.875
4.611 22.969 13.868
4.607 22.793 13.867
4.603 22.598 13.875
4.600 22.421 13.877
4.596 22.227 13.873
4.592 22.049 13.866
4.588 21.869 13.867
4.585 21.678 13.870
4.583 21.575 13.873
4.579 21.394 13.875
4.577 21.293 13.872
4.573 21.131 13.869
4.571 21.031 13.873
4.569 20.931 13.867
4.565 20.752 13.865
4.561 20.565 13.880
4.557 20.390 13.890
4.553 20.194 13.875
4.549 20.013 13.873
4.545 19.834 13.884
4.540 19.635 13.889
4.536 19.455 13.885
4.532 19.277 13.882
4.530 19.176 13.887
4.526 18.997 13.896
4.523 18.814 13.900
4.519 18.634 13.898
4.515 18.440 13.896
4.511 18.251 13.904
4.508 18.071 13.920
4.504 17.893 13.926
4.501 17.697 13.922
4.497 17.521 13.915
4.493 17.335 13.930
4.490 17.137 13.949
4.486 16.964 13.914
4.481 16.778 13.873
4.477 16.582 13.859
4.473 16.392 13.862
4.469 16.217 13.860
4.465 16.025 13.843
4.460 15.842 13.822
4.456 15.648 13.811
4.452 15.472 13.804
4.447 15.278 13.790
4.445 15.177 13.787
4.441 15.002 13.802
4.438 14.822 13.803
4.433 14.629 13.791
4.429 14.439 13.790
4.425 14.255 13.808
4.422 14.079 13.821
4.418 13.888 13.812
4.413 13.697 13.803
4.410 13.519 13.803
4.406 13.327 13.801
4.402 13.141 13.800
4.398 12.958 13.809
4.394 12.776 13.839
4.391 12.590 13.867
4.387 12.405 13.877
4.383 12.226 13.871
4.379 12.043 13.859
4.377 11.946 13.857
4.374 11.840 13.848
4.372 11.737 13.849
4.368 11.572 13.857
4.364 11.381 13.872
4.360 11.198 13.870
4.356 11.013 13.869
4.352 10.829 13.876
4.348 10.634 13.872
4.343 10.450 13.863
4.339 10.267 13.870
4.335 10.076 13.872
4.331 9.897 13.860
4.326 9.703 13.850
4.322 9.523 13.844
4.319 9.420 13.843
4.315 9.233 13.860
4.311 9.060 13.870
4.307 8.871 13.875
4.303 8.675 13.869
4.298 8.497 13.859
4.294 8.311 13.868
4.290 8.117 13.882
4.286 7.934 13.874
4.282 7.751 13.851
4.279 7.647 13.849
4.275 7.464 13.859
4.271 7.294 13.870
4.269 7.192 13.868
4.267 7.092 13.876
4.263 6.905 13.884
4.259 6.720 13.881
4.255 6.542 13.878
4.250 6.353 13.876
4.246 6.158 13.864
4.242 5.973 13.865
4.238 5.790 13.872
4.234 5.607 13.880
4.229 5.410 13.877
4.225 5.224 13.863
4.221 5.046 13.856
4.219 4.947 13.847
4.216 4.845 13.848
4.213 4.663 13.853
4.209 4.482 13.857
4.204 4.285 13.840
4.202 4.183 13.832
4.199 4.014 13.839
5.380 59.962 13.845
5.377 59.782 13.858
5.375 59.597 13.860
5.372 59.410 13.851
5.369 59.238 13.849
5.367 59.144 13.852
5.366 59.038 13.845
5.363 58.858 13.844
5.360 58.677 13.836
5.358 58.576 13.832
5.355 58.393 13.831
5.352 58.207 13.856
5.349 58.022 13.868
5.346 57.831 13.862
5.342 57.658 13.843
5.340 57.556 13.830
5.337 57.367 13.836
5.334 57.187 13.849
5.331 56.995 13.851
5.328 56.811 13.851
5.325 56.631 13.850
5.322 56.443 13.854
5.319 56.260 13.853
5.316 56.065 13.847
5.313 55.893 13.840
5.310 55.701 13.835
5.307 55.514 13.840
5.304 55.330 13.847
5.301 55.140 13.856
5.298 54.954 13.859
5.295 54.780 13.856
5.292 54.593 13.857
5.291 54.492 13.861
5.288 54.309 13.858
5.285 54.118 13.863
5.282 53.932 13.864
5.279 53.754 13.859
5.276 53.569 13.864
5.273 53.381 13.872
5.270 53.201 13.865
5.266 53.010 13.858
5.263 52.823 13.858
5.260 52.643 13.860
5.257 52.453 13.860
5.254 52.270 13.858
5.251 52.088 13.854
5.248 51.903 13.848
5.244 51.717 13.847
5.241 51.532 13.851
5.238 51.342 13.857
5.235 51.161 13.863
5.232 50.977 13.870
5.229 50.789 13.868
5.226 50.605 13.870
5.223 50.417 13.879
5.220 50.238 13.880
5.217 50.048 13.876
5.214 49.860 13.871
5.212 49.687 13.868
5.209 49.499 13.863
5.206 49.302 13.861
5.203 49.130 13.860
5.200 48.944 13.857
5.198 48.843 13.857
5.196 48.667 13.870
5.193 48.487 13.866
5.191 48.387 13.863
5.189 48.285 13.850
5.186 48.106 13.844
5.183 47.934 13.844
5.180 47.741 13.840
5.177 47.554 13.843
5.174 47.377 13.843
5.171 47.181 13.852
5.168 47.009 13.867
5.166 46.909 13.872
5.163 46.722 13.868
5.160 46.536 13.871
5.157 46.360 13.872
5.155 46.260 13.867
5.152 46.080 13.866
5.148 45.890 13.862
5.145 45.716 13.860
5.142 45.520 13.863
5.138 45.338 13.859
5.135 45.152 13.857
5.132 44.976 13.860
5.128 44.788 13.862
5.125 44.601 13.868
5.122 44.417 13.864
5.119 44.230 13.858
5.115 44.048 13.860
5.112 43.861 13.868
5.109 43.683 13.871
5.106 43.498 13.868
5.104 43.394 13.869
5.101 43.211 13.868
5.098 43.034 13.876
5.095 42.850 13.892
5.093 42.746 13.889
5.090 42.566 13.875
5.086 42.383 13.863
5.083 42.202 13.866
5.080 42.016 13.867
5.076 41.832 13.873
5.073 41.647 13.875
5.070 41.457 13.866
5.067 41.278 13.879
5.063 41.086 13.892
5.060 40.906 13.889
5.056 40.722 13.886
5.053 40.541 13.880
5.050 40.352 13.876
5.046 40.171 13.877
5.043 39.979 13.878
5.039 39.794 13.873
5.035 39.606 13.864
5.032 39.427 13.861
5.029 39.246 13.859
5.026 39.058 13.865
5.024 38.958 13.876
5.021 38.786 13.882
5.018 38.602 13.877
5.016 38.499 13.873
5.013 38.319 13.876
5.010 38.138 13.867
5.006 37.951 13.859
5.005 37.851 13.864
5.002 37.675 13.873
4.999 37.482 13.873
4.996 37.304 13.872
4.993 37.121 13.881
4.989 36.934 13.875
4.986 36.745 13.876
4.983 36.557 13.893
4.979 36.376 13.891
4.976 36.196 13.885
4.972 36.005 13.887
4.968 35.830 13.883
4.964 35.637 13.884
4.962 35.536 13.884
4.959 35.369 13.887
4.957 35.267 13.884
4.953 35.086 13.881
4.951 34.982 13.887
4.948 34.808 13.900
4.944 34.621 13.891
4.941 34.441 13.897
4.939 34.339 13.906
4.936 34.158 13.897
4.932 33.984 13.888
4.929 33.788 13.886
4.925 33.600 13.881
4.922 33.414 13.876
4.918 33.239 13.878
4.915 33.059 13.887
4.913 32.966 13.883
4.911 32.857 13.881
4.908 32.679 13.868
4.904 32.496 13.866
4.901 32.317 13.877
4.899 32.216 13.875
4.895 32.029 13.873
4.892 31.848 13.876
4.888 31.665 13.879
4.886 31.564 13.883
4.883 31.385 13.888
4.879 31.208 13.887
4.877 31.105 13.877
4.873 30.925 13.868
4.871 30.825 13.871
4.868 30.648 13.876
4.864 30.458 13.877
4.861 30.281 13.881
4.858 30.179 13.879
4.855 29.999 13.874
4.851 29.813 13.869
4.847 29.629 13.878
4.844 29.447 13.888
4.840 29.257 13.886
4.836 29.072 13.882
4.833 28.892 13.888
4.829 28.702 13.877
4.825 28.521 13.861
4.821 28.332 13.868
4.818 28.159 13.884
4.816 28.058 13.889
4.814 27.957 13.880
4.810 27.776 13.873
4.806 27.594 13.875
4.802 27.401 13.873
4.799 27.231 13.871
4.795 27.040 13.860
4.791 26.852 13.855
4.788 26.669 13.859
4.784 26.484 13.861
4.781 26.304 13.863
4.777 26.117 13.865
4.773 25.918 13.868
4.770 25.746 13.875
4.767 25.570 13.868
4.763 25.373 13.867
4.759 25.191 13.874
4.755 25.000 13.866
4.752 24.815 13.868
4.748 24.646 13.888
4.746 24.547 13.898
4.744 24.446 13.900
4.740 24.269 13.897
4.736 24.083 13.875
4.732 23.897 13.859
4.728 23.712 13.866
4.726 23.605 13.874
4.722 23.436 13.880
4.718 23.250 13.880
4.714 23.069 13.876
4.710 22.876 13.881
4.706 22.696 13.889
4.702 22.507 13.895
4.698 22.322 13.887
4.695 22.147 13.874
4.692 22.039 13.868
4.689 21.866 13.872
4.687 21.766 13.879
4.683 21.585 13.877
4.681 21.484 13.871
4.678 21.307 13.877
4.674 21.124 13.877
4.670 20.938 13.874
4.666 20.757 13.870
4.662 20.566 13.876
4.658 20.376 13.879
4.654 20.202 13.866
4.649 20.009 13.866
4.645 19.821 13.879
4.641 19.649 13.889
4.637 19.458 13.883
4.633 19.276 13.878
4.629 19.082 13.883
4.625 18.906 13.891
4.621 18.720 13.891
4.617 18.532 13.885
4.615 18.428 13.887
4.612 18.258 13.893
4.608 18.070 13.906
4.605 17.891 13.921
4.601 17.710 13.923
4.599 17.607 13.914
4.597 17.505 13.914
4.594 17.337 13.929
4.590 17.146 13.951
4.586 16.960 13.923
4.582 16.772 13.878
4.578 16.584 13.865
4.574 16.405 13.870
4.570 16.212 13.866
4.565 16.025 13.853
4.561 15.842 13.842
4.557 15.649 13.830
4.552 15.466 13.822
4.548 15.281 13.813
4.544 15.100 13.814
4.540 14.908 13.826
4.536 14.726 13.818
4.534 14.626 13.809
4.530 14.448 13.812
4.526 14.262 13.831
4.523 14.075 13.846
4.519 13.889 13.838
4.514 13.703 13.825
4.510 13.518 13.821
4.506 13.331 13.820
4.502 13.143 13.820
4.499 12.958 13.825
4.495 12.775 13.846
4.491 12.593 13.862
4.487 12.411 13.863
4.485 12.302 13.864
4.481 12.121 13.860
4.477 11.944 13.852
4.473 11.754 13.844
4.469 11.565 13.853
4.465 11.387 13.869
4.461 11.189 13.871
4.457 11.014 13.871
4.453 10.829 13.883
4.448 10.634 13.882
4.444 10.451 13.870
4.440 10.274 13.871
4.435 10.077 13.874
4.431 9.888 13.860
4.427 9.706 13.852
4.422 9.519 13.854
4.418 9.332 13.864
4.414 9.145 13.880
4.410 8.964 13.890
4.406 8.775 13.892
4.402 8.597 13.876
4.399 8.484 13.862
4.395 8.314 13.867
4.391 8.130 13.888
4.389 8.035 13.892
4.386 7.931 13.879
4.382 7.746 13.856
4.378 7.561 13.853
4.376 7.459 13.864
4.372 7.278 13.873
4.368 7.101 13.876
4.364 6.915 13.882
4.359 6.720 13.876
4.355 6.531 13.873
4.351 6.349 13.873
4.346 6.158 13.865
4.342 5.979 13.870
4.340 5.878 13.868
4.336 5.696 13.871
4.332 5.508 13.872
4.330 5.405 13.870
4.326 5.230 13.857
4.323 5.127 13.851
4.319 4.945 13.850
4.315 4.751 13.852
4.312 4.578 13.860
4.309 4.471 13.862
4.305 4.295 13.850
4.303 4.193 13.843
4.300 4.015 13.846
5.480 59.963 13.832
5.478 59.779 13.857
5.475 59.601 13.869
5.472 59.416 13.865
5.469 59.221 13.863
5.466 59.048 13.858
5.463 58.854 13.855
5.460 58.671 13.840
5.457 58.480 13.828
5.454 58.300 13.842
5.451 58.118 13.862
5.449 58.017 13.870
5.446 57.836 13.863
5.443 57.645 13.845
5.440 57.469 13.839
5.436 57.276 13.844
5.434 57.175 13.840
5.432 57.000 13.844
5.429 56.820 13.848
5.425 56.633 13.851
5.424 56.531 13.860
5.421 56.346 13.861
5.418 56.161 13.855
5.415 55.981 13.848
5.412 55.792 13.842
5.409 55.607 13.842
5.406 55.426 13.851
5.404 55.325 13.850
5.402 55.145 13.861
5.399 54.956 13.861
5.396 54.769 13.861
5.393 54.586 13.859
5.390 54.397 13.850
5.387 54.218 13.852
5.384 54.041 13.864
5.381 53.844 13.858
5.378 53.666 13.854
5.376 53.569 13.862
5.375 53.465 13.861
5.372 53.286 13.860
5.369 53.108 13.852
5.365 52.921 13.849
5.362 52.731 13.853
5.359 52.557 13.859
5.358 52.457 13.865
5.355 52.271 13.861
5.351 52.084 13.856
5.348 51.902 13.849
5.345 51.713 13.843
5.342 51.535 13.851
5.339 51.338 13.861
5.336 51.162 13.870
5.333 50.975 13.874
5.330 50.793 13.874
5.327 50.602 13.875
5.324 50.417 13.879
5.321 50.237 13.882
5.318 50.043 13.878
5.315 49.868 13.869
5.312 49.675 13.865
5.309 49.497 13.858
5.306 49.312 13.850
5.303 49.126 13.852
5.301 48.943 13.853
5.298 48.758 13.867
5.295 48.568 13.876
5.292 48.392 13.860
5.289 48.200 13.849
5.286 48.018 13.850
5.282 47.831 13.847
5.279 47.652 13.852
5.276 47.463 13.852
5.273 47.280 13.852
5.270 47.090 13.870
5.267 46.914 13.879
5.264 46.716 13.869
5.260 46.542 13.870
5.257 46.356 13.870
5.254 46.168 13.869
5.251 45.989 13.873
5.247 45.807 13.872
5.244 45.611 13.874
5.241 45.430 13.871
5.237 45.248 13.864
5.234 45.062 13.866
5.231 44.874 13.873
5.228 44.697 13.878
5.224 44.508 13.878
5.221 44.321 13.876
5.218 44.137 13.874
5.215 43.956 13.878
5.211 43.768 13.879
5.208 43.584 13.880
5.205 43.401 13.878
5.202 43.213 13.876
5.199 43.032 13.885
5.195 42.846 13.896
5.192 42.663 13.890
5.190 42.563 13.877
5.187 42.386 13.863
5.184 42.200 13.866
5.180 42.012 13.867
5.177 41.836 13.872
5.174 41.638 13.868
5.170 41.464 13.858
5.167 41.272 13.864
5.164 41.089 13.877
5.161 40.914 13.881
5.159 40.811 13.885
5.155 40.633 13.883
5.152 40.444 13.877
5.148 40.258 13.878
5.145 40.072 13.886
5.142 39.890 13.887
5.138 39.703 13.880
5.135 39.523 13.874
5.131 39.332 13.869
5.128 39.153 13.871
5.125 38.973 13.885
5.123 38.864 13.885
5.120 38.688 13.881
5.117 38.502 13.877
5.114 38.319 13.874
5.110 38.129 13.860
5.107 37.956 13.853
5.104 37.766 13.863
5.101 37.579 13.866
5.100 37.477 13.872
5.097 37.309 13.879
5.093 37.112 13.880
5.090 36.935 13.878
5.087 36.746 13.878
5.083 36.568 13.888
5.080 36.373 13.889
5.076 36.193 13.881
5.072 36.008 13.879
5.070 35.905 13.873
5.067 35.729 13.871
5.063 35.548 13.883
5.060 35.366 13.885
5.055 35.169 13.872
5.052 34.989 13.887
5.049 34.815 13.901
5.047 34.712 13.898
5.045 34.612 13.888
5.042 34.439 13.896
5.038 34.257 13.899
5.034 34.066 13.887
5.031 33.880 13.886
5.028 33.694 13.887
5.024 33.527 13.880
5.023 33.425 13.880
5.019 33.226 13.882
5.017 33.126 13.884
5.014 32.963 13.891
5.010 32.775 13.876
5.006 32.585 13.865
5.003 32.399 13.869
5.000 32.225 13.871
4.996 32.025 13.870
4.992 31.842 13.876
4.989 31.669 13.880
4.985 31.479 13.875
4.981 31.292 13.882
4.978 31.108 13.882
4.974 30.922 13.874
4.970 30.742 13.872
4.967 30.554 13.868
4.963 30.362 13.873
4.959 30.190 13.871
4.955 29.995 13.864
4.952 29.814 13.866
4.948 29.628 13.880
4.945 29.446 13.893
4.941 29.259 13.893
4.937 29.072 13.889
4.933 28.890 13.892
4.930 28.705 13.881
4.926 28.519 13.860
4.922 28.332 13.866
4.918 28.142 13.883
4.915 27.971 13.878
4.913 27.871 13.877
4.909 27.684 13.875
4.905 27.502 13.873
4.902 27.316 13.877
4.898 27.134 13.871
4.894 26.947 13.865
4.891 26.768 13.866
4.887 26.571 13.863
4.883 26.391 13.866
4.880 26.201 13.868
4.876 26.030 13.873
4.873 25.831 13.873
4.869 25.656 13.865
4.867 25.551 13.857
4.864 25.376 13.860
4.860 25.196 13.869
4.856 25.003 13.868
4.853 24.824 13.871
4.849 24.629 13.885
4.845 24.449 13.894
4.841 24.274 13.891
4.839 24.175 13.888
4.837 24.073 13.875
4.832 23.894 13.859
4.829 23.713 13.866
4.825 23.523 13.876
4.821 23.344 13.875
4.816 23.152 13.870
4.813 22.971 13.874
4.809 22.786 13.884
4.805 22.604 13.897
4.801 22.419 13.893
4.797 22.234 13.875
4.793 22.040 13.870
4.790 21.864 13.876
4.786 21.674 13.874
4.782 21.492 13.871
4.779 21.313 13.877
4.775 21.121 13.879
4.771 20.933 13.881
4.767 20.754 13.876
4.763 20.564 13.877
4.759 20.382 13.878
4.754 20.200 13.861
4.750 20.006 13.857
4.746 19.827 13.870
4.742 19.641 13.885
4.738 19.467 13.882
4.735 19.359 13.884
4.732 19.184 13.887
4.728 19.000 13.893
4.724 18.808 13.896
4.720 18.625 13.892
4.716 18.443 13.886
4.712 18.258 13.887
4.709 18.068 13.897
4.705 17.880 13.915
4.702 17.700 13.919
4.698 17.527 13.915
4.696 17.423 13.915
4.693 17.244 13.936
4.689 17.049 13.938
4.685 16.863 13.899
4.680 16.672 13.871
4.677 16.499 13.875
4.672 16.302 13.876
4.669 16.128 13.868
4.666 16.024 13.866
4.664 15.923 13.855
4.660 15.748 13.846
4.656 15.568 13.842
4.652 15.380 13.844
4.647 15.186 13.834
4.643 15.010 13.835
4.639 14.813 13.838
4.635 14.628 13.830
4.631 14.451 13.832
4.628 14.264 13.852
4.624 14.078 13.866
4.620 13.891 13.860
4.616 13.715 13.847
4.611 13.515 13.839
4.607 13.327 13.837
4.604 13.150 13.836
4.600 12.958 13.837
4.596 12.774 13.847
4.592 12.588 13.852
4.588 12.410 13.844
4.584 12.218 13.846
4.582 12.118 13.854
4.578 11.936 13.850
4.574 11.757 13.847
4.570 11.560 13.861
4.566 11.394 13.876
4.564 11.296 13.873
4.562 11.190 13.874
4.559 11.088 13.865
4.555 10.917 13.867
4.551 10.732 13.873
4.547 10.553 13.864
4.545 10.454 13.864
4.542 10.353 13.859
4.539 10.175 13.868
4.534 9.992 13.867
4.530 9.793 13.856
4.527 9.692 13.860
4.523 9.521 13.863
4.519 9.332 13.866
4.515 9.155 13.877
4.513 9.054 13.878
4.509 8.867 13.887
4.504 8.680 13.879
4.500 8.505 13.856
4.498 8.404 13.857
4.495 8.296 13.856
4.492 8.118 13.873
4.487 7.935 13.870
4.483 7.746 13.849
4.479 7.561 13.853
4.475 7.369 13.869
4.471 7.191 13.869
4.466 7.004 13.873
4.462 6.814 13.872
4.458 6.620 13.865
4.454 6.448 13.869
4.450 6.259 13.865
4.445 6.067 13.866
4.441 5.885 13.869
4.439 5.784 13.871
4.435 5.602 13.866
4.430 5.415 13.855
4.428 5.313 13.848
4.424 5.121 13.846
4.420 4.948 13.848
4.416 4.753 13.857
4.412 4.580 13.861
4.410 4.476 13.860
4.408 4.372 13.848
4.404 4.201 13.841
4.402 4.093 13.845
4.398 3.916 13.845
5.580 59.876 13.845
5.578 59.695 13.867
5.575 59.502 13.874
5.572 59.319 13.872
5.569 59.135 13.870
5.567 59.033 13.862
5.564 58.859 13.857
5.561 58.663 13.845
5.558 58.503 13.832
5.557 58.404 13.841
5.555 58.301 13.847
5.553 58.190 13.864
5.550 58.017 13.872
5.547 57.837 13.862
5.544 57.650 13.849
5.540 57.458 13.843
5.537 57.281 13.847
5.534 57.097 13.848
5.532 56.997 13.842
5.529 56.810 13.852
5.526 56.623 13.856
5.523 56.448 13.856
5.520 56.256 13.854
5.517 56.076 13.845
5.516 55.969 13.846
5.513 55.788 13.843
5.510 55.611 13.843
5.507 55.423 13.851
5.504 55.234 13.863
5.501 55.055 13.868
5.498 54.862 13.868
5.495 54.676 13.868
5.492 54.494 13.858
5.489 54.304 13.854
5.486 54.125 13.864
5.483 53.935 13.867
5.480 53.753 13.861
5.477 53.568 13.859
5.474 53.385 13.862
5.471 53.192 13.860
5.468 53.014 13.853
5.465 52.828 13.855
5.462 52.634 13.857
5.459 52.456 13.862
5.456 52.273 13.861
5.452 52.089 13.854
5.449 51.903 13.849
5.446 51.718 13.852
5.443 51.536 13.862
5.441 51.436 13.861
5.440 51.335 13.869
5.437 51.164 13.876
5.434 50.970 13.876
5.431 50.796 13.873
5.428 50.601 13.873
5.425 50.420 13.871
5.422 50.231 13.873
5.419 50.050 13.873
5.417 49.949 13.866
5.415 49.774 13.862
5.412 49.589 13.862
5.409 49.406 13.854
5.407 49.305 13.855
5.405 49.131 13.854
5.402 48.939 13.856
5.399 48.754 13.872
5.396 48.572 13.879
5.393 48.386 13.865
5.390 48.198 13.853
5.387 48.020 13.855
5.384 47.839 13.854
5.380 47.641 13.856
5.377 47.466 13.856
5.375 47.366 13.849
5.373 47.194 13.855
5.371 47.095 13.868
5.368 46.906 13.877
5.365 46.722 13.868
5.361 46.545 13.862
5.358 46.357 13.861
5.355 46.172 13.867
5.352 45.983 13.869
5.348 45.797 13.874
5.345 45.621 13.880
5.343 45.519 13.874
5.340 45.344 13.865
5.337 45.153 13.862
5.333 44.974 13.865
5.330 44.780 13.869
5.327 44.603 13.871
5.324 44.413 13.869
5.320 44.229 13.870
5.317 44.052 13.876
5.314 43.865 13.877
5.311 43.672 13.871
5.308 43.492 13.875
5.304 43.308 13.875
5.301 43.116 13.875
5.298 42.937 13.885
5.295 42.760 13.889
5.291 42.565 13.877
5.288 42.385 13.870
5.285 42.203 13.875
5.281 42.019 13.875
5.280 41.919 13.882
5.278 41.815 13.876
5.275 41.653 13.866
5.273 41.546 13.863
5.270 41.372 13.860
5.266 41.189 13.867
5.263 40.991 13.872
5.260 40.820 13.879
5.258 40.714 13.879
5.255 40.536 13.874
5.251 40.358 13.868
5.248 40.164 13.879
5.244 39.971 13.886
5.241 39.808 13.887
5.237 39.614 13.880
5.234 39.419 13.869
5.230 39.242 13.862
5.227 39.058 13.870
5.224 38.878 13.883
5.221 38.686 13.880
5.218 38.509 13.880
5.216 38.405 13.884
5.213 38.231 13.872
5.210 38.041 13.858
5.207 37.854 13.861
5.204 37.673 13.869
5.201 37.490 13.873
5.198 37.298 13.880
5.194 37.116 13.881
5.191 36.938 13.876
5.187 36.742 13.875
5.184 36.564 13.885
5.181 36.377 13.882
5.177 36.192 13.876
5.173 36.006 13.871
5.170 35.830 13.863
5.166 35.634 13.875
5.162 35.453 13.891
5.159 35.266 13.887
5.155 35.089 13.886
5.153 34.987 13.891
5.150 34.804 13.906
5.146 34.632 13.897
5.144 34.528 13.898
5.142 34.425 13.895
5.139 34.254 13.896
5.135 34.069 13.889
5.132 33.874 13.886
5.129 33.701 13.891
5.125 33.511 13.886
5.122 33.328 13.878
5.118 33.145 13.890
5.116 33.040 13.902
5.113 32.867 13.896
5.109 32.678 13.875
5.106 32.500 13.873
5.102 32.305 13.879
5.099 32.135 13.880
5.095 31.938 13.885
5.092 31.757 13.890
5.088 31.561 13.878
5.084 31.383 13.877
5.081 31.207 13.883
5.077 31.020 13.881
5.073 30.827 13.881
5.071 30.727 13.874
5.067 30.551 13.868
5.064 30.372 13.875
5.060 30.185 13.871
5.056 29.998 13.859
5.053 29.809 13.865
5.049 29.627 13.881
5.046 29.452 13.893
5.042 29.257 13.889
5.038 29.073 13.884
5.034 28.887 13.888
5.030 28.703 13.877
5.026 28.519 13.858
5.023 28.333 13.865
5.019 28.149 13.881
5.016 27.971 13.878
5.012 27.775 13.871
5.008 27.592 13.870
5.004 27.412 13.871
5.001 27.228 13.874
4.997 27.037 13.873
4.993 26.855 13.874
4.990 26.667 13.869
4.986 26.487 13.867
4.983 26.307 13.865
4.979 26.109 13.866
4.975 25.927 13.868
4.972 25.744 13.862
4.968 25.556 13.853
4.965 25.379 13.858
4.961 25.188 13.868
4.957 25.007 13.871
4.953 24.820 13.874
4.950 24.636 13.885
4.946 24.456 13.893
4.942 24.261 13.889
4.938 24.083 13.878
4.933 23.891 13.866
4.929 23.709 13.875
4.926 23.526 13.884
4.922 23.347 13.881
4.917 23.158 13.877
4.913 22.964 13.875
4.910 22.786 13.889
4.906 22.595 13.898
4.902 22.425 13.885
4.900 22.322 13.883
4.896 22.142 13.872
4.893 21.956 13.871
4.889 21.769 13.880
4.885 21.578 13.876
4.881 21.398 13.878
4.878 21.220 13.884
4.874 21.027 13.886
4.870 20.847 13.884
4.866 20.660 13.877
4.861 20.472 13.882
4.857 20.296 13.875
4.853 20.101 13.861
4.849 19.918 13.864
4.845 19.739 13.881
4.841 19.542 13.894
4.837 19.365 13.897
4.833 19.185 13.896
4.829 18.995 13.900
4.825 18.816 13.901
4.823 18.716 13.893
4.819 18.532 13.887
4.815 18.345 13.883
4.812 18.172 13.888
4.810 18.068 13.897
4.806 17.890 13.910
4.803 17.695 13.915
4.799 17.522 13.911
4.795 17.329 13.915
4.792 17.150 13.934
4.788 16.955 13.925
4.784 16.774 13.892
4.780 16.585 13.889
4.776 16.404 13.894
4.772 16.219 13.889
4.767 16.027 13.879
4.763 15.839 13.868
4.759 15.658 13.864
4.755 15.473 13.875
4.751 15.289 13.871
4.746 15.095 13.861
4.743 14.912 13.863
4.738 14.729 13.859
4.734 14.545 13.856
4.731 14.362 13.871
4.727 14.173 13.883
4.723 13.988 13.878
4.719 13.795 13.866
4.715 13.617 13.855
4.711 13.425 13.851
4.706 13.236 13.851
4.703 13.058 13.853
4.699 12.872 13.854
4.695 12.682 13.858
4.691 12.498 13.851
4.687 12.311 13.846
4.683 12.134 13.854
4.681 12.038 13.849
4.678 11.930 13.851
4.674 11.750 13.849
4.671 11.568 13.866
4.667 11.382 13.879
4.663 11.205 13.877
4.658 11.007 13.872
4.654 10.822 13.879
4.650 10.639 13.876
4.648 10.539 13.864
4.644 10.364 13.860
4.641 10.262 13.869
4.637 10.075 13.876
4.633 9.897 13.868
4.628 9.707 13.867
4.624 9.521 13.870
4.620 9.331 13.873
4.616 9.148 13.880
4.613 9.046 13.878
4.610 8.873 13.892
4.605 8.684 13.885
4.601 8.494 13.857
4.596 8.302 13.854
4.592 8.125 13.866
4.590 8.025 13.873
4.586 7.849 13.866
4.582 7.656 13.857
4.578 7.465 13.875
4.574 7.287 13.882
4.571 7.187 13.876
4.567 7.009 13.877
4.563 6.814 13.873
4.559 6.631 13.865
4.554 6.436 13.867
4.550 6.258 13.872
4.546 6.061 13.872
4.542 5.884 13.872
4.538 5.697 13.869
4.535 5.596 13.868
4.531 5.409 13.855
4.527 5.225 13.852
4.523 5.040 13.855
4.519 4.855 13.862
4.515 4.665 13.863
4.511 4.478 13.853
4.507 4.282 13.838
4.503 4.109 13.841
4.501 4.004 13.837
5.682 59.961 13.846
5.679 59.786 13.851
5.676 59.589 13.863
5.674 59.421 13.865
5.672 59.320 13.868
5.669 59.143 13.866
5.668 59.047 13.857
5.666 58.942 13.859
5.663 58.763 13.851
5.660 58.579 13.840
5.658 58.478 13.832
5.656 58.311 13.844
5.654 58.213 13.861
5.652 58.107 13.863
5.649 57.929 13.861
5.646 57.737 13.848
5.643 57.564 13.842
5.639 57.370 13.838
5.636 57.183 13.841
5.633 57.007 13.846
5.631 56.906 13.856
5.629 56.731 13.862
5.627 56.625 13.857
5.625 56.521 13.862
5.622 56.354 13.861
5.619 56.164 13.852
5.616 55.978 13.846
5.613 55.797 13.843
5.611 55.697 13.838
5.609 55.514 13.839
5.606 55.330 13.848
5.604 55.230 13.859
5.601 55.044 13.866
5.599 54.867 13.868
5.596 54.678 13.871
5.593 54.492 13.863
5.590 54.315 13.855
5.587 54.121 13.865
5.584 53.938 13.865
5.581 53.759 13.856
5.579 53.655 13.850
5.576 53.472 13.849
5.573 53.300 13.846
5.571 53.201 13.853
5.570 53.097 13.848
5.567 52.921 13.848
5.564 52.736 13.853
5.561 52.548 13.858
5.557 52.365 13.859
5.554 52.172 13.856
5.551 51.995 13.852
5.548 51.811 13.850
5.545 51.616 13.852
5.542 51.446 13.860
5.540 51.343 13.867
5.537 51.161 13.868
5.534 50.975 13.864
5.531 50.789 13.863
5.528 50.601 13.863
5.525 50.428 13.859
5.522 50.236 13.858
5.519 50.047 13.862
5.516 49.865 13.863
5.514 49.687 13.867
5.511 49.492 13.866
5.508 49.308 13.862
5.505 49.129 13.858
5.502 48.942 13.856
5.499 48.761 13.869
5.496 48.565 13.874
5.493 48.384 13.857
5.490 48.206 13.849
5.487 48.015 13.856
5.484 47.830 13.858
5.481 47.646 13.861
5.478 47.466 13.865
5.474 47.278 13.861
5.471 47.093 13.870
5.468 46.912 13.874
5.465 46.729 13.866
5.462 46.542 13.858
5.458 46.350 13.858
5.455 46.168 13.868
5.452 45.991 13.875
5.449 45.798 13.880
5.445 45.613 13.885
5.442 45.425 13.879
5.439 45.258 13.869
5.437 45.151 13.863
5.434 44.963 13.870
5.430 44.790 13.870
5.429 44.688 13.872
5.426 44.512 13.875
5.422 44.327 13.875
5.420 44.223 13.872
5.418 44.049 13.883
5.414 43.856 13.879
5.411 43.687 13.874
5.409 43.589 13.879
5.408 43.484 13.876
5.405 43.310 13.880
5.401 43.123 13.884
5.398 42.935 13.888
5.395 42.750 13.890
5.392 42.574 13.880
5.388 42.381 13.880
5.385 42.200 13.882
5.382 42.012 13.882
5.378 41.836 13.879
5.375 41.647 13.866
5.371 41.461 13.857
5.368 41.275 13.855
5.365 41.099 13.859
5.363 40.994 13.865
5.360 40.815 13.876
5.357 40.629 13.881
5.353 40.445 13.875
5.350 40.254 13.880
5.346 40.079 13.893
5.345 39.977 13.890
5.341 39.797 13.892
5.338 39.613 13.889
5.334 39.428 13.876
5.331 39.250 13.865
5.329 39.150 13.870
5.326 38.967 13.876
5.323 38.779 13.880
5.319 38.595 13.880
5.316 38.412 13.882
5.313 38.226 13.879
5.310 38.039 13.870
5.307 37.854 13.876
5.304 37.670 13.882
5.301 37.492 13.884
5.298 37.304 13.891
5.295 37.114 13.890
5.291 36.934 13.881
5.288 36.744 13.877
5.284 36.565 13.881
5.281 36.380 13.876
5.277 36.191 13.871
5.273 36.012 13.865
5.269 35.818 13.861
5.266 35.647 13.877
5.264 35.547 13.883
5.262 35.446 13.895
5.259 35.269 13.895
5.255 35.085 13.889
5.252 34.894 13.908
5.248 34.719 13.915
5.244 34.529 13.904
5.241 34.340 13.905
5.237 34.162 13.899
5.234 33.977 13.900
5.230 33.785 13.897
5.227 33.608 13.898
5.223 33.413 13.893
5.220 33.239 13.889
5.217 33.051 13.905
5.213 32.866 13.904
5.209 32.680 13.878
5.206 32.491 13.875
5.202 32.313 13.881
5.199 32.123 13.886
5.195 31.940 13.897
5.192 31.757 13.897
5.188 31.569 13.879
5.184 31.392 13.870
5.182 31.288 13.868
5.179 31.110 13.878
5.175 30.921 13.881
5.171 30.741 13.876
5.168 30.552 13.872
5.164 30.377 13.881
5.162 30.274 13.882
5.160 30.170 13.872
5.156 29.999 13.861
5.153 29.819 13.866
5.151 29.719 13.877
5.147 29.532 13.892
5.144 29.353 13.891
5.140 29.170 13.879
5.136 28.985 13.883
5.134 28.882 13.882
5.131 28.711 13.872
5.126 28.516 13.851
5.123 28.340 13.852
5.119 28.147 13.868
5.115 27.958 13.874
5.112 27.780 13.871
5.108 27.608 13.875
5.106 27.498 13.879
5.104 27.396 13.875
5.101 27.230 13.875
5.097 27.033 13.877
5.093 26.852 13.879
5.090 26.672 13.874
5.086 26.480 13.870
5.083 26.302 13.870
5.079 26.114 13.869
5.076 25.934 13.874
5.072 25.740 13.869
5.068 25.558 13.861
5.065 25.388 13.863
5.063 25.281 13.869
5.059 25.098 13.873
5.055 24.908 13.875
5.052 24.733 13.881
5.050 24.629 13.878
5.046 24.454 13.881
5.042 24.266 13.881
5.040 24.164 13.880
5.036 23.991 13.871
5.032 23.805 13.871
5.028 23.621 13.884
5.023 23.429 13.884
5.019 23.246 13.881
5.016 23.070 13.878
5.012 22.880 13.888
5.008 22.699 13.902
5.004 22.506 13.895
5.000 22.331 13.880
4.998 22.235 13.868
4.996 22.130 13.866
4.992 21.951 13.869
4.989 21.770 13.879
4.985 21.590 13.879
4.983 21.488 13.877
4.979 21.304 13.878
4.976 21.127 13.877
4.972 20.941 13.878
4.967 20.746 13.874
4.965 20.645 13.878
4.962 20.482 13.884
4.957 20.285 13.884
4.953 20.110 13.864
4.951 20.007 13.852
4.946 19.828 13.856
4.943 19.648 13.878
4.939 19.458 13.888
4.935 19.273 13.895
4.931 19.090 13.900
4.927 18.896 13.902
4.923 18.724 13.896
4.921 18.623 13.897
4.917 18.441 13.892
4.913 18.247 13.888
4.910 18.073 13.893
4.906 17.888 13.904
4.903 17.703 13.910
4.901 17.603 13.903
4.897 17.421 13.895
4.893 17.237 13.905
4.891 17.136 13.916
4.888 16.966 13.915
4.884 16.776 13.899
4.880 16.584 13.901
4.876 16.403 13.902
4.871 16.211 13.895
4.868 16.037 13.891
4.865 15.934 13.882
4.861 15.757 13.872
4.857 15.561 13.883
4.853 15.380 13.890
4.849 15.204 13.876
4.847 15.111 13.874
4.844 15.001 13.866
4.840 14.821 13.859
4.836 14.632 13.859
4.833 14.455 13.869
4.829 14.271 13.881
4.827 14.169 13.885
4.823 13.986 13.875
4.818 13.796 13.863
4.815 13.612 13.861
4.811 13.430 13.860
4.807 13.246 13.865
4.803 13.054 13.865
4.799 12.871 13.861
4.795 12.693 13.862
4.792 12.586 13.854
4.788 12.403 13.838
4.784 12.217 13.837
4.780 12.032 13.841
4.776 11.851 13.841
4.774 11.747 13.847
4.770 11.562 13.860
4.767 11.384 13.877
4.762 11.199 13.872
4.758 11.011 13.867
4.754 10.820 13.878
4.750 10.650 13.877
4.747 10.538 13.865
4.743 10.358 13.867
4.739 10.172 13.879
4.735 9.996 13.876
4.733 9.891 13.874
4.728 9.710 13.872
4.724 9.518 13.873
4.720 9.334 13.871
4.716 9.150 13.873
4.713 9.049 13.872
4.709 8.872 13.885
4.705 8.679 13.880
4.701 8.500 13.859
4.696 8.308 13.857
4.692 8.122 13.868
4.688 7.930 13.872
4.684 7.756 13.866
4.682 7.655 13.868
4.679 7.552 13.866
4.676 7.377 13.880
4.673 7.276 13.886
4.669 7.099 13.882
4.665 6.914 13.880
4.661 6.721 13.867
4.656 6.533 13.861
4.652 6.349 13.871
4.648 6.160 13.876
4.644 5.978 13.881
4.640 5.787 13.879
4.635 5.602 13.867
4.631 5.408 13.857
4.627 5.231 13.856
4.623 5.034 13.858
4.619 4.854 13.861
4.615 4.666 13.858
4.611 4.480 13.848
4.606 4.283 13.835
4.603 4.103 13.838
4.601 4.007 13.836
5.781 59.964 13.851
5.779 59.777 13.860
5.776 59.601 13.863
5.773 59.411 13.863
5.770 59.225 13.856
5.767 59.043 13.851
5.764 58.857 13.847
5.762 58.757 13.849
5.759 58.578 13.847
5.756 58.394 13.852
5.753 58.204 13.868
5.750 58.022 13.875
5.747 57.829 13.866
5.744 57.647 13.853
5.740 57.463 13.846
5.737 57.280 13.846
5.734 57.090 13.853
5.731 56.905 13.864
5.728 56.718 13.868
5.725 56.535 13.870
5.722 56.350 13.867
5.719 56.163 13.860
5.715 55.971 13.856
5.713 55.799 13.851
5.711 55.696 13.845
5.708 55.519 13.847
5.705 55.330 13.850
5.704 55.231 13.859
5.701 55.053 13.869
5.698 54.859 13.872
5.695 54.678 13.872
5.692 54.497 13.864
5.689 54.308 13.853
5.686 54.126 13.859
5.684 54.025 13.856
5.681 53.849 13.853
5.678 53.654 13.847
5.675 53.476 13.846
5.672 53.295 13.846
5.669 53.108 13.846
5.666 52.915 13.847
5.663 52.734 13.857
5.660 52.551 13.857
5.657 52.365 13.848
5.654 52.181 13.849
5.650 51.984 13.846
5.647 51.814 13.848
5.644 51.631 13.850
5.642 51.528 13.854
5.639 51.345 13.856
5.636 51.158 13.856
5.633 50.976 13.853
5.630 50.791 13.858
5.627 50.609 13.859
5.626 50.508 13.855
5.623 50.336 13.851
5.621 50.237 13.855
5.620 50.136 13.852
5.617 49.961 13.855
5.614 49.771 13.860
5.611 49.586 13.863
5.609 49.409 13.865
5.607 49.309 13.867
5.604 49.123 13.861
5.601 48.944 13.862
5.598 48.752 13.868
5.595 48.573 13.869
5.592 48.389 13.859
5.589 48.203 13.850
5.586 48.013 13.856
5.583 47.830 13.861
5.580 47.648 13.863
5.577 47.467 13.864
5.574 47.286 13.861
5.572 47.187 13.860
5.570 47.085 13.867
5.567 46.908 13.871
5.564 46.727 13.866
5.561 46.539 13.857
5.558 46.351 13.861
5.555 46.174 13.873
5.551 45.981 13.873
5.548 45.803 13.877
5.545 45.614 13.884
5.541 45.434 13.877
5.539 45.321 13.866
5.536 45.169 13.864
5.535 45.068 13.872
5.531 44.873 13.876
5.528 44.689 13.871
5.525 44.508 13.874
5.522 44.328 13.875
5.518 44.137 13.880
5.515 43.952 13.886
5.512 43.766 13.872
5.509 43.588 13.870
5.506 43.402 13.883
5.502 43.216 13.889
5.499 43.031 13.888
5.496 42.845 13.889
5.492 42.660 13.886
5.491 42.559 13.877
5.488 42.385 13.879
5.484 42.197 13.888
5.481 42.018 13.887
5.477 41.825 13.875
5.474 41.646 13.864
5.471 41.462 13.860
5.467 41.275 13.860
5.464 41.090 13.858
5.461 40.909 13.863
5.457 40.721 13.872
5.454 40.535 13.871
5.451 40.353 13.871
5.447 40.164 13.882
5.444 39.981 13.891
5.441 39.804 13.894
5.437 39.605 13.888
5.433 39.427 13.876
5.430 39.247 13.865
5.428 39.146 13.869
5.425 38.964 13.876
5.422 38.778 13.881
5.419 38.594 13.881
5.416 38.417 13.885
5.412 38.222 13.875
5.409 38.039 13.874
5.406 37.859 13.880
5.403 37.668 13.880
5.400 37.490 13.885
5.397 37.299 13.891
5.394 37.122 13.899
5.390 36.927 13.885
5.387 36.751 13.878
5.384 36.558 13.882
5.380 36.380 13.872
5.376 36.196 13.865
5.374 36.092 13.860
5.371 35.917 13.854
5.367 35.728 13.858
5.363 35.548 13.881
5.362 35.449 13.895
5.358 35.270 13.892
5.354 35.084 13.889
5.351 34.893 13.906
5.347 34.717 13.909
5.344 34.523 13.899
5.340 34.347 13.902
5.337 34.161 13.899
5.335 34.061 13.895
5.332 33.885 13.897
5.328 33.694 13.899
5.325 33.523 13.891
5.321 33.327 13.879
5.317 33.134 13.885
5.314 32.954 13.899
5.311 32.779 13.883
5.307 32.582 13.867
5.303 32.403 13.868
5.300 32.214 13.873
5.296 32.038 13.883
5.293 31.853 13.888
5.289 31.662 13.877
5.285 31.472 13.855
5.281 31.293 13.862
5.279 31.192 13.874
5.276 31.019 13.882
5.272 30.829 13.883
5.269 30.649 13.879
5.265 30.459 13.882
5.262 30.283 13.887
5.257 30.086 13.872
5.254 29.897 13.868
5.250 29.729 13.881
5.247 29.537 13.887
5.243 29.349 13.878
5.239 29.167 13.866
5.235 28.978 13.875
5.232 28.795 13.880
5.228 28.610 13.867
5.224 28.425 13.856
5.220 28.246 13.863
5.217 28.055 13.872
5.213 27.867 13.872
5.209 27.686 13.875
5.206 27.514 13.877
5.203 27.406 13.871
5.200 27.218 13.873
5.196 27.043 13.880
5.193 26.860 13.884
5.189 26.669 13.887
5.185 26.482 13.881
5.182 26.304 13.882
5.178 26.116 13.879
5.175 25.928 13.880
5.171 25.752 13.880
5.169 25.653 13.879
5.167 25.549 13.871
5.164 25.379 13.865
5.160 25.184 13.865
5.157 25.010 13.871
5.152 24.811 13.875
5.149 24.644 13.876
5.145 24.454 13.878
5.143 24.353 13.880
5.139 24.172 13.874
5.135 23.988 13.872
5.132 23.887 13.869
5.129 23.711 13.878
5.125 23.531 13.883
5.121 23.345 13.878
5.117 23.156 13.877
5.113 22.965 13.880
5.109 22.792 13.890
5.107 22.696 13.899
5.105 22.591 13.897
5.101 22.416 13.883
5.097 22.242 13.868
5.095 22.138 13.869
5.092 21.949 13.873
5.088 21.773 13.883
5.086 21.671 13.882
5.083 21.497 13.885
5.080 21.393 13.885
5.077 21.219 13.874
5.073 21.029 13.875
5.070 20.929 13.871
5.067 20.757 13.870
5.065 20.657 13.878
5.061 20.472 13.893
5.057 20.293 13.892
5.052 20.109 13.873
5.048 19.916 13.859
5.043 19.727 13.867
5.040 19.554 13.885
5.036 19.371 13.896
5.032 19.172 13.906
5.028 19.006 13.907
5.026 18.900 13.901
5.022 18.726 13.896
5.018 18.532 13.895
5.014 18.351 13.892
5.012 18.254 13.894
5.010 18.149 13.890
5.007 17.983 13.896
5.004 17.800 13.903
5.002 17.697 13.909
4.998 17.511 13.896
4.994 17.334 13.887
4.992 17.232 13.888
4.989 17.051 13.899
4.985 16.866 13.896
4.981 16.690 13.897
4.979 16.588 13.902
4.977 16.487 13.900
4.973 16.310 13.897
4.969 16.120 13.891
4.965 15.948 13.884
4.962 15.842 13.883
4.960 15.742 13.877
4.956 15.568 13.885
4.952 15.383 13.892
4.950 15.282 13.893
4.946 15.108 13.877
4.941 14.910 13.857
4.939 14.810 13.851
4.936 14.644 13.855
4.933 14.538 13.864
4.930 14.355 13.874
4.926 14.173 13.872
4.922 13.983 13.862
4.918 13.800 13.855
4.914 13.619 13.857
4.910 13.423 13.865
4.906 13.242 13.868
4.902 13.059 13.865
4.898 12.871 13.864
4.894 12.684 13.865
4.890 12.497 13.857
4.887 12.398 13.842
4.883 12.215 13.835
4.879 12.028 13.840
4.875 11.848 13.843
4.871 11.662 13.849
4.868 11.476 13.867
4.863 11.286 13.871
4.859 11.102 13.858
4.855 10.924 13.862
4.853 10.824 13.873
4.851 10.723 13.872
4.847 10.542 13.864
4.843 10.365 13.863
4.841 10.269 13.874
4.838 10.162 13.875
4.834 9.997 13.874
4.832 9.902 13.873
4.830 9.797 13.865
4.825 9.607 13.866
4.821 9.438 13.867
4.819 9.339 13.870
4.816 9.220 13.863
4.813 9.061 13.869
4.810 8.957 13.878
4.806 8.781 13.882
4.802 8.589 13.867
4.799 8.478 13.854
4.795 8.308 13.857
4.791 8.126 13.869
4.787 7.937 13.874
4.785 7.836 13.877
4.781 7.658 13.869
4.777 7.469 13.880
4.773 7.289 13.890
4.768 7.101 13.886
4.766 7.001 13.881
4.762 6.816 13.867
4.757 6.629 13.848
4.753 6.431 13.855
4.749 6.256 13.866
4.747 6.156 13.875
4.743 5.979 13.884
4.739 5.785 13.885
4.735 5.604 13.874
4.730 5.412 13.865
4.726 5.229 13.864
4.722 5.039 13.863
4.718 4.852 13.863
4.714 4.663 13.859
4.710 4.478 13.851
4.706 4.287 13.841
4.702 4.102 13.845
4.700 4.004 13.844
5.880 59.952 13.861
5.878 59.784 13.859
5.875 59.603 13.863
5.872 59.407 13.861
5.869 59.229 13.856
5.866 59.044 13.850
5.863 58.857 13.846
5.860 58.666 13.848
5.857 58.485 13.845
5.854 58.305 13.855
5.852 58.210 13.868
5.851 58.104 13.866
5.847 57.925 13.863
5.844 57.746 13.854
5.841 57.559 13.844
5.838 57.374 13.840
5.834 57.180 13.847
5.831 56.995 13.859
5.828 56.812 13.865
5.825 56.625 13.862
5.822 56.439 13.857
5.819 56.259 13.850
5.816 56.075 13.843
5.814 55.971 13.847
5.812 55.799 13.846
5.808 55.603 13.846
5.806 55.420 13.849
5.803 55.240 13.856
5.800 55.049 13.860
5.797 54.862 13.862
5.794 54.685 13.864
5.791 54.496 13.860
5.788 54.301 13.857
5.785 54.126 13.861
5.782 53.932 13.864
5.779 53.760 13.859
5.776 53.564 13.851
5.773 53.380 13.852
5.770 53.197 13.850
5.767 53.015 13.849
5.763 52.823 13.854
5.761 52.645 13.859
5.757 52.458 13.852
5.754 52.266 13.843
5.751 52.094 13.847
5.748 51.899 13.852
5.744 51.710 13.853
5.741 51.528 13.853
5.738 51.348 13.854
5.735 51.166 13.853
5.732 50.974 13.852
5.729 50.787 13.857
5.726 50.605 13.860
5.723 50.421 13.859
5.720 50.236 13.854
5.717 50.058 13.856
5.714 49.858 13.861
5.712 49.682 13.864
5.710 49.580 13.857
5.707 49.407 13.855
5.705 49.226 13.854
5.703 49.125 13.856
5.700 48.943 13.856
5.697 48.755 13.859
5.694 48.576 13.860
5.691 48.383 13.854
5.688 48.205 13.849
5.685 48.019 13.858
5.682 47.830 13.857
5.679 47.647 13.855
5.676 47.463 13.858
5.673 47.283 13.852
5.670 47.093 13.862
5.666 46.910 13.871
5.664 46.804 13.864
5.662 46.643 13.856
5.658 46.447 13.854
5.655 46.262 13.861
5.652 46.078 13.865
5.648 45.889 13.864
5.645 45.713 13.867
5.642 45.522 13.872
5.638 45.343 13.862
5.635 45.149 13.857
5.632 44.979 13.863
5.630 44.879 13.866
5.627 44.697 13.861
5.624 44.506 13.865
5.620 44.321 13.869
5.617 44.142 13.879
5.614 43.957 13.884
5.611 43.765 13.873
5.608 43.586 13.867
5.604 43.394 13.877
5.601 43.215 13.887
5.598 43.031 13.884
5.595 42.848 13.885
5.592 42.663 13.885
5.588 42.476 13.884
5.585 42.292 13.895
5.582 42.101 13.893
5.578 41.925 13.882
5.575 41.735 13.873
5.571 41.553 13.866
5.568 41.368 13.871
5.565 41.184 13.872
5.561 40.999 13.865
5.559 40.899 13.861
5.556 40.721 13.868
5.553 40.533 13.866
5.549 40.354 13.865
5.546 40.175 13.879
5.543 39.979 13.888
5.539 39.794 13.890
5.536 39.616 13.888
5.532 39.427 13.878
5.529 39.240 13.866
5.525 39.054 13.865
5.523 38.883 13.874
5.519 38.683 13.872
5.516 38.504 13.873
5.514 38.403 13.878
5.511 38.227 13.875
5.508 38.048 13.874
5.507 37.947 13.874
5.504 37.763 13.879
5.501 37.577 13.877
5.498 37.398 13.879
5.494 37.200 13.893
5.491 37.028 13.894
5.488 36.837 13.881
5.484 36.658 13.879
5.481 36.474 13.876
5.477 36.277 13.868
5.473 36.097 13.865
5.470 35.926 13.858
5.468 35.828 13.864
5.466 35.725 13.866
5.463 35.555 13.885
5.461 35.452 13.895
5.457 35.259 13.893
5.453 35.087 13.883
5.450 34.906 13.895
5.448 34.802 13.895
5.446 34.701 13.894
5.443 34.535 13.887
5.439 34.343 13.894
5.436 34.165 13.897
5.434 34.061 13.895
5.430 33.883 13.898
5.427 33.697 13.900
5.423 33.511 13.888
5.420 33.325 13.872
5.416 33.143 13.879
5.413 32.957 13.894
5.409 32.771 13.883
5.406 32.580 13.872
5.402 32.410 13.871
5.399 32.215 13.875
5.395 32.034 13.882
5.391 31.843 13.886
5.388 31.666 13.872
5.384 31.477 13.854
5.380 31.297 13.866
5.377 31.109 13.880
5.373 30.919 13.884
5.370 30.740 13.878
5.366 30.554 13.877
5.362 30.364 13.886
5.359 30.185 13.881
5.355 30.010 13.872
5.353 29.903 13.876
5.351 29.803 13.876
5.347 29.622 13.883
5.344 29.447 13.874
5.340 29.261 13.858
5.336 29.071 13.858
5.332 28.890 13.872
5.329 28.712 13.872
5.325 28.516 13.858
5.321 28.325 13.860
5.317 28.147 13.872
5.314 27.972 13.876
5.310 27.775 13.878
5.306 27.593 13.878
5.303 27.414 13.871
5.299 27.226 13.869
5.295 27.035 13.877
5.292 26.851 13.885
5.288 26.675 13.887
5.284 26.487 13.883
5.281 26.301 13.883
5.277 26.109 13.878
5.274 25.926 13.879
5.270 25.746 13.886
5.267 25.571 13.878
5.265 25.465 13.877
5.261 25.282 13.876
5.257 25.094 13.877
5.254 24.913 13.885
5.250 24.726 13.886
5.246 24.543 13.879
5.242 24.362 13.874
5.238 24.171 13.871
5.234 23.996 13.871
5.230 23.798 13.882
5.226 23.614 13.887
5.222 23.430 13.882
5.218 23.254 13.883
5.214 23.068 13.888
5.210 22.875 13.897
5.206 22.703 13.908
5.202 22.509 13.903
5.200 22.408 13.891
5.196 22.226 13.877
5.193 22.052 13.874
5.189 21.858 13.878
5.185 21.680 13.887
5.182 21.499 13.889
5.177 21.304 13.878
5.173 21.117 13.868
5.169 20.932 13.870
5.166 20.756 13.870
5.162 20.574 13.881
5.158 20.385 13.899
5.156 20.283 13.902
5.151 20.108 13.882
5.147 19.916 13.867
5.143 19.731 13.875
5.139 19.557 13.890
5.135 19.368 13.901
5.131 19.185 13.912
5.127 18.996 13.910
5.123 18.806 13.900
5.119 18.633 13.894
5.117 18.522 13.888
5.113 18.344 13.888
5.110 18.173 13.889
5.108 18.081 13.896
5.106 17.970 13.897
5.103 17.796 13.905
5.099 17.611 13.899
5.097 17.510 13.893
5.095 17.411 13.879
5.091 17.232 13.875
5.087 17.058 13.881
5.083 16.863 13.883
5.080 16.682 13.892
5.076 16.492 13.898
5.072 16.315 13.899
5.068 16.118 13.897
5.064 15.937 13.893
5.059 15.753 13.882
5.055 15.566 13.883
5.051 15.381 13.893
5.047 15.191 13.879
5.042 15.006 13.855
5.038 14.820 13.849
5.034 14.636 13.852
5.031 14.454 13.864
5.027 14.262 13.868
5.023 14.078 13.857
5.019 13.898 13.852
5.014 13.699 13.854
5.011 13.526 13.864
5.007 13.338 13.868
5.005 13.236 13.871
5.001 13.054 13.866
4.997 12.877 13.867
4.993 12.687 13.873
4.989 12.495 13.866
4.985 12.311 13.851
4.981 12.125 13.848
4.976 11.937 13.849
4.974 11.835 13.845
4.970 11.663 13.851
4.968 11.562 13.862
4.965 11.393 13.875
4.963 11.297 13.869
4.960 11.191 13.865
4.956 11.004 13.857
4.952 10.825 13.872
4.948 10.644 13.875
4.943 10.444 13.868
4.940 10.270 13.873
4.935 10.079 13.878
4.931 9.892 13.867
4.926 9.707 13.865
4.922 9.514 13.869
4.918 9.336 13.863
4.914 9.148 13.869
4.910 8.967 13.880
4.907 8.853 13.875
4.903 8.675 13.867
4.899 8.502 13.861
4.897 8.399 13.868
4.892 8.211 13.873
4.888 8.035 13.877
4.884 7.838 13.873
4.880 7.656 13.864
4.877 7.555 13.861
4.873 7.375 13.875
4.869 7.185 13.885
4.865 7.010 13.882
4.861 6.814 13.863
4.856 6.621 13.841
4.852 6.441 13.847
4.850 6.341 13.859
4.846 6.161 13.872
4.842 5.982 13.883
4.838 5.785 13.884
4.834 5.604 13.876
4.830 5.423 13.874
4.825 5.225 13.870
4.823 5.122 13.864
4.819 4.945 13.861
4.817 4.844 13.863
4.813 4.671 13.859
4.809 4.473 13.850
4.805 4.293 13.839
4.803 4.190 13.837
4.799 4.009 13.844
4.797 3.920 13.846
5.979 59.955 13.869
5.977 59.790 13.860
5.975 59.689 13.869
5.973 59.507 13.870
5.970 59.321 13.864
5.967 59.133 13.859
5.963 58.945 13.858
5.961 58.764 13.858
5.957 58.579 13.854
5.954 58.383 13.860
5.951 58.205 13.869
5.948 58.020 13.870
5.945 57.837 13.867
5.941 57.647 13.858
5.938 57.464 13.849
5.935 57.274 13.851
5.932 57.097 13.865
5.929 56.906 13.872
5.926 56.716 13.871
5.923 56.534 13.861
5.919 56.347 13.858
5.916 56.165 13.851
5.913 55.979 13.846
5.912 55.879 13.844
5.909 55.705 13.850
5.906 55.506 13.851
5.903 55.339 13.855
5.902 55.236 13.863
5.899 55.049 13.862
5.896 54.866 13.860
5.893 54.680 13.863
5.890 54.493 13.860
5.887 54.310 13.859
5.884 54.118 13.867
5.881 53.942 13.865
5.878 53.746 13.852
5.875 53.577 13.854
5.873 53.477 13.852
5.870 53.295 13.849
5.868 53.191 13.853
5.866 53.015 13.858
5.862 52.829 13.860
5.859 52.642 13.858
5.856 52.455 13.856
5.853 52.271 13.849
5.850 52.084 13.851
5.847 51.900 13.857
5.844 51.721 13.857
5.842 51.620 13.852
5.839 51.441 13.851
5.835 51.246 13.854
5.833 51.068 13.857
5.830 50.887 13.858
5.827 50.704 13.862
5.825 50.597 13.867
5.822 50.420 13.865
5.819 50.237 13.863
5.816 50.051 13.868
5.813 49.864 13.869
5.811 49.683 13.866
5.808 49.490 13.857
5.805 49.313 13.851
5.802 49.135 13.853
5.799 48.946 13.854
5.797 48.841 13.852
5.794 48.659 13.858
5.792 48.482 13.856
5.789 48.294 13.855
5.786 48.115 13.861
5.782 47.926 13.861
5.779 47.744 13.853
5.776 47.558 13.852
5.773 47.364 13.846
5.770 47.188 13.847
5.767 47.003 13.866
5.764 46.820 13.865
5.762 46.717 13.864
5.759 46.539 13.862
5.756 46.365 13.863
5.754 46.266 13.861
5.752 46.165 13.868
5.749 45.988 13.868
5.746 45.804 13.861
5.742 45.617 13.871
5.739 45.425 13.872
5.736 45.259 13.864
5.734 45.156 13.858
5.730 44.965 13.858
5.727 44.785 13.860
5.724 44.609 13.861
5.721 44.413 13.865
5.718 44.231 13.872
5.716 44.130 13.882
5.713 43.953 13.887
5.710 43.778 13.874
5.706 43.584 13.865
5.703 43.402 13.872
5.701 43.300 13.873
5.698 43.131 13.880
5.695 42.936 13.880
5.692 42.744 13.884
5.689 42.571 13.881
5.685 42.386 13.882
5.682 42.205 13.885
5.680 42.108 13.886
5.678 42.004 13.876
5.675 41.838 13.867
5.674 41.736 13.869
5.670 41.556 13.871
5.667 41.367 13.876
5.664 41.181 13.874
5.660 41.001 13.864
5.657 40.814 13.861
5.653 40.631 13.864
5.650 40.446 13.866
5.646 40.255 13.869
5.643 40.077 13.875
5.640 39.887 13.881
5.636 39.702 13.878
5.633 39.521 13.877
5.630 39.341 13.874
5.627 39.236 13.866
5.624 39.054 13.866
5.621 38.879 13.871
5.618 38.691 13.868
5.616 38.590 13.872
5.613 38.413 13.876
5.610 38.221 13.877
5.607 38.047 13.882
5.604 37.856 13.893
5.601 37.675 13.886
5.598 37.484 13.877
5.595 37.312 13.889
5.593 37.218 13.892
5.591 37.109 13.897
5.588 36.931 13.887
5.585 36.750 13.882
5.581 36.563 13.882
5.578 36.378 13.877
5.574 36.194 13.880
5.570 36.005 13.878
5.567 35.832 13.873
5.565 35.728 13.871
5.561 35.550 13.882
5.557 35.356 13.885
5.554 35.180 13.877
5.550 34.989 13.878
5.547 34.809 13.881
5.543 34.621 13.873
5.539 34.435 13.874
5.536 34.247 13.884
5.532 34.069 13.887
5.529 33.886 13.892
5.526 33.696 13.895
5.522 33.507 13.882
5.519 33.337 13.863
5.517 33.231 13.867
5.514 33.055 13.886
5.512 32.950 13.885
5.508 32.780 13.878
5.504 32.591 13.872
5.501 32.402 13.871
5.497 32.218 13.875
5.494 32.028 13.881
5.490 31.850 13.884
5.486 31.668 13.869
5.484 31.568 13.861
5.481 31.386 13.860
5.477 31.197 13.880
5.474 31.015 13.888
5.470 30.833 13.884
5.466 30.649 13.878
5.463 30.460 13.878
5.459 30.272 13.882
5.455 30.086 13.880
5.452 29.914 13.879
5.448 29.721 13.885
5.444 29.538 13.885
5.440 29.346 13.872
5.436 29.164 13.859
5.433 28.981 13.871
5.429 28.800 13.882
5.425 28.609 13.867
5.422 28.429 13.865
5.418 28.242 13.874
5.414 28.056 13.879
5.411 27.878 13.883
5.407 27.686 13.890
5.403 27.499 13.878
5.399 27.320 13.871
5.396 27.128 13.875
5.392 26.947 13.882
5.388 26.763 13.887
5.385 26.575 13.886
5.381 26.396 13.881
5.378 26.210 13.873
5.374 26.023 13.874
5.371 25.837 13.878
5.367 25.654 13.878
5.363 25.465 13.875
5.360 25.283 13.872
5.356 25.098 13.877
5.353 24.927 13.890
5.351 24.831 13.890
5.348 24.722 13.889
5.344 24.536 13.879
5.340 24.359 13.874
5.336 24.172 13.871
5.334 24.071 13.867
5.330 23.894 13.874
5.326 23.716 13.882
5.322 23.528 13.877
5.318 23.346 13.876
5.314 23.151 13.882
5.311 22.976 13.895
5.309 22.876 13.904
5.305 22.693 13.911
5.301 22.510 13.910
5.297 22.327 13.897
5.293 22.141 13.888
5.291 22.040 13.881
5.287 21.857 13.883
5.284 21.683 13.891
5.282 21.581 13.899
5.278 21.402 13.896
5.274 21.221 13.883
5.270 21.025 13.873
5.266 20.843 13.873
5.262 20.662 13.877
5.258 20.477 13.892
5.254 20.293 13.901
5.250 20.104 13.887
5.246 19.923 13.877
5.241 19.734 13.884
5.237 19.549 13.896
5.233 19.365 13.906
5.230 19.186 13.909
5.225 18.994 13.901
5.221 18.810 13.887
5.219 18.709 13.878
5.216 18.541 13.879
5.213 18.437 13.887
5.210 18.255 13.891
5.206 18.074 13.901
5.203 17.881 13.914
5.199 17.705 13.916
5.195 17.516 13.898
5.193 17.417 13.882
5.189 17.235 13.869
5.186 17.050 13.872
5.182 16.871 13.879
5.180 16.770 13.888
5.176 16.595 13.896
5.174 16.504 13.893
5.172 16.395 13.899
5.168 16.221 13.900
5.164 16.030 13.893
5.160 15.846 13.889
5.156 15.660 13.883
5.152 15.472 13.886
5.147 15.284 13.889
5.143 15.099 13.870
5.139 14.915 13.860
5.135 14.731 13.858
5.131 14.544 13.860
5.127 14.357 13.871
5.123 14.172 13.866
5.119 13.984 13.857
5.115 13.799 13.857
5.111 13.612 13.864
5.108 13.437 13.873
5.103 13.241 13.870
5.099 13.059 13.871
5.095 12.871 13.872
5.091 12.678 13.879
5.088 12.507 13.879
5.083 12.309 13.858
5.079 12.128 13.850
5.075 11.947 13.848
5.073 11.847 13.844
5.071 11.742 13.849
5.067 11.573 13.859
5.063 11.383 13.870
5.059 11.194 13.864
5.054 11.005 13.862
5.051 10.829 13.874
5.047 10.644 13.882
5.042 10.454 13.876
5.038 10.265 13.873
5.033 10.077 13.875
5.029 9.892 13.857
5.025 9.700 13.861
5.021 9.523 13.869
5.016 9.336 13.866
5.012 9.149 13.875
5.008 8.964 13.887
5.004 8.783 13.887
5.001 8.680 13.877
4.997 8.492 13.871
4.993 8.313 13.881
4.989 8.121 13.888
4.985 7.931 13.884
4.980 7.754 13.871
4.976 7.558 13.860
4.972 7.375 13.869
4.968 7.191 13.882
4.964 7.005 13.880
4.959 6.815 13.859
4.957 6.714 13.850
4.952 6.528 13.842
4.948 6.348 13.858
4.945 6.167 13.876
4.940 5.975 13.887
4.936 5.790 13.889
4.932 5.608 13.881
4.930 5.503 13.872
4.926 5.318 13.871
4.922 5.138 13.867
4.917 4.944 13.860
4.913 4.757 13.859
4.909 4.578 13.855
4.907 4.477 13.854
4.905 4.372 13.844
4.901 4.200 13.842
4.897 4.009 13.847
6.077 59.958 13.860
6.075 59.788 13.854
6.072 59.596 13.863
6.069 59.406 13.865
6.066 59.233 13.859
6.063 59.045 13.859
6.062 58.940 13.864
6.059 58.772 13.859
6.055 58.579 13.850
6.052 58.389 13.854
6.049 58.204 13.861
6.046 58.023 13.865
6.043 57.830 13.863
6.040 57.646 13.857
6.036 57.461 13.846
6.033 57.279 13.849
6.030 57.091 13.866
6.028 56.985 13.865
6.025 56.816 13.867
6.022 56.629 13.867
6.019 56.444 13.862
6.016 56.256 13.856
6.013 56.075 13.845
6.010 55.892 13.843
6.008 55.787 13.851
6.006 55.611 13.855
6.003 55.420 13.859
6.000 55.238 13.867
5.998 55.136 13.862
5.995 54.955 13.860
5.992 54.774 13.861
5.989 54.592 13.856
5.988 54.491 13.859
5.985 54.313 13.860
5.982 54.128 13.866
5.980 54.023 13.858
5.977 53.853 13.848
5.976 53.756 13.850
5.974 53.652 13.845
5.971 53.474 13.854
5.968 53.297 13.858
5.965 53.098 13.859
5.962 52.926 13.863
5.959 52.736 13.860
5.956 52.545 13.858
5.953 52.367 13.854
5.950 52.180 13.850
5.946 51.985 13.855
5.943 51.813 13.854
5.940 51.623 13.854
5.937 51.437 13.854
5.934 51.261 13.860
5.932 51.154 13.868
5.929 50.969 13.868
5.926 50.792 13.869
5.923 50.606 13.867
5.921 50.502 13.860
5.919 50.326 13.864
5.916 50.147 13.874
5.913 49.956 13.877
5.910 49.769 13.871
5.907 49.592 13.860
5.904 49.404 13.847
5.901 49.211 13.845
5.899 49.035 13.849
5.896 48.858 13.850
5.893 48.674 13.854
5.891 48.571 13.858
5.888 48.384 13.855
5.885 48.203 13.862
5.884 48.103 13.864
5.881 47.922 13.862
5.877 47.739 13.849
5.874 47.561 13.845
5.871 47.378 13.840
5.868 47.194 13.844
5.866 47.091 13.858
5.863 46.908 13.874
5.860 46.725 13.868
5.857 46.535 13.863
5.854 46.358 13.866
5.850 46.169 13.873
5.847 45.988 13.870
5.844 45.798 13.868
5.841 45.614 13.880
5.837 45.432 13.882
5.834 45.255 13.872
5.831 45.066 13.869
5.827 44.873 13.871
5.824 44.690 13.873
5.821 44.515 13.874
5.818 44.322 13.880
5.814 44.138 13.885
5.811 43.951 13.886
5.808 43.770 13.876
5.804 43.580 13.868
5.802 43.414 13.870
5.800 43.314 13.868
5.798 43.209 13.877
5.795 43.034 13.885
5.792 42.844 13.888
5.788 42.657 13.892
5.785 42.477 13.886
5.782 42.292 13.885
5.779 42.107 13.884
5.775 41.918 13.876
5.772 41.743 13.869
5.768 41.554 13.869
5.765 41.366 13.880
5.762 41.185 13.874
5.758 40.995 13.863
5.755 40.820 13.858
5.752 40.632 13.862
5.748 40.443 13.863
5.746 40.342 13.860
5.743 40.168 13.862
5.740 39.985 13.864
5.736 39.798 13.865
5.733 39.619 13.867
5.729 39.423 13.870
5.726 39.246 13.870
5.723 39.059 13.873
5.719 38.867 13.872
5.716 38.693 13.866
5.713 38.504 13.864
5.710 38.324 13.862
5.707 38.136 13.867
5.704 37.951 13.883
5.701 37.757 13.888
5.698 37.579 13.874
5.694 37.390 13.877
5.691 37.213 13.887
5.688 37.026 13.883
5.685 36.847 13.880
5.683 36.745 13.882
5.679 36.562 13.881
5.676 36.381 13.885
5.672 36.194 13.887
5.669 36.003 13.883
5.665 35.829 13.879
5.661 35.634 13.878
5.658 35.456 13.882
5.654 35.273 13.881
5.650 35.080 13.876
5.646 34.898 13.879
5.643 34.717 13.872
5.639 34.530 13.862
5.636 34.350 13.873
5.632 34.151 13.884
5.629 33.972 13.888
5.626 33.792 13.892
5.622 33.605 13.893
5.619 33.420 13.874
5.616 33.320 13.861
5.613 33.139 13.870
5.610 32.966 13.880
5.606 32.770 13.872
5.603 32.584 13.868
5.599 32.413 13.867
5.597 32.300 13.872
5.594 32.132 13.878
5.590 31.940 13.885
5.587 31.752 13.879
5.583 31.569 13.862
5.579 31.386 13.863
5.576 31.202 13.880
5.572 31.020 13.891
5.568 30.833 13.884
5.564 30.642 13.873
5.561 30.465 13.870
5.557 30.276 13.876
5.554 30.096 13.880
5.550 29.900 13.882
5.546 29.719 13.891
5.543 29.539 13.891
5.539 29.349 13.880
5.535 29.168 13.869
5.531 28.985 13.877
5.527 28.792 13.880
5.524 28.616 13.870
5.520 28.424 13.870
5.516 28.239 13.877
5.513 28.060 13.880
5.509 27.870 13.876
5.505 27.690 13.876
5.501 27.501 13.865
5.498 27.322 13.860
5.494 27.128 13.869
5.490 26.946 13.884
5.487 26.764 13.895
5.483 26.579 13.895
5.480 26.390 13.886
5.476 26.206 13.871
5.472 26.027 13.871
5.469 25.837 13.875
5.465 25.651 13.874
5.462 25.467 13.875
5.458 25.286 13.872
5.454 25.097 13.879
5.451 24.912 13.893
5.447 24.732 13.888
5.443 24.543 13.878
5.439 24.356 13.875
5.435 24.172 13.873
5.431 23.992 13.878
5.427 23.800 13.882
5.423 23.625 13.880
5.418 23.427 13.873
5.415 23.249 13.878
5.411 23.062 13.890
5.407 22.884 13.895
5.403 22.694 13.901
5.399 22.514 13.903
5.395 22.327 13.893
5.393 22.226 13.884
5.390 22.047 13.883
5.386 21.865 13.885
5.382 21.689 13.887
5.381 21.594 13.895
5.378 21.482 13.889
5.375 21.312 13.878
5.370 21.117 13.862
5.367 20.940 13.865
5.362 20.745 13.872
5.359 20.565 13.882
5.355 20.391 13.898
5.353 20.290 13.903
5.348 20.107 13.889
5.344 19.916 13.881
5.340 19.740 13.889
5.336 19.550 13.899
5.332 19.368 13.908
5.328 19.182 13.912
5.324 19.002 13.899
5.320 18.805 13.886
5.316 18.630 13.885
5.312 18.442 13.886
5.308 18.253 13.892
5.305 18.066 13.906
5.302 17.893 13.917
5.298 17.705 13.920
5.296 17.603 13.911
5.292 17.423 13.888
5.288 17.233 13.874
5.284 17.050 13.876
5.280 16.864 13.882
5.277 16.676 13.891
5.273 16.498 13.891
5.269 16.310 13.890
5.265 16.126 13.886
5.260 15.937 13.882
5.256 15.744 13.882
5.252 15.566 13.884
5.248 15.389 13.891
5.246 15.288 13.894
5.242 15.101 13.884
5.238 14.924 13.875
5.236 14.827 13.870
5.234 14.724 13.871
5.230 14.543 13.868
5.226 14.360 13.876
5.222 14.177 13.871
5.218 13.985 13.864
5.215 13.882 13.859
5.212 13.708 13.861
5.208 13.524 13.868
5.204 13.333 13.871
5.200 13.151 13.868
5.196 12.969 13.863
5.192 12.779 13.866
5.190 12.679 13.877
5.186 12.505 13.879
5.182 12.312 13.857
5.179 12.212 13.844
5.175 12.028 13.844
5.172 11.855 13.849
5.168 11.664 13.855
5.165 11.561 13.867
5.162 11.388 13.878
5.159 11.286 13.872
5.155 11.109 13.862
5.151 10.910 13.863
5.147 10.729 13.871
5.143 10.552 13.872
5.138 10.360 13.869
5.134 10.170 13.871
5.130 9.987 13.866
5.125 9.801 13.857
5.121 9.608 13.866
5.117 9.426 13.865
5.113 9.243 13.869
5.109 9.058 13.878
5.104 8.865 13.884
5.100 8.692 13.879
5.098 8.594 13.878
5.096 8.490 13.874
5.092 8.309 13.888
5.088 8.122 13.893
5.083 7.941 13.887
5.079 7.750 13.868
5.074 7.562 13.859
5.070 7.368 13.868
5.066 7.193 13.881
5.062 7.010 13.885
5.060 6.912 13.884
5.057 6.806 13.864
5.053 6.627 13.841
5.049 6.434 13.849
5.045 6.255 13.870
5.041 6.074 13.884
5.037 5.884 13.885
5.033 5.697 13.878
5.028 5.512 13.866
5.024 5.320 13.863
5.020 5.129 13.861
5.016 4.944 13.857
5.012 4.758 13.856
5.008 4.571 13.854
5.004 4.385 13.846
5.002 4.283 13.847
4.998 4.108 13.846
4.996 4.010 13.843
6.175 59.879 13.845
6.173 59.692 13.857
6.170 59.508 13.865
6.167 59.316 13.862
6.164 59.136 13.860
6.161 58.948 13.862
6.158 58.764 13.854
6.155 58.574 13.850
6.151 58.390 13.850
6.149 58.212 13.857
6.147 58.107 13.856
6.144 57.928 13.858
6.140 57.747 13.854
6.137 57.553 13.845
6.134 57.378 13.842
6.132 57.282 13.852
6.130 57.177 13.850
6.128 57.002 13.859
6.126 56.901 13.868
6.123 56.724 13.868
6.120 56.526 13.866
6.117 56.353 13.866
6.114 56.160 13.857
6.111 55.978 13.847
6.108 55.794 13.848
6.105 55.604 13.851
6.102 55.421 13.858
6.099 55.241 13.867
6.096 55.047 13.872
6.093 54.868 13.869
6.090 54.675 13.866
6.087 54.498 13.860
6.084 54.304 13.859
6.081 54.123 13.859
6.078 53.945 13.852
6.076 53.839 13.842
6.073 53.657 13.841
6.071 53.484 13.851
6.069 53.380 13.861
6.066 53.206 13.867
6.064 53.108 13.860
6.063 53.005 13.866
6.060 52.824 13.868
6.057 52.641 13.866
6.054 52.454 13.865
6.050 52.273 13.863
6.047 52.086 13.859
6.044 51.904 13.858
6.041 51.714 13.861
6.038 51.529 13.861
6.035 51.343 13.866
6.032 51.159 13.877
6.029 50.979 13.880
6.027 50.878 13.874
6.024 50.699 13.866
6.021 50.516 13.862
6.018 50.332 13.869
6.017 50.231 13.877
6.014 50.046 13.888
6.011 49.861 13.887
6.008 49.689 13.870
6.005 49.493 13.853
6.002 49.312 13.850
5.999 49.124 13.857
5.996 48.943 13.855
5.993 48.754 13.858
5.991 48.572 13.861
5.987 48.384 13.859
5.985 48.208 13.867
5.982 48.020 13.872
5.978 47.836 13.861
5.977 47.734 13.852
5.973 47.551 13.842
5.970 47.384 13.834
5.969 47.279 13.838
5.967 47.177 13.840
5.964 47.014 13.853
5.963 46.917 13.859
5.961 46.812 13.857
5.958 46.637 13.857
5.954 46.450 13.853
5.951 46.253 13.864
5.948 46.078 13.873
5.945 45.898 13.865
5.941 45.711 13.872
5.940 45.610 13.880
5.937 45.431 13.881
5.933 45.247 13.876
5.930 45.063 13.874
5.927 44.877 13.877
5.923 44.689 13.878
5.920 44.511 13.878
5.917 44.320 13.878
5.914 44.143 13.878
5.910 43.951 13.882
5.907 43.775 13.882
5.904 43.583 13.875
5.901 43.399 13.873
5.897 43.213 13.875
5.894 43.036 13.885
5.891 42.839 13.890
5.888 42.668 13.891
5.884 42.471 13.888
5.881 42.288 13.883
5.878 42.114 13.877
5.874 41.922 13.874
5.871 41.733 13.865
5.868 41.551 13.867
5.865 41.375 13.884
5.863 41.274 13.880
5.860 41.103 13.871
5.858 41.003 13.871
5.854 40.808 13.871
5.851 40.627 13.873
5.848 40.447 13.871
5.844 40.262 13.871
5.841 40.073 13.870
5.837 39.890 13.867
5.834 39.703 13.870
5.830 39.525 13.875
5.829 39.432 13.870
5.827 39.325 13.873
5.824 39.157 13.876
5.820 38.964 13.878
5.817 38.779 13.872
5.814 38.598 13.869
5.811 38.415 13.865
5.807 38.224 13.866
5.805 38.039 13.880
5.802 37.860 13.891
5.799 37.672 13.886
5.795 37.489 13.877
5.792 37.302 13.882
5.789 37.117 13.884
5.787 37.014 13.877
5.784 36.839 13.874
5.781 36.665 13.878
5.777 36.466 13.883
5.774 36.288 13.885
5.770 36.096 13.883
5.766 35.916 13.874
5.762 35.739 13.870
5.760 35.635 13.874
5.757 35.454 13.876
5.755 35.353 13.875
5.751 35.177 13.877
5.748 34.995 13.875
5.744 34.813 13.873
5.742 34.712 13.869
5.738 34.527 13.856
5.735 34.343 13.870
5.732 34.161 13.880
5.728 33.979 13.881
5.725 33.784 13.883
5.722 33.611 13.885
5.718 33.422 13.870
5.714 33.233 13.863
5.711 33.051 13.878
5.707 32.861 13.876
5.704 32.690 13.874
5.702 32.585 13.871
5.698 32.402 13.868
5.695 32.210 13.872
5.692 32.043 13.881
5.688 31.846 13.883
5.684 31.665 13.870
5.680 31.477 13.861
5.677 31.288 13.871
5.673 31.114 13.885
5.670 30.918 13.887
5.666 30.743 13.877
5.662 30.551 13.870
5.658 30.365 13.871
5.655 30.183 13.877
5.651 29.999 13.884
5.647 29.812 13.889
5.644 29.640 13.892
5.642 29.539 13.896
5.640 29.437 13.888
5.636 29.263 13.878
5.632 29.072 13.876
5.629 28.886 13.873
5.625 28.705 13.866
5.621 28.519 13.868
5.618 28.341 13.877
5.614 28.143 13.876
5.610 27.970 13.875
5.608 27.866 13.876
5.604 27.686 13.873
5.601 27.504 13.868
5.597 27.312 13.864
5.593 27.132 13.874
5.590 26.946 13.891
5.586 26.764 13.898
5.583 26.578 13.899
5.579 26.398 13.888
5.577 26.293 13.874
5.573 26.123 13.862
5.572 26.019 13.866
5.568 25.844 13.868
5.564 25.647 13.868
5.561 25.471 13.872
5.557 25.281 13.871
5.554 25.099 13.878
5.550 24.910 13.890
5.546 24.738 13.887
5.544 24.636 13.877
5.540 24.448 13.873
5.536 24.270 13.879
5.532 24.078 13.879
5.528 23.891 13.881
5.524 23.706 13.879
5.520 23.529 13.874
5.516 23.344 13.876
5.512 23.160 13.886
5.510 23.060 13.892
5.506 22.882 13.892
5.502 22.691 13.890
5.500 22.591 13.886
5.497 22.421 13.884
5.493 22.232 13.880
5.489 22.048 13.875
5.485 21.861 13.877
5.481 21.673 13.880
5.478 21.488 13.882
5.474 21.305 13.870
5.470 21.122 13.860
5.466 20.940 13.867
5.462 20.752 13.878
5.458 20.568 13.886
5.454 20.388 13.896
5.450 20.201 13.894
5.446 20.013 13.887
5.441 19.825 13.893
5.437 19.646 13.903
5.433 19.460 13.909
5.430 19.281 13.915
5.425 19.090 13.905
5.421 18.901 13.892
5.417 18.714 13.886
5.413 18.529 13.885
5.410 18.349 13.887
5.406 18.170 13.898
5.404 18.066 13.909
5.401 17.889 13.915
5.397 17.703 13.918
5.393 17.513 13.904
5.390 17.335 13.885
5.386 17.142 13.884
5.382 16.952 13.888
5.378 16.775 13.889
5.374 16.585 13.896
5.370 16.407 13.892
5.366 16.214 13.884
5.362 16.032 13.878
5.358 15.843 13.876
5.354 15.658 13.883
5.350 15.471 13.895
5.346 15.294 13.899
5.341 15.102 13.895
5.337 14.917 13.888
5.333 14.735 13.880
5.329 14.542 13.876
5.325 14.357 13.883
5.321 14.173 13.881
5.319 14.072 13.872
5.315 13.901 13.865
5.311 13.707 13.861
5.307 13.522 13.864
5.303 13.333 13.869
5.299 13.151 13.864
5.295 12.959 13.858
5.291 12.783 13.861
5.287 12.587 13.871
5.283 12.405 13.861
5.279 12.217 13.846
5.275 12.029 13.849
5.271 11.848 13.858
5.267 11.671 13.869
5.265 11.566 13.879
5.261 11.380 13.886
5.257 11.200 13.882
5.253 11.009 13.875
5.249 10.825 13.875
5.244 10.638 13.875
5.240 10.457 13.874
5.236 10.270 13.875
5.231 10.075 13.872
5.227 9.898 13.862
5.225 9.791 13.859
5.221 9.616 13.870
5.216 9.419 13.871
5.212 9.245 13.875
5.208 9.055 13.884
5.204 8.870 13.885
5.200 8.686 13.878
5.195 8.492 13.877
5.191 8.318 13.895
5.187 8.119 13.898
5.183 7.938 13.890
5.178 7.751 13.873
5.176 7.648 13.867
5.172 7.474 13.867
5.168 7.284 13.881
5.164 7.098 13.888
5.161 6.994 13.882
5.157 6.817 13.868
5.153 6.624 13.847
5.149 6.442 13.856
5.145 6.260 13.873
5.141 6.070 13.881
5.136 5.881 13.882
5.132 5.697 13.871
5.130 5.593 13.869
5.126 5.414 13.859
5.121 5.226 13.860
5.117 5.040 13.861
5.115 4.938 13.854
5.111 4.767 13.850
5.109 4.659 13.856
5.105 4.478 13.855
5.101 4.288 13.848
5.097 4.107 13.847
5.093 3.916 13.845
6.275 59.885 13.844
6.272 59.690 13.858
6.269 59.502 13.864
6.266 59.322 13.858
6.264 59.137 13.858
6.260 58.943 13.859
6.257 58.767 13.849
6.254 58.576 13.846
6.251 58.394 13.854
6.249 58.291 13.851
6.247 58.117 13.863
6.245 58.015 13.867
6.242 57.836 13.864
6.238 57.649 13.861
6.235 57.465 13.847
6.232 57.280 13.848
6.229 57.091 13.859
6.226 56.906 13.860
6.222 56.714 13.859
6.220 56.536 13.862
6.217 56.354 13.867
6.213 56.157 13.861
6.210 55.978 13.850
6.207 55.799 13.850
6.204 55.603 13.851
6.202 55.419 13.853
6.199 55.233 13.863
6.196 55.054 13.869
6.193 54.858 13.860
6.190 54.683 13.856
6.187 54.502 13.857
6.184 54.303 13.855
6.181 54.127 13.854
6.178 53.938 13.846
6.175 53.755 13.840
6.172 53.567 13.844
6.169 53.378 13.856
6.166 53.197 13.862
6.163 53.012 13.867
6.160 52.825 13.870
6.157 52.640 13.873
6.153 52.458 13.875
6.152 52.356 13.867
6.149 52.178 13.861
6.145 51.995 13.853
6.142 51.807 13.855
6.139 51.622 13.859
6.136 51.441 13.862
6.133 51.253 13.873
6.130 51.061 13.877
6.127 50.885 13.876
6.124 50.702 13.865
6.121 50.513 13.858
6.118 50.327 13.865
6.115 50.142 13.877
6.112 49.959 13.883
6.109 49.762 13.875
6.106 49.587 13.855
6.103 49.401 13.847
6.101 49.227 13.854
6.099 49.123 13.858
6.096 48.940 13.858
6.093 48.762 13.860
6.091 48.654 13.855
6.089 48.482 13.853
6.086 48.299 13.860
6.083 48.107 13.868
6.080 47.922 13.865
6.076 47.744 13.855
6.073 47.557 13.846
6.070 47.369 13.837
6.067 47.189 13.843
6.064 46.999 13.851
6.061 46.825 13.852
6.059 46.717 13.856
6.056 46.541 13.855
6.053 46.361 13.862
6.049 46.167 13.877
6.046 45.989 13.875
6.043 45.802 13.873
6.039 45.614 13.877
6.036 45.432 13.878
6.033 45.247 13.869
6.030 45.066 13.870
6.026 44.877 13.875
6.023 44.695 13.873
6.020 44.508 13.875
6.016 44.319 13.876
6.013 44.137 13.875
6.010 43.960 13.879
6.008 43.855 13.880
6.005 43.680 13.886
6.002 43.488 13.876
5.999 43.309 13.878
5.996 43.121 13.885
5.992 42.937 13.896
5.989 42.755 13.901
5.986 42.569 13.891
5.982 42.383 13.883
5.979 42.195 13.877
5.976 42.018 13.872
5.972 41.829 13.864
5.969 41.650 13.861
5.966 41.454 13.873
5.963 41.283 13.884
5.961 41.178 13.887
5.958 40.999 13.882
5.954 40.816 13.882
5.952 40.714 13.879
5.949 40.535 13.882
5.946 40.351 13.877
5.942 40.174 13.870
5.940 40.073 13.870
5.937 39.890 13.865
5.933 39.700 13.868
5.930 39.525 13.871
5.927 39.337 13.869
5.923 39.147 13.872
5.920 38.962 13.877
5.917 38.788 13.875
5.915 38.685 13.869
5.912 38.505 13.866
5.909 38.322 13.865
5.906 38.128 13.868
5.903 37.950 13.881
5.900 37.760 13.883
5.897 37.583 13.873
5.894 37.398 13.872
5.890 37.204 13.881
5.887 37.023 13.877
5.884 36.846 13.876
5.880 36.650 13.882
5.877 36.472 13.882
5.873 36.289 13.882
5.871 36.188 13.885
5.868 36.014 13.879
5.864 35.821 13.875
5.860 35.641 13.875
5.857 35.455 13.881
5.853 35.264 13.885
5.849 35.085 13.881
5.846 34.894 13.879
5.842 34.718 13.869
5.838 34.531 13.859
5.835 34.344 13.870
5.831 34.157 13.879
5.828 33.971 13.880
5.825 33.792 13.880
5.823 33.691 13.877
5.819 33.511 13.876
5.816 33.331 13.864
5.814 33.230 13.866
5.811 33.053 13.877
5.807 32.863 13.878
5.804 32.675 13.874
5.800 32.503 13.877
5.798 32.398 13.870
5.795 32.228 13.871
5.793 32.128 13.881
5.791 32.023 13.883
5.788 31.846 13.888
5.784 31.665 13.878
5.780 31.481 13.864
5.776 31.289 13.868
5.773 31.109 13.880
5.769 30.921 13.879
5.766 30.739 13.876
5.762 30.559 13.872
5.758 30.369 13.873
5.754 30.176 13.881
5.751 30.006 13.890
5.747 29.812 13.890
5.744 29.625 13.891
5.740 29.447 13.891
5.736 29.257 13.883
5.732 29.077 13.874
5.728 28.884 13.867
5.725 28.710 13.860
5.721 28.516 13.861
5.717 28.332 13.872
5.714 28.147 13.874
5.710 27.966 13.871
5.706 27.780 13.872
5.702 27.592 13.873
5.698 27.408 13.865
5.695 27.227 13.867
5.692 27.046 13.885
5.688 26.854 13.893
5.684 26.671 13.897
5.681 26.477 13.896
5.677 26.300 13.879
5.673 26.121 13.866
5.670 25.926 13.866
5.666 25.744 13.861
5.663 25.557 13.869
5.659 25.380 13.869
5.657 25.274 13.869
5.654 25.100 13.875
5.650 24.918 13.883
5.648 24.819 13.877
5.646 24.718 13.875
5.642 24.545 13.867
5.638 24.360 13.877
5.634 24.170 13.885
5.630 23.994 13.883
5.626 23.804 13.883
5.622 23.617 13.875
5.618 23.433 13.873
5.614 23.246 13.877
5.610 23.062 13.883
5.606 22.878 13.884
5.602 22.700 13.880
5.598 22.505 13.881
5.595 22.329 13.883
5.591 22.141 13.878
5.587 21.951 13.873
5.583 21.768 13.876
5.580 21.587 13.879
5.576 21.402 13.872
5.571 21.210 13.860
5.568 21.027 13.865
5.564 20.844 13.879
5.560 20.661 13.887
5.556 20.470 13.894
5.552 20.293 13.904
5.548 20.110 13.898
5.544 19.924 13.902
5.539 19.733 13.916
5.535 19.556 13.915
5.533 19.449 13.910
5.529 19.273 13.914
5.525 19.088 13.906
5.521 18.907 13.897
5.517 18.723 13.892
5.515 18.620 13.897
5.512 18.442 13.903
5.508 18.262 13.901
5.504 18.068 13.908
5.501 17.888 13.913
5.499 17.789 13.906
5.495 17.610 13.897
5.491 17.415 13.886
5.487 17.235 13.885
5.484 17.053 13.890
5.480 16.869 13.891
5.476 16.679 13.896
5.472 16.486 13.895
5.468 16.308 13.883
5.464 16.123 13.874
5.461 16.021 13.873
5.458 15.850 13.868
5.453 15.657 13.881
5.450 15.476 13.897
5.446 15.289 13.903
5.442 15.107 13.903
5.437 14.913 13.893
5.433 14.732 13.882
5.429 14.550 13.879
5.425 14.355 13.881
5.421 14.173 13.880
5.417 13.987 13.876
5.413 13.804 13.871
5.409 13.612 13.871
5.405 13.429 13.875
5.403 13.327 13.872
5.399 13.153 13.870
5.395 12.958 13.860
5.391 12.782 13.856
5.387 12.592 13.862
5.383 12.407 13.856
5.379 12.214 13.844
5.375 12.028 13.849
5.371 11.850 13.866
5.367 11.662 13.875
5.363 11.478 13.879
5.359 11.296 13.886
5.357 11.196 13.888
5.353 11.016 13.876
5.348 10.819 13.874
5.344 10.641 13.872
5.340 10.446 13.875
5.336 10.272 13.882
5.331 10.075 13.876
5.327 9.890 13.871
5.323 9.705 13.875
5.319 9.533 13.884
5.317 9.429 13.880
5.312 9.246 13.879
5.308 9.050 13.883
5.304 8.872 13.879
5.299 8.675 13.867
5.295 8.493 13.872
5.292 8.324 13.897
5.289 8.219 13.905
5.285 8.030 13.900
5.280 7.837 13.889
5.276 7.661 13.871
5.274 7.557 13.864
5.270 7.379 13.870
5.266 7.187 13.874
5.261 7.001 13.876
5.257 6.818 13.865
5.253 6.629 13.851
5.249 6.440 13.859
5.244 6.248 13.870
5.240 6.068 13.876
5.236 5.884 13.880
5.232 5.699 13.869
5.228 5.510 13.859
5.223 5.318 13.856
5.219 5.133 13.857
5.215 4.943 13.852
5.213 4.843 13.852
5.209 4.668 13.850
5.207 4.565 13.847
5.203 4.381 13.845
5.199 4.187 13.842
5.197 4.084 13.846
5.193 3.921 13.847
6.376 59.959 13.852
6.374 59.782 13.849
6.371 59.601 13.859
6.368 59.417 13.857
6.365 59.229 13.855
6.364 59.129 13.860
6.361 58.958 13.857
6.359 58.864 13.845
6.357 58.754 13.846
6.354 58.579 13.843
6.351 58.389 13.855
6.348 58.202 13.868
6.345 58.025 13.868
6.342 57.828 13.863
6.339 57.650 13.860
6.335 57.457 13.851
6.332 57.280 13.848
6.329 57.092 13.859
6.326 56.903 13.857
6.323 56.721 13.853
6.320 56.534 13.860
6.317 56.349 13.871
6.314 56.158 13.872
6.311 55.978 13.859
6.308 55.797 13.856
6.305 55.611 13.857
6.302 55.419 13.856
6.299 55.237 13.867
6.296 55.046 13.872
6.293 54.874 13.861
6.291 54.766 13.852
6.288 54.581 13.851
6.285 54.399 13.852
6.282 54.215 13.851
6.279 54.037 13.845
6.278 53.937 13.846
6.275 53.753 13.839
6.272 53.567 13.844
6.269 53.387 13.855
6.266 53.190 13.860
6.263 53.015 13.868
6.260 52.826 13.867
6.257 52.638 13.869
6.254 52.460 13.873
6.250 52.266 13.866
6.247 52.090 13.854
6.244 51.900 13.846
6.241 51.715 13.859
6.238 51.532 13.861
6.235 51.339 13.865
6.232 51.161 13.875
6.228 50.969 13.876
6.226 50.797 13.870
6.222 50.600 13.862
6.220 50.421 13.867
6.217 50.238 13.878
6.214 50.047 13.885
6.211 49.870 13.886
6.208 49.676 13.872
6.205 49.496 13.854
6.202 49.304 13.857
6.199 49.128 13.861
6.196 48.941 13.862
6.194 48.761 13.863
6.191 48.571 13.858
6.187 48.383 13.858
6.185 48.205 13.867
6.182 48.017 13.876
6.178 47.827 13.867
6.175 47.651 13.858
6.172 47.464 13.853
6.169 47.283 13.849
6.166 47.091 13.853
6.163 46.910 13.858
6.159 46.726 13.857
6.156 46.537 13.856
6.153 46.355 13.868
6.150 46.172 13.879
6.146 45.984 13.874
6.143 45.797 13.873
6.140 45.625 13.875
6.137 45.432 13.874
6.133 45.242 13.866
6.130 45.062 13.869
6.127 44.878 13.880
6.123 44.694 13.879
6.120 44.507 13.881
6.117 44.327 13.883
6.114 44.136 13.874
6.110 43.951 13.878
6.107 43.772 13.892
6.104 43.583 13.890
6.101 43.402 13.880
6.098 43.211 13.885
6.094 43.030 13.896
6.091 42.852 13.904
6.090 42.756 13.898
6.088 42.649 13.897
6.085 42.486 13.881
6.081 42.292 13.877
6.078 42.101 13.877
6.074 41.922 13.868
6.071 41.736 13.863
6.068 41.561 13.867
6.066 41.461 13.868
6.065 41.361 13.880
6.061 41.184 13.889
6.058 40.998 13.888
6.055 40.814 13.891
6.051 40.625 13.898
6.048 40.446 13.894
6.044 40.255 13.883
6.041 40.077 13.872
6.037 39.891 13.870
6.034 39.700 13.874
6.030 39.516 13.879
6.027 39.342 13.877
6.024 39.152 13.880
6.021 38.962 13.885
6.017 38.787 13.879
6.014 38.591 13.877
6.011 38.410 13.878
6.008 38.236 13.872
6.006 38.136 13.869
6.005 38.032 13.878
6.002 37.863 13.886
6.000 37.762 13.879
5.997 37.584 13.874
5.994 37.396 13.874
5.991 37.206 13.881
5.988 37.030 13.879
5.986 36.925 13.881
5.983 36.747 13.886
5.979 36.564 13.892
5.976 36.377 13.886
5.972 36.193 13.883
5.968 36.012 13.875
5.964 35.819 13.869
5.961 35.640 13.876
5.957 35.453 13.883
5.953 35.266 13.884
5.950 35.080 13.882
5.946 34.907 13.881
5.944 34.804 13.872
5.940 34.622 13.860
5.937 34.438 13.866
5.934 34.250 13.884
5.930 34.074 13.888
5.927 33.883 13.885
5.923 33.685 13.884
5.920 33.520 13.876
5.916 33.323 13.866
5.913 33.140 13.866
5.909 32.954 13.875
5.906 32.773 13.877
5.902 32.591 13.873
5.899 32.405 13.869
5.895 32.217 13.873
5.892 32.029 13.881
5.888 31.851 13.893
5.884 31.657 13.888
5.881 31.486 13.868
5.877 31.287 13.869
5.874 31.114 13.877
5.870 30.918 13.875
5.866 30.745 13.880
5.862 30.547 13.879
5.859 30.371 13.879
5.855 30.187 13.888
5.853 30.087 13.894
5.850 29.909 13.892
5.846 29.720 13.891
5.842 29.536 13.896
5.839 29.356 13.896
5.835 29.162 13.884
5.831 28.987 13.879
5.827 28.793 13.875
5.825 28.692 13.868
5.822 28.527 13.870
5.818 28.333 13.883
5.814 28.146 13.881
5.810 27.963 13.871
5.807 27.777 13.875
5.803 27.594 13.877
5.799 27.410 13.869
5.795 27.222 13.871
5.792 27.039 13.888
5.789 26.869 13.898
5.787 26.766 13.904
5.785 26.659 13.902
5.781 26.487 13.900
5.778 26.299 13.891
5.774 26.107 13.879
5.770 25.941 13.870
5.767 25.745 13.865
5.763 25.561 13.868
5.761 25.458 13.872
5.758 25.287 13.875
5.754 25.092 13.878
5.750 24.917 13.881
5.746 24.724 13.872
5.743 24.546 13.867
5.739 24.359 13.882
5.735 24.168 13.887
5.731 23.990 13.886
5.727 23.805 13.886
5.722 23.615 13.883
5.719 23.444 13.878
5.716 23.347 13.874
5.714 23.243 13.878
5.711 23.073 13.880
5.708 22.974 13.874
5.706 22.868 13.871
5.703 22.698 13.866
5.699 22.509 13.869
5.695 22.318 13.872
5.691 22.138 13.875
5.688 21.960 13.870
5.684 21.767 13.875
5.680 21.584 13.881
5.676 21.396 13.869
5.672 21.216 13.860
5.668 21.028 13.864
5.664 20.841 13.878
5.661 20.663 13.886
5.657 20.472 13.893
5.653 20.296 13.902
5.648 20.104 13.899
5.644 19.918 13.910
5.640 19.737 13.919
5.636 19.555 13.914
5.632 19.373 13.912
5.630 19.272 13.905
5.626 19.086 13.898
5.622 18.903 13.894
5.618 18.721 13.896
5.614 18.535 13.906
5.610 18.347 13.904
5.607 18.168 13.905
5.603 17.971 13.909
5.599 17.799 13.900
5.597 17.698 13.899
5.594 17.516 13.891
5.590 17.329 13.889
5.586 17.148 13.896
5.584 17.047 13.894
5.581 16.867 13.895
5.577 16.680 13.897
5.573 16.493 13.892
5.568 16.305 13.880
5.564 16.125 13.870
5.560 15.935 13.860
5.556 15.753 13.860
5.552 15.557 13.879
5.548 15.388 13.895
5.546 15.287 13.901
5.542 15.107 13.902
5.538 14.918 13.897
5.534 14.730 13.891
5.530 14.539 13.880
5.526 14.368 13.879
5.524 14.265 13.875
5.522 14.163 13.878
5.518 13.992 13.875
5.514 13.804 13.870
5.510 13.608 13.867
5.506 13.433 13.869
5.502 13.241 13.870
5.498 13.058 13.869
5.494 12.867 13.860
5.491 12.762 13.853
5.488 12.600 13.860
5.486 12.500 13.866
5.482 12.316 13.855
5.478 12.128 13.851
5.474 11.937 13.871
5.470 11.752 13.882
5.466 11.569 13.886
5.462 11.388 13.889
5.460 11.287 13.887
5.456 11.104 13.884
5.451 10.921 13.872
5.449 10.818 13.873
5.445 10.640 13.874
5.441 10.450 13.877
5.437 10.268 13.884
5.433 10.087 13.886
5.428 9.898 13.880
5.424 9.703 13.884
5.420 9.529 13.898
5.417 9.430 13.892
5.415 9.328 13.896
5.411 9.155 13.893
5.409 9.054 13.886
5.404 8.864 13.873
5.400 8.689 13.863
5.396 8.494 13.869
5.392 8.306 13.892
5.388 8.125 13.899
5.384 7.943 13.894
5.381 7.846 13.893
5.379 7.742 13.880
5.375 7.568 13.874
5.371 7.376 13.877
5.366 7.191 13.872
5.362 7.003 13.875
5.358 6.820 13.868
5.356 6.717 13.866
5.352 6.536 13.863
5.347 6.348 13.870
5.343 6.154 13.875
5.339 5.981 13.877
5.335 5.790 13.877
5.331 5.598 13.870
5.326 5.415 13.864
5.322 5.222 13.862
5.318 5.041 13.860
5.314 4.851 13.851
5.310 4.668 13.848
5.306 4.470 13.850
5.302 4.293 13.849
5.298 4.100 13.855
5.294 3.918 13.855
6.476 59.874 13.853
6.474 59.690 13.865
6.471 59.503 13.872
6.468 59.320 13.863
6.465 59.136 13.860
6.462 58.942 13.854
6.459 58.767 13.842
6.455 58.578 13.841
6.453 58.394 13.854
6.451 58.291 13.855
6.448 58.114 13.859
6.445 57.927 13.853
6.441 57.742 13.851
6.438 57.565 13.847
6.435 57.368 13.841
6.432 57.184 13.851
6.428 56.997 13.856
6.425 56.813 13.851
6.422 56.627 13.851
6.419 56.444 13.860
6.416 56.266 13.868
6.415 56.166 13.871
6.413 56.064 13.861
6.410 55.884 13.853
6.407 55.689 13.852
6.404 55.522 13.846
6.401 55.331 13.850
6.400 55.228 13.861
6.397 55.054 13.864
6.394 54.866 13.854
6.391 54.681 13.853
6.388 54.493 13.854
6.385 54.311 13.856
6.382 54.120 13.853
6.379 53.945 13.847
6.376 53.754 13.846
6.373 53.564 13.851
6.371 53.462 13.850
6.368 53.294 13.850
6.365 53.107 13.850
6.362 52.918 13.856
6.359 52.739 13.853
6.358 52.638 13.858
6.355 52.458 13.864
6.351 52.269 13.861
6.348 52.089 13.844
6.345 51.901 13.841
6.342 51.712 13.859
6.339 51.534 13.862
6.336 51.348 13.867
6.333 51.159 13.878
6.330 50.972 13.875
6.327 50.790 13.867
6.323 50.600 13.860
6.321 50.421 13.871
6.318 50.233 13.880
6.315 50.044 13.882
6.312 49.868 13.884
6.309 49.680 13.872
6.306 49.501 13.855
6.305 49.398 13.848
6.302 49.231 13.852
6.300 49.132 13.857
6.299 49.027 13.853
6.296 48.840 13.856
6.293 48.670 13.855
6.291 48.569 13.854
6.288 48.386 13.849
6.286 48.204 13.859
6.283 48.014 13.868
6.279 47.833 13.863
6.276 47.650 13.855
6.273 47.470 13.848
6.271 47.369 13.842
6.268 47.189 13.846
6.265 47.004 13.848
6.262 46.817 13.847
6.259 46.633 13.854
6.256 46.450 13.863
6.252 46.263 13.868
6.249 46.078 13.869
6.246 45.891 13.865
6.242 45.711 13.863
6.241 45.611 13.870
6.238 45.438 13.870
6.234 45.242 13.860
6.231 45.070 13.863
6.228 44.876 13.877
6.226 44.775 13.873
6.223 44.605 13.867
6.220 44.419 13.870
6.218 44.317 13.874
6.215 44.140 13.869
6.211 43.948 13.875
6.209 43.778 13.893
6.205 43.579 13.892
6.202 43.402 13.876
6.198 43.213 13.879
6.195 43.031 13.891
6.192 42.842 13.898
6.189 42.673 13.891
6.187 42.571 13.878
6.185 42.467 13.878
6.182 42.294 13.878
6.179 42.100 13.877
6.176 41.924 13.873
6.172 41.744 13.867
6.170 41.642 13.860
6.167 41.460 13.868
6.164 41.280 13.879
6.161 41.092 13.884
6.157 40.897 13.888
6.154 40.725 13.889
6.151 40.542 13.891
6.147 40.347 13.885
6.144 40.168 13.876
6.140 39.985 13.874
6.137 39.794 13.880
6.133 39.618 13.888
6.131 39.509 13.891
6.128 39.340 13.887
6.125 39.151 13.888
6.122 38.966 13.889
6.118 38.777 13.883
6.115 38.598 13.882
6.112 38.410 13.884
6.109 38.230 13.879
6.106 38.042 13.879
6.103 37.856 13.882
6.100 37.673 13.878
6.098 37.569 13.873
6.095 37.389 13.876
6.092 37.214 13.878
6.089 37.032 13.877
6.087 36.932 13.879
6.084 36.753 13.881
6.080 36.562 13.892
6.078 36.462 13.889
6.075 36.285 13.881
6.071 36.098 13.873
6.067 35.907 13.864
6.064 35.737 13.864
6.060 35.554 13.876
6.058 35.454 13.883
6.056 35.352 13.881
6.053 35.187 13.880
6.051 35.085 13.883
6.047 34.895 13.881
6.043 34.715 13.872
6.040 34.531 13.868
6.036 34.345 13.885
6.033 34.157 13.903
6.030 33.970 13.901
6.026 33.788 13.893
6.023 33.609 13.889
6.019 33.422 13.878
6.016 33.232 13.870
6.012 33.049 13.885
6.009 32.873 13.888
6.005 32.677 13.890
6.002 32.492 13.887
5.998 32.308 13.886
5.995 32.130 13.889
5.991 31.938 13.896
5.988 31.757 13.904
5.984 31.570 13.885
5.980 31.389 13.872
5.976 31.197 13.881
5.973 31.018 13.881
5.969 30.832 13.884
5.967 30.729 13.882
5.964 30.559 13.887
5.960 30.366 13.886
5.956 30.188 13.891
5.952 29.992 13.894
5.949 29.817 13.887
5.945 29.640 13.891
5.943 29.540 13.898
5.941 29.434 13.895
5.938 29.260 13.886
5.934 29.068 13.875
5.930 28.893 13.872
5.926 28.705 13.871
5.922 28.517 13.873
5.919 28.329 13.892
5.915 28.156 13.892
5.911 27.966 13.879
5.908 27.776 13.883
5.904 27.594 13.886
5.900 27.418 13.877
5.896 27.218 13.874
5.893 27.046 13.888
5.889 26.851 13.892
5.886 26.669 13.896
5.882 26.484 13.900
5.879 26.311 13.892
5.875 26.112 13.887
5.871 25.926 13.880
5.868 25.746 13.875
5.864 25.561 13.875
5.861 25.375 13.877
5.857 25.192 13.880
5.853 25.007 13.877
5.849 24.819 13.873
5.845 24.638 13.865
5.841 24.444 13.870
5.838 24.265 13.885
5.834 24.087 13.887
5.832 23.986 13.889
5.828 23.807 13.892
5.824 23.620 13.892
5.819 23.435 13.888
5.815 23.242 13.884
5.811 23.063 13.882
5.807 22.882 13.876
5.803 22.690 13.867
5.800 22.514 13.872
5.796 22.329 13.880
5.792 22.136 13.877
5.788 21.949 13.873
5.785 21.768 13.878
5.783 21.667 13.877
5.779 21.497 13.877
5.775 21.308 13.867
5.771 21.122 13.864
5.767 20.945 13.873
5.766 20.847 13.882
5.763 20.743 13.880
5.759 20.571 13.881
5.755 20.387 13.885
5.751 20.193 13.893
5.747 20.014 13.899
5.743 19.832 13.912
5.739 19.646 13.907
5.735 19.458 13.896
5.730 19.274 13.892
5.726 19.090 13.892
5.722 18.900 13.893
5.719 18.718 13.899
5.715 18.541 13.909
5.711 18.344 13.904
5.707 18.161 13.904
5.704 17.988 13.900
5.702 17.882 13.898
5.698 17.700 13.889
5.694 17.512 13.881
5.691 17.324 13.884
5.687 17.148 13.896
5.683 16.961 13.898
5.679 16.770 13.904
5.676 16.591 13.903
5.671 16.396 13.893
5.667 16.215 13.882
5.663 16.030 13.872
5.659 15.849 13.862
5.655 15.659 13.870
5.651 15.466 13.888
5.647 15.289 13.895
5.643 15.102 13.897
5.639 14.921 13.901
5.635 14.738 13.894
5.631 14.540 13.881
5.627 14.361 13.884
5.623 14.175 13.882
5.619 13.985 13.877
5.615 13.795 13.875
5.611 13.617 13.871
5.607 13.432 13.870
5.603 13.247 13.869
5.599 13.049 13.866
5.595 12.875 13.860
5.591 12.681 13.859
5.587 12.500 13.865
5.582 12.308 13.859
5.578 12.125 13.855
5.575 11.942 13.871
5.571 11.757 13.887
5.567 11.572 13.886
5.563 11.392 13.887
5.558 11.193 13.890
5.554 11.014 13.886
5.550 10.826 13.880
5.548 10.725 13.875
5.544 10.549 13.879
5.539 10.355 13.882
5.535 10.180 13.887
5.531 9.990 13.882
5.526 9.794 13.872
5.522 9.612 13.883
5.518 9.434 13.891
5.516 9.335 13.895
5.514 9.233 13.888
5.510 9.071 13.883
5.508 8.969 13.883
5.505 8.863 13.873
5.501 8.678 13.864
5.497 8.497 13.874
5.493 8.309 13.894
5.489 8.128 13.901
5.484 7.944 13.891
5.482 7.843 13.888
5.478 7.656 13.881
5.474 7.472 13.881
5.471 7.368 13.873
5.467 7.195 13.870
5.463 6.998 13.873
5.459 6.814 13.870
5.454 6.631 13.864
5.450 6.437 13.864
5.446 6.253 13.867
5.442 6.072 13.866
5.438 5.882 13.868
5.433 5.692 13.868
5.429 5.511 13.863
5.425 5.318 13.863
5.421 5.136 13.860
5.417 4.939 13.850
5.413 4.759 13.843
5.408 4.567 13.843
5.404 4.378 13.838
5.401 4.209 13.845
5.399 4.098 13.855
5.397 3.999 13.852
6.578 59.964 13.838
6.575 59.786 13.860
6.573 59.598 13.871
6.570 59.409 13.867
6.567 59.231 13.859
6.564 59.044 13.849
6.560 58.855 13.839
6.557 58.675 13.836
6.554 58.490 13.838
6.551 58.294 13.853
6.548 58.102 13.855
6.545 57.941 13.849
6.543 57.838 13.855
6.542 57.736 13.848
6.538 57.558 13.847
6.535 57.368 13.842
6.532 57.180 13.848
6.529 57.003 13.856
6.526 56.814 13.853
6.523 56.631 13.847
6.520 56.433 13.857
6.517 56.261 13.868
6.514 56.069 13.862
6.511 55.891 13.858
6.509 55.799 13.866
6.508 55.690 13.860
6.505 55.515 13.849
6.502 55.331 13.848
6.499 55.139 13.859
6.496 54.966 13.850
6.493 54.776 13.846
6.490 54.579 13.852
6.487 54.400 13.857
6.484 54.221 13.857
6.481 54.030 13.846
6.478 53.848 13.836
6.476 53.748 13.841
6.474 53.579 13.851
6.472 53.477 13.851
6.469 53.288 13.847
6.466 53.106 13.848
6.463 52.917 13.858
6.460 52.741 13.853
6.456 52.546 13.852
6.453 52.360 13.857
6.450 52.183 13.846
6.447 51.991 13.835
6.444 51.817 13.845
6.441 51.618 13.857
6.438 51.438 13.857
6.435 51.253 13.867
6.432 51.072 13.869
6.428 50.876 13.866
6.425 50.696 13.856
6.422 50.515 13.857
6.420 50.324 13.870
6.417 50.152 13.871
6.415 50.050 13.873
6.414 49.948 13.869
6.411 49.774 13.868
6.408 49.590 13.855
6.405 49.404 13.845
6.402 49.223 13.843
6.399 49.031 13.844
6.397 48.856 13.853
6.395 48.753 13.860
6.392 48.570 13.857
6.389 48.388 13.847
6.386 48.201 13.859
6.383 48.013 13.869
6.380 47.836 13.864
6.377 47.649 13.856
6.375 47.549 13.850
6.372 47.376 13.847
6.369 47.188 13.851
6.365 46.995 13.854
6.362 46.817 13.852
6.359 46.631 13.854
6.356 46.452 13.862
6.353 46.265 13.867
6.350 46.078 13.865
6.346 45.890 13.861
6.343 45.712 13.869
6.340 45.523 13.874
6.336 45.347 13.868
6.335 45.243 13.868
6.331 45.060 13.869
6.328 44.881 13.881
6.325 44.695 13.881
6.323 44.592 13.873
6.320 44.417 13.873
6.317 44.231 13.869
6.314 44.051 13.872
6.310 43.860 13.888
6.307 43.677 13.894
6.304 43.488 13.879
6.301 43.317 13.868
6.297 43.119 13.874
6.294 42.945 13.887
6.293 42.841 13.895
6.289 42.664 13.891
6.287 42.560 13.879
6.284 42.385 13.877
6.281 42.200 13.878
6.278 42.017 13.874
6.274 41.829 13.873
6.271 41.657 13.870
6.269 41.553 13.874
6.266 41.364 13.877
6.263 41.176 13.886
6.260 41.004 13.889
6.256 40.817 13.889
6.253 40.625 13.891
6.249 40.442 13.891
6.246 40.255 13.884
6.242 40.076 13.875
6.239 39.890 13.875
6.235 39.702 13.881
6.232 39.527 13.885
6.229 39.330 13.885
6.225 39.151 13.887
6.222 38.964 13.886
6.219 38.780 13.881
6.216 38.603 13.883
6.212 38.410 13.885
6.211 38.308 13.879
6.208 38.136 13.877
6.205 37.950 13.884
6.202 37.761 13.883
6.199 37.582 13.877
6.195 37.393 13.882
6.192 37.210 13.880
6.189 37.028 13.873
6.186 36.841 13.870
6.184 36.740 13.875
6.181 36.567 13.888
6.179 36.464 13.889
6.175 36.293 13.887
6.174 36.198 13.884
6.171 36.094 13.874
6.168 35.913 13.865
6.164 35.736 13.866
6.162 35.632 13.876
6.159 35.456 13.888
6.155 35.270 13.890
6.151 35.084 13.884
6.147 34.896 13.879
6.144 34.714 13.875
6.140 34.530 13.868
6.137 34.340 13.890
6.134 34.162 13.913
6.130 33.978 13.908
6.127 33.796 13.899
6.123 33.597 13.889
6.119 33.415 13.873
6.116 33.243 13.865
6.113 33.048 13.878
6.109 32.868 13.884
6.107 32.767 13.881
6.104 32.584 13.882
6.100 32.406 13.885
6.097 32.217 13.893
6.093 32.029 13.893
6.090 31.852 13.898
6.086 31.670 13.893
6.084 31.570 13.886
6.080 31.383 13.873
6.077 31.201 13.881
6.073 31.018 13.884
6.069 30.828 13.885
6.066 30.642 13.894
6.062 30.465 13.887
6.058 30.273 13.889
6.055 30.098 13.894
6.051 29.904 13.890
6.047 29.719 13.888
6.044 29.541 13.892
6.040 29.349 13.892
6.036 29.170 13.878
6.032 28.977 13.872
6.029 28.799 13.872
6.025 28.612 13.869
6.021 28.427 13.888
6.018 28.242 13.902
6.014 28.053 13.891
6.010 27.873 13.888
6.007 27.693 13.891
6.003 27.501 13.886
6.000 27.399 13.878
5.997 27.226 13.875
5.993 27.044 13.883
5.990 26.852 13.888
5.986 26.676 13.890
5.983 26.490 13.898
5.981 26.381 13.900
5.978 26.217 13.895
5.974 26.020 13.895
5.970 25.830 13.886
5.967 25.662 13.880
5.963 25.467 13.883
5.959 25.277 13.884
5.956 25.099 13.881
5.952 24.910 13.876
5.948 24.729 13.871
5.944 24.545 13.870
5.940 24.357 13.877
5.936 24.169 13.889
5.932 23.998 13.894
5.930 23.892 13.892
5.926 23.715 13.897
5.922 23.525 13.896
5.918 23.348 13.885
5.914 23.158 13.881
5.910 22.968 13.878
5.906 22.783 13.868
5.902 22.607 13.872
5.900 22.502 13.885
5.897 22.324 13.895
5.893 22.134 13.890
5.889 21.960 13.883
5.886 21.779 13.888
5.884 21.682 13.887
5.881 21.577 13.893
5.878 21.399 13.888
5.874 21.223 13.882
5.870 21.028 13.883
5.866 20.848 13.889
5.862 20.653 13.881
5.858 20.482 13.878
5.854 20.284 13.891
5.850 20.102 13.897
5.846 19.925 13.903
5.841 19.738 13.907
5.837 19.553 13.894
5.833 19.361 13.882
5.829 19.189 13.887
5.825 18.993 13.895
5.821 18.810 13.898
5.817 18.626 13.912
5.814 18.440 13.917
5.810 18.267 13.908
5.808 18.162 13.900
5.804 17.975 13.888
5.800 17.797 13.873
5.798 17.694 13.872
5.795 17.518 13.867
5.791 17.327 13.873
5.787 17.141 13.889
5.784 16.958 13.896
5.780 16.776 13.906
5.776 16.586 13.906
5.772 16.406 13.895
5.768 16.214 13.885
5.764 16.033 13.874
5.761 15.930 13.864
5.757 15.754 13.863
5.755 15.654 13.873
5.751 15.472 13.888
5.748 15.296 13.896
5.745 15.193 13.892
5.742 15.013 13.900
5.739 14.913 13.906
5.735 14.726 13.895
5.731 14.550 13.882
5.727 14.359 13.880
5.723 14.175 13.878
5.721 14.073 13.872
5.717 13.893 13.872
5.713 13.719 13.871
5.711 13.615 13.872
5.709 13.514 13.866
5.705 13.336 13.862
5.701 13.146 13.858
5.697 12.967 13.855
5.693 12.779 13.850
5.689 12.589 13.858
5.685 12.397 13.864
5.681 12.221 13.855
5.677 12.036 13.857
5.675 11.934 13.869
5.671 11.760 13.881
5.667 11.570 13.883
5.663 11.383 13.883
5.659 11.203 13.889
5.655 11.013 13.892
5.651 10.821 13.888
5.647 10.645 13.890
5.642 10.453 13.891
5.638 10.267 13.892
5.634 10.083 13.892
5.629 9.898 13.877
5.627 9.798 13.868
5.623 9.607 13.873
5.619 9.438 13.884
5.617 9.340 13.893
5.614 9.236 13.888
5.610 9.053 13.880
5.606 8.877 13.873
5.601 8.687 13.871
5.599 8.582 13.877
5.595 8.402 13.893
5.591 8.221 13.909
5.587 8.029 13.905
5.583 7.847 13.891
5.578 7.659 13.888
5.576 7.558 13.883
5.572 7.379 13.874
5.567 7.184 13.868
5.564 7.011 13.869
5.559 6.813 13.870
5.555 6.627 13.864
5.551 6.439 13.865
5.547 6.257 13.869
5.543 6.077 13.866
5.540 5.969 13.871
5.536 5.791 13.877
5.534 5.690 13.872
5.530 5.501 13.869
5.526 5.328 13.872
5.524 5.227 13.879
5.520 5.047 13.873
5.517 4.948 13.862
5.515 4.845 13.861
5.511 4.668 13.856
5.507 4.476 13.848
5.503 4.281 13.844
5.500 4.116 13.854
5.497 4.012 13.852
6.678 59.963 13.847
6.676 59.781 13.860
6.673 59.596 13.869
6.670 59.419 13.868
6.667 59.226 13.859
6.664 59.039 13.850
6.661 58.861 13.840
6.658 58.675 13.837
6.655 58.476 13.838
6.652 58.305 13.848
6.649 58.108 13.851
6.645 57.934 13.846
6.642 57.740 13.846
6.639 57.557 13.841
6.636 57.373 13.837
6.633 57.192 13.844
6.631 57.089 13.855
6.628 56.904 13.862
6.625 56.719 13.859
6.622 56.536 13.859
6.619 56.346 13.869
6.616 56.160 13.870
6.613 55.983 13.868
6.610 55.796 13.866
6.608 55.696 13.858
6.605 55.520 13.850
6.602 55.326 13.850
6.599 55.136 13.861
6.596 54.961 13.854
6.593 54.769 13.852
6.591 54.590 13.860
6.588 54.403 13.865
6.586 54.302 13.872
6.583 54.126 13.867
6.580 53.945 13.854
6.577 53.756 13.848
6.575 53.656 13.844
6.572 53.476 13.851
6.569 53.287 13.854
6.566 53.104 13.855
6.563 52.923 13.860
6.560 52.732 13.854
6.557 52.552 13.848
6.554 52.367 13.848
6.550 52.181 13.839
6.547 51.995 13.832
6.544 51.811 13.845
6.541 51.623 13.853
6.538 51.435 13.855
6.535 51.254 13.865
6.532 51.069 13.863
6.529 50.880 13.857
6.526 50.698 13.848
6.523 50.519 13.852
6.520 50.327 13.867
6.517 50.135 13.867
6.514 49.963 13.862
6.513 49.860 13.867
6.510 49.686 13.865
6.507 49.499 13.849
6.505 49.394 13.839
6.502 49.223 13.839
6.500 49.033 13.842
6.497 48.844 13.855
6.494 48.672 13.862
6.491 48.482 13.849
6.487 48.284 13.844
6.485 48.125 13.859
6.483 48.018 13.867
6.482 47.913 13.862
6.479 47.749 13.857
6.475 47.558 13.850
6.472 47.372 13.843
6.469 47.185 13.853
6.466 47.011 13.859
6.464 46.904 13.860
6.461 46.730 13.860
6.458 46.535 13.863
6.455 46.356 13.865
6.451 46.169 13.866
6.448 45.988 13.862
6.445 45.801 13.873
6.442 45.619 13.891
6.440 45.519 13.889
6.437 45.343 13.882
6.433 45.157 13.873
6.430 44.973 13.876
6.428 44.873 13.883
6.425 44.698 13.881
6.422 44.511 13.878
6.419 44.322 13.881
6.415 44.134 13.876
6.412 43.955 13.887
6.409 43.764 13.900
6.406 43.593 13.888
6.404 43.495 13.870
6.402 43.393 13.866
6.399 43.216 13.866
6.396 43.032 13.878
6.393 42.847 13.883
6.390 42.663 13.883
6.386 42.476 13.879
6.383 42.291 13.880
6.380 42.106 13.883
6.376 41.921 13.886
6.373 41.735 13.883
6.370 41.550 13.880
6.367 41.378 13.881
6.363 41.183 13.879
6.360 40.992 13.881
6.357 40.824 13.883
6.355 40.720 13.880
6.351 40.538 13.885
6.348 40.353 13.884
6.344 40.164 13.878
6.341 39.989 13.873
6.339 39.887 13.874
6.336 39.706 13.878
6.332 39.518 13.887
6.329 39.341 13.887
6.326 39.143 13.890
6.322 38.971 13.889
6.319 38.780 13.880
6.316 38.590 13.883
6.313 38.415 13.881
6.310 38.227 13.878
6.306 38.040 13.880
6.304 37.859 13.887
6.300 37.669 13.887
6.297 37.488 13.887
6.294 37.303 13.889
6.291 37.120 13.881
6.287 36.930 13.874
6.284 36.746 13.872
6.281 36.566 13.882
6.277 36.375 13.894
6.274 36.203 13.883
6.270 36.006 13.866
6.266 35.821 13.866
6.262 35.636 13.876
6.259 35.457 13.892
6.255 35.267 13.899
6.251 35.085 13.885
6.248 34.903 13.879
6.244 34.707 13.878
6.241 34.534 13.869
6.237 34.352 13.892
6.234 34.154 13.914
6.231 33.975 13.909
6.227 33.786 13.899
6.223 33.602 13.892
6.220 33.423 13.877
6.218 33.319 13.865
6.215 33.149 13.865
6.211 32.953 13.869
6.207 32.774 13.867
6.204 32.587 13.868
6.201 32.407 13.875
6.199 32.307 13.886
6.195 32.132 13.896
6.192 31.939 13.897
6.188 31.754 13.896
6.184 31.567 13.879
6.180 31.385 13.870
6.177 31.209 13.879
6.175 31.106 13.879
6.172 30.930 13.882
6.168 30.735 13.886
6.164 30.556 13.883
6.160 30.369 13.878
6.157 30.180 13.880
6.153 30.004 13.881
6.149 29.813 13.884
6.145 29.624 13.883
6.142 29.450 13.888
6.138 29.259 13.882
6.134 29.081 13.870
6.132 28.982 13.873
6.130 28.877 13.869
6.127 28.705 13.867
6.123 28.520 13.876
6.120 28.340 13.894
6.116 28.142 13.897
6.112 27.972 13.890
6.110 27.868 13.891
6.106 27.689 13.888
6.103 27.504 13.884
6.099 27.321 13.873
6.095 27.130 13.874
6.092 26.946 13.885
6.088 26.761 13.888
6.085 26.578 13.899
6.081 26.396 13.902
6.077 26.208 13.895
6.074 26.022 13.897
6.070 25.838 13.888
6.067 25.652 13.879
6.063 25.468 13.885
6.060 25.292 13.886
6.057 25.191 13.879
6.054 25.006 13.873
6.050 24.824 13.868
6.046 24.631 13.871
6.042 24.456 13.879
6.038 24.271 13.888
6.036 24.169 13.897
6.032 23.992 13.904
6.028 23.805 13.902
6.024 23.622 13.903
6.020 23.434 13.897
6.016 23.243 13.886
6.012 23.070 13.887
6.008 22.876 13.882
6.004 22.696 13.880
6.000 22.508 13.894
5.997 22.336 13.907
5.995 22.238 13.902
5.993 22.130 13.901
5.989 21.959 13.888
5.985 21.769 13.887
5.982 21.593 13.892
5.978 21.394 13.890
5.974 21.212 13.887
5.970 21.030 13.889
5.966 20.848 13.892
5.962 20.660 13.880
5.958 20.477 13.879
5.954 20.291 13.896
5.950 20.111 13.898
5.945 19.921 13.892
5.941 19.732 13.891
5.937 19.545 13.879
5.933 19.367 13.871
5.929 19.184 13.882
5.925 18.994 13.894
5.921 18.817 13.899
5.917 18.628 13.910
5.914 18.438 13.911
5.910 18.258 13.901
5.906 18.070 13.889
5.902 17.881 13.872
5.898 17.703 13.865
5.895 17.508 13.864
5.891 17.332 13.872
5.889 17.227 13.876
5.886 17.052 13.887
5.882 16.861 13.893
5.878 16.683 13.900
5.874 16.498 13.893
5.870 16.304 13.880
5.866 16.123 13.874
5.861 15.935 13.870
5.857 15.757 13.870
5.853 15.567 13.877
5.849 15.378 13.887
5.845 15.196 13.892
5.842 15.014 13.904
5.837 14.827 13.905
5.833 14.646 13.888
5.829 14.450 13.882
5.827 14.347 13.885
5.823 14.181 13.883
5.821 14.080 13.877
5.817 13.901 13.878
5.815 13.801 13.882
5.813 13.700 13.876
5.809 13.522 13.868
5.805 13.342 13.859
5.801 13.143 13.851
5.797 12.963 13.848
5.793 12.773 13.847
5.789 12.588 13.853
5.785 12.411 13.860
5.781 12.222 13.855
5.777 12.035 13.856
5.773 11.841 13.867
5.769 11.672 13.876
5.765 11.475 13.881
5.761 11.282 13.884
5.757 11.118 13.886
5.753 10.922 13.890
5.748 10.723 13.892
5.744 10.548 13.893
5.740 10.367 13.894
5.736 10.171 13.894
5.731 9.987 13.886
5.727 9.803 13.868
5.723 9.617 13.866
5.720 9.514 13.877
5.717 9.347 13.889
5.715 9.256 13.885
5.712 9.144 13.888
5.708 8.962 13.878
5.703 8.775 13.877
5.699 8.589 13.881
5.695 8.407 13.894
5.691 8.221 13.907
5.687 8.039 13.901
5.682 7.840 13.892
5.678 7.661 13.894
5.674 7.467 13.891
5.670 7.293 13.878
5.668 7.190 13.870
5.665 7.083 13.873
5.661 6.914 13.874
5.657 6.722 13.876
5.653 6.533 13.872
5.649 6.351 13.878
5.644 6.158 13.884
5.640 5.982 13.885
5.638 5.881 13.877
5.634 5.702 13.871
5.630 5.508 13.871
5.625 5.321 13.869
5.621 5.130 13.871
5.617 4.946 13.871
5.613 4.760 13.862
5.609 4.571 13.852
5.605 4.387 13.841
5.603 4.285 13.845
5.599 4.107 13.853
5.596 3.922 13.858
6.778 59.956 13.862
6.775 59.788 13.859
6.774 59.690 13.870
6.772 59.587 13.868
6.770 59.418 13.867
6.767 59.234 13.863
6.763 59.042 13.859
6.760 58.848 13.850
6.757 58.679 13.844
6.754 58.486 13.846
6.751 58.302 13.849
6.748 58.105 13.853
6.745 57.925 13.849
6.742 57.754 13.847
6.740 57.655 13.851
6.738 57.553 13.842
6.735 57.372 13.837
6.732 57.198 13.841
6.730 57.097 13.854
6.728 56.988 13.854
6.726 56.813 13.855
6.722 56.623 13.851
6.719 56.443 13.857
6.717 56.263 13.859
6.715 56.162 13.862
6.712 55.979 13.864
6.709 55.790 13.867
6.706 55.607 13.859
6.703 55.422 13.853
6.700 55.239 13.861
6.697 55.045 13.868
6.694 54.868 13.862
6.691 54.681 13.867
6.688 54.490 13.871
6.685 54.310 13.873
6.684 54.205 13.867
6.681 54.024 13.858
6.678 53.849 13.850
6.675 53.670 13.848
6.672 53.475 13.853
6.669 53.290 13.854
6.666 53.110 13.852
6.662 52.917 13.855
6.659 52.732 13.851
6.656 52.552 13.845
6.653 52.368 13.846
6.651 52.267 13.851
6.648 52.087 13.844
6.645 51.903 13.847
6.642 51.719 13.859
6.639 51.536 13.858
6.636 51.342 13.863
6.633 51.159 13.867
6.630 50.980 13.857
6.626 50.785 13.849
6.623 50.608 13.848
6.621 50.423 13.864
6.618 50.234 13.870
6.615 50.053 13.862
6.612 49.863 13.864
6.609 49.675 13.859
6.606 49.501 13.848
6.604 49.401 13.840
6.602 49.218 13.840
6.599 49.036 13.844
6.596 48.858 13.863
6.593 48.659 13.870
6.590 48.478 13.845
6.587 48.308 13.840
6.585 48.204 13.849
6.582 48.020 13.857
6.579 47.827 13.858
6.576 47.650 13.854
6.573 47.462 13.845
6.570 47.282 13.844
6.567 47.097 13.855
6.564 46.909 13.856
6.560 46.725 13.852
6.557 46.547 13.854
6.554 46.349 13.856
6.551 46.173 13.866
6.547 45.983 13.865
6.544 45.812 13.878
6.543 45.706 13.884
6.539 45.523 13.892
6.536 45.336 13.888
6.533 45.154 13.879
6.529 44.973 13.879
6.526 44.783 13.881
6.523 44.604 13.876
6.519 44.410 13.873
6.516 44.237 13.871
6.513 44.049 13.877
6.510 43.865 13.895
6.507 43.674 13.890
6.503 43.486 13.870
6.500 43.307 13.861
6.497 43.130 13.865
6.495 43.023 13.874
6.492 42.848 13.880
6.489 42.661 13.877
6.485 42.474 13.871
6.482 42.298 13.873
6.479 42.106 13.877
6.476 41.923 13.887
6.472 41.738 13.885
6.469 41.555 13.880
6.465 41.363 13.881
6.462 41.187 13.876
6.459 40.997 13.870
6.455 40.819 13.874
6.452 40.626 13.879
6.449 40.447 13.886
6.447 40.347 13.886
6.444 40.166 13.888
6.440 39.987 13.883
6.436 39.793 13.881
6.433 39.608 13.885
6.430 39.431 13.888
6.426 39.248 13.885
6.423 39.056 13.891
6.420 38.868 13.884
6.417 38.691 13.880
6.413 38.507 13.879
6.410 38.321 13.876
6.407 38.137 13.875
6.404 37.946 13.878
6.401 37.762 13.883
6.398 37.585 13.882
6.395 37.397 13.883
6.391 37.204 13.880
6.388 37.029 13.868
6.385 36.843 13.860
6.381 36.653 13.864
6.378 36.475 13.879
6.374 36.281 13.883
6.371 36.101 13.872
6.367 35.909 13.859
6.363 35.736 13.864
6.360 35.548 13.885
6.356 35.360 13.900
6.352 35.181 13.889
6.348 34.984 13.877
6.345 34.812 13.875
6.341 34.619 13.865
6.338 34.442 13.871
6.334 34.246 13.892
6.331 34.068 13.894
6.328 33.884 13.886
6.326 33.782 13.888
6.322 33.608 13.883
6.319 33.422 13.873
6.315 33.237 13.865
6.312 33.049 13.869
6.308 32.862 13.867
6.305 32.684 13.865
6.301 32.488 13.869
6.298 32.321 13.888
6.294 32.124 13.895
6.291 31.940 13.892
6.287 31.752 13.890
6.283 31.571 13.870
6.279 31.385 13.867
6.276 31.200 13.881
6.273 31.022 13.890
6.269 30.833 13.894
6.265 30.641 13.888
6.261 30.465 13.880
6.258 30.280 13.875
6.254 30.089 13.874
6.250 29.906 13.879
6.247 29.724 13.884
6.243 29.533 13.887
6.239 29.351 13.887
6.235 29.166 13.878
6.231 28.985 13.870
6.228 28.793 13.874
6.224 28.616 13.875
6.222 28.515 13.877
6.219 28.331 13.899
6.215 28.157 13.903
6.211 27.966 13.900
6.207 27.781 13.897
6.204 27.597 13.891
6.200 27.405 13.882
6.196 27.226 13.871
6.192 27.039 13.877
6.189 26.860 13.881
6.185 26.671 13.887
6.182 26.487 13.899
6.178 26.304 13.893
6.175 26.116 13.893
6.171 25.932 13.891
6.167 25.742 13.882
6.164 25.557 13.881
6.160 25.387 13.884
6.157 25.194 13.880
6.154 25.094 13.875
6.151 24.910 13.867
6.147 24.728 13.875
6.143 24.538 13.885
6.139 24.361 13.896
6.136 24.180 13.906
6.131 23.991 13.909
6.129 23.890 13.904
6.125 23.718 13.900
6.121 23.525 13.899
6.117 23.348 13.893
6.113 23.153 13.884
6.109 22.967 13.882
6.105 22.791 13.881
6.101 22.610 13.883
6.097 22.412 13.896
6.094 22.238 13.905
6.090 22.042 13.891
6.086 21.861 13.882
6.082 21.680 13.889
6.081 21.580 13.896
6.077 21.407 13.894
6.073 21.222 13.895
6.071 21.120 13.892
6.067 20.941 13.890
6.063 20.747 13.883
6.059 20.570 13.875
6.055 20.382 13.885
6.051 20.196 13.895
6.047 20.025 13.884
6.044 19.918 13.883
6.040 19.739 13.875
6.035 19.542 13.868
6.032 19.367 13.865
6.028 19.180 13.874
6.024 19.001 13.891
6.022 18.895 13.891
6.018 18.714 13.895
6.014 18.541 13.904
6.010 18.348 13.899
6.007 18.163 13.883
6.003 17.977 13.869
5.999 17.789 13.860
5.995 17.601 13.860
5.992 17.418 13.864
5.988 17.241 13.876
5.984 17.050 13.884
5.981 16.863 13.886
5.977 16.683 13.892
5.973 16.493 13.886
5.968 16.307 13.868
5.964 16.125 13.868
5.960 15.934 13.868
5.956 15.751 13.872
5.952 15.567 13.883
5.948 15.379 13.889
5.944 15.199 13.897
5.942 15.097 13.908
5.938 14.916 13.915
5.934 14.742 13.903
5.932 14.636 13.887
5.928 14.457 13.877
5.926 14.355 13.882
5.922 14.181 13.885
5.918 13.985 13.885
5.914 13.806 13.888
5.910 13.610 13.883
5.906 13.431 13.871
5.904 13.328 13.862
5.900 13.148 13.854
5.896 12.970 13.851
5.892 12.776 13.851
5.888 12.591 13.853
5.884 12.399 13.856
5.880 12.222 13.856
5.876 12.036 13.855
5.872 11.840 13.866
5.868 11.661 13.881
5.864 11.484 13.885
5.860 11.300 13.884
5.858 11.201 13.888
5.855 11.100 13.881
5.851 10.916 13.885
5.848 10.739 13.892
5.845 10.639 13.896
5.841 10.451 13.896
5.837 10.276 13.901
5.833 10.084 13.895
5.830 9.980 13.885
5.826 9.801 13.868
5.821 9.615 13.864
5.817 9.425 13.877
5.813 9.243 13.885
5.809 9.052 13.881
5.804 8.868 13.875
5.800 8.689 13.874
5.796 8.496 13.882
5.792 8.310 13.896
5.788 8.127 13.897
5.783 7.937 13.892
5.779 7.750 13.894
5.775 7.564 13.893
5.771 7.376 13.878
5.766 7.194 13.870
5.762 6.999 13.869
5.758 6.818 13.871
5.754 6.630 13.870
5.749 6.443 13.875
5.745 6.260 13.883
5.741 6.068 13.887
5.737 5.884 13.884
5.733 5.696 13.871
5.728 5.505 13.864
5.724 5.317 13.863
5.720 5.136 13.867
5.716 4.951 13.872
5.712 4.760 13.868
5.708 4.571 13.859
5.704 4.384 13.846
5.700 4.200 13.849
5.696 4.004 13.857
6.876 59.961 13.848
6.874 59.789 13.863
6.871 59.605 13.868
6.869 59.497 13.874
6.867 59.319 13.874
6.864 59.135 13.876
6.861 58.947 13.872
6.857 58.758 13.868
6.854 58.579 13.865
6.851 58.387 13.866
6.848 58.205 13.871
6.845 58.026 13.868
6.843 57.928 13.858
6.842 57.825 13.862
6.839 57.656 13.860
6.835 57.460 13.847
6.832 57.276 13.843
6.829 57.095 13.858
6.826 56.906 13.861
6.823 56.724 13.857
6.819 56.534 13.856
6.816 56.343 13.857
6.813 56.166 13.851
6.810 55.984 13.850
6.807 55.788 13.860
6.804 55.604 13.857
6.802 55.431 13.849
6.800 55.330 13.845
6.797 55.146 13.855
6.796 55.044 13.861
6.793 54.872 13.856
6.790 54.686 13.861
6.788 54.594 13.858
6.787 54.484 13.864
6.784 54.303 13.868
6.781 54.128 13.870
6.778 53.940 13.864
6.775 53.753 13.857
6.772 53.564 13.864
6.769 53.378 13.870
6.766 53.200 13.862
6.763 53.015 13.865
6.759 52.824 13.865
6.756 52.637 13.856
6.753 52.459 13.852
6.750 52.275 13.850
6.748 52.173 13.846
6.745 52.000 13.845
6.742 51.808 13.852
6.739 51.622 13.858
6.736 51.441 13.853
6.733 51.256 13.857
6.729 51.061 13.852
6.726 50.886 13.844
6.723 50.702 13.839
6.720 50.517 13.851
6.718 50.333 13.864
6.714 50.135 13.858
6.712 49.964 13.858
6.709 49.774 13.858
6.706 49.584 13.849
[truncated: 6,175,587 more chars]
