# Supplementary material for: Viewpoint Planning for Range Sensors Using Feature Cluster Constrained Spaces for Robot Vision Systems
Source: Sensors (Basel). 2023 Sep 18;23(18):7964. doi: 10.3390/s23187964 (PMC10537344; doi:10.3390/s23187964)
Supplement: Supplementary file 1 [file sensors-23-07964-s001.zip › Academic Example CMM/measurements/z4.xyz]

0.152 58.995 13.810
0.265 59.929 13.873
0.263 59.779 13.881
0.262 59.699 13.876
0.260 59.542 13.874
0.255 59.148 13.872
0.251 58.918 13.864
0.249 58.754 13.866
0.247 58.589 13.876
0.244 58.432 13.883
0.242 58.277 13.873
0.240 58.117 13.869
0.237 57.948 13.888
0.149 52.183 13.856
0.147 52.103 13.860
0.366 60.063 13.799
0.365 59.936 13.815
0.363 59.789 13.856
0.361 59.633 13.869
0.359 59.479 13.867
0.357 59.296 13.865
0.355 59.149 13.867
0.353 58.982 13.864
0.351 58.834 13.877
0.348 58.668 13.884
0.346 58.512 13.879
0.344 58.350 13.867
0.341 58.206 13.852
0.339 58.039 13.867
0.336 57.878 13.874
0.334 57.722 13.867
0.331 57.559 13.880
0.329 57.401 13.893
0.327 57.239 13.901
0.324 57.082 13.899
0.322 56.923 13.898
0.320 56.765 13.890
0.317 56.608 13.879
0.315 56.452 13.862
0.313 56.290 13.898
0.311 56.133 13.911
0.309 55.970 13.892
0.307 55.819 13.895
0.305 55.653 13.906
0.303 55.498 13.896
0.301 55.341 13.898
0.298 55.185 13.890
0.296 55.024 13.895
0.294 54.867 13.902
0.291 54.706 13.896
0.288 54.550 13.908
0.286 54.388 13.911
0.283 54.233 13.901
0.280 54.075 13.909
0.277 53.916 13.912
0.275 53.757 13.911
0.272 53.600 13.906
0.269 53.442 13.905
0.266 53.283 13.899
0.264 53.128 13.895
0.262 52.967 13.905
0.259 52.811 13.908
0.257 52.650 13.901
0.254 52.497 13.894
0.252 52.335 13.884
0.250 52.254 13.883
0.247 52.029 13.894
0.244 51.863 13.883
0.242 51.705 13.902
0.240 51.546 13.894
0.237 51.386 13.884
0.235 51.236 13.874
0.232 51.079 13.866
0.230 50.915 13.868
0.226 50.682 13.863
0.466 60.067 13.789
0.464 59.941 13.819
0.463 59.786 13.837
0.461 59.622 13.860
0.459 59.472 13.866
0.457 59.307 13.865
0.454 59.148 13.867
0.452 58.994 13.867
0.450 58.828 13.870
0.448 58.670 13.873
0.446 58.514 13.873
0.443 58.353 13.862
0.440 58.197 13.850
0.438 58.046 13.860
0.436 57.877 13.865
0.433 57.720 13.863
0.431 57.563 13.870
0.428 57.403 13.879
0.426 57.239 13.883
0.423 57.087 13.882
0.421 56.926 13.884
0.418 56.777 13.818
0.416 56.614 13.827
0.414 56.461 13.825
0.412 56.297 13.831
0.411 56.137 13.894
0.409 55.975 13.886
0.407 55.814 13.887
0.405 55.656 13.893
0.402 55.503 13.885
0.400 55.340 13.891
0.398 55.184 13.884
0.395 55.028 13.884
0.393 54.867 13.889
0.390 54.709 13.889
0.388 54.548 13.897
0.385 54.390 13.897
0.382 54.239 13.884
0.379 54.075 13.885
0.377 53.920 13.893
0.374 53.751 13.898
0.371 53.607 13.898
0.368 53.443 13.894
0.366 53.288 13.888
0.363 53.126 13.882
0.361 52.966 13.890
0.358 52.810 13.894
0.356 52.652 13.893
0.354 52.498 13.895
0.351 52.339 13.887
0.349 52.181 13.893
0.346 52.017 13.880
0.344 51.866 13.879
0.342 51.703 13.891
0.339 51.547 13.896
0.337 51.396 13.885
0.334 51.234 13.874
0.332 51.074 13.874
0.330 50.927 13.886
0.327 50.748 13.903
0.325 50.601 13.914
0.322 50.444 13.916
0.320 50.283 13.920
0.317 50.126 13.921
0.315 49.964 13.911
0.312 49.815 13.903
0.310 49.653 13.907
0.307 49.488 13.925
0.304 49.331 13.933
0.302 49.177 13.923
0.299 49.022 13.910
0.296 48.862 13.907
0.294 48.709 13.893
0.291 48.550 13.881
0.289 48.393 13.899
0.287 48.233 13.930
0.284 48.075 13.916
0.282 47.920 13.892
0.280 47.842 13.883
0.278 47.692 13.887
0.276 47.525 13.892
0.274 47.369 13.897
0.272 47.212 13.903
0.270 47.055 13.907
0.267 46.898 13.910
0.265 46.740 13.914
0.262 46.581 13.910
0.260 46.427 13.895
0.257 46.267 13.883
0.254 46.113 13.879
0.252 45.955 13.872
0.249 45.799 13.866
0.246 45.640 13.876
0.243 45.486 13.875
0.241 45.327 13.865
0.238 45.168 13.875
0.235 45.011 13.884
0.232 44.854 13.869
0.230 44.698 13.867
0.226 44.461 13.877
0.224 44.379 13.874
0.222 44.231 13.868
0.219 44.068 13.896
0.218 43.980 13.905
0.209 43.520 13.856
0.099 37.149 13.748
0.566 60.061 13.831
0.564 59.943 13.833
0.562 59.782 13.836
0.560 59.629 13.845
0.558 59.466 13.857
0.556 59.314 13.857
0.554 59.144 13.858
0.552 58.995 13.859
0.549 58.834 13.863
0.547 58.669 13.865
0.545 58.519 13.863
0.542 58.351 13.857
0.540 58.202 13.847
0.537 58.035 13.853
0.535 57.886 13.853
0.532 57.719 13.850
0.530 57.561 13.852
0.528 57.413 13.856
0.525 57.241 13.859
0.523 57.085 13.856
0.520 56.937 13.856
0.518 56.768 13.851
0.516 56.616 13.836
0.513 56.456 13.823
0.511 56.303 13.832
0.510 56.135 13.850
0.508 55.978 13.854
0.506 55.823 13.853
0.504 55.667 13.851
0.501 55.502 13.856
0.499 55.347 13.866
0.497 55.189 13.860
0.494 55.025 13.852
0.492 54.867 13.856
0.490 54.717 13.858
0.487 54.551 13.861
0.484 54.397 13.861
0.481 54.237 13.855
0.478 54.078 13.849
0.475 53.920 13.855
0.473 53.767 13.869
0.470 53.601 13.873
0.468 53.446 13.863
0.465 53.289 13.861
0.462 53.131 13.859
0.460 52.973 13.861
0.457 52.810 13.867
0.455 52.662 13.870
0.453 52.498 13.874
0.450 52.332 13.873
0.448 52.182 13.874
0.446 52.023 13.877
0.443 51.866 13.882
0.441 51.709 13.890
0.439 51.543 13.893
0.436 51.391 13.887
0.434 51.234 13.878
0.431 51.075 13.882
0.429 50.919 13.893
0.426 50.751 13.907
0.424 50.604 13.914
0.422 50.435 13.914
0.419 50.286 13.926
0.417 50.120 13.929
0.414 49.967 13.922
0.412 49.812 13.918
0.409 49.654 13.919
0.407 49.495 13.933
0.404 49.337 13.943
0.401 49.173 13.936
0.398 49.021 13.916
0.396 48.864 13.912
0.393 48.710 13.903
0.391 48.549 13.901
0.388 48.398 13.910
0.386 48.228 13.918
0.384 48.080 13.921
0.381 47.924 13.906
0.379 47.756 13.906
0.377 47.602 13.912
0.375 47.456 13.916
0.372 47.281 13.916
0.370 47.133 13.915
0.368 46.975 13.918
0.365 46.817 13.922
0.363 46.656 13.925
0.361 46.507 13.918
0.358 46.350 13.910
0.355 46.186 13.912
0.353 46.031 13.912
0.350 45.872 13.903
0.347 45.716 13.905
0.344 45.556 13.913
0.342 45.406 13.905
0.339 45.246 13.904
0.336 45.089 13.915
0.334 44.933 13.911
0.331 44.780 13.904
0.328 44.620 13.912
0.325 44.454 13.904
0.322 44.298 13.898
0.320 44.151 13.907
0.317 43.987 13.907
0.314 43.834 13.883
0.311 43.675 13.868
0.309 43.525 13.878
0.306 43.356 13.890
0.304 43.205 13.895
0.301 43.044 13.897
0.298 42.886 13.888
0.296 42.733 13.885
0.293 42.575 13.889
0.290 42.418 13.893
0.288 42.256 13.900
0.285 42.101 13.899
0.283 41.949 13.892
0.280 41.789 13.881
0.277 41.630 13.872
0.274 41.473 13.872
0.271 41.311 13.877
0.269 41.159 13.885
0.266 40.999 13.886
0.263 40.846 13.884
0.260 40.682 13.887
0.258 40.530 13.894
0.255 40.373 13.898
0.252 40.214 13.884
0.249 40.059 13.868
0.246 39.903 13.865
0.245 39.821 13.870
0.242 39.667 13.881
0.239 39.507 13.874
0.236 39.351 13.855
0.234 39.193 13.865
0.231 39.036 13.861
0.228 38.880 13.845
0.225 38.721 13.841
0.223 38.563 13.850
0.220 38.407 13.855
0.218 38.250 13.859
0.216 38.095 13.897
0.213 37.930 13.889
0.210 37.774 13.858
0.207 37.622 13.858
0.206 37.536 13.863
0.664 60.052 13.838
0.663 59.939 13.841
0.661 59.793 13.841
0.658 59.629 13.844
0.656 59.464 13.854
0.654 59.310 13.856
0.652 59.158 13.859
0.650 58.990 13.862
0.648 58.824 13.864
0.646 58.675 13.867
0.643 58.511 13.868
0.641 58.356 13.865
0.638 58.195 13.858
0.636 58.040 13.864
0.634 57.880 13.861
0.631 57.727 13.855
0.628 57.565 13.858
0.626 57.401 13.857
0.624 57.245 13.859
0.621 57.087 13.862
0.619 56.927 13.863
0.617 56.777 13.859
0.614 56.616 13.843
0.612 56.456 13.830
0.610 56.299 13.838
0.608 56.137 13.852
0.606 55.977 13.857
0.604 55.821 13.854
0.602 55.666 13.847
0.600 55.508 13.851
0.598 55.343 13.863
0.595 55.187 13.859
0.593 55.029 13.854
0.590 54.868 13.858
0.588 54.716 13.859
0.585 54.551 13.863
0.582 54.392 13.863
0.580 54.242 13.859
0.577 54.082 13.850
0.574 53.919 13.853
0.571 53.767 13.865
0.569 53.604 13.864
0.566 53.450 13.856
0.563 53.286 13.857
0.561 53.128 13.856
0.558 52.976 13.861
0.556 52.813 13.868
0.554 52.657 13.872
0.551 52.497 13.875
0.549 52.340 13.874
0.546 52.176 13.872
0.544 52.027 13.871
0.542 51.863 13.875
0.540 51.710 13.885
0.537 51.549 13.882
0.535 51.396 13.878
0.532 51.232 13.877
0.530 51.069 13.878
0.527 50.919 13.888
0.525 50.756 13.903
0.523 50.597 13.908
0.520 50.445 13.911
0.518 50.284 13.918
0.515 50.120 13.922
0.513 49.977 13.922
0.510 49.806 13.914
0.507 49.652 13.911
0.505 49.496 13.920
0.502 49.339 13.924
0.500 49.175 13.922
0.497 49.020 13.926
0.495 48.866 13.927
0.492 48.705 13.919
0.489 48.551 13.913
0.487 48.389 13.916
0.485 48.237 13.926
0.482 48.074 13.920
0.480 47.920 13.905
0.477 47.769 13.907
0.475 47.600 13.912
0.473 47.449 13.915
0.471 47.291 13.912
0.469 47.133 13.906
0.466 46.976 13.910
0.464 46.824 13.918
0.462 46.657 13.920
0.459 46.499 13.913
0.456 46.349 13.909
0.454 46.189 13.917
0.451 46.028 13.922
0.449 45.880 13.915
0.446 45.714 13.916
0.443 45.558 13.924
0.440 45.401 13.917
0.438 45.251 13.912
0.435 45.090 13.921
0.432 44.925 13.918
0.429 44.774 13.914
0.427 44.623 13.923
0.424 44.453 13.926
0.421 44.304 13.916
0.419 44.142 13.910
0.416 43.992 13.912
0.413 43.830 13.901
0.410 43.675 13.894
0.408 43.522 13.902
0.405 43.356 13.909
0.402 43.202 13.910
0.400 43.044 13.908
0.397 42.889 13.903
0.394 42.732 13.901
0.392 42.573 13.907
0.389 42.417 13.912
0.387 42.259 13.917
0.384 42.101 13.921
0.381 41.946 13.918
0.379 41.788 13.908
0.376 41.633 13.900
0.373 41.473 13.903
0.370 41.315 13.904
0.368 41.162 13.898
0.365 40.999 13.892
0.362 40.843 13.886
0.359 40.695 13.890
0.356 40.525 13.902
0.354 40.370 13.911
0.351 40.225 13.900
0.348 40.047 13.887
0.345 39.903 13.887
0.342 39.738 13.895
0.340 39.591 13.900
0.337 39.430 13.884
0.334 39.270 13.879
0.331 39.114 13.888
0.329 38.959 13.887
0.326 38.796 13.883
0.323 38.643 13.882
0.321 38.484 13.888
0.318 38.327 13.885
0.315 38.171 13.895
0.313 38.015 13.905
0.310 37.855 13.892
0.307 37.697 13.875
0.305 37.556 13.872
0.302 37.388 13.875
0.300 37.225 13.875
0.297 37.070 13.875
0.294 36.909 13.881
0.292 36.760 13.888
0.289 36.594 13.890
0.286 36.435 13.883
0.283 36.280 13.866
0.280 36.118 13.862
0.277 35.959 13.873
0.274 35.809 13.861
0.271 35.653 13.875
0.268 35.490 13.856
0.265 35.337 13.855
0.262 35.179 13.867
0.259 35.022 13.850
0.256 34.862 13.853
0.253 34.710 13.881
0.250 34.549 13.888
0.247 34.393 13.881
0.244 34.235 13.881
0.241 34.073 13.880
0.239 33.922 13.864
0.235 33.762 13.846
0.232 33.607 13.835
0.229 33.448 13.834
0.226 33.290 13.832
0.224 33.134 13.838
0.221 32.972 13.848
0.218 32.817 13.872
0.215 32.662 13.889
0.212 32.504 13.866
0.208 32.344 13.845
0.205 32.192 13.867
0.202 32.029 13.883
0.199 31.871 13.870
0.197 31.787 13.868
0.195 31.638 13.880
0.192 31.483 13.870
0.189 31.322 13.859
0.186 31.163 13.859
0.183 31.007 13.827
0.181 30.922 13.819
0.179 30.765 13.837
0.763 60.059 13.842
0.762 59.935 13.847
0.760 59.791 13.847
0.758 59.629 13.846
0.756 59.466 13.855
0.753 59.306 13.857
0.751 59.148 13.860
0.749 58.994 13.862
0.747 58.833 13.863
0.745 58.674 13.864
0.742 58.506 13.865
0.740 58.358 13.864
0.738 58.202 13.862
0.735 58.040 13.866
0.733 57.883 13.863
0.730 57.717 13.859
0.728 57.562 13.860
0.725 57.406 13.858
0.723 57.248 13.857
0.720 57.089 13.860
0.718 56.921 13.870
0.716 56.774 13.865
0.713 56.612 13.844
0.711 56.457 13.832
0.709 56.304 13.836
0.707 56.133 13.850
0.705 55.980 13.857
0.703 55.821 13.855
0.701 55.661 13.845
0.699 55.509 13.847
0.697 55.345 13.856
0.695 55.187 13.855
0.692 55.029 13.855
0.690 54.871 13.857
0.687 54.715 13.857
0.684 54.552 13.860
0.682 54.399 13.862
0.679 54.235 13.856
0.676 54.078 13.850
0.673 53.926 13.858
0.670 53.760 13.866
0.668 53.607 13.864
0.665 53.443 13.857
0.663 53.295 13.859
0.660 53.128 13.859
0.657 52.967 13.863
0.655 52.818 13.870
0.653 52.652 13.872
0.650 52.496 13.876
0.648 52.348 13.873
0.646 52.181 13.868
0.643 52.020 13.867
0.641 51.862 13.871
0.639 51.714 13.880
0.636 51.544 13.879
0.634 51.393 13.877
0.631 51.239 13.877
0.629 51.075 13.877
0.626 50.914 13.884
0.624 50.759 13.896
0.622 50.604 13.901
0.619 50.435 13.907
0.617 50.288 13.916
0.614 50.122 13.921
0.612 49.966 13.926
0.609 49.808 13.922
0.607 49.655 13.919
0.604 49.495 13.924
0.601 49.334 13.929
0.599 49.181 13.931
0.596 49.015 13.938
0.594 48.864 13.943
0.591 48.707 13.936
0.589 48.552 13.925
0.586 48.391 13.922
0.584 48.233 13.928
0.581 48.082 13.924
0.579 47.910 13.911
0.577 47.766 13.914
0.575 47.608 13.924
0.572 47.440 13.928
0.570 47.292 13.924
0.568 47.129 13.917
0.565 46.974 13.916
0.563 46.815 13.921
0.561 46.666 13.922
0.558 46.501 13.912
0.556 46.345 13.915
0.553 46.190 13.929
0.551 46.031 13.935
0.548 45.870 13.932
0.545 45.719 13.932
0.543 45.562 13.936
0.540 45.397 13.927
0.537 45.247 13.920
0.534 45.087 13.928
0.531 44.931 13.922
0.529 44.775 13.924
0.526 44.621 13.937
0.523 44.450 13.938
0.521 44.304 13.926
0.518 44.143 13.913
0.515 43.989 13.912
0.512 43.831 13.906
0.510 43.675 13.905
0.507 43.514 13.911
0.504 43.366 13.915
0.502 43.204 13.913
0.499 43.045 13.908
0.496 42.889 13.904
0.493 42.729 13.905
0.491 42.573 13.908
0.488 42.414 13.914
0.486 42.262 13.921
0.483 42.100 13.924
0.480 41.942 13.919
0.478 41.787 13.912
0.475 41.633 13.907
0.472 41.476 13.912
0.469 41.312 13.911
0.467 41.157 13.900
0.464 40.998 13.892
0.461 40.843 13.887
0.458 40.693 13.891
0.456 40.531 13.905
0.453 40.370 13.914
0.450 40.215 13.903
0.447 40.058 13.889
0.444 39.900 13.890
0.442 39.747 13.896
0.439 39.585 13.896
0.436 39.428 13.890
0.433 39.269 13.886
0.430 39.114 13.891
0.428 38.955 13.901
0.425 38.799 13.904
0.423 38.646 13.902
0.420 38.486 13.905
0.417 38.322 13.903
0.415 38.171 13.909
0.412 38.013 13.916
0.409 37.856 13.908
0.407 37.695 13.895
0.404 37.543 13.898
0.401 37.379 13.897
0.399 37.225 13.888
0.396 37.068 13.886
0.394 36.912 13.890
0.391 36.750 13.898
0.388 36.601 13.907
0.385 36.437 13.907
0.382 36.283 13.896
0.380 36.129 13.888
0.376 35.962 13.875
0.373 35.813 13.880
0.370 35.647 13.887
0.367 35.500 13.879
0.364 35.340 13.864
0.361 35.178 13.869
0.358 35.020 13.870
0.355 34.864 13.877
0.352 34.705 13.900
0.350 34.555 13.908
0.347 34.391 13.904
0.344 34.232 13.898
0.341 34.083 13.893
0.338 33.921 13.882
0.335 33.761 13.865
0.332 33.601 13.852
0.329 33.448 13.853
0.326 33.290 13.855
0.323 33.134 13.852
0.320 32.977 13.854
0.317 32.817 13.861
0.314 32.659 13.869
0.311 32.509 13.869
0.307 32.338 13.873
0.304 32.187 13.882
0.301 32.033 13.887
0.298 31.878 13.894
0.295 31.716 13.897
0.292 31.556 13.888
0.289 31.398 13.882
0.287 31.245 13.879
0.284 31.081 13.868
0.281 30.934 13.863
0.278 30.771 13.869
0.276 30.611 13.869
0.273 30.457 13.868
0.271 30.296 13.873
0.268 30.140 13.878
0.266 29.986 13.880
0.263 29.824 13.885
0.260 29.661 13.885
0.257 29.512 13.879
0.253 29.352 13.872
0.250 29.193 13.862
0.246 29.032 13.822
0.243 28.882 13.843
0.240 28.721 13.851
0.236 28.563 13.849
0.233 28.407 13.854
0.230 28.249 13.838
0.227 28.091 13.824
0.224 27.933 13.833
0.221 27.772 13.848
0.218 27.619 13.866
0.216 27.465 13.883
0.212 27.302 13.871
0.210 27.147 13.854
0.207 26.989 13.863
0.204 26.830 13.851
0.201 26.675 13.844
0.198 26.514 13.849
0.195 26.358 13.847
0.194 26.275 13.854
0.189 26.048 13.875
0.186 25.889 13.869
0.183 25.718 13.869
0.862 60.053 13.858
0.861 59.942 13.853
0.859 59.786 13.842
0.857 59.633 13.840
0.855 59.470 13.853
0.853 59.306 13.856
0.850 59.150 13.859
0.848 58.992 13.863
0.846 58.829 13.866
0.844 58.674 13.867
0.842 58.516 13.863
0.839 58.353 13.862
0.837 58.201 13.861
0.834 58.032 13.857
0.832 57.886 13.857
0.829 57.721 13.856
0.827 57.565 13.857
0.824 57.408 13.859
0.822 57.244 13.860
0.819 57.088 13.865
0.817 56.931 13.873
0.815 56.763 13.867
0.813 56.617 13.848
0.810 56.453 13.839
0.808 56.300 13.844
0.806 56.139 13.856
0.805 55.984 13.861
0.802 55.820 13.858
0.800 55.659 13.847
0.798 55.503 13.844
0.796 55.354 13.847
0.793 55.184 13.847
0.791 55.034 13.850
0.789 54.873 13.853
0.786 54.710 13.856
0.783 54.551 13.858
0.781 54.400 13.861
0.778 54.238 13.855
0.775 54.079 13.848
0.772 53.922 13.860
0.770 53.762 13.867
0.767 53.605 13.861
0.764 53.448 13.858
0.762 53.284 13.860
0.759 53.134 13.864
0.757 52.977 13.869
0.754 52.808 13.878
0.752 52.663 13.879
0.749 52.491 13.875
0.747 52.339 13.870
0.745 52.185 13.866
0.742 52.018 13.866
0.740 51.871 13.872
0.738 51.709 13.880
0.735 51.547 13.877
0.733 51.389 13.872
0.730 51.236 13.875
0.728 51.071 13.872
0.726 50.921 13.881
0.723 50.765 13.895
0.721 50.602 13.900
0.718 50.438 13.909
0.716 50.282 13.913
0.713 50.128 13.914
0.711 49.966 13.917
0.708 49.809 13.918
0.706 49.653 13.916
0.703 49.499 13.916
0.701 49.334 13.925
0.698 49.178 13.929
0.695 49.023 13.939
0.693 48.860 13.951
0.690 48.700 13.944
0.688 48.552 13.937
0.685 48.388 13.930
0.683 48.237 13.928
0.680 48.071 13.922
0.678 47.925 13.911
0.676 47.762 13.916
0.674 47.606 13.926
0.672 47.446 13.931
0.669 47.290 13.932
0.667 47.132 13.923
0.665 46.978 13.918
0.662 46.815 13.922
0.660 46.663 13.917
0.657 46.501 13.908
0.655 46.344 13.915
0.652 46.191 13.931
0.650 46.030 13.937
0.647 45.874 13.935
0.644 45.714 13.934
0.642 45.561 13.932
0.639 45.402 13.925
0.636 45.246 13.921
0.633 45.089 13.920
0.630 44.930 13.918
0.628 44.777 13.927
0.625 44.612 13.938
0.623 44.460 13.944
0.620 44.297 13.935
0.617 44.147 13.917
0.614 43.989 13.912
0.612 43.834 13.912
0.609 43.673 13.915
0.606 43.516 13.929
0.604 43.357 13.934
0.601 43.202 13.933
0.598 43.041 13.929
0.596 42.888 13.919
0.593 42.734 13.913
0.590 42.572 13.915
0.588 42.418 13.923
0.585 42.254 13.933
0.583 42.104 13.936
0.580 41.946 13.935
0.577 41.783 13.930
0.574 41.631 13.927
0.572 41.474 13.933
0.569 41.312 13.933
0.566 41.157 13.923
0.563 40.999 13.912
0.560 40.848 13.910
0.558 40.684 13.913
0.555 40.531 13.923
0.552 40.374 13.931
0.549 40.212 13.919
0.546 40.058 13.909
0.544 39.898 13.913
0.541 39.744 13.916
0.538 39.584 13.912
0.535 39.425 13.907
0.533 39.273 13.905
0.530 39.118 13.910
0.527 38.961 13.920
0.525 38.794 13.918
0.522 38.642 13.912
0.519 38.483 13.914
0.517 38.328 13.912
0.514 38.170 13.911
0.511 38.011 13.917
0.509 37.852 13.911
0.506 37.703 13.908
0.503 37.537 13.913
0.501 37.388 13.905
0.498 37.226 13.897
0.495 37.072 13.890
0.493 36.906 13.890
0.490 36.758 13.899
0.487 36.594 13.907
0.485 36.441 13.912
0.482 36.279 13.906
0.479 36.128 13.897
0.476 35.960 13.893
0.473 35.811 13.893
0.470 35.652 13.895
0.466 35.490 13.883
0.463 35.342 13.870
0.460 35.175 13.873
0.457 35.029 13.878
0.455 34.868 13.889
0.452 34.703 13.912
0.449 34.550 13.924
0.446 34.393 13.924
0.443 34.233 13.916
0.440 34.079 13.905
0.437 33.923 13.895
0.434 33.765 13.879
0.431 33.605 13.866
0.428 33.444 13.865
0.425 33.296 13.869
0.422 33.131 13.871
0.419 32.977 13.875
0.416 32.817 13.879
0.413 32.659 13.884
0.410 32.503 13.882
0.407 32.348 13.886
0.404 32.189 13.893
0.401 32.026 13.896
0.398 31.877 13.901
0.395 31.717 13.903
0.392 31.557 13.893
0.389 31.399 13.884
0.386 31.245 13.889
0.383 31.089 13.888
0.381 30.927 13.887
0.378 30.770 13.890
0.375 30.610 13.885
0.373 30.461 13.880
0.370 30.293 13.883
0.368 30.149 13.890
0.365 29.980 13.893
0.362 29.829 13.895
0.359 29.668 13.895
0.356 29.509 13.893
0.353 29.354 13.891
0.350 29.193 13.887
0.346 29.039 13.857
0.343 28.881 13.851
0.339 28.720 13.864
0.336 28.564 13.873
0.333 28.410 13.863
0.329 28.250 13.847
0.326 28.093 13.834
0.323 27.932 13.834
0.320 27.785 13.848
0.317 27.613 13.866
0.314 27.459 13.868
0.312 27.302 13.866
0.309 27.145 13.867
0.306 26.996 13.871
0.303 26.824 13.870
0.301 26.680 13.862
0.297 26.510 13.854
0.295 26.362 13.860
0.292 26.203 13.878
0.289 26.038 13.878
0.285 25.888 13.867
0.283 25.747 13.873
0.279 25.576 13.876
0.275 25.413 13.865
0.272 25.254 13.856
0.269 25.092 13.877
0.266 24.944 13.880
0.263 24.841 13.869
0.261 24.706 13.866
0.257 24.547 13.867
0.254 24.384 13.864
0.251 24.227 13.863
0.247 24.070 13.855
0.244 23.919 13.849
0.241 23.754 13.849
0.238 23.599 13.857
0.235 23.442 13.876
0.232 23.286 13.887
0.228 23.124 13.863
0.227 23.048 13.869
0.224 22.889 13.870
0.220 22.736 13.853
0.217 22.570 13.843
0.214 22.419 13.851
0.211 22.260 13.862
0.208 22.103 13.865
0.205 21.943 13.853
0.201 21.783 13.819
0.198 21.626 13.815
0.195 21.471 13.834
0.192 21.309 13.832
0.189 21.153 13.828
0.186 20.996 13.842
0.183 20.842 13.875
0.180 20.681 13.876
0.178 20.592 13.863
0.175 20.450 13.851
0.173 20.360 13.856
0.962 60.057 13.832
0.960 59.944 13.848
0.958 59.783 13.842
0.956 59.630 13.841
0.954 59.470 13.852
0.952 59.308 13.854
0.950 59.148 13.859
0.948 58.990 13.859
0.946 58.835 13.861
0.943 58.673 13.864
0.941 58.512 13.858
0.939 58.359 13.855
0.936 58.196 13.857
0.934 58.043 13.856
0.931 57.885 13.857
0.929 57.720 13.857
0.926 57.562 13.857
0.924 57.402 13.858
0.921 57.246 13.858
0.919 57.091 13.862
0.917 56.932 13.872
0.914 56.765 13.867
0.912 56.613 13.848
0.910 56.461 13.843
0.908 56.289 13.846
0.906 56.140 13.856
0.904 55.984 13.860
0.902 55.819 13.856
0.900 55.664 13.847
0.898 55.506 13.841
0.895 55.349 13.843
0.893 55.190 13.845
0.891 55.031 13.848
0.888 54.870 13.850
0.886 54.710 13.853
0.883 54.560 13.856
0.880 54.396 13.859
0.877 54.234 13.851
0.874 54.080 13.844
0.872 53.926 13.860
0.869 53.770 13.867
0.866 53.596 13.859
0.864 53.448 13.859
0.861 53.294 13.860
0.859 53.125 13.865
0.856 52.976 13.877
0.854 52.809 13.885
0.851 52.654 13.880
0.849 52.499 13.874
0.847 52.342 13.864
0.844 52.179 13.861
0.842 52.023 13.865
0.839 51.867 13.869
0.837 51.707 13.880
0.835 51.549 13.878
0.832 51.399 13.870
0.830 51.227 13.872
0.827 51.078 13.872
0.825 50.916 13.876
0.823 50.759 13.894
0.820 50.597 13.906
0.818 50.448 13.914
0.815 50.281 13.920
0.813 50.121 13.916
0.810 49.972 13.914
0.808 49.810 13.914
0.805 49.654 13.906
0.802 49.495 13.903
0.800 49.340 13.908
0.797 49.178 13.910
0.795 49.021 13.925
0.792 48.864 13.943
0.790 48.704 13.947
0.787 48.545 13.941
0.785 48.392 13.933
0.782 48.235 13.926
0.780 48.076 13.915
0.777 47.915 13.906
0.775 47.770 13.910
0.773 47.606 13.920
0.771 47.442 13.929
0.769 47.286 13.930
0.766 47.137 13.921
0.764 46.976 13.918
0.762 46.813 13.921
0.759 46.660 13.914
0.757 46.507 13.908
0.754 46.346 13.915
0.752 46.192 13.929
0.749 46.026 13.934
0.747 45.874 13.931
0.744 45.716 13.930
0.741 45.557 13.927
0.738 45.407 13.918
0.735 45.246 13.913
0.733 45.088 13.912
0.730 44.933 13.909
0.727 44.774 13.919
0.725 44.615 13.931
0.722 44.460 13.940
0.719 44.302 13.935
0.716 44.145 13.919
0.714 43.988 13.915
0.711 43.827 13.917
0.708 43.678 13.922
0.706 43.515 13.937
0.703 43.353 13.947
0.701 43.198 13.948
0.698 43.045 13.944
0.695 42.889 13.929
0.692 42.735 13.916
0.690 42.571 13.917
0.687 42.417 13.926
0.685 42.255 13.938
0.682 42.104 13.939
0.679 41.942 13.935
0.677 41.786 13.933
0.674 41.629 13.929
0.671 41.470 13.937
0.669 41.315 13.941
0.666 41.163 13.932
0.663 40.997 13.923
0.660 40.847 13.924
0.657 40.681 13.927
0.655 40.529 13.938
0.652 40.376 13.942
0.649 40.213 13.929
0.646 40.053 13.920
0.643 39.900 13.925
0.641 39.744 13.926
0.638 39.586 13.921
0.635 39.425 13.922
0.632 39.280 13.922
0.629 39.105 13.927
0.627 38.959 13.934
0.624 38.798 13.928
0.621 38.641 13.925
0.619 38.483 13.929
0.616 38.326 13.931
0.613 38.170 13.924
0.611 38.014 13.922
0.608 37.855 13.921
0.606 37.697 13.923
0.603 37.542 13.930
0.600 37.378 13.923
0.598 37.227 13.912
0.595 37.067 13.909
0.593 36.915 13.910
0.590 36.751 13.914
0.587 36.597 13.921
0.584 36.439 13.925
0.581 36.278 13.921
0.579 36.133 13.916
0.575 35.965 13.910
0.572 35.810 13.909
0.569 35.649 13.910
0.566 35.493 13.893
0.563 35.337 13.885
0.560 35.179 13.887
0.557 35.023 13.890
0.554 34.866 13.902
0.551 34.709 13.925
0.549 34.549 13.941
0.546 34.394 13.940
0.543 34.235 13.930
0.540 34.079 13.916
0.537 33.918 13.903
0.534 33.764 13.890
0.531 33.608 13.881
0.528 33.446 13.885
0.525 33.292 13.888
0.522 33.135 13.893
0.519 32.975 13.898
0.516 32.820 13.899
0.513 32.659 13.900
0.510 32.505 13.895
0.507 32.348 13.897
0.503 32.183 13.901
0.500 32.031 13.903
0.497 31.873 13.903
0.494 31.717 13.902
0.491 31.558 13.894
0.488 31.402 13.884
0.485 31.240 13.890
0.483 31.090 13.895
0.480 30.930 13.897
0.477 30.769 13.898
0.475 30.616 13.887
0.472 30.451 13.877
0.470 30.299 13.877
0.467 30.142 13.885
0.464 29.983 13.891
0.462 29.824 13.894
0.459 29.670 13.893
0.456 29.512 13.894
0.452 29.353 13.893
0.449 29.194 13.890
0.446 29.041 13.882
0.442 28.881 13.876
0.439 28.720 13.886
0.436 28.567 13.894
0.432 28.406 13.880
0.429 28.256 13.860
0.425 28.087 13.849
0.422 27.931 13.852
0.420 27.786 13.869
0.417 27.612 13.879
0.414 27.462 13.875
0.411 27.315 13.872
0.408 27.141 13.869
0.406 26.992 13.881
0.403 26.830 13.890
0.400 26.674 13.885
0.397 26.516 13.876
0.394 26.360 13.875
0.391 26.208 13.879
0.388 26.042 13.877
0.385 25.883 13.875
0.382 25.728 13.885
0.378 25.569 13.888
0.375 25.412 13.883
0.372 25.258 13.869
0.368 25.098 13.879
0.365 24.945 13.879
0.362 24.778 13.873
0.358 24.628 13.873
0.355 24.466 13.871
0.352 24.316 13.869
0.348 24.148 13.867
0.345 23.991 13.863
0.342 23.839 13.862
0.339 23.680 13.864
0.336 23.524 13.876
0.333 23.362 13.887
0.329 23.209 13.866
0.326 23.061 13.861
0.323 22.878 13.862
0.320 22.731 13.859
0.317 22.578 13.863
0.313 22.415 13.866
0.310 22.257 13.853
0.307 22.109 13.849
0.304 21.937 13.842
0.301 21.788 13.837
0.298 21.630 13.845
0.294 21.462 13.849
0.291 21.313 13.842
0.288 21.151 13.833
0.285 21.003 13.835
0.282 20.837 13.851
0.279 20.681 13.859
0.275 20.521 13.850
0.272 20.368 13.843
0.269 20.210 13.849
0.266 20.050 13.855
0.262 19.888 13.842
0.259 19.733 13.835
0.256 19.576 13.852
0.253 19.417 13.854
0.249 19.256 13.858
0.246 19.103 13.849
0.242 18.936 13.815
0.238 18.777 13.815
0.235 18.626 13.820
0.232 18.468 13.839
0.229 18.309 13.853
0.226 18.154 13.858
0.222 17.991 13.847
0.219 17.832 13.839
0.216 17.675 13.836
0.212 17.516 13.830
0.210 17.360 13.846
0.206 17.200 13.842
0.203 17.043 13.835
0.200 16.882 13.814
0.197 16.724 13.795
0.194 16.563 13.812
0.191 16.403 13.827
0.189 16.317 13.824
0.186 16.174 13.813
0.183 16.013 13.802
0.179 15.841 13.800
0.176 15.696 13.811
0.175 15.607 13.823
0.172 15.459 13.826
0.169 15.369 13.821
0.158 14.821 13.831
1.059 59.946 13.837
1.057 59.786 13.845
1.055 59.625 13.848
1.053 59.469 13.854
1.051 59.311 13.854
1.049 59.156 13.859
1.047 58.988 13.860
1.045 58.833 13.861
1.042 58.666 13.863
1.040 58.523 13.859
1.038 58.355 13.854
1.035 58.203 13.850
1.033 58.036 13.853
1.030 57.880 13.856
1.028 57.726 13.859
1.025 57.558 13.859
1.023 57.413 13.861
1.020 57.241 13.862
1.018 57.085 13.866
1.016 56.930 13.878
1.013 56.771 13.870
1.011 56.616 13.853
1.009 56.457 13.847
1.007 56.297 13.850
1.005 56.134 13.855
1.003 55.979 13.859
1.001 55.818 13.858
0.999 55.668 13.852
0.997 55.507 13.845
0.994 55.343 13.845
0.992 55.190 13.844
0.990 55.030 13.846
0.987 54.875 13.853
0.985 54.714 13.855
0.982 54.555 13.856
0.979 54.396 13.860
0.976 54.242 13.850
0.973 54.079 13.844
0.971 53.914 13.860
0.968 53.768 13.864
0.965 53.605 13.855
0.963 53.448 13.852
0.960 53.288 13.857
0.958 53.135 13.863
0.955 52.967 13.876
0.953 52.818 13.881
0.950 52.653 13.874
0.948 52.496 13.865
0.945 52.343 13.857
0.943 52.182 13.857
0.941 52.031 13.862
0.938 51.867 13.867
0.936 51.706 13.872
0.934 51.549 13.870
0.931 51.393 13.870
0.929 51.238 13.873
0.926 51.072 13.872
0.924 50.916 13.879
0.922 50.766 13.896
0.919 50.596 13.909
0.917 50.436 13.915
0.915 50.287 13.918
0.912 50.126 13.910
0.909 49.971 13.907
0.907 49.809 13.907
0.904 49.657 13.901
0.901 49.495 13.901
0.899 49.340 13.901
0.896 49.186 13.896
0.894 49.016 13.916
0.891 48.862 13.939
0.889 48.710 13.948
0.886 48.542 13.947
0.884 48.394 13.935
0.881 48.233 13.923
0.879 48.079 13.908
0.876 47.917 13.899
0.874 47.764 13.910
0.872 47.604 13.920
0.870 47.443 13.929
0.868 47.296 13.933
0.865 47.135 13.922
0.863 46.966 13.917
0.861 46.826 13.919
0.858 46.659 13.913
0.856 46.501 13.912
0.853 46.346 13.919
0.851 46.189 13.927
0.848 46.030 13.931
0.845 45.874 13.930
0.843 45.716 13.925
0.840 45.560 13.921
0.837 45.406 13.911
0.834 45.241 13.910
0.832 45.088 13.909
0.829 44.937 13.911
0.826 44.767 13.921
0.824 44.618 13.930
0.821 44.459 13.940
0.818 44.299 13.938
0.816 44.148 13.927
0.813 43.986 13.922
0.810 43.833 13.920
0.807 43.670 13.922
0.805 43.521 13.936
0.802 43.356 13.952
0.800 43.201 13.956
0.797 43.042 13.949
0.794 42.890 13.932
0.791 42.733 13.915
0.789 42.573 13.917
0.786 42.411 13.930
0.784 42.258 13.939
0.781 42.100 13.939
0.778 41.945 13.935
0.776 41.786 13.930
0.773 41.629 13.931
0.770 41.476 13.940
0.768 41.311 13.946
0.765 41.156 13.938
0.762 41.003 13.926
0.759 40.844 13.927
0.756 40.687 13.931
0.754 40.522 13.944
0.751 40.372 13.947
0.748 40.220 13.933
0.745 40.052 13.926
0.742 39.904 13.926
0.739 39.741 13.925
0.737 39.587 13.928
0.734 39.424 13.932
0.731 39.272 13.939
0.729 39.117 13.941
0.726 38.951 13.938
0.723 38.799 13.927
0.720 38.639 13.922
0.718 38.485 13.936
0.715 38.329 13.941
0.713 38.170 13.934
0.710 38.011 13.929
0.707 37.856 13.924
0.705 37.694 13.929
0.702 37.544 13.932
0.699 37.381 13.922
0.697 37.227 13.910
0.694 37.064 13.909
0.692 36.915 13.913
0.689 36.754 13.913
0.686 36.597 13.917
0.683 36.437 13.923
0.681 36.286 13.923
0.677 36.123 13.920
0.674 35.964 13.917
0.671 35.808 13.917
0.668 35.652 13.916
0.665 35.496 13.903
0.662 35.337 13.895
0.659 35.183 13.895
0.656 35.023 13.895
0.653 34.869 13.904
0.650 34.700 13.924
0.648 34.551 13.944
0.645 34.393 13.948
0.642 34.239 13.937
0.639 34.078 13.921
0.636 33.925 13.912
0.633 33.754 13.903
0.630 33.606 13.892
0.627 33.451 13.897
0.624 33.296 13.899
0.621 33.133 13.906
0.618 32.970 13.915
0.615 32.819 13.919
0.612 32.663 13.918
0.609 32.500 13.912
0.606 32.350 13.913
0.602 32.187 13.916
0.599 32.031 13.910
0.596 31.873 13.912
0.593 31.719 13.909
0.590 31.555 13.898
0.587 31.406 13.890
0.584 31.239 13.893
0.582 31.089 13.901
0.579 30.930 13.909
0.577 30.770 13.910
0.574 30.614 13.901
0.571 30.453 13.891
0.569 30.302 13.891
0.566 30.137 13.897
0.564 29.990 13.904
0.561 29.826 13.909
0.558 29.671 13.909
0.555 29.509 13.910
0.552 29.348 13.909
0.548 29.198 13.908
0.545 29.040 13.902
0.542 28.881 13.898
0.538 28.729 13.905
0.535 28.566 13.911
0.531 28.405 13.899
0.528 28.248 13.874
0.525 28.096 13.864
0.522 27.930 13.868
0.519 27.782 13.883
0.516 27.616 13.888
0.513 27.463 13.883
0.510 27.309 13.879
0.507 27.139 13.872
0.505 26.991 13.883
0.502 26.835 13.896
0.499 26.678 13.897
0.496 26.514 13.891
0.493 26.367 13.882
0.490 26.199 13.878
0.487 26.043 13.869
0.484 25.887 13.866
0.481 25.727 13.875
0.477 25.571 13.878
0.474 25.414 13.873
0.471 25.259 13.867
0.467 25.100 13.866
0.464 24.932 13.863
0.461 24.783 13.863
0.457 24.625 13.865
0.454 24.468 13.864
0.451 24.306 13.864
0.448 24.156 13.864
0.444 23.992 13.864
0.441 23.832 13.860
0.438 23.684 13.861
0.435 23.522 13.873
0.432 23.363 13.880
0.428 23.211 13.873
0.425 23.047 13.865
0.422 22.889 13.866
0.419 22.733 13.867
0.416 22.574 13.871
0.413 22.423 13.874
0.409 22.263 13.861
0.406 22.094 13.855
0.403 21.945 13.853
0.400 21.780 13.848
0.397 21.635 13.855
0.393 21.466 13.855
0.390 21.319 13.850
0.387 21.153 13.843
0.384 20.992 13.840
0.381 20.845 13.854
0.378 20.681 13.861
0.375 20.522 13.855
0.371 20.364 13.851
0.368 20.205 13.855
0.365 20.049 13.863
0.362 19.891 13.858
0.358 19.730 13.853
0.355 19.581 13.868
0.352 19.418 13.871
0.349 19.265 13.873
0.345 19.097 13.833
0.341 18.936 13.816
0.338 18.782 13.821
0.334 18.625 13.816
0.330 18.465 13.791
0.327 18.303 13.822
0.324 18.151 13.826
0.321 17.993 13.826
0.318 17.834 13.843
0.315 17.683 13.854
0.311 17.512 13.838
0.308 17.358 13.839
0.305 17.204 13.833
0.302 17.038 13.831
0.299 16.884 13.825
0.296 16.720 13.814
0.293 16.567 13.816
0.290 16.411 13.819
0.287 16.246 13.814
0.283 16.082 13.813
0.281 15.937 13.817
0.277 15.763 13.812
0.274 15.625 13.826
0.271 15.462 13.841
0.267 15.290 13.819
0.263 15.140 13.817
0.260 14.979 13.825
0.256 14.823 13.821
0.253 14.666 13.822
0.249 14.496 13.827
0.246 14.341 13.827
0.242 14.184 13.801
0.238 14.024 13.789
0.235 13.864 13.784
0.231 13.704 13.797
0.228 13.546 13.803
0.225 13.392 13.805
0.221 13.234 13.828
0.218 13.078 13.843
0.214 12.913 13.821
0.210 12.755 13.808
0.207 12.596 13.810
0.204 12.439 13.826
0.200 12.281 13.831
0.196 12.121 13.827
0.193 11.964 13.826
0.189 11.798 13.803
0.185 11.643 13.798
0.182 11.482 13.810
0.179 11.328 13.820
0.175 11.165 13.817
0.171 10.998 13.818
0.151 10.061 13.846
0.149 9.971 13.835
0.134 9.257 13.823
0.129 9.026 13.831
0.126 8.934 13.825
0.098 7.664 13.820
0.082 6.939 13.797
0.076 6.698 13.771
0.064 6.135 13.764
0.061 5.976 13.746
0.057 5.810 13.737
0.053 5.649 13.724
0.050 5.489 13.721
0.046 5.326 13.706
0.042 5.163 13.682
0.040 5.085 13.679
1.158 59.943 13.844
1.156 59.794 13.843
1.154 59.624 13.843
1.152 59.469 13.849
1.150 59.312 13.849
1.148 59.146 13.858
1.146 58.995 13.860
1.144 58.832 13.859
1.141 58.666 13.864
1.139 58.516 13.859
1.137 58.357 13.857
1.134 58.195 13.854
1.132 58.040 13.856
1.129 57.880 13.855
1.127 57.727 13.861
1.124 57.562 13.863
1.122 57.404 13.861
1.119 57.248 13.866
1.117 57.083 13.872
1.115 56.922 13.880
1.112 56.773 13.873
1.110 56.605 13.858
1.108 56.459 13.855
1.106 56.294 13.859
1.104 56.139 13.859
1.102 55.973 13.855
1.100 55.827 13.857
1.098 55.663 13.854
1.096 55.502 13.847
1.093 55.350 13.847
1.091 55.191 13.847
1.089 55.026 13.852
1.086 54.866 13.861
1.084 54.712 13.861
1.081 54.555 13.860
1.078 54.392 13.863
1.075 54.244 13.851
1.072 54.083 13.840
1.070 53.919 13.854
1.067 53.765 13.858
1.064 53.604 13.848
1.062 53.451 13.846
1.059 53.289 13.854
1.057 53.132 13.859
1.054 52.974 13.869
1.052 52.809 13.872
1.049 52.653 13.862
1.047 52.501 13.854
1.044 52.342 13.852
1.042 52.184 13.857
1.040 52.024 13.862
1.037 51.868 13.866
1.035 51.707 13.869
1.032 51.550 13.864
1.030 51.393 13.866
1.028 51.233 13.871
1.025 51.081 13.870
1.023 50.912 13.879
1.021 50.762 13.894
1.018 50.602 13.905
1.016 50.441 13.918
1.013 50.278 13.921
1.011 50.121 13.916
1.008 49.967 13.913
1.006 49.812 13.907
1.003 49.654 13.898
1.000 49.495 13.896
0.998 49.341 13.889
0.995 49.176 13.883
0.993 49.029 13.902
0.990 48.859 13.925
0.988 48.706 13.943
0.985 48.549 13.945
0.983 48.390 13.931
0.980 48.233 13.919
0.978 48.077 13.907
0.975 47.922 13.898
0.973 47.763 13.913
0.971 47.605 13.926
0.969 47.446 13.931
0.967 47.283 13.932
0.964 47.136 13.922
0.962 46.973 13.913
0.959 46.817 13.910
0.957 46.661 13.909
0.955 46.503 13.910
0.952 46.343 13.919
0.950 46.189 13.927
0.947 46.032 13.928
0.944 45.875 13.922
0.941 45.711 13.917
0.939 45.564 13.909
0.936 45.402 13.897
0.933 45.248 13.901
0.930 45.086 13.909
0.928 44.932 13.915
0.925 44.777 13.925
0.923 44.615 13.930
0.920 44.462 13.936
0.917 44.295 13.939
0.915 44.149 13.929
0.912 43.985 13.922
0.909 43.830 13.918
0.906 43.673 13.917
0.904 43.509 13.932
0.901 43.362 13.953
0.899 43.201 13.958
0.896 43.040 13.950
0.893 42.886 13.938
0.890 42.728 13.925
0.888 42.576 13.927
0.885 42.415 13.940
0.883 42.258 13.943
0.880 42.105 13.944
0.877 41.938 13.940
0.874 41.786 13.932
0.872 41.626 13.934
0.869 41.474 13.943
0.866 41.317 13.945
0.863 41.154 13.932
0.861 41.000 13.919
0.858 40.844 13.917
0.855 40.683 13.922
0.852 40.528 13.940
0.850 40.374 13.950
0.847 40.218 13.939
0.844 40.052 13.932
0.841 39.897 13.932
0.838 39.743 13.928
0.836 39.590 13.931
0.833 39.425 13.938
0.830 39.268 13.943
0.828 39.109 13.938
0.825 38.960 13.934
0.822 38.795 13.922
0.819 38.644 13.914
0.817 38.483 13.931
0.814 38.323 13.941
0.811 38.171 13.937
0.809 38.011 13.931
0.806 37.854 13.930
0.804 37.697 13.935
0.801 37.540 13.935
0.798 37.387 13.923
0.796 37.224 13.915
0.793 37.065 13.917
0.790 36.911 13.923
0.788 36.750 13.921
0.785 36.599 13.919
0.782 36.435 13.924
0.779 36.284 13.925
0.776 36.122 13.922
0.773 35.971 13.921
0.770 35.803 13.922
0.767 35.658 13.923
0.764 35.489 13.914
0.761 35.338 13.905
0.758 35.180 13.905
0.755 35.019 13.898
0.752 34.866 13.901
0.749 34.708 13.920
0.747 34.550 13.942
0.744 34.388 13.950
0.741 34.241 13.936
0.738 34.072 13.922
0.735 33.922 13.919
0.732 33.764 13.914
0.729 33.603 13.906
0.726 33.445 13.906
0.723 33.293 13.909
0.720 33.137 13.911
0.717 32.973 13.921
0.714 32.822 13.925
0.711 32.657 13.920
0.708 32.508 13.919
0.705 32.342 13.922
0.702 32.194 13.920
0.698 32.030 13.913
0.695 31.870 13.914
0.692 31.714 13.913
0.689 31.563 13.903
0.686 31.401 13.893
0.683 31.245 13.896
0.680 31.076 13.900
0.678 30.933 13.907
0.675 30.769 13.911
0.673 30.617 13.905
0.670 30.458 13.899
0.668 30.297 13.899
0.665 30.140 13.902
0.662 29.982 13.911
0.660 29.830 13.916
0.657 29.667 13.917
0.654 29.508 13.915
0.651 29.356 13.909
0.647 29.196 13.908
0.644 29.042 13.905
0.640 28.877 13.901
0.637 28.723 13.911
0.634 28.571 13.919
0.630 28.406 13.907
0.627 28.247 13.889
0.624 28.095 13.879
0.621 27.941 13.881
0.618 27.770 13.896
0.615 27.624 13.900
0.612 27.462 13.896
0.609 27.301 13.893
0.606 27.150 13.886
0.604 26.991 13.888
0.601 26.834 13.902
0.598 26.674 13.905
0.595 26.517 13.898
0.592 26.360 13.893
0.589 26.198 13.885
0.586 26.044 13.873
0.583 25.888 13.868
0.579 25.729 13.874
0.576 25.571 13.884
0.573 25.415 13.883
0.569 25.249 13.878
0.566 25.102 13.876
0.563 24.937 13.875
0.559 24.783 13.874
0.556 24.625 13.873
0.553 24.470 13.874
0.550 24.310 13.875
0.547 24.154 13.877
0.543 23.997 13.880
0.540 23.833 13.876
0.537 23.680 13.874
0.534 23.524 13.886
0.531 23.365 13.891
0.527 23.205 13.883
0.524 23.049 13.879
0.521 22.891 13.877
0.518 22.734 13.876
0.515 22.575 13.882
0.512 22.420 13.881
0.508 22.254 13.866
0.505 22.108 13.863
0.502 21.944 13.863
0.499 21.783 13.859
0.496 21.628 13.866
0.493 21.476 13.864
0.489 21.311 13.855
0.486 21.153 13.849
0.483 20.999 13.842
0.479 20.833 13.850
0.477 20.683 13.854
0.473 20.526 13.848
0.470 20.361 13.846
0.467 20.207 13.849
0.464 20.049 13.853
0.461 19.895 13.855
0.457 19.733 13.855
0.454 19.573 13.863
0.451 19.421 13.867
0.447 19.258 13.864
0.444 19.099 13.854
0.440 18.945 13.838
0.437 18.785 13.839
0.433 18.616 13.844
0.430 18.471 13.850
0.427 18.312 13.862
0.424 18.152 13.872
0.420 17.995 13.860
0.417 17.835 13.856
0.414 17.675 13.853
0.410 17.517 13.846
0.407 17.363 13.844
0.404 17.199 13.839
0.401 17.045 13.838
0.398 16.886 13.828
0.395 16.721 13.819
0.392 16.567 13.822
0.389 16.399 13.821
0.386 16.251 13.815
0.382 16.089 13.816
0.379 15.931 13.827
0.376 15.774 13.823
0.373 15.614 13.827
0.369 15.450 13.836
0.366 15.301 13.822
0.362 15.137 13.820
0.359 14.981 13.828
0.355 14.820 13.829
0.352 14.661 13.829
0.348 14.505 13.833
0.345 14.346 13.818
0.341 14.185 13.821
0.337 14.028 13.815
0.334 13.869 13.808
0.330 13.708 13.806
0.327 13.547 13.802
0.323 13.388 13.805
0.320 13.235 13.810
0.316 13.069 13.820
0.313 12.919 13.825
0.309 12.760 13.817
0.306 12.595 13.819
0.302 12.438 13.822
0.299 12.279 13.816
0.295 12.123 13.820
0.292 11.964 13.825
0.288 11.794 13.816
0.284 11.644 13.807
0.280 11.484 13.803
0.277 11.322 13.808
0.274 11.171 13.818
0.270 11.006 13.820
0.267 10.851 13.828
0.263 10.690 13.840
0.260 10.534 13.840
0.256 10.367 13.834
0.253 10.209 13.834
0.250 10.063 13.827
0.246 9.897 13.818
0.242 9.727 13.818
0.239 9.567 13.824
0.236 9.418 13.828
0.232 9.260 13.829
0.228 9.089 13.820
0.225 8.940 13.800
0.221 8.774 13.805
0.218 8.616 13.816
0.214 8.462 13.824
0.211 8.294 13.835
0.207 8.146 13.839
0.204 7.981 13.832
0.200 7.820 13.835
0.198 7.735 13.840
0.195 7.592 13.843
0.191 7.426 13.820
0.187 7.258 13.806
0.184 7.098 13.810
0.181 6.946 13.816
0.177 6.776 13.806
0.174 6.628 13.804
0.171 6.465 13.817
0.167 6.304 13.826
0.164 6.139 13.823
0.155 5.750 13.820
1.257 59.949 13.845
1.255 59.786 13.841
1.253 59.629 13.847
1.251 59.462 13.852
1.249 59.313 13.851
1.246 59.149 13.857
1.244 58.989 13.860
1.242 58.837 13.856
1.240 58.678 13.859
1.237 58.512 13.859
1.235 58.359 13.856
1.233 58.198 13.855
1.230 58.046 13.854
1.228 57.878 13.852
1.225 57.717 13.858
1.223 57.564 13.859
1.220 57.405 13.856
1.218 57.250 13.863
1.215 57.085 13.872
1.213 56.929 13.879
1.211 56.765 13.869
1.209 56.614 13.855
1.206 56.459 13.854
1.204 56.291 13.858
1.202 56.141 13.859
1.200 55.976 13.857
1.198 55.823 13.855
1.196 55.663 13.854
1.194 55.501 13.850
1.192 55.351 13.847
1.189 55.186 13.848
1.187 55.034 13.859
1.185 54.868 13.865
1.182 54.708 13.867
1.180 54.559 13.868
1.177 54.399 13.865
1.174 54.232 13.854
1.171 54.081 13.841
1.168 53.925 13.850
1.165 53.758 13.852
1.163 53.611 13.841
1.160 53.450 13.842
1.157 53.292 13.848
1.155 53.130 13.852
1.153 52.974 13.857
1.150 52.819 13.858
1.148 52.658 13.854
1.145 52.498 13.848
1.143 52.342 13.846
1.140 52.179 13.857
1.138 52.026 13.862
1.136 51.868 13.863
1.133 51.708 13.868
1.131 51.546 13.861
1.129 51.398 13.861
1.126 51.234 13.865
1.124 51.080 13.865
1.121 50.917 13.870
1.119 50.756 13.886
1.117 50.597 13.899
1.114 50.445 13.916
1.112 50.283 13.921
1.109 50.124 13.917
1.107 49.969 13.916
1.104 49.811 13.908
1.101 49.651 13.899
1.099 49.496 13.899
1.096 49.345 13.891
1.093 49.182 13.880
1.091 49.018 13.892
1.089 48.873 13.916
1.086 48.702 13.931
1.084 48.550 13.938
1.081 48.388 13.929
1.079 48.229 13.919
1.076 48.080 13.912
1.074 47.920 13.905
1.072 47.761 13.920
1.070 47.605 13.932
1.067 47.445 13.930
1.065 47.293 13.928
1.063 47.133 13.921
1.060 46.973 13.913
1.058 46.817 13.912
1.056 46.664 13.909
1.053 46.502 13.911
1.051 46.351 13.924
1.048 46.182 13.927
1.046 46.031 13.924
1.043 45.876 13.918
1.040 45.718 13.910
1.037 45.558 13.898
1.034 45.406 13.887
1.032 45.246 13.897
1.029 45.088 13.913
1.026 44.932 13.923
1.024 44.773 13.930
1.021 44.617 13.930
1.018 44.462 13.933
1.016 44.295 13.938
1.013 44.147 13.932
1.010 43.991 13.923
1.007 43.832 13.915
1.005 43.676 13.916
1.002 43.512 13.934
1.000 43.361 13.952
0.997 43.193 13.956
0.994 43.049 13.949
0.992 42.888 13.937
0.989 42.729 13.933
0.986 42.569 13.936
0.984 42.409 13.948
0.981 42.259 13.952
0.978 42.100 13.949
0.976 41.948 13.944
0.973 41.786 13.936
0.970 41.631 13.937
0.968 41.469 13.947
0.965 41.314 13.947
0.962 41.155 13.933
0.959 41.004 13.918
0.956 40.841 13.908
0.953 40.689 13.913
0.951 40.529 13.932
0.948 40.377 13.946
0.945 40.208 13.938
0.943 40.058 13.933
0.940 39.898 13.931
0.937 39.742 13.927
0.934 39.585 13.928
0.931 39.428 13.930
0.929 39.273 13.935
0.926 39.107 13.931
0.923 38.958 13.927
0.920 38.800 13.918
0.918 38.642 13.909
0.915 38.482 13.925
0.913 38.325 13.935
0.910 38.170 13.933
0.907 38.015 13.931
0.905 37.854 13.935
0.902 37.696 13.939
0.900 37.542 13.937
0.897 37.384 13.921
0.894 37.221 13.910
0.892 37.070 13.915
0.889 36.912 13.922
0.886 36.751 13.919
0.883 36.599 13.916
0.881 36.437 13.922
0.878 36.279 13.923
0.875 36.122 13.919
0.872 35.968 13.919
0.869 35.812 13.924
0.866 35.649 13.926
0.863 35.496 13.919
0.860 35.339 13.918
0.856 35.174 13.913
0.853 35.025 13.901
0.850 34.862 13.899
0.848 34.710 13.916
0.845 34.553 13.937
0.842 34.392 13.944
0.839 34.231 13.930
0.836 34.081 13.920
0.833 33.918 13.920
0.830 33.761 13.917
0.828 33.611 13.914
0.824 33.451 13.908
0.821 33.286 13.905
0.819 33.135 13.908
0.816 32.977 13.918
0.813 32.819 13.921
0.809 32.658 13.917
0.806 32.501 13.920
0.803 32.349 13.925
0.800 32.186 13.919
0.797 32.034 13.911
0.794 31.873 13.912
0.791 31.715 13.916
0.788 31.563 13.909
0.784 31.393 13.900
0.782 31.248 13.899
0.779 31.090 13.897
0.776 30.929 13.900
0.774 30.770 13.902
0.771 30.610 13.901
0.769 30.463 13.898
0.766 30.293 13.898
0.764 30.142 13.901
0.761 29.985 13.908
0.758 29.826 13.913
0.755 29.670 13.911
0.752 29.509 13.906
0.749 29.357 13.896
0.745 29.193 13.892
0.742 29.037 13.895
0.739 28.885 13.896
0.736 28.726 13.907
0.732 28.564 13.920
0.729 28.404 13.911
0.726 28.259 13.896
0.722 28.087 13.884
0.719 27.935 13.885
0.716 27.781 13.896
0.713 27.620 13.900
0.711 27.467 13.903
0.708 27.305 13.900
0.705 27.146 13.890
0.702 26.990 13.887
0.699 26.834 13.894
0.697 26.672 13.898
0.694 26.519 13.899
0.691 26.360 13.898
0.688 26.202 13.891
0.684 26.042 13.875
0.681 25.883 13.867
0.678 25.729 13.867
0.675 25.575 13.879
0.671 25.412 13.885
0.668 25.254 13.883
0.665 25.102 13.883
0.661 24.940 13.884
0.658 24.784 13.881
0.655 24.623 13.883
0.652 24.468 13.882
0.648 24.313 13.883
0.645 24.151 13.889
0.642 23.998 13.889
0.639 23.840 13.886
0.635 23.678 13.885
0.632 23.522 13.891
0.629 23.363 13.896
0.626 23.207 13.891
0.623 23.057 13.885
0.619 22.890 13.883
0.616 22.733 13.882
0.613 22.582 13.888
0.610 22.413 13.884
0.607 22.262 13.873
0.603 22.098 13.874
0.601 21.949 13.876
0.597 21.790 13.874
0.594 21.629 13.877
0.591 21.472 13.869
0.588 21.316 13.863
0.585 21.153 13.860
0.581 21.000 13.855
0.578 20.839 13.860
0.575 20.685 13.861
0.572 20.518 13.859
0.569 20.362 13.859
0.565 20.209 13.858
0.562 20.051 13.860
0.559 19.888 13.864
0.556 19.735 13.867
0.553 19.576 13.874
0.549 19.420 13.876
0.546 19.261 13.874
0.542 19.102 13.867
0.539 18.944 13.857
0.535 18.787 13.856
0.532 18.628 13.862
0.529 18.470 13.865
0.525 18.313 13.864
0.522 18.152 13.870
0.519 17.994 13.867
0.515 17.839 13.860
0.512 17.676 13.860
0.509 17.515 13.852
0.506 17.360 13.847
0.503 17.203 13.843
0.500 17.042 13.840
0.496 16.882 13.827
0.493 16.724 13.819
0.490 16.562 13.823
0.487 16.406 13.819
0.484 16.245 13.813
0.481 16.099 13.818
0.478 15.928 13.828
0.474 15.773 13.829
0.471 15.617 13.826
0.468 15.456 13.824
0.464 15.297 13.816
0.460 15.131 13.810
0.457 14.982 13.815
0.453 14.817 13.817
0.450 14.667 13.825
0.447 14.501 13.825
0.443 14.346 13.820
0.440 14.187 13.826
0.436 14.028 13.824
0.432 13.867 13.819
0.429 13.706 13.820
0.426 13.556 13.821
0.422 13.391 13.822
0.418 13.233 13.821
0.415 13.071 13.830
0.412 12.919 13.833
0.408 12.758 13.827
0.404 12.601 13.829
0.401 12.440 13.832
0.397 12.282 13.830
0.394 12.126 13.833
0.390 11.957 13.833
0.387 11.808 13.826
0.383 11.642 13.820
0.379 11.485 13.814
0.376 11.323 13.819
0.372 11.165 13.825
0.369 11.011 13.823
0.365 10.848 13.827
0.362 10.692 13.837
0.358 10.530 13.839
0.355 10.379 13.829
0.352 10.219 13.828
0.348 10.038 13.819
0.344 9.894 13.808
0.341 9.731 13.808
0.338 9.577 13.819
0.334 9.414 13.826
0.331 9.263 13.828
0.327 9.090 13.821
0.323 8.939 13.805
0.320 8.778 13.806
0.316 8.614 13.814
0.313 8.458 13.822
0.310 8.305 13.836
0.306 8.136 13.841
0.302 7.984 13.842
0.299 7.836 13.843
0.295 7.659 13.843
0.292 7.500 13.831
0.288 7.347 13.816
0.284 7.178 13.819
0.281 7.020 13.830
0.278 6.875 13.833
0.274 6.695 13.826
0.271 6.551 13.834
0.268 6.387 13.846
0.265 6.231 13.847
0.261 6.076 13.847
0.258 5.907 13.852
0.254 5.754 13.836
0.250 5.588 13.830
0.247 5.426 13.839
0.244 5.272 13.841
0.240 5.114 13.855
0.237 4.952 13.854
0.233 4.794 13.850
0.229 4.630 13.850
0.226 4.476 13.844
0.222 4.305 13.838
0.218 4.151 13.843
0.214 3.991 13.848
1.355 59.947 13.830
1.353 59.782 13.846
1.351 59.630 13.855
1.349 59.468 13.861
1.347 59.303 13.861
1.345 59.148 13.867
1.343 58.995 13.863
1.341 58.832 13.853
1.338 58.676 13.856
1.336 58.510 13.856
1.334 58.358 13.856
1.331 58.198 13.860
1.329 58.042 13.851
1.326 57.881 13.847
1.324 57.720 13.855
1.321 57.563 13.852
1.319 57.411 13.847
1.316 57.248 13.854
1.314 57.084 13.865
1.312 56.929 13.872
1.309 56.773 13.865
1.307 56.613 13.852
1.305 56.450 13.851
1.303 56.300 13.857
1.301 56.135 13.856
1.299 55.982 13.854
1.297 55.816 13.854
1.295 55.663 13.854
1.293 55.510 13.851
1.290 55.342 13.846
1.288 55.193 13.847
1.286 55.029 13.858
1.284 54.874 13.868
1.281 54.707 13.869
1.278 54.549 13.866
1.275 54.400 13.864
1.272 54.235 13.851
1.269 54.080 13.840
1.267 53.925 13.845
1.264 53.764 13.848
1.261 53.611 13.843
1.259 53.445 13.843
1.256 53.294 13.844
1.253 53.130 13.845
1.251 52.971 13.845
1.249 52.819 13.847
1.246 52.659 13.848
1.244 52.500 13.850
1.241 52.340 13.851
1.239 52.185 13.860
1.237 52.024 13.863
1.234 51.867 13.861
1.232 51.712 13.860
1.229 51.548 13.854
1.227 51.395 13.855
1.225 51.237 13.858
1.222 51.073 13.858
1.220 50.919 13.865
1.218 50.764 13.879
1.215 50.598 13.895
1.213 50.439 13.914
1.211 50.284 13.921
1.208 50.126 13.921
1.206 49.971 13.920
1.203 49.813 13.909
1.200 49.649 13.900
1.197 49.498 13.901
1.195 49.341 13.896
1.192 49.175 13.890
1.190 49.027 13.901
1.187 48.864 13.917
1.185 48.705 13.927
1.182 48.547 13.930
1.180 48.394 13.925
1.177 48.237 13.917
1.175 48.072 13.909
1.173 47.927 13.906
1.170 47.757 13.919
1.168 47.604 13.929
1.166 47.447 13.926
1.164 47.285 13.924
1.162 47.136 13.924
1.159 46.976 13.919
1.157 46.820 13.916
1.154 46.662 13.914
1.152 46.499 13.915
1.149 46.346 13.924
1.147 46.187 13.929
1.144 46.031 13.921
1.141 45.881 13.916
1.139 45.714 13.911
1.136 45.558 13.894
1.133 45.404 13.891
1.130 45.247 13.907
1.128 45.087 13.923
1.125 44.935 13.934
1.122 44.770 13.939
1.120 44.615 13.932
1.117 44.456 13.931
1.115 44.308 13.938
1.112 44.139 13.936
1.109 43.991 13.922
1.106 43.827 13.909
1.103 43.674 13.910
1.101 43.518 13.928
1.098 43.360 13.948
1.096 43.194 13.951
1.093 43.047 13.948
1.090 42.884 13.944
1.088 42.730 13.943
1.085 42.572 13.948
1.083 42.418 13.953
1.080 42.256 13.956
1.077 42.102 13.953
1.074 41.940 13.946
1.072 41.785 13.940
1.069 41.629 13.941
1.066 41.475 13.949
1.064 41.312 13.946
1.061 41.161 13.932
1.058 41.002 13.912
1.055 40.841 13.901
1.052 40.684 13.905
1.049 40.528 13.926
1.047 40.366 13.944
1.044 40.217 13.940
1.041 40.063 13.932
1.038 39.897 13.930
1.036 39.746 13.927
1.033 39.582 13.923
1.030 39.426 13.923
1.027 39.271 13.924
1.024 39.111 13.919
1.022 38.957 13.921
1.019 38.798 13.914
1.016 38.644 13.905
1.014 38.486 13.917
1.011 38.325 13.924
1.008 38.173 13.920
1.006 38.008 13.920
1.003 37.855 13.926
1.001 37.703 13.933
0.998 37.537 13.930
0.995 37.383 13.915
0.993 37.226 13.905
0.990 37.067 13.911
0.988 36.911 13.916
0.985 36.753 13.912
0.982 36.597 13.915
0.979 36.441 13.928
0.976 36.277 13.927
0.974 36.127 13.922
0.971 35.966 13.922
0.968 35.811 13.923
0.965 35.651 13.923
0.961 35.489 13.921
0.958 35.340 13.922
0.955 35.177 13.915
0.952 35.026 13.901
0.949 34.863 13.895
0.946 34.712 13.909
0.944 34.547 13.932
0.941 34.392 13.938
0.938 34.237 13.927
0.935 34.079 13.919
0.932 33.922 13.921
0.929 33.761 13.923
0.926 33.604 13.921
0.923 33.448 13.915
0.920 33.287 13.908
0.917 33.134 13.906
0.914 32.976 13.913
0.911 32.824 13.916
0.908 32.660 13.914
0.905 32.503 13.917
0.902 32.344 13.923
0.899 32.192 13.919
0.895 32.033 13.910
0.892 31.874 13.910
0.889 31.713 13.915
0.886 31.559 13.914
0.883 31.399 13.903
0.881 31.245 13.897
0.878 31.085 13.895
0.875 30.929 13.892
0.872 30.774 13.894
0.870 30.611 13.893
0.867 30.459 13.894
0.865 30.300 13.898
0.862 30.136 13.902
0.860 29.983 13.908
0.857 29.827 13.910
0.854 29.667 13.903
0.851 29.515 13.894
0.847 29.350 13.885
0.844 29.198 13.885
0.841 29.033 13.889
0.838 28.883 13.892
0.834 28.722 13.901
0.831 28.568 13.915
0.828 28.412 13.911
0.824 28.250 13.900
0.821 28.092 13.891
0.818 27.934 13.886
0.815 27.781 13.892
0.812 27.616 13.899
0.809 27.463 13.902
0.807 27.306 13.903
0.804 27.150 13.895
0.801 26.986 13.886
0.798 26.834 13.885
0.795 26.675 13.884
0.792 26.521 13.892
0.789 26.356 13.901
0.786 26.207 13.896
0.783 26.043 13.881
0.780 25.883 13.867
0.776 25.728 13.860
0.773 25.572 13.870
0.770 25.416 13.882
0.767 25.262 13.887
0.763 25.094 13.889
0.760 24.939 13.892
0.757 24.781 13.890
0.754 24.633 13.890
0.750 24.462 13.889
0.747 24.313 13.890
0.744 24.154 13.896
0.741 23.992 13.894
0.738 23.842 13.894
0.734 23.679 13.892
0.731 23.523 13.893
0.728 23.371 13.899
0.725 23.203 13.892
0.721 23.051 13.885
0.718 22.895 13.880
0.715 22.735 13.875
0.712 22.575 13.878
0.709 22.415 13.874
0.706 22.266 13.866
0.702 22.103 13.875
0.699 21.939 13.880
0.696 21.794 13.883
0.693 21.631 13.885
0.690 21.467 13.875
0.687 21.317 13.873
0.684 21.158 13.872
0.680 20.996 13.865
0.677 20.838 13.870
0.674 20.682 13.865
0.671 20.525 13.861
0.668 20.370 13.863
0.664 20.206 13.858
0.661 20.048 13.859
0.658 19.897 13.865
0.655 19.737 13.868
0.651 19.573 13.873
0.648 19.418 13.872
0.645 19.259 13.870
0.641 19.103 13.869
0.638 18.944 13.864
0.634 18.785 13.867
0.631 18.629 13.870
0.628 18.470 13.870
0.624 18.311 13.873
0.621 18.157 13.875
0.617 17.991 13.868
0.614 17.838 13.867
0.611 17.684 13.865
0.608 17.516 13.859
0.605 17.362 13.854
0.602 17.202 13.848
0.599 17.049 13.841
0.595 16.874 13.824
0.592 16.727 13.817
0.589 16.561 13.825
0.586 16.408 13.822
0.583 16.254 13.820
0.580 16.088 13.829
0.577 15.923 13.839
0.574 15.779 13.840
0.570 15.617 13.832
0.567 15.458 13.833
0.563 15.291 13.828
0.560 15.144 13.823
0.556 14.978 13.824
0.553 14.827 13.826
0.549 14.660 13.833
0.546 14.508 13.837
0.542 14.343 13.835
0.539 14.191 13.838
0.535 14.026 13.842
0.532 13.871 13.839
0.528 13.718 13.836
0.524 13.545 13.837
0.521 13.399 13.839
0.518 13.237 13.838
0.514 13.081 13.845
0.511 12.918 13.846
0.507 12.759 13.842
0.503 12.600 13.839
0.500 12.440 13.842
0.497 12.287 13.843
0.493 12.120 13.842
0.489 11.966 13.842
0.486 11.806 13.836
0.482 11.641 13.831
0.478 11.488 13.827
0.475 11.328 13.830
0.471 11.165 13.829
0.468 11.013 13.826
0.464 10.841 13.822
0.461 10.697 13.827
0.457 10.528 13.830
0.454 10.373 13.815
0.450 10.213 13.808
0.446 10.047 13.800
0.443 9.884 13.787
0.439 9.726 13.786
0.436 9.576 13.802
0.433 9.412 13.813
0.429 9.254 13.816
0.426 9.103 13.813
0.422 8.924 13.798
0.418 8.775 13.794
0.415 8.617 13.802
0.411 8.456 13.808
0.408 8.305 13.816
0.405 8.139 13.832
0.401 7.981 13.841
0.398 7.822 13.837
0.394 7.664 13.826
0.390 7.502 13.814
0.387 7.339 13.805
0.383 7.183 13.807
0.380 7.016 13.821
0.377 6.874 13.833
0.373 6.710 13.831
0.370 6.543 13.832
0.367 6.388 13.845
0.363 6.229 13.850
0.360 6.075 13.850
0.357 5.909 13.852
0.353 5.749 13.842
0.349 5.587 13.833
0.346 5.434 13.841
0.343 5.273 13.851
0.339 5.106 13.859
0.336 4.956 13.861
0.332 4.796 13.856
0.328 4.628 13.850
0.324 4.474 13.842
0.321 4.311 13.840
0.317 4.152 13.850
0.314 3.996 13.858
1.454 59.947 13.826
1.453 59.785 13.846
1.450 59.622 13.856
1.449 59.469 13.864
1.447 59.313 13.866
1.444 59.152 13.870
1.442 58.986 13.865
1.440 58.829 13.856
1.438 58.678 13.858
1.435 58.516 13.862
1.433 58.359 13.864
1.430 58.196 13.860
1.428 58.041 13.847
1.425 57.879 13.845
1.423 57.723 13.849
1.420 57.570 13.850
1.418 57.407 13.848
1.415 57.244 13.854
1.413 57.087 13.867
1.411 56.930 13.870
1.409 56.771 13.862
1.406 56.616 13.852
1.404 56.449 13.847
1.402 56.297 13.856
1.400 56.136 13.859
1.398 55.982 13.854
1.396 55.829 13.857
1.394 55.661 13.860
1.392 55.499 13.856
1.390 55.345 13.849
1.387 55.192 13.850
1.385 55.023 13.858
1.383 54.874 13.869
1.380 54.720 13.873
1.378 54.561 13.868
1.374 54.380 13.865
1.372 54.243 13.854
1.369 54.083 13.842
1.366 53.918 13.846
1.363 53.764 13.848
1.361 53.612 13.846
1.358 53.449 13.848
1.355 53.288 13.844
1.353 53.133 13.844
1.350 52.974 13.847
1.348 52.819 13.851
1.345 52.658 13.854
1.343 52.500 13.858
1.341 52.338 13.857
1.338 52.184 13.864
1.336 52.023 13.868
1.334 51.865 13.864
1.331 51.709 13.863
1.329 51.554 13.856
1.326 51.395 13.853
1.324 51.236 13.855
1.321 51.078 13.853
1.319 50.918 13.859
1.317 50.760 13.878
1.315 50.601 13.897
1.312 50.440 13.915
1.310 50.286 13.924
1.307 50.125 13.926
1.305 49.969 13.919
1.302 49.807 13.906
1.299 49.660 13.900
1.297 49.493 13.901
1.294 49.339 13.904
1.291 49.179 13.902
1.289 49.022 13.912
1.287 48.865 13.926
1.284 48.706 13.926
1.281 48.549 13.927
1.279 48.390 13.922
1.277 48.235 13.920
1.274 48.076 13.916
1.272 47.924 13.910
1.270 47.760 13.923
1.267 47.601 13.931
1.265 47.449 13.925
1.263 47.291 13.923
1.261 47.137 13.924
1.258 46.970 13.920
1.256 46.818 13.915
1.254 46.659 13.913
1.251 46.505 13.917
1.249 46.347 13.921
1.246 46.186 13.925
1.244 46.036 13.919
1.241 45.870 13.910
1.238 45.720 13.907
1.235 45.563 13.895
1.232 45.402 13.895
1.230 45.244 13.912
1.227 45.095 13.923
1.224 44.927 13.931
1.222 44.775 13.934
1.219 44.615 13.923
1.216 44.460 13.926
1.214 44.302 13.936
1.211 44.147 13.932
1.208 43.985 13.922
1.205 43.832 13.906
1.202 43.674 13.904
1.200 43.521 13.926
1.198 43.354 13.947
1.195 43.202 13.948
1.192 43.044 13.946
1.190 42.887 13.949
1.187 42.728 13.948
1.184 42.571 13.953
1.182 42.418 13.956
1.179 42.258 13.958
1.177 42.094 13.958
1.174 41.950 13.952
1.171 41.782 13.947
1.168 41.630 13.949
1.166 41.470 13.951
1.163 41.316 13.946
1.160 41.159 13.932
1.157 40.999 13.911
1.154 40.847 13.897
1.151 40.689 13.897
1.149 40.534 13.917
1.146 40.368 13.938
1.143 40.208 13.939
1.141 40.057 13.934
1.138 39.900 13.930
1.135 39.744 13.930
1.132 39.587 13.927
1.129 39.424 13.922
1.127 39.270 13.918
1.124 39.120 13.916
1.121 38.957 13.918
1.118 38.800 13.915
1.116 38.637 13.908
1.113 38.487 13.914
1.110 38.328 13.914
1.108 38.170 13.911
1.105 38.012 13.909
1.102 37.855 13.911
1.100 37.698 13.922
1.097 37.540 13.919
1.095 37.381 13.904
1.092 37.228 13.902
1.089 37.067 13.907
1.087 36.910 13.908
1.084 36.758 13.910
1.081 36.594 13.917
1.079 36.440 13.930
1.076 36.277 13.932
1.073 36.126 13.923
1.070 35.969 13.917
1.067 35.811 13.919
1.064 35.654 13.919
1.061 35.491 13.916
1.058 35.336 13.922
1.055 35.178 13.918
1.052 35.023 13.905
1.048 34.864 13.898
1.046 34.709 13.908
1.043 34.548 13.928
1.040 34.393 13.932
1.037 34.237 13.922
1.034 34.077 13.914
1.031 33.920 13.917
1.029 33.769 13.924
1.026 33.601 13.923
1.023 33.448 13.917
1.020 33.293 13.910
1.017 33.132 13.901
1.014 32.974 13.903
1.011 32.822 13.904
1.007 32.660 13.909
1.004 32.503 13.917
1.001 32.349 13.928
0.998 32.183 13.922
0.995 32.035 13.914
0.992 31.867 13.915
0.989 31.725 13.922
0.986 31.560 13.921
0.983 31.404 13.911
0.980 31.241 13.903
0.977 31.090 13.894
0.974 30.922 13.890
0.972 30.774 13.891
0.969 30.612 13.891
0.967 30.454 13.894
0.964 30.301 13.897
0.962 30.143 13.903
0.959 29.983 13.906
0.956 29.826 13.902
0.953 29.666 13.893
0.950 29.509 13.881
0.947 29.353 13.876
0.944 29.197 13.883
0.940 29.039 13.891
0.937 28.880 13.893
0.934 28.725 13.897
0.931 28.568 13.908
0.927 28.412 13.910
0.924 28.250 13.905
0.921 28.094 13.894
0.917 27.932 13.884
0.915 27.781 13.886
0.912 27.618 13.888
0.909 27.464 13.892
0.906 27.302 13.898
0.903 27.149 13.890
0.900 26.990 13.884
0.898 26.834 13.879
0.895 26.674 13.877
0.892 26.517 13.888
0.889 26.360 13.901
0.886 26.208 13.898
0.883 26.043 13.879
0.879 25.883 13.863
0.876 25.726 13.854
0.873 25.573 13.864
0.870 25.410 13.881
0.866 25.260 13.887
0.863 25.097 13.888
0.860 24.946 13.894
0.856 24.778 13.890
0.853 24.628 13.887
0.850 24.473 13.893
0.847 24.309 13.895
0.844 24.154 13.900
0.841 24.003 13.899
0.837 23.837 13.897
0.834 23.683 13.893
0.831 23.516 13.893
0.828 23.368 13.895
0.824 23.209 13.889
0.821 23.049 13.883
0.818 22.894 13.878
0.814 22.730 13.873
0.811 22.577 13.877
0.808 22.421 13.872
0.805 22.259 13.863
0.802 22.100 13.870
0.799 21.950 13.878
0.796 21.785 13.882
0.793 21.633 13.881
0.790 21.472 13.875
0.786 21.313 13.874
0.783 21.157 13.871
0.780 20.997 13.869
0.777 20.847 13.874
0.774 20.677 13.868
0.770 20.524 13.861
0.767 20.363 13.863
0.764 20.213 13.859
0.761 20.053 13.856
0.757 19.887 13.858
0.754 19.733 13.863
0.751 19.577 13.864
0.748 19.419 13.862
0.744 19.259 13.862
0.741 19.101 13.864
0.738 18.948 13.871
0.734 18.787 13.876
0.731 18.625 13.875
0.727 18.477 13.873
0.724 18.307 13.874
0.721 18.156 13.870
0.717 17.998 13.866
0.714 17.837 13.868
0.710 17.668 13.865
0.708 17.528 13.865
0.704 17.361 13.860
0.701 17.203 13.852
0.698 17.037 13.843
0.695 16.885 13.825
0.692 16.724 13.819
0.689 16.567 13.828
0.686 16.410 13.831
0.683 16.244 13.832
0.680 16.092 13.842
0.677 15.943 13.855
0.673 15.768 13.850
0.670 15.618 13.839
0.666 15.459 13.840
0.663 15.298 13.834
0.659 15.145 13.829
0.656 14.976 13.828
0.652 14.820 13.829
0.649 14.660 13.837
0.645 14.509 13.841
0.642 14.347 13.837
0.638 14.192 13.840
0.635 14.029 13.845
0.632 13.876 13.845
0.628 13.713 13.844
0.624 13.553 13.847
0.621 13.390 13.854
0.618 13.238 13.847
0.614 13.080 13.849
0.610 12.915 13.852
0.607 12.761 13.842
0.603 12.605 13.841
0.600 12.448 13.848
0.596 12.276 13.849
0.593 12.125 13.847
0.589 11.966 13.843
0.585 11.805 13.840
0.582 11.643 13.840
0.578 11.488 13.833
0.575 11.329 13.838
0.571 11.168 13.842
0.567 11.009 13.837
0.564 10.855 13.830
0.560 10.690 13.832
0.557 10.531 13.832
0.553 10.364 13.822
0.550 10.215 13.811
0.546 10.055 13.806
0.543 9.885 13.797
0.539 9.728 13.793
0.536 9.577 13.807
0.533 9.420 13.821
0.529 9.253 13.823
0.526 9.094 13.820
0.522 8.937 13.814
0.519 8.780 13.814
0.515 8.615 13.819
0.511 8.459 13.820
0.508 8.300 13.827
0.505 8.145 13.842
0.501 7.988 13.853
0.498 7.826 13.846
0.494 7.662 13.827
0.490 7.500 13.811
0.486 7.339 13.807
0.483 7.180 13.816
0.480 7.031 13.835
0.477 6.864 13.845
0.473 6.707 13.842
0.470 6.546 13.844
0.467 6.393 13.849
0.463 6.234 13.850
0.460 6.070 13.849
0.456 5.912 13.847
0.453 5.745 13.836
0.449 5.589 13.824
0.445 5.427 13.827
0.442 5.271 13.834
0.439 5.109 13.840
0.435 4.947 13.840
0.431 4.789 13.837
0.428 4.632 13.831
0.424 4.469 13.822
0.420 4.309 13.827
0.417 4.150 13.840
0.413 3.990 13.843
1.555 59.947 13.841
1.553 59.785 13.852
1.551 59.634 13.864
1.549 59.462 13.865
1.546 59.305 13.864
1.544 59.151 13.864
1.542 59.000 13.854
1.540 58.829 13.844
1.537 58.674 13.847
1.535 58.518 13.857
1.533 58.353 13.863
1.531 58.200 13.861
1.528 58.033 13.849
1.526 57.890 13.848
1.523 57.726 13.851
1.520 57.557 13.849
1.518 57.417 13.845
1.515 57.245 13.850
1.513 57.081 13.862
1.511 56.932 13.867
1.509 56.770 13.857
1.506 56.616 13.843
1.504 56.460 13.842
1.502 56.299 13.851
1.500 56.138 13.852
1.498 55.979 13.847
1.496 55.817 13.850
1.494 55.664 13.858
1.492 55.500 13.858
1.490 55.354 13.852
1.487 55.187 13.849
1.485 55.029 13.855
1.483 54.868 13.865
1.480 54.706 13.870
1.478 54.559 13.865
1.475 54.396 13.865
1.472 54.235 13.855
1.469 54.083 13.841
1.466 53.925 13.845
1.463 53.763 13.850
1.461 53.604 13.849
1.458 53.450 13.848
1.455 53.289 13.843
1.453 53.142 13.844
1.450 52.967 13.851
1.448 52.814 13.858
1.446 52.656 13.863
1.443 52.502 13.862
1.441 52.340 13.857
1.438 52.182 13.860
1.436 52.029 13.864
1.434 51.873 13.866
1.431 51.699 13.868
1.429 51.551 13.860
1.426 51.394 13.854
1.424 51.237 13.851
1.421 51.078 13.848
1.419 50.921 13.854
1.417 50.763 13.871
1.415 50.599 13.891
1.412 50.440 13.912
1.410 50.280 13.928
1.407 50.126 13.927
1.405 49.969 13.921
1.402 49.814 13.905
1.399 49.654 13.896
1.397 49.495 13.907
1.394 49.336 13.910
1.392 49.177 13.913
1.389 49.024 13.926
1.387 48.858 13.930
1.384 48.709 13.927
1.381 48.550 13.922
1.379 48.394 13.914
1.377 48.235 13.916
1.374 48.078 13.913
1.372 47.919 13.905
1.370 47.765 13.918
1.368 47.603 13.928
1.365 47.442 13.924
1.363 47.296 13.920
1.361 47.125 13.925
1.359 46.976 13.923
1.356 46.817 13.919
1.354 46.664 13.915
1.351 46.502 13.918
1.349 46.342 13.919
1.346 46.195 13.919
1.343 46.031 13.915
1.341 45.876 13.909
1.338 45.715 13.908
1.335 45.561 13.907
1.332 45.403 13.909
1.330 45.242 13.921
1.327 45.091 13.929
1.325 44.935 13.928
1.322 44.769 13.926
1.319 44.622 13.920
1.316 44.457 13.926
1.314 44.302 13.937
1.311 44.142 13.934
1.308 43.987 13.923
1.305 43.834 13.907
1.303 43.677 13.905
1.300 43.509 13.926
1.298 43.357 13.950
1.295 43.200 13.950
1.292 43.049 13.943
1.290 42.890 13.948
1.287 42.726 13.949
1.285 42.574 13.953
1.282 42.411 13.955
1.279 42.258 13.961
1.277 42.100 13.964
1.274 41.944 13.961
1.271 41.784 13.955
1.268 41.621 13.954
1.266 41.480 13.953
1.263 41.317 13.943
1.260 41.152 13.925
1.257 41.004 13.903
1.254 40.842 13.889
1.251 40.690 13.887
1.249 40.525 13.908
1.246 40.371 13.930
1.244 40.220 13.939
1.241 40.053 13.937
1.238 39.898 13.931
1.235 39.741 13.933
1.232 39.587 13.929
1.229 39.429 13.923
1.227 39.271 13.923
1.224 39.114 13.922
1.221 38.954 13.926
1.219 38.799 13.929
1.216 38.638 13.924
1.213 38.484 13.919
1.210 38.329 13.910
1.208 38.166 13.904
1.205 38.018 13.896
1.202 37.857 13.891
1.200 37.696 13.897
1.197 37.543 13.896
1.194 37.380 13.894
1.192 37.227 13.896
1.189 37.065 13.904
1.187 36.919 13.908
1.184 36.748 13.903
1.181 36.600 13.910
1.179 36.440 13.924
1.176 36.281 13.921
1.173 36.125 13.917
1.170 35.963 13.917
1.167 35.811 13.923
1.164 35.648 13.924
1.161 35.500 13.918
1.158 35.337 13.923
1.155 35.178 13.921
1.152 35.023 13.911
1.149 34.865 13.906
1.146 34.711 13.916
1.143 34.546 13.934
1.140 34.394 13.939
1.137 34.239 13.929
1.134 34.078 13.916
1.131 33.920 13.915
1.129 33.760 13.923
1.126 33.607 13.926
1.123 33.450 13.921
1.120 33.291 13.914
1.117 33.132 13.904
1.114 32.976 13.900
1.110 32.818 13.898
1.107 32.663 13.906
1.104 32.499 13.921
1.102 32.349 13.933
1.098 32.190 13.926
1.095 32.029 13.917
1.092 31.875 13.920
1.089 31.718 13.927
1.086 31.559 13.924
1.083 31.400 13.912
1.080 31.240 13.901
1.077 31.087 13.892
1.074 30.932 13.887
1.072 30.766 13.889
1.069 30.618 13.888
1.067 30.455 13.892
1.064 30.301 13.895
1.062 30.141 13.904
1.059 29.982 13.905
1.056 29.829 13.900
1.053 29.668 13.891
1.050 29.512 13.876
1.047 29.350 13.874
1.044 29.198 13.885
1.040 29.038 13.895
1.037 28.879 13.892
1.034 28.722 13.892
1.030 28.567 13.903
1.027 28.410 13.905
1.024 28.250 13.901
1.021 28.093 13.893
1.017 27.934 13.881
1.014 27.776 13.881
1.012 27.624 13.881
1.009 27.470 13.885
1.006 27.302 13.891
1.003 27.143 13.885
1.000 26.995 13.882
0.997 26.829 13.873
0.994 26.673 13.870
0.992 26.516 13.881
0.989 26.360 13.893
0.986 26.201 13.893
0.983 26.044 13.878
0.979 25.887 13.860
0.976 25.728 13.850
0.973 25.569 13.860
0.970 25.412 13.882
0.966 25.257 13.888
0.963 25.101 13.888
0.960 24.940 13.894
0.957 24.792 13.891
0.953 24.616 13.881
0.950 24.471 13.886
0.947 24.314 13.891
0.943 24.155 13.893
0.940 23.995 13.893
0.937 23.833 13.892
0.934 23.684 13.885
0.931 23.525 13.885
0.927 23.362 13.886
0.924 23.214 13.882
0.921 23.042 13.877
0.918 22.894 13.872
0.914 22.729 13.869
0.911 22.580 13.871
0.908 22.418 13.866
0.905 22.256 13.858
0.902 22.103 13.863
0.899 21.942 13.873
0.896 21.792 13.877
0.892 21.625 13.877
0.889 21.477 13.872
0.886 21.315 13.870
0.883 21.155 13.867
0.880 20.999 13.867
0.877 20.845 13.877
0.874 20.679 13.872
0.870 20.525 13.863
0.867 20.365 13.868
0.864 20.209 13.865
0.861 20.052 13.856
0.857 19.892 13.857
0.854 19.729 13.860
0.851 19.583 13.860
0.847 19.410 13.854
0.844 19.259 13.849
0.841 19.102 13.855
0.837 18.943 13.866
0.834 18.796 13.873
0.830 18.620 13.870
0.827 18.472 13.868
0.824 18.309 13.866
0.820 18.152 13.863
0.817 17.992 13.860
0.814 17.836 13.864
0.811 17.685 13.863
0.807 17.517 13.864
0.804 17.364 13.864
0.801 17.201 13.855
0.798 17.043 13.847
0.795 16.881 13.828
0.792 16.726 13.822
0.789 16.567 13.835
0.786 16.413 13.841
0.783 16.250 13.843
0.780 16.092 13.854
0.777 15.933 13.863
0.773 15.781 13.858
0.770 15.617 13.845
0.766 15.455 13.851
0.763 15.300 13.844
0.759 15.138 13.833
0.756 14.983 13.834
0.752 14.823 13.833
0.749 14.661 13.840
0.745 14.508 13.845
0.742 14.348 13.839
0.738 14.190 13.841
0.735 14.030 13.849
0.731 13.872 13.849
0.728 13.714 13.849
0.724 13.557 13.850
0.721 13.403 13.852
0.717 13.231 13.844
0.714 13.075 13.841
0.710 12.917 13.843
0.707 12.764 13.838
0.703 12.596 13.836
0.700 12.444 13.846
0.696 12.284 13.851
0.692 12.127 13.846
0.689 11.961 13.844
0.685 11.808 13.843
0.682 11.653 13.842
0.678 11.483 13.835
0.674 11.326 13.839
0.671 11.175 13.849
0.667 11.006 13.843
0.664 10.853 13.833
0.660 10.687 13.829
0.657 10.533 13.825
0.653 10.371 13.816
0.649 10.205 13.808
0.646 10.051 13.807
0.643 9.897 13.803
0.639 9.728 13.803
0.636 9.580 13.815
0.632 9.408 13.824
0.629 9.259 13.825
0.626 9.098 13.823
0.622 8.937 13.824
0.619 8.778 13.828
0.615 8.626 13.831
0.611 8.454 13.829
0.608 8.299 13.832
0.605 8.151 13.848
0.601 7.985 13.862
0.597 7.827 13.854
0.594 7.661 13.834
0.590 7.497 13.818
0.587 7.351 13.817
0.583 7.183 13.832
0.580 7.033 13.848
0.577 6.867 13.853
0.573 6.709 13.851
0.570 6.547 13.848
0.567 6.393 13.851
0.563 6.229 13.851
0.560 6.068 13.851
0.556 5.910 13.853
0.553 5.758 13.845
0.549 5.581 13.829
0.545 5.430 13.831
0.542 5.266 13.839
0.539 5.124 13.845
0.535 4.952 13.847
0.531 4.787 13.845
0.528 4.635 13.836
0.524 4.466 13.829
0.520 4.311 13.836
0.517 4.154 13.848
0.513 3.995 13.854
1.654 59.943 13.849
1.652 59.785 13.856
1.650 59.630 13.866
1.648 59.467 13.863
1.646 59.311 13.857
1.644 59.151 13.855
1.641 58.989 13.846
1.639 58.835 13.837
1.637 58.681 13.845
1.635 58.514 13.861
1.632 58.352 13.865
1.630 58.200 13.861
1.628 58.040 13.853
1.625 57.881 13.849
1.623 57.723 13.854
1.620 57.567 13.849
1.617 57.404 13.843
1.615 57.246 13.852
1.613 57.092 13.862
1.611 56.930 13.866
1.608 56.769 13.858
1.606 56.615 13.842
1.604 56.460 13.836
1.602 56.298 13.844
1.600 56.139 13.847
1.598 55.981 13.843
1.596 55.824 13.847
1.594 55.658 13.858
1.592 55.505 13.862
1.589 55.348 13.855
1.587 55.191 13.850
1.585 55.026 13.853
1.582 54.876 13.861
1.580 54.712 13.863
1.577 54.551 13.859
1.574 54.399 13.865
1.571 54.235 13.857
1.568 54.084 13.843
1.566 53.924 13.850
1.563 53.763 13.855
1.560 53.611 13.855
1.557 53.446 13.848
1.555 53.292 13.844
1.552 53.126 13.846
1.550 52.978 13.855
1.548 52.813 13.864
1.545 52.654 13.870
1.543 52.501 13.863
1.540 52.339 13.856
1.538 52.189 13.857
1.536 52.028 13.854
1.533 51.861 13.858
1.531 51.709 13.864
1.528 51.555 13.859
1.526 51.399 13.856
1.523 51.233 13.854
1.521 51.075 13.850
1.519 50.924 13.857
1.516 50.760 13.869
1.514 50.608 13.885
1.512 50.439 13.906
1.509 50.285 13.920
1.507 50.128 13.922
1.504 49.961 13.915
1.502 49.810 13.901
1.499 49.655 13.900
1.497 49.500 13.912
1.494 49.333 13.913
1.491 49.187 13.918
1.489 49.023 13.930
1.486 48.857 13.929
1.484 48.707 13.926
1.481 48.548 13.921
1.478 48.392 13.914
1.476 48.235 13.918
1.474 48.078 13.913
1.471 47.918 13.900
1.469 47.764 13.916
1.467 47.606 13.927
1.465 47.451 13.920
1.463 47.291 13.917
1.460 47.131 13.920
1.458 46.978 13.920
1.456 46.812 13.916
1.453 46.661 13.915
1.451 46.502 13.919
1.448 46.348 13.920
1.446 46.192 13.920
1.443 46.028 13.917
1.440 45.873 13.914
1.438 45.722 13.918
1.435 45.554 13.918
1.432 45.406 13.925
1.430 45.250 13.935
1.427 45.081 13.932
1.424 44.932 13.929
1.421 44.781 13.921
1.418 44.611 13.919
1.416 44.459 13.930
1.413 44.301 13.938
1.411 44.149 13.934
1.408 43.983 13.924
1.405 43.833 13.911
1.402 43.672 13.908
1.400 43.520 13.925
1.397 43.364 13.946
1.395 43.198 13.945
1.392 43.039 13.933
1.389 42.890 13.937
1.387 42.727 13.942
1.384 42.575 13.943
1.381 42.413 13.946
1.379 42.260 13.951
1.376 42.100 13.961
1.374 41.937 13.960
1.371 41.788 13.952
1.368 41.633 13.954
1.365 41.471 13.951
1.363 41.319 13.934
1.360 41.159 13.916
1.356 40.998 13.896
1.353 40.843 13.882
1.351 40.688 13.880
1.348 40.535 13.902
1.346 40.372 13.926
1.343 40.212 13.936
1.340 40.060 13.938
1.337 39.895 13.930
1.335 39.745 13.932
1.332 39.582 13.933
1.329 39.432 13.928
1.326 39.263 13.929
1.324 39.119 13.931
1.321 38.958 13.935
1.318 38.799 13.938
1.316 38.635 13.934
1.313 38.486 13.927
1.310 38.326 13.916
1.307 38.172 13.905
1.304 38.011 13.890
1.302 37.855 13.879
1.299 37.699 13.881
1.297 37.540 13.884
1.294 37.385 13.888
1.292 37.228 13.898
1.289 37.067 13.908
1.287 36.913 13.912
1.284 36.753 13.905
1.281 36.596 13.910
1.278 36.438 13.918
1.276 36.287 13.914
1.273 36.124 13.916
1.270 35.967 13.923
1.267 35.808 13.930
1.264 35.655 13.930
1.260 35.493 13.922
1.257 35.337 13.922
1.254 35.181 13.924
1.251 35.024 13.919
1.248 34.863 13.915
1.246 34.709 13.924
1.243 34.549 13.937
1.240 34.390 13.946
1.237 34.239 13.933
1.234 34.082 13.915
1.231 33.918 13.912
1.228 33.758 13.920
1.225 33.609 13.924
1.223 33.453 13.924
1.219 33.287 13.915
1.216 33.136 13.903
1.213 32.978 13.893
1.210 32.818 13.893
1.207 32.661 13.904
1.204 32.507 13.922
1.201 32.343 13.936
1.198 32.190 13.933
1.195 32.031 13.923
1.192 31.875 13.927
1.189 31.717 13.935
1.186 31.557 13.928
1.183 31.407 13.917
1.180 31.241 13.907
1.177 31.084 13.894
1.174 30.932 13.896
1.172 30.773 13.898
1.169 30.614 13.896
1.167 30.456 13.900
1.164 30.298 13.904
1.161 30.140 13.905
1.159 29.988 13.906
1.156 29.820 13.900
1.153 29.672 13.889
1.150 29.511 13.882
1.147 29.353 13.885
1.143 29.197 13.896
1.140 29.041 13.906
1.137 28.882 13.903
1.133 28.726 13.898
1.130 28.563 13.898
1.127 28.402 13.900
1.124 28.257 13.898
1.120 28.095 13.887
1.117 27.935 13.875
1.114 27.772 13.877
1.111 27.623 13.873
1.108 27.461 13.873
1.105 27.304 13.881
1.103 27.151 13.880
1.100 26.989 13.877
1.097 26.830 13.868
1.094 26.672 13.867
1.091 26.520 13.876
1.089 26.362 13.884
1.085 26.200 13.887
1.082 26.043 13.874
1.079 25.884 13.852
1.075 25.727 13.843
1.072 25.578 13.859
1.069 25.415 13.881
1.066 25.249 13.888
1.063 25.097 13.887
1.060 24.950 13.889
1.056 24.776 13.883
1.053 24.632 13.872
1.049 24.464 13.877
1.046 24.312 13.883
1.043 24.157 13.883
1.040 23.990 13.884
1.037 23.844 13.881
1.033 23.675 13.875
1.030 23.523 13.876
1.027 23.365 13.877
1.024 23.211 13.873
1.020 23.044 13.869
1.017 22.889 13.866
1.014 22.737 13.868
1.011 22.574 13.871
1.008 22.423 13.863
1.004 22.256 13.853
1.002 22.109 13.855
0.998 21.939 13.862
0.995 21.789 13.866
0.992 21.631 13.872
0.989 21.471 13.869
0.986 21.318 13.867
0.983 21.154 13.864
0.979 20.996 13.863
0.977 20.841 13.874
0.973 20.682 13.870
0.970 20.522 13.862
0.967 20.368 13.867
0.964 20.202 13.868
0.960 20.055 13.858
0.957 19.892 13.857
0.954 19.738 13.860
0.950 19.576 13.861
0.947 19.416 13.852
0.944 19.259 13.844
0.940 19.103 13.854
0.937 18.939 13.865
0.934 18.788 13.870
0.930 18.629 13.867
0.927 18.467 13.860
0.923 18.312 13.856
0.920 18.155 13.853
0.917 17.995 13.853
0.913 17.835 13.857
0.910 17.679 13.860
0.907 17.516 13.868
0.904 17.370 13.872
0.901 17.200 13.866
0.898 17.045 13.856
0.895 16.886 13.839
0.892 16.723 13.832
0.889 16.572 13.844
0.886 16.405 13.850
0.883 16.250 13.851
0.880 16.099 13.857
0.876 15.933 13.863
0.873 15.779 13.859
0.870 15.614 13.849
0.866 15.465 13.857
0.863 15.296 13.855
0.859 15.143 13.844
0.856 14.980 13.845
0.852 14.832 13.849
0.849 14.659 13.851
0.845 14.511 13.852
0.842 14.349 13.844
0.838 14.185 13.844
0.835 14.034 13.852
0.831 13.869 13.853
0.828 13.718 13.852
0.824 13.554 13.851
0.821 13.395 13.848
0.817 13.238 13.840
0.813 13.073 13.832
0.810 12.922 13.835
0.806 12.759 13.835
0.803 12.598 13.833
0.799 12.443 13.842
0.796 12.280 13.846
0.792 12.127 13.840
0.788 11.959 13.834
0.785 11.805 13.837
0.781 11.652 13.840
0.778 11.482 13.833
0.774 11.330 13.837
0.771 11.174 13.852
0.767 11.010 13.848
0.764 10.855 13.836
0.760 10.685 13.829
0.756 10.529 13.822
0.753 10.375 13.815
0.749 10.208 13.813
0.746 10.056 13.817
0.743 9.886 13.813
0.739 9.740 13.814
0.736 9.569 13.822
0.732 9.415 13.820
0.729 9.261 13.818
0.725 9.096 13.816
0.722 8.935 13.823
0.719 8.779 13.835
0.715 8.620 13.836
0.711 8.461 13.840
0.708 8.306 13.842
0.704 8.145 13.854
0.701 7.988 13.870
0.698 7.833 13.860
0.693 7.662 13.837
0.690 7.504 13.824
0.686 7.344 13.827
0.683 7.183 13.841
0.680 7.030 13.852
0.677 6.869 13.853
0.673 6.709 13.851
0.670 6.557 13.849
0.666 6.383 13.851
0.663 6.231 13.851
0.660 6.074 13.853
0.656 5.910 13.857
0.653 5.753 13.848
0.649 5.591 13.836
0.645 5.430 13.832
0.642 5.271 13.837
0.638 5.112 13.842
0.635 4.944 13.841
0.631 4.798 13.837
0.627 4.619 13.830
0.624 4.472 13.825
0.620 4.310 13.828
0.616 4.145 13.843
0.613 3.998 13.852
1.754 59.950 13.843
1.752 59.785 13.861
1.750 59.622 13.860
1.748 59.469 13.855
1.746 59.309 13.849
1.744 59.150 13.845
1.741 58.991 13.837
1.739 58.847 13.830
1.737 58.673 13.841
1.735 58.510 13.857
1.733 58.358 13.864
1.730 58.196 13.861
1.728 58.038 13.855
1.725 57.886 13.853
1.723 57.722 13.860
1.720 57.563 13.854
1.718 57.411 13.847
1.715 57.241 13.853
1.713 57.091 13.859
1.710 56.923 13.862
1.708 56.779 13.859
1.706 56.611 13.848
1.704 56.457 13.838
1.702 56.296 13.845
1.700 56.141 13.850
1.698 55.983 13.839
1.696 55.820 13.844
1.694 55.663 13.855
1.692 55.507 13.858
1.689 55.348 13.852
1.687 55.179 13.849
1.685 55.035 13.853
1.682 54.872 13.861
1.680 54.715 13.863
1.677 54.557 13.859
1.674 54.391 13.860
1.671 54.241 13.854
1.668 54.078 13.843
1.666 53.925 13.847
1.663 53.762 13.857
1.660 53.599 13.855
1.658 53.455 13.848
1.655 53.295 13.848
1.652 53.129 13.848
1.650 52.977 13.855
1.648 52.813 13.863
1.645 52.659 13.863
1.643 52.496 13.859
1.640 52.339 13.855
1.638 52.182 13.855
1.636 52.032 13.850
1.633 51.868 13.852
1.631 51.709 13.863
1.628 51.545 13.858
1.626 51.393 13.857
1.624 51.241 13.858
1.621 51.075 13.853
1.619 50.923 13.857
1.616 50.754 13.863
1.614 50.608 13.873
1.612 50.445 13.894
1.609 50.284 13.911
1.607 50.121 13.917
1.604 49.978 13.911
1.601 49.803 13.901
1.599 49.652 13.900
1.596 49.497 13.907
1.594 49.342 13.909
1.591 49.176 13.914
1.589 49.022 13.922
1.586 48.866 13.922
1.584 48.707 13.920
1.581 48.548 13.915
1.579 48.395 13.913
1.576 48.233 13.919
1.574 48.076 13.913
1.571 47.921 13.898
1.569 47.762 13.909
1.567 47.605 13.919
1.565 47.449 13.913
1.562 47.286 13.911
1.560 47.136 13.915
1.558 46.977 13.917
1.556 46.816 13.914
1.553 46.664 13.914
1.551 46.499 13.915
1.548 46.350 13.917
1.546 46.187 13.918
1.543 46.030 13.918
1.540 45.878 13.913
1.538 45.713 13.919
1.535 45.559 13.921
1.532 45.403 13.926
1.530 45.243 13.935
1.527 45.089 13.934
1.524 44.932 13.926
1.521 44.776 13.922
1.519 44.614 13.925
1.516 44.458 13.934
1.513 44.302 13.936
1.511 44.145 13.929
1.508 43.984 13.920
1.505 43.835 13.914
1.502 43.671 13.915
1.500 43.518 13.928
1.497 43.360 13.943
1.495 43.205 13.939
1.492 43.039 13.924
1.489 42.888 13.926
1.486 42.728 13.934
1.484 42.575 13.936
1.481 42.417 13.934
1.479 42.255 13.941
1.476 42.097 13.950
1.474 41.947 13.949
1.471 41.787 13.945
1.468 41.634 13.946
1.465 41.464 13.940
1.462 41.314 13.921
1.459 41.158 13.905
1.456 41.001 13.890
1.453 40.850 13.875
1.451 40.685 13.875
1.448 40.533 13.899
1.446 40.371 13.925
1.443 40.216 13.935
1.440 40.057 13.936
1.437 39.898 13.930
1.435 39.738 13.931
1.432 39.589 13.933
1.429 39.429 13.930
1.426 39.269 13.934
1.424 39.109 13.933
1.421 38.957 13.936
1.418 38.800 13.941
1.416 38.645 13.939
1.413 38.483 13.934
1.410 38.331 13.927
1.407 38.166 13.914
1.404 38.014 13.896
1.402 37.851 13.881
1.399 37.697 13.879
1.397 37.542 13.885
1.394 37.387 13.894
1.392 37.219 13.908
1.389 37.075 13.921
1.387 36.910 13.920
1.384 36.757 13.914
1.381 36.590 13.915
1.378 36.445 13.915
1.375 36.276 13.909
1.373 36.126 13.916
1.370 35.966 13.930
1.367 35.813 13.935
1.364 35.646 13.934
1.360 35.496 13.924
1.357 35.334 13.920
1.355 35.187 13.924
1.351 35.018 13.921
1.348 34.868 13.921
1.345 34.703 13.926
1.343 34.556 13.938
1.340 34.391 13.942
1.337 34.235 13.931
1.334 34.083 13.911
1.331 33.915 13.903
1.328 33.765 13.914
1.325 33.605 13.926
1.322 33.448 13.930
1.319 33.293 13.919
1.316 33.132 13.903
1.313 32.973 13.892
1.310 32.820 13.887
1.307 32.661 13.900
1.304 32.501 13.923
1.301 32.349 13.937
1.298 32.188 13.935
1.295 32.034 13.926
1.292 31.877 13.926
1.289 31.714 13.931
1.286 31.559 13.923
1.283 31.401 13.913
1.280 31.246 13.905
1.277 31.086 13.892
1.274 30.925 13.896
1.272 30.777 13.899
1.269 30.610 13.897
1.267 30.456 13.901
1.264 30.298 13.905
1.261 30.141 13.905
1.259 29.984 13.901
1.256 29.827 13.900
1.253 29.667 13.893
1.250 29.514 13.889
1.246 29.351 13.896
1.243 29.200 13.901
1.240 29.035 13.907
1.237 28.886 13.904
1.233 28.720 13.896
1.230 28.567 13.893
1.227 28.408 13.893
1.223 28.248 13.893
1.220 28.090 13.881
1.217 27.938 13.871
1.214 27.777 13.871
1.211 27.617 13.864
1.208 27.465 13.869
1.205 27.302 13.879
1.203 27.148 13.885
1.200 26.992 13.881
1.197 26.831 13.869
1.194 26.673 13.862
1.191 26.519 13.864
1.188 26.353 13.867
1.185 26.204 13.871
1.182 26.043 13.864
1.179 25.887 13.848
1.175 25.726 13.840
1.172 25.567 13.855
1.169 25.416 13.877
1.166 25.252 13.881
1.163 25.108 13.875
1.159 24.939 13.877
1.156 24.779 13.870
1.152 24.630 13.859
1.149 24.460 13.867
1.146 24.312 13.876
1.143 24.152 13.876
1.140 23.996 13.875
1.136 23.836 13.871
1.133 23.680 13.863
1.130 23.522 13.863
1.127 23.369 13.867
1.123 23.203 13.865
1.120 23.051 13.866
1.117 22.888 13.866
1.114 22.733 13.867
1.111 22.580 13.874
1.108 22.414 13.863
1.104 22.259 13.848
1.101 22.100 13.848
1.098 21.948 13.854
1.095 21.785 13.861
1.092 21.630 13.863
1.089 21.468 13.864
1.086 21.314 13.863
1.082 21.151 13.856
1.079 20.999 13.855
1.076 20.844 13.868
1.073 20.679 13.870
1.070 20.528 13.863
1.067 20.368 13.869
1.064 20.208 13.870
1.060 20.046 13.858
1.057 19.890 13.855
1.054 19.734 13.860
1.050 19.577 13.859
1.047 19.418 13.849
1.043 19.256 13.842
1.040 19.104 13.848
1.037 18.941 13.857
1.033 18.787 13.860
1.030 18.629 13.856
1.026 18.467 13.849
1.023 18.309 13.846
1.019 18.145 13.848
1.016 17.995 13.850
1.013 17.838 13.854
1.010 17.677 13.859
1.007 17.519 13.869
1.004 17.366 13.877
1.001 17.203 13.873
0.998 17.051 13.862
0.995 16.877 13.849
0.992 16.726 13.846
0.989 16.572 13.853
0.986 16.406 13.858
0.983 16.254 13.854
0.979 16.094 13.855
0.976 15.938 13.859
0.973 15.773 13.852
0.969 15.617 13.846
0.966 15.459 13.855
0.963 15.304 13.856
0.959 15.140 13.848
0.956 14.983 13.850
0.952 14.826 13.856
0.949 14.667 13.860
0.945 14.507 13.855
0.941 14.343 13.845
0.938 14.192 13.846
0.935 14.031 13.854
0.931 13.873 13.856
0.928 13.711 13.858
0.924 13.557 13.858
0.921 13.401 13.848
0.917 13.229 13.835
0.913 13.076 13.827
0.910 12.919 13.831
0.906 12.760 13.835
0.902 12.597 13.836
0.899 12.437 13.843
0.896 12.291 13.843
0.892 12.123 13.831
0.888 11.965 13.824
0.884 11.799 13.831
0.881 11.646 13.835
0.877 11.486 13.828
0.874 11.327 13.837
0.871 11.169 13.850
0.867 11.009 13.845
0.863 10.851 13.835
0.860 10.688 13.826
0.856 10.531 13.819
0.853 10.375 13.812
0.849 10.206 13.819
0.846 10.053 13.825
0.843 9.898 13.818
0.839 9.732 13.820
0.836 9.576 13.827
0.832 9.417 13.821
0.829 9.252 13.819
0.825 9.093 13.817
0.822 8.942 13.825
0.818 8.778 13.839
0.815 8.622 13.845
0.811 8.460 13.849
0.808 8.310 13.849
0.804 8.146 13.857
0.801 7.988 13.868
0.797 7.828 13.859
0.793 7.660 13.838
0.790 7.508 13.828
0.786 7.344 13.836
0.783 7.196 13.849
0.780 7.025 13.852
0.776 6.866 13.849
0.773 6.705 13.848
0.770 6.555 13.846
0.766 6.387 13.845
0.762 6.227 13.844
0.759 6.068 13.845
0.756 5.918 13.851
0.752 5.745 13.841
0.748 5.592 13.827
0.745 5.419 13.825
0.741 5.272 13.833
0.738 5.111 13.837
0.734 4.956 13.835
0.730 4.780 13.836
0.727 4.630 13.834
0.724 4.478 13.833
0.720 4.313 13.832
0.716 4.142 13.837
0.712 3.991 13.844
1.854 59.946 13.845
1.852 59.782 13.864
1.850 59.625 13.861
1.848 59.470 13.852
1.845 59.311 13.847
1.843 59.154 13.843
1.841 58.995 13.831
1.839 58.834 13.821
1.836 58.679 13.833
1.834 58.517 13.854
1.832 58.356 13.860
1.830 58.196 13.857
1.827 58.043 13.854
1.825 57.879 13.856
1.822 57.722 13.863
1.820 57.561 13.859
1.817 57.412 13.858
1.815 57.240 13.862
1.812 57.086 13.861
1.810 56.933 13.862
1.808 56.770 13.861
1.805 56.615 13.849
1.803 56.459 13.836
1.801 56.296 13.844
1.799 56.139 13.850
1.797 55.984 13.839
1.795 55.819 13.843
1.793 55.658 13.855
1.791 55.512 13.854
1.789 55.342 13.849
1.787 55.198 13.850
1.784 55.024 13.853
1.782 54.872 13.859
1.779 54.708 13.859
1.776 54.556 13.857
1.774 54.397 13.854
1.771 54.238 13.849
1.768 54.084 13.841
1.765 53.923 13.843
1.762 53.765 13.855
1.760 53.605 13.856
1.757 53.447 13.849
1.754 53.292 13.849
1.752 53.133 13.855
1.749 52.969 13.853
1.747 52.815 13.855
1.745 52.664 13.855
1.742 52.495 13.852
1.740 52.341 13.854
1.738 52.188 13.854
1.735 52.019 13.849
1.733 51.869 13.853
1.730 51.712 13.863
1.728 51.555 13.861
1.725 51.389 13.859
1.723 51.233 13.859
1.721 51.078 13.857
1.718 50.919 13.857
1.716 50.764 13.861
1.713 50.602 13.866
1.711 50.449 13.880
1.709 50.283 13.900
1.706 50.127 13.910
1.704 49.970 13.905
1.701 49.808 13.904
1.699 49.652 13.910
1.696 49.497 13.914
1.693 49.338 13.911
1.691 49.185 13.910
1.688 49.018 13.914
1.685 48.865 13.913
1.683 48.705 13.911
1.680 48.550 13.911
1.678 48.390 13.915
1.676 48.238 13.919
1.673 48.077 13.910
1.671 47.924 13.891
1.668 47.761 13.898
1.666 47.605 13.909
1.664 47.452 13.900
1.662 47.289 13.898
1.660 47.136 13.904
1.657 46.970 13.905
1.655 46.824 13.905
1.653 46.657 13.911
1.650 46.508 13.913
1.648 46.350 13.917
1.645 46.181 13.922
1.643 46.031 13.920
1.640 45.879 13.920
1.637 45.711 13.922
1.634 45.564 13.918
1.632 45.406 13.926
1.629 45.239 13.937
1.626 45.086 13.933
1.624 44.936 13.926
1.621 44.770 13.924
1.618 44.613 13.930
1.616 44.460 13.938
1.613 44.305 13.935
1.610 44.142 13.926
1.607 43.990 13.919
1.604 43.826 13.920
1.602 43.673 13.931
1.599 43.515 13.944
1.597 43.357 13.950
1.594 43.199 13.938
1.591 43.052 13.920
1.588 42.888 13.915
1.586 42.726 13.924
1.583 42.572 13.930
1.581 42.419 13.925
1.578 42.261 13.931
1.575 42.102 13.934
1.573 41.945 13.931
1.570 41.782 13.931
1.567 41.628 13.933
1.565 41.476 13.928
1.562 41.317 13.915
1.559 41.157 13.903
1.556 41.005 13.891
1.553 40.839 13.877
1.550 40.688 13.877
1.548 40.530 13.897
1.545 40.372 13.919
1.542 40.214 13.928
1.540 40.054 13.929
1.537 39.903 13.923
1.534 39.744 13.923
1.531 39.586 13.928
1.529 39.428 13.926
1.526 39.272 13.930
1.523 39.111 13.930
1.520 38.960 13.932
1.518 38.794 13.938
1.515 38.642 13.940
1.512 38.482 13.939
1.510 38.325 13.933
1.507 38.170 13.923
1.504 38.013 13.907
1.501 37.857 13.889
1.499 37.698 13.882
1.496 37.544 13.890
1.494 37.381 13.904
1.491 37.225 13.917
1.489 37.072 13.927
1.486 36.911 13.927
1.483 36.749 13.918
1.481 36.598 13.915
1.478 36.439 13.914
1.475 36.278 13.905
1.472 36.126 13.913
1.469 35.964 13.935
1.466 35.809 13.939
1.463 35.659 13.938
1.460 35.488 13.927
1.457 35.336 13.924
1.454 35.187 13.926
1.451 35.019 13.925
1.448 34.868 13.925
1.445 34.701 13.927
1.442 34.559 13.932
1.439 34.391 13.931
1.436 34.235 13.921
1.433 34.078 13.901
1.430 33.919 13.892
1.427 33.763 13.904
1.425 33.608 13.916
1.422 33.448 13.921
1.419 33.294 13.914
1.416 33.133 13.903
1.412 32.970 13.888
1.409 32.823 13.882
1.406 32.660 13.896
1.404 32.507 13.914
1.401 32.349 13.928
1.397 32.182 13.928
1.394 32.034 13.917
1.391 31.871 13.916
1.388 31.719 13.919
1.385 31.559 13.913
1.382 31.401 13.909
1.379 31.242 13.903
1.376 31.085 13.893
1.374 30.930 13.898
1.371 30.774 13.899
1.369 30.615 13.898
1.366 30.453 13.902
1.364 30.299 13.907
1.361 30.141 13.904
1.358 29.982 13.895
1.355 29.828 13.898
1.352 29.667 13.892
1.349 29.510 13.894
1.346 29.354 13.901
1.343 29.198 13.899
1.340 29.035 13.902
1.336 28.883 13.899
1.333 28.723 13.889
1.329 28.559 13.886
1.326 28.415 13.884
1.323 28.255 13.882
1.319 28.089 13.875
1.316 27.934 13.868
1.313 27.778 13.864
1.310 27.619 13.860
1.307 27.462 13.867
1.305 27.305 13.876
1.302 27.148 13.882
1.299 26.986 13.881
1.296 26.835 13.872
1.293 26.673 13.864
1.290 26.513 13.861
1.288 26.360 13.863
1.285 26.203 13.867
1.281 26.043 13.864
1.278 25.883 13.853
1.275 25.731 13.845
1.272 25.573 13.856
1.268 25.409 13.877
1.265 25.258 13.877
1.262 25.100 13.866
1.258 24.936 13.866
1.255 24.786 13.861
1.252 24.624 13.852
1.249 24.466 13.858
1.245 24.308 13.867
1.242 24.154 13.870
1.239 23.994 13.868
1.236 23.835 13.864
1.232 23.679 13.856
1.229 23.522 13.854
1.226 23.362 13.858
1.223 23.202 13.860
1.220 23.051 13.862
1.217 22.895 13.864
1.214 22.736 13.870
1.210 22.574 13.875
1.207 22.414 13.864
1.204 22.263 13.851
1.201 22.101 13.846
1.197 21.942 13.851
1.195 21.788 13.862
1.191 21.632 13.859
1.188 21.468 13.858
1.185 21.319 13.857
1.182 21.149 13.846
1.179 20.999 13.843
1.176 20.838 13.862
1.173 20.680 13.869
1.169 20.528 13.865
1.166 20.364 13.869
1.163 20.208 13.868
1.160 20.053 13.856
1.156 19.894 13.848
1.153 19.725 13.854
1.150 19.574 13.856
1.146 19.423 13.846
1.143 19.253 13.839
1.139 19.101 13.842
1.136 18.943 13.849
1.133 18.785 13.848
1.129 18.625 13.846
1.126 18.470 13.846
1.123 18.311 13.855
1.119 18.152 13.863
1.116 17.995 13.865
1.113 17.840 13.871
1.110 17.676 13.869
1.107 17.520 13.873
1.104 17.360 13.879
1.101 17.204 13.871
1.097 17.050 13.859
1.094 16.886 13.851
1.091 16.723 13.852
1.088 16.569 13.858
1.085 16.416 13.860
1.082 16.254 13.855
1.079 16.085 13.853
1.076 15.936 13.851
1.072 15.774 13.845
1.069 15.622 13.843
1.065 15.456 13.853
1.062 15.299 13.853
1.059 15.143 13.851
1.055 14.989 13.856
1.052 14.821 13.858
1.048 14.662 13.861
1.045 14.508 13.854
1.041 14.356 13.843
1.037 14.185 13.844
1.034 14.032 13.854
1.031 13.873 13.859
1.027 13.714 13.863
1.024 13.557 13.864
1.020 13.397 13.851
1.016 13.236 13.838
1.013 13.081 13.833
1.009 12.915 13.835
1.006 12.756 13.842
1.002 12.606 13.841
0.999 12.444 13.843
0.995 12.279 13.837
0.991 12.123 13.822
0.987 11.956 13.813
0.984 11.804 13.817
0.980 11.643 13.820
0.977 11.487 13.818
0.973 11.328 13.825
0.970 11.170 13.838
0.966 11.009 13.840
0.963 10.847 13.828
0.959 10.691 13.819
0.956 10.529 13.818
0.952 10.366 13.818
0.949 10.215 13.829
0.946 10.057 13.836
0.942 9.893 13.827
0.939 9.732 13.824
0.935 9.579 13.827
0.932 9.419 13.824
0.928 9.257 13.820
0.925 9.094 13.816
0.921 8.936 13.823
0.918 8.783 13.839
0.914 8.626 13.849
0.911 8.462 13.852
0.907 8.307 13.849
0.903 8.137 13.849
0.900 7.990 13.855
0.896 7.826 13.848
0.893 7.667 13.837
0.889 7.502 13.833
0.886 7.342 13.844
0.883 7.191 13.855
0.879 7.027 13.849
0.876 6.870 13.845
0.872 6.708 13.845
0.869 6.552 13.844
0.865 6.387 13.842
0.862 6.235 13.840
0.858 6.064 13.838
0.855 5.910 13.842
0.852 5.752 13.835
0.848 5.581 13.816
0.844 5.426 13.818
0.841 5.268 13.830
0.837 5.107 13.835
0.834 4.957 13.835
0.830 4.787 13.833
0.827 4.636 13.834
0.823 4.461 13.837
0.819 4.315 13.831
0.815 4.149 13.827
0.812 3.989 13.834
1.954 60.006 13.831
1.953 59.867 13.864
1.950 59.711 13.864
1.948 59.544 13.855
1.946 59.390 13.849
1.944 59.236 13.849
1.942 59.073 13.839
1.939 58.914 13.825
1.937 58.760 13.822
1.935 58.600 13.841
1.933 58.431 13.857
1.930 58.285 13.856
1.928 58.114 13.850
1.925 57.961 13.850
1.923 57.802 13.854
1.920 57.650 13.857
1.918 57.479 13.855
1.916 57.336 13.860
1.913 57.159 13.862
1.911 57.004 13.857
1.908 56.854 13.859
1.906 56.692 13.854
1.904 56.531 13.837
1.902 56.384 13.835
1.900 56.221 13.845
1.898 56.061 13.842
1.896 55.902 13.837
1.894 55.741 13.847
1.892 55.588 13.851
1.889 55.426 13.844
1.887 55.269 13.844
1.885 55.103 13.848
1.882 54.952 13.850
1.880 54.797 13.852
1.877 54.630 13.850
1.875 54.484 13.847
1.872 54.320 13.843
1.869 54.157 13.836
1.866 54.004 13.835
1.863 53.844 13.848
1.861 53.685 13.856
1.858 53.531 13.855
1.855 53.369 13.852
1.853 53.211 13.852
1.850 53.050 13.852
1.848 52.897 13.848
1.845 52.734 13.843
1.843 52.583 13.845
1.841 52.422 13.853
1.838 52.258 13.857
1.836 52.106 13.855
1.833 51.950 13.852
1.831 51.798 13.855
1.829 51.624 13.855
1.826 51.476 13.852
1.824 51.312 13.852
1.821 51.156 13.851
1.819 51.000 13.852
1.816 50.840 13.857
1.814 50.683 13.854
1.812 50.526 13.857
1.809 50.367 13.873
1.807 50.207 13.893
1.804 50.050 13.899
1.802 49.895 13.894
1.799 49.743 13.896
1.796 49.563 13.900
1.794 49.417 13.897
1.791 49.263 13.892
1.789 49.099 13.896
1.786 48.950 13.899
1.784 48.791 13.897
1.781 48.625 13.898
1.779 48.470 13.904
1.776 48.320 13.912
1.774 48.156 13.913
1.771 48.000 13.891
1.769 47.847 13.882
1.767 47.680 13.893
1.765 47.530 13.886
1.762 47.376 13.879
1.760 47.208 13.882
1.758 47.059 13.887
1.756 46.901 13.889
1.753 46.735 13.895
1.751 46.585 13.905
1.748 46.426 13.906
1.746 46.268 13.915
1.743 46.110 13.922
1.741 45.954 13.920
1.738 45.796 13.923
1.735 45.635 13.916
1.732 45.482 13.915
1.730 45.324 13.929
1.727 45.165 13.931
1.724 45.012 13.926
1.722 44.853 13.922
1.719 44.698 13.924
1.716 44.532 13.933
1.714 44.379 13.934
1.711 44.224 13.920
1.708 44.069 13.910
1.705 43.913 13.911
1.703 43.755 13.924
1.700 43.591 13.945
1.698 43.436 13.955
1.695 43.280 13.949
1.692 43.116 13.927
1.689 42.969 13.913
1.687 42.816 13.912
1.684 42.650 13.921
1.681 42.493 13.917
1.679 42.338 13.914
1.676 42.178 13.915
1.673 42.030 13.913
1.671 41.862 13.912
1.668 41.708 13.918
1.665 41.551 13.920
1.662 41.389 13.915
1.660 41.243 13.906
1.657 41.078 13.896
1.654 40.928 13.883
1.651 40.765 13.875
1.648 40.609 13.882
1.646 40.448 13.905
1.643 40.294 13.917
1.640 40.136 13.920
1.638 39.984 13.919
1.635 39.819 13.915
1.632 39.665 13.919
1.629 39.508 13.924
1.627 39.348 13.922
1.624 39.193 13.926
1.621 39.029 13.926
1.619 38.884 13.933
1.616 38.717 13.941
1.613 38.564 13.942
1.611 38.400 13.941
1.608 38.251 13.937
1.605 38.091 13.924
1.602 37.939 13.906
1.599 37.772 13.891
1.597 37.623 13.891
1.595 37.460 13.907
1.592 37.307 13.920
1.590 37.147 13.929
1.587 36.985 13.931
1.584 36.834 13.922
1.582 36.676 13.917
1.579 36.518 13.914
1.576 36.356 13.910
1.573 36.208 13.908
1.570 36.048 13.924
1.567 35.883 13.939
1.564 35.733 13.939
1.561 35.571 13.935
1.558 35.421 13.925
1.555 35.254 13.922
1.552 35.105 13.921
1.549 34.942 13.920
1.546 34.790 13.920
1.543 34.626 13.919
1.540 34.470 13.918
1.537 34.312 13.911
1.534 34.160 13.898
1.531 34.002 13.885
1.528 33.834 13.890
1.526 33.694 13.906
1.523 33.523 13.913
1.520 33.369 13.915
1.517 33.207 13.906
1.514 33.065 13.893
1.510 32.892 13.881
1.507 32.740 13.881
1.504 32.586 13.896
1.501 32.421 13.911
1.498 32.272 13.918
1.495 32.111 13.909
1.492 31.950 13.903
1.489 31.796 13.904
1.486 31.634 13.903
1.483 31.481 13.900
1.480 31.323 13.901
1.477 31.168 13.898
1.474 31.008 13.895
1.472 30.849 13.900
1.469 30.694 13.893
1.467 30.529 13.891
1.464 30.374 13.901
1.462 30.223 13.900
1.459 30.067 13.889
1.456 29.903 13.889
1.453 29.747 13.891
1.450 29.595 13.891
1.447 29.429 13.897
1.444 29.268 13.897
1.441 29.121 13.894
1.437 28.959 13.892
1.434 28.805 13.887
1.430 28.649 13.881
1.427 28.482 13.877
1.424 28.326 13.876
1.421 28.173 13.874
1.417 28.011 13.865
1.414 27.852 13.862
1.411 27.708 13.859
1.408 27.538 13.860
1.406 27.386 13.871
1.403 27.217 13.875
1.400 27.073 13.881
1.397 26.908 13.878
1.395 26.754 13.870
1.392 26.594 13.865
1.389 26.438 13.865
1.386 26.288 13.867
1.383 26.122 13.869
1.379 25.963 13.865
1.376 25.809 13.852
1.372 25.640 13.848
1.370 25.501 13.863
1.366 25.329 13.876
1.363 25.179 13.867
1.360 25.019 13.858
1.356 24.859 13.862
1.353 24.698 13.853
1.350 24.544 13.848
1.347 24.395 13.860
1.343 24.229 13.865
1.340 24.076 13.866
1.337 23.912 13.866
1.333 23.755 13.856
1.330 23.600 13.848
1.327 23.442 13.849
1.324 23.290 13.854
1.321 23.130 13.857
1.317 22.961 13.855
1.314 22.811 13.859
1.311 22.656 13.866
1.308 22.500 13.862
1.305 22.337 13.852
1.301 22.174 13.841
1.299 22.029 13.841
1.296 21.865 13.856
1.292 21.701 13.855
1.289 21.553 13.851
1.286 21.393 13.855
1.283 21.238 13.849
1.280 21.075 13.836
1.277 20.916 13.849
1.274 20.760 13.868
1.271 20.603 13.868
1.267 20.442 13.868
1.264 20.288 13.867
1.261 20.128 13.860
1.257 19.971 13.847
1.254 19.817 13.848
1.251 19.655 13.854
1.247 19.494 13.848
1.244 19.336 13.836
1.240 19.174 13.831
1.237 19.026 13.836
1.234 18.862 13.832
1.230 18.704 13.833
1.227 18.546 13.843
1.224 18.393 13.857
1.221 18.229 13.873
1.218 18.077 13.882
1.214 17.923 13.887
1.211 17.756 13.881
1.208 17.599 13.876
1.205 17.445 13.884
1.202 17.289 13.878
1.198 17.114 13.865
1.195 16.967 13.856
1.192 16.806 13.852
1.190 16.652 13.856
1.186 16.484 13.855
1.183 16.332 13.853
1.180 16.175 13.849
1.177 16.013 13.847
1.173 15.853 13.844
1.170 15.701 13.838
1.167 15.536 13.844
1.163 15.386 13.853
1.160 15.212 13.848
1.156 15.063 13.851
1.153 14.907 13.859
1.149 14.746 13.861
1.146 14.588 13.857
1.142 14.423 13.849
1.139 14.274 13.845
1.135 14.107 13.850
1.132 13.954 13.859
1.128 13.791 13.864
1.125 13.638 13.868
1.121 13.479 13.863
1.118 13.318 13.851
1.114 13.151 13.843
1.111 13.005 13.845
1.107 12.845 13.853
1.103 12.675 13.851
1.100 12.522 13.847
1.096 12.363 13.845
1.092 12.200 13.828
1.089 12.042 13.810
1.085 11.881 13.803
1.081 11.721 13.803
1.078 11.562 13.801
1.074 11.399 13.803
1.071 11.248 13.815
1.068 11.091 13.829
1.064 10.926 13.824
1.060 10.770 13.812
1.057 10.605 13.812
1.054 10.455 13.813
1.050 10.282 13.822
1.047 10.142 13.835
1.043 9.972 13.830
1.040 9.815 13.820
1.036 9.652 13.821
1.033 9.498 13.822
1.029 9.330 13.821
1.026 9.177 13.815
1.022 9.020 13.814
1.019 8.851 13.826
1.016 8.704 13.840
1.012 8.549 13.852
1.009 8.382 13.849
1.005 8.227 13.837
1.001 8.062 13.835
0.997 7.897 13.836
0.994 7.747 13.830
0.991 7.587 13.830
0.987 7.428 13.837
0.984 7.267 13.849
0.980 7.108 13.850
0.977 6.940 13.838
0.973 6.790 13.839
0.970 6.627 13.844
0.967 6.474 13.842
0.963 6.303 13.837
0.960 6.151 13.835
0.956 5.987 13.836
0.953 5.828 13.836
0.949 5.667 13.822
0.945 5.509 13.809
0.942 5.340 13.822
0.939 5.185 13.834
0.935 5.031 13.834
0.931 4.866 13.834
0.928 4.713 13.836
0.924 4.552 13.840
0.921 4.395 13.838
0.917 4.225 13.826
0.913 4.065 13.822
0.911 3.991 13.826
2.053 59.939 13.861
2.051 59.785 13.867
2.049 59.625 13.866
2.047 59.464 13.858
2.045 59.309 13.858
2.042 59.150 13.857
2.040 58.995 13.848
2.038 58.836 13.837
2.036 58.676 13.841
2.033 58.514 13.862
2.031 58.355 13.867
2.029 58.200 13.855
2.026 58.040 13.851
2.024 57.886 13.851
2.021 57.721 13.853
2.019 57.558 13.859
2.016 57.403 13.867
2.014 57.247 13.874
2.011 57.089 13.868
2.009 56.929 13.860
2.007 56.774 13.856
2.005 56.620 13.845
2.002 56.450 13.834
2.000 56.301 13.840
1.998 56.136 13.849
1.996 55.981 13.846
1.994 55.825 13.851
1.992 55.662 13.856
1.990 55.504 13.852
1.988 55.343 13.850
1.986 55.197 13.850
1.983 55.031 13.852
1.981 54.864 13.850
1.978 54.715 13.850
1.975 54.558 13.845
1.972 54.392 13.845
1.970 54.243 13.842
1.967 54.084 13.836
1.964 53.925 13.846
1.962 53.764 13.858
1.959 53.604 13.858
1.956 53.447 13.858
1.954 53.285 13.858
1.951 53.132 13.856
1.949 52.977 13.851
1.946 52.816 13.843
1.944 52.661 13.838
1.941 52.497 13.849
1.939 52.340 13.860
1.937 52.186 13.868
1.934 52.023 13.862
1.932 51.864 13.861
1.930 51.712 13.865
1.927 51.545 13.854
1.925 51.401 13.847
1.922 51.240 13.849
1.920 51.076 13.848
1.917 50.918 13.853
1.915 50.766 13.859
1.912 50.602 13.853
1.910 50.448 13.857
1.907 50.285 13.876
1.905 50.133 13.894
1.903 49.969 13.891
1.900 49.813 13.883
1.897 49.656 13.884
1.895 49.497 13.879
1.892 49.337 13.874
1.889 49.186 13.877
1.887 49.022 13.885
1.884 48.869 13.885
1.882 48.712 13.885
1.879 48.550 13.895
1.877 48.394 13.904
1.875 48.230 13.911
1.872 48.077 13.897
1.870 47.921 13.878
1.867 47.771 13.882
1.865 47.607 13.877
1.863 47.449 13.865
1.861 47.296 13.862
1.858 47.139 13.864
1.856 46.977 13.870
1.854 46.820 13.876
1.851 46.664 13.886
1.849 46.501 13.894
1.847 46.345 13.903
1.844 46.191 13.920
1.842 46.032 13.924
1.839 45.876 13.923
1.836 45.716 13.917
1.833 45.561 13.908
1.831 45.400 13.916
1.828 45.247 13.925
1.825 45.088 13.924
1.823 44.929 13.919
1.820 44.780 13.917
1.817 44.621 13.924
1.814 44.453 13.933
1.812 44.300 13.929
1.809 44.144 13.912
1.806 43.986 13.911
1.804 43.837 13.923
1.801 43.667 13.945
1.799 43.516 13.963
1.796 43.360 13.962
1.793 43.199 13.942
1.790 43.046 13.922
1.787 42.889 13.913
1.785 42.727 13.911
1.782 42.575 13.913
1.779 42.415 13.909
1.777 42.259 13.909
1.774 42.096 13.909
1.772 41.949 13.907
1.769 41.789 13.912
1.766 41.633 13.919
1.764 41.471 13.922
1.761 41.310 13.919
1.758 41.161 13.912
1.755 41.006 13.899
1.752 40.839 13.889
1.749 40.692 13.885
1.747 40.526 13.899
1.744 40.377 13.917
1.741 40.212 13.921
1.739 40.054 13.921
1.736 39.902 13.915
1.733 39.742 13.913
1.730 39.588 13.919
1.727 39.427 13.918
1.725 39.271 13.919
1.722 39.118 13.924
1.719 38.956 13.928
1.717 38.797 13.937
1.714 38.637 13.943
1.712 38.486 13.945
1.709 38.325 13.942
1.706 38.170 13.938
1.703 38.011 13.922
1.701 37.858 13.906
1.698 37.696 13.896
1.695 37.539 13.901
1.693 37.386 13.914
1.690 37.227 13.922
1.688 37.067 13.927
1.685 36.910 13.924
1.682 36.751 13.924
1.680 36.596 13.924
1.677 36.445 13.923
1.674 36.275 13.919
1.671 36.127 13.922
1.668 35.975 13.932
1.665 35.803 13.934
1.662 35.651 13.933
1.659 35.488 13.926
1.656 35.343 13.922
1.653 35.176 13.921
1.650 35.026 13.920
1.647 34.864 13.922
1.644 34.708 13.918
1.641 34.549 13.911
1.638 34.392 13.902
1.635 34.235 13.895
1.632 34.077 13.886
1.629 33.926 13.885
1.626 33.762 13.899
1.624 33.607 13.913
1.621 33.448 13.914
1.618 33.291 13.907
1.615 33.129 13.896
1.611 32.975 13.882
1.608 32.819 13.875
1.605 32.663 13.883
1.602 32.504 13.897
1.599 32.342 13.907
1.596 32.192 13.909
1.593 32.030 13.897
1.590 31.876 13.893
1.587 31.717 13.896
1.584 31.562 13.896
1.581 31.399 13.899
1.578 31.241 13.901
1.575 31.086 13.900
1.573 30.926 13.903
1.570 30.776 13.897
1.568 30.620 13.889
1.565 30.448 13.894
1.563 30.298 13.902
1.560 30.140 13.894
1.557 29.987 13.884
1.554 29.824 13.888
1.551 29.669 13.895
1.548 29.511 13.897
1.545 29.354 13.897
1.542 29.195 13.891
1.538 29.039 13.885
1.535 28.881 13.884
1.532 28.720 13.883
1.528 28.571 13.884
1.525 28.403 13.881
1.522 28.248 13.878
1.519 28.092 13.876
1.515 27.939 13.868
1.512 27.772 13.861
1.509 27.624 13.858
1.506 27.460 13.864
1.504 27.309 13.871
1.501 27.143 13.873
1.498 26.994 13.878
1.496 26.831 13.877
1.493 26.670 13.873
1.490 26.515 13.872
1.487 26.356 13.872
1.484 26.207 13.878
1.481 26.042 13.877
1.477 25.885 13.868
1.474 25.730 13.853
1.471 25.569 13.860
1.468 25.415 13.877
1.464 25.254 13.877
1.461 25.097 13.863
1.458 24.941 13.862
1.454 24.783 13.861
1.451 24.629 13.851
1.447 24.458 13.857
1.445 24.315 13.865
1.441 24.146 13.870
1.438 24.001 13.874
1.435 23.836 13.869
1.431 23.673 13.856
1.428 23.526 13.854
1.425 23.360 13.861
1.422 23.204 13.862
1.419 23.053 13.859
1.416 22.893 13.857
1.412 22.732 13.860
1.409 22.569 13.864
1.406 22.420 13.861
1.403 22.262 13.855
1.400 22.097 13.852
1.397 21.944 13.859
1.394 21.792 13.862
1.390 21.625 13.852
1.387 21.473 13.856
1.384 21.312 13.856
1.381 21.154 13.844
1.378 20.995 13.842
1.375 20.845 13.862
1.372 20.676 13.869
1.368 20.525 13.863
1.365 20.369 13.862
1.362 20.206 13.858
1.358 20.046 13.849
1.355 19.896 13.843
1.352 19.731 13.849
1.349 19.575 13.848
1.345 19.414 13.838
1.342 19.257 13.831
1.338 19.098 13.832
1.335 18.943 13.832
1.331 18.781 13.827
1.328 18.625 13.837
1.325 18.471 13.859
1.322 18.308 13.880
1.319 18.159 13.899
1.316 17.999 13.904
1.313 17.840 13.909
1.309 17.679 13.899
1.306 17.530 13.895
1.303 17.363 13.893
1.300 17.205 13.875
1.297 17.047 13.866
1.293 16.884 13.860
1.290 16.726 13.857
1.287 16.570 13.856
1.284 16.408 13.854
1.281 16.254 13.852
1.278 16.094 13.851
1.275 15.934 13.851
1.271 15.771 13.845
1.268 15.616 13.843
1.265 15.459 13.851
1.261 15.298 13.853
1.258 15.147 13.847
1.254 14.986 13.854
1.251 14.824 13.861
1.247 14.668 13.861
1.244 14.507 13.854
1.240 14.349 13.847
1.236 14.187 13.851
1.233 14.032 13.860
1.230 13.876 13.867
1.226 13.718 13.872
1.223 13.555 13.871
1.219 13.396 13.862
1.216 13.239 13.854
1.212 13.078 13.854
1.209 12.919 13.861
1.205 12.762 13.859
1.202 12.608 13.851
1.198 12.434 13.852
1.194 12.284 13.842
1.190 12.124 13.819
1.186 11.960 13.804
1.182 11.795 13.796
1.179 11.643 13.793
1.175 11.483 13.789
1.172 11.322 13.795
1.168 11.158 13.817
1.166 11.018 13.828
1.162 10.844 13.819
1.158 10.689 13.815
1.155 10.526 13.820
1.152 10.374 13.827
1.148 10.213 13.839
1.145 10.052 13.842
1.141 9.899 13.828
1.138 9.731 13.821
1.134 9.579 13.821
1.131 9.415 13.823
1.127 9.257 13.824
1.124 9.095 13.817
1.120 8.938 13.819
1.117 8.777 13.838
1.114 8.625 13.858
1.110 8.466 13.864
1.106 8.301 13.853
1.102 8.146 13.831
1.099 7.977 13.825
1.095 7.823 13.827
1.092 7.662 13.828
1.088 7.505 13.834
1.085 7.343 13.842
1.082 7.190 13.850
1.078 7.029 13.843
1.075 6.866 13.834
1.071 6.708 13.841
1.068 6.552 13.847
1.064 6.387 13.839
1.061 6.229 13.833
1.057 6.066 13.836
1.054 5.908 13.837
1.050 5.744 13.830
1.047 5.586 13.817
1.043 5.432 13.816
1.040 5.269 13.830
1.036 5.111 13.837
1.033 4.954 13.833
1.029 4.784 13.836
1.026 4.634 13.845
1.022 4.473 13.849
1.018 4.307 13.838
1.014 4.150 13.826
1.013 4.069 13.821
2.153 60.012 13.832
2.151 59.859 13.860
2.150 59.707 13.870
2.147 59.549 13.862
2.145 59.383 13.855
2.143 59.232 13.859
2.141 59.064 13.854
2.139 58.922 13.842
2.136 58.754 13.832
2.134 58.596 13.847
2.132 58.434 13.858
2.129 58.282 13.852
2.127 58.121 13.847
2.124 57.960 13.842
2.122 57.799 13.846
2.119 57.647 13.852
2.117 57.489 13.858
2.114 57.319 13.870
2.112 57.164 13.873
2.110 57.009 13.861
2.107 56.856 13.857
2.105 56.692 13.849
2.103 56.536 13.837
2.101 56.371 13.834
2.099 56.223 13.842
2.097 56.054 13.849
2.095 55.901 13.851
2.093 55.742 13.853
2.091 55.588 13.848
2.089 55.433 13.845
2.086 55.261 13.842
2.084 55.105 13.843
2.081 54.955 13.845
2.079 54.798 13.847
2.076 54.635 13.844
2.073 54.478 13.840
2.071 54.320 13.840
2.068 54.164 13.832
2.065 53.998 13.836
2.062 53.843 13.849
2.060 53.681 13.853
2.057 53.533 13.852
2.054 53.368 13.854
2.052 53.207 13.857
2.049 53.056 13.853
2.047 52.897 13.842
2.044 52.732 13.836
2.042 52.586 13.835
2.040 52.423 13.845
2.037 52.260 13.859
2.035 52.104 13.857
2.033 51.952 13.856
2.030 51.782 13.860
2.028 51.634 13.855
2.025 51.473 13.843
2.023 51.311 13.842
2.020 51.162 13.845
2.018 51.002 13.848
2.015 50.839 13.856
2.013 50.687 13.852
2.010 50.524 13.843
2.008 50.364 13.849
2.006 50.211 13.870
2.003 50.053 13.882
2.001 49.890 13.873
1.998 49.739 13.863
1.995 49.576 13.860
1.993 49.423 13.856
1.990 49.267 13.856
1.988 49.107 13.869
1.985 48.942 13.873
1.982 48.793 13.867
1.980 48.631 13.874
1.977 48.468 13.879
1.975 48.320 13.886
1.973 48.166 13.884
1.970 48.001 13.866
1.968 47.837 13.864
1.966 47.693 13.865
1.963 47.530 13.855
1.961 47.373 13.847
1.959 47.218 13.848
1.956 47.056 13.852
1.954 46.902 13.856
1.952 46.742 13.861
1.950 46.590 13.868
1.947 46.425 13.879
1.945 46.273 13.898
1.942 46.111 13.916
1.940 45.948 13.921
1.937 45.794 13.917
1.934 45.637 13.907
1.932 45.484 13.909
1.929 45.326 13.921
1.926 45.166 13.925
1.923 45.009 13.922
1.921 44.851 13.913
1.918 44.692 13.913
1.915 44.542 13.919
1.913 44.381 13.924
1.910 44.224 13.916
1.907 44.064 13.906
1.904 43.909 13.914
1.902 43.756 13.934
1.900 43.596 13.956
1.897 43.433 13.960
1.894 43.280 13.949
1.891 43.122 13.929
1.888 42.963 13.913
1.886 42.808 13.906
1.883 42.656 13.905
1.880 42.491 13.905
1.878 42.342 13.904
1.875 42.179 13.908
1.872 42.022 13.910
1.870 41.867 13.913
1.867 41.709 13.918
1.864 41.550 13.924
1.862 41.400 13.924
1.859 41.233 13.922
1.856 41.078 13.912
1.853 40.929 13.899
1.850 40.762 13.889
1.848 40.611 13.895
1.845 40.447 13.910
1.842 40.292 13.921
1.840 40.139 13.924
1.837 39.976 13.918
1.834 39.821 13.909
1.831 39.666 13.910
1.828 39.512 13.916
1.826 39.343 13.917
1.823 39.191 13.922
1.820 39.037 13.927
1.818 38.877 13.932
1.815 38.720 13.938
1.812 38.561 13.940
1.810 38.408 13.938
1.807 38.250 13.935
1.804 38.087 13.930
1.801 37.932 13.915
1.799 37.781 13.903
1.796 37.617 13.901
1.794 37.460 13.909
1.791 37.303 13.915
1.789 37.146 13.918
1.786 36.991 13.922
1.783 36.830 13.922
1.781 36.684 13.922
1.778 36.512 13.925
1.775 36.360 13.920
1.772 36.203 13.915
1.769 36.045 13.920
1.766 35.889 13.922
1.763 35.727 13.922
1.760 35.581 13.919
1.757 35.412 13.914
1.754 35.263 13.907
1.751 35.096 13.905
1.748 34.942 13.909
1.745 34.788 13.913
1.742 34.629 13.910
1.739 34.469 13.900
1.736 34.314 13.891
1.733 34.157 13.883
1.730 34.000 13.883
1.727 33.840 13.892
1.725 33.686 13.906
1.722 33.533 13.912
1.719 33.364 13.904
1.716 33.214 13.894
1.712 33.052 13.883
1.709 32.893 13.872
1.706 32.741 13.871
1.703 32.582 13.881
1.700 32.427 13.890
1.697 32.266 13.901
1.694 32.110 13.898
1.691 31.953 13.884
1.688 31.794 13.885
1.685 31.641 13.884
1.682 31.475 13.882
1.679 31.323 13.890
1.676 31.166 13.890
1.674 31.011 13.893
1.671 30.843 13.894
1.668 30.690 13.881
1.666 30.539 13.880
1.663 30.376 13.890
1.661 30.218 13.891
1.658 30.061 13.879
1.655 29.917 13.878
1.652 29.745 13.887
1.649 29.583 13.890
1.646 29.431 13.893
1.643 29.277 13.886
1.639 29.114 13.875
1.636 28.961 13.875
1.633 28.800 13.878
1.630 28.652 13.882
1.626 28.476 13.882
1.623 28.336 13.880
1.620 28.171 13.880
1.616 28.010 13.875
1.614 27.862 13.872
1.610 27.690 13.864
1.607 27.542 13.863
1.605 27.381 13.869
1.602 27.226 13.866
1.599 27.068 13.867
1.596 26.911 13.871
1.594 26.759 13.873
1.591 26.593 13.873
1.588 26.438 13.872
1.585 26.278 13.877
1.582 26.121 13.881
1.579 25.969 13.877
1.575 25.802 13.862
1.572 25.652 13.856
1.569 25.493 13.868
1.566 25.334 13.878
1.562 25.177 13.872
1.559 25.017 13.864
1.555 24.861 13.867
1.552 24.698 13.859
1.549 24.557 13.854
1.545 24.379 13.859
1.543 24.240 13.867
1.539 24.065 13.871
1.536 23.918 13.871
1.533 23.764 13.864
1.529 23.597 13.852
1.526 23.443 13.859
1.523 23.290 13.867
1.520 23.126 13.864
1.516 22.960 13.858
1.513 22.814 13.853
1.510 22.657 13.853
1.507 22.493 13.855
1.504 22.339 13.856
1.501 22.180 13.858
1.498 22.033 13.862
1.495 21.855 13.864
1.492 21.711 13.856
1.488 21.543 13.849
1.485 21.396 13.850
1.482 21.235 13.846
1.479 21.071 13.840
1.476 20.918 13.849
1.473 20.760 13.867
1.470 20.606 13.867
1.466 20.447 13.863
1.463 20.286 13.861
1.460 20.135 13.855
1.456 19.958 13.847
1.453 19.812 13.849
1.450 19.660 13.849
1.447 19.498 13.841
1.443 19.328 13.832
1.440 19.185 13.829
1.436 19.018 13.830
1.433 18.861 13.824
1.429 18.704 13.826
1.426 18.547 13.847
1.423 18.393 13.868
1.420 18.234 13.890
1.417 18.075 13.900
1.414 17.922 13.906
1.411 17.762 13.906
1.407 17.599 13.893
1.404 17.443 13.887
1.401 17.290 13.877
1.397 17.116 13.863
1.394 16.961 13.861
1.392 16.816 13.859
1.388 16.643 13.852
1.385 16.492 13.853
1.382 16.326 13.856
1.379 16.172 13.855
1.376 16.019 13.854
1.373 15.855 13.851
1.369 15.690 13.841
1.366 15.544 13.840
1.362 15.376 13.847
1.359 15.220 13.842
1.355 15.063 13.841
1.352 14.910 13.851
1.348 14.740 13.859
1.345 14.587 13.854
1.341 14.432 13.846
1.338 14.265 13.845
1.334 14.110 13.853
1.331 13.956 13.859
1.327 13.792 13.864
1.324 13.634 13.866
1.321 13.482 13.858
1.317 13.315 13.852
1.313 13.152 13.854
1.310 13.003 13.859
1.306 12.846 13.860
1.303 12.679 13.851
1.299 12.522 13.848
1.295 12.361 13.848
1.292 12.203 13.832
1.288 12.039 13.812
1.284 11.882 13.800
1.280 11.719 13.792
1.277 11.561 13.784
1.273 11.406 13.780
1.270 11.244 13.794
1.266 11.074 13.816
1.263 10.932 13.820
1.259 10.767 13.812
1.256 10.609 13.815
1.253 10.452 13.823
1.249 10.294 13.831
1.246 10.135 13.839
1.242 9.970 13.834
1.239 9.816 13.820
1.235 9.656 13.818
1.232 9.491 13.819
1.229 9.336 13.824
1.225 9.182 13.823
1.221 9.013 13.810
1.218 8.856 13.819
1.215 8.701 13.849
1.212 8.547 13.870
1.208 8.387 13.867
1.204 8.222 13.838
1.200 8.062 13.815
1.196 7.904 13.818
1.193 7.739 13.823
1.189 7.581 13.830
1.186 7.431 13.836
1.183 7.260 13.843
1.179 7.113 13.845
1.176 6.940 13.834
1.172 6.787 13.838
1.169 6.630 13.847
1.166 6.472 13.840
1.162 6.315 13.834
1.159 6.142 13.835
1.155 5.987 13.836
1.152 5.826 13.835
1.148 5.669 13.822
1.144 5.497 13.811
1.141 5.353 13.821
1.138 5.187 13.829
1.134 5.032 13.831
1.130 4.864 13.830
1.127 4.713 13.833
1.124 4.556 13.844
1.120 4.383 13.837
1.116 4.230 13.820
1.112 4.072 13.818
1.110 3.988 13.824
2.252 59.950 13.858
2.250 59.784 13.865
2.248 59.621 13.863
2.246 59.475 13.859
2.244 59.305 13.860
2.242 59.151 13.862
2.239 58.990 13.856
2.237 58.832 13.844
2.235 58.680 13.845
2.232 58.516 13.859
2.230 58.357 13.859
2.228 58.201 13.851
2.225 58.035 13.845
2.223 57.889 13.845
2.220 57.724 13.853
2.218 57.563 13.855
2.215 57.400 13.865
2.213 57.245 13.875
2.210 57.088 13.867
2.208 56.937 13.856
2.206 56.768 13.854
2.203 56.613 13.845
2.201 56.462 13.833
2.199 56.297 13.839
2.197 56.138 13.851
2.195 55.981 13.854
2.193 55.821 13.855
2.191 55.661 13.851
2.189 55.507 13.844
2.187 55.348 13.842
2.185 55.192 13.841
2.182 55.033 13.845
2.180 54.873 13.849
2.177 54.707 13.850
2.174 54.556 13.845
2.172 54.403 13.845
2.169 54.234 13.843
2.166 54.085 13.840
2.163 53.921 13.852
2.161 53.766 13.857
2.158 53.607 13.856
2.155 53.447 13.855
2.153 53.289 13.858
2.150 53.131 13.858
2.147 52.972 13.850
2.145 52.821 13.845
2.142 52.657 13.840
2.140 52.498 13.845
2.138 52.348 13.855
2.136 52.187 13.858
2.133 52.020 13.851
2.131 51.870 13.854
2.128 51.709 13.859
2.126 51.553 13.849
2.123 51.390 13.841
2.121 51.238 13.844
2.119 51.078 13.847
2.116 50.921 13.853
2.114 50.766 13.858
2.111 50.603 13.850
2.109 50.451 13.843
2.106 50.291 13.853
2.104 50.127 13.877
2.101 49.970 13.875
2.099 49.815 13.857
2.096 49.662 13.851
2.093 49.499 13.846
2.091 49.340 13.845
2.088 49.189 13.853
2.086 49.032 13.865
2.083 48.864 13.866
2.080 48.715 13.865
2.078 48.554 13.871
2.076 48.393 13.877
2.073 48.233 13.883
2.071 48.085 13.869
2.068 47.925 13.857
2.066 47.766 13.864
2.064 47.607 13.856
2.062 47.458 13.845
2.059 47.295 13.845
2.057 47.136 13.846
2.055 46.983 13.850
2.052 46.823 13.848
2.050 46.664 13.850
2.048 46.507 13.860
2.045 46.350 13.873
2.043 46.189 13.896
2.040 46.033 13.912
2.038 45.874 13.912
2.035 45.721 13.904
2.032 45.560 13.899
2.030 45.404 13.908
2.027 45.243 13.919
2.024 45.089 13.922
2.022 44.935 13.920
2.019 44.771 13.917
2.016 44.617 13.918
2.013 44.458 13.923
2.011 44.306 13.928
2.008 44.148 13.921
2.005 43.985 13.919
2.002 43.825 13.926
2.000 43.677 13.945
1.998 43.513 13.957
1.995 43.357 13.949
1.992 43.199 13.935
1.989 43.047 13.919
1.986 42.891 13.909
1.984 42.730 13.904
1.981 42.577 13.904
1.978 42.412 13.904
1.976 42.262 13.908
1.973 42.102 13.916
1.971 41.944 13.918
1.968 41.789 13.924
1.965 41.628 13.928
1.963 41.473 13.931
1.960 41.314 13.930
1.957 41.163 13.931
1.954 40.999 13.921
1.951 40.840 13.907
1.948 40.688 13.904
1.946 40.532 13.913
1.943 40.373 13.924
1.940 40.212 13.930
1.938 40.057 13.931
1.935 39.901 13.919
1.932 39.745 13.910
1.929 39.585 13.914
1.926 39.428 13.920
1.924 39.273 13.923
1.921 39.112 13.925
1.918 38.957 13.931
1.916 38.797 13.930
1.913 38.646 13.929
1.910 38.482 13.932
1.908 38.326 13.935
1.905 38.171 13.933
1.902 38.011 13.925
1.900 37.852 13.913
1.897 37.701 13.906
1.894 37.540 13.907
1.892 37.380 13.910
1.889 37.234 13.913
1.887 37.066 13.918
1.884 36.907 13.921
1.882 36.760 13.925
1.879 36.593 13.928
1.876 36.441 13.927
1.873 36.276 13.919
1.870 36.126 13.918
1.867 35.965 13.918
1.864 35.814 13.913
1.861 35.656 13.914
1.858 35.492 13.911
1.854 35.333 13.902
1.851 35.180 13.895
1.848 35.022 13.897
1.846 34.868 13.907
1.843 34.709 13.909
1.840 34.553 13.902
1.837 34.392 13.891
1.834 34.234 13.881
1.831 34.082 13.879
1.828 33.914 13.886
1.825 33.765 13.898
1.823 33.607 13.907
1.820 33.448 13.909
1.816 33.291 13.895
1.813 33.138 13.889
1.810 32.970 13.882
1.807 32.821 13.875
1.804 32.658 13.878
1.801 32.504 13.883
1.798 32.347 13.894
1.795 32.188 13.899
1.791 32.028 13.891
1.788 31.876 13.882
1.785 31.721 13.884
1.782 31.555 13.883
1.780 31.401 13.887
1.777 31.244 13.888
1.774 31.087 13.883
1.771 30.928 13.889
1.769 30.773 13.881
1.766 30.613 13.875
1.764 30.457 13.886
1.761 30.302 13.894
1.758 30.140 13.883
1.756 29.984 13.875
1.753 29.819 13.880
1.750 29.670 13.883
1.747 29.511 13.885
1.744 29.351 13.889
1.740 29.195 13.877
1.737 29.036 13.871
1.734 28.884 13.882
1.730 28.721 13.888
1.727 28.566 13.890
1.724 28.407 13.888
1.721 28.255 13.886
1.717 28.090 13.882
1.714 27.934 13.879
1.711 27.785 13.876
1.708 27.614 13.867
1.705 27.464 13.871
1.703 27.304 13.871
1.700 27.152 13.863
1.697 26.982 13.868
1.694 26.832 13.872
1.692 26.675 13.873
1.689 26.517 13.871
1.686 26.365 13.870
1.683 26.200 13.877
1.679 26.039 13.877
1.676 25.891 13.870
1.673 25.727 13.858
1.670 25.570 13.861
1.667 25.415 13.876
1.663 25.252 13.880
1.660 25.102 13.874
1.656 24.939 13.872
1.653 24.786 13.875
1.650 24.624 13.866
1.647 24.468 13.863
1.643 24.304 13.869
1.640 24.155 13.875
1.637 23.998 13.876
1.634 23.831 13.872
1.630 23.683 13.864
1.627 23.519 13.860
1.624 23.362 13.869
1.621 23.207 13.872
1.618 23.054 13.867
1.614 22.887 13.859
1.611 22.734 13.857
1.608 22.573 13.859
1.605 22.420 13.860
1.602 22.260 13.865
1.599 22.098 13.868
1.596 21.952 13.867
1.592 21.784 13.863
1.589 21.631 13.853
1.586 21.469 13.852
1.583 21.316 13.854
1.580 21.154 13.850
1.576 20.994 13.852
1.574 20.843 13.862
1.570 20.681 13.867
1.567 20.524 13.863
1.564 20.371 13.861
1.561 20.206 13.862
1.558 20.051 13.857
1.554 19.887 13.854
1.551 19.735 13.858
1.548 19.576 13.853
1.544 19.424 13.846
1.540 19.248 13.844
1.537 19.104 13.840
1.534 18.939 13.834
1.530 18.786 13.827
1.527 18.627 13.831
1.523 18.462 13.844
1.521 18.321 13.861
1.517 18.156 13.877
1.514 17.991 13.882
1.511 17.839 13.893
1.508 17.687 13.887
1.504 17.518 13.874
1.501 17.358 13.871
1.498 17.201 13.862
1.495 17.044 13.858
1.492 16.890 13.861
1.489 16.727 13.855
1.486 16.565 13.850
1.483 16.418 13.857
1.480 16.252 13.863
1.477 16.091 13.861
1.474 15.937 13.858
1.470 15.777 13.851
1.467 15.612 13.844
1.463 15.462 13.848
1.460 15.298 13.847
1.456 15.137 13.841
1.453 14.988 13.846
1.449 14.826 13.860
1.446 14.665 13.863
1.442 14.506 13.854
1.439 14.350 13.847
1.435 14.190 13.850
1.432 14.031 13.854
1.429 13.880 13.854
1.425 13.710 13.857
1.421 13.555 13.855
1.418 13.392 13.849
1.414 13.242 13.854
1.411 13.081 13.860
1.407 12.924 13.865
1.404 12.757 13.860
1.400 12.602 13.852
1.397 12.449 13.857
1.393 12.279 13.849
1.389 12.123 13.830
1.385 11.964 13.818
1.381 11.797 13.807
1.378 11.642 13.796
1.374 11.473 13.786
1.370 11.326 13.785
1.367 11.165 13.805
1.364 11.011 13.820
1.360 10.844 13.817
1.357 10.687 13.821
1.354 10.536 13.828
1.350 10.370 13.831
1.347 10.215 13.839
1.344 10.061 13.842
1.340 9.888 13.832
1.336 9.737 13.822
1.333 9.579 13.821
1.329 9.411 13.822
1.326 9.255 13.831
1.323 9.103 13.821
1.319 8.935 13.816
1.316 8.785 13.841
1.313 8.624 13.870
1.309 8.468 13.883
1.305 8.308 13.859
1.301 8.135 13.820
1.297 7.978 13.807
1.294 7.827 13.818
1.290 7.658 13.829
1.287 7.508 13.835
1.284 7.347 13.839
1.280 7.188 13.846
1.277 7.024 13.845
1.273 6.870 13.841
1.270 6.713 13.850
1.267 6.548 13.849
1.263 6.383 13.838
1.260 6.229 13.836
1.256 6.067 13.840
1.253 5.912 13.839
1.249 5.747 13.831
1.246 5.591 13.819
1.242 5.422 13.817
1.239 5.273 13.829
1.235 5.107 13.832
1.231 4.945 13.830
1.228 4.795 13.827
1.224 4.629 13.832
1.221 4.466 13.834
1.217 4.312 13.820
1.213 4.147 13.812
1.209 3.989 13.821
2.351 59.948 13.851
2.349 59.781 13.867
2.347 59.628 13.865
2.345 59.469 13.866
2.343 59.302 13.865
2.341 59.153 13.863
2.338 58.990 13.858
2.336 58.832 13.850
2.334 58.676 13.847
2.332 58.511 13.858
2.329 58.363 13.861
2.327 58.198 13.850
2.324 58.042 13.844
2.322 57.878 13.849
2.319 57.723 13.856
2.317 57.563 13.857
2.314 57.413 13.864
2.312 57.238 13.871
2.309 57.084 13.865
2.307 56.929 13.857
2.305 56.774 13.856
2.303 56.611 13.850
2.300 56.460 13.840
2.298 56.297 13.848
2.297 56.139 13.856
2.295 55.980 13.856
2.293 55.826 13.858
2.290 55.660 13.849
2.288 55.502 13.841
2.286 55.351 13.841
2.284 55.189 13.842
2.281 55.024 13.844
2.279 54.874 13.851
2.276 54.713 13.855
2.274 54.560 13.852
2.271 54.397 13.847
2.268 54.237 13.846
2.265 54.084 13.844
2.262 53.920 13.849
2.260 53.768 13.854
2.257 53.604 13.851
2.254 53.446 13.850
2.252 53.294 13.856
2.249 53.133 13.859
2.247 52.972 13.855
2.244 52.813 13.849
2.242 52.656 13.844
2.239 52.501 13.846
2.237 52.343 13.853
2.235 52.181 13.851
2.232 52.029 13.849
2.230 51.867 13.853
2.228 51.713 13.860
2.225 51.548 13.856
2.223 51.401 13.846
2.220 51.235 13.845
2.218 51.076 13.846
2.215 50.919 13.852
2.213 50.764 13.855
2.210 50.603 13.848
2.208 50.453 13.843
2.205 50.289 13.849
2.203 50.130 13.872
2.201 49.974 13.871
2.198 49.817 13.853
2.195 49.660 13.842
2.192 49.500 13.836
2.190 49.341 13.838
2.187 49.190 13.847
2.185 49.022 13.863
2.182 48.874 13.871
2.180 48.704 13.870
2.177 48.557 13.872
2.175 48.397 13.876
2.172 48.237 13.877
2.170 48.082 13.865
2.168 47.926 13.858
2.165 47.771 13.865
2.163 47.603 13.861
2.161 47.451 13.852
2.159 47.294 13.854
2.156 47.141 13.855
2.154 46.981 13.853
2.151 46.814 13.847
2.149 46.672 13.845
2.147 46.508 13.846
2.144 46.350 13.858
2.142 46.188 13.882
2.140 46.036 13.895
2.137 45.879 13.897
2.134 45.719 13.890
2.131 45.559 13.889
2.129 45.409 13.899
2.126 45.244 13.911
2.123 45.089 13.919
2.121 44.932 13.921
2.118 44.775 13.923
2.115 44.615 13.922
2.113 44.458 13.926
2.110 44.298 13.931
2.107 44.149 13.931
2.105 43.986 13.928
2.102 43.829 13.928
2.099 43.675 13.940
2.097 43.516 13.947
2.094 43.362 13.938
2.091 43.195 13.924
2.088 43.044 13.915
2.086 42.892 13.909
2.083 42.732 13.906
2.080 42.574 13.905
2.078 42.419 13.903
2.075 42.259 13.909
2.072 42.099 13.918
2.070 41.946 13.924
2.067 41.784 13.930
2.065 41.633 13.934
2.062 41.472 13.934
2.059 41.314 13.935
2.056 41.156 13.939
2.054 41.004 13.928
2.051 40.839 13.915
2.048 40.690 13.909
2.045 40.526 13.912
2.042 40.374 13.919
2.040 40.219 13.926
2.037 40.053 13.930
2.034 39.900 13.921
2.031 39.740 13.912
2.028 39.590 13.911
2.026 39.428 13.916
2.023 39.270 13.922
2.020 39.117 13.921
2.018 38.959 13.921
2.015 38.798 13.916
2.012 38.638 13.915
2.010 38.488 13.923
2.007 38.325 13.930
2.004 38.170 13.931
2.002 38.011 13.924
1.999 37.853 13.916
1.996 37.698 13.914
1.994 37.542 13.915
1.991 37.382 13.915
1.989 37.227 13.913
1.986 37.065 13.917
1.983 36.914 13.923
1.981 36.751 13.923
1.978 36.600 13.926
1.975 36.436 13.923
1.972 36.282 13.915
1.969 36.123 13.909
1.966 35.969 13.906
1.963 35.809 13.900
1.960 35.650 13.904
1.957 35.501 13.904
1.954 35.338 13.893
1.951 35.174 13.887
1.948 35.031 13.890
1.945 34.863 13.899
1.942 34.706 13.904
1.939 34.549 13.898
1.936 34.389 13.881
1.933 34.236 13.876
1.930 34.081 13.876
1.927 33.919 13.881
1.925 33.763 13.897
1.922 33.605 13.907
1.919 33.451 13.908
1.916 33.287 13.893
1.913 33.137 13.889
1.910 32.977 13.889
1.907 32.817 13.879
1.904 32.665 13.880
1.900 32.499 13.884
1.897 32.350 13.892
1.894 32.187 13.898
1.891 32.031 13.890
1.888 31.872 13.883
1.885 31.716 13.884
1.882 31.557 13.880
1.879 31.404 13.881
1.876 31.242 13.878
1.873 31.084 13.872
1.871 30.928 13.873
1.868 30.769 13.874
1.866 30.620 13.875
1.863 30.456 13.882
1.861 30.293 13.892
1.858 30.140 13.880
1.855 29.984 13.865
1.852 29.827 13.872
1.849 29.670 13.875
1.846 29.506 13.874
1.843 29.354 13.878
1.840 29.196 13.868
1.837 29.042 13.869
1.833 28.879 13.883
1.830 28.729 13.892
1.827 28.561 13.899
1.823 28.408 13.890
1.820 28.246 13.879
1.817 28.096 13.877
1.814 27.932 13.877
1.811 27.776 13.870
1.808 27.622 13.864
1.805 27.463 13.871
1.802 27.304 13.871
1.799 27.145 13.864
1.797 26.992 13.865
1.794 26.833 13.870
1.791 26.674 13.869
1.788 26.517 13.863
1.785 26.359 13.862
1.782 26.201 13.868
1.779 26.045 13.869
1.775 25.878 13.864
1.772 25.728 13.856
1.769 25.571 13.855
1.766 25.414 13.871
1.763 25.257 13.877
1.759 25.101 13.870
1.756 24.938 13.873
1.753 24.781 13.874
1.749 24.628 13.866
1.746 24.468 13.864
1.743 24.309 13.870
1.740 24.152 13.875
1.737 24.001 13.875
1.733 23.835 13.875
1.730 23.678 13.869
1.727 23.523 13.867
1.723 23.362 13.872
1.720 23.212 13.874
1.717 23.044 13.867
1.714 22.891 13.859
1.711 22.734 13.855
1.707 22.571 13.858
1.704 22.421 13.859
1.701 22.263 13.864
1.698 22.100 13.869
1.695 21.944 13.865
1.692 21.794 13.860
1.689 21.622 13.851
1.686 21.470 13.853
1.682 21.312 13.857
1.679 21.158 13.859
1.676 21.002 13.862
1.673 20.835 13.867
1.670 20.680 13.867
1.667 20.524 13.860
1.664 20.367 13.860
1.660 20.207 13.862
1.657 20.052 13.857
1.654 19.890 13.851
1.651 19.735 13.859
1.647 19.576 13.856
1.644 19.418 13.851
1.640 19.258 13.853
1.637 19.104 13.847
1.633 18.938 13.840
1.630 18.784 13.827
1.626 18.622 13.824
1.623 18.469 13.828
1.620 18.307 13.836
1.616 18.148 13.851
1.613 17.997 13.856
1.610 17.838 13.865
1.607 17.678 13.864
1.604 17.518 13.855
1.601 17.359 13.855
1.598 17.208 13.854
1.595 17.049 13.853
1.592 16.887 13.857
1.589 16.725 13.850
1.586 16.568 13.843
1.583 16.410 13.854
1.580 16.251 13.860
1.576 16.098 13.857
1.573 15.932 13.852
1.570 15.781 13.844
1.566 15.614 13.841
1.563 15.455 13.847
1.560 15.307 13.845
1.556 15.137 13.839
1.552 14.981 13.844
1.549 14.823 13.857
1.546 14.667 13.862
1.542 14.510 13.851
1.538 14.348 13.846
1.535 14.192 13.847
1.531 14.037 13.844
1.528 13.860 13.840
1.524 13.715 13.841
1.521 13.551 13.843
1.517 13.399 13.839
1.514 13.239 13.841
1.510 13.073 13.848
1.507 12.922 13.851
1.503 12.757 13.847
1.500 12.605 13.843
1.496 12.446 13.850
1.492 12.281 13.842
1.489 12.124 13.826
1.485 11.959 13.821
1.481 11.800 13.811
1.477 11.640 13.801
1.474 11.487 13.796
1.470 11.317 13.793
1.467 11.170 13.805
1.464 11.005 13.819
1.460 10.851 13.823
1.457 10.686 13.830
1.453 10.533 13.837
1.450 10.376 13.835
1.447 10.215 13.842
1.443 10.055 13.846
1.440 9.896 13.837
1.436 9.736 13.832
1.433 9.574 13.824
1.429 9.419 13.826
1.426 9.260 13.839
1.422 9.099 13.831
1.419 8.934 13.826
1.415 8.782 13.849
1.413 8.634 13.876
1.409 8.464 13.882
1.405 8.312 13.856
1.401 8.138 13.820
1.397 7.980 13.809
1.393 7.818 13.820
1.390 7.662 13.834
1.387 7.508 13.833
1.383 7.342 13.832
1.380 7.187 13.838
1.377 7.030 13.840
1.373 6.868 13.838
1.370 6.710 13.843
1.366 6.550 13.842
1.363 6.385 13.834
1.359 6.224 13.832
1.356 6.070 13.834
1.352 5.906 13.836
1.349 5.756 13.829
1.345 5.582 13.820
1.342 5.427 13.825
1.338 5.267 13.831
1.335 5.113 13.832
1.331 4.951 13.829
1.328 4.787 13.826
1.324 4.630 13.827
1.320 4.463 13.831
1.317 4.312 13.823
1.313 4.147 13.818
1.309 3.991 13.825
2.451 59.943 13.857
2.449 59.779 13.868
2.447 59.627 13.870
2.445 59.464 13.870
2.443 59.306 13.862
2.441 59.153 13.859
2.438 58.996 13.852
2.436 58.834 13.843
2.434 58.679 13.843
2.432 58.511 13.856
2.429 58.354 13.856
2.427 58.207 13.846
2.424 58.038 13.842
2.422 57.882 13.849
2.419 57.722 13.858
2.417 57.568 13.860
2.414 57.403 13.863
2.412 57.246 13.871
2.410 57.085 13.867
2.407 56.930 13.860
2.405 56.774 13.858
2.403 56.616 13.853
2.400 56.454 13.846
2.398 56.298 13.849
2.397 56.138 13.854
2.395 55.980 13.854
2.393 55.819 13.856
2.391 55.666 13.851
2.388 55.500 13.844
2.386 55.356 13.844
2.384 55.184 13.843
2.381 55.037 13.845
2.379 54.874 13.853
2.376 54.711 13.859
2.374 54.552 13.860
2.371 54.397 13.852
2.368 54.239 13.849
2.365 54.081 13.844
2.362 53.924 13.847
2.360 53.762 13.847
2.357 53.610 13.845
2.354 53.448 13.849
2.352 53.290 13.856
2.349 53.128 13.862
2.347 52.975 13.860
2.344 52.818 13.855
2.342 52.656 13.850
2.340 52.506 13.850
2.337 52.336 13.852
2.335 52.188 13.853
2.332 52.031 13.851
2.330 51.862 13.857
2.328 51.707 13.861
2.325 51.554 13.858
2.323 51.393 13.845
2.320 51.236 13.843
2.318 51.082 13.843
2.315 50.925 13.849
2.313 50.757 13.858
2.311 50.607 13.852
2.308 50.451 13.849
2.305 50.285 13.855
2.303 50.128 13.872
2.301 49.975 13.870
2.298 49.816 13.856
2.295 49.654 13.848
2.293 49.512 13.843
2.290 49.336 13.845
2.287 49.186 13.853
2.285 49.029 13.871
2.282 48.870 13.877
2.280 48.709 13.875
2.277 48.557 13.879
2.275 48.390 13.877
2.272 48.242 13.871
2.270 48.082 13.859
2.268 47.926 13.853
2.265 47.762 13.864
2.263 47.613 13.863
2.261 47.452 13.858
2.259 47.296 13.866
2.257 47.140 13.866
2.254 46.976 13.862
2.252 46.819 13.855
2.249 46.667 13.846
2.247 46.514 13.845
2.244 46.349 13.852
2.242 46.188 13.870
2.239 46.034 13.878
2.237 45.878 13.882
2.234 45.721 13.876
2.231 45.563 13.872
2.229 45.402 13.890
2.226 45.247 13.902
2.223 45.089 13.909
2.221 44.932 13.918
2.218 44.778 13.920
2.215 44.618 13.919
2.213 44.456 13.922
2.210 44.301 13.930
2.207 44.143 13.933
2.205 43.992 13.931
2.202 43.833 13.927
2.199 43.670 13.933
2.197 43.516 13.937
2.194 43.360 13.928
2.191 43.202 13.915
2.188 43.047 13.911
2.186 42.881 13.910
2.183 42.740 13.911
2.180 42.571 13.912
2.178 42.418 13.908
2.175 42.261 13.910
2.173 42.102 13.917
2.170 41.944 13.925
2.167 41.787 13.929
2.165 41.630 13.933
2.162 41.474 13.932
2.159 41.309 13.936
2.157 41.161 13.936
2.154 40.996 13.928
2.151 40.848 13.921
2.148 40.686 13.911
2.145 40.530 13.909
2.142 40.372 13.915
2.140 40.215 13.919
2.137 40.057 13.928
2.134 39.899 13.925
2.131 39.742 13.915
2.128 39.589 13.915
2.126 39.429 13.916
2.123 39.272 13.921
2.120 39.111 13.920
2.118 38.959 13.913
2.115 38.799 13.902
2.112 38.643 13.901
2.109 38.484 13.914
2.107 38.325 13.921
2.104 38.169 13.924
2.102 38.015 13.917
2.099 37.855 13.913
2.096 37.699 13.916
2.094 37.544 13.917
2.091 37.388 13.913
2.088 37.218 13.906
2.086 37.070 13.907
2.083 36.910 13.914
2.081 36.754 13.918
2.078 36.596 13.916
2.075 36.441 13.915
2.072 36.284 13.909
2.069 36.121 13.900
2.066 35.973 13.897
2.063 35.808 13.893
2.060 35.647 13.901
2.057 35.494 13.905
2.054 35.341 13.896
2.051 35.181 13.887
2.048 35.019 13.887
2.045 34.869 13.894
2.042 34.710 13.896
2.039 34.546 13.887
2.036 34.397 13.874
2.033 34.234 13.870
2.030 34.081 13.869
2.027 33.919 13.872
2.024 33.758 13.884
2.022 33.609 13.897
2.019 33.452 13.899
2.016 33.287 13.890
2.013 33.135 13.890
2.010 32.975 13.892
2.007 32.821 13.887
2.003 32.662 13.880
2.000 32.505 13.880
1.997 32.343 13.890
1.994 32.187 13.893
1.991 32.034 13.888
1.988 31.872 13.884
1.985 31.718 13.885
1.982 31.561 13.881
1.979 31.403 13.883
1.976 31.238 13.877
1.973 31.087 13.869
1.971 30.928 13.872
1.968 30.773 13.875
1.965 30.610 13.877
1.963 30.459 13.884
1.961 30.299 13.889
1.958 30.142 13.873
1.955 29.981 13.860
1.952 29.824 13.866
1.949 29.671 13.869
1.946 29.507 13.872
1.943 29.354 13.874
1.940 29.200 13.871
1.936 29.035 13.868
1.933 28.883 13.880
1.930 28.721 13.893
1.927 28.565 13.895
1.923 28.410 13.881
1.920 28.249 13.868
1.917 28.097 13.870
1.914 27.934 13.875
1.911 27.777 13.870
1.908 27.616 13.865
1.905 27.464 13.872
1.902 27.305 13.873
1.899 27.148 13.866
1.896 26.989 13.866
1.894 26.831 13.874
1.891 26.676 13.876
1.888 26.516 13.868
1.885 26.357 13.865
1.882 26.201 13.864
1.879 26.043 13.867
1.876 25.887 13.865
1.872 25.731 13.853
1.869 25.572 13.856
1.866 25.407 13.868
1.862 25.256 13.869
1.859 25.101 13.867
1.856 24.939 13.869
1.853 24.785 13.871
1.849 24.622 13.862
1.846 24.468 13.859
1.843 24.313 13.867
1.839 24.150 13.868
1.836 23.997 13.872
1.833 23.838 13.874
1.830 23.676 13.872
1.827 23.526 13.872
1.823 23.363 13.869
1.820 23.212 13.871
1.817 23.046 13.867
1.814 22.888 13.858
1.811 22.732 13.862
1.808 22.578 13.865
1.804 22.416 13.864
1.801 22.261 13.869
1.798 22.104 13.872
1.795 21.945 13.867
1.792 21.789 13.857
1.788 21.624 13.849
1.786 21.475 13.854
1.782 21.314 13.863
1.779 21.155 13.865
1.776 21.001 13.869
1.773 20.836 13.870
1.770 20.689 13.860
1.766 20.521 13.854
1.763 20.365 13.855
1.760 20.207 13.860
1.757 20.047 13.858
1.754 19.898 13.850
1.750 19.729 13.855
1.747 19.577 13.858
1.744 19.418 13.858
1.740 19.259 13.863
1.737 19.102 13.860
1.733 18.948 13.848
1.730 18.779 13.832
1.726 18.626 13.823
1.723 18.466 13.816
1.719 18.305 13.822
1.716 18.151 13.833
1.713 17.994 13.834
1.710 17.840 13.841
1.706 17.671 13.839
1.703 17.518 13.834
1.700 17.359 13.840
1.697 17.197 13.843
1.695 17.045 13.849
1.692 16.885 13.852
1.688 16.726 13.843
1.685 16.568 13.836
1.682 16.409 13.846
1.679 16.256 13.854
1.676 16.091 13.850
1.673 15.934 13.845
1.669 15.774 13.842
1.666 15.617 13.842
1.663 15.460 13.851
1.659 15.298 13.850
1.656 15.150 13.843
1.652 14.985 13.845
1.649 14.819 13.856
1.645 14.666 13.858
1.642 14.508 13.849
1.638 14.350 13.846
1.635 14.187 13.843
1.631 14.026 13.837
1.628 13.874 13.834
1.624 13.708 13.835
1.621 13.559 13.836
1.617 13.393 13.831
1.613 13.239 13.829
1.610 13.075 13.834
1.606 12.913 13.836
1.603 12.758 13.836
1.599 12.601 13.837
1.596 12.442 13.843
1.592 12.280 13.833
1.588 12.125 13.824
1.585 11.963 13.822
1.581 11.802 13.812
1.577 11.642 13.808
1.574 11.490 13.808
1.570 11.316 13.796
1.567 11.165 13.801
1.563 11.009 13.816
1.560 10.842 13.819
1.557 10.698 13.831
1.553 10.526 13.844
1.550 10.378 13.841
1.546 10.212 13.840
1.543 10.056 13.846
1.540 9.902 13.845
1.536 9.735 13.841
1.532 9.571 13.828
1.529 9.420 13.831
1.526 9.269 13.844
1.522 9.089 13.837
1.519 8.946 13.835
1.515 8.781 13.853
1.512 8.625 13.877
1.509 8.466 13.879
1.505 8.309 13.847
1.500 8.137 13.814
1.497 7.985 13.811
1.493 7.824 13.828
1.490 7.663 13.840
1.486 7.504 13.837
1.483 7.345 13.833
1.480 7.190 13.839
1.476 7.018 13.841
1.473 6.871 13.840
1.469 6.707 13.839
1.466 6.550 13.836
1.462 6.386 13.831
1.459 6.228 13.832
1.456 6.071 13.835
1.452 5.905 13.834
1.449 5.754 13.832
1.445 5.581 13.828
1.442 5.430 13.833
1.438 5.275 13.837
1.435 5.110 13.835
1.431 4.944 13.833
1.427 4.786 13.828
1.424 4.633 13.829
1.420 4.473 13.834
1.416 4.309 13.829
1.413 4.152 13.826
1.409 3.990 13.833
2.550 59.863 13.866
2.548 59.708 13.869
2.545 59.534 13.874
2.544 59.392 13.868
2.541 59.225 13.856
2.539 59.071 13.850
2.537 58.914 13.842
2.534 58.751 13.837
2.532 58.605 13.848
2.530 58.438 13.855
2.527 58.273 13.848
2.525 58.123 13.838
2.522 57.962 13.836
2.520 57.807 13.842
2.518 57.641 13.852
2.515 57.485 13.849
2.513 57.322 13.856
2.510 57.169 13.864
2.508 57.009 13.858
2.506 56.856 13.856
2.503 56.686 13.854
2.501 56.533 13.851
2.499 56.378 13.846
2.497 56.215 13.844
2.495 56.062 13.849
2.493 55.903 13.850
2.491 55.741 13.846
2.489 55.587 13.842
2.487 55.430 13.843
2.485 55.275 13.839
2.482 55.106 13.841
2.479 54.943 13.845
2.477 54.795 13.855
2.475 54.639 13.861
2.472 54.480 13.851
2.469 54.323 13.845
2.466 54.160 13.842
2.463 53.993 13.845
2.461 53.847 13.847
2.458 53.688 13.841
2.455 53.525 13.845
2.453 53.365 13.855
2.450 53.217 13.858
2.448 53.051 13.861
2.445 52.895 13.862
2.443 52.733 13.853
2.440 52.580 13.850
2.438 52.419 13.846
2.435 52.267 13.844
2.433 52.102 13.847
2.431 51.944 13.852
2.428 51.794 13.860
2.426 51.629 13.859
2.423 51.476 13.849
2.421 51.322 13.840
2.418 51.150 13.836
2.416 50.999 13.838
2.414 50.847 13.847
2.411 50.683 13.848
2.409 50.524 13.844
2.406 50.377 13.847
2.404 50.206 13.858
2.401 50.055 13.870
2.399 49.892 13.863
2.396 49.736 13.852
2.393 49.578 13.846
2.391 49.427 13.842
2.388 49.266 13.843
2.385 49.101 13.855
2.383 48.948 13.870
2.381 48.796 13.874
2.378 48.629 13.876
2.376 48.473 13.877
2.373 48.319 13.873
2.371 48.160 13.866
2.368 47.996 13.854
2.366 47.852 13.859
2.364 47.688 13.866
2.362 47.527 13.858
2.359 47.372 13.866
2.357 47.215 13.872
2.355 47.061 13.870
2.353 46.898 13.870
2.350 46.740 13.862
2.348 46.583 13.854
2.345 46.438 13.851
2.343 46.271 13.856
2.340 46.112 13.865
2.337 45.955 13.868
2.335 45.797 13.868
2.332 45.646 13.859
2.329 45.483 13.869
2.327 45.326 13.885
2.324 45.169 13.892
2.321 45.010 13.902
2.319 44.857 13.908
2.316 44.691 13.907
2.314 44.542 13.911
2.311 44.385 13.919
2.308 44.219 13.922
2.306 44.071 13.920
2.303 43.907 13.916
2.300 43.750 13.915
2.297 43.595 13.923
2.295 43.440 13.924
2.292 43.278 13.917
2.289 43.126 13.909
2.287 42.972 13.908
2.284 42.803 13.914
2.281 42.659 13.918
2.279 42.491 13.914
2.276 42.341 13.908
2.273 42.181 13.907
2.271 42.023 13.916
2.268 41.863 13.919
2.266 41.709 13.927
2.263 41.548 13.930
2.260 41.392 13.932
2.258 41.242 13.935
2.255 41.076 13.930
2.252 40.924 13.925
2.249 40.766 13.917
2.246 40.607 13.902
2.243 40.452 13.898
2.240 40.292 13.902
2.238 40.138 13.909
2.235 39.980 13.917
2.232 39.822 13.914
2.229 39.666 13.910
2.226 39.500 13.909
2.224 39.352 13.911
2.221 39.191 13.915
2.218 39.039 13.908
2.216 38.882 13.897
2.213 38.715 13.889
2.210 38.568 13.899
2.208 38.402 13.914
2.205 38.249 13.922
2.202 38.090 13.917
2.200 37.936 13.909
2.197 37.778 13.912
2.195 37.612 13.914
2.192 37.462 13.911
2.189 37.310 13.900
2.187 37.146 13.895
2.184 36.996 13.896
2.181 36.835 13.901
2.179 36.670 13.902
2.176 36.514 13.901
2.173 36.360 13.902
2.170 36.202 13.896
2.167 36.045 13.893
2.164 35.887 13.891
2.161 35.735 13.897
2.158 35.572 13.911
2.155 35.414 13.908
2.152 35.261 13.897
2.149 35.102 13.889
2.146 34.946 13.889
2.143 34.786 13.891
2.140 34.630 13.886
2.137 34.467 13.876
2.134 34.315 13.866
2.131 34.157 13.865
2.128 34.000 13.864
2.125 33.847 13.868
2.123 33.682 13.881
2.120 33.523 13.890
2.117 33.373 13.887
2.114 33.213 13.885
2.111 33.050 13.890
2.108 32.897 13.893
2.105 32.742 13.882
2.101 32.585 13.874
2.098 32.419 13.879
2.095 32.270 13.884
2.092 32.108 13.883
2.089 31.955 13.880
2.086 31.797 13.877
2.083 31.637 13.880
2.080 31.476 13.883
2.077 31.324 13.882
2.074 31.161 13.876
2.072 31.005 13.875
2.069 30.858 13.878
2.066 30.690 13.878
2.064 30.533 13.880
2.061 30.372 13.884
2.059 30.227 13.877
2.056 30.064 13.857
2.053 29.904 13.857
2.050 29.741 13.862
2.047 29.588 13.864
2.044 29.433 13.867
2.041 29.273 13.869
2.038 29.116 13.869
2.034 28.958 13.867
2.031 28.802 13.881
2.028 28.644 13.894
2.025 28.487 13.884
2.021 28.330 13.866
2.018 28.171 13.862
2.015 28.014 13.864
2.012 27.856 13.868
2.009 27.699 13.864
2.006 27.538 13.862
2.003 27.387 13.868
2.000 27.220 13.868
1.998 27.071 13.863
1.995 26.906 13.867
1.992 26.760 13.879
1.989 26.599 13.877
1.986 26.433 13.868
1.983 26.282 13.859
1.980 26.125 13.858
1.977 25.961 13.860
1.973 25.800 13.851
1.970 25.649 13.846
1.967 25.495 13.855
1.964 25.333 13.864
1.960 25.174 13.864
1.957 25.028 13.868
1.954 24.856 13.873
1.951 24.706 13.868
1.947 24.541 13.859
1.944 24.387 13.864
1.941 24.240 13.868
1.937 24.066 13.866
1.934 23.916 13.869
1.931 23.760 13.870
1.928 23.600 13.868
1.925 23.445 13.862
1.921 23.280 13.860
1.918 23.126 13.860
1.915 22.971 13.857
1.912 22.813 13.857
1.909 22.657 13.863
1.906 22.496 13.864
1.903 22.338 13.865
1.899 22.181 13.871
1.896 22.030 13.870
1.893 21.858 13.860
1.890 21.709 13.850
1.887 21.547 13.852
1.884 21.394 13.862
1.881 21.232 13.869
1.878 21.082 13.871
1.875 20.922 13.874
1.871 20.761 13.862
1.868 20.597 13.850
1.865 20.447 13.848
1.861 20.285 13.855
1.858 20.133 13.859
1.855 19.967 13.851
1.852 19.814 13.850
1.848 19.650 13.851
1.845 19.502 13.852
1.842 19.335 13.860
1.838 19.181 13.862
1.835 19.020 13.853
1.831 18.867 13.834
1.827 18.700 13.819
1.824 18.540 13.809
1.820 18.384 13.803
1.817 18.224 13.814
1.814 18.077 13.816
1.811 17.907 13.812
1.807 17.749 13.813
1.804 17.601 13.816
1.801 17.435 13.828
1.799 17.283 13.843
1.796 17.118 13.851
1.793 16.968 13.855
1.790 16.809 13.851
1.787 16.642 13.834
1.783 16.487 13.830
1.781 16.333 13.841
1.777 16.176 13.838
1.774 16.009 13.834
1.771 15.849 13.838
1.767 15.696 13.839
1.764 15.544 13.848
1.761 15.377 13.856
1.757 15.217 13.850
1.754 15.056 13.842
1.750 14.909 13.850
1.747 14.750 13.856
1.743 14.581 13.849
1.740 14.431 13.845
1.736 14.268 13.844
1.733 14.109 13.838
1.729 13.950 13.831
1.725 13.788 13.832
1.722 13.636 13.831
1.719 13.480 13.828
1.715 13.304 13.822
1.711 13.152 13.815
1.708 13.001 13.818
1.704 12.831 13.821
1.701 12.680 13.822
1.697 12.514 13.829
1.694 12.364 13.828
1.690 12.204 13.821
1.686 12.038 13.820
1.683 11.883 13.814
1.679 11.718 13.804
1.675 11.557 13.804
1.672 11.406 13.803
1.668 11.247 13.794
1.664 11.075 13.802
1.661 10.929 13.811
1.658 10.772 13.821
1.655 10.619 13.840
1.651 10.445 13.843
1.648 10.300 13.834
1.645 10.137 13.837
1.641 9.972 13.843
1.638 9.813 13.845
1.634 9.666 13.838
1.631 9.494 13.829
1.627 9.335 13.838
1.624 9.179 13.845
1.620 9.021 13.837
1.617 8.864 13.844
1.614 8.712 13.863
1.610 8.545 13.876
1.606 8.383 13.852
1.602 8.223 13.816
1.598 8.043 13.805
1.595 7.908 13.821
1.592 7.744 13.833
1.588 7.586 13.834
1.585 7.424 13.830
1.581 7.266 13.830
1.578 7.113 13.839
1.574 6.939 13.835
1.571 6.784 13.830
1.567 6.620 13.829
1.564 6.473 13.828
1.561 6.308 13.830
1.557 6.144 13.838
1.554 5.990 13.841
1.550 5.828 13.838
1.547 5.678 13.837
1.543 5.502 13.839
1.540 5.350 13.839
1.536 5.193 13.836
1.533 5.036 13.833
1.529 4.858 13.829
1.525 4.709 13.829
1.522 4.551 13.836
1.518 4.396 13.839
1.514 4.225 13.836
1.511 4.074 13.837
1.509 3.995 13.839
2.651 59.939 13.872
2.649 59.776 13.865
2.647 59.631 13.869
2.645 59.464 13.872
2.642 59.310 13.864
2.640 59.151 13.856
2.638 58.987 13.852
2.636 58.842 13.844
2.633 58.666 13.850
2.631 58.517 13.865
2.629 58.359 13.866
2.626 58.202 13.854
2.624 58.035 13.845
2.621 57.882 13.840
2.619 57.724 13.846
2.616 57.560 13.848
2.614 57.411 13.844
2.611 57.246 13.854
2.609 57.091 13.859
2.607 56.926 13.851
2.604 56.772 13.851
2.602 56.622 13.853
2.600 56.453 13.849
2.598 56.301 13.846
2.596 56.138 13.846
2.594 55.980 13.850
2.592 55.825 13.854
2.590 55.659 13.849
2.588 55.506 13.849
2.586 55.342 13.851
2.583 55.193 13.844
2.581 55.032 13.845
2.578 54.868 13.851
2.576 54.712 13.859
2.573 54.551 13.856
2.570 54.398 13.848
2.568 54.241 13.847
2.565 54.082 13.856
2.562 53.916 13.866
2.559 53.767 13.856
2.557 53.611 13.849
2.554 53.447 13.856
2.551 53.291 13.859
2.549 53.127 13.862
2.546 52.974 13.862
2.544 52.817 13.859
2.541 52.658 13.856
2.539 52.506 13.848
2.537 52.338 13.846
2.534 52.182 13.851
2.532 52.023 13.857
2.530 51.869 13.867
2.527 51.708 13.871
2.525 51.552 13.863
2.522 51.387 13.847
2.520 51.246 13.844
2.517 51.075 13.840
2.515 50.924 13.842
2.513 50.763 13.853
2.510 50.602 13.851
2.507 50.443 13.851
2.505 50.290 13.857
2.503 50.131 13.871
2.500 49.972 13.870
2.497 49.818 13.859
2.495 49.657 13.854
2.492 49.500 13.850
2.489 49.342 13.846
2.487 49.189 13.848
2.484 49.028 13.862
2.482 48.862 13.874
2.479 48.708 13.880
2.477 48.554 13.881
2.474 48.399 13.877
2.472 48.237 13.877
2.470 48.085 13.865
2.467 47.915 13.858
2.465 47.772 13.865
2.463 47.612 13.861
2.460 47.449 13.857
2.458 47.291 13.866
2.456 47.137 13.870
2.454 46.976 13.874
2.452 46.826 13.875
2.449 46.668 13.869
2.446 46.501 13.864
2.444 46.349 13.861
2.441 46.196 13.858
2.439 46.031 13.862
2.436 45.883 13.863
2.433 45.715 13.856
2.430 45.565 13.856
2.428 45.406 13.872
2.425 45.251 13.883
2.423 45.093 13.890
2.420 44.928 13.890
2.417 44.781 13.893
2.415 44.611 13.898
2.412 44.463 13.908
2.409 44.300 13.918
2.407 44.146 13.917
2.404 43.991 13.914
2.401 43.829 13.910
2.399 43.675 13.911
2.396 43.519 13.918
2.393 43.357 13.921
2.390 43.198 13.912
2.388 43.048 13.907
2.385 42.888 13.915
2.383 42.736 13.921
2.380 42.573 13.920
2.377 42.409 13.914
2.375 42.264 13.909
2.372 42.100 13.913
2.369 41.943 13.915
2.367 41.787 13.918
2.364 41.633 13.923
2.361 41.471 13.926
2.359 41.313 13.930
2.356 41.160 13.926
2.353 41.000 13.924
2.350 40.845 13.922
2.347 40.682 13.910
2.344 40.531 13.897
2.342 40.377 13.892
2.339 40.215 13.898
2.336 40.059 13.906
2.333 39.899 13.910
2.331 39.744 13.907
2.328 39.585 13.904
2.325 39.427 13.904
2.322 39.273 13.905
2.320 39.114 13.905
2.317 38.953 13.898
2.314 38.798 13.886
2.311 38.646 13.888
2.309 38.484 13.902
2.306 38.326 13.910
2.304 38.173 13.916
2.301 38.008 13.908
2.298 37.857 13.904
2.296 37.695 13.912
2.293 37.546 13.910
2.290 37.374 13.898
2.288 37.230 13.889
2.285 37.065 13.886
2.283 36.914 13.886
2.280 36.758 13.890
2.277 36.592 13.896
2.274 36.437 13.900
2.272 36.289 13.894
2.269 36.125 13.891
2.265 35.959 13.891
2.263 35.812 13.888
2.260 35.656 13.900
2.257 35.491 13.910
2.254 35.341 13.904
2.250 35.179 13.896
2.247 35.019 13.893
2.244 34.866 13.892
2.241 34.708 13.893
2.238 34.551 13.886
2.235 34.391 13.872
2.232 34.237 13.872
2.230 34.080 13.872
2.227 33.920 13.870
2.224 33.763 13.874
2.221 33.607 13.882
2.218 33.446 13.888
2.215 33.293 13.883
2.212 33.136 13.886
2.209 32.970 13.891
2.206 32.821 13.887
2.203 32.656 13.878
2.200 32.506 13.874
2.197 32.348 13.879
2.193 32.186 13.882
2.190 32.032 13.877
2.187 31.872 13.877
2.184 31.716 13.880
2.181 31.560 13.882
2.178 31.399 13.884
2.176 31.249 13.884
2.173 31.079 13.883
2.170 30.925 13.888
2.168 30.778 13.888
2.165 30.612 13.887
2.163 30.459 13.886
2.160 30.295 13.881
2.157 30.139 13.871
2.154 29.982 13.862
2.152 29.824 13.868
2.149 29.671 13.870
2.146 29.512 13.870
2.142 29.348 13.871
2.139 29.198 13.868
2.136 29.036 13.861
2.133 28.879 13.865
2.129 28.725 13.883
2.126 28.568 13.892
2.122 28.399 13.876
2.119 28.252 13.863
2.116 28.095 13.866
2.113 27.936 13.868
2.110 27.771 13.869
2.107 27.626 13.866
2.104 27.458 13.867
2.102 27.305 13.869
2.099 27.148 13.866
2.096 26.992 13.863
2.093 26.829 13.873
2.091 26.673 13.885
2.088 26.519 13.879
2.084 26.359 13.871
2.081 26.199 13.866
2.078 26.041 13.864
2.075 25.891 13.861
2.072 25.726 13.850
2.068 25.571 13.854
2.065 25.409 13.866
2.062 25.255 13.870
2.059 25.101 13.874
2.056 24.944 13.876
2.052 24.781 13.874
2.049 24.625 13.866
2.045 24.465 13.862
2.042 24.306 13.866
2.039 24.150 13.869
2.036 23.999 13.868
2.033 23.832 13.873
2.030 23.686 13.877
2.026 23.519 13.870
2.023 23.370 13.860
2.020 23.204 13.858
2.016 23.045 13.859
2.013 22.891 13.858
2.010 22.732 13.860
2.007 22.575 13.867
2.004 22.419 13.868
2.001 22.264 13.872
1.998 22.102 13.882
1.995 21.946 13.872
1.991 21.781 13.858
1.988 21.634 13.856
1.985 21.464 13.862
1.982 21.321 13.867
1.979 21.156 13.872
1.976 20.999 13.872
1.973 20.838 13.866
1.969 20.678 13.854
1.966 20.523 13.844
1.963 20.367 13.847
1.960 20.205 13.858
1.956 20.046 13.857
1.953 19.895 13.852
1.950 19.734 13.849
1.946 19.571 13.847
1.943 19.420 13.853
1.940 19.257 13.864
1.937 19.105 13.865
1.933 18.937 13.850
1.929 18.791 13.828
1.925 18.618 13.815
1.922 18.463 13.807
1.919 18.309 13.813
1.915 18.150 13.820
1.912 17.987 13.810
1.909 17.837 13.806
1.906 17.668 13.811
1.903 17.516 13.824
1.900 17.360 13.848
1.897 17.199 13.864
1.894 17.044 13.868
1.891 16.890 13.865
1.888 16.733 13.848
1.885 16.560 13.827
1.882 16.407 13.826
1.879 16.249 13.830
1.875 16.089 13.828
1.872 15.929 13.834
1.869 15.776 13.844
1.866 15.623 13.853
1.862 15.456 13.861
1.859 15.300 13.861
1.855 15.147 13.850
1.852 14.978 13.845
1.848 14.826 13.853
1.845 14.669 13.852
1.841 14.505 13.848
1.838 14.345 13.851
1.834 14.191 13.851
1.831 14.031 13.843
1.827 13.874 13.842
1.824 13.707 13.841
1.820 13.552 13.835
1.816 13.393 13.828
1.813 13.235 13.818
1.809 13.074 13.812
1.806 12.916 13.811
1.802 12.757 13.812
1.799 12.597 13.820
1.795 12.431 13.824
1.792 12.283 13.818
1.788 12.123 13.818
1.784 11.962 13.815
1.780 11.796 13.802
1.777 11.644 13.797
1.773 11.483 13.804
1.770 11.317 13.800
1.766 11.168 13.797
1.763 11.007 13.806
1.759 10.848 13.815
1.756 10.687 13.834
1.753 10.540 13.851
1.749 10.367 13.841
1.746 10.212 13.834
1.743 10.062 13.840
1.739 9.896 13.841
1.736 9.734 13.842
1.732 9.574 13.833
1.729 9.414 13.832
1.726 9.265 13.846
1.722 9.098 13.847
1.718 8.942 13.845
1.715 8.781 13.858
1.712 8.630 13.872
1.708 8.458 13.861
1.704 8.304 13.831
1.700 8.140 13.812
1.696 7.982 13.825
1.693 7.824 13.840
1.690 7.668 13.840
1.686 7.504 13.837
1.682 7.342 13.832
1.679 7.185 13.838
1.676 7.032 13.840
1.672 6.863 13.830
1.669 6.704 13.824
1.665 6.547 13.827
1.662 6.383 13.833
1.659 6.233 13.843
1.655 6.068 13.851
1.652 5.910 13.849
1.649 5.752 13.844
1.645 5.587 13.848
1.642 5.436 13.849
1.638 5.266 13.840
1.634 5.110 13.837
1.631 4.953 13.835
1.627 4.794 13.831
1.623 4.632 13.840
1.620 4.468 13.851
1.616 4.309 13.849
1.613 4.158 13.847
1.609 3.989 13.845
2.750 59.947 13.860
2.748 59.784 13.865
2.746 59.621 13.866
2.744 59.469 13.868
2.742 59.309 13.858
2.740 59.147 13.850
2.737 58.998 13.844
2.735 58.835 13.838
2.733 58.671 13.847
2.731 58.512 13.863
2.728 58.359 13.867
2.726 58.195 13.862
2.723 58.042 13.854
2.721 57.883 13.849
2.718 57.718 13.855
2.716 57.569 13.852
2.713 57.410 13.844
2.711 57.245 13.846
2.708 57.091 13.849
2.706 56.931 13.848
2.704 56.768 13.847
2.702 56.615 13.852
2.700 56.454 13.851
2.697 56.291 13.847
2.696 56.147 13.847
2.694 55.978 13.851
2.692 55.820 13.855
2.690 55.662 13.851
2.687 55.505 13.852
2.685 55.349 13.853
2.683 55.188 13.846
2.680 55.031 13.847
2.678 54.874 13.854
2.675 54.710 13.858
2.673 54.554 13.854
2.670 54.402 13.846
2.667 54.234 13.852
2.664 54.078 13.870
2.662 53.916 13.881
2.659 53.763 13.869
2.656 53.603 13.853
2.653 53.449 13.854
2.651 53.289 13.858
2.648 53.133 13.861
2.646 52.974 13.859
2.643 52.810 13.860
2.641 52.658 13.857
2.638 52.497 13.850
2.636 52.347 13.848
2.634 52.182 13.850
2.631 52.028 13.859
2.629 51.863 13.868
2.627 51.709 13.869
2.624 51.551 13.862
2.622 51.396 13.853
2.619 51.241 13.849
2.617 51.076 13.848
2.614 50.919 13.852
2.612 50.759 13.858
2.610 50.610 13.852
2.607 50.442 13.850
2.604 50.289 13.856
2.602 50.132 13.868
2.600 49.972 13.869
2.597 49.821 13.862
2.594 49.653 13.856
2.592 49.497 13.859
2.589 49.342 13.856
2.586 49.186 13.849
2.584 49.026 13.860
2.581 48.870 13.871
2.579 48.715 13.878
2.576 48.548 13.878
2.574 48.397 13.872
2.571 48.234 13.876
2.569 48.085 13.870
2.566 47.920 13.860
2.564 47.766 13.864
2.562 47.608 13.862
2.560 47.457 13.855
2.558 47.295 13.863
2.555 47.131 13.870
2.553 46.980 13.875
2.551 46.816 13.875
2.548 46.668 13.872
2.546 46.508 13.870
2.543 46.350 13.862
2.541 46.191 13.855
2.538 46.035 13.861
2.535 45.878 13.863
2.533 45.721 13.856
2.530 45.562 13.860
2.527 45.407 13.875
2.525 45.244 13.888
2.522 45.093 13.891
2.519 44.935 13.879
2.516 44.774 13.876
2.514 44.623 13.880
2.511 44.454 13.889
2.509 44.307 13.901
2.506 44.149 13.900
2.503 43.986 13.900
2.500 43.830 13.901
2.498 43.675 13.905
2.495 43.512 13.909
2.493 43.363 13.913
2.490 43.206 13.909
2.487 43.042 13.908
2.485 42.889 13.916
2.482 42.725 13.920
2.479 42.572 13.917
2.477 42.420 13.907
2.474 42.258 13.910
2.471 42.099 13.915
2.469 41.949 13.910
2.466 41.791 13.906
2.463 41.625 13.912
2.461 41.473 13.918
2.458 41.315 13.919
2.455 41.159 13.917
2.452 40.997 13.918
2.450 40.851 13.915
2.447 40.683 13.905
2.444 40.529 13.894
2.441 40.373 13.886
2.438 40.217 13.890
2.435 40.054 13.896
2.433 39.899 13.899
2.430 39.747 13.901
2.427 39.585 13.903
2.424 39.427 13.902
2.422 39.266 13.905
2.419 39.118 13.907
2.416 38.955 13.901
2.413 38.803 13.890
2.411 38.637 13.890
2.408 38.486 13.901
2.405 38.326 13.905
2.403 38.171 13.910
2.400 38.014 13.907
2.398 37.855 13.903
2.395 37.696 13.911
2.393 37.540 13.911
2.390 37.384 13.898
2.387 37.229 13.889
2.384 37.068 13.884
2.382 36.907 13.883
2.379 36.752 13.884
2.376 36.597 13.892
2.374 36.438 13.899
2.371 36.285 13.893
2.368 36.123 13.894
2.365 35.968 13.894
2.362 35.809 13.892
2.359 35.650 13.901
2.356 35.496 13.907
2.353 35.334 13.899
2.350 35.179 13.892
2.347 35.024 13.892
2.344 34.866 13.892
2.341 34.703 13.895
2.338 34.558 13.889
2.335 34.389 13.875
2.332 34.232 13.876
2.329 34.078 13.874
2.326 33.922 13.872
2.323 33.766 13.877
2.320 33.604 13.880
2.317 33.447 13.886
2.315 33.292 13.882
2.311 33.129 13.881
2.309 32.975 13.887
2.305 32.821 13.884
2.302 32.660 13.878
2.299 32.498 13.872
2.296 32.348 13.877
2.293 32.187 13.880
2.290 32.036 13.879
2.287 31.872 13.883
2.283 31.712 13.884
2.281 31.559 13.880
2.278 31.399 13.880
2.275 31.246 13.883
2.272 31.087 13.882
2.270 30.929 13.884
2.267 30.770 13.880
2.264 30.610 13.876
2.262 30.452 13.873
2.259 30.303 13.868
2.256 30.141 13.861
2.254 29.982 13.859
2.251 29.825 13.868
2.248 29.673 13.872
2.245 29.508 13.874
2.242 29.344 13.876
2.239 29.200 13.867
2.235 29.036 13.852
2.232 28.881 13.854
2.228 28.717 13.871
2.225 28.566 13.878
2.222 28.411 13.868
2.218 28.248 13.859
2.215 28.088 13.860
2.212 27.935 13.866
2.210 27.778 13.875
2.207 27.622 13.873
2.204 27.461 13.871
2.201 27.307 13.872
2.198 27.139 13.867
2.195 26.989 13.866
2.193 26.835 13.872
2.190 26.675 13.882
2.187 26.517 13.878
2.184 26.353 13.870
2.181 26.200 13.868
2.178 26.048 13.866
2.174 25.889 13.863
2.171 25.727 13.851
2.168 25.567 13.856
2.165 25.415 13.867
2.161 25.254 13.871
2.158 25.093 13.874
2.155 24.942 13.875
2.151 24.784 13.874
2.148 24.623 13.867
2.145 24.470 13.862
2.142 24.316 13.865
2.138 24.150 13.866
2.135 23.990 13.860
2.132 23.838 13.869
2.129 23.680 13.875
2.125 23.525 13.867
2.122 23.358 13.856
2.119 23.199 13.855
2.116 23.053 13.863
2.113 22.889 13.862
2.109 22.734 13.864
2.106 22.582 13.868
2.103 22.411 13.867
2.100 22.261 13.874
2.097 22.102 13.882
2.094 21.945 13.869
2.091 21.788 13.854
2.087 21.627 13.851
2.084 21.470 13.857
2.081 21.314 13.861
2.078 21.151 13.866
2.075 21.002 13.867
2.072 20.839 13.862
2.069 20.686 13.856
2.065 20.518 13.849
2.062 20.368 13.850
2.059 20.205 13.862
2.056 20.052 13.867
2.052 19.886 13.857
2.049 19.738 13.849
2.046 19.573 13.845
2.042 19.417 13.850
2.039 19.261 13.861
2.036 19.100 13.867
2.032 18.942 13.853
2.029 18.788 13.826
2.025 18.616 13.818
2.022 18.472 13.819
2.018 18.302 13.827
2.015 18.145 13.830
2.011 17.989 13.815
2.008 17.831 13.811
2.005 17.678 13.815
2.002 17.513 13.827
1.999 17.362 13.852
1.997 17.206 13.868
1.994 17.045 13.870
1.991 16.883 13.865
1.987 16.727 13.851
1.984 16.563 13.827
1.981 16.409 13.824
1.978 16.248 13.830
1.974 16.090 13.827
1.971 15.936 13.836
1.968 15.774 13.846
1.965 15.621 13.854
1.962 15.457 13.862
1.958 15.300 13.858
1.955 15.145 13.847
1.951 14.976 13.843
1.948 14.827 13.847
1.944 14.663 13.852
1.941 14.508 13.856
1.937 14.350 13.858
1.934 14.190 13.859
1.930 14.034 13.855
1.926 13.872 13.851
1.923 13.716 13.847
1.919 13.545 13.836
1.916 13.392 13.831
1.912 13.238 13.826
1.908 13.073 13.814
1.905 12.917 13.811
1.901 12.755 13.814
1.898 12.594 13.821
1.894 12.441 13.821
1.891 12.278 13.817
1.887 12.120 13.816
1.883 11.962 13.812
1.879 11.795 13.798
1.876 11.646 13.793
1.872 11.478 13.801
1.869 11.323 13.801
1.865 11.166 13.799
1.862 10.999 13.805
1.859 10.853 13.816
1.855 10.692 13.838
1.852 10.530 13.850
1.849 10.375 13.841
1.845 10.213 13.833
1.842 10.057 13.831
1.838 9.892 13.834
1.835 9.740 13.837
1.831 9.574 13.834
1.828 9.417 13.838
1.825 9.256 13.851
1.821 9.105 13.856
1.818 8.944 13.854
1.814 8.786 13.856
1.811 8.626 13.864
1.807 8.463 13.853
1.803 8.295 13.826
1.799 8.139 13.816
1.796 7.986 13.833
1.792 7.824 13.845
1.789 7.664 13.842
1.785 7.510 13.842
1.782 7.342 13.840
1.778 7.184 13.846
1.775 7.031 13.845
1.771 6.860 13.831
1.768 6.710 13.826
1.765 6.547 13.828
1.761 6.386 13.837
1.758 6.232 13.853
1.755 6.073 13.857
1.751 5.907 13.854
1.748 5.753 13.850
1.744 5.594 13.847
1.741 5.429 13.848
1.737 5.266 13.837
1.733 5.108 13.829
1.730 4.947 13.834
1.726 4.794 13.833
1.723 4.631 13.843
1.719 4.469 13.856
1.716 4.315 13.854
1.712 4.155 13.852
1.708 3.993 13.849
2.849 59.940 13.856
2.847 59.786 13.860
2.845 59.627 13.858
2.843 59.468 13.861
2.841 59.307 13.856
2.839 59.154 13.850
2.836 58.993 13.848
2.834 58.830 13.843
2.832 58.677 13.847
2.830 58.513 13.864
2.827 58.352 13.872
2.825 58.203 13.865
2.822 58.033 13.859
2.820 57.883 13.858
2.817 57.720 13.860
2.815 57.569 13.857
2.812 57.406 13.848
2.810 57.242 13.842
2.807 57.091 13.844
2.805 56.936 13.840
2.803 56.766 13.844
2.801 56.619 13.854
2.799 56.457 13.851
2.797 56.302 13.848
2.794 56.131 13.846
2.793 55.979 13.849
2.791 55.821 13.854
2.789 55.668 13.853
2.786 55.501 13.852
2.784 55.349 13.854
2.782 55.192 13.853
2.779 55.025 13.852
2.777 54.872 13.857
2.774 54.709 13.862
2.772 54.554 13.853
2.769 54.399 13.846
2.766 54.237 13.859
2.764 54.082 13.886
2.761 53.915 13.898
2.758 53.755 13.884
2.755 53.606 13.860
2.752 53.448 13.852
2.750 53.292 13.854
2.747 53.135 13.854
2.745 52.970 13.854
2.742 52.815 13.857
2.740 52.658 13.857
2.738 52.502 13.855
2.735 52.340 13.855
2.733 52.180 13.855
2.730 52.021 13.858
2.728 51.871 13.864
2.726 51.707 13.866
2.723 51.548 13.860
2.721 51.394 13.854
2.718 51.236 13.853
2.716 51.079 13.852
2.713 50.919 13.860
2.711 50.759 13.865
2.708 50.604 13.856
2.706 50.452 13.850
2.703 50.286 13.857
2.701 50.129 13.870
2.699 49.976 13.869
2.696 49.807 13.860
2.693 49.667 13.855
2.691 49.498 13.856
2.688 49.342 13.853
2.685 49.187 13.846
2.683 49.025 13.854
2.680 48.872 13.866
2.678 48.707 13.873
2.675 48.555 13.872
2.673 48.395 13.870
2.670 48.231 13.875
2.668 48.083 13.872
2.666 47.923 13.863
2.663 47.766 13.868
2.661 47.612 13.863
2.659 47.452 13.855
2.657 47.294 13.861
2.654 47.130 13.869
2.652 46.982 13.875
2.650 46.821 13.872
2.647 46.658 13.870
2.645 46.504 13.866
2.642 46.354 13.857
2.640 46.194 13.855
2.637 46.039 13.862
2.634 45.872 13.864
2.632 45.724 13.859
2.629 45.566 13.861
2.626 45.407 13.873
2.624 45.244 13.885
2.621 45.090 13.884
2.618 44.931 13.873
2.615 44.779 13.867
2.613 44.619 13.874
2.610 44.461 13.887
2.608 44.304 13.896
2.605 44.144 13.893
2.602 43.992 13.896
2.599 43.832 13.900
2.597 43.673 13.904
2.594 43.518 13.909
2.591 43.361 13.906
2.589 43.200 13.907
2.586 43.043 13.912
2.584 42.889 13.919
2.581 42.731 13.922
2.578 42.574 13.915
2.576 42.416 13.907
2.573 42.258 13.911
2.570 42.102 13.917
2.568 41.940 13.908
2.565 41.790 13.895
2.562 41.630 13.895
2.559 41.476 13.902
2.557 41.317 13.898
2.554 41.156 13.897
2.551 41.004 13.904
2.548 40.842 13.908
2.546 40.688 13.900
2.543 40.530 13.897
2.540 40.371 13.893
2.537 40.216 13.890
2.534 40.055 13.896
2.532 39.904 13.892
2.529 39.740 13.896
2.526 39.590 13.903
2.523 39.424 13.902
2.521 39.274 13.905
2.518 39.111 13.908
2.515 38.954 13.905
2.512 38.806 13.894
2.510 38.640 13.892
2.507 38.484 13.900
2.504 38.325 13.903
2.502 38.170 13.903
2.499 38.011 13.901
2.497 37.855 13.901
2.494 37.697 13.906
2.491 37.541 13.903
2.489 37.390 13.892
2.486 37.220 13.886
2.483 37.072 13.882
2.481 36.910 13.881
2.478 36.757 13.882
2.475 36.599 13.891
2.472 36.428 13.897
2.470 36.285 13.893
2.467 36.129 13.894
2.464 35.967 13.894
2.461 35.807 13.894
2.458 35.650 13.897
2.455 35.495 13.899
2.452 35.336 13.892
2.449 35.183 13.890
2.445 35.019 13.888
2.443 34.866 13.887
2.440 34.708 13.891
2.437 34.548 13.882
2.434 34.392 13.872
2.431 34.238 13.873
2.428 34.076 13.872
2.425 33.920 13.870
2.422 33.764 13.874
2.419 33.604 13.878
2.416 33.448 13.883
2.413 33.291 13.881
2.411 33.137 13.880
2.407 32.974 13.885
2.404 32.816 13.889
2.401 32.663 13.882
2.398 32.496 13.877
2.395 32.350 13.882
2.392 32.188 13.883
2.389 32.031 13.883
2.386 31.872 13.888
2.383 31.712 13.889
2.380 31.563 13.882
2.377 31.403 13.879
2.374 31.241 13.880
2.371 31.089 13.878
2.368 30.924 13.875
2.366 30.772 13.871
2.363 30.611 13.867
2.361 30.456 13.863
2.358 30.298 13.863
2.355 30.140 13.857
2.353 29.981 13.858
2.350 29.823 13.866
2.347 29.664 13.866
2.344 29.517 13.866
2.341 29.352 13.868
2.337 29.190 13.859
2.334 29.038 13.844
2.331 28.883 13.846
2.327 28.723 13.862
2.324 28.562 13.874
2.321 28.407 13.865
2.317 28.248 13.855
2.314 28.093 13.860
2.311 27.933 13.867
2.308 27.778 13.873
2.306 27.620 13.875
2.303 27.461 13.872
2.300 27.305 13.872
2.297 27.146 13.870
2.294 26.987 13.868
2.292 26.833 13.873
2.289 26.677 13.876
2.286 26.513 13.867
2.283 26.359 13.862
2.280 26.202 13.863
2.276 26.042 13.863
2.273 25.886 13.863
2.270 25.725 13.851
2.267 25.567 13.853
2.264 25.418 13.868
2.260 25.255 13.869
2.257 25.095 13.872
2.254 24.946 13.878
2.250 24.781 13.875
2.247 24.626 13.869
2.244 24.462 13.865
2.240 24.311 13.866
2.237 24.155 13.865
2.234 23.992 13.862
2.231 23.835 13.868
2.228 23.680 13.871
2.224 23.520 13.863
2.221 23.364 13.850
2.218 23.213 13.853
2.215 23.043 13.865
2.212 22.893 13.867
2.208 22.730 13.870
2.205 22.571 13.872
2.202 22.420 13.868
2.199 22.264 13.875
2.196 22.102 13.881
2.193 21.941 13.868
2.190 21.792 13.854
2.186 21.627 13.851
2.183 21.471 13.857
2.180 21.315 13.861
2.177 21.157 13.864
2.174 20.993 13.862
2.171 20.838 13.864
2.168 20.682 13.863
2.164 20.523 13.852
2.161 20.365 13.852
2.158 20.211 13.864
2.155 20.048 13.868
2.151 19.886 13.860
2.148 19.738 13.856
2.145 19.577 13.853
2.141 19.417 13.853
2.138 19.256 13.870
2.135 19.105 13.875
2.131 18.941 13.855
2.127 18.784 13.825
2.124 18.621 13.816
2.120 18.466 13.823
2.117 18.311 13.836
2.114 18.147 13.843
2.111 17.998 13.824
2.107 17.830 13.818
2.104 17.669 13.817
2.101 17.523 13.822
2.098 17.357 13.842
2.095 17.205 13.852
2.092 17.045 13.855
2.089 16.884 13.856
2.086 16.719 13.845
2.083 16.560 13.825
2.080 16.416 13.827
2.077 16.249 13.836
2.074 16.091 13.836
2.071 15.936 13.840
2.067 15.771 13.847
2.064 15.615 13.850
2.061 15.462 13.855
2.057 15.302 13.852
2.053 15.140 13.838
2.050 14.983 13.833
2.046 14.822 13.836
2.043 14.667 13.843
2.039 14.506 13.853
2.036 14.346 13.859
2.033 14.190 13.860
2.029 14.034 13.862
2.026 13.870 13.862
2.022 13.716 13.853
2.018 13.550 13.840
2.015 13.396 13.837
2.011 13.237 13.835
2.007 13.072 13.820
2.004 12.910 13.814
2.000 12.762 13.817
1.997 12.599 13.827
1.993 12.437 13.831
1.990 12.281 13.826
1.986 12.119 13.820
1.982 11.964 13.814
1.978 11.798 13.800
1.975 11.641 13.797
1.971 11.485 13.803
1.968 11.317 13.801
1.964 11.163 13.801
1.961 11.006 13.806
1.958 10.850 13.817
1.954 10.693 13.840
1.951 10.537 13.852
1.948 10.371 13.840
1.944 10.214 13.831
1.941 10.053 13.825
1.937 9.892 13.819
1.934 9.737 13.825
1.930 9.571 13.831
1.927 9.423 13.841
1.924 9.261 13.858
1.920 9.106 13.865
1.917 8.939 13.861
1.913 8.782 13.857
1.910 8.624 13.858
1.906 8.461 13.845
1.902 8.300 13.825
1.898 8.140 13.823
1.895 7.987 13.839
1.891 7.826 13.845
1.888 7.663 13.844
1.884 7.509 13.842
1.881 7.341 13.841
1.878 7.194 13.851
1.874 7.025 13.849
1.870 6.863 13.835
1.867 6.710 13.829
1.863 6.540 13.830
1.860 6.394 13.840
1.857 6.230 13.853
1.854 6.075 13.859
1.850 5.911 13.854
1.847 5.748 13.846
1.843 5.589 13.843
1.839 5.427 13.839
1.836 5.276 13.829
1.832 5.108 13.825
1.829 4.945 13.829
1.825 4.792 13.833
1.821 4.626 13.841
1.818 4.475 13.852
1.815 4.316 13.851
1.811 4.153 13.851
1.807 3.993 13.851
2.948 59.949 13.856
2.946 59.779 13.860
2.944 59.626 13.862
2.942 59.468 13.861
2.940 59.310 13.857
2.938 59.144 13.858
2.936 58.998 13.856
2.933 58.830 13.848
2.931 58.686 13.848
2.929 58.508 13.861
2.926 58.353 13.866
2.924 58.202 13.862
2.921 58.037 13.857
2.919 57.883 13.858
2.917 57.722 13.862
2.914 57.563 13.863
2.911 57.405 13.854
2.909 57.247 13.845
2.906 57.085 13.845
2.904 56.934 13.841
2.902 56.774 13.845
2.900 56.610 13.854
2.898 56.457 13.849
2.896 56.296 13.845
2.894 56.142 13.844
2.892 55.984 13.849
2.890 55.816 13.860
2.888 55.667 13.859
2.885 55.500 13.857
2.883 55.347 13.858
2.881 55.188 13.857
2.879 55.032 13.857
2.876 54.864 13.861
2.874 54.719 13.864
2.871 54.553 13.854
2.868 54.399 13.844
2.865 54.234 13.858
2.863 54.085 13.886
2.860 53.913 13.897
2.857 53.762 13.884
2.854 53.601 13.860
2.851 53.449 13.848
2.849 53.290 13.849
2.846 53.134 13.849
2.844 52.977 13.849
2.841 52.817 13.850
2.839 52.653 13.853
2.837 52.500 13.858
2.834 52.341 13.860
2.832 52.187 13.860
2.829 52.024 13.860
2.827 51.861 13.862
2.825 51.712 13.865
2.822 51.550 13.863
2.820 51.398 13.855
2.817 51.232 13.856
2.815 51.079 13.854
2.813 50.918 13.863
2.810 50.764 13.872
2.808 50.600 13.861
2.805 50.444 13.857
2.803 50.295 13.862
2.800 50.128 13.874
2.798 49.975 13.876
2.795 49.812 13.862
2.792 49.662 13.852
2.790 49.495 13.854
2.787 49.343 13.850
2.784 49.189 13.842
2.782 49.032 13.853
2.779 48.865 13.869
2.777 48.707 13.877
2.774 48.557 13.874
2.772 48.397 13.870
2.769 48.238 13.873
2.767 48.082 13.872
2.765 47.921 13.864
2.762 47.765 13.870
2.760 47.613 13.871
2.758 47.450 13.865
2.756 47.292 13.866
2.754 47.136 13.870
2.751 46.979 13.870
2.749 46.819 13.867
2.746 46.665 13.863
2.744 46.513 13.859
2.741 46.349 13.853
2.739 46.191 13.853
2.736 46.035 13.859
2.734 45.879 13.864
2.731 45.717 13.860
2.728 45.562 13.864
2.726 45.407 13.877
2.723 45.248 13.884
2.720 45.093 13.884
2.717 44.934 13.875
2.714 44.774 13.867
2.712 44.621 13.871
2.709 44.464 13.882
2.707 44.305 13.884
2.704 44.147 13.879
2.701 43.990 13.886
2.698 43.827 13.894
2.696 43.681 13.896
2.693 43.518 13.898
2.690 43.358 13.896
2.688 43.207 13.898
2.685 43.046 13.906
2.683 42.881 13.915
2.680 42.735 13.919
2.677 42.573 13.908
2.675 42.417 13.904
2.672 42.256 13.911
2.670 42.107 13.915
2.667 41.948 13.905
2.664 41.785 13.887
2.661 41.635 13.882
2.658 41.472 13.885
2.656 41.314 13.885
2.653 41.160 13.887
2.650 40.997 13.896
2.648 40.848 13.902
2.645 40.685 13.893
2.642 40.529 13.891
2.639 40.373 13.889
2.636 40.217 13.887
2.634 40.062 13.888
2.631 39.897 13.886
2.628 39.744 13.894
2.625 39.590 13.902
2.623 39.428 13.900
2.620 39.268 13.903
2.617 39.113 13.906
2.614 38.953 13.900
2.612 38.800 13.892
2.609 38.645 13.895
2.606 38.483 13.901
2.604 38.330 13.901
2.601 38.170 13.900
2.598 38.019 13.897
2.596 37.849 13.895
2.593 37.700 13.900
2.591 37.540 13.900
2.588 37.381 13.895
2.585 37.228 13.894
2.583 37.066 13.893
2.580 36.914 13.890
2.577 36.748 13.887
2.575 36.597 13.891
2.572 36.444 13.894
2.569 36.279 13.887
2.566 36.126 13.886
2.563 35.965 13.888
2.560 35.810 13.887
2.557 35.653 13.886
2.554 35.499 13.885
2.551 35.335 13.886
2.548 35.185 13.887
2.545 35.017 13.886
2.542 34.864 13.884
2.539 34.711 13.888
2.536 34.547 13.882
2.533 34.390 13.879
2.530 34.240 13.881
2.527 34.082 13.878
2.524 33.913 13.874
2.521 33.764 13.875
2.518 33.604 13.874
2.516 33.449 13.878
2.513 33.292 13.877
2.510 33.133 13.874
2.507 32.978 13.881
2.504 32.814 13.889
2.501 32.664 13.887
2.497 32.501 13.885
2.494 32.344 13.890
2.491 32.190 13.890
2.488 32.030 13.889
2.485 31.877 13.894
2.482 31.717 13.897
2.479 31.557 13.890
2.476 31.400 13.885
2.473 31.242 13.881
2.470 31.085 13.879
2.468 30.926 13.871
2.465 30.773 13.867
2.463 30.620 13.866
2.460 30.450 13.860
2.457 30.298 13.862
2.454 30.137 13.856
2.452 29.985 13.857
2.449 29.829 13.866
2.446 29.665 13.865
2.443 29.504 13.862
2.440 29.360 13.862
2.436 29.190 13.855
2.433 29.039 13.844
2.430 28.878 13.845
2.427 28.723 13.860
2.423 28.566 13.872
2.420 28.407 13.861
2.417 28.250 13.852
2.413 28.090 13.856
2.410 27.934 13.858
2.408 27.778 13.866
2.405 27.618 13.873
2.402 27.463 13.869
2.399 27.300 13.869
2.396 27.154 13.872
2.393 26.985 13.870
2.391 26.834 13.876
2.388 26.676 13.872
2.385 26.514 13.860
2.382 26.356 13.858
2.379 26.206 13.859
2.376 26.044 13.864
2.372 25.880 13.862
2.369 25.725 13.848
2.366 25.569 13.857
2.363 25.414 13.871
2.360 25.257 13.873
2.356 25.102 13.876
2.353 24.941 13.876
2.350 24.780 13.870
2.346 24.625 13.863
2.343 24.467 13.860
2.340 24.308 13.864
2.336 24.152 13.867
2.333 24.001 13.867
2.330 23.832 13.871
2.327 23.682 13.873
2.324 23.523 13.866
2.320 23.359 13.855
2.317 23.208 13.860
2.314 23.049 13.869
2.311 22.893 13.874
2.308 22.730 13.876
2.305 22.574 13.875
2.302 22.422 13.871
2.298 22.261 13.872
2.295 22.106 13.873
2.292 21.939 13.861
2.289 21.794 13.853
2.285 21.617 13.855
2.283 21.474 13.862
2.280 21.319 13.869
2.276 21.154 13.870
2.273 20.997 13.867
2.270 20.844 13.872
2.267 20.679 13.874
2.264 20.525 13.860
2.260 20.367 13.853
2.257 20.209 13.859
2.254 20.050 13.864
2.251 19.891 13.857
2.247 19.731 13.857
2.244 19.573 13.859
2.241 19.423 13.860
2.238 19.261 13.871
2.234 19.101 13.877
2.231 18.946 13.855
2.227 18.778 13.823
2.223 18.620 13.817
2.220 18.468 13.831
2.217 18.312 13.848
2.214 18.153 13.855
2.210 17.993 13.838
2.207 17.830 13.831
2.203 17.677 13.827
2.200 17.518 13.818
2.197 17.354 13.829
2.194 17.197 13.832
2.191 17.049 13.828
2.188 16.880 13.833
2.185 16.725 13.829
2.182 16.565 13.817
2.179 16.407 13.827
2.176 16.249 13.839
2.173 16.091 13.841
2.170 15.934 13.845
2.167 15.778 13.845
2.163 15.617 13.848
2.160 15.456 13.853
2.156 15.304 13.848
2.153 15.139 13.831
2.149 14.985 13.823
2.145 14.816 13.823
2.142 14.656 13.828
2.139 14.508 13.843
2.136 14.357 13.852
2.132 14.184 13.856
2.129 14.036 13.864
2.125 13.869 13.869
2.122 13.717 13.861
2.118 13.559 13.845
2.114 13.394 13.844
2.111 13.235 13.839
2.107 13.076 13.822
2.103 12.909 13.810
2.100 12.758 13.811
2.096 12.598 13.827
2.093 12.437 13.836
2.089 12.286 13.830
2.085 12.123 13.818
2.082 11.956 13.807
2.078 11.801 13.800
2.074 11.638 13.801
2.071 11.487 13.802
2.067 11.318 13.803
2.064 11.162 13.804
2.060 11.013 13.810
2.057 10.846 13.820
2.054 10.689 13.838
2.051 10.534 13.849
2.047 10.375 13.837
2.043 10.213 13.830
2.040 10.051 13.827
2.036 9.895 13.816
2.033 9.732 13.824
2.030 9.578 13.835
2.026 9.414 13.845
2.023 9.268 13.863
2.020 9.104 13.873
2.016 8.942 13.869
2.012 8.784 13.855
2.009 8.623 13.852
2.005 8.460 13.844
2.001 8.303 13.828
1.998 8.144 13.832
1.994 7.985 13.846
1.991 7.829 13.847
1.987 7.663 13.843
1.984 7.505 13.845
1.980 7.343 13.846
1.977 7.190 13.853
1.974 7.030 13.855
1.970 6.870 13.844
1.966 6.706 13.833
1.963 6.544 13.831
1.960 6.392 13.840
1.957 6.232 13.853
1.953 6.070 13.859
1.950 5.914 13.856
1.946 5.749 13.846
1.942 5.584 13.841
1.939 5.434 13.840
1.935 5.262 13.830
1.932 5.114 13.828
1.928 4.953 13.836
1.924 4.785 13.837
1.921 4.635 13.842
1.918 4.475 13.851
1.914 4.305 13.853
1.910 4.158 13.857
1.907 3.999 13.863
3.048 59.944 13.860
3.046 59.783 13.864
3.044 59.622 13.866
3.042 59.470 13.865
3.039 59.302 13.857
3.038 59.160 13.863
3.035 58.987 13.861
3.033 58.827 13.850
3.031 58.678 13.851
3.028 58.517 13.860
3.026 58.357 13.860
3.023 58.191 13.852
3.021 58.042 13.847
3.019 57.879 13.851
3.016 57.723 13.862
3.014 57.563 13.868
3.011 57.404 13.862
3.009 57.249 13.855
3.006 57.096 13.852
3.004 56.929 13.845
3.002 56.771 13.849
3.000 56.610 13.856
2.997 56.458 13.844
2.995 56.298 13.837
2.993 56.142 13.841
2.991 55.982 13.844
2.989 55.818 13.854
2.987 55.662 13.862
2.985 55.499 13.864
2.983 55.349 13.863
2.981 55.186 13.861
2.978 55.030 13.859
2.976 54.871 13.864
2.973 54.709 13.867
2.971 54.556 13.857
2.968 54.393 13.850
2.965 54.235 13.858
2.963 54.153 13.864
2.960 53.923 13.887
2.957 53.768 13.873
2.954 53.609 13.854
2.951 53.447 13.846
2.948 53.290 13.844
2.946 53.132 13.845
2.944 52.983 13.846
2.941 52.809 13.844
2.939 52.658 13.850
2.936 52.497 13.862
2.934 52.338 13.867
2.932 52.185 13.868
2.929 52.020 13.861
2.927 51.880 13.856
2.924 51.702 13.856
2.922 51.551 13.852
2.919 51.393 13.848
2.917 51.242 13.850
2.915 51.074 13.852
2.912 50.923 13.865
2.910 50.757 13.882
2.908 50.606 13.872
2.905 50.444 13.863
2.902 50.287 13.869
2.900 50.130 13.876
2.898 49.976 13.877
2.895 49.811 13.859
2.892 49.658 13.848
2.889 49.500 13.849
2.887 49.343 13.846
2.884 49.186 13.844
2.882 49.029 13.856
2.879 48.872 13.872
2.877 48.706 13.877
2.874 48.557 13.874
2.872 48.394 13.867
2.869 48.237 13.869
2.867 48.080 13.871
2.864 47.922 13.863
2.862 47.763 13.873
2.860 47.611 13.880
2.858 47.450 13.871
2.856 47.292 13.873
2.854 47.137 13.875
2.851 46.974 13.874
2.849 46.823 13.870
2.846 46.666 13.864
2.844 46.503 13.862
2.841 46.353 13.853
2.839 46.192 13.854
2.836 46.036 13.860
2.833 45.881 13.862
2.831 45.719 13.861
2.828 45.563 13.864
2.825 45.406 13.876
2.823 45.247 13.881
2.820 45.087 13.882
2.817 44.939 13.875
2.814 44.779 13.868
2.812 44.619 13.870
2.809 44.459 13.874
2.806 44.307 13.875
2.803 44.144 13.874
2.801 43.992 13.882
2.798 43.835 13.890
2.796 43.671 13.892
2.793 43.522 13.892
2.790 43.363 13.890
2.788 43.198 13.894
2.785 43.044 13.905
2.783 42.891 13.916
2.780 42.731 13.916
2.777 42.571 13.904
2.774 42.418 13.897
2.772 42.261 13.903
2.769 42.106 13.909
2.766 41.942 13.897
2.764 41.784 13.879
2.761 41.635 13.875
2.758 41.470 13.874
2.756 41.324 13.879
2.753 41.160 13.883
2.750 40.998 13.893
2.747 40.844 13.896
2.744 40.687 13.889
2.742 40.529 13.888
2.739 40.381 13.889
2.736 40.211 13.887
2.733 40.061 13.888
2.730 39.894 13.886
2.728 39.743 13.893
2.725 39.586 13.903
2.722 39.431 13.898
2.720 39.272 13.900
2.717 39.118 13.905
2.714 38.962 13.902
2.711 38.791 13.897
2.709 38.643 13.901
2.706 38.488 13.902
2.703 38.326 13.897
2.701 38.167 13.899
2.698 38.015 13.893
2.696 37.855 13.891
2.693 37.699 13.899
2.691 37.542 13.899
2.688 37.379 13.896
2.685 37.225 13.895
2.683 37.066 13.893
2.680 36.915 13.891
2.677 36.756 13.888
2.674 36.593 13.890
2.672 36.440 13.891
2.669 36.286 13.885
2.666 36.120 13.883
2.663 35.966 13.885
2.660 35.810 13.882
2.657 35.652 13.882
2.654 35.492 13.878
2.651 35.340 13.882
2.648 35.179 13.888
2.645 35.028 13.882
2.641 34.859 13.879
2.639 34.708 13.882
2.636 34.552 13.881
2.633 34.393 13.883
2.630 34.234 13.886
2.627 34.077 13.880
2.624 33.926 13.876
2.621 33.760 13.874
2.618 33.607 13.874
2.616 33.446 13.878
2.613 33.290 13.880
2.609 33.129 13.873
2.607 32.978 13.874
2.604 32.826 13.888
2.600 32.655 13.889
2.598 32.507 13.890
2.594 32.344 13.892
2.591 32.189 13.887
2.588 32.031 13.884
2.585 31.870 13.885
2.582 31.719 13.892
2.579 31.554 13.891
2.576 31.404 13.888
2.573 31.244 13.885
2.570 31.083 13.881
2.568 30.932 13.878
2.565 30.771 13.870
2.562 30.611 13.865
2.560 30.452 13.860
2.557 30.298 13.853
2.554 30.143 13.848
2.552 29.977 13.856
2.549 29.826 13.866
2.546 29.671 13.867
2.543 29.510 13.865
2.540 29.349 13.864
2.537 29.198 13.861
2.533 29.035 13.853
2.530 28.881 13.852
2.527 28.722 13.861
2.523 28.563 13.866
2.520 28.405 13.856
2.517 28.257 13.853
2.514 28.090 13.859
2.510 27.930 13.857
2.508 27.781 13.865
2.505 27.619 13.872
2.502 27.460 13.871
2.499 27.306 13.871
2.496 27.145 13.874
2.494 26.992 13.878
2.491 26.829 13.884
2.488 26.675 13.875
2.485 26.515 13.862
2.482 26.362 13.860
2.479 26.200 13.858
2.476 26.041 13.866
2.473 25.884 13.864
2.469 25.729 13.848
2.466 25.575 13.859
2.463 25.409 13.873
2.460 25.257 13.873
2.456 25.094 13.874
2.453 24.941 13.870
2.450 24.780 13.862
2.446 24.628 13.855
2.443 24.465 13.858
2.440 24.311 13.867
2.437 24.149 13.872
2.434 24.000 13.873
2.430 23.843 13.870
2.427 23.673 13.868
2.424 23.518 13.865
2.421 23.368 13.860
2.417 23.207 13.864
2.414 23.047 13.875
2.411 22.893 13.881
2.408 22.736 13.883
2.405 22.576 13.879
2.402 22.419 13.875
2.398 22.258 13.872
2.395 22.104 13.865
2.392 21.942 13.858
2.389 21.785 13.854
2.386 21.634 13.859
2.383 21.469 13.867
2.380 21.314 13.878
2.377 21.155 13.876
2.374 21.002 13.872
2.370 20.839 13.877
2.367 20.685 13.877
2.364 20.525 13.864
2.360 20.362 13.852
2.357 20.206 13.853
2.354 20.058 13.858
2.351 19.890 13.854
2.347 19.725 13.860
2.344 19.574 13.866
2.341 19.421 13.863
2.338 19.262 13.870
2.334 19.099 13.875
2.331 18.944 13.858
2.327 18.782 13.832
2.323 18.627 13.828
2.320 18.468 13.841
2.317 18.315 13.859
2.314 18.152 13.863
2.310 17.991 13.849
2.307 17.831 13.843
2.304 17.684 13.832
2.300 17.508 13.814
2.297 17.361 13.812
2.294 17.196 13.811
2.291 17.037 13.805
2.288 16.883 13.812
2.285 16.725 13.816
2.282 16.561 13.811
2.279 16.410 13.827
2.276 16.247 13.845
2.273 16.097 13.848
2.270 15.929 13.849
2.267 15.777 13.847
2.263 15.619 13.846
2.260 15.458 13.848
2.256 15.300 13.838
2.253 15.141 13.820
2.249 14.972 13.810
2.245 14.816 13.809
2.242 14.665 13.819
2.239 14.508 13.835
2.235 14.352 13.839
2.232 14.190 13.843
2.229 14.028 13.858
2.225 13.869 13.872
2.222 13.721 13.874
2.218 13.560 13.860
2.215 13.392 13.856
2.211 13.238 13.849
2.207 13.074 13.824
2.203 12.917 13.805
2.200 12.753 13.808
2.196 12.597 13.828
2.193 12.442 13.842
2.190 12.284 13.832
2.185 12.115 13.817
2.182 11.958 13.803
2.178 11.805 13.806
2.175 11.637 13.805
2.171 11.489 13.802
2.167 11.321 13.800
2.164 11.162 13.799
2.160 11.004 13.808
2.157 10.852 13.820
2.154 10.695 13.833
2.151 10.528 13.841
2.147 10.369 13.831
2.144 10.215 13.826
2.140 10.057 13.824
2.136 9.883 13.818
2.133 9.740 13.828
2.130 9.576 13.837
2.127 9.425 13.847
2.124 9.264 13.862
2.120 9.102 13.873
2.117 8.944 13.868
2.113 8.781 13.851
2.109 8.622 13.849
2.105 8.462 13.844
2.101 8.299 13.830
2.098 8.150 13.838
2.095 7.981 13.849
2.091 7.828 13.847
2.088 7.662 13.847
2.084 7.507 13.852
2.081 7.349 13.851
2.077 7.189 13.858
2.074 7.031 13.862
2.070 6.869 13.855
2.067 6.709 13.845
2.064 6.552 13.839
2.060 6.384 13.842
2.057 6.229 13.853
2.054 6.075 13.862
2.050 5.914 13.857
2.046 5.753 13.846
2.043 5.583 13.843
2.039 5.436 13.846
2.036 5.268 13.841
2.032 5.111 13.840
2.029 4.951 13.845
2.025 4.791 13.843
2.022 4.637 13.842
2.018 4.467 13.845
2.014 4.319 13.847
2.010 4.148 13.853
2.007 3.992 13.864
3.149 59.949 13.854
3.146 59.778 13.868
3.145 59.627 13.870
3.142 59.466 13.867
3.140 59.308 13.861
3.138 59.154 13.865
3.136 58.987 13.863
3.134 58.832 13.850
3.131 58.679 13.849
3.129 58.515 13.853
3.127 58.363 13.852
3.124 58.201 13.842
3.122 58.039 13.839
3.119 57.882 13.845
3.117 57.717 13.857
3.114 57.567 13.863
3.112 57.409 13.858
3.109 57.248 13.853
3.107 57.088 13.850
3.104 56.927 13.848
3.102 56.775 13.859
3.100 56.611 13.862
3.098 56.454 13.849
3.096 56.296 13.845
3.094 56.138 13.846
3.092 55.977 13.846
3.090 55.830 13.853
3.088 55.658 13.862
3.086 55.505 13.867
3.084 55.347 13.864
3.081 55.190 13.859
3.079 55.029 13.857
3.076 54.867 13.861
3.074 54.717 13.866
3.071 54.554 13.855
3.068 54.403 13.844
3.065 54.242 13.847
3.063 54.074 13.856
3.060 53.922 13.865
3.057 53.762 13.862
3.054 53.604 13.854
3.052 53.452 13.849
3.049 53.290 13.845
3.046 53.125 13.848
3.044 52.976 13.849
3.042 52.822 13.843
3.039 52.659 13.846
3.037 52.496 13.859
3.035 52.345 13.867
3.032 52.178 13.867
3.030 52.027 13.858
3.027 51.868 13.852
3.025 51.711 13.852
3.023 51.552 13.850
3.020 51.398 13.846
3.018 51.235 13.848
3.015 51.078 13.855
3.013 50.915 13.866
3.011 50.764 13.880
3.008 50.606 13.874
3.006 50.442 13.861
3.003 50.287 13.862
3.001 50.133 13.870
2.998 49.972 13.871
2.995 49.820 13.855
2.993 49.663 13.842
2.990 49.500 13.842
2.987 49.343 13.843
2.985 49.181 13.843
2.982 49.028 13.854
2.980 48.871 13.870
2.977 48.711 13.874
2.975 48.554 13.868
2.972 48.392 13.860
2.970 48.243 13.867
2.968 48.089 13.867
2.965 47.916 13.857
2.963 47.770 13.872
2.961 47.608 13.879
2.958 47.449 13.867
2.956 47.296 13.869
2.954 47.133 13.877
2.952 46.989 13.878
2.949 46.813 13.874
2.947 46.668 13.871
2.944 46.503 13.869
2.942 46.348 13.862
2.939 46.194 13.864
2.937 46.035 13.866
2.934 45.875 13.862
2.931 45.728 13.860
2.928 45.562 13.862
2.926 45.407 13.869
2.923 45.248 13.876
2.921 45.094 13.880
2.918 44.931 13.874
2.915 44.781 13.869
2.912 44.614 13.864
2.910 44.465 13.867
2.907 44.305 13.869
2.904 44.149 13.870
2.902 43.992 13.881
2.899 43.839 13.885
2.896 43.673 13.887
2.893 43.514 13.885
2.891 43.359 13.883
2.888 43.204 13.890
2.886 43.048 13.902
2.883 42.890 13.913
2.881 42.732 13.915
2.878 42.572 13.899
2.875 42.418 13.890
2.872 42.263 13.891
2.870 42.095 13.895
2.867 41.946 13.888
2.864 41.795 13.875
2.861 41.633 13.871
2.859 41.472 13.871
2.856 41.319 13.876
2.853 41.155 13.880
2.851 41.006 13.889
2.848 40.842 13.889
2.845 40.692 13.885
2.842 40.533 13.885
2.839 40.369 13.886
2.837 40.211 13.886
2.834 40.061 13.885
2.831 39.900 13.885
2.829 39.749 13.892
2.826 39.584 13.899
2.823 39.431 13.894
2.820 39.268 13.895
2.818 39.113 13.903
2.815 38.962 13.904
2.812 38.801 13.900
2.809 38.636 13.900
2.807 38.488 13.901
2.804 38.331 13.898
2.802 38.169 13.900
2.799 38.010 13.894
2.796 37.856 13.894
2.794 37.698 13.896
2.791 37.540 13.898
2.789 37.387 13.897
2.786 37.228 13.891
2.783 37.070 13.893
2.781 36.906 13.891
2.778 36.755 13.885
2.775 36.600 13.886
2.772 36.436 13.887
2.769 36.284 13.882
2.767 36.128 13.881
2.763 35.965 13.884
2.760 35.811 13.879
2.757 35.654 13.878
2.754 35.494 13.876
2.751 35.339 13.878
2.748 35.174 13.887
2.745 35.028 13.880
2.742 34.867 13.872
2.739 34.707 13.879
2.736 34.550 13.886
2.734 34.394 13.886
2.731 34.232 13.888
2.728 34.080 13.879
2.725 33.921 13.875
2.722 33.763 13.876
2.719 33.606 13.873
2.716 33.451 13.883
2.713 33.287 13.885
2.710 33.133 13.872
2.707 32.982 13.869
2.704 32.817 13.877
2.701 32.656 13.886
2.698 32.504 13.888
2.695 32.347 13.894
2.692 32.186 13.890
2.689 32.035 13.880
2.685 31.875 13.880
2.683 31.717 13.889
2.680 31.561 13.895
2.677 31.397 13.894
2.674 31.244 13.894
2.671 31.085 13.891
2.668 30.931 13.884
2.666 30.766 13.877
2.663 30.617 13.873
2.661 30.455 13.867
2.658 30.303 13.857
2.655 30.133 13.850
2.653 29.985 13.858
2.650 29.824 13.868
2.647 29.667 13.867
2.644 29.513 13.866
2.641 29.353 13.865
2.637 29.195 13.864
2.634 29.037 13.866
2.631 28.877 13.863
2.627 28.722 13.868
2.624 28.565 13.871
2.621 28.408 13.863
2.617 28.249 13.867
2.614 28.095 13.871
2.611 27.938 13.860
2.608 27.774 13.863
2.605 27.618 13.870
2.603 27.463 13.869
2.600 27.307 13.868
2.597 27.143 13.873
2.594 26.991 13.883
2.592 26.833 13.890
2.589 26.677 13.879
2.586 26.515 13.863
2.583 26.359 13.857
2.580 26.201 13.859
2.577 26.044 13.869
2.573 25.881 13.866
2.570 25.732 13.852
2.567 25.573 13.858
2.564 25.413 13.869
2.560 25.253 13.874
2.557 25.100 13.876
2.554 24.939 13.874
2.550 24.786 13.866
2.547 24.621 13.856
2.544 24.472 13.858
2.540 24.306 13.872
2.537 24.152 13.879
2.534 23.996 13.875
2.531 23.832 13.870
2.528 23.683 13.868
2.524 23.523 13.864
2.521 23.364 13.863
2.518 23.204 13.869
2.515 23.055 13.876
2.512 22.894 13.883
2.509 22.732 13.883
2.505 22.574 13.877
2.502 22.422 13.872
2.499 22.260 13.873
2.496 22.102 13.868
2.493 21.948 13.863
2.490 21.787 13.861
2.487 21.625 13.865
2.484 21.475 13.872
2.481 21.316 13.882
2.477 21.158 13.882
2.474 20.996 13.879
2.471 20.843 13.882
2.468 20.686 13.880
2.464 20.525 13.865
2.461 20.367 13.854
2.458 20.207 13.855
2.455 20.044 13.849
2.451 19.894 13.853
2.448 19.738 13.863
2.445 19.578 13.866
2.442 19.416 13.863
2.438 19.258 13.863
2.435 19.106 13.868
2.431 18.941 13.858
2.428 18.783 13.837
2.424 18.624 13.835
2.421 18.477 13.844
2.418 18.303 13.859
2.414 18.151 13.863
2.411 18.000 13.853
2.408 17.838 13.848
2.404 17.670 13.836
2.401 17.516 13.814
2.398 17.359 13.808
2.395 17.195 13.808
2.392 17.038 13.802
2.389 16.883 13.808
2.386 16.720 13.816
2.383 16.564 13.811
2.380 16.409 13.829
2.377 16.260 13.847
2.374 16.092 13.846
2.371 15.930 13.850
2.367 15.774 13.844
2.364 15.616 13.841
2.361 15.460 13.841
2.357 15.296 13.828
2.353 15.142 13.812
2.349 14.975 13.803
2.346 14.819 13.803
2.343 14.660 13.815
2.339 14.512 13.825
2.336 14.343 13.819
2.332 14.189 13.823
2.329 14.022 13.841
2.326 13.879 13.863
2.323 13.716 13.877
2.319 13.553 13.870
2.316 13.406 13.865
2.312 13.236 13.852
2.308 13.079 13.820
2.304 12.910 13.800
2.300 12.754 13.801
2.297 12.592 13.823
2.294 12.442 13.841
2.290 12.283 13.834
2.286 12.124 13.816
2.282 11.956 13.804
2.279 11.799 13.810
2.275 11.647 13.808
2.272 11.483 13.800
2.268 11.325 13.792
2.264 11.163 13.791
2.261 11.002 13.803
2.258 10.846 13.815
2.255 10.698 13.826
2.251 10.527 13.829
2.248 10.371 13.819
2.244 10.210 13.818
2.241 10.051 13.827
2.237 9.896 13.826
2.234 9.741 13.836
2.231 9.577 13.849
2.227 9.417 13.855
2.224 9.272 13.861
2.221 9.096 13.866
2.217 8.946 13.862
2.213 8.783 13.845
2.210 8.621 13.844
2.206 8.463 13.846
2.202 8.303 13.837
2.199 8.147 13.841
2.195 7.984 13.847
2.192 7.822 13.841
2.188 7.673 13.843
2.185 7.504 13.852
2.181 7.347 13.850
2.178 7.191 13.860
2.175 7.038 13.870
2.171 6.870 13.863
2.168 6.703 13.851
2.164 6.552 13.843
2.161 6.393 13.844
2.158 6.231 13.855
2.154 6.067 13.866
2.151 5.912 13.864
2.147 5.756 13.854
2.144 5.599 13.849
2.140 5.431 13.853
2.136 5.262 13.852
2.133 5.126 13.850
2.129 4.945 13.852
2.126 4.794 13.849
2.122 4.628 13.844
2.118 4.473 13.841
2.115 4.315 13.840
2.111 4.147 13.847
2.108 4.000 13.857
3.249 59.943 13.847
3.247 59.784 13.868
3.245 59.629 13.868
3.243 59.464 13.864
3.241 59.307 13.859
3.239 59.152 13.862
3.236 58.994 13.861
3.234 58.832 13.849
3.232 58.677 13.848
3.229 58.510 13.850
3.227 58.357 13.851
3.225 58.204 13.843
3.222 58.043 13.843
3.220 57.885 13.852
3.217 57.722 13.861
3.215 57.559 13.865
3.212 57.408 13.858
3.210 57.244 13.853
3.207 57.089 13.850
3.205 56.932 13.850
3.203 56.778 13.864
3.201 56.608 13.867
3.199 56.453 13.851
3.197 56.300 13.849
3.195 56.143 13.850
3.192 55.974 13.847
3.191 55.823 13.853
3.189 55.661 13.865
3.187 55.505 13.867
3.184 55.349 13.862
3.182 55.184 13.854
3.179 55.029 13.851
3.177 54.872 13.860
3.174 54.709 13.864
3.172 54.561 13.856
3.169 54.394 13.846
3.166 54.241 13.845
3.163 54.087 13.848
3.160 53.919 13.851
3.158 53.763 13.859
3.155 53.612 13.857
3.152 53.443 13.851
3.150 53.291 13.851
3.147 53.136 13.855
3.145 52.968 13.853
3.142 52.821 13.846
3.140 52.653 13.848
3.138 52.503 13.858
3.135 52.342 13.870
3.133 52.186 13.872
3.130 52.029 13.860
3.128 51.855 13.857
3.126 51.714 13.856
3.123 51.549 13.848
3.121 51.399 13.843
3.118 51.237 13.847
3.116 51.084 13.854
3.113 50.915 13.865
3.111 50.762 13.879
3.109 50.602 13.873
3.106 50.446 13.860
3.104 50.294 13.857
3.101 50.128 13.859
3.098 49.971 13.860
3.096 49.816 13.853
3.093 49.662 13.841
3.091 49.505 13.839
3.088 49.343 13.838
3.085 49.185 13.841
3.083 49.028 13.856
3.080 48.869 13.870
3.078 48.711 13.873
3.075 48.551 13.868
3.073 48.403 13.861
3.070 48.232 13.868
3.068 48.084 13.864
3.066 47.928 13.857
3.063 47.763 13.872
3.061 47.612 13.877
3.059 47.449 13.860
3.057 47.299 13.860
3.055 47.135 13.874
3.052 46.978 13.881
3.050 46.818 13.877
3.048 46.665 13.877
3.045 46.506 13.873
3.042 46.347 13.867
3.040 46.197 13.867
3.037 46.032 13.868
3.035 45.881 13.858
3.032 45.723 13.851
3.029 45.567 13.856
3.026 45.403 13.860
3.024 45.247 13.866
3.021 45.096 13.875
3.018 44.933 13.872
3.015 44.774 13.867
3.013 44.624 13.862
3.010 44.462 13.864
3.007 44.305 13.869
3.005 44.148 13.872
3.002 43.990 13.879
2.999 43.835 13.878
2.997 43.678 13.879
2.994 43.515 13.876
2.991 43.365 13.876
2.989 43.202 13.885
2.986 43.045 13.899
2.984 42.891 13.908
2.981 42.733 13.911
2.978 42.580 13.900
2.975 42.414 13.886
2.973 42.258 13.886
2.970 42.105 13.889
2.968 41.945 13.886
2.965 41.795 13.879
2.962 41.625 13.875
2.959 41.478 13.874
2.957 41.316 13.870
2.954 41.161 13.874
2.951 41.006 13.884
2.948 40.837 13.883
2.946 40.689 13.881
2.943 40.532 13.885
2.940 40.376 13.885
2.937 40.214 13.882
2.934 40.058 13.882
2.932 39.905 13.882
2.929 39.746 13.885
2.926 39.583 13.889
2.923 39.431 13.883
2.921 39.271 13.887
2.918 39.116 13.900
2.916 38.956 13.904
2.913 38.798 13.899
2.910 38.645 13.899
2.907 38.483 13.897
2.905 38.326 13.894
2.902 38.176 13.898
2.899 38.011 13.893
2.897 37.857 13.891
2.894 37.697 13.894
2.892 37.541 13.896
2.889 37.383 13.895
2.886 37.225 13.889
2.884 37.075 13.890
2.881 36.915 13.886
2.878 36.753 13.880
2.876 36.597 13.880
2.873 36.436 13.882
2.870 36.284 13.882
2.867 36.125 13.884
2.864 35.966 13.883
2.861 35.810 13.874
2.858 35.653 13.873
2.855 35.496 13.873
2.852 35.336 13.877
2.849 35.181 13.884
2.846 35.020 13.874
2.843 34.868 13.865
2.840 34.711 13.875
2.837 34.549 13.885
2.834 34.394 13.890
2.831 34.238 13.890
2.828 34.074 13.879
2.825 33.919 13.876
2.823 33.762 13.879
2.820 33.608 13.877
2.817 33.448 13.886
2.814 33.293 13.885
2.811 33.131 13.872
2.808 32.978 13.862
2.805 32.822 13.865
2.802 32.658 13.876
2.799 32.504 13.883
2.795 32.344 13.894
2.792 32.185 13.891
2.789 32.033 13.874
2.786 31.875 13.871
2.783 31.715 13.879
2.780 31.562 13.888
2.777 31.401 13.890
2.775 31.244 13.893
2.772 31.085 13.890
2.769 30.926 13.884
2.766 30.776 13.880
2.764 30.614 13.877
2.761 30.453 13.874
2.759 30.299 13.863
2.756 30.142 13.855
2.753 29.981 13.861
2.750 29.824 13.873
2.747 29.670 13.871
2.744 29.512 13.865
2.741 29.352 13.863
2.738 29.194 13.865
2.735 29.042 13.872
2.731 28.879 13.871
2.728 28.719 13.871
2.725 28.568 13.874
2.721 28.408 13.871
2.718 28.250 13.877
2.715 28.089 13.881
2.712 27.938 13.866
2.709 27.777 13.859
2.706 27.617 13.868
2.703 27.470 13.872
2.700 27.301 13.870
2.698 27.151 13.877
2.695 26.990 13.887
2.692 26.832 13.890
2.689 26.672 13.883
2.686 26.519 13.863
2.683 26.357 13.856
2.680 26.198 13.865
2.677 26.045 13.877
2.674 25.894 13.879
2.671 25.727 13.863
2.667 25.565 13.865
2.664 25.416 13.875
2.661 25.257 13.874
2.658 25.097 13.882
2.654 24.943 13.879
2.651 24.783 13.868
2.647 24.625 13.858
2.644 24.464 13.857
2.641 24.315 13.873
2.638 24.152 13.881
2.635 23.994 13.877
2.631 23.838 13.870
2.628 23.680 13.868
2.625 23.519 13.870
2.622 23.370 13.871
2.619 23.207 13.874
2.615 23.046 13.875
2.612 22.892 13.877
2.609 22.738 13.875
2.606 22.574 13.867
2.603 22.421 13.864
2.600 22.260 13.870
2.597 22.103 13.870
2.593 21.940 13.867
2.590 21.790 13.868
2.587 21.635 13.869
2.584 21.468 13.876
2.581 21.317 13.881
2.578 21.157 13.882
2.575 21.000 13.881
2.572 20.845 13.884
2.568 20.683 13.882
2.565 20.527 13.869
2.562 20.359 13.861
2.559 20.215 13.859
2.555 20.046 13.853
2.552 19.897 13.856
2.549 19.731 13.865
2.546 19.576 13.873
2.542 19.417 13.867
2.539 19.258 13.860
2.536 19.109 13.870
2.532 18.941 13.866
2.528 18.785 13.847
2.525 18.625 13.841
2.522 18.475 13.844
2.518 18.303 13.853
2.515 18.150 13.855
2.512 17.998 13.846
2.508 17.837 13.840
2.505 17.679 13.830
2.501 17.514 13.813
2.498 17.349 13.810
2.495 17.205 13.811
2.492 17.041 13.809
2.489 16.875 13.811
2.487 16.726 13.816
2.483 16.558 13.813
2.481 16.416 13.822
2.477 16.246 13.837
2.474 16.092 13.839
2.471 15.940 13.844
2.468 15.776 13.844
2.464 15.612 13.843
2.461 15.456 13.838
2.457 15.298 13.819
2.453 15.134 13.800
2.450 14.982 13.794
2.446 14.813 13.798
2.443 14.663 13.810
2.440 14.504 13.813
2.436 14.337 13.801
2.433 14.187 13.803
2.429 14.032 13.818
2.426 13.872 13.846
2.423 13.715 13.871
2.420 13.560 13.870
2.416 13.393 13.863
2.412 13.239 13.850
2.408 13.075 13.818
2.404 12.909 13.796
2.401 12.755 13.798
2.398 12.605 13.820
2.394 12.436 13.840
2.391 12.282 13.837
2.387 12.126 13.818
2.383 11.958 13.802
2.379 11.799 13.808
2.376 11.643 13.808
2.372 11.483 13.797
2.368 11.315 13.785
2.365 11.168 13.788
2.362 11.001 13.803
2.358 10.847 13.812
2.355 10.690 13.819
2.351 10.530 13.821
2.348 10.369 13.811
2.345 10.218 13.817
2.341 10.048 13.830
2.338 9.900 13.835
2.335 9.737 13.847
2.332 9.584 13.857
2.328 9.417 13.855
2.325 9.262 13.854
2.321 9.105 13.858
2.318 8.947 13.853
2.314 8.780 13.843
2.310 8.620 13.841
2.307 8.462 13.845
2.303 8.308 13.843
2.299 8.144 13.843
2.296 7.984 13.847
2.292 7.823 13.840
2.289 7.662 13.844
2.285 7.512 13.852
2.282 7.350 13.850
2.279 7.187 13.861
2.275 7.030 13.873
2.272 6.876 13.868
2.268 6.709 13.857
2.265 6.547 13.848
2.261 6.394 13.846
2.258 6.236 13.859
2.255 6.070 13.869
2.252 5.918 13.871
2.248 5.751 13.862
2.244 5.593 13.855
2.241 5.431 13.864
2.238 5.284 13.865
2.233 5.108 13.858
2.230 4.958 13.860
2.226 4.794 13.853
2.223 4.631 13.845
2.219 4.475 13.842
2.215 4.307 13.837
2.212 4.154 13.843
2.208 3.993 13.851
3.350 59.949 13.846
3.348 59.781 13.860
3.346 59.630 13.866
3.343 59.465 13.859
3.341 59.312 13.854
3.339 59.149 13.856
3.337 58.993 13.854
3.335 58.831 13.848
3.332 58.680 13.848
3.330 58.520 13.850
3.328 58.355 13.853
3.325 58.197 13.848
3.323 58.041 13.850
3.320 57.876 13.863
3.318 57.726 13.871
3.315 57.562 13.868
3.313 57.405 13.862
3.310 57.250 13.854
3.308 57.086 13.850
3.306 56.928 13.852
3.304 56.769 13.866
3.301 56.612 13.871
3.299 56.456 13.853
3.297 56.300 13.853
3.295 56.132 13.854
3.293 55.986 13.851
3.291 55.821 13.854
3.289 55.664 13.864
3.287 55.508 13.865
3.285 55.340 13.858
3.282 55.185 13.851
3.280 55.037 13.849
3.278 54.873 13.860
3.275 54.708 13.862
3.272 54.551 13.856
3.269 54.402 13.850
3.266 54.234 13.851
3.264 54.084 13.847
3.261 53.922 13.849
3.258 53.764 13.865
3.256 53.602 13.862
3.253 53.447 13.855
3.250 53.291 13.859
3.248 53.132 13.862
3.245 52.974 13.860
3.243 52.816 13.847
3.240 52.664 13.841
3.238 52.497 13.852
3.236 52.337 13.864
3.233 52.181 13.866
3.231 52.026 13.857
3.229 51.872 13.858
3.226 51.708 13.856
3.224 51.556 13.846
3.221 51.396 13.842
3.219 51.232 13.845
3.216 51.076 13.854
3.214 50.920 13.868
3.212 50.767 13.879
3.209 50.597 13.875
3.207 50.447 13.864
3.204 50.288 13.854
3.201 50.132 13.850
3.199 49.973 13.851
3.196 49.823 13.852
3.194 49.657 13.844
3.191 49.501 13.844
3.188 49.343 13.846
3.186 49.184 13.848
3.183 49.031 13.864
3.181 48.868 13.872
3.178 48.711 13.871
3.176 48.550 13.869
3.173 48.401 13.867
3.171 48.243 13.870
3.168 48.072 13.868
3.166 47.921 13.863
3.164 47.768 13.877
3.162 47.606 13.881
3.160 47.457 13.862
3.157 47.290 13.859
3.155 47.139 13.872
3.153 46.977 13.880
3.151 46.823 13.875
3.148 46.660 13.874
3.146 46.508 13.872
3.143 46.354 13.866
3.140 46.190 13.866
3.138 46.035 13.864
3.135 45.884 13.850
3.132 45.716 13.845
3.129 45.566 13.851
3.127 45.407 13.857
3.124 45.248 13.863
3.122 45.092 13.873
3.119 44.933 13.875
3.116 44.774 13.865
3.113 44.622 13.856
3.110 44.463 13.858
3.108 44.305 13.864
3.105 44.148 13.871
3.103 43.992 13.878
3.100 43.832 13.878
3.097 43.677 13.878
3.094 43.519 13.872
3.092 43.364 13.875
3.089 43.203 13.884
3.087 43.053 13.894
3.084 42.884 13.902
3.082 42.730 13.902
3.079 42.574 13.894
3.076 42.416 13.884
3.073 42.261 13.879
3.071 42.111 13.884
3.068 41.936 13.886
3.065 41.786 13.882
3.063 41.633 13.884
3.060 41.482 13.884
3.057 41.312 13.875
3.054 41.164 13.875
3.052 40.998 13.881
3.049 40.850 13.877
3.046 40.683 13.874
3.043 40.536 13.881
3.040 40.370 13.882
3.038 40.221 13.879
3.035 40.053 13.883
3.032 39.903 13.882
3.029 39.743 13.882
3.027 39.591 13.886
3.024 39.429 13.881
3.021 39.275 13.886
3.019 39.109 13.898
3.016 38.959 13.903
3.013 38.794 13.898
3.011 38.646 13.894
3.008 38.484 13.890
3.005 38.331 13.891
3.003 38.168 13.894
3.000 38.013 13.892
2.997 37.854 13.890
2.995 37.699 13.891
2.992 37.544 13.894
2.990 37.386 13.892
2.987 37.220 13.886
2.984 37.071 13.886
2.982 36.909 13.886
2.979 36.756 13.880
2.976 36.597 13.877
2.973 36.441 13.879
2.971 36.286 13.885
2.968 36.119 13.887
2.965 35.968 13.884
2.962 35.809 13.880
2.958 35.652 13.880
2.955 35.492 13.877
2.952 35.337 13.879
2.949 35.182 13.881
2.946 35.023 13.866
2.943 34.866 13.860
2.940 34.706 13.872
2.938 34.552 13.883
2.935 34.394 13.890
2.932 34.235 13.887
2.929 34.081 13.877
2.926 33.920 13.878
2.923 33.760 13.882
2.920 33.605 13.882
2.917 33.444 13.885
2.915 33.294 13.885
2.911 33.137 13.874
2.908 32.972 13.858
2.905 32.817 13.856
2.902 32.666 13.870
2.899 32.497 13.886
2.896 32.354 13.897
2.893 32.186 13.897
2.889 32.030 13.879
2.886 31.872 13.873
2.884 31.722 13.879
2.880 31.552 13.884
2.878 31.406 13.887
2.875 31.242 13.886
2.872 31.086 13.885
2.869 30.932 13.877
2.867 30.770 13.873
2.864 30.611 13.873
2.862 30.456 13.873
2.859 30.298 13.866
2.856 30.141 13.853
2.854 29.982 13.860
2.851 29.823 13.877
2.848 29.674 13.875
2.845 29.507 13.870
2.842 29.350 13.865
2.839 29.198 13.868
2.835 29.042 13.874
2.832 28.880 13.874
2.828 28.721 13.872
2.825 28.566 13.873
2.822 28.404 13.876
2.819 28.251 13.880
2.816 28.095 13.882
2.812 27.930 13.868
2.809 27.779 13.858
2.806 27.620 13.870
2.804 27.461 13.881
2.801 27.303 13.882
2.798 27.154 13.883
2.796 26.986 13.889
2.793 26.832 13.889
2.790 26.675 13.879
2.787 26.517 13.862
2.784 26.360 13.855
2.781 26.200 13.865
2.778 26.042 13.881
2.775 25.893 13.883
2.771 25.726 13.867
2.768 25.571 13.866
2.765 25.413 13.871
2.761 25.253 13.871
2.758 25.100 13.880
2.755 24.939 13.883
2.751 24.783 13.871
2.748 24.625 13.858
2.745 24.468 13.860
2.742 24.306 13.871
2.739 24.162 13.876
2.735 23.992 13.871
2.732 23.833 13.866
2.729 23.679 13.868
2.726 23.524 13.875
2.722 23.363 13.879
2.719 23.212 13.881
2.716 23.044 13.878
2.713 22.898 13.875
2.710 22.732 13.873
2.706 22.576 13.867
2.703 22.414 13.865
2.700 22.262 13.870
2.697 22.103 13.869
2.694 21.946 13.870
2.691 21.785 13.869
2.688 21.629 13.867
2.685 21.474 13.873
2.682 21.316 13.875
2.678 21.159 13.876
2.675 20.993 13.880
2.672 20.844 13.887
2.669 20.686 13.886
2.666 20.523 13.873
2.662 20.370 13.867
2.659 20.205 13.864
2.656 20.053 13.855
2.653 19.891 13.857
2.650 19.737 13.871
2.646 19.575 13.880
2.643 19.420 13.869
2.639 19.257 13.862
2.636 19.103 13.871
2.633 18.947 13.870
2.629 18.785 13.856
2.625 18.627 13.849
2.622 18.467 13.845
2.619 18.309 13.850
2.615 18.154 13.854
2.612 17.993 13.844
2.609 17.835 13.839
2.605 17.668 13.826
2.602 17.518 13.813
2.599 17.356 13.813
2.596 17.202 13.812
2.593 17.039 13.809
2.590 16.879 13.812
2.587 16.726 13.815
2.584 16.566 13.811
2.581 16.404 13.822
2.578 16.245 13.830
2.575 16.095 13.831
2.572 15.931 13.840
2.569 15.778 13.844
2.565 15.619 13.844
2.561 15.455 13.835
2.558 15.297 13.808
2.554 15.135 13.790
2.550 14.972 13.789
2.547 14.822 13.797
2.544 14.655 13.815
2.540 14.510 13.815
2.536 14.340 13.795
2.533 14.180 13.791
2.529 14.023 13.798
2.526 13.870 13.826
2.523 13.714 13.860
2.520 13.559 13.862
2.516 13.395 13.853
2.513 13.239 13.844
2.509 13.072 13.814
2.505 12.912 13.791
2.501 12.750 13.793
2.498 12.599 13.814
2.495 12.443 13.836
2.491 12.282 13.841
2.487 12.121 13.820
2.484 11.961 13.806
2.480 11.803 13.808
2.476 11.640 13.804
2.473 11.477 13.795
2.469 11.326 13.787
2.465 11.161 13.791
2.462 11.007 13.808
2.459 10.850 13.816
2.455 10.688 13.819
2.452 10.536 13.819
2.448 10.364 13.811
2.445 10.208 13.820
2.442 10.050 13.837
2.439 9.903 13.850
2.436 9.740 13.863
2.432 9.579 13.869
2.429 9.427 13.862
2.425 9.263 13.855
2.422 9.102 13.855
2.418 8.938 13.848
2.414 8.783 13.838
2.411 8.621 13.841
2.407 8.459 13.845
2.404 8.304 13.845
2.400 8.143 13.848
2.396 7.984 13.849
2.393 7.830 13.846
2.389 7.669 13.850
2.386 7.504 13.855
2.382 7.348 13.853
2.379 7.191 13.865
2.376 7.031 13.874
2.373 6.880 13.869
2.369 6.706 13.863
2.366 6.556 13.852
2.362 6.390 13.847
2.359 6.229 13.860
2.355 6.077 13.869
2.352 5.912 13.870
2.348 5.756 13.866
2.345 5.592 13.859
2.341 5.429 13.869
2.338 5.276 13.870
2.334 5.117 13.860
2.331 4.952 13.862
2.327 4.802 13.856
2.323 4.630 13.849
2.319 4.466 13.847
2.316 4.315 13.841
2.312 4.152 13.843
2.308 3.992 13.847
3.450 59.943 13.835
3.448 59.783 13.857
3.446 59.624 13.861
3.444 59.469 13.855
3.442 59.312 13.852
3.439 59.149 13.850
3.437 58.993 13.850
3.435 58.837 13.850
3.433 58.669 13.848
3.431 58.517 13.853
3.428 58.354 13.859
3.426 58.198 13.854
3.423 58.042 13.858
3.421 57.878 13.873
3.418 57.717 13.874
3.416 57.564 13.867
3.413 57.405 13.861
3.411 57.247 13.857
3.408 57.087 13.856
3.406 56.932 13.858
3.404 56.770 13.873
3.402 56.612 13.877
3.400 56.455 13.861
3.398 56.297 13.858
3.396 56.138 13.859
3.394 55.977 13.854
3.392 55.824 13.852
3.389 55.657 13.857
3.387 55.507 13.858
3.385 55.348 13.852
3.383 55.187 13.848
3.380 55.030 13.849
3.378 54.875 13.859
3.375 54.712 13.862
3.373 54.553 13.856
3.370 54.394 13.855
3.367 54.245 13.857
3.364 54.074 13.855
3.361 53.923 13.858
3.359 53.764 13.871
3.356 53.606 13.866
3.353 53.447 13.856
3.351 53.288 13.861
3.348 53.131 13.870
3.346 52.969 13.869
3.343 52.816 13.854
3.341 52.653 13.847
3.339 52.505 13.854
3.336 52.345 13.862
3.334 52.178 13.858
3.331 52.030 13.852
3.329 51.862 13.854
3.327 51.712 13.853
3.324 51.555 13.847
3.321 51.389 13.839
3.319 51.241 13.843
3.317 51.077 13.850
3.315 50.921 13.864
3.312 50.758 13.873
3.310 50.608 13.872
3.307 50.445 13.862
3.304 50.292 13.848
3.302 50.134 13.845
3.299 49.971 13.845
3.297 49.812 13.849
3.294 49.660 13.848
3.292 49.504 13.850
3.289 49.344 13.851
3.286 49.181 13.853
3.284 49.031 13.866
3.281 48.866 13.872
3.279 48.710 13.871
3.276 48.551 13.866
3.274 48.399 13.868
3.271 48.238 13.867
3.269 48.082 13.865
3.267 47.923 13.866
3.265 47.767 13.879
3.262 47.605 13.887
3.260 47.457 13.869
3.258 47.290 13.864
3.256 47.135 13.875
3.253 46.973 13.879
3.251 46.822 13.871
3.248 46.664 13.870
3.246 46.507 13.868
3.243 46.352 13.864
3.241 46.191 13.867
3.238 46.037 13.861
3.235 45.874 13.850
3.233 45.725 13.846
3.230 45.556 13.850
3.227 45.408 13.857
3.225 45.252 13.861
3.222 45.090 13.870
3.219 44.936 13.879
3.216 44.773 13.871
3.214 44.624 13.864
3.211 44.465 13.866
3.208 44.305 13.871
3.206 44.145 13.874
3.203 43.989 13.879
3.200 43.834 13.879
3.198 43.677 13.876
3.195 43.517 13.873
3.192 43.365 13.871
3.190 43.200 13.882
3.187 43.046 13.890
3.185 42.889 13.896
3.182 42.735 13.897
3.179 42.575 13.888
3.176 42.415 13.884
3.174 42.266 13.878
3.171 42.098 13.880
3.169 41.948 13.886
3.166 41.788 13.885
3.163 41.635 13.886
3.160 41.474 13.886
3.157 41.310 13.873
3.155 41.165 13.867
3.152 40.997 13.872
3.149 40.848 13.874
3.146 40.690 13.872
3.144 40.535 13.883
3.141 40.369 13.888
3.138 40.215 13.882
3.135 40.055 13.884
3.133 39.907 13.878
3.130 39.742 13.875
3.127 39.581 13.881
3.124 39.432 13.881
3.122 39.270 13.886
3.119 39.115 13.898
3.116 38.955 13.902
3.114 38.801 13.894
3.111 38.644 13.886
3.108 38.485 13.880
3.105 38.325 13.883
3.103 38.169 13.886
3.100 38.016 13.887
3.098 37.861 13.886
3.095 37.694 13.887
3.092 37.537 13.888
3.090 37.383 13.886
3.087 37.231 13.883
3.085 37.067 13.881
3.082 36.914 13.883
3.079 36.755 13.877
3.076 36.592 13.873
3.074 36.440 13.879
3.071 36.278 13.881
3.068 36.127 13.883
3.065 35.970 13.884
3.062 35.805 13.886
3.059 35.656 13.884
3.056 35.492 13.879
3.053 35.337 13.878
3.050 35.180 13.877
3.046 35.023 13.859
3.043 34.869 13.858
3.041 34.701 13.872
3.038 34.554 13.877
3.035 34.396 13.881
3.032 34.228 13.875
3.029 34.081 13.870
3.026 33.916 13.875
3.024 33.767 13.876
3.021 33.606 13.877
3.018 33.448 13.881
3.015 33.288 13.886
3.012 33.133 13.874
3.008 32.979 13.858
3.005 32.815 13.854
3.002 32.660 13.866
2.999 32.504 13.887
2.997 32.348 13.900
2.993 32.183 13.896
2.990 32.042 13.882
2.987 31.866 13.873
2.984 31.718 13.879
2.981 31.556 13.881
2.978 31.405 13.879
2.975 31.241 13.873
2.972 31.083 13.875
2.970 30.929 13.868
2.967 30.773 13.862
2.964 30.609 13.871
2.962 30.457 13.878
2.960 30.300 13.873
2.957 30.138 13.858
2.954 29.981 13.863
2.951 29.827 13.881
2.948 29.670 13.880
2.945 29.507 13.874
2.942 29.351 13.865
2.939 29.197 13.869
2.936 29.032 13.877
2.932 28.885 13.877
2.929 28.725 13.877
2.926 28.564 13.880
2.922 28.407 13.879
2.919 28.251 13.879
2.916 28.095 13.881
2.913 27.932 13.865
2.910 27.778 13.857
2.907 27.620 13.872
2.904 27.459 13.886
2.901 27.308 13.888
2.899 27.147 13.888
2.896 26.989 13.890
2.893 26.834 13.888
2.890 26.671 13.878
2.887 26.518 13.862
2.884 26.356 13.857
2.881 26.205 13.865
2.878 26.044 13.884
2.875 25.885 13.886
2.871 25.725 13.865
2.868 25.569 13.858
2.865 25.421 13.861
2.861 25.253 13.864
2.858 25.098 13.878
2.855 24.943 13.886
2.852 24.781 13.874
2.848 24.626 13.863
2.845 24.468 13.864
2.842 24.307 13.870
2.839 24.149 13.870
2.835 23.995 13.866
2.832 23.838 13.862
2.829 23.681 13.869
2.826 23.527 13.880
2.823 23.361 13.885
2.820 23.204 13.884
2.816 23.049 13.875
2.813 22.893 13.866
2.810 22.730 13.863
2.807 22.581 13.860
2.803 22.412 13.861
2.800 22.261 13.868
2.797 22.102 13.869
2.794 21.950 13.871
2.791 21.789 13.870
2.788 21.623 13.864
2.785 21.470 13.868
2.782 21.317 13.869
2.779 21.155 13.868
2.775 20.998 13.872
2.772 20.841 13.883
2.769 20.686 13.884
2.766 20.523 13.873
2.763 20.370 13.870
2.759 20.205 13.868
2.756 20.052 13.859
2.753 19.891 13.862
2.750 19.736 13.876
2.747 19.581 13.884
2.743 19.413 13.876
2.740 19.260 13.871
2.736 19.103 13.877
2.733 18.945 13.881
2.730 18.790 13.871
2.726 18.631 13.854
2.722 18.461 13.842
2.719 18.313 13.841
2.716 18.155 13.841
2.712 17.984 13.829
2.709 17.830 13.823
2.705 17.677 13.813
2.702 17.513 13.807
2.699 17.357 13.814
2.696 17.200 13.812
2.693 17.036 13.810
2.690 16.884 13.816
2.687 16.718 13.815
2.684 16.568 13.809
2.681 16.409 13.817
2.678 16.248 13.821
2.675 16.086 13.822
2.672 15.934 13.834
2.669 15.770 13.843
2.665 15.619 13.846
2.662 15.462 13.834
2.658 15.293 13.806
2.654 15.132 13.786
2.650 14.975 13.787
2.647 14.822 13.800
2.644 14.657 13.815
2.640 14.501 13.813
2.636 14.339 13.793
2.633 14.186 13.785
2.629 14.023 13.788
2.626 13.865 13.814
2.623 13.714 13.851
2.620 13.559 13.855
2.616 13.389 13.846
2.613 13.239 13.836
2.609 13.074 13.812
2.605 12.912 13.791
2.601 12.751 13.790
2.598 12.596 13.808
2.595 12.440 13.835
2.592 12.285 13.845
2.588 12.123 13.831
2.584 11.961 13.817
2.580 11.802 13.811
2.576 11.639 13.805
2.573 11.488 13.795
2.569 11.316 13.790
2.566 11.161 13.796
2.563 11.010 13.811
2.559 10.845 13.819
2.556 10.688 13.817
2.552 10.531 13.821
2.549 10.367 13.815
2.545 10.213 13.819
2.542 10.060 13.840
2.539 9.898 13.856
2.536 9.738 13.869
2.533 9.588 13.873
2.529 9.418 13.863
2.525 9.257 13.854
2.522 9.103 13.850
2.518 8.937 13.844
2.514 8.777 13.837
2.511 8.626 13.842
2.507 8.471 13.845
2.504 8.300 13.849
2.500 8.149 13.853
2.497 7.983 13.851
2.493 7.827 13.850
2.489 7.662 13.853
2.486 7.514 13.857
2.483 7.350 13.856
2.479 7.185 13.867
2.476 7.033 13.879
2.473 6.873 13.874
2.469 6.710 13.863
2.466 6.552 13.854
2.462 6.389 13.846
2.459 6.229 13.852
2.455 6.071 13.862
2.452 5.915 13.867
2.448 5.751 13.863
2.445 5.599 13.859
2.442 5.438 13.868
2.438 5.264 13.864
2.434 5.120 13.855
2.431 4.954 13.857
2.427 4.795 13.856
2.423 4.631 13.852
2.420 4.475 13.851
2.416 4.308 13.845
2.412 4.155 13.845
2.409 3.994 13.846
3.550 59.944 13.841
3.548 59.790 13.858
3.546 59.623 13.863
3.544 59.470 13.857
3.542 59.306 13.851
3.540 59.159 13.851
3.537 58.979 13.850
3.535 58.838 13.849
3.533 58.674 13.853
3.531 58.517 13.855
3.528 58.355 13.858
3.526 58.200 13.857
3.523 58.040 13.862
3.521 57.873 13.874
3.519 57.723 13.872
3.516 57.559 13.862
3.513 57.408 13.857
3.511 57.245 13.859
3.508 57.085 13.856
3.506 56.929 13.855
3.504 56.772 13.868
3.502 56.615 13.871
3.500 56.451 13.855
3.498 56.297 13.853
3.496 56.141 13.856
3.494 55.976 13.854
3.492 55.821 13.850
3.490 55.664 13.852
3.487 55.506 13.851
3.485 55.345 13.847
3.483 55.191 13.848
3.480 55.024 13.854
3.478 54.870 13.866
3.476 54.714 13.865
3.473 54.554 13.859
3.470 54.393 13.857
3.467 54.243 13.859
3.464 54.083 13.855
3.461 53.915 13.859
3.459 53.763 13.870
3.456 53.603 13.864
3.453 53.449 13.852
3.451 53.292 13.857
3.448 53.127 13.871
3.446 52.975 13.874
3.443 52.810 13.861
3.441 52.660 13.850
3.439 52.498 13.854
3.436 52.341 13.857
3.434 52.181 13.852
3.431 52.031 13.848
3.429 51.861 13.851
3.427 51.715 13.855
3.424 51.550 13.853
3.422 51.395 13.844
3.419 51.240 13.843
3.417 51.071 13.850
3.415 50.925 13.861
3.412 50.760 13.870
3.410 50.601 13.870
3.407 50.446 13.865
3.405 50.285 13.858
3.402 50.135 13.853
3.399 49.969 13.855
3.397 49.818 13.858
3.394 49.663 13.857
3.392 49.498 13.858
3.389 49.345 13.861
3.386 49.183 13.863
3.384 49.020 13.868
3.382 48.877 13.873
3.379 48.706 13.871
3.376 48.558 13.863
3.374 48.391 13.863
3.371 48.238 13.864
3.369 48.087 13.862
3.367 47.923 13.863
3.365 47.765 13.879
3.363 47.605 13.889
3.360 47.448 13.873
3.358 47.295 13.866
3.356 47.135 13.873
3.353 46.980 13.873
3.351 46.821 13.863
3.348 46.667 13.860
3.346 46.507 13.862
3.343 46.346 13.862
3.341 46.195 13.866
3.338 46.036 13.860
3.335 45.874 13.854
3.333 45.723 13.853
3.330 45.566 13.859
3.327 45.404 13.862
3.325 45.250 13.862
3.322 45.089 13.868
3.319 44.937 13.876
3.317 44.777 13.874
3.314 44.616 13.868
3.311 44.465 13.867
3.308 44.304 13.869
3.306 44.147 13.868
3.303 43.993 13.873
3.300 43.827 13.875
3.298 43.677 13.873
3.295 43.518 13.874
3.292 43.366 13.873
3.290 43.201 13.881
3.287 43.047 13.885
3.285 42.892 13.886
3.282 42.729 13.887
3.279 42.579 13.880
3.277 42.418 13.881
3.274 42.256 13.878
3.271 42.100 13.879
3.269 41.948 13.882
3.266 41.790 13.880
3.263 41.630 13.883
3.260 41.471 13.885
3.258 41.322 13.873
3.255 41.160 13.866
3.252 41.000 13.872
3.249 40.848 13.874
3.246 40.687 13.872
3.244 40.531 13.878
3.241 40.373 13.884
3.238 40.212 13.884
3.236 40.062 13.878
3.233 39.898 13.873
3.230 39.751 13.873
3.227 39.582 13.878
3.224 39.430 13.884
3.222 39.272 13.888
3.219 39.115 13.894
3.217 38.960 13.895
3.214 38.795 13.885
3.211 38.641 13.877
3.208 38.483 13.874
3.206 38.329 13.879
3.203 38.172 13.884
3.200 38.012 13.884
3.198 37.854 13.883
3.195 37.700 13.880
3.192 37.539 13.880
3.190 37.387 13.879
3.187 37.226 13.875
3.185 37.069 13.873
3.182 36.912 13.875
3.179 36.750 13.871
3.176 36.596 13.866
3.174 36.444 13.873
3.171 36.279 13.875
3.168 36.126 13.875
3.165 35.964 13.879
3.162 35.813 13.883
3.159 35.650 13.881
3.156 35.492 13.875
3.153 35.339 13.872
3.150 35.180 13.865
3.146 35.017 13.856
3.144 34.868 13.862
3.141 34.711 13.874
3.138 34.549 13.877
3.135 34.391 13.881
3.132 34.235 13.877
3.129 34.075 13.873
3.127 33.925 13.878
3.124 33.759 13.875
3.121 33.608 13.868
3.118 33.442 13.872
3.115 33.294 13.878
3.112 33.138 13.872
3.109 32.971 13.860
3.105 32.815 13.854
3.103 32.663 13.870
3.100 32.508 13.892
3.097 32.337 13.906
3.094 32.195 13.902
3.090 32.032 13.888
3.087 31.874 13.877
3.084 31.713 13.876
3.081 31.559 13.876
3.078 31.397 13.870
3.075 31.246 13.866
3.072 31.085 13.867
3.070 30.924 13.862
3.067 30.770 13.856
3.065 30.613 13.868
3.062 30.456 13.879
3.060 30.295 13.874
3.057 30.139 13.860
3.054 29.985 13.865
3.052 29.825 13.885
3.049 29.668 13.888
3.046 29.509 13.880
3.042 29.355 13.872
3.039 29.195 13.869
3.036 29.034 13.876
3.032 28.881 13.878
3.029 28.723 13.876
3.026 28.566 13.880
3.022 28.411 13.875
3.019 28.248 13.874
3.016 28.088 13.877
3.013 27.940 13.862
3.010 27.770 13.860
3.007 27.619 13.877
3.005 27.467 13.890
3.002 27.306 13.893
2.999 27.146 13.890
2.996 26.995 13.888
2.993 26.825 13.887
2.990 26.675 13.877
2.987 26.519 13.863
2.984 26.352 13.854
2.981 26.205 13.859
2.978 26.044 13.882
2.975 25.883 13.885
2.972 25.728 13.863
2.968 25.572 13.857
2.965 25.413 13.857
2.962 25.255 13.862
2.959 25.097 13.880
2.955 24.941 13.884
2.952 24.782 13.873
2.948 24.623 13.862
2.945 24.465 13.867
2.942 24.312 13.869
2.939 24.155 13.870
2.936 23.993 13.867
2.932 23.838 13.863
2.929 23.678 13.870
2.926 23.519 13.881
2.923 23.369 13.886
2.920 23.207 13.883
2.917 23.051 13.869
2.913 22.890 13.860
2.910 22.725 13.858
2.907 22.579 13.856
2.904 22.421 13.864
2.901 22.256 13.870
2.898 22.100 13.871
2.895 21.946 13.873
2.891 21.789 13.869
2.888 21.634 13.867
2.885 21.472 13.869
2.882 21.311 13.867
2.879 21.157 13.863
2.876 20.996 13.866
2.873 20.838 13.876
2.870 20.686 13.878
2.866 20.525 13.874
2.863 20.361 13.871
2.860 20.213 13.866
2.856 20.046 13.860
2.853 19.891 13.861
2.850 19.733 13.876
2.847 19.579 13.885
2.844 19.422 13.881
2.840 19.261 13.876
2.837 19.105 13.881
2.833 18.940 13.886
2.830 18.791 13.876
2.826 18.623 13.854
2.822 18.467 13.837
2.819 18.304 13.830
2.816 18.152 13.828
2.812 17.995 13.815
2.809 17.828 13.809
2.805 17.670 13.803
2.802 17.514 13.798
2.799 17.364 13.807
2.796 17.193 13.805
2.793 17.034 13.804
2.791 16.882 13.815
2.787 16.720 13.814
2.784 16.566 13.808
2.782 16.413 13.812
2.778 16.245 13.807
2.775 16.083 13.806
2.772 15.931 13.823
2.769 15.770 13.839
2.766 15.620 13.852
2.762 15.466 13.844
2.758 15.288 13.814
2.754 15.139 13.793
2.751 14.972 13.792
2.748 14.822 13.798
2.744 14.658 13.810
2.741 14.503 13.812
2.737 14.340 13.800
2.733 14.179 13.795
2.730 14.025 13.792
2.727 13.872 13.813
2.724 13.715 13.849
2.720 13.551 13.848
2.717 13.400 13.835
2.713 13.225 13.826
2.709 13.072 13.808
2.705 12.913 13.794
2.702 12.757 13.792
2.698 12.594 13.808
2.695 12.443 13.831
2.692 12.284 13.844
2.688 12.119 13.837
2.684 11.965 13.821
2.681 11.799 13.813
2.677 11.641 13.806
2.673 11.477 13.801
2.670 11.329 13.799
2.666 11.156 13.803
2.663 11.006 13.819
2.660 10.852 13.820
2.656 10.691 13.817
2.653 10.525 13.824
2.649 10.373 13.824
2.646 10.211 13.829
2.643 10.058 13.846
2.639 9.894 13.862
2.636 9.743 13.874
2.633 9.583 13.872
2.629 9.421 13.863
2.626 9.263 13.857
2.622 9.099 13.853
2.619 8.943 13.852
2.615 8.783 13.844
2.611 8.620 13.846
2.608 8.464 13.853
2.604 8.300 13.850
2.601 8.149 13.854
2.597 7.993 13.855
2.593 7.820 13.852
2.590 7.663 13.853
2.587 7.511 13.858
2.583 7.344 13.861
2.580 7.198 13.873
2.577 7.036 13.879
2.573 6.867 13.871
2.569 6.712 13.862
2.566 6.550 13.852
2.562 6.389 13.844
2.559 6.227 13.848
2.556 6.074 13.857
2.552 5.913 13.862
2.549 5.755 13.860
2.545 5.587 13.859
2.542 5.439 13.867
2.538 5.275 13.865
2.535 5.110 13.853
2.531 4.951 13.857
2.528 4.798 13.860
2.524 4.632 13.857
2.520 4.474 13.858
2.516 4.311 13.853
2.513 4.157 13.854
2.509 3.994 13.854
3.651 59.949 13.850
3.649 59.779 13.867
3.646 59.621 13.865
3.644 59.470 13.858
3.642 59.308 13.847
3.640 59.147 13.848
3.638 58.999 13.849
3.636 58.834 13.853
3.633 58.672 13.860
3.631 58.517 13.859
3.629 58.358 13.862
3.626 58.189 13.860
3.624 58.042 13.861
3.622 57.879 13.868
3.619 57.724 13.864
3.616 57.558 13.856
3.614 57.406 13.859
3.612 57.248 13.866
3.609 57.095 13.860
3.607 56.926 13.851
3.605 56.776 13.860
3.602 56.605 13.858
3.600 56.459 13.844
3.598 56.292 13.843
3.596 56.143 13.847
3.594 55.981 13.850
3.592 55.820 13.848
3.590 55.664 13.846
3.588 55.505 13.845
3.586 55.347 13.847
3.583 55.187 13.853
3.581 55.034 13.859
3.579 54.865 13.872
3.576 54.714 13.869
3.573 54.548 13.858
3.571 54.401 13.860
3.568 54.231 13.863
3.565 54.084 13.856
3.562 53.921 13.861
3.559 53.762 13.872
3.557 53.603 13.863
3.554 53.448 13.850
3.551 53.290 13.852
3.549 53.128 13.866
3.547 52.971 13.875
3.544 52.815 13.863
3.541 52.659 13.852
3.539 52.497 13.858
3.537 52.339 13.861
3.534 52.188 13.854
3.532 52.020 13.845
3.530 51.878 13.851
3.527 51.704 13.859
3.525 51.551 13.854
3.522 51.396 13.847
3.520 51.236 13.842
3.517 51.078 13.848
3.515 50.920 13.863
3.513 50.759 13.872
3.510 50.606 13.873
3.508 50.443 13.869
3.505 50.287 13.867
3.503 50.131 13.863
3.500 49.973 13.861
3.498 49.817 13.864
3.495 49.660 13.862
3.492 49.496 13.860
3.490 49.338 13.864
3.487 49.185 13.865
3.484 49.029 13.869
3.482 48.864 13.872
3.479 48.709 13.869
3.477 48.559 13.863
3.474 48.397 13.860
3.472 48.235 13.865
3.470 48.084 13.863
3.467 47.921 13.861
3.465 47.767 13.877
3.463 47.612 13.886
3.461 47.447 13.877
3.458 47.291 13.873
3.456 47.139 13.876
3.454 46.974 13.877
3.451 46.821 13.863
3.449 46.664 13.857
3.447 46.508 13.863
3.444 46.347 13.862
3.441 46.194 13.865
3.439 46.037 13.861
3.436 45.875 13.856
3.433 45.723 13.860
3.431 45.562 13.868
3.428 45.407 13.868
3.425 45.248 13.863
3.422 45.091 13.869
3.420 44.931 13.874
3.417 44.777 13.880
3.414 44.617 13.876
3.412 44.466 13.870
3.409 44.302 13.870
3.406 44.149 13.869
3.404 43.993 13.870
3.401 43.830 13.874
3.398 43.678 13.876
3.396 43.520 13.874
3.393 43.360 13.877
3.390 43.204 13.885
3.388 43.046 13.883
3.385 42.891 13.881
3.382 42.736 13.879
3.380 42.571 13.878
3.377 42.415 13.879
3.374 42.259 13.880
3.372 42.104 13.882
3.369 41.948 13.878
3.366 41.786 13.875
3.364 41.633 13.883
3.361 41.469 13.885
3.358 41.320 13.875
3.355 41.159 13.871
3.353 41.004 13.877
3.350 40.845 13.878
3.347 40.688 13.875
3.344 40.531 13.875
3.341 40.374 13.881
3.339 40.214 13.880
3.336 40.060 13.871
3.333 39.899 13.865
3.330 39.745 13.866
3.328 39.586 13.875
3.325 39.428 13.883
3.322 39.273 13.885
3.319 39.114 13.886
3.317 38.952 13.889
3.314 38.801 13.880
3.311 38.648 13.871
3.308 38.484 13.871
3.306 38.327 13.874
3.303 38.171 13.884
3.301 38.010 13.886
3.298 37.860 13.886
3.295 37.694 13.884
3.293 37.543 13.879
3.290 37.383 13.874
3.288 37.224 13.867
3.285 37.068 13.865
3.282 36.911 13.864
3.280 36.755 13.863
3.277 36.595 13.863
3.274 36.439 13.868
3.271 36.280 13.869
3.268 36.128 13.870
3.265 35.966 13.878
3.262 35.808 13.880
3.259 35.654 13.877
3.256 35.498 13.870
3.253 35.333 13.862
3.250 35.181 13.858
3.247 35.021 13.855
3.244 34.863 13.867
3.241 34.708 13.879
3.238 34.548 13.880
3.236 34.395 13.882
3.233 34.237 13.879
3.230 34.079 13.875
3.227 33.921 13.879
3.224 33.765 13.872
3.221 33.604 13.863
3.218 33.447 13.871
3.215 33.285 13.878
3.212 33.136 13.875
3.209 32.977 13.864
3.206 32.817 13.859
3.203 32.658 13.872
3.200 32.504 13.893
3.197 32.343 13.902
3.194 32.189 13.898
3.190 32.031 13.882
3.187 31.875 13.869
3.184 31.715 13.869
3.181 31.558 13.866
3.178 31.398 13.863
3.175 31.239 13.865
3.173 31.090 13.868
3.170 30.926 13.866
3.168 30.770 13.862
3.165 30.613 13.870
3.163 30.456 13.883
3.160 30.298 13.875
3.157 30.140 13.859
3.155 29.981 13.865
3.152 29.828 13.886
3.149 29.669 13.890
3.146 29.508 13.881
3.143 29.352 13.875
3.139 29.193 13.872
3.136 29.038 13.880
3.133 28.882 13.879
3.129 28.726 13.873
3.126 28.564 13.875
3.123 28.407 13.871
3.119 28.244 13.869
3.117 28.096 13.875
3.113 27.934 13.867
3.110 27.774 13.866
3.108 27.620 13.879
3.105 27.463 13.889
3.102 27.306 13.890
3.099 27.146 13.885
3.096 26.989 13.885
3.094 26.832 13.886
3.091 26.677 13.879
3.087 26.511 13.865
3.085 26.366 13.853
3.081 26.194 13.857
3.079 26.050 13.878
3.075 25.880 13.883
3.072 25.732 13.864
3.069 25.567 13.856
3.065 25.414 13.855
3.062 25.258 13.860
3.059 25.094 13.875
3.056 24.940 13.878
3.052 24.781 13.867
3.049 24.629 13.862
3.046 24.464 13.869
3.043 24.316 13.870
3.039 24.148 13.870
3.036 23.991 13.869
3.033 23.841 13.863
3.029 23.677 13.869
3.026 23.523 13.878
3.023 23.363 13.877
3.020 23.208 13.873
3.017 23.055 13.866
3.013 22.885 13.854
3.010 22.730 13.857
3.007 22.573 13.863
3.004 22.426 13.868
3.001 22.259 13.874
2.998 22.104 13.874
2.995 21.940 13.870
2.992 21.785 13.865
2.989 21.632 13.866
2.985 21.469 13.870
2.982 21.313 13.866
2.979 21.153 13.858
2.976 21.005 13.861
2.973 20.838 13.870
2.970 20.683 13.869
2.966 20.520 13.869
2.963 20.368 13.871
2.960 20.209 13.868
2.957 20.051 13.861
2.954 19.895 13.863
2.950 19.732 13.878
2.947 19.577 13.885
2.944 19.422 13.880
2.940 19.259 13.874
2.937 19.102 13.878
2.934 18.946 13.883
2.930 18.786 13.877
2.926 18.628 13.861
2.923 18.475 13.840
2.919 18.299 13.828
2.916 18.149 13.822
2.912 17.994 13.808
2.909 17.828 13.801
2.906 17.673 13.799
2.903 17.512 13.800
2.900 17.358 13.805
2.896 17.192 13.800
2.894 17.044 13.801
2.891 16.878 13.809
2.888 16.719 13.811
2.885 16.563 13.806
2.881 16.403 13.804
2.878 16.252 13.796
2.875 16.088 13.793
2.872 15.927 13.809
2.869 15.778 13.832
2.866 15.613 13.851
2.862 15.456 13.843
2.858 15.296 13.814
2.855 15.131 13.793
2.851 14.983 13.792
2.848 14.818 13.794
2.844 14.657 13.807
2.841 14.500 13.821
2.838 14.345 13.820
2.834 14.189 13.813
2.830 14.027 13.804
2.827 13.866 13.818
2.824 13.715 13.850
2.820 13.553 13.848
2.817 13.397 13.832
2.813 13.231 13.825
2.809 13.072 13.813
2.806 12.918 13.804
2.802 12.754 13.802
2.799 12.596 13.808
2.795 12.434 13.826
2.792 12.279 13.840
2.789 12.128 13.838
2.784 11.956 13.818
2.781 11.804 13.804
2.777 11.643 13.799
2.773 11.477 13.801
2.770 11.327 13.804
2.767 11.170 13.809
2.763 11.003 13.822
2.760 10.849 13.822
2.756 10.691 13.817
2.753 10.527 13.826
2.750 10.376 13.836
2.746 10.207 13.841
2.743 10.066 13.855
2.740 9.897 13.872
2.737 9.750 13.876
2.733 9.575 13.865
2.729 9.418 13.859
2.726 9.268 13.855
2.722 9.096 13.852
2.719 8.945 13.856
2.715 8.782 13.852
2.712 8.621 13.851
2.708 8.465 13.850
2.704 8.304 13.845
2.701 8.143 13.849
2.697 7.985 13.852
2.694 7.828 13.852
2.690 7.665 13.854
2.687 7.512 13.861
2.683 7.345 13.867
2.680 7.193 13.878
2.677 7.034 13.879
2.673 6.872 13.867
2.670 6.709 13.860
2.666 6.552 13.854
2.663 6.390 13.845
2.659 6.230 13.846
2.656 6.066 13.851
2.652 5.911 13.851
2.649 5.750 13.853
2.645 5.592 13.856
2.642 5.438 13.867
2.639 5.275 13.867
2.635 5.110 13.856
2.631 4.955 13.857
2.628 4.797 13.861
2.624 4.630 13.857
2.621 4.478 13.858
2.617 4.321 13.858
2.613 4.154 13.856
2.609 3.995 13.853
3.751 59.939 13.874
3.749 59.781 13.871
3.747 59.629 13.864
3.744 59.466 13.853
3.742 59.311 13.841
3.740 59.152 13.844
3.738 58.991 13.847
3.736 58.838 13.853
3.734 58.674 13.861
3.731 58.513 13.858
3.729 58.359 13.863
3.726 58.193 13.862
3.724 58.043 13.859
3.722 57.880 13.862
3.719 57.719 13.855
3.716 57.566 13.845
3.714 57.413 13.852
3.712 57.244 13.862
3.709 57.085 13.858
3.707 56.928 13.848
3.704 56.766 13.855
3.702 56.620 13.853
3.700 56.458 13.846
3.698 56.295 13.847
3.696 56.141 13.847
3.694 55.978 13.852
3.692 55.824 13.851
3.690 55.661 13.847
3.688 55.510 13.848
3.686 55.348 13.851
3.683 55.186 13.856
3.681 55.031 13.864
3.679 54.872 13.872
3.676 54.708 13.865
3.673 54.562 13.855
3.670 54.392 13.854
3.668 54.237 13.858
3.665 54.078 13.851
3.662 53.927 13.854
3.659 53.764 13.868
3.657 53.606 13.858
3.654 53.447 13.840
3.651 53.290 13.840
3.649 53.135 13.855
3.647 52.973 13.866
3.644 52.816 13.859
3.641 52.657 13.850
3.639 52.498 13.856
3.637 52.340 13.860
3.634 52.186 13.851
3.632 52.025 13.839
3.630 51.868 13.846
3.627 51.709 13.858
3.625 51.555 13.857
3.622 51.394 13.852
3.620 51.235 13.844
3.617 51.077 13.851
3.615 50.923 13.864
3.613 50.760 13.869
3.610 50.601 13.868
3.608 50.451 13.867
3.605 50.286 13.867
3.603 50.124 13.866
3.600 49.976 13.866
3.598 49.816 13.867
3.595 49.653 13.863
3.593 49.506 13.863
3.590 49.339 13.868
3.587 49.189 13.864
3.584 49.028 13.862
3.582 48.864 13.868
3.579 48.715 13.862
3.577 48.554 13.857
3.574 48.397 13.859
3.572 48.235 13.867
3.570 48.085 13.866
3.567 47.923 13.860
3.565 47.767 13.869
3.563 47.609 13.877
3.561 47.445 13.874
3.559 47.298 13.873
3.556 47.133 13.875
3.554 46.979 13.874
3.552 46.826 13.864
3.549 46.668 13.859
3.547 46.503 13.864
3.544 46.349 13.869
3.542 46.192 13.872
3.539 46.030 13.867
3.536 45.878 13.863
3.533 45.721 13.868
3.531 45.559 13.876
3.528 45.409 13.876
3.525 45.254 13.865
3.523 45.093 13.869
3.520 44.932 13.879
3.517 44.775 13.882
3.514 44.617 13.879
3.512 44.463 13.876
3.509 44.303 13.877
3.506 44.148 13.875
3.504 43.991 13.878
3.501 43.837 13.876
3.498 43.671 13.875
3.496 43.521 13.871
3.493 43.362 13.872
3.490 43.205 13.879
3.488 43.048 13.878
3.485 42.888 13.877
3.482 42.736 13.878
3.480 42.574 13.882
3.477 42.419 13.886
3.474 42.259 13.882
3.472 42.107 13.878
3.469 41.940 13.876
3.466 41.790 13.873
3.464 41.635 13.877
3.461 41.473 13.885
3.458 41.317 13.874
3.455 41.162 13.868
3.453 41.000 13.875
3.450 40.843 13.875
3.447 40.690 13.873
3.444 40.532 13.875
3.442 40.374 13.881
3.439 40.217 13.881
3.436 40.060 13.871
3.433 39.902 13.862
3.430 39.743 13.865
3.428 39.586 13.874
3.425 39.429 13.881
3.422 39.274 13.881
3.419 39.110 13.882
3.417 38.960 13.885
3.414 38.800 13.877
3.411 38.640 13.867
3.409 38.487 13.869
3.406 38.325 13.872
3.404 38.170 13.884
3.401 38.018 13.890
3.398 37.860 13.893
3.396 37.696 13.887
3.393 37.538 13.880
3.390 37.384 13.874
3.388 37.227 13.863
3.385 37.073 13.861
3.382 36.906 13.861
3.380 36.753 13.860
3.377 36.600 13.864
3.374 36.440 13.870
3.371 36.283 13.868
3.368 36.123 13.868
3.366 35.966 13.879
3.363 35.807 13.880
3.359 35.655 13.872
3.356 35.497 13.863
3.353 35.337 13.857
3.350 35.182 13.854
3.347 35.023 13.859
3.344 34.861 13.874
3.342 34.710 13.884
3.339 34.553 13.885
3.336 34.390 13.886
3.333 34.234 13.881
3.330 34.076 13.874
3.327 33.922 13.876
3.324 33.758 13.868
3.321 33.611 13.861
3.318 33.448 13.872
3.315 33.291 13.878
3.312 33.130 13.876
3.309 32.976 13.866
3.306 32.822 13.859
3.303 32.657 13.874
3.300 32.504 13.895
3.297 32.349 13.906
3.294 32.184 13.899
3.291 32.035 13.881
3.287 31.869 13.872
3.284 31.717 13.866
3.281 31.558 13.867
3.279 31.401 13.868
3.276 31.247 13.873
3.273 31.083 13.880
3.271 30.927 13.878
3.268 30.771 13.875
3.266 30.616 13.882
3.263 30.459 13.890
3.260 30.297 13.882
3.257 30.138 13.864
3.255 29.982 13.865
3.252 29.828 13.886
3.249 29.665 13.887
3.246 29.513 13.879
3.243 29.353 13.874
3.240 29.196 13.875
3.236 29.035 13.881
3.233 28.881 13.877
3.230 28.726 13.873
3.226 28.565 13.872
3.223 28.407 13.867
3.220 28.254 13.870
3.217 28.086 13.875
3.214 27.934 13.872
3.211 27.779 13.871
3.208 27.621 13.879
3.205 27.464 13.887
3.202 27.303 13.883
3.199 27.149 13.877
3.197 26.990 13.881
3.194 26.832 13.882
3.191 26.679 13.880
3.188 26.515 13.867
3.185 26.355 13.852
3.182 26.198 13.859
3.179 26.043 13.878
3.176 25.890 13.886
3.172 25.729 13.871
3.169 25.569 13.865
3.166 25.415 13.865
3.162 25.255 13.866
3.159 25.095 13.876
3.156 24.940 13.877
3.153 24.787 13.868
3.149 24.620 13.868
3.146 24.472 13.875
3.143 24.308 13.875
3.140 24.154 13.873
3.136 23.996 13.873
3.133 23.840 13.869
3.130 23.678 13.867
3.127 23.526 13.872
3.123 23.359 13.869
3.120 23.205 13.864
3.117 23.050 13.858
3.114 22.885 13.852
3.111 22.741 13.861
3.108 22.572 13.871
3.105 22.420 13.874
3.101 22.259 13.881
3.098 22.104 13.880
3.095 21.948 13.874
3.092 21.790 13.865
3.089 21.627 13.867
3.086 21.474 13.874
3.083 21.315 13.868
3.079 21.152 13.861
3.076 20.995 13.864
3.073 20.844 13.869
3.070 20.680 13.866
3.067 20.531 13.867
3.064 20.368 13.874
3.060 20.207 13.869
3.057 20.047 13.859
3.054 19.897 13.866
3.051 19.733 13.879
3.047 19.577 13.882
3.044 19.422 13.881
3.041 19.259 13.876
3.037 19.109 13.878
3.034 18.947 13.885
3.030 18.781 13.880
3.027 18.625 13.863
3.023 18.475 13.841
3.019 18.305 13.826
3.016 18.153 13.815
3.012 17.981 13.803
3.009 17.836 13.800
3.006 17.664 13.802
3.003 17.516 13.808
3.000 17.355 13.812
2.997 17.200 13.807
2.994 17.043 13.803
2.991 16.883 13.805
2.988 16.718 13.804
2.985 16.564 13.795
2.982 16.401 13.794
2.978 16.242 13.787
2.975 16.089 13.782
2.972 15.929 13.797
2.969 15.775 13.819
2.966 15.621 13.837
2.962 15.451 13.835
2.959 15.293 13.810
2.955 15.134 13.796
2.951 14.977 13.794
2.948 14.822 13.795
2.945 14.661 13.808
2.941 14.500 13.826
2.938 14.346 13.837
2.935 14.192 13.830
2.931 14.029 13.810
2.927 13.867 13.820
2.924 13.707 13.848
2.921 13.563 13.846
2.917 13.391 13.830
2.913 13.234 13.821
2.910 13.069 13.811
2.906 12.918 13.810
2.903 12.755 13.810
2.899 12.592 13.808
2.896 12.442 13.821
2.892 12.284 13.840
2.889 12.129 13.839
2.885 11.955 13.819
2.881 11.800 13.800
2.877 11.640 13.798
2.874 11.483 13.806
2.870 11.325 13.806
2.867 11.163 13.809
2.864 11.009 13.819
2.860 10.849 13.817
2.856 10.684 13.812
2.853 10.534 13.826
2.850 10.374 13.844
2.847 10.216 13.854
2.844 10.061 13.872
2.841 9.904 13.881
2.837 9.743 13.874
2.833 9.581 13.861
2.830 9.414 13.852
2.826 9.265 13.853
2.823 9.102 13.855
2.819 8.945 13.858
2.816 8.783 13.856
2.812 8.625 13.852
2.808 8.466 13.847
2.804 8.301 13.841
2.801 8.141 13.843
2.798 7.988 13.847
2.794 7.821 13.847
2.791 7.668 13.851
2.787 7.509 13.861
2.784 7.356 13.870
2.781 7.196 13.878
2.777 7.025 13.872
2.773 6.871 13.858
2.770 6.712 13.852
2.766 6.548 13.850
2.763 6.385 13.846
2.760 6.231 13.848
2.756 6.074 13.851
2.753 5.909 13.849
2.749 5.751 13.853
2.746 5.597 13.857
2.742 5.432 13.866
2.739 5.271 13.867
2.735 5.118 13.854
2.732 4.951 13.855
2.728 4.792 13.859
2.724 4.636 13.856
2.721 4.479 13.861
2.717 4.311 13.862
2.713 4.153 13.858
2.710 3.997 13.855
3.852 59.946 13.868
3.849 59.781 13.873
3.847 59.630 13.865
3.845 59.469 13.849
3.843 59.307 13.840
3.841 59.159 13.842
3.838 58.992 13.845
3.836 58.832 13.851
3.834 58.674 13.857
3.832 58.514 13.857
3.829 58.354 13.863
3.827 58.207 13.862
3.824 58.033 13.857
3.822 57.878 13.861
3.819 57.724 13.852
3.817 57.568 13.845
3.814 57.407 13.850
3.812 57.248 13.861
3.810 57.087 13.859
3.807 56.936 13.846
3.805 56.769 13.845
3.803 56.615 13.847
3.801 56.454 13.843
3.799 56.302 13.841
3.797 56.138 13.842
3.795 55.979 13.849
3.793 55.829 13.851
3.791 55.659 13.848
3.788 55.503 13.849
3.786 55.350 13.854
3.784 55.189 13.857
3.782 55.029 13.862
3.779 54.872 13.870
3.777 54.710 13.864
3.774 54.553 13.854
3.771 54.396 13.857
3.768 54.243 13.860
3.765 54.081 13.850
3.763 53.923 13.850
3.760 53.759 13.863
3.757 53.612 13.852
3.754 53.450 13.831
3.752 53.291 13.832
3.749 53.132 13.845
3.747 52.974 13.858
3.744 52.814 13.855
3.742 52.658 13.852
3.740 52.496 13.855
3.737 52.344 13.862
3.735 52.179 13.854
3.732 52.034 13.842
3.730 51.866 13.851
3.728 51.708 13.864
3.725 51.550 13.863
3.723 51.398 13.856
3.720 51.236 13.846
3.718 51.080 13.850
3.716 50.916 13.866
3.713 50.765 13.871
3.711 50.601 13.868
3.708 50.446 13.869
3.706 50.289 13.870
3.703 50.130 13.872
3.701 49.977 13.874
3.698 49.815 13.871
3.695 49.651 13.864
3.693 49.499 13.863
3.690 49.343 13.863
3.688 49.186 13.857
3.685 49.031 13.854
3.682 48.863 13.863
3.680 48.715 13.863
3.677 48.553 13.855
3.675 48.396 13.862
3.673 48.239 13.872
3.670 48.085 13.872
3.668 47.920 13.862
3.666 47.769 13.863
3.663 47.605 13.869
3.661 47.454 13.872
3.659 47.293 13.872
3.657 47.138 13.873
3.654 46.978 13.873
3.652 46.822 13.863
3.650 46.664 13.860
3.647 46.507 13.865
3.645 46.349 13.871
3.642 46.194 13.874
3.640 46.039 13.872
3.637 45.881 13.865
3.634 45.713 13.867
3.631 45.566 13.880
3.629 45.405 13.880
3.626 45.242 13.868
3.623 45.094 13.871
3.620 44.936 13.879
3.618 44.777 13.885
3.615 44.620 13.883
3.612 44.459 13.881
3.610 44.309 13.885
3.607 44.144 13.886
3.604 43.987 13.881
3.601 43.836 13.872
3.599 43.681 13.867
3.596 43.522 13.860
3.593 43.357 13.865
3.591 43.204 13.871
3.588 43.047 13.869
3.585 42.890 13.870
3.583 42.732 13.875
3.580 42.580 13.879
3.578 42.419 13.884
3.575 42.262 13.881
3.572 42.099 13.876
3.570 41.949 13.877
3.567 41.788 13.874
3.564 41.634 13.881
3.562 41.473 13.885
3.559 41.320 13.874
3.556 41.157 13.870
3.553 41.002 13.875
3.550 40.846 13.874
3.548 40.691 13.870
3.545 40.534 13.873
3.542 40.370 13.878
3.539 40.212 13.877
3.536 40.061 13.869
3.533 39.902 13.861
3.531 39.746 13.863
3.528 39.587 13.869
3.525 39.425 13.873
3.523 39.275 13.876
3.520 39.118 13.877
3.517 38.954 13.884
3.515 38.805 13.881
3.512 38.638 13.870
3.509 38.487 13.871
3.507 38.331 13.875
3.504 38.167 13.887
3.501 38.011 13.894
3.499 37.857 13.892
3.496 37.698 13.883
3.494 37.544 13.875
3.491 37.386 13.869
3.488 37.218 13.863
3.486 37.072 13.860
3.483 36.915 13.860
3.480 36.753 13.861
3.477 36.594 13.866
3.475 36.440 13.872
3.472 36.281 13.873
3.469 36.126 13.875
3.466 35.968 13.886
3.463 35.812 13.887
3.460 35.652 13.875
3.457 35.492 13.860
3.454 35.338 13.858
3.451 35.179 13.860
3.448 35.027 13.862
3.445 34.865 13.877
3.442 34.710 13.886
3.439 34.548 13.882
3.436 34.390 13.883
3.433 34.235 13.880
3.430 34.082 13.873
3.428 33.924 13.876
3.424 33.758 13.870
3.422 33.608 13.870
3.419 33.443 13.881
3.416 33.294 13.879
3.413 33.136 13.877
3.410 32.976 13.864
3.407 32.817 13.862
3.404 32.661 13.880
3.401 32.506 13.902
3.398 32.343 13.910
3.394 32.188 13.900
3.391 32.034 13.883
3.388 31.876 13.869
3.385 31.713 13.863
3.382 31.557 13.869
3.379 31.404 13.875
3.376 31.244 13.881
3.374 31.082 13.890
3.371 30.932 13.888
3.368 30.771 13.882
3.366 30.614 13.889
3.363 30.453 13.894
3.361 30.300 13.890
3.358 30.144 13.871
3.355 29.984 13.867
3.353 29.827 13.884
3.350 29.669 13.881
3.346 29.512 13.870
3.343 29.349 13.869
3.340 29.199 13.874
3.337 29.033 13.879
3.333 28.879 13.874
3.330 28.724 13.868
3.326 28.563 13.865
3.323 28.408 13.865
3.320 28.248 13.866
3.317 28.091 13.872
3.314 27.943 13.875
3.311 27.774 13.870
3.308 27.624 13.875
3.305 27.460 13.881
3.302 27.303 13.872
3.300 27.145 13.867
3.297 26.993 13.874
3.294 26.829 13.878
3.291 26.673 13.877
3.288 26.518 13.864
3.285 26.360 13.850
3.282 26.200 13.856
3.279 26.041 13.878
3.276 25.892 13.891
3.273 25.727 13.882
3.270 25.571 13.879
3.266 25.415 13.881
3.263 25.257 13.878
3.260 25.102 13.880
3.256 24.938 13.878
3.253 24.783 13.867
3.250 24.625 13.869
3.246 24.472 13.876
3.243 24.305 13.876
3.240 24.156 13.873
3.237 23.990 13.875
3.233 23.837 13.871
3.230 23.682 13.866
3.227 23.520 13.868
3.224 23.365 13.861
3.220 23.210 13.853
3.217 23.045 13.850
3.214 22.887 13.848
3.211 22.732 13.858
3.208 22.578 13.873
3.205 22.417 13.875
3.202 22.264 13.881
3.199 22.107 13.885
3.195 21.943 13.878
3.192 21.785 13.865
3.189 21.632 13.862
3.186 21.469 13.870
3.183 21.316 13.867
3.180 21.157 13.867
3.177 20.998 13.873
3.173 20.841 13.874
3.170 20.688 13.871
3.167 20.522 13.871
3.164 20.369 13.876
3.161 20.210 13.872
3.157 20.049 13.864
3.154 19.890 13.869
3.151 19.735 13.878
3.148 19.576 13.881
3.145 19.426 13.880
3.141 19.259 13.875
3.138 19.102 13.877
3.134 18.942 13.885
3.131 18.788 13.880
3.127 18.635 13.863
3.123 18.462 13.844
3.120 18.310 13.827
3.116 18.147 13.815
3.113 17.987 13.804
3.109 17.832 13.800
3.106 17.673 13.808
3.104 17.523 13.813
3.100 17.351 13.812
3.097 17.200 13.805
3.094 17.032 13.796
3.091 16.879 13.797
3.088 16.725 13.794
3.085 16.559 13.785
3.082 16.405 13.783
3.078 16.239 13.775
3.075 16.087 13.774
3.072 15.928 13.785
3.069 15.771 13.804
3.066 15.619 13.821
3.063 15.450 13.822
3.059 15.295 13.804
3.055 15.141 13.793
3.052 14.978 13.791
3.048 14.811 13.792
3.045 14.658 13.804
3.042 14.508 13.832
3.039 14.351 13.855
3.035 14.184 13.844
3.031 14.032 13.816
3.028 13.865 13.818
3.024 13.713 13.837
3.021 13.550 13.835
3.017 13.395 13.822
3.013 13.230 13.809
3.010 13.077 13.803
3.006 12.912 13.807
3.003 12.754 13.809
2.999 12.595 13.807
2.996 12.445 13.812
2.992 12.274 13.832
2.989 12.124 13.835
2.985 11.960 13.813
2.981 11.808 13.795
2.977 11.635 13.798
2.974 11.481 13.808
2.971 11.324 13.809
2.967 11.169 13.814
2.964 11.006 13.825
2.960 10.852 13.825
2.957 10.687 13.816
2.953 10.529 13.829
2.951 10.380 13.852
2.947 10.220 13.872
2.944 10.065 13.889
2.941 9.904 13.890
2.937 9.740 13.873
2.933 9.572 13.853
2.930 9.425 13.845
2.926 9.259 13.850
2.923 9.100 13.858
2.919 8.944 13.860
2.916 8.790 13.859
2.912 8.624 13.855
2.908 8.454 13.845
2.905 8.305 13.842
2.901 8.148 13.846
2.898 7.986 13.849
2.894 7.825 13.848
2.891 7.674 13.851
2.887 7.501 13.860
2.884 7.347 13.870
2.881 7.198 13.875
2.877 7.029 13.864
2.873 6.868 13.847
2.870 6.707 13.845
2.867 6.555 13.845
2.863 6.390 13.845
2.860 6.227 13.853
2.856 6.069 13.857
2.853 5.919 13.853
2.849 5.749 13.852
2.846 5.593 13.856
2.843 5.432 13.866
2.839 5.273 13.865
2.835 5.113 13.855
2.832 4.958 13.858
2.828 4.800 13.858
2.824 4.628 13.854
2.821 4.476 13.865
2.818 4.318 13.865
2.814 4.152 13.856
2.810 3.993 13.849
3.951 59.943 13.863
3.949 59.785 13.867
3.947 59.622 13.863
3.945 59.467 13.849
3.943 59.311 13.842
3.941 59.159 13.843
3.938 58.992 13.843
3.936 58.829 13.848
3.934 58.674 13.853
3.932 58.514 13.857
3.929 58.358 13.864
3.927 58.197 13.859
3.925 58.044 13.856
3.922 57.878 13.858
3.919 57.725 13.853
3.917 57.565 13.848
3.914 57.408 13.853
3.912 57.244 13.858
3.910 57.088 13.858
3.907 56.933 13.846
3.905 56.778 13.841
3.903 56.605 13.844
3.901 56.460 13.844
3.898 56.290 13.841
3.897 56.145 13.839
3.895 55.981 13.849
3.893 55.822 13.853
3.891 55.663 13.849
3.889 55.505 13.851
3.886 55.344 13.855
3.884 55.194 13.851
3.882 55.029 13.853
3.879 54.866 13.863
3.877 54.720 13.861
3.874 54.549 13.856
3.871 54.398 13.861
3.868 54.235 13.866
3.865 54.082 13.853
3.863 53.921 13.852
3.860 53.762 13.865
3.857 53.603 13.852
3.854 53.451 13.838
3.852 53.293 13.838
3.849 53.136 13.846
3.847 52.972 13.855
3.844 52.810 13.852
3.842 52.658 13.849
3.840 52.507 13.854
3.837 52.340 13.861
3.835 52.177 13.853
3.832 52.024 13.848
3.830 51.871 13.856
3.828 51.712 13.866
3.825 51.548 13.866
3.823 51.394 13.854
3.820 51.235 13.847
3.818 51.084 13.853
3.816 50.917 13.866
3.813 50.763 13.872
3.811 50.598 13.872
3.808 50.445 13.871
3.806 50.286 13.869
3.803 50.134 13.872
3.801 49.975 13.870
3.798 49.812 13.867
3.796 49.660 13.864
3.793 49.496 13.863
3.790 49.345 13.862
3.787 49.182 13.854
3.785 49.029 13.851
3.782 48.873 13.858
3.780 48.710 13.857
3.777 48.558 13.851
3.775 48.395 13.860
3.773 48.238 13.871
3.770 48.084 13.875
3.768 47.916 13.864
3.766 47.772 13.858
3.763 47.609 13.867
3.761 47.449 13.869
3.759 47.294 13.868
3.757 47.134 13.868
3.754 46.980 13.867
3.752 46.823 13.858
3.749 46.665 13.857
3.747 46.506 13.862
3.745 46.349 13.866
3.742 46.192 13.871
3.739 46.034 13.869
3.737 45.879 13.861
3.734 45.719 13.862
3.731 45.563 13.877
3.729 45.408 13.885
3.726 45.247 13.875
3.723 45.092 13.875
3.721 44.935 13.882
3.718 44.775 13.883
3.715 44.618 13.878
3.712 44.464 13.875
3.710 44.304 13.883
3.707 44.147 13.887
3.704 43.989 13.882
3.701 43.833 13.871
3.699 43.677 13.862
3.696 43.519 13.857
3.693 43.364 13.860
3.691 43.206 13.866
3.688 43.047 13.866
3.685 42.893 13.867
3.683 42.728 13.871
3.680 42.576 13.875
3.678 42.421 13.881
3.675 42.257 13.874
3.672 42.104 13.869
3.669 41.947 13.872
3.667 41.791 13.873
3.664 41.626 13.878
3.662 41.476 13.884
3.659 41.316 13.879
3.656 41.159 13.873
3.653 41.007 13.874
3.650 40.849 13.870
3.647 40.682 13.865
3.645 40.533 13.867
3.642 40.374 13.873
3.639 40.216 13.876
3.636 40.058 13.872
3.633 39.897 13.866
3.631 39.749 13.865
3.628 39.585 13.866
3.625 39.431 13.866
3.623 39.274 13.865
3.620 39.113 13.868
3.617 38.960 13.876
3.615 38.807 13.877
3.612 38.633 13.869
3.609 38.490 13.872
3.606 38.324 13.879
3.604 38.178 13.889
3.601 38.013 13.896
3.599 37.847 13.888
3.596 37.696 13.880
3.594 37.546 13.875
3.591 37.386 13.870
3.588 37.227 13.865
3.586 37.068 13.863
3.583 36.911 13.870
3.580 36.756 13.871
3.577 36.592 13.873
3.575 36.440 13.876
3.572 36.285 13.873
3.569 36.124 13.878
3.566 35.961 13.891
3.563 35.813 13.892
3.560 35.651 13.876
3.557 35.500 13.864
3.554 35.336 13.866
3.551 35.180 13.866
3.548 35.020 13.865
3.545 34.871 13.875
3.542 34.706 13.882
3.539 34.549 13.878
3.536 34.393 13.880
3.533 34.231 13.877
3.530 34.079 13.871
3.527 33.921 13.876
3.525 33.765 13.873
3.522 33.608 13.876
3.519 33.443 13.884
3.516 33.292 13.881
3.513 33.136 13.873
3.510 32.972 13.867
3.507 32.821 13.870
3.504 32.661 13.891
3.501 32.499 13.911
3.498 32.345 13.917
3.495 32.191 13.907
3.491 32.030 13.888
3.488 31.872 13.874
3.485 31.715 13.868
3.482 31.563 13.876
3.479 31.401 13.888
3.476 31.242 13.893
3.474 31.087 13.901
3.471 30.927 13.896
3.469 30.775 13.888
3.466 30.610 13.892
3.464 30.460 13.896
3.461 30.293 13.891
3.458 30.141 13.872
3.455 29.988 13.867
3.452 29.823 13.876
3.449 29.670 13.869
3.446 29.507 13.863
3.443 29.351 13.861
3.440 29.195 13.869
3.437 29.041 13.876
3.433 28.882 13.871
3.430 28.726 13.864
3.426 28.561 13.859
3.423 28.407 13.865
3.420 28.249 13.869
3.417 28.093 13.873
3.414 27.932 13.876
3.411 27.781 13.877
3.408 27.619 13.879
3.405 27.463 13.882
3.402 27.301 13.873
3.399 27.148 13.864
3.397 26.990 13.869
3.394 26.834 13.875
3.391 26.668 13.872
3.388 26.520 13.865
3.385 26.357 13.852
3.382 26.203 13.856
3.379 26.040 13.878
3.376 25.886 13.886
3.373 25.732 13.884
3.370 25.571 13.886
3.366 25.416 13.885
3.363 25.255 13.879
3.360 25.100 13.872
3.356 24.940 13.866
3.353 24.782 13.860
3.349 24.619 13.864
3.346 24.472 13.877
3.343 24.310 13.880
3.340 24.153 13.881
3.337 23.997 13.881
3.333 23.835 13.876
3.330 23.679 13.873
3.327 23.527 13.872
3.323 23.359 13.858
3.320 23.208 13.848
3.317 23.043 13.849
3.314 22.891 13.851
3.311 22.734 13.862
3.308 22.579 13.874
3.305 22.414 13.876
3.302 22.268 13.882
3.299 22.105 13.889
3.296 21.942 13.887
3.292 21.790 13.872
3.289 21.630 13.868
3.286 21.473 13.873
3.283 21.318 13.874
3.280 21.154 13.880
3.277 20.999 13.885
3.274 20.838 13.886
3.270 20.685 13.880
3.267 20.524 13.874
3.264 20.368 13.875
3.261 20.204 13.870
3.257 20.052 13.864
3.254 19.894 13.870
3.251 19.735 13.878
3.248 19.580 13.881
3.244 19.420 13.879
3.241 19.262 13.874
3.238 19.104 13.872
3.234 18.939 13.879
3.231 18.789 13.876
3.227 18.628 13.860
3.223 18.468 13.845
3.220 18.306 13.835
3.216 18.149 13.822
3.213 17.995 13.805
3.209 17.824 13.805
3.206 17.672 13.812
3.203 17.520 13.815
3.200 17.355 13.811
3.197 17.191 13.801
3.194 17.045 13.791
3.191 16.878 13.792
3.188 16.718 13.788
3.185 16.559 13.777
3.182 16.411 13.776
3.178 16.242 13.771
3.175 16.081 13.770
3.172 15.924 13.779
3.169 15.763 13.789
3.166 15.616 13.802
3.162 15.455 13.805
3.159 15.290 13.790
3.155 15.136 13.786
3.152 14.976 13.786
3.148 14.821 13.787
3.145 14.659 13.804
3.142 14.508 13.835
3.139 14.348 13.859
3.135 14.188 13.845
3.131 14.025 13.811
3.127 13.862 13.802
3.124 13.710 13.816
3.121 13.560 13.819
3.117 13.386 13.812
3.113 13.232 13.799
3.109 13.064 13.791
3.106 12.915 13.801
3.103 12.756 13.808
3.099 12.598 13.804
3.096 12.436 13.809
3.093 12.283 13.831
3.089 12.119 13.833
3.085 11.968 13.810
3.081 11.792 13.793
3.078 11.647 13.797
3.074 11.474 13.808
3.071 11.331 13.815
3.067 11.167 13.819
3.064 11.006 13.832
3.060 10.849 13.833
3.057 10.692 13.820
3.054 10.531 13.828
3.051 10.376 13.855
3.048 10.220 13.884
3.045 10.067 13.901
3.041 9.904 13.893
3.037 9.735 13.870
3.033 9.583 13.851
3.030 9.420 13.845
3.026 9.262 13.855
3.023 9.104 13.863
3.019 8.943 13.864
3.016 8.785 13.860
3.012 8.622 13.856
3.008 8.458 13.848
3.005 8.309 13.847
3.001 8.146 13.854
2.998 7.985 13.854
2.994 7.825 13.851
2.991 7.672 13.852
2.987 7.508 13.862
2.984 7.344 13.874
2.981 7.196 13.877
2.977 7.032 13.859
2.973 6.868 13.839
2.970 6.705 13.837
2.966 6.546 13.840
2.963 6.386 13.846
2.960 6.236 13.863
2.957 6.077 13.870
2.953 5.907 13.861
2.950 5.760 13.854
2.946 5.588 13.855
2.943 5.436 13.861
2.939 5.270 13.862
2.935 5.113 13.858
2.932 4.959 13.862
2.928 4.796 13.859
2.925 4.630 13.856
2.921 4.470 13.868
2.918 4.322 13.868
2.914 4.158 13.853
2.910 3.987 13.846
4.051 59.945 13.853
4.049 59.786 13.863
4.047 59.625 13.861
4.045 59.470 13.853
4.043 59.304 13.846
4.041 59.156 13.846
4.038 58.993 13.842
4.036 58.836 13.846
4.034 58.675 13.849
4.032 58.516 13.853
4.029 58.359 13.863
4.027 58.194 13.858
4.024 58.041 13.857
4.022 57.877 13.860
4.019 57.720 13.855
4.017 57.563 13.853
4.014 57.406 13.854
4.012 57.249 13.858
4.010 57.090 13.861
4.007 56.925 13.853
4.005 56.777 13.845
4.003 56.616 13.847
4.001 56.457 13.850
3.999 56.298 13.849
3.996 56.133 13.847
3.995 55.984 13.856
3.993 55.819 13.855
3.991 55.663 13.849
3.988 55.506 13.853
3.986 55.342 13.854
3.984 55.187 13.847
3.981 55.036 13.844
3.979 54.875 13.852
3.976 54.708 13.853
3.974 54.553 13.853
3.971 54.401 13.863
3.968 54.234 13.865
3.965 54.078 13.856
3.962 53.918 13.854
3.960 53.772 13.862
3.957 53.602 13.853
3.954 53.448 13.844
3.952 53.295 13.846
3.949 53.126 13.853
3.947 52.975 13.859
3.944 52.813 13.857
3.942 52.657 13.855
3.940 52.498 13.855
3.937 52.340 13.860
3.935 52.195 13.853
3.932 52.020 13.846
3.930 51.868 13.856
3.928 51.709 13.862
3.925 51.550 13.860
3.923 51.394 13.850
3.920 51.234 13.848
3.918 51.074 13.855
3.916 50.922 13.864
3.913 50.766 13.869
3.911 50.602 13.869
3.908 50.446 13.869
3.906 50.290 13.865
3.903 50.128 13.864
3.900 49.967 13.862
3.898 49.818 13.862
3.895 49.657 13.861
3.893 49.499 13.860
3.890 49.343 13.858
3.887 49.187 13.855
3.885 49.027 13.852
3.882 48.871 13.858
3.880 48.710 13.859
3.877 48.553 13.851
3.875 48.399 13.860
3.872 48.238 13.873
3.870 48.077 13.874
3.868 47.927 13.867
3.865 47.768 13.862
3.863 47.610 13.870
3.861 47.449 13.873
3.859 47.291 13.870
3.857 47.139 13.868
3.854 46.977 13.868
3.852 46.820 13.862
3.849 46.665 13.863
3.847 46.506 13.864
3.844 46.349 13.863
3.842 46.195 13.869
3.839 46.032 13.867
3.836 45.876 13.859
3.834 45.726 13.858
3.831 45.560 13.872
3.828 45.402 13.881
3.826 45.250 13.875
3.823 45.094 13.875
3.820 44.931 13.879
3.818 44.774 13.883
3.815 44.620 13.877
3.812 44.463 13.872
3.809 44.300 13.881
3.807 44.153 13.888
3.804 43.992 13.882
3.801 43.830 13.873
3.798 43.674 13.862
3.796 43.520 13.857
3.793 43.362 13.857
3.790 43.201 13.860
3.788 43.051 13.862
3.785 42.891 13.862
3.783 42.735 13.871
3.780 42.571 13.876
3.777 42.417 13.876
3.775 42.265 13.871
3.772 42.099 13.868
3.769 41.948 13.873
3.767 41.789 13.877
3.764 41.633 13.881
3.761 41.476 13.887
3.759 41.314 13.887
3.756 41.160 13.881
3.753 41.002 13.876
3.750 40.843 13.871
3.747 40.690 13.868
3.745 40.535 13.872
3.742 40.369 13.872
3.739 40.214 13.874
3.736 40.063 13.874
3.733 39.896 13.867
3.731 39.746 13.869
3.728 39.586 13.869
3.725 39.432 13.867
3.722 39.270 13.867
3.720 39.116 13.871
3.717 38.960 13.876
3.714 38.800 13.878
3.711 38.636 13.873
3.709 38.486 13.874
3.706 38.329 13.880
3.704 38.174 13.887
3.701 38.011 13.892
3.699 37.861 13.886
3.696 37.690 13.883
3.693 37.541 13.883
3.691 37.379 13.877
3.688 37.234 13.872
3.685 37.068 13.872
3.683 36.913 13.880
3.680 36.751 13.881
3.677 36.597 13.877
3.674 36.440 13.876
3.672 36.282 13.870
3.669 36.123 13.878
3.666 35.967 13.895
3.663 35.807 13.899
3.660 35.655 13.881
3.656 35.494 13.872
3.653 35.336 13.878
3.650 35.178 13.880
3.647 35.026 13.875
3.644 34.864 13.880
3.642 34.705 13.883
3.639 34.550 13.877
3.636 34.393 13.878
3.633 34.239 13.872
3.630 34.077 13.868
3.627 33.917 13.871
3.624 33.764 13.874
3.621 33.602 13.878
3.619 33.450 13.886
3.616 33.295 13.881
3.612 33.129 13.867
3.609 32.980 13.867
3.606 32.814 13.873
3.603 32.659 13.889
3.601 32.508 13.906
3.597 32.343 13.911
3.594 32.189 13.901
3.591 32.027 13.886
3.588 31.876 13.873
3.584 31.714 13.872
3.582 31.558 13.881
3.579 31.401 13.892
3.576 31.244 13.895
3.574 31.091 13.901
3.571 30.924 13.897
3.568 30.770 13.893
3.566 30.618 13.897
3.563 30.449 13.901
3.561 30.306 13.900
3.558 30.137 13.883
3.555 29.981 13.873
3.552 29.827 13.876
3.549 29.668 13.867
3.546 29.512 13.855
3.543 29.349 13.852
3.539 29.195 13.860
3.536 29.038 13.871
3.533 28.874 13.867
3.529 28.725 13.864
3.526 28.569 13.865
3.523 28.404 13.867
3.520 28.249 13.872
3.517 28.098 13.875
3.513 27.930 13.877
3.511 27.779 13.882
3.508 27.618 13.885
3.505 27.463 13.890
3.502 27.308 13.883
3.499 27.146 13.869
3.496 26.984 13.870
3.494 26.834 13.877
3.491 26.674 13.878
3.488 26.513 13.874
3.485 26.362 13.866
3.482 26.198 13.867
3.479 26.046 13.882
3.476 25.887 13.887
3.472 25.728 13.885
3.469 25.572 13.887
3.466 25.415 13.886
3.462 25.256 13.874
3.459 25.097 13.859
3.456 24.943 13.854
3.452 24.774 13.851
3.449 24.628 13.861
3.446 24.468 13.875
3.443 24.309 13.882
3.440 24.153 13.886
3.436 23.997 13.885
3.433 23.839 13.882
3.430 23.680 13.880
3.427 23.520 13.878
3.423 23.369 13.859
3.420 23.197 13.844
3.416 23.045 13.843
3.414 22.894 13.850
3.411 22.735 13.862
3.407 22.576 13.870
3.404 22.418 13.874
3.401 22.254 13.880
3.398 22.104 13.890
3.395 21.947 13.889
3.392 21.788 13.879
3.389 21.632 13.876
3.386 21.472 13.873
3.382 21.314 13.878
3.379 21.157 13.889
3.376 21.003 13.892
3.373 20.843 13.894
3.370 20.685 13.888
3.367 20.522 13.878
3.363 20.367 13.877
3.360 20.208 13.873
3.357 20.057 13.869
3.354 19.887 13.876
3.351 19.742 13.879
3.347 19.572 13.879
3.344 19.419 13.879
3.340 19.257 13.868
3.337 19.103 13.867
3.334 18.950 13.876
3.330 18.787 13.871
3.326 18.623 13.857
3.323 18.467 13.850
3.319 18.307 13.846
3.316 18.151 13.836
3.312 17.991 13.815
3.309 17.835 13.812
3.306 17.675 13.823
3.303 17.509 13.821
3.300 17.359 13.816
3.297 17.199 13.804
3.293 17.035 13.795
3.291 16.880 13.796
3.287 16.721 13.788
3.284 16.565 13.777
3.281 16.396 13.775
3.278 16.246 13.773
3.275 16.079 13.772
3.271 15.924 13.776
3.268 15.772 13.781
3.265 15.612 13.789
3.262 15.449 13.794
3.258 15.294 13.786
3.254 15.134 13.783
3.251 14.971 13.784
3.248 14.820 13.788
3.244 14.658 13.805
3.241 14.505 13.837
3.238 14.351 13.859
3.234 14.185 13.840
3.230 14.029 13.804
3.226 13.861 13.789
3.223 13.714 13.799
3.220 13.547 13.809
3.216 13.395 13.811
3.212 13.221 13.794
3.209 13.078 13.787
3.206 12.911 13.799
3.202 12.753 13.806
3.199 12.599 13.802
3.195 12.436 13.810
3.192 12.284 13.835
3.188 12.116 13.838
3.184 11.959 13.813
3.180 11.795 13.797
3.177 11.646 13.803
3.173 11.480 13.809
3.170 11.325 13.816
3.167 11.167 13.827
3.164 11.018 13.841
3.160 10.847 13.845
3.156 10.692 13.832
3.153 10.531 13.837
3.150 10.374 13.862
3.147 10.233 13.893
3.144 10.054 13.905
3.140 9.901 13.891
3.137 9.748 13.871
3.133 9.580 13.856
3.129 9.420 13.852
3.126 9.258 13.860
3.122 9.099 13.867
3.119 8.947 13.865
3.115 8.788 13.860
3.112 8.621 13.860
3.108 8.467 13.856
3.104 8.304 13.859
3.101 8.144 13.863
3.097 7.988 13.859
3.094 7.831 13.852
3.090 7.666 13.851
3.087 7.504 13.863
3.083 7.351 13.876
3.080 7.193 13.877
3.076 7.030 13.861
3.073 6.868 13.842
3.069 6.707 13.835
3.066 6.546 13.838
3.063 6.393 13.848
3.059 6.231 13.868
3.056 6.084 13.880
3.052 5.910 13.871
3.049 5.755 13.856
3.045 5.589 13.851
3.042 5.430 13.853
3.038 5.275 13.857
3.035 5.118 13.859
3.031 4.953 13.862
3.028 4.790 13.862
3.024 4.632 13.860
3.020 4.476 13.870
3.017 4.318 13.867
3.013 4.148 13.848
3.009 3.991 13.840
4.150 59.946 13.855
4.148 59.783 13.862
4.146 59.624 13.863
4.144 59.471 13.860
4.142 59.310 13.854
4.140 59.151 13.852
4.137 58.990 13.845
4.135 58.837 13.843
4.133 58.675 13.848
4.131 58.509 13.855
4.128 58.358 13.865
4.126 58.197 13.859
4.123 58.038 13.856
4.121 57.880 13.859
4.118 57.722 13.859
4.116 57.566 13.857
4.113 57.405 13.851
4.111 57.246 13.855
4.109 57.088 13.859
4.106 56.929 13.853
4.104 56.776 13.845
4.102 56.613 13.844
4.100 56.452 13.849
4.098 56.296 13.855
4.096 56.139 13.858
4.094 55.980 13.861
4.092 55.819 13.856
4.090 55.663 13.851
4.087 55.505 13.852
4.085 55.349 13.853
4.083 55.190 13.847
4.080 55.029 13.840
4.078 54.873 13.848
4.075 54.715 13.854
4.073 54.557 13.853
4.070 54.389 13.862
4.067 54.240 13.865
4.064 54.077 13.855
4.062 53.926 13.855
4.059 53.761 13.859
4.056 53.606 13.850
4.053 53.447 13.843
4.051 53.295 13.850
4.048 53.130 13.861
4.046 52.969 13.865
4.043 52.817 13.865
4.041 52.659 13.861
4.039 52.497 13.863
4.036 52.337 13.860
4.034 52.183 13.855
4.031 52.024 13.852
4.029 51.870 13.857
4.027 51.708 13.862
4.024 51.550 13.858
4.022 51.389 13.853
4.020 51.246 13.857
4.017 51.072 13.862
4.015 50.923 13.866
4.012 50.758 13.865
4.010 50.608 13.867
4.007 50.442 13.869
4.005 50.289 13.866
4.002 50.132 13.864
4.000 49.973 13.864
3.997 49.814 13.864
3.994 49.657 13.862
3.992 49.502 13.858
3.989 49.343 13.858
3.986 49.186 13.858
3.984 49.021 13.855
3.981 48.868 13.858
3.979 48.715 13.858
3.976 48.552 13.848
3.974 48.399 13.856
3.971 48.239 13.870
3.969 48.081 13.869
3.967 47.924 13.860
3.964 47.763 13.861
3.962 47.604 13.863
3.960 47.456 13.867
3.958 47.294 13.865
3.955 47.135 13.862
3.953 46.980 13.868
3.951 46.818 13.867
3.949 46.666 13.872
3.946 46.509 13.872
3.943 46.351 13.865
3.941 46.192 13.869
3.938 46.030 13.871
3.936 45.881 13.863
3.933 45.718 13.861
3.930 45.561 13.874
3.927 45.405 13.877
3.925 45.251 13.868
3.922 45.088 13.868
3.919 44.934 13.869
3.916 44.776 13.873
3.914 44.621 13.875
3.911 44.461 13.870
3.908 44.309 13.877
3.906 44.144 13.885
3.903 43.992 13.883
3.900 43.833 13.873
3.897 43.675 13.865
3.895 43.518 13.859
3.892 43.363 13.858
3.889 43.204 13.862
3.887 43.052 13.864
3.884 42.886 13.866
3.882 42.734 13.874
3.879 42.580 13.876
3.876 42.413 13.870
3.874 42.265 13.867
3.871 42.097 13.869
3.868 41.945 13.873
3.866 41.792 13.876
3.863 41.629 13.878
3.860 41.477 13.885
3.858 41.316 13.888
3.855 41.163 13.882
3.852 41.000 13.876
3.849 40.846 13.870
3.846 40.686 13.870
3.844 40.531 13.875
3.841 40.371 13.870
3.838 40.217 13.869
3.835 40.055 13.873
3.832 39.907 13.869
3.830 39.744 13.871
3.827 39.583 13.874
3.824 39.431 13.876
3.821 39.273 13.875
3.819 39.117 13.875
3.816 38.956 13.878
3.813 38.796 13.879
3.811 38.646 13.875
3.808 38.487 13.875
3.805 38.328 13.877
3.803 38.170 13.882
3.800 38.009 13.885
3.797 37.853 13.881
3.795 37.702 13.882
3.792 37.544 13.888
3.790 37.379 13.884
3.787 37.224 13.875
3.785 37.073 13.876
3.782 36.905 13.883
3.779 36.759 13.886
3.776 36.593 13.880
3.774 36.438 13.879
3.771 36.283 13.875
3.768 36.124 13.880
3.765 35.974 13.895
3.762 35.802 13.895
3.759 35.654 13.878
3.756 35.497 13.875
3.753 35.334 13.886
3.750 35.180 13.887
3.747 35.022 13.881
3.744 34.866 13.883
3.741 34.707 13.881
3.738 34.550 13.877
3.735 34.394 13.883
3.732 34.236 13.881
3.729 34.077 13.877
3.726 33.917 13.880
3.723 33.763 13.881
3.721 33.606 13.883
3.718 33.450 13.887
3.715 33.294 13.878
3.711 33.128 13.869
3.709 32.976 13.873
3.705 32.815 13.880
3.703 32.663 13.893
3.700 32.505 13.903
3.696 32.345 13.905
3.693 32.188 13.892
3.690 32.032 13.882
3.687 31.872 13.879
3.684 31.718 13.879
3.681 31.558 13.886
3.678 31.399 13.890
3.675 31.242 13.894
3.673 31.086 13.896
3.670 30.933 13.895
3.667 30.771 13.897
3.665 30.612 13.895
3.662 30.457 13.898
3.660 30.295 13.898
3.657 30.146 13.886
3.654 29.981 13.876
3.651 29.828 13.880
3.648 29.660 13.869
3.645 29.515 13.854
3.642 29.346 13.852
3.639 29.196 13.853
3.635 29.042 13.863
3.632 28.879 13.868
3.629 28.722 13.866
3.625 28.565 13.872
3.622 28.403 13.879
3.619 28.254 13.876
3.616 28.090 13.876
3.613 27.937 13.880
3.610 27.776 13.884
3.607 27.621 13.889
3.604 27.466 13.896
3.601 27.303 13.889
3.598 27.146 13.873
3.595 26.987 13.871
3.593 26.833 13.877
3.590 26.677 13.879
3.587 26.520 13.881
3.584 26.356 13.878
3.581 26.200 13.875
3.578 26.045 13.881
3.575 25.888 13.881
3.571 25.726 13.880
3.568 25.570 13.886
3.565 25.414 13.884
3.562 25.262 13.869
3.558 25.090 13.854
3.555 24.938 13.848
3.551 24.782 13.849
3.548 24.626 13.858
3.545 24.465 13.871
3.542 24.313 13.878
3.539 24.152 13.884
3.535 23.996 13.884
3.532 23.839 13.884
3.529 23.682 13.882
3.526 23.518 13.876
3.522 23.361 13.860
3.519 23.203 13.844
3.516 23.044 13.844
3.513 22.894 13.852
3.510 22.732 13.862
3.507 22.578 13.869
3.503 22.415 13.870
3.501 22.265 13.877
3.498 22.105 13.890
3.494 21.945 13.895
3.491 21.791 13.889
3.488 21.625 13.885
3.485 21.475 13.879
3.482 21.313 13.880
3.479 21.164 13.889
3.476 20.999 13.892
3.472 20.842 13.897
3.469 20.684 13.890
3.466 20.529 13.880
3.463 20.366 13.876
3.459 20.204 13.869
3.456 20.051 13.867
3.453 19.894 13.875
3.450 19.732 13.881
3.447 19.584 13.882
3.443 19.421 13.879
3.440 19.260 13.869
3.436 19.097 13.867
3.433 18.947 13.873
3.429 18.788 13.869
3.426 18.627 13.863
3.422 18.469 13.863
3.419 18.312 13.870
3.416 18.153 13.867
3.412 17.992 13.842
3.409 17.835 13.835
3.406 17.677 13.838
3.402 17.512 13.828
3.399 17.359 13.816
3.396 17.195 13.804
3.393 17.037 13.800
3.390 16.885 13.808
3.387 16.718 13.799
3.384 16.559 13.789
3.381 16.409 13.786
3.377 16.241 13.779
3.374 16.086 13.776
3.371 15.921 13.777
3.368 15.772 13.777
3.364 15.609 13.784
3.361 15.454 13.792
3.357 15.289 13.786
3.354 15.132 13.780
3.350 14.976 13.782
3.347 14.819 13.784
3.343 14.661 13.798
3.340 14.500 13.826
3.337 14.346 13.841
3.333 14.187 13.823
3.329 14.024 13.792
3.326 13.864 13.781
3.322 13.704 13.786
3.319 13.549 13.797
3.315 13.390 13.802
3.312 13.231 13.789
3.308 13.068 13.781
3.305 12.908 13.793
3.301 12.754 13.803
3.298 12.599 13.803
3.294 12.439 13.807
3.291 12.277 13.833
3.288 12.130 13.839
3.284 11.956 13.814
3.280 11.798 13.807
3.277 11.644 13.817
3.273 11.490 13.820
3.270 11.326 13.828
3.266 11.166 13.840
3.263 11.017 13.857
3.260 10.851 13.865
3.256 10.696 13.857
3.253 10.532 13.856
3.250 10.380 13.876
3.247 10.227 13.902
3.243 10.068 13.903
3.239 9.903 13.885
3.236 9.736 13.870
3.232 9.580 13.863
3.229 9.423 13.861
3.225 9.262 13.866
3.222 9.106 13.872
3.218 8.945 13.869
3.215 8.785 13.865
3.211 8.620 13.866
3.208 8.472 13.870
3.204 8.312 13.871
3.200 8.148 13.874
3.197 7.986 13.867
3.193 7.825 13.855
3.189 7.666 13.856
3.186 7.509 13.862
3.183 7.358 13.873
3.179 7.191 13.878
3.176 7.025 13.862
3.172 6.867 13.845
3.169 6.709 13.839
3.165 6.550 13.841
3.162 6.388 13.852
3.159 6.235 13.876
3.156 6.080 13.889
3.152 5.914 13.878
3.148 5.753 13.859
3.144 5.583 13.847
3.141 5.436 13.848
3.138 5.271 13.856
3.134 5.117 13.862
3.131 4.954 13.865
3.127 4.799 13.864
3.123 4.637 13.860
3.120 4.481 13.868
3.116 4.308 13.862
3.112 4.152 13.843
3.108 3.994 13.838
4.250 59.938 13.856
4.248 59.786 13.868
4.246 59.623 13.872
4.244 59.465 13.870
4.241 59.308 13.863
4.239 59.154 13.857
4.237 58.990 13.846
4.235 58.833 13.844
4.233 58.680 13.846
4.230 58.517 13.854
4.228 58.356 13.862
4.225 58.195 13.852
4.223 58.041 13.849
4.221 57.883 13.857
4.218 57.720 13.863
4.215 57.562 13.863
4.213 57.412 13.853
4.210 57.244 13.856
4.208 57.095 13.862
4.206 56.929 13.856
4.203 56.768 13.845
4.201 56.614 13.839
4.199 56.460 13.847
4.197 56.293 13.858
4.195 56.142 13.863
4.193 55.975 13.864
4.191 55.823 13.859
4.189 55.663 13.851
4.187 55.502 13.852
4.185 55.347 13.857
4.182 55.190 13.852
4.180 55.033 13.845
4.177 54.868 13.852
4.175 54.709 13.857
4.172 54.562 13.853
4.170 54.400 13.856
4.167 54.231 13.859
4.164 54.080 13.854
4.161 53.923 13.857
4.158 53.763 13.863
4.156 53.610 13.854
4.153 53.444 13.847
4.150 53.291 13.853
4.148 53.130 13.862
4.145 52.971 13.865
4.143 52.815 13.863
4.141 52.657 13.862
4.138 52.496 13.865
4.136 52.348 13.863
4.133 52.178 13.862
4.131 52.025 13.862
4.129 51.869 13.863
4.126 51.713 13.862
4.124 51.552 13.853
4.121 51.391 13.853
4.119 51.235 13.862
4.117 51.077 13.866
4.114 50.926 13.866
4.112 50.756 13.862
4.109 50.604 13.865
4.107 50.445 13.866
4.104 50.291 13.861
4.102 50.131 13.861
4.099 49.971 13.864
4.097 49.815 13.867
4.094 49.656 13.859
4.091 49.498 13.853
4.089 49.346 13.856
4.086 49.185 13.857
4.083 49.028 13.860
4.081 48.871 13.862
4.078 48.710 13.860
4.076 48.556 13.856
4.073 48.393 13.862
4.071 48.238 13.870
4.069 48.082 13.867
4.066 47.933 13.855
4.064 47.764 13.853
4.062 47.613 13.859
4.059 47.446 13.860
4.057 47.294 13.864
4.055 47.138 13.866
4.053 46.974 13.874
4.051 46.823 13.879
4.048 46.664 13.881
4.046 46.503 13.878
4.043 46.354 13.864
4.040 46.192 13.865
4.038 46.032 13.871
4.035 45.880 13.864
4.032 45.722 13.863
4.030 45.561 13.870
4.027 45.408 13.872
4.024 45.249 13.860
4.021 45.091 13.858
4.019 44.935 13.863
4.016 44.784 13.871
4.013 44.612 13.877
4.011 44.462 13.870
4.008 44.310 13.875
4.005 44.144 13.880
4.003 43.989 13.880
4.000 43.836 13.877
3.997 43.673 13.871
3.994 43.520 13.863
3.992 43.363 13.863
3.989 43.204 13.867
3.986 43.049 13.871
3.984 42.893 13.876
3.981 42.727 13.882
3.979 42.576 13.884
3.976 42.422 13.877
3.973 42.256 13.875
3.971 42.103 13.877
3.968 41.948 13.876
3.965 41.790 13.877
3.962 41.630 13.873
3.960 41.476 13.878
3.957 41.316 13.884
3.954 41.160 13.883
3.952 40.999 13.877
3.949 40.847 13.873
3.946 40.686 13.878
3.943 40.535 13.876
3.940 40.374 13.868
3.937 40.216 13.862
3.935 40.055 13.866
3.932 39.906 13.866
3.929 39.742 13.869
3.927 39.592 13.878
3.924 39.423 13.884
3.921 39.276 13.881
3.918 39.110 13.876
3.916 38.957 13.877
3.913 38.802 13.877
3.910 38.642 13.877
3.908 38.482 13.878
3.905 38.329 13.878
3.902 38.175 13.881
3.900 38.009 13.881
3.897 37.857 13.882
3.895 37.702 13.890
3.892 37.539 13.895
3.889 37.383 13.888
3.887 37.227 13.876
3.884 37.070 13.876
3.881 36.910 13.882
3.879 36.753 13.882
3.876 36.598 13.880
3.873 36.440 13.881
3.870 36.279 13.874
3.867 36.128 13.879
3.865 35.964 13.893
3.862 35.814 13.891
3.858 35.648 13.879
3.855 35.495 13.878
3.852 35.341 13.889
3.849 35.176 13.891
3.846 35.023 13.882
3.843 34.864 13.881
3.840 34.707 13.881
3.837 34.551 13.877
3.834 34.391 13.882
3.832 34.238 13.885
3.829 34.078 13.881
3.826 33.918 13.885
3.823 33.761 13.884
3.820 33.611 13.886
3.817 33.449 13.886
3.814 33.288 13.876
3.811 33.134 13.876
3.808 32.980 13.880
3.805 32.820 13.887
3.802 32.660 13.896
3.799 32.502 13.899
3.796 32.348 13.896
3.792 32.181 13.884
3.789 32.034 13.878
3.786 31.870 13.880
3.783 31.720 13.882
3.780 31.556 13.888
3.778 31.400 13.889
3.775 31.249 13.892
3.772 31.081 13.895
3.770 30.930 13.898
3.767 30.772 13.902
3.764 30.613 13.900
3.762 30.455 13.897
3.759 30.301 13.895
3.756 30.139 13.886
3.754 29.983 13.876
3.751 29.826 13.878
3.748 29.670 13.870
3.744 29.501 13.857
3.741 29.360 13.852
3.738 29.194 13.852
3.735 29.034 13.862
3.732 28.882 13.871
3.728 28.720 13.876
3.725 28.567 13.883
3.722 28.407 13.888
3.719 28.255 13.883
3.715 28.093 13.877
3.712 27.933 13.880
3.709 27.778 13.881
3.707 27.620 13.889
3.704 27.463 13.897
3.701 27.302 13.891
3.698 27.152 13.876
3.695 26.993 13.876
3.692 26.824 13.879
3.690 26.676 13.878
3.687 26.519 13.882
3.684 26.357 13.884
3.681 26.203 13.880
3.677 26.043 13.880
3.674 25.885 13.880
3.671 25.734 13.879
3.668 25.576 13.884
3.664 25.407 13.878
3.661 25.251 13.862
3.657 25.100 13.847
3.654 24.937 13.846
3.651 24.786 13.851
3.648 24.623 13.857
3.645 24.472 13.865
3.641 24.311 13.876
3.638 24.149 13.881
3.635 23.997 13.883
3.632 23.836 13.886
3.629 23.678 13.882
3.625 23.526 13.872
3.622 23.363 13.853
3.618 23.204 13.838
3.615 23.052 13.843
3.612 22.885 13.852
3.609 22.732 13.866
3.606 22.574 13.874
3.603 22.423 13.873
3.600 22.259 13.876
3.597 22.106 13.888
3.594 21.950 13.894
3.591 21.785 13.892
3.588 21.632 13.886
3.585 21.476 13.880
3.581 21.312 13.879
3.578 21.157 13.885
3.575 21.000 13.887
3.572 20.844 13.894
3.569 20.684 13.888
3.565 20.527 13.879
3.562 20.364 13.876
3.559 20.211 13.871
3.556 20.054 13.870
3.553 19.893 13.878
3.549 19.729 13.884
3.546 19.583 13.884
3.543 19.418 13.880
3.539 19.259 13.867
3.536 19.102 13.863
3.532 18.946 13.869
3.529 18.784 13.864
3.525 18.627 13.864
3.522 18.475 13.875
3.519 18.312 13.890
3.516 18.157 13.893
3.512 17.994 13.876
3.509 17.836 13.865
3.506 17.681 13.861
3.502 17.517 13.845
3.499 17.358 13.821
3.495 17.199 13.806
3.492 17.035 13.805
3.490 16.886 13.811
3.487 16.720 13.810
3.483 16.557 13.804
3.480 16.408 13.795
3.477 16.244 13.788
3.474 16.083 13.783
3.471 15.934 13.781
3.467 15.762 13.782
3.464 15.614 13.792
3.461 15.452 13.800
3.457 15.294 13.792
3.453 15.135 13.779
3.450 14.970 13.776
3.446 14.818 13.780
3.443 14.660 13.795
3.440 14.510 13.816
3.436 14.333 13.824
3.433 14.192 13.806
3.429 14.023 13.784
3.425 13.866 13.777
3.422 13.698 13.779
3.418 13.542 13.792
3.415 13.394 13.803
3.411 13.232 13.794
3.408 13.068 13.785
3.404 12.916 13.794
3.401 12.756 13.805
3.397 12.590 13.803
3.394 12.443 13.808
3.391 12.275 13.831
3.387 12.127 13.834
3.383 11.955 13.815
3.380 11.806 13.818
3.376 11.641 13.832
3.373 11.486 13.834
3.370 11.336 13.842
3.366 11.175 13.856
3.363 11.008 13.869
3.360 10.860 13.879
3.356 10.695 13.876
3.352 10.538 13.873
3.349 10.379 13.886
3.346 10.225 13.902
3.343 10.063 13.896
3.339 9.900 13.878
3.335 9.739 13.868
3.332 9.587 13.868
3.328 9.417 13.866
3.325 9.272 13.866
3.321 9.100 13.869
3.318 8.944 13.870
3.314 8.784 13.869
3.311 8.633 13.873
3.307 8.461 13.872
3.304 8.307 13.875
3.300 8.151 13.878
3.296 7.987 13.871
3.293 7.830 13.862
3.289 7.664 13.861
3.286 7.514 13.868
3.282 7.353 13.873
3.279 7.190 13.878
3.275 7.028 13.871
3.272 6.877 13.857
3.268 6.706 13.851
3.265 6.553 13.851
3.261 6.387 13.857
3.258 6.231 13.878
3.255 6.082 13.892
3.252 5.920 13.879
3.248 5.746 13.859
3.244 5.596 13.845
3.241 5.428 13.848
3.237 5.280 13.858
3.234 5.109 13.864
3.230 4.954 13.868
3.227 4.799 13.864
3.223 4.632 13.856
3.219 4.477 13.860
3.216 4.314 13.856
3.212 4.151 13.839
3.208 3.990 13.842
4.349 59.942 13.859
4.347 59.779 13.870
4.345 59.627 13.874
4.343 59.468 13.874
4.341 59.304 13.869
4.339 59.146 13.861
4.337 58.996 13.851
4.334 58.831 13.849
4.332 58.670 13.854
4.330 58.517 13.861
4.328 58.360 13.867
4.325 58.201 13.855
4.322 58.032 13.850
4.320 57.882 13.860
4.318 57.730 13.864
4.315 57.560 13.860
4.312 57.400 13.850
4.310 57.247 13.852
4.308 57.089 13.861
4.305 56.933 13.861
4.303 56.770 13.852
4.301 56.617 13.848
4.299 56.452 13.856
4.297 56.298 13.865
4.295 56.126 13.867
4.293 55.984 13.865
4.291 55.822 13.855
4.289 55.662 13.849
4.286 55.500 13.852
4.284 55.351 13.861
4.282 55.192 13.858
4.279 55.024 13.852
4.277 54.873 13.855
4.275 54.715 13.855
4.272 54.551 13.850
4.269 54.399 13.849
4.266 54.238 13.852
4.263 54.085 13.852
4.261 53.915 13.861
4.258 53.761 13.867
4.255 53.606 13.854
4.253 53.452 13.847
4.250 53.289 13.852
4.248 53.135 13.859
4.245 52.967 13.860
4.242 52.814 13.859
4.240 52.659 13.858
4.238 52.499 13.858
4.235 52.339 13.859
4.233 52.188 13.863
4.231 52.021 13.860
4.228 51.868 13.856
4.226 51.709 13.853
4.223 51.552 13.847
4.221 51.396 13.850
4.219 51.233 13.863
4.216 51.081 13.870
4.214 50.912 13.862
4.211 50.767 13.855
4.209 50.602 13.858
4.206 50.451 13.861
4.204 50.284 13.858
4.201 50.131 13.859
4.199 49.970 13.870
4.196 49.817 13.871
4.193 49.656 13.861
4.191 49.500 13.853
4.188 49.345 13.856
4.186 49.184 13.864
4.183 49.027 13.862
4.180 48.871 13.864
4.178 48.710 13.863
4.175 48.552 13.861
4.173 48.396 13.869
4.171 48.239 13.876
4.168 48.079 13.870
4.166 47.926 13.853
4.163 47.764 13.853
4.161 47.609 13.857
4.159 47.458 13.857
4.157 47.287 13.862
4.155 47.137 13.871
4.153 46.983 13.879
4.150 46.816 13.883
4.148 46.665 13.888
4.145 46.508 13.879
4.142 46.346 13.866
4.140 46.192 13.867
4.137 46.032 13.875
4.135 45.882 13.870
4.132 45.717 13.866
4.129 45.569 13.873
4.126 45.400 13.869
4.124 45.252 13.856
4.121 45.091 13.855
4.118 44.931 13.863
4.116 44.777 13.874
4.113 44.622 13.879
4.110 44.462 13.874
4.107 44.303 13.877
4.105 44.148 13.882
4.102 43.992 13.884
4.099 43.832 13.881
4.097 43.675 13.875
4.094 43.521 13.869
4.091 43.361 13.864
4.089 43.204 13.872
4.086 43.048 13.877
4.083 42.887 13.880
4.081 42.734 13.887
4.078 42.577 13.886
4.075 42.416 13.881
4.073 42.260 13.879
4.070 42.100 13.880
4.068 41.947 13.884
4.065 41.787 13.878
4.062 41.636 13.871
4.059 41.474 13.873
4.057 41.316 13.875
4.054 41.155 13.877
4.051 41.010 13.871
4.048 40.843 13.873
4.046 40.687 13.878
4.043 40.530 13.879
4.040 40.376 13.870
4.037 40.213 13.863
4.034 40.063 13.867
4.031 39.895 13.863
4.029 39.744 13.867
4.026 39.586 13.879
4.023 39.431 13.882
4.021 39.270 13.882
4.018 39.117 13.879
4.015 38.957 13.876
4.012 38.800 13.875
4.010 38.644 13.880
4.007 38.486 13.881
4.004 38.327 13.878
4.002 38.167 13.877
3.999 38.015 13.880
3.997 37.852 13.887
3.994 37.696 13.895
3.992 37.547 13.902
3.989 37.380 13.895
3.986 37.223 13.878
3.984 37.072 13.875
3.981 36.908 13.879
3.978 36.754 13.878
3.976 36.599 13.880
3.973 36.436 13.884
3.970 36.285 13.878
3.967 36.126 13.884
3.964 35.966 13.895
3.961 35.807 13.890
3.958 35.656 13.884
3.955 35.491 13.881
3.952 35.339 13.890
3.949 35.176 13.892
3.946 35.023 13.884
3.943 34.869 13.883
3.940 34.707 13.881
3.937 34.546 13.879
3.934 34.396 13.884
3.931 34.234 13.890
3.928 34.079 13.888
3.925 33.921 13.888
3.923 33.758 13.886
3.920 33.606 13.884
3.917 33.447 13.879
3.914 33.290 13.869
3.911 33.137 13.875
3.908 32.969 13.881
3.905 32.822 13.888
3.902 32.664 13.899
3.899 32.498 13.898
3.895 32.347 13.893
3.892 32.191 13.881
3.889 32.030 13.878
3.886 31.878 13.883
3.883 31.718 13.883
3.880 31.552 13.891
3.877 31.403 13.890
3.874 31.243 13.889
3.872 31.088 13.894
3.869 30.921 13.897
3.867 30.777 13.900
3.864 30.610 13.897
3.861 30.455 13.889
3.859 30.301 13.887
3.856 30.137 13.883
3.853 29.986 13.875
3.850 29.826 13.881
3.847 29.668 13.878
3.844 29.508 13.868
3.841 29.352 13.861
3.838 29.199 13.860
3.835 29.035 13.867
3.831 28.881 13.877
3.828 28.720 13.888
3.825 28.564 13.890
3.822 28.411 13.894
3.818 28.250 13.889
3.815 28.086 13.877
3.812 27.940 13.878
3.809 27.778 13.876
3.806 27.625 13.883
3.803 27.457 13.895
3.800 27.305 13.893
3.798 27.147 13.882
3.795 26.995 13.881
3.792 26.830 13.880
3.789 26.671 13.879
3.786 26.518 13.883
3.783 26.358 13.889
3.780 26.202 13.889
3.777 26.043 13.885
3.774 25.889 13.881
3.771 25.732 13.882
3.767 25.565 13.886
3.764 25.421 13.881
3.760 25.254 13.865
3.757 25.091 13.854
3.754 24.939 13.855
3.751 24.784 13.860
3.747 24.627 13.863
3.744 24.465 13.866
3.741 24.314 13.876
3.738 24.153 13.878
3.735 23.997 13.879
3.731 23.835 13.888
3.728 23.676 13.879
3.725 23.523 13.865
3.721 23.361 13.849
3.718 23.200 13.839
3.715 23.053 13.848
3.712 22.892 13.861
3.709 22.733 13.873
3.706 22.572 13.878
3.703 22.420 13.876
3.700 22.259 13.879
3.697 22.107 13.886
3.694 21.947 13.891
3.690 21.787 13.891
3.687 21.628 13.889
3.684 21.473 13.876
3.681 21.318 13.876
3.678 21.153 13.881
3.675 21.003 13.878
3.671 20.843 13.884
3.668 20.682 13.882
3.665 20.526 13.877
3.662 20.370 13.878
3.658 20.206 13.873
3.655 20.047 13.874
3.652 19.894 13.880
3.649 19.739 13.885
3.646 19.573 13.888
3.642 19.426 13.888
3.639 19.257 13.879
3.635 19.105 13.873
3.632 18.947 13.876
3.628 18.782 13.868
3.625 18.627 13.865
3.622 18.476 13.881
3.619 18.311 13.904
3.615 18.157 13.910
3.612 17.998 13.904
3.609 17.843 13.898
3.606 17.683 13.890
3.602 17.519 13.870
3.598 17.355 13.840
3.595 17.205 13.817
3.592 17.038 13.809
3.589 16.882 13.809
3.586 16.718 13.810
3.583 16.562 13.804
3.580 16.401 13.801
3.577 16.251 13.795
3.573 16.081 13.781
3.570 15.930 13.778
3.567 15.766 13.783
3.563 15.614 13.791
3.560 15.451 13.803
3.556 15.288 13.798
3.553 15.134 13.783
3.549 14.977 13.775
3.546 14.820 13.782
3.542 14.657 13.797
3.539 14.498 13.806
3.536 14.346 13.808
3.532 14.181 13.794
3.528 14.024 13.778
3.525 13.866 13.777
3.521 13.700 13.782
3.518 13.552 13.797
3.515 13.388 13.809
3.511 13.230 13.804
3.507 13.068 13.795
3.504 12.914 13.797
3.501 12.758 13.804
3.497 12.590 13.803
3.493 12.436 13.810
3.490 12.289 13.830
3.486 12.115 13.829
3.483 11.966 13.818
3.479 11.798 13.832
3.476 11.652 13.847
3.473 11.493 13.847
3.469 11.325 13.852
3.466 11.169 13.865
3.462 11.017 13.875
3.459 10.857 13.884
3.456 10.700 13.884
3.452 10.537 13.882
3.449 10.385 13.889
3.446 10.220 13.897
3.442 10.065 13.888
3.438 9.896 13.868
3.435 9.745 13.864
3.431 9.582 13.872
3.428 9.426 13.867
3.424 9.256 13.864
3.421 9.105 13.868
3.417 8.941 13.871
3.414 8.784 13.873
3.410 8.633 13.872
3.407 8.468 13.870
3.403 8.303 13.873
3.400 8.150 13.878
3.396 7.992 13.874
3.392 7.828 13.869
3.389 7.670 13.870
3.385 7.510 13.870
3.382 7.351 13.872
3.378 7.187 13.875
3.375 7.037 13.870
3.371 6.865 13.866
3.368 6.713 13.867
3.365 6.556 13.864
3.361 6.395 13.865
3.358 6.232 13.880
3.355 6.076 13.892
3.351 5.918 13.879
3.347 5.751 13.859
3.344 5.591 13.848
3.340 5.435 13.852
3.337 5.275 13.862
3.333 5.111 13.864
3.330 4.956 13.867
3.326 4.790 13.862
3.322 4.640 13.853
3.319 4.477 13.857
3.315 4.311 13.854
3.311 4.149 13.847
3.307 3.990 13.852
4.449 59.946 13.861
4.447 59.782 13.869
4.445 59.617 13.875
4.443 59.469 13.873
4.441 59.301 13.869
4.439 59.155 13.860
4.436 58.992 13.855
4.434 58.839 13.856
4.432 58.662 13.858
4.429 58.512 13.866
4.427 58.360 13.867
4.425 58.198 13.854
4.422 58.037 13.855
4.420 57.886 13.866
4.417 57.717 13.866
4.415 57.564 13.861
4.412 57.406 13.852
4.410 57.252 13.852
4.407 57.082 13.862
4.405 56.929 13.864
4.403 56.768 13.855
4.401 56.617 13.853
4.398 56.450 13.854
4.396 56.300 13.861
4.394 56.136 13.862
4.392 55.979 13.855
4.390 55.821 13.851
4.388 55.663 13.847
4.386 55.511 13.854
4.384 55.345 13.865
4.382 55.181 13.865
4.379 55.030 13.859
4.377 54.870 13.860
4.374 54.711 13.861
4.371 54.556 13.850
4.369 54.399 13.851
4.366 54.234 13.853
4.363 54.082 13.852
4.360 53.921 13.863
4.358 53.766 13.867
4.355 53.604 13.854
4.352 53.448 13.846
4.350 53.296 13.849
4.347 53.128 13.854
4.345 52.972 13.856
4.342 52.815 13.856
4.340 52.658 13.855
4.337 52.503 13.852
4.335 52.334 13.855
4.333 52.184 13.858
4.330 52.032 13.856
4.328 51.861 13.850
4.325 51.712 13.847
4.323 51.553 13.847
4.320 51.393 13.848
4.318 51.239 13.862
4.316 51.074 13.870
4.313 50.919 13.863
4.311 50.761 13.858
4.308 50.602 13.862
4.306 50.452 13.862
4.303 50.289 13.859
4.301 50.128 13.864
4.298 49.973 13.876
4.296 49.812 13.876
4.293 49.658 13.865
4.291 49.506 13.857
4.288 49.335 13.857
4.285 49.188 13.868
4.283 49.023 13.868
4.280 48.873 13.865
4.277 48.704 13.866
4.275 48.558 13.863
4.273 48.396 13.872
4.270 48.236 13.881
4.268 48.083 13.873
4.265 47.923 13.857
4.263 47.767 13.857
4.261 47.606 13.859
4.259 47.455 13.859
4.256 47.286 13.863
4.255 47.140 13.877
4.252 46.981 13.884
4.250 46.819 13.883
4.247 46.659 13.884
4.245 46.509 13.877
4.242 46.350 13.865
4.240 46.193 13.868
4.237 46.035 13.875
4.234 45.874 13.876
4.233 45.801 13.872
4.230 45.642 13.874
4.228 45.492 13.875
4.224 45.314 13.862
4.222 45.176 13.854
4.219 45.016 13.858
4.217 44.859 13.868
4.214 44.688 13.879
4.211 44.542 13.877
4.209 44.384 13.879
4.206 44.220 13.883
4.203 44.079 13.884
4.200 43.909 13.884
4.198 43.752 13.875
4.195 43.601 13.867
4.192 43.436 13.862
4.189 43.280 13.866
4.187 43.131 13.872
4.184 42.966 13.872
4.182 42.811 13.877
4.179 42.653 13.878
4.176 42.496 13.875
4.174 42.339 13.872
4.171 42.182 13.871
4.169 42.027 13.875
4.166 41.867 13.876
4.163 41.712 13.871
4.160 41.552 13.869
4.158 41.394 13.873
4.155 41.239 13.878
4.152 41.073 13.872
4.150 40.936 13.870
4.147 40.763 13.877
4.144 40.614 13.875
4.141 40.448 13.869
4.138 40.293 13.864
4.135 40.135 13.864
4.133 39.986 13.864
4.130 39.820 13.862
4.127 39.668 13.871
4.124 39.510 13.880
4.122 39.349 13.878
4.119 39.192 13.878
4.116 39.036 13.876
4.113 38.875 13.877
4.111 38.721 13.877
4.108 38.571 13.883
4.105 38.401 13.882
4.103 38.250 13.874
4.100 38.093 13.870
4.097 37.933 13.872
4.095 37.778 13.879
4.092 37.615 13.888
4.090 37.461 13.888
4.087 37.306 13.881
4.085 37.144 13.874
4.082 36.991 13.874
4.079 36.833 13.875
4.077 36.677 13.878
4.074 36.517 13.885
4.071 36.360 13.879
4.068 36.204 13.878
4.065 36.045 13.889
4.062 35.890 13.890
4.059 35.730 13.884
4.056 35.568 13.880
4.053 35.425 13.882
4.050 35.254 13.889
4.047 35.098 13.884
4.044 34.946 13.878
4.041 34.784 13.879
4.038 34.634 13.876
4.035 34.466 13.874
4.032 34.315 13.883
4.030 34.158 13.889
4.027 34.004 13.888
4.024 33.835 13.891
4.021 33.687 13.889
4.018 33.524 13.882
4.015 33.373 13.871
4.012 33.209 13.870
4.009 33.052 13.877
4.006 32.899 13.882
4.003 32.741 13.895
4.000 32.584 13.899
3.997 32.430 13.892
3.993 32.264 13.881
3.990 32.104 13.875
3.987 31.953 13.879
3.984 31.798 13.882
3.981 31.637 13.884
3.978 31.473 13.889
3.975 31.321 13.886
3.973 31.168 13.889
3.970 31.011 13.893
3.967 30.846 13.890
3.965 30.692 13.890
3.962 30.535 13.881
3.960 30.376 13.875
3.957 30.222 13.879
3.954 30.064 13.876
3.951 29.901 13.879
3.949 29.748 13.884
3.946 29.591 13.878
3.942 29.431 13.869
3.939 29.269 13.861
3.936 29.120 13.865
3.933 28.959 13.876
3.930 28.808 13.884
3.926 28.640 13.889
3.923 28.481 13.891
3.920 28.338 13.888
3.916 28.166 13.879
3.913 28.012 13.873
3.910 27.853 13.867
3.907 27.703 13.866
3.904 27.546 13.877
3.901 27.377 13.887
3.899 27.228 13.884
3.896 27.060 13.879
3.893 26.918 13.879
3.890 26.751 13.872
3.887 26.597 13.873
3.884 26.436 13.881
3.882 26.287 13.889
3.878 26.121 13.888
3.875 25.960 13.883
3.872 25.811 13.879
3.869 25.655 13.886
3.866 25.489 13.890
3.862 25.333 13.881
3.859 25.180 13.871
3.855 25.019 13.867
3.852 24.858 13.872
3.849 24.704 13.872
3.845 24.546 13.866
3.842 24.386 13.866
3.839 24.231 13.870
3.836 24.073 13.869
3.833 23.918 13.875
3.829 23.761 13.875
3.826 23.601 13.863
3.823 23.443 13.851
3.819 23.280 13.842
3.816 23.119 13.847
3.813 22.975 13.860
3.810 22.811 13.868
3.807 22.655 13.872
3.804 22.499 13.873
3.801 22.342 13.874
3.798 22.184 13.877
3.795 22.023 13.883
3.792 21.866 13.886
3.789 21.706 13.890
3.785 21.555 13.880
3.782 21.392 13.868
3.779 21.230 13.870
3.776 21.081 13.870
3.773 20.920 13.871
3.769 20.762 13.873
3.766 20.603 13.873
3.763 20.444 13.879
3.760 20.292 13.881
3.757 20.129 13.879
3.754 19.974 13.883
3.750 19.815 13.883
3.747 19.659 13.885
3.744 19.499 13.892
3.740 19.342 13.887
3.737 19.182 13.882
3.734 19.022 13.883
3.730 18.870 13.877
3.726 18.706 13.866
3.723 18.548 13.877
3.720 18.389 13.895
3.717 18.238 13.910
3.714 18.081 13.918
3.710 17.920 13.915
3.707 17.762 13.913
3.704 17.599 13.902
3.701 17.445 13.877
3.697 17.280 13.843
3.693 17.115 13.814
3.690 16.961 13.801
3.687 16.804 13.797
3.684 16.645 13.798
3.681 16.481 13.804
3.678 16.323 13.808
3.675 16.172 13.795
3.671 15.999 13.780
3.668 15.852 13.782
3.665 15.687 13.792
3.662 15.533 13.805
3.658 15.375 13.810
3.655 15.222 13.798
3.651 15.051 13.784
3.647 14.890 13.779
3.644 14.736 13.791
3.641 14.580 13.800
3.637 14.419 13.804
3.634 14.270 13.798
3.630 14.103 13.781
3.626 13.939 13.777
3.623 13.783 13.781
3.620 13.625 13.793
3.616 13.472 13.807
3.613 13.309 13.813
3.609 13.152 13.810
3.606 12.993 13.804
3.602 12.829 13.798
3.599 12.680 13.800
3.595 12.518 13.802
3.592 12.363 13.812
3.588 12.197 13.820
3.584 12.031 13.812
3.581 11.885 13.823
3.578 11.731 13.851
3.574 11.570 13.860
3.571 11.409 13.855
3.567 11.254 13.864
3.564 11.097 13.874
3.561 10.933 13.881
3.557 10.779 13.888
3.554 10.623 13.889
3.550 10.456 13.884
3.547 10.302 13.888
3.544 10.144 13.888
3.540 9.975 13.870
3.536 9.821 13.859
3.533 9.659 13.867
3.530 9.502 13.867
3.526 9.341 13.862
3.522 9.185 13.861
3.519 9.022 13.866
3.516 8.869 13.870
3.512 8.699 13.870
3.508 8.547 13.865
3.505 8.389 13.863
3.501 8.221 13.872
3.498 8.080 13.878
3.494 7.903 13.874
3.491 7.753 13.875
3.487 7.590 13.875
3.483 7.431 13.870
3.480 7.273 13.869
3.476 7.109 13.866
3.473 6.950 13.862
3.470 6.792 13.869
3.466 6.636 13.873
3.463 6.469 13.868
3.459 6.309 13.871
3.456 6.163 13.881
3.453 5.993 13.884
3.449 5.831 13.865
3.445 5.676 13.848
3.442 5.509 13.851
3.438 5.349 13.859
3.435 5.198 13.865
3.432 5.044 13.865
3.428 4.870 13.863
3.424 4.710 13.852
3.420 4.550 13.849
3.417 4.398 13.847
3.413 4.235 13.843
3.409 4.070 13.843
3.407 3.992 13.851
4.549 59.944 13.857
4.547 59.783 13.871
4.545 59.625 13.876
4.543 59.462 13.872
4.541 59.313 13.866
4.538 59.145 13.860
4.536 58.992 13.858
4.534 58.835 13.861
4.532 58.673 13.863
4.530 58.517 13.869
4.527 58.352 13.866
4.525 58.195 13.851
4.522 58.045 13.858
4.520 57.878 13.869
4.517 57.722 13.869
4.515 57.560 13.862
4.512 57.407 13.855
4.510 57.250 13.852
4.507 57.089 13.860
4.505 56.921 13.858
4.503 56.778 13.856
4.501 56.611 13.860
4.498 56.458 13.856
4.496 56.296 13.859
4.494 56.138 13.856
4.492 55.979 13.847
4.490 55.827 13.845
4.488 55.657 13.848
4.486 55.504 13.858
4.484 55.347 13.866
4.482 55.193 13.867
4.479 55.024 13.864
4.477 54.870 13.865
4.474 54.712 13.864
4.471 54.553 13.858
4.469 54.393 13.857
4.466 54.245 13.855
4.463 54.085 13.852
4.460 53.919 13.858
4.457 53.760 13.860
4.455 53.609 13.854
4.452 53.443 13.850
4.450 53.292 13.852
4.447 53.129 13.855
4.445 52.977 13.860
4.442 52.813 13.859
4.440 52.659 13.853
4.437 52.500 13.849
4.435 52.342 13.856
4.433 52.182 13.861
4.430 52.026 13.857
4.428 51.866 13.851
4.425 51.711 13.848
4.423 51.554 13.847
4.420 51.393 13.845
4.418 51.239 13.856
4.416 51.077 13.865
4.413 50.922 13.858
4.411 50.766 13.858
4.408 50.600 13.863
4.406 50.444 13.861
4.403 50.284 13.857
4.401 50.134 13.864
4.398 49.978 13.872
4.396 49.812 13.870
4.393 49.658 13.864
4.390 49.494 13.855
4.388 49.350 13.857
4.385 49.182 13.868
4.383 49.028 13.868
4.380 48.867 13.866
4.377 48.713 13.859
4.375 48.551 13.858
4.373 48.399 13.867
4.370 48.236 13.877
4.368 48.080 13.873
4.365 47.929 13.863
4.363 47.759 13.865
4.361 47.619 13.865
4.359 47.447 13.860
4.357 47.297 13.864
4.354 47.133 13.873
4.352 46.981 13.878
4.350 46.821 13.875
4.347 46.666 13.873
4.345 46.503 13.869
4.342 46.348 13.864
4.340 46.193 13.871
4.337 46.035 13.878
4.334 45.876 13.877
4.332 45.726 13.879
4.329 45.555 13.880
4.326 45.407 13.873
4.323 45.248 13.860
4.321 45.091 13.862
4.318 44.934 13.869
4.315 44.780 13.875
4.313 44.623 13.874
4.310 44.464 13.874
4.307 44.302 13.879
4.305 44.149 13.881
4.302 43.989 13.883
4.299 43.836 13.877
4.296 43.680 13.868
4.294 43.520 13.865
4.291 43.356 13.867
4.288 43.206 13.875
4.286 43.052 13.877
4.283 42.890 13.872
4.280 42.728 13.871
4.278 42.581 13.871
4.275 42.418 13.868
4.272 42.256 13.868
4.270 42.105 13.872
4.267 41.950 13.875
4.264 41.791 13.876
4.262 41.631 13.873
4.259 41.478 13.875
4.256 41.311 13.881
4.254 41.166 13.879
4.251 40.997 13.873
4.248 40.848 13.872
4.245 40.686 13.872
4.242 40.534 13.865
4.239 40.372 13.864
4.237 40.219 13.867
4.234 40.059 13.871
4.231 39.901 13.870
4.228 39.740 13.871
4.226 39.587 13.879
4.223 39.435 13.879
4.220 39.270 13.876
4.217 39.112 13.877
4.215 38.960 13.877
4.212 38.799 13.878
4.209 38.642 13.879
4.207 38.489 13.886
4.204 38.327 13.882
4.201 38.165 13.872
4.199 38.017 13.871
4.196 37.856 13.872
4.193 37.692 13.878
4.191 37.548 13.884
4.188 37.381 13.878
4.186 37.233 13.876
4.183 37.063 13.874
4.181 36.915 13.873
4.178 36.752 13.877
4.175 36.597 13.889
4.172 36.438 13.890
4.169 36.283 13.879
4.167 36.127 13.886
4.164 35.961 13.895
4.161 35.812 13.891
4.158 35.656 13.883
4.154 35.493 13.880
4.151 35.338 13.886
4.148 35.182 13.884
4.145 35.021 13.878
4.142 34.867 13.878
4.139 34.705 13.875
4.136 34.555 13.867
4.133 34.389 13.873
4.131 34.236 13.885
4.128 34.076 13.888
4.125 33.926 13.893
4.122 33.763 13.895
4.119 33.606 13.890
4.116 33.449 13.880
4.113 33.285 13.878
4.111 33.139 13.882
4.107 32.975 13.882
4.104 32.817 13.889
4.101 32.662 13.898
4.098 32.499 13.893
4.095 32.348 13.887
4.092 32.188 13.884
4.089 32.030 13.885
4.086 31.872 13.891
4.083 31.718 13.888
4.080 31.562 13.887
4.077 31.403 13.887
4.074 31.239 13.890
4.071 31.087 13.892
4.069 30.930 13.889
4.066 30.770 13.888
4.063 30.615 13.881
4.061 30.457 13.869
4.058 30.298 13.870
4.055 30.139 13.874
4.053 29.987 13.875
4.050 29.822 13.880
4.047 29.668 13.881
4.044 29.511 13.879
4.041 29.353 13.872
4.038 29.201 13.870
4.034 29.031 13.881
4.031 28.878 13.885
4.028 28.724 13.888
4.024 28.570 13.892
4.021 28.405 13.890
4.018 28.255 13.886
4.015 28.092 13.881
4.011 27.936 13.871
4.008 27.777 13.863
4.005 27.613 13.865
4.003 27.468 13.878
4.000 27.301 13.882
3.997 27.150 13.881
3.994 26.988 13.879
3.992 26.833 13.871
3.989 26.676 13.866
3.986 26.513 13.869
3.983 26.363 13.878
3.980 26.203 13.887
3.977 26.042 13.885
3.974 25.891 13.879
3.970 25.724 13.882
3.967 25.572 13.895
3.964 25.417 13.895
3.960 25.256 13.886
3.957 25.099 13.877
3.954 24.944 13.879
3.950 24.785 13.880
3.947 24.624 13.877
3.944 24.468 13.874
3.941 24.308 13.875
3.937 24.153 13.878
3.934 23.999 13.878
3.931 23.835 13.878
3.928 23.681 13.866
3.924 23.521 13.853
3.921 23.358 13.850
3.918 23.208 13.851
3.915 23.051 13.860
3.912 22.886 13.868
3.909 22.738 13.870
3.905 22.573 13.870
3.902 22.424 13.876
3.899 22.257 13.879
3.896 22.106 13.881
3.893 21.946 13.883
3.890 21.791 13.889
3.887 21.637 13.889
3.884 21.472 13.873
3.880 21.313 13.869
3.877 21.156 13.874
3.874 21.001 13.873
3.871 20.844 13.869
3.867 20.675 13.867
3.865 20.523 13.874
3.861 20.366 13.884
3.858 20.212 13.884
3.855 20.058 13.884
3.852 19.888 13.885
3.849 19.739 13.886
3.845 19.582 13.895
3.842 19.420 13.899
3.839 19.266 13.896
3.835 19.104 13.896
3.832 18.944 13.892
3.828 18.788 13.876
3.825 18.628 13.876
3.822 18.474 13.892
3.818 18.313 13.904
3.815 18.160 13.915
3.812 18.003 13.919
3.809 17.840 13.921
3.806 17.684 13.917
3.802 17.522 13.905
3.799 17.364 13.880
3.795 17.201 13.842
3.792 17.043 13.813
3.788 16.876 13.797
3.785 16.721 13.793
3.783 16.566 13.801
3.780 16.402 13.812
3.776 16.247 13.808
3.773 16.090 13.790
3.769 15.925 13.781
3.766 15.769 13.786
3.763 15.614 13.800
3.760 15.452 13.812
3.756 15.295 13.809
3.753 15.135 13.801
3.749 14.975 13.790
3.746 14.821 13.789
3.742 14.659 13.797
3.739 14.500 13.801
3.735 14.338 13.801
3.732 14.190 13.792
3.728 14.021 13.781
3.724 13.868 13.781
3.721 13.710 13.790
3.718 13.546 13.805
3.714 13.391 13.818
3.711 13.235 13.822
3.707 13.075 13.819
3.704 12.918 13.813
3.700 12.748 13.806
3.696 12.592 13.805
3.693 12.439 13.810
3.690 12.280 13.816
3.686 12.129 13.811
3.682 11.960 13.813
3.679 11.803 13.843
3.676 11.650 13.865
3.672 11.487 13.861
3.669 11.331 13.863
3.666 11.177 13.870
3.662 11.018 13.876
3.659 10.861 13.886
3.655 10.689 13.889
3.652 10.544 13.882
3.648 10.382 13.878
3.645 10.221 13.883
3.642 10.063 13.880
3.638 9.896 13.867
3.634 9.741 13.865
3.631 9.585 13.870
3.627 9.422 13.865
3.624 9.259 13.861
3.620 9.101 13.863
3.617 8.952 13.868
3.614 8.790 13.871
3.610 8.617 13.869
3.606 8.467 13.863
3.603 8.310 13.865
3.599 8.150 13.876
3.596 7.987 13.877
3.592 7.830 13.875
3.589 7.677 13.879
3.585 7.509 13.875
3.581 7.351 13.870
3.578 7.192 13.865
3.574 7.024 13.857
3.571 6.876 13.859
3.568 6.708 13.869
3.565 6.559 13.872
3.561 6.393 13.871
3.558 6.235 13.873
3.554 6.075 13.880
3.551 5.912 13.875
3.547 5.757 13.855
3.543 5.591 13.851
3.540 5.436 13.863
3.537 5.274 13.872
3.533 5.111 13.870
3.530 4.959 13.872
3.526 4.791 13.865
3.522 4.637 13.854
3.518 4.471 13.853
3.515 4.316 13.848
3.511 4.147 13.846
3.507 3.998 13.852
4.649 59.943 13.857
4.646 59.780 13.870
4.645 59.632 13.874
4.642 59.462 13.868
4.640 59.314 13.861
4.638 59.152 13.856
4.636 58.992 13.857
4.633 58.826 13.862
4.631 58.674 13.863
4.629 58.515 13.862
4.627 58.359 13.860
4.624 58.199 13.848
4.622 58.046 13.854
4.619 57.874 13.871
4.617 57.721 13.870
4.614 57.567 13.862
4.612 57.405 13.856
4.609 57.246 13.862
4.607 57.084 13.866
4.605 56.932 13.859
4.602 56.767 13.859
4.600 56.615 13.864
4.598 56.458 13.857
4.596 56.291 13.855
4.594 56.144 13.851
4.592 55.981 13.842
4.590 55.824 13.842
4.588 55.666 13.850
4.586 55.501 13.860
4.584 55.349 13.867
4.581 55.180 13.869
4.579 55.030 13.865
4.576 54.875 13.865
4.574 54.707 13.861
4.571 54.562 13.856
4.568 54.394 13.858
4.565 54.237 13.856
4.562 54.080 13.854
4.560 53.922 13.857
4.557 53.769 13.858
4.554 53.603 13.857
4.552 53.448 13.856
4.549 53.292 13.855
4.547 53.130 13.858
4.544 52.973 13.864
4.542 52.820 13.863
4.539 52.654 13.853
4.537 52.506 13.848
4.534 52.335 13.856
4.532 52.185 13.861
4.530 52.023 13.853
4.527 51.874 13.853
4.525 51.714 13.853
4.522 51.547 13.848
4.520 51.396 13.844
4.517 51.237 13.847
4.515 51.074 13.857
4.513 50.921 13.857
4.510 50.764 13.859
4.508 50.611 13.864
4.505 50.442 13.866
4.503 50.288 13.857
4.500 50.131 13.858
4.498 49.976 13.864
4.495 49.815 13.864
4.493 49.653 13.863
4.490 49.507 13.860
4.487 49.339 13.863
4.485 49.181 13.872
4.482 49.031 13.870
4.479 48.867 13.865
4.477 48.710 13.859
4.474 48.560 13.854
4.472 48.396 13.861
4.470 48.240 13.875
4.467 48.084 13.873
4.465 47.921 13.869
4.463 47.764 13.875
4.460 47.605 13.875
4.458 47.455 13.867
4.456 47.293 13.866
4.454 47.135 13.871
4.452 46.983 13.875
4.449 46.818 13.867
4.447 46.668 13.862
4.444 46.511 13.859
4.441 46.343 13.858
4.439 46.197 13.869
4.437 46.031 13.875
4.434 45.879 13.874
4.431 45.717 13.876
4.428 45.560 13.878
4.426 45.414 13.870
4.423 45.248 13.858
4.420 45.093 13.866
4.418 44.937 13.873
4.415 44.776 13.873
4.412 44.615 13.871
4.409 44.462 13.871
4.407 44.306 13.874
4.404 44.150 13.880
4.401 43.988 13.881
4.399 43.835 13.877
4.396 43.673 13.871
4.393 43.524 13.868
4.390 43.362 13.873
4.388 43.203 13.874
4.385 43.049 13.873
4.382 42.889 13.867
4.380 42.736 13.866
4.377 42.574 13.870
4.375 42.421 13.872
4.372 42.259 13.874
4.369 42.103 13.877
4.367 41.953 13.878
4.364 41.790 13.878
4.361 41.624 13.876
4.359 41.481 13.878
4.356 41.314 13.883
4.353 41.159 13.881
4.350 41.001 13.876
4.347 40.848 13.871
4.345 40.691 13.866
4.342 40.529 13.858
4.339 40.371 13.858
4.336 40.219 13.864
4.333 40.058 13.873
4.331 39.906 13.872
4.328 39.741 13.872
4.325 39.587 13.881
4.323 39.432 13.879
4.320 39.275 13.875
4.317 39.112 13.878
4.314 38.957 13.878
4.311 38.796 13.875
4.309 38.645 13.876
4.306 38.487 13.885
4.304 38.326 13.883
4.301 38.174 13.874
4.298 38.011 13.872
4.296 37.856 13.873
4.293 37.702 13.874
4.290 37.538 13.876
4.288 37.387 13.877
4.285 37.228 13.876
4.283 37.067 13.878
4.280 36.911 13.878
4.277 36.756 13.881
4.275 36.598 13.891
4.272 36.437 13.891
4.269 36.281 13.876
4.266 36.125 13.882
4.263 35.970 13.895
4.260 35.804 13.893
4.257 35.654 13.885
4.254 35.499 13.881
4.251 35.333 13.888
4.248 35.185 13.887
4.245 35.023 13.884
4.242 34.864 13.890
4.239 34.708 13.882
4.236 34.552 13.871
4.233 34.389 13.874
4.230 34.236 13.881
4.227 34.078 13.885
4.225 33.921 13.887
4.222 33.767 13.889
4.219 33.602 13.883
4.216 33.445 13.878
4.213 33.297 13.880
4.210 33.135 13.882
4.207 32.976 13.879
4.204 32.817 13.881
4.201 32.659 13.885
4.198 32.504 13.884
4.194 32.346 13.884
4.191 32.190 13.887
4.188 32.033 13.893
4.185 31.873 13.895
4.182 31.714 13.887
4.179 31.560 13.880
4.176 31.399 13.882
4.174 31.250 13.888
4.171 31.083 13.891
4.168 30.931 13.887
4.165 30.768 13.887
4.163 30.616 13.880
4.160 30.454 13.869
4.158 30.298 13.872
4.155 30.140 13.875
4.152 29.983 13.876
4.149 29.826 13.879
4.147 29.674 13.878
4.143 29.508 13.874
4.140 29.352 13.866
4.137 29.194 13.867
4.134 29.037 13.875
4.131 28.884 13.880
4.127 28.724 13.883
4.124 28.571 13.888
4.120 28.399 13.890
4.117 28.253 13.886
4.114 28.093 13.883
4.111 27.933 13.874
4.108 27.777 13.866
4.105 27.623 13.864
4.102 27.466 13.874
4.099 27.303 13.879
4.097 27.149 13.879
4.094 26.989 13.873
4.091 26.831 13.866
4.088 26.670 13.859
4.085 26.518 13.862
4.082 26.357 13.872
4.079 26.204 13.881
4.076 26.045 13.881
4.073 25.890 13.877
4.070 25.728 13.884
4.067 25.573 13.899
4.063 25.412 13.901
4.060 25.260 13.891
4.057 25.096 13.881
4.053 24.941 13.882
4.050 24.784 13.878
4.047 24.628 13.873
4.043 24.467 13.875
4.040 24.309 13.878
4.037 24.150 13.882
4.034 23.997 13.883
4.031 23.839 13.883
4.027 23.680 13.866
4.024 23.517 13.855
4.021 23.366 13.856
4.017 23.206 13.860
4.014 23.050 13.863
4.011 22.893 13.868
4.008 22.735 13.869
4.005 22.578 13.871
4.002 22.419 13.877
3.999 22.261 13.883
3.996 22.104 13.881
3.992 21.939 13.879
3.989 21.790 13.885
3.986 21.629 13.886
3.983 21.473 13.874
3.980 21.318 13.868
3.977 21.157 13.876
3.974 20.998 13.878
3.970 20.838 13.868
3.967 20.686 13.862
3.964 20.521 13.871
3.961 20.372 13.886
3.958 20.211 13.892
3.955 20.054 13.891
3.951 19.894 13.887
3.948 19.734 13.886
3.945 19.584 13.892
3.941 19.417 13.895
3.938 19.264 13.891
3.935 19.109 13.894
3.931 18.942 13.888
3.928 18.791 13.876
3.924 18.629 13.882
3.921 18.477 13.898
3.918 18.307 13.907
3.915 18.155 13.917
3.912 18.006 13.918
3.908 17.839 13.917
3.905 17.688 13.917
3.902 17.527 13.913
3.899 17.367 13.892
3.895 17.197 13.852
3.891 17.039 13.813
3.888 16.877 13.792
3.885 16.720 13.789
3.882 16.567 13.799
3.879 16.408 13.813
3.876 16.240 13.813
3.873 16.092 13.796
3.869 15.934 13.785
3.866 15.762 13.784
3.863 15.613 13.793
3.859 15.453 13.806
3.856 15.294 13.809
3.852 15.139 13.804
3.849 14.982 13.800
3.845 14.812 13.797
3.842 14.661 13.798
3.838 14.507 13.804
3.835 14.343 13.808
3.831 14.184 13.799
3.827 14.022 13.789
3.824 13.858 13.788
3.821 13.709 13.794
3.817 13.552 13.809
3.814 13.393 13.821
3.811 13.234 13.823
3.807 13.076 13.823
3.803 12.912 13.814
3.800 12.760 13.803
3.796 12.594 13.803
3.793 12.440 13.807
3.789 12.278 13.814
3.785 12.120 13.808
3.782 11.961 13.815
3.779 11.803 13.845
3.776 11.652 13.863
3.772 11.496 13.858
3.768 11.328 13.856
3.765 11.173 13.861
3.761 11.010 13.868
3.758 10.858 13.881
3.755 10.704 13.887
3.751 10.532 13.877
3.748 10.378 13.871
3.744 10.220 13.879
3.741 10.064 13.881
3.738 9.906 13.873
3.734 9.735 13.870
3.731 9.587 13.871
3.727 9.419 13.866
3.723 9.267 13.859
3.720 9.101 13.858
3.716 8.946 13.862
3.713 8.779 13.867
3.709 8.634 13.865
3.705 8.459 13.860
3.702 8.309 13.863
3.698 8.145 13.872
3.695 7.991 13.874
3.691 7.829 13.869
3.688 7.672 13.873
3.684 7.509 13.873
3.681 7.352 13.865
3.677 7.188 13.859
3.674 7.029 13.852
3.670 6.871 13.852
3.667 6.709 13.860
3.664 6.561 13.867
3.660 6.385 13.869
3.657 6.233 13.871
3.654 6.080 13.874
3.650 5.915 13.868
3.646 5.750 13.854
3.643 5.591 13.850
3.640 5.434 13.864
3.636 5.280 13.872
3.633 5.115 13.871
3.629 4.955 13.873
3.625 4.800 13.870
3.622 4.635 13.862
3.618 4.473 13.858
3.614 4.314 13.850
3.610 4.151 13.845
3.607 3.996 13.846
4.748 59.944 13.857
4.746 59.783 13.866
4.744 59.624 13.867
4.742 59.470 13.862
4.739 59.303 13.854
4.737 59.150 13.853
4.735 58.995 13.857
4.733 58.829 13.863
4.731 58.683 13.865
4.728 58.507 13.862
4.726 58.355 13.859
4.724 58.204 13.850
4.721 58.038 13.856
4.719 57.883 13.872
4.716 57.720 13.869
4.714 57.561 13.861
4.711 57.409 13.863
4.709 57.239 13.876
4.707 57.087 13.879
4.704 56.930 13.864
4.702 56.774 13.860
4.700 56.609 13.865
4.698 56.459 13.856
4.695 56.297 13.852
4.693 56.135 13.849
4.691 55.978 13.841
4.689 55.825 13.841
4.687 55.663 13.848
4.685 55.503 13.856
4.683 55.351 13.861
4.681 55.185 13.867
4.678 55.030 13.863
4.676 54.865 13.860
4.673 54.718 13.859
4.670 54.553 13.853
4.668 54.399 13.854
4.665 54.239 13.856
4.662 54.080 13.850
4.659 53.921 13.851
4.657 53.766 13.852
4.654 53.606 13.855
4.651 53.447 13.856
4.649 53.294 13.859
4.646 53.126 13.862
4.644 52.969 13.867
4.641 52.815 13.868
4.639 52.654 13.857
4.636 52.503 13.856
4.634 52.339 13.863
4.632 52.190 13.865
4.629 52.023 13.857
4.627 51.863 13.854
4.625 51.713 13.860
4.622 51.551 13.855
4.619 51.389 13.847
4.617 51.250 13.848
4.615 51.072 13.852
4.612 50.924 13.858
4.610 50.755 13.860
4.607 50.606 13.865
4.605 50.446 13.869
4.602 50.285 13.863
4.600 50.137 13.858
4.597 49.972 13.862
4.595 49.817 13.861
4.592 49.657 13.862
4.589 49.493 13.864
4.587 49.344 13.866
4.584 49.183 13.870
4.582 49.028 13.867
4.579 48.870 13.862
4.576 48.711 13.854
4.574 48.557 13.850
4.571 48.396 13.861
4.569 48.236 13.872
4.567 48.085 13.873
4.564 47.920 13.867
4.562 47.772 13.874
4.560 47.606 13.878
4.558 47.449 13.865
4.556 47.297 13.862
4.553 47.141 13.868
4.551 46.973 13.871
4.549 46.823 13.866
4.546 46.661 13.864
4.544 46.510 13.861
4.541 46.351 13.858
4.539 46.191 13.868
4.536 46.033 13.873
4.533 45.882 13.871
4.531 45.719 13.874
4.528 45.565 13.876
4.525 45.404 13.866
4.522 45.247 13.856
4.520 45.091 13.865
4.517 44.935 13.873
4.514 44.776 13.878
4.512 44.620 13.875
4.509 44.463 13.872
4.506 44.307 13.876
4.503 44.143 13.876
4.501 43.996 13.879
4.498 43.830 13.877
4.495 43.677 13.873
4.493 43.516 13.871
4.490 43.370 13.872
4.487 43.198 13.872
4.485 43.048 13.870
4.482 42.895 13.866
4.479 42.729 13.868
4.477 42.581 13.871
4.474 42.411 13.875
4.472 42.265 13.879
4.469 42.106 13.877
4.466 41.944 13.878
4.464 41.791 13.880
4.461 41.629 13.876
4.458 41.477 13.881
4.455 41.320 13.884
4.452 41.155 13.879
4.450 41.006 13.874
4.447 40.840 13.868
4.444 40.690 13.862
4.441 40.532 13.853
4.438 40.375 13.859
4.436 40.216 13.865
4.433 40.057 13.872
4.430 39.903 13.874
4.427 39.743 13.877
4.425 39.591 13.881
4.422 39.426 13.880
4.419 39.268 13.878
4.417 39.120 13.882
4.414 38.951 13.881
4.411 38.804 13.873
4.408 38.644 13.871
4.406 38.484 13.877
4.403 38.324 13.876
4.400 38.170 13.869
4.398 38.022 13.870
4.395 37.853 13.874
4.393 37.697 13.873
4.390 37.540 13.872
4.387 37.382 13.877
4.385 37.223 13.878
4.382 37.076 13.880
4.380 36.908 13.881
4.377 36.756 13.886
4.374 36.598 13.896
4.372 36.439 13.899
4.369 36.286 13.880
4.366 36.122 13.883
4.363 35.969 13.897
4.360 35.810 13.886
4.356 35.650 13.875
4.353 35.494 13.872
4.350 35.339 13.877
4.347 35.177 13.882
4.344 35.023 13.884
4.342 34.868 13.891
4.339 34.708 13.886
4.335 34.552 13.875
4.332 34.387 13.879
4.330 34.239 13.884
4.327 34.079 13.887
4.324 33.920 13.890
4.321 33.760 13.886
4.318 33.611 13.881
4.315 33.446 13.877
4.312 33.286 13.879
4.310 33.138 13.883
4.306 32.975 13.875
4.303 32.821 13.873
4.300 32.662 13.878
4.297 32.497 13.878
4.294 32.347 13.881
4.291 32.187 13.890
4.288 32.036 13.898
4.285 31.871 13.900
4.282 31.721 13.889
4.279 31.558 13.881
4.276 31.395 13.881
4.273 31.248 13.887
4.270 31.085 13.890
4.268 30.928 13.886
4.265 30.774 13.889
4.262 30.612 13.882
4.260 30.451 13.866
4.257 30.300 13.868
4.255 30.146 13.875
4.252 29.982 13.877
4.249 29.820 13.878
4.246 29.671 13.878
4.243 29.509 13.876
4.240 29.353 13.868
4.236 29.193 13.868
4.233 29.040 13.875
4.230 28.882 13.880
4.227 28.722 13.878
4.223 28.566 13.885
4.220 28.407 13.891
4.217 28.247 13.884
4.214 28.101 13.884
4.210 27.931 13.878
4.207 27.777 13.868
4.204 27.619 13.867
4.202 27.464 13.872
4.199 27.309 13.877
4.196 27.143 13.879
4.193 26.989 13.870
4.190 26.834 13.863
4.187 26.668 13.860
4.185 26.521 13.866
4.182 26.361 13.873
4.179 26.192 13.876
4.176 26.047 13.877
4.173 25.887 13.876
4.169 25.733 13.883
4.166 25.570 13.900
4.163 25.415 13.903
4.160 25.258 13.895
4.156 25.101 13.889
4.153 24.940 13.888
4.149 24.782 13.881
4.146 24.626 13.871
4.143 24.466 13.870
4.140 24.313 13.876
4.136 24.153 13.884
4.133 23.995 13.886
4.130 23.842 13.880
4.126 23.675 13.862
4.123 23.521 13.855
4.120 23.362 13.865
4.117 23.211 13.873
4.114 23.047 13.879
4.111 22.893 13.878
4.108 22.733 13.876
4.104 22.576 13.875
4.101 22.421 13.877
4.098 22.259 13.882
4.095 22.104 13.879
4.092 21.948 13.877
4.089 21.787 13.883
4.086 21.632 13.885
4.083 21.473 13.877
4.079 21.314 13.868
4.076 21.158 13.879
4.073 20.991 13.884
4.070 20.846 13.872
4.067 20.680 13.864
4.064 20.526 13.872
4.061 20.369 13.886
4.058 20.211 13.893
4.054 20.058 13.894
4.051 19.892 13.888
4.048 19.740 13.887
4.044 19.572 13.895
4.041 19.426 13.897
4.038 19.260 13.893
4.034 19.105 13.894
4.031 18.943 13.891
4.027 18.793 13.885
4.024 18.629 13.894
4.021 18.474 13.908
4.018 18.313 13.919
4.014 18.161 13.925
4.011 18.000 13.919
4.008 17.845 13.915
4.004 17.684 13.911
4.001 17.525 13.910
3.998 17.364 13.895
3.994 17.206 13.857
3.991 17.035 13.816
3.987 16.878 13.792
3.984 16.720 13.791
3.982 16.566 13.801
3.979 16.405 13.812
3.976 16.247 13.819
3.972 16.089 13.806
3.969 15.924 13.792
3.965 15.774 13.787
3.962 15.609 13.785
3.959 15.455 13.796
3.955 15.292 13.803
3.952 15.138 13.801
3.948 14.975 13.798
3.945 14.826 13.796
3.941 14.652 13.795
3.938 14.500 13.800
3.934 14.349 13.806
3.931 14.180 13.803
3.927 14.023 13.792
3.924 13.872 13.791
3.920 13.705 13.799
3.917 13.547 13.810
3.913 13.389 13.813
3.910 13.234 13.817
3.907 13.077 13.820
3.903 12.912 13.807
3.899 12.753 13.800
3.896 12.598 13.806
3.892 12.434 13.816
3.889 12.281 13.822
3.885 12.123 13.819
3.882 11.963 13.824
3.878 11.811 13.845
3.875 11.643 13.859
3.871 11.491 13.855
3.868 11.332 13.856
3.864 11.173 13.859
3.861 11.014 13.868
3.858 10.852 13.884
3.855 10.705 13.891
3.851 10.538 13.879
3.847 10.379 13.874
3.844 10.217 13.880
3.841 10.062 13.884
3.837 9.905 13.881
3.834 9.748 13.873
3.830 9.574 13.868
3.827 9.425 13.863
3.823 9.263 13.855
3.819 9.101 13.851
3.816 8.942 13.854
3.812 8.787 13.862
3.809 8.622 13.864
3.805 8.467 13.860
3.801 8.302 13.861
3.798 8.153 13.869
3.794 7.986 13.870
3.791 7.827 13.865
3.788 7.677 13.871
3.784 7.504 13.873
3.780 7.354 13.867
3.777 7.190 13.863
3.773 7.028 13.855
3.770 6.866 13.850
3.767 6.711 13.857
3.763 6.551 13.863
3.760 6.399 13.867
3.757 6.235 13.866
3.753 6.065 13.864
3.750 5.918 13.858
3.746 5.751 13.850
3.742 5.597 13.852
3.739 5.430 13.866
3.736 5.276 13.872
3.732 5.121 13.872
3.728 4.947 13.873
3.725 4.800 13.869
3.721 4.636 13.863
3.717 4.474 13.861
3.714 4.314 13.854
3.710 4.156 13.846
3.706 3.989 13.842
4.848 59.948 13.850
4.845 59.780 13.865
4.843 59.624 13.868
4.841 59.473 13.860
4.839 59.310 13.853
4.837 59.152 13.853
4.835 58.988 13.853
4.833 58.833 13.859
4.830 58.676 13.859
4.828 58.513 13.855
4.826 58.359 13.853
4.823 58.200 13.847
4.821 58.044 13.856
4.818 57.878 13.869
4.816 57.718 13.866
4.813 57.560 13.858
4.811 57.410 13.866
4.809 57.243 13.888
4.806 57.081 13.888
4.804 56.929 13.871
4.801 56.768 13.864
4.799 56.615 13.863
4.797 56.452 13.855
4.795 56.298 13.853
4.793 56.140 13.851
4.791 55.979 13.847
4.789 55.823 13.848
4.787 55.665 13.851
4.785 55.506 13.854
4.783 55.342 13.859
4.780 55.188 13.864
4.778 55.033 13.861
4.775 54.869 13.859
4.773 54.710 13.861
4.770 54.556 13.857
4.767 54.395 13.853
4.764 54.238 13.852
4.761 54.080 13.849
4.759 53.925 13.846
4.756 53.763 13.852
4.753 53.605 13.856
4.751 53.454 13.858
4.748 53.288 13.860
4.746 53.130 13.865
4.743 52.967 13.868
4.741 52.822 13.865
4.738 52.652 13.858
4.736 52.498 13.861
4.734 52.339 13.873
4.731 52.180 13.871
4.729 52.026 13.861
4.726 51.867 13.861
4.724 51.703 13.867
4.722 51.556 13.862
4.719 51.396 13.850
4.717 51.233 13.853
4.714 51.080 13.858
4.712 50.922 13.862
4.709 50.764 13.865
4.707 50.603 13.868
4.705 50.450 13.871
4.702 50.284 13.867
4.699 50.128 13.856
4.697 49.971 13.858
4.694 49.816 13.860
4.692 49.658 13.862
4.689 49.504 13.869
4.686 49.343 13.865
4.684 49.180 13.865
4.681 49.034 13.863
4.678 48.866 13.857
4.676 48.710 13.849
4.673 48.549 13.849
4.671 48.403 13.863
4.669 48.235 13.868
4.666 48.081 13.869
4.664 47.923 13.863
4.662 47.766 13.868
4.660 47.607 13.876
4.657 47.454 13.867
4.655 47.290 13.865
4.653 47.141 13.870
4.651 46.977 13.871
4.648 46.822 13.869
4.646 46.667 13.866
4.643 46.501 13.860
4.641 46.355 13.860
4.638 46.195 13.865
4.636 46.032 13.870
4.633 45.877 13.869
4.630 45.721 13.875
4.627 45.558 13.878
4.625 45.406 13.866
4.622 45.255 13.860
4.619 45.088 13.862
4.616 44.932 13.871
4.614 44.776 13.881
4.611 44.621 13.878
4.608 44.462 13.873
4.606 44.302 13.875
4.603 44.151 13.873
4.600 43.989 13.876
4.598 43.835 13.878
4.595 43.674 13.879
4.592 43.521 13.879
4.590 43.360 13.878
4.587 43.201 13.877
4.584 43.046 13.874
4.582 42.895 13.872
4.579 42.732 13.875
4.576 42.578 13.878
4.574 42.412 13.886
4.571 42.261 13.891
4.569 42.104 13.887
4.566 41.946 13.883
4.563 41.792 13.880
4.560 41.633 13.875
4.557 41.466 13.877
4.555 41.320 13.884
4.552 41.161 13.882
4.549 41.003 13.875
4.547 40.849 13.875
4.544 40.687 13.866
4.541 40.527 13.854
4.538 40.375 13.863
4.535 40.217 13.868
4.533 40.060 13.872
4.530 39.903 13.881
4.527 39.738 13.881
4.524 39.591 13.886
4.522 39.429 13.885
4.519 39.269 13.881
4.516 39.115 13.884
4.513 38.956 13.882
4.511 38.800 13.870
4.508 38.646 13.869
4.505 38.480 13.875
4.503 38.330 13.873
4.500 38.172 13.872
4.497 38.010 13.878
4.495 37.858 13.885
4.492 37.699 13.883
4.490 37.542 13.878
4.487 37.386 13.879
4.484 37.224 13.880
4.482 37.069 13.878
4.479 36.910 13.878
4.477 36.756 13.887
4.474 36.591 13.898
4.471 36.437 13.899
4.468 36.287 13.882
4.465 36.123 13.885
4.462 35.965 13.896
4.459 35.808 13.883
4.456 35.652 13.871
4.453 35.499 13.868
4.450 35.341 13.870
4.447 35.174 13.875
4.444 35.024 13.883
4.441 34.864 13.891
4.438 34.708 13.890
4.435 34.547 13.883
4.432 34.395 13.883
4.429 34.237 13.884
4.426 34.075 13.882
4.424 33.921 13.883
4.421 33.763 13.880
4.418 33.606 13.875
4.415 33.450 13.875
4.412 33.294 13.879
4.409 33.131 13.880
4.406 32.974 13.870
4.403 32.821 13.870
4.400 32.657 13.878
4.397 32.501 13.881
4.394 32.346 13.885
4.390 32.192 13.892
4.387 32.028 13.900
4.384 31.875 13.901
4.381 31.716 13.892
4.378 31.556 13.887
4.375 31.401 13.883
4.372 31.243 13.887
4.370 31.083 13.893
4.367 30.932 13.893
4.365 30.771 13.897
4.362 30.609 13.891
4.359 30.460 13.873
4.357 30.295 13.868
4.354 30.145 13.873
4.351 29.980 13.875
4.349 29.827 13.877
4.346 29.669 13.877
4.342 29.509 13.877
4.339 29.352 13.872
4.336 29.194 13.870
4.333 29.038 13.875
4.329 28.879 13.878
4.326 28.728 13.880
4.323 28.563 13.885
4.320 28.412 13.884
4.316 28.250 13.879
4.313 28.087 13.878
4.310 27.937 13.878
4.307 27.775 13.872
4.304 27.619 13.870
4.301 27.463 13.874
4.298 27.305 13.879
4.296 27.145 13.878
4.293 26.993 13.868
4.290 26.827 13.862
4.287 26.677 13.861
4.284 26.518 13.866
4.281 26.357 13.872
4.278 26.203 13.871
4.275 26.044 13.874
4.272 25.880 13.880
4.269 25.731 13.883
4.266 25.572 13.897
4.263 25.419 13.900
4.259 25.257 13.892
4.256 25.100 13.888
4.252 24.945 13.887
4.249 24.778 13.880
4.246 24.623 13.869
4.242 24.470 13.867
4.239 24.308 13.877
4.236 24.154 13.887
4.233 23.993 13.889
4.230 23.839 13.878
4.226 23.675 13.859
4.223 23.526 13.859
4.220 23.367 13.872
4.217 23.207 13.884
4.214 23.050 13.890
4.210 22.894 13.883
4.207 22.734 13.880
4.204 22.572 13.876
4.201 22.420 13.879
4.198 22.261 13.882
4.195 22.101 13.876
4.191 21.947 13.870
4.188 21.791 13.873
4.185 21.627 13.882
4.182 21.475 13.875
4.179 21.314 13.868
4.176 21.152 13.881
4.173 21.005 13.886
4.169 20.840 13.877
4.166 20.687 13.870
4.163 20.526 13.876
4.160 20.365 13.888
4.157 20.207 13.897
4.154 20.056 13.897
4.151 19.896 13.892
4.147 19.738 13.891
4.144 19.576 13.896
4.141 19.427 13.895
4.137 19.258 13.889
4.134 19.105 13.889
4.130 18.943 13.889
4.127 18.787 13.887
4.124 18.636 13.901
4.120 18.476 13.916
4.117 18.316 13.929
4.114 18.161 13.933
4.111 17.999 13.924
4.107 17.841 13.915
4.104 17.680 13.907
4.101 17.527 13.904
4.097 17.359 13.888
4.094 17.204 13.856
4.090 17.035 13.825
4.087 16.882 13.797
4.084 16.726 13.795
4.081 16.565 13.808
4.078 16.404 13.816
4.075 16.248 13.824
4.072 16.091 13.814
4.068 15.927 13.800
4.065 15.769 13.792
4.062 15.610 13.787
4.058 15.453 13.795
4.055 15.293 13.802
4.051 15.135 13.803
4.048 14.979 13.800
4.044 14.821 13.795
4.041 14.657 13.794
4.037 14.500 13.796
4.034 14.338 13.802
4.030 14.192 13.802
4.027 14.016 13.797
4.023 13.865 13.796
4.020 13.710 13.803
4.016 13.552 13.807
4.013 13.394 13.806
4.009 13.231 13.811
4.006 13.067 13.817
4.002 12.915 13.811
3.999 12.758 13.811
3.995 12.594 13.823
3.992 12.447 13.836
3.989 12.279 13.843
3.985 12.125 13.838
3.981 11.964 13.838
3.978 11.804 13.851
3.975 11.650 13.859
3.971 11.490 13.861
3.968 11.334 13.864
3.964 11.171 13.867
3.961 11.016 13.874
3.957 10.860 13.889
3.954 10.694 13.895
3.951 10.546 13.883
3.947 10.379 13.874
3.943 10.219 13.876
3.940 10.059 13.879
3.937 9.901 13.876
3.933 9.741 13.867
3.930 9.582 13.864
3.926 9.422 13.859
3.922 9.259 13.853
3.919 9.100 13.849
3.915 8.939 13.852
3.912 8.790 13.858
3.908 8.623 13.861
3.905 8.465 13.856
3.901 8.304 13.858
3.897 8.144 13.867
3.894 7.993 13.871
3.890 7.829 13.869
3.887 7.669 13.874
3.884 7.515 13.877
3.880 7.346 13.870
3.876 7.189 13.869
3.873 7.033 13.865
3.870 6.873 13.857
3.866 6.711 13.862
3.863 6.550 13.867
3.860 6.393 13.869
3.856 6.234 13.866
3.852 6.073 13.859
3.849 5.908 13.855
3.845 5.753 13.852
3.842 5.591 13.854
3.839 5.440 13.867
3.835 5.273 13.870
3.832 5.114 13.869
3.828 4.959 13.872
3.824 4.796 13.865
3.821 4.632 13.860
3.817 4.476 13.862
3.813 4.311 13.856
3.809 4.156 13.846
3.806 3.987 13.843
4.947 59.940 13.844
4.945 59.782 13.866
4.943 59.630 13.868
4.941 59.458 13.859
4.939 59.312 13.854
4.936 59.149 13.853
4.934 58.991 13.850
4.932 58.836 13.852
4.930 58.675 13.856
4.927 58.515 13.852
4.925 58.352 13.853
4.923 58.197 13.851
4.920 58.045 13.857
4.918 57.880 13.865
4.915 57.726 13.858
4.913 57.564 13.850
4.910 57.405 13.865
4.908 57.241 13.888
4.906 57.083 13.890
4.903 56.926 13.873
4.901 56.771 13.866
4.899 56.612 13.866
4.897 56.456 13.857
4.894 56.295 13.854
4.892 56.139 13.855
4.890 55.981 13.849
4.888 55.818 13.847
4.886 55.661 13.849
4.884 55.508 13.853
4.882 55.345 13.858
4.880 55.189 13.860
4.877 55.027 13.859
4.875 54.873 13.855
4.872 54.716 13.858
4.869 54.551 13.856
4.867 54.401 13.853
4.864 54.240 13.849
4.861 54.076 13.847
4.858 53.921 13.851
4.856 53.766 13.852
4.853 53.607 13.849
4.850 53.440 13.853
4.848 53.295 13.856
4.845 53.133 13.859
4.843 52.971 13.861
4.840 52.815 13.858
4.838 52.658 13.856
4.836 52.502 13.862
4.833 52.342 13.876
4.831 52.177 13.877
4.828 52.026 13.866
4.826 51.870 13.865
4.824 51.705 13.870
4.821 51.549 13.868
4.819 51.399 13.856
4.816 51.231 13.858
4.814 51.079 13.865
4.811 50.913 13.862
4.809 50.768 13.862
4.806 50.601 13.867
4.804 50.442 13.870
4.802 50.294 13.870
4.799 50.129 13.859
4.796 49.975 13.856
4.794 49.816 13.854
4.791 49.655 13.861
4.789 49.499 13.868
4.786 49.341 13.863
4.783 49.188 13.866
4.781 49.022 13.863
4.778 48.868 13.855
4.775 48.717 13.845
4.773 48.559 13.847
4.770 48.394 13.859
4.768 48.238 13.863
4.766 48.082 13.863
4.763 47.926 13.854
4.761 47.765 13.861
4.759 47.612 13.867
4.757 47.450 13.867
4.755 47.292 13.868
4.752 47.134 13.873
4.750 46.980 13.873
4.748 46.819 13.868
4.745 46.663 13.868
4.743 46.507 13.861
4.740 46.349 13.864
4.738 46.198 13.870
4.735 46.031 13.871
4.732 45.879 13.867
4.730 45.721 13.870
4.727 45.558 13.873
4.724 45.403 13.861
4.721 45.249 13.857
4.719 45.097 13.864
4.716 44.938 13.877
4.713 44.770 13.885
4.711 44.619 13.887
4.708 44.460 13.881
4.705 44.306 13.878
4.703 44.147 13.877
4.700 43.993 13.875
4.697 43.831 13.877
4.694 43.675 13.877
4.692 43.520 13.880
4.689 43.362 13.881
4.686 43.202 13.876
4.684 43.049 13.874
4.681 42.888 13.875
4.678 42.733 13.877
4.676 42.578 13.878
4.673 42.420 13.890
4.671 42.257 13.898
4.668 42.101 13.896
4.665 41.947 13.889
4.663 41.785 13.883
4.660 41.632 13.870
4.657 41.475 13.868
4.654 41.320 13.874
4.652 41.163 13.874
4.649 40.995 13.870
4.646 40.850 13.878
4.643 40.684 13.870
4.640 40.533 13.858
4.638 40.374 13.867
4.635 40.216 13.871
4.632 40.061 13.875
4.629 39.900 13.878
4.627 39.742 13.876
4.624 39.590 13.879
4.621 39.427 13.877
4.618 39.272 13.876
4.616 39.116 13.880
4.613 38.957 13.877
4.610 38.799 13.868
4.607 38.641 13.872
4.605 38.487 13.878
4.602 38.328 13.873
4.599 38.172 13.875
4.597 38.015 13.885
4.594 37.854 13.895
4.592 37.699 13.891
4.589 37.538 13.887
4.587 37.382 13.885
4.584 37.225 13.882
4.581 37.069 13.877
4.579 36.917 13.874
4.576 36.754 13.885
4.573 36.594 13.899
4.571 36.442 13.899
4.568 36.280 13.886
4.565 36.125 13.891
4.562 35.962 13.896
4.559 35.810 13.883
4.555 35.651 13.870
4.552 35.495 13.865
4.549 35.335 13.868
4.546 35.184 13.871
4.543 35.021 13.880
4.541 34.867 13.895
4.538 34.705 13.896
4.535 34.552 13.893
4.532 34.395 13.890
4.529 34.232 13.886
4.526 34.077 13.881
4.523 33.923 13.878
4.520 33.764 13.875
4.517 33.608 13.872
4.514 33.443 13.870
4.511 33.292 13.873
4.508 33.132 13.876
4.505 32.976 13.868
4.502 32.815 13.872
4.499 32.661 13.886
4.496 32.509 13.893
4.493 32.342 13.896
4.490 32.190 13.894
4.487 32.035 13.899
4.484 31.868 13.903
4.481 31.714 13.898
4.478 31.559 13.893
4.475 31.405 13.889
4.472 31.242 13.887
4.469 31.086 13.890
4.467 30.929 13.894
4.464 30.767 13.900
4.462 30.617 13.896
4.459 30.455 13.875
4.456 30.301 13.870
4.454 30.140 13.876
4.451 29.982 13.875
4.448 29.824 13.879
4.445 29.669 13.883
4.442 29.511 13.881
4.439 29.350 13.881
4.436 29.196 13.875
4.432 29.042 13.876
4.429 28.877 13.880
4.426 28.725 13.882
4.422 28.563 13.891
4.419 28.412 13.888
4.416 28.252 13.877
4.413 28.094 13.879
4.410 27.929 13.882
4.407 27.780 13.879
4.404 27.618 13.876
4.401 27.461 13.877
4.398 27.307 13.884
4.395 27.145 13.885
4.393 26.991 13.877
4.390 26.833 13.870
4.387 26.675 13.876
4.384 26.509 13.879
4.381 26.360 13.878
4.378 26.204 13.875
4.375 26.046 13.879
4.372 25.891 13.881
4.368 25.723 13.881
4.365 25.569 13.892
4.362 25.419 13.892
4.358 25.251 13.888
4.355 25.102 13.887
4.352 24.942 13.880
4.348 24.784 13.873
4.345 24.626 13.865
4.342 24.461 13.865
4.339 24.317 13.878
4.336 24.154 13.890
4.332 23.994 13.890
4.329 23.839 13.876
4.326 23.683 13.857
4.322 23.516 13.861
4.319 23.366 13.880
4.316 23.208 13.894
4.313 23.053 13.898
4.310 22.890 13.889
4.307 22.734 13.881
4.304 22.577 13.874
4.300 22.420 13.879
4.297 22.263 13.881
4.294 22.103 13.871
4.291 21.946 13.866
4.288 21.781 13.870
4.285 21.637 13.879
4.282 21.466 13.875
4.278 21.316 13.872
4.276 21.162 13.878
4.272 20.990 13.883
4.269 20.846 13.879
4.266 20.681 13.875
4.263 20.529 13.879
4.260 20.369 13.889
4.257 20.208 13.895
4.253 20.051 13.895
4.250 19.896 13.893
4.247 19.740 13.893
4.243 19.578 13.895
4.240 19.417 13.891
4.237 19.261 13.884
4.233 19.107 13.888
4.230 18.946 13.890
4.226 18.787 13.892
4.223 18.632 13.904
4.220 18.476 13.915
4.217 18.318 13.929
4.214 18.160 13.935
4.210 18.001 13.929
4.207 17.841 13.920
4.204 17.685 13.911
4.200 17.523 13.904
4.197 17.365 13.891
4.194 17.207 13.869
4.190 17.042 13.849
4.187 16.879 13.822
4.184 16.727 13.811
4.181 16.558 13.818
4.178 16.411 13.825
4.175 16.253 13.831
4.171 16.086 13.817
4.168 15.929 13.802
4.165 15.773 13.792
4.161 15.606 13.784
4.158 15.450 13.794
4.155 15.305 13.804
4.151 15.131 13.803
4.147 14.976 13.798
4.144 14.820 13.797
4.140 14.659 13.796
4.137 14.503 13.798
4.133 14.338 13.805
4.130 14.187 13.807
4.126 14.030 13.805
4.123 13.863 13.804
4.119 13.707 13.806
4.116 13.553 13.806
4.112 13.390 13.802
4.109 13.228 13.808
4.106 13.073 13.821
4.102 12.918 13.821
4.099 12.754 13.828
4.095 12.601 13.845
4.092 12.448 13.861
4.088 12.282 13.867
4.085 12.127 13.861
4.081 11.972 13.856
4.078 11.807 13.857
4.074 11.651 13.858
4.070 11.486 13.862
4.067 11.332 13.873
4.064 11.178 13.879
4.060 11.013 13.882
4.057 10.867 13.894
4.053 10.695 13.897
4.050 10.544 13.883
4.046 10.375 13.873
4.043 10.217 13.870
4.039 10.063 13.867
4.036 9.899 13.864
4.032 9.737 13.863
4.029 9.581 13.863
4.026 9.424 13.863
4.022 9.259 13.860
4.018 9.104 13.856
4.015 8.943 13.857
4.011 8.783 13.861
4.008 8.626 13.863
4.004 8.463 13.857
4.001 8.307 13.858
3.997 8.147 13.871
3.994 7.988 13.876
3.990 7.837 13.875
3.987 7.666 13.881
3.983 7.511 13.880
3.980 7.354 13.875
3.976 7.196 13.880
3.973 7.030 13.881
3.969 6.874 13.877
3.966 6.714 13.877
3.963 6.553 13.880
3.959 6.400 13.882
3.956 6.230 13.873
3.952 6.081 13.863
3.949 5.911 13.863
3.945 5.747 13.861
3.942 5.600 13.862
3.938 5.429 13.868
3.935 5.275 13.868
3.931 5.119 13.865
3.928 4.958 13.865
3.924 4.790 13.858
3.920 4.637 13.855
3.917 4.476 13.862
3.913 4.308 13.859
3.909 4.156 13.854
3.905 3.990 13.849
5.047 59.944 13.847
5.044 59.775 13.868
5.043 59.629 13.872
5.040 59.465 13.862
5.038 59.308 13.855
5.036 59.159 13.852
5.034 58.991 13.847
5.032 58.836 13.850
5.029 58.672 13.850
5.027 58.521 13.849
5.025 58.353 13.852
5.022 58.203 13.850
5.020 58.042 13.857
5.017 57.878 13.865
5.015 57.719 13.855
5.012 57.565 13.848
5.010 57.411 13.861
5.008 57.242 13.884
5.005 57.079 13.891
5.003 56.932 13.873
5.001 56.771 13.868
4.998 56.608 13.869
4.996 56.455 13.858
4.994 56.297 13.855
4.992 56.137 13.859
4.990 55.979 13.854
4.988 55.823 13.850
4.986 55.673 13.852
4.984 55.498 13.855
4.982 55.348 13.860
4.979 55.184 13.865
4.977 55.025 13.861
4.974 54.878 13.857
4.972 54.712 13.860
4.969 54.552 13.857
4.966 54.397 13.852
4.963 54.240 13.847
4.961 54.084 13.848
4.958 53.921 13.851
4.955 53.768 13.851
4.952 53.604 13.849
4.950 53.446 13.849
4.947 53.290 13.850
4.945 53.136 13.858
4.942 52.974 13.858
4.940 52.813 13.851
4.937 52.661 13.850
4.935 52.503 13.860
4.933 52.336 13.873
4.930 52.182 13.872
4.928 52.024 13.858
4.925 51.867 13.859
4.923 51.712 13.865
4.921 51.546 13.864
4.918 51.397 13.859
4.916 51.235 13.863
4.913 51.074 13.870
4.911 50.923 13.869
4.909 50.761 13.866
4.906 50.602 13.870
4.904 50.453 13.872
4.901 50.280 13.869
4.898 50.129 13.862
4.896 49.974 13.855
4.893 49.812 13.854
4.891 49.662 13.860
4.888 49.507 13.866
4.885 49.339 13.860
4.883 49.180 13.863
4.880 49.025 13.863
4.878 48.874 13.856
4.875 48.713 13.845
4.872 48.555 13.845
4.870 48.395 13.857
4.868 48.243 13.863
4.865 48.087 13.860
4.863 47.923 13.851
4.861 47.763 13.853
4.859 47.615 13.860
4.856 47.454 13.865
4.854 47.289 13.872
4.852 47.134 13.880
4.850 46.982 13.878
4.847 46.822 13.873
4.845 46.662 13.868
4.842 46.511 13.864
4.840 46.346 13.869
4.837 46.193 13.877
4.835 46.030 13.875
4.832 45.878 13.871
4.829 45.723 13.873
4.827 45.564 13.871
4.824 45.404 13.861
4.821 45.249 13.855
4.818 45.095 13.860
4.816 44.931 13.873
4.813 44.779 13.882
4.810 44.620 13.887
4.808 44.462 13.883
4.805 44.306 13.881
4.802 44.148 13.880
4.799 43.987 13.880
4.797 43.838 13.878
4.794 43.673 13.875
4.791 43.514 13.878
4.789 43.369 13.881
4.786 43.200 13.876
4.783 43.048 13.873
4.781 42.892 13.879
4.778 42.736 13.878
4.775 42.574 13.878
4.773 42.415 13.884
4.770 42.258 13.891
4.768 42.103 13.892
4.765 41.950 13.887
4.762 41.785 13.881
4.759 41.636 13.871
4.757 41.475 13.868
4.754 41.314 13.870
4.751 41.159 13.873
4.748 41.006 13.875
4.746 40.848 13.877
4.743 40.690 13.870
4.740 40.525 13.854
4.737 40.380 13.864
4.734 40.216 13.875
4.732 40.054 13.879
4.729 39.909 13.883
4.726 39.742 13.877
4.723 39.583 13.875
4.721 39.429 13.877
4.718 39.272 13.876
4.715 39.114 13.873
4.712 38.964 13.871
4.710 38.798 13.869
4.707 38.645 13.872
4.704 38.482 13.875
4.702 38.328 13.871
4.699 38.164 13.870
4.697 38.019 13.881
4.694 37.854 13.892
4.691 37.703 13.891
4.689 37.539 13.889
4.686 37.384 13.887
4.684 37.229 13.883
4.681 37.066 13.877
4.678 36.911 13.874
4.676 36.758 13.886
4.673 36.595 13.899
4.670 36.438 13.899
4.667 36.279 13.886
4.664 36.128 13.887
4.661 35.967 13.889
4.658 35.811 13.876
4.655 35.650 13.865
4.652 35.495 13.861
4.649 35.339 13.865
4.646 35.176 13.868
4.643 35.028 13.876
4.640 34.867 13.893
4.637 34.708 13.898
4.634 34.547 13.894
4.631 34.395 13.892
4.628 34.231 13.888
4.626 34.082 13.880
4.623 33.919 13.879
4.620 33.766 13.879
4.617 33.604 13.875
4.614 33.449 13.873
4.611 33.291 13.870
4.608 33.130 13.872
4.605 32.979 13.870
4.602 32.821 13.878
4.599 32.664 13.895
4.596 32.504 13.902
4.593 32.341 13.901
4.590 32.190 13.893
4.586 32.033 13.890
4.583 31.875 13.899
4.580 31.712 13.900
4.577 31.560 13.894
4.574 31.404 13.888
4.571 31.242 13.884
4.569 31.091 13.885
4.566 30.925 13.888
4.564 30.774 13.901
4.561 30.621 13.899
4.558 30.450 13.876
4.556 30.301 13.872
4.553 30.139 13.879
4.550 29.979 13.877
4.548 29.829 13.877
4.545 29.667 13.880
4.542 29.511 13.881
4.539 29.355 13.878
4.535 29.197 13.875
4.532 29.037 13.876
4.529 28.882 13.880
4.525 28.723 13.886
4.522 28.561 13.894
4.519 28.413 13.889
4.515 28.254 13.878
4.512 28.089 13.880
4.509 27.934 13.885
4.506 27.782 13.886
4.503 27.620 13.882
4.500 27.462 13.878
4.498 27.306 13.882
4.495 27.146 13.883
4.492 26.990 13.878
4.489 26.832 13.873
4.486 26.677 13.881
4.484 26.522 13.884
4.480 26.358 13.883
4.477 26.202 13.879
4.474 26.040 13.880
4.471 25.888 13.884
4.468 25.731 13.879
4.465 25.575 13.882
4.461 25.412 13.885
4.458 25.259 13.887
4.455 25.098 13.888
4.451 24.942 13.878
4.448 24.782 13.870
4.445 24.628 13.866
4.441 24.468 13.870
4.438 24.310 13.885
4.435 24.153 13.894
4.432 23.999 13.887
4.428 23.837 13.871
4.425 23.679 13.857
4.422 23.521 13.870
4.419 23.366 13.892
4.416 23.207 13.904
4.413 23.055 13.903
4.410 22.891 13.892
4.406 22.738 13.878
4.403 22.571 13.866
4.400 22.420 13.873
4.397 22.259 13.873
4.394 22.105 13.866
4.390 21.946 13.864
4.387 21.783 13.869
4.384 21.633 13.879
4.381 21.476 13.882
4.378 21.315 13.875
4.375 21.154 13.872
4.372 20.998 13.880
4.369 20.837 13.881
4.366 20.688 13.882
4.362 20.530 13.887
4.359 20.366 13.890
4.356 20.213 13.893
4.353 20.054 13.893
4.350 19.893 13.892
4.346 19.738 13.895
4.343 19.586 13.895
4.339 19.411 13.888
4.336 19.266 13.884
4.333 19.103 13.887
4.330 18.949 13.893
4.326 18.791 13.897
4.323 18.631 13.904
4.319 18.474 13.912
4.316 18.318 13.917
4.313 18.160 13.929
4.310 17.999 13.924
4.306 17.845 13.917
4.303 17.680 13.917
4.300 17.523 13.911
4.297 17.364 13.905
4.294 17.210 13.897
4.290 17.049 13.881
4.287 16.885 13.848
4.284 16.726 13.822
4.281 16.568 13.821
4.278 16.408 13.828
4.274 16.250 13.835
4.271 16.090 13.826
4.268 15.929 13.810
4.264 15.764 13.795
4.261 15.621 13.792
4.257 15.449 13.802
4.254 15.296 13.808
4.251 15.138 13.806
4.247 14.979 13.798
4.243 14.816 13.799
4.240 14.661 13.803
4.237 14.505 13.803
4.233 14.342 13.809
4.229 14.183 13.809
4.226 14.027 13.807
4.222 13.863 13.808
4.219 13.711 13.807
4.215 13.551 13.806
4.212 13.387 13.803
4.209 13.234 13.812
4.205 13.077 13.826
4.202 12.916 13.832
4.198 12.758 13.844
4.195 12.608 13.864
4.192 12.446 13.878
4.188 12.290 13.882
4.185 12.130 13.879
4.181 11.966 13.876
4.177 11.813 13.868
4.174 11.649 13.861
4.170 11.495 13.868
4.167 11.333 13.882
4.164 11.182 13.888
4.160 11.014 13.888
4.157 10.856 13.895
4.153 10.706 13.897
4.149 10.536 13.888
4.146 10.385 13.879
4.142 10.214 13.873
4.139 10.062 13.865
4.135 9.897 13.861
4.132 9.741 13.863
4.129 9.585 13.865
4.125 9.420 13.866
4.122 9.266 13.866
4.118 9.102 13.864
4.115 8.948 13.864
4.111 8.785 13.868
4.107 8.626 13.868
4.104 8.463 13.859
4.100 8.308 13.860
4.097 8.148 13.874
4.093 7.993 13.880
4.090 7.830 13.880
4.086 7.677 13.884
4.083 7.509 13.881
4.079 7.351 13.877
4.076 7.199 13.886
4.072 7.027 13.887
4.069 6.877 13.884
4.066 6.715 13.881
4.062 6.557 13.883
4.059 6.396 13.886
4.055 6.234 13.876
4.052 6.076 13.870
4.048 5.916 13.873
4.045 5.753 13.875
4.042 5.606 13.873
4.038 5.428 13.874
4.034 5.275 13.871
4.031 5.114 13.864
4.027 4.956 13.860
4.023 4.792 13.849
4.019 4.633 13.845
4.016 4.476 13.855
4.012 4.318 13.858
4.008 4.150 13.854
4.005 4.000 13.852
5.146 59.944 13.858
5.144 59.784 13.875
5.142 59.627 13.877
5.140 59.465 13.864
5.138 59.308 13.855
5.136 59.149 13.853
5.133 58.998 13.849
5.131 58.836 13.850
5.129 58.672 13.850
5.127 58.519 13.846
5.124 58.356 13.850
5.122 58.201 13.851
5.119 58.040 13.854
5.117 57.888 13.862
5.114 57.718 13.855
5.112 57.559 13.846
5.109 57.407 13.856
5.107 57.244 13.873
5.105 57.091 13.881
5.102 56.926 13.867
5.100 56.772 13.863
5.098 56.613 13.871
5.096 56.454 13.862
5.094 56.296 13.858
5.092 56.140 13.860
5.090 55.981 13.855
5.088 55.822 13.849
5.086 55.667 13.851
5.083 55.501 13.857
5.081 55.347 13.862
5.079 55.185 13.868
5.077 55.029 13.865
5.074 54.869 13.860
5.071 54.713 13.861
5.069 54.558 13.863
5.066 54.399 13.855
5.063 54.236 13.845
5.060 54.080 13.849
5.058 53.927 13.853
5.055 53.760 13.851
5.052 53.606 13.848
5.049 53.455 13.849
5.047 53.289 13.852
5.044 53.132 13.856
5.042 52.978 13.856
5.039 52.816 13.846
5.037 52.654 13.843
5.035 52.500 13.855
5.032 52.344 13.868
5.030 52.182 13.868
5.027 52.029 13.857
5.025 51.870 13.860
5.023 51.707 13.864
5.020 51.548 13.860
5.018 51.396 13.854
5.015 51.236 13.859
5.013 51.070 13.870
5.011 50.922 13.869
5.008 50.765 13.870
5.006 50.600 13.872
5.003 50.447 13.873
5.001 50.290 13.868
4.998 50.131 13.863
4.995 49.972 13.857
4.993 49.816 13.854
4.990 49.666 13.859
4.988 49.498 13.860
4.985 49.341 13.856
4.982 49.182 13.862
4.980 49.034 13.864
4.977 48.865 13.861
4.975 48.713 13.847
4.972 48.556 13.843
4.970 48.397 13.854
4.967 48.241 13.859
4.965 48.082 13.858
4.963 47.927 13.853
4.960 47.766 13.848
4.958 47.607 13.851
4.956 47.453 13.861
4.954 47.294 13.870
4.952 47.138 13.876
4.949 46.980 13.875
4.947 46.822 13.869
4.944 46.665 13.866
4.942 46.505 13.867
4.940 46.349 13.875
4.937 46.193 13.888
4.934 46.033 13.885
4.932 45.878 13.877
4.929 45.721 13.878
4.926 45.565 13.873
4.923 45.406 13.861
4.921 45.251 13.856
4.918 45.093 13.862
4.915 44.931 13.869
4.913 44.780 13.876
4.910 44.623 13.878
4.907 44.463 13.875
4.904 44.297 13.875
4.902 44.152 13.881
4.899 43.991 13.881
4.896 43.835 13.877
4.894 43.676 13.872
4.891 43.520 13.875
4.888 43.365 13.879
4.886 43.203 13.877
4.883 43.050 13.876
4.880 42.887 13.880
4.878 42.734 13.881
4.875 42.575 13.877
4.872 42.416 13.878
4.870 42.261 13.886
4.867 42.105 13.888
4.864 41.945 13.884
4.862 41.790 13.878
4.859 41.635 13.875
4.856 41.474 13.871
4.853 41.315 13.870
4.851 41.161 13.875
4.848 41.003 13.878
4.845 40.843 13.876
4.842 40.692 13.865
4.839 40.532 13.853
4.837 40.370 13.863
4.834 40.220 13.875
4.831 40.058 13.883
4.829 39.900 13.885
4.826 39.745 13.878
4.823 39.590 13.876
4.820 39.432 13.878
4.818 39.275 13.877
4.815 39.112 13.873
4.812 38.957 13.871
4.809 38.801 13.873
4.807 38.639 13.873
4.804 38.488 13.875
4.801 38.331 13.867
4.799 38.171 13.866
4.796 38.015 13.880
4.794 37.853 13.889
4.791 37.698 13.890
4.789 37.540 13.892
4.786 37.386 13.890
4.783 37.225 13.880
4.781 37.067 13.876
4.778 36.915 13.876
4.775 36.754 13.885
4.773 36.595 13.900
4.770 36.443 13.902
4.767 36.286 13.889
4.764 36.120 13.888
4.761 35.971 13.888
4.758 35.806 13.876
4.755 35.651 13.867
4.752 35.496 13.864
4.749 35.341 13.866
4.746 35.181 13.866
4.743 35.020 13.873
4.740 34.865 13.888
4.737 34.708 13.894
4.734 34.554 13.889
4.731 34.392 13.888
4.728 34.239 13.886
4.725 34.076 13.877
4.722 33.921 13.878
4.720 33.765 13.878
4.717 33.606 13.883
4.714 33.444 13.884
4.711 33.293 13.877
4.708 33.135 13.876
4.705 32.975 13.876
4.702 32.821 13.883
4.699 32.658 13.898
4.696 32.509 13.907
4.692 32.341 13.904
4.689 32.189 13.890
4.686 32.037 13.887
4.683 31.871 13.901
4.680 31.716 13.904
4.677 31.564 13.897
4.674 31.397 13.889
4.671 31.242 13.882
4.668 31.087 13.877
4.666 30.929 13.882
4.663 30.772 13.894
4.661 30.612 13.892
4.658 30.459 13.875
4.656 30.302 13.871
4.653 30.138 13.878
4.650 29.984 13.880
4.647 29.826 13.880
4.645 29.674 13.879
4.641 29.505 13.881
4.638 29.354 13.879
4.635 29.198 13.875
4.632 29.036 13.875
4.628 28.880 13.880
4.625 28.726 13.888
4.622 28.564 13.893
4.618 28.410 13.888
4.615 28.248 13.881
4.612 28.095 13.880
4.609 27.935 13.884
4.606 27.781 13.887
4.603 27.622 13.886
4.600 27.461 13.878
4.597 27.304 13.877
4.595 27.149 13.880
4.592 26.992 13.875
4.589 26.826 13.875
4.586 26.677 13.887
4.583 26.520 13.886
4.580 26.361 13.884
4.577 26.200 13.882
4.574 26.048 13.881
4.571 25.888 13.882
4.568 25.729 13.876
4.564 25.571 13.872
4.561 25.412 13.878
4.558 25.256 13.884
4.555 25.100 13.883
4.551 24.937 13.874
4.548 24.787 13.869
4.544 24.624 13.871
4.541 24.470 13.881
4.538 24.315 13.897
4.535 24.154 13.902
4.532 23.998 13.887
4.528 23.837 13.872
4.525 23.671 13.863
4.522 23.531 13.880
4.519 23.364 13.896
4.516 23.210 13.898
4.513 23.052 13.895
4.509 22.892 13.884
4.506 22.734 13.870
4.503 22.572 13.865
4.500 22.421 13.872
4.497 22.263 13.872
4.493 22.100 13.866
4.490 21.946 13.864
4.487 21.787 13.868
4.484 21.633 13.874
4.481 21.468 13.879
4.478 21.321 13.874
4.475 21.154 13.867
4.472 21.005 13.875
4.468 20.839 13.886
4.465 20.680 13.892
4.462 20.530 13.892
4.459 20.368 13.889
4.456 20.213 13.887
4.452 20.047 13.882
4.449 19.894 13.884
4.446 19.738 13.896
4.443 19.580 13.897
4.440 19.424 13.891
4.436 19.261 13.890
4.433 19.108 13.897
4.429 18.945 13.899
4.426 18.795 13.902
4.422 18.626 13.902
4.419 18.478 13.902
4.416 18.311 13.910
4.413 18.163 13.921
4.409 17.999 13.921
4.406 17.844 13.920
4.403 17.686 13.920
4.400 17.524 13.915
4.397 17.367 13.916
4.394 17.211 13.925
4.391 17.049 13.918
4.387 16.893 13.875
4.384 16.722 13.837
4.380 16.565 13.824
4.377 16.405 13.830
4.374 16.254 13.840
4.371 16.089 13.834
4.368 15.937 13.820
4.364 15.768 13.804
4.361 15.611 13.798
4.357 15.459 13.806
4.354 15.293 13.813
4.350 15.136 13.803
4.347 14.974 13.795
4.343 14.822 13.802
4.340 14.662 13.806
4.336 14.502 13.808
4.333 14.346 13.808
4.329 14.182 13.810
4.326 14.029 13.813
4.322 13.868 13.814
4.319 13.707 13.810
4.315 13.550 13.807
4.312 13.396 13.808
4.308 13.231 13.815
4.305 13.072 13.831
4.302 12.920 13.841
4.299 12.765 13.854
4.295 12.607 13.873
4.292 12.444 13.885
4.288 12.286 13.888
4.285 12.134 13.889
4.281 11.967 13.889
4.277 11.812 13.876
4.274 11.655 13.866
4.270 11.492 13.874
4.267 11.336 13.891
4.263 11.176 13.898
4.260 11.017 13.893
4.256 10.860 13.892
4.253 10.698 13.892
4.249 10.536 13.887
4.246 10.383 13.883
4.242 10.223 13.873
4.239 10.062 13.865
4.235 9.895 13.861
4.232 9.740 13.862
4.229 9.583 13.869
4.225 9.421 13.868
4.222 9.268 13.867
4.218 9.104 13.870
4.214 8.942 13.870
4.211 8.787 13.873
4.207 8.629 13.870
4.204 8.471 13.862
4.200 8.299 13.864
4.197 8.157 13.876
4.193 7.981 13.880
4.190 7.832 13.878
4.186 7.669 13.878
4.183 7.513 13.877
4.179 7.356 13.874
4.176 7.190 13.882
4.172 7.039 13.884
4.169 6.876 13.881
4.165 6.711 13.879
4.162 6.555 13.883
4.159 6.399 13.884
4.155 6.231 13.875
4.152 6.080 13.873
4.148 5.908 13.878
4.145 5.766 13.880
4.141 5.596 13.878
4.138 5.437 13.878
4.134 5.276 13.871
4.130 5.114 13.862
4.127 4.954 13.854
4.123 4.791 13.843
4.119 4.635 13.843
4.116 4.473 13.854
4.112 4.313 13.857
4.109 4.152 13.858
4.105 3.996 13.856
5.246 59.944 13.853
5.244 59.784 13.874
5.242 59.629 13.878
5.240 59.458 13.863
5.238 59.318 13.852
5.236 59.150 13.851
5.233 58.993 13.846
5.231 58.829 13.846
5.229 58.677 13.850
5.227 58.519 13.842
5.224 58.359 13.848
5.222 58.202 13.854
5.219 58.033 13.850
5.217 57.884 13.860
5.214 57.723 13.855
5.212 57.568 13.844
5.209 57.409 13.851
5.207 57.242 13.862
5.205 57.085 13.864
5.202 56.932 13.860
5.200 56.771 13.858
5.198 56.615 13.865
5.196 56.450 13.863
5.194 56.296 13.856
5.192 56.139 13.855
5.190 55.983 13.854
5.188 55.823 13.848
5.186 55.659 13.849
5.184 55.506 13.859
5.181 55.342 13.867
5.179 55.194 13.873
5.177 55.030 13.868
5.174 54.867 13.860
5.172 54.717 13.862
5.169 54.549 13.864
5.166 54.396 13.862
5.163 54.243 13.854
5.160 54.081 13.853
5.158 53.925 13.859
5.155 53.759 13.858
5.152 53.607 13.850
5.149 53.449 13.852
5.147 53.285 13.854
5.144 53.136 13.857
5.142 52.970 13.857
5.139 52.823 13.848
5.137 52.655 13.842
5.135 52.500 13.849
5.132 52.340 13.861
5.130 52.186 13.863
5.127 52.021 13.856
5.125 51.867 13.858
5.123 51.713 13.861
5.120 51.551 13.852
5.118 51.390 13.849
5.116 51.241 13.856
5.113 51.081 13.868
5.111 50.918 13.874
5.108 50.756 13.875
5.106 50.605 13.875
5.103 50.443 13.874
5.101 50.291 13.867
5.098 50.132 13.861
5.096 49.974 13.860
5.093 49.813 13.858
5.091 49.661 13.864
5.088 49.496 13.868
5.085 49.343 13.862
5.083 49.191 13.865
5.080 49.026 13.872
5.077 48.865 13.867
5.075 48.708 13.853
5.072 48.560 13.848
5.070 48.398 13.853
5.067 48.237 13.861
5.065 48.082 13.861
5.063 47.920 13.855
5.060 47.776 13.846
5.058 47.608 13.847
5.056 47.450 13.853
5.054 47.296 13.865
5.052 47.131 13.875
5.049 46.981 13.874
5.047 46.821 13.866
5.045 46.669 13.867
5.042 46.512 13.869
5.040 46.340 13.878
5.037 46.193 13.893
5.035 46.034 13.888
5.032 45.878 13.882
5.029 45.717 13.874
5.026 45.562 13.869
5.024 45.414 13.864
5.021 45.246 13.858
5.018 45.092 13.866
5.015 44.935 13.869
5.013 44.779 13.869
5.010 44.616 13.869
5.007 44.463 13.870
5.005 44.307 13.877
5.002 44.146 13.887
4.999 43.990 13.886
4.997 43.837 13.880
4.994 43.676 13.876
4.991 43.525 13.876
4.988 43.354 13.881
4.986 43.207 13.880
4.983 43.043 13.879
4.981 42.892 13.883
4.978 42.732 13.884
4.975 42.578 13.877
4.973 42.419 13.876
4.970 42.259 13.883
4.967 42.105 13.882
4.965 41.947 13.876
4.962 41.784 13.873
4.959 41.635 13.873
4.956 41.480 13.871
4.953 41.310 13.871
4.951 41.163 13.877
4.948 41.000 13.877
4.945 40.848 13.874
4.942 40.686 13.862
4.940 40.534 13.851
4.937 40.373 13.859
4.934 40.221 13.874
4.931 40.054 13.886
4.929 39.902 13.886
4.926 39.741 13.879
4.923 39.587 13.877
4.920 39.430 13.873
4.918 39.276 13.870
4.915 39.112 13.867
4.912 38.958 13.867
4.909 38.801 13.871
4.907 38.643 13.876
4.904 38.488 13.878
4.901 38.326 13.872
4.899 38.171 13.874
4.896 38.013 13.881
4.894 37.858 13.889
4.891 37.690 13.890
4.889 37.548 13.888
4.886 37.386 13.889
4.883 37.221 13.880
4.881 37.068 13.881
4.878 36.917 13.885
4.875 36.754 13.889
4.873 36.594 13.901
4.870 36.441 13.902
4.867 36.281 13.885
4.864 36.126 13.881
4.861 35.964 13.881
4.858 35.814 13.874
4.855 35.651 13.874
4.852 35.495 13.874
4.849 35.336 13.876
4.846 35.181 13.874
4.843 35.024 13.875
4.840 34.866 13.887
4.837 34.702 13.887
4.834 34.555 13.885
4.831 34.388 13.884
4.828 34.240 13.882
4.825 34.079 13.878
4.822 33.920 13.878
4.820 33.762 13.880
4.817 33.609 13.886
4.814 33.448 13.889
4.811 33.288 13.882
4.808 33.133 13.879
4.805 32.972 13.880
4.802 32.822 13.886
4.799 32.662 13.897
4.796 32.503 13.908
4.793 32.347 13.902
4.789 32.188 13.888
4.786 32.031 13.889
4.783 31.869 13.900
4.780 31.726 13.901
4.777 31.560 13.894
4.774 31.397 13.889
4.771 31.249 13.881
4.768 31.077 13.876
4.766 30.935 13.881
4.763 30.773 13.890
4.761 30.611 13.892
4.758 30.457 13.876
4.756 30.302 13.870
4.753 30.138 13.878
4.750 29.982 13.882
4.747 29.822 13.880
4.744 29.669 13.877
4.741 29.511 13.880
4.738 29.355 13.878
4.735 29.198 13.877
4.732 29.034 13.875
4.728 28.883 13.879
4.725 28.725 13.887
4.722 28.566 13.890
4.718 28.406 13.885
4.715 28.249 13.881
4.712 28.095 13.876
4.709 27.934 13.876
4.706 27.775 13.884
4.703 27.620 13.883
4.700 27.469 13.876
4.697 27.302 13.869
4.695 27.149 13.869
4.692 26.991 13.870
4.689 26.827 13.875
4.686 26.675 13.883
4.683 26.517 13.884
4.680 26.359 13.880
4.677 26.201 13.877
4.674 26.043 13.877
4.671 25.883 13.879
4.668 25.732 13.871
4.664 25.572 13.868
4.661 25.420 13.875
4.658 25.253 13.880
4.654 25.097 13.877
4.651 24.942 13.867
4.648 24.782 13.867
4.645 24.625 13.873
4.642 24.471 13.887
4.638 24.309 13.902
4.635 24.152 13.903
4.632 23.997 13.890
4.629 23.842 13.876
4.625 23.675 13.875
4.622 23.523 13.891
4.619 23.372 13.897
4.616 23.209 13.889
4.612 23.045 13.883
4.609 22.895 13.874
4.606 22.731 13.865
4.603 22.574 13.867
4.600 22.420 13.873
4.597 22.262 13.877
4.594 22.104 13.872
4.590 21.946 13.870
4.587 21.792 13.874
4.584 21.627 13.877
4.581 21.473 13.885
4.578 21.317 13.876
4.575 21.153 13.866
4.572 20.996 13.872
4.569 20.846 13.883
4.566 20.684 13.892
4.562 20.527 13.891
4.559 20.367 13.883
4.556 20.211 13.875
4.552 20.050 13.868
4.549 19.889 13.874
4.546 19.736 13.892
4.543 19.580 13.898
4.540 19.424 13.893
4.536 19.260 13.891
4.533 19.107 13.897
4.529 18.943 13.897
4.526 18.794 13.895
4.522 18.629 13.895
4.519 18.473 13.893
4.516 18.313 13.902
4.513 18.157 13.915
4.510 18.002 13.919
4.506 17.844 13.924
4.503 17.682 13.924
4.500 17.528 13.919
4.497 17.368 13.927
4.494 17.216 13.947
4.491 17.049 13.942
4.488 16.896 13.893
4.484 16.722 13.846
4.480 16.565 13.825
4.477 16.407 13.832
4.475 16.250 13.847
4.471 16.089 13.845
4.468 15.938 13.839
4.465 15.778 13.821
4.461 15.610 13.805
4.457 15.453 13.813
4.454 15.297 13.818
4.450 15.138 13.805
4.447 14.971 13.803
4.444 14.825 13.814
4.440 14.664 13.817
4.436 14.497 13.818
4.433 14.348 13.818
4.430 14.186 13.821
4.426 14.025 13.831
4.423 13.873 13.831
4.419 13.713 13.823
4.416 13.548 13.818
4.412 13.393 13.816
4.409 13.234 13.823
4.405 13.076 13.836
4.402 12.921 13.843
4.399 12.762 13.854
4.395 12.607 13.869
4.392 12.441 13.879
4.388 12.291 13.879
4.385 12.131 13.886
4.381 11.977 13.894
4.377 11.805 13.881
4.374 11.654 13.870
4.370 11.493 13.879
4.367 11.338 13.896
4.363 11.174 13.898
4.360 11.019 13.888
4.356 10.859 13.884
4.353 10.702 13.885
4.349 10.538 13.885
4.346 10.376 13.882
4.343 10.222 13.877
4.339 10.055 13.865
4.335 9.898 13.864
4.332 9.749 13.870
4.329 9.578 13.874
4.325 9.420 13.874
4.322 9.267 13.869
4.318 9.108 13.871
4.315 8.945 13.873
4.311 8.786 13.874
4.307 8.622 13.870
4.304 8.467 13.864
4.300 8.308 13.867
4.297 8.147 13.879
4.293 7.995 13.882
4.290 7.834 13.875
4.286 7.664 13.874
4.283 7.514 13.875
4.279 7.353 13.873
4.276 7.193 13.881
4.272 7.035 13.883
4.269 6.870 13.879
4.266 6.716 13.878
4.262 6.553 13.882
4.259 6.398 13.886
4.255 6.236 13.880
4.252 6.076 13.878
4.248 5.912 13.886
4.245 5.763 13.887
4.241 5.593 13.879
4.238 5.445 13.877
4.234 5.268 13.869
4.230 5.114 13.859
4.227 4.956 13.853
4.223 4.791 13.843
4.219 4.629 13.847
4.216 4.476 13.854
4.212 4.313 13.854
4.209 4.156 13.855
4.205 3.993 13.856
5.346 59.945 13.843
5.344 59.782 13.867
5.342 59.625 13.874
5.340 59.467 13.862
5.338 59.313 13.850
5.336 59.149 13.851
5.333 58.991 13.847
5.331 58.842 13.848
5.329 58.671 13.853
5.327 58.507 13.847
5.324 58.360 13.853
5.322 58.206 13.858
5.319 58.034 13.855
5.317 57.884 13.862
5.314 57.722 13.856
5.312 57.568 13.847
5.309 57.403 13.849
5.307 57.249 13.853
5.305 57.091 13.856
5.302 56.926 13.853
5.300 56.772 13.857
5.298 56.609 13.866
5.296 56.460 13.864
5.294 56.300 13.858
5.292 56.137 13.857
5.290 55.972 13.853
5.288 55.825 13.845
5.286 55.667 13.847
5.284 55.498 13.859
5.282 55.352 13.867
5.279 55.180 13.875
5.277 55.034 13.869
5.274 54.872 13.857
5.271 54.710 13.855
5.269 54.555 13.859
5.266 54.395 13.858
5.263 54.243 13.852
5.260 54.076 13.851
5.258 53.922 13.860
5.255 53.768 13.859
5.252 53.603 13.855
5.250 53.448 13.859
5.247 53.287 13.864
5.245 53.133 13.864
5.242 52.972 13.867
5.239 52.814 13.856
5.237 52.663 13.846
5.235 52.497 13.850
5.232 52.339 13.859
5.230 52.183 13.859
5.228 52.030 13.857
5.225 51.866 13.858
5.223 51.713 13.859
5.220 51.551 13.853
5.218 51.395 13.850
5.215 51.235 13.856
5.213 51.083 13.866
5.211 50.916 13.871
5.208 50.754 13.873
5.206 50.614 13.876
5.203 50.439 13.873
5.201 50.285 13.867
5.198 50.136 13.863
5.196 49.970 13.861
5.193 49.815 13.860
5.191 49.660 13.867
5.188 49.499 13.872
5.185 49.339 13.862
5.183 49.184 13.862
5.180 49.030 13.871
5.177 48.870 13.869
5.175 48.715 13.858
5.172 48.547 13.849
5.170 48.403 13.855
5.167 48.236 13.862
5.165 48.080 13.863
5.163 47.925 13.856
5.160 47.771 13.851
5.158 47.612 13.847
5.156 47.451 13.847
5.154 47.296 13.860
5.152 47.143 13.870
5.149 46.970 13.871
5.147 46.826 13.868
5.145 46.660 13.870
5.142 46.507 13.873
5.140 46.352 13.882
5.137 46.191 13.895
5.135 46.034 13.888
5.132 45.876 13.876
5.129 45.724 13.870
5.126 45.560 13.867
5.123 45.407 13.864
5.121 45.246 13.863
5.118 45.091 13.871
5.115 44.937 13.868
5.113 44.777 13.867
5.110 44.620 13.864
5.107 44.461 13.864
5.105 44.304 13.877
5.102 44.148 13.885
5.099 43.995 13.886
5.097 43.831 13.882
5.094 43.674 13.882
5.091 43.523 13.881
5.088 43.358 13.879
5.086 43.205 13.876
5.083 43.052 13.875
5.080 42.890 13.880
5.078 42.730 13.884
5.075 42.576 13.877
5.072 42.415 13.875
5.070 42.263 13.879
5.067 42.098 13.873
5.064 41.950 13.866
5.062 41.791 13.867
5.059 41.629 13.872
5.056 41.477 13.875
5.054 41.322 13.878
5.051 41.157 13.879
5.048 41.003 13.880
5.045 40.844 13.879
5.042 40.689 13.863
5.039 40.527 13.857
5.037 40.379 13.868
5.034 40.214 13.875
5.032 40.059 13.887
5.029 39.902 13.888
5.026 39.743 13.881
5.023 39.587 13.879
5.020 39.427 13.872
5.018 39.272 13.867
5.015 39.117 13.866
5.012 38.955 13.867
5.009 38.803 13.869
5.007 38.642 13.873
5.004 38.483 13.873
5.001 38.329 13.869
4.999 38.173 13.873
4.996 38.013 13.877
4.994 37.858 13.883
4.991 37.694 13.887
4.989 37.542 13.886
4.986 37.381 13.884
4.983 37.231 13.880
4.981 37.068 13.885
4.978 36.909 13.889
4.976 36.758 13.894
4.973 36.596 13.903
4.970 36.439 13.902
4.967 36.283 13.888
4.964 36.124 13.881
4.961 35.964 13.881
4.958 35.810 13.877
4.955 35.655 13.881
4.952 35.499 13.885
4.949 35.332 13.884
4.946 35.178 13.877
4.943 35.028 13.877
4.940 34.865 13.880
4.937 34.707 13.876
4.934 34.552 13.871
4.931 34.394 13.878
4.928 34.231 13.883
4.925 34.080 13.879
4.923 33.923 13.882
4.920 33.763 13.884
4.917 33.602 13.893
4.914 33.451 13.898
4.911 33.294 13.890
4.908 33.133 13.884
4.905 32.975 13.881
4.902 32.820 13.884
4.899 32.660 13.893
4.896 32.500 13.903
4.893 32.347 13.900
4.889 32.188 13.890
4.886 32.033 13.893
4.883 31.873 13.902
4.880 31.722 13.900
4.877 31.555 13.895
4.874 31.402 13.891
4.871 31.244 13.888
4.869 31.089 13.881
4.866 30.927 13.878
4.863 30.770 13.886
4.861 30.617 13.889
4.858 30.451 13.872
4.856 30.298 13.871
4.853 30.144 13.880
4.850 29.981 13.883
4.848 29.828 13.885
4.845 29.665 13.882
4.842 29.515 13.884
4.838 29.351 13.882
4.835 29.195 13.880
4.832 29.041 13.878
4.828 28.878 13.878
4.825 28.724 13.883
4.822 28.567 13.884
4.818 28.404 13.881
4.815 28.256 13.879
4.812 28.090 13.875
4.809 27.941 13.874
4.806 27.777 13.884
4.803 27.615 13.885
4.800 27.469 13.879
4.797 27.303 13.871
4.794 27.141 13.867
4.792 26.993 13.873
4.789 26.834 13.879
4.786 26.672 13.879
4.783 26.520 13.883
4.780 26.359 13.878
4.777 26.198 13.875
4.774 26.044 13.878
4.771 25.889 13.880
4.768 25.732 13.873
4.764 25.566 13.868
4.761 25.412 13.877
4.758 25.258 13.885
4.755 25.098 13.879
4.751 24.940 13.869
4.748 24.782 13.873
4.745 24.627 13.880
4.742 24.474 13.892
4.739 24.309 13.906
4.735 24.156 13.906
4.732 24.000 13.897
4.728 23.831 13.885
4.726 23.690 13.883
4.722 23.518 13.894
4.719 23.361 13.891
4.716 23.211 13.877
4.713 23.052 13.878
4.709 22.892 13.878
4.706 22.731 13.877
4.703 22.579 13.878
4.700 22.420 13.882
4.697 22.265 13.885
4.694 22.100 13.879
4.691 21.945 13.878
4.687 21.789 13.879
4.684 21.629 13.883
4.681 21.476 13.889
4.678 21.312 13.877
4.675 21.161 13.869
4.672 20.994 13.874
4.669 20.844 13.885
4.666 20.688 13.894
4.662 20.524 13.890
4.659 20.369 13.884
4.656 20.209 13.870
4.652 20.048 13.855
4.649 19.894 13.867
4.646 19.738 13.892
4.643 19.581 13.902
4.640 19.422 13.898
4.636 19.261 13.897
4.633 19.108 13.903
4.630 18.950 13.899
4.626 18.785 13.890
4.622 18.631 13.889
4.619 18.471 13.886
4.616 18.317 13.893
4.613 18.151 13.908
4.610 18.004 13.915
4.606 17.847 13.923
4.603 17.682 13.925
4.600 17.525 13.922
4.597 17.371 13.934
4.595 17.211 13.957
4.592 17.058 13.956
4.588 16.893 13.907
4.584 16.724 13.853
4.581 16.571 13.829
4.578 16.403 13.836
4.575 16.260 13.854
4.571 16.087 13.858
4.568 15.932 13.856
4.565 15.776 13.841
4.561 15.618 13.821
4.558 15.454 13.828
4.554 15.295 13.830
4.551 15.141 13.819
4.547 14.978 13.815
4.544 14.823 13.828
4.540 14.665 13.838
4.537 14.508 13.837
4.533 14.342 13.838
4.530 14.191 13.847
4.527 14.035 13.854
4.523 13.872 13.852
4.520 13.714 13.846
4.516 13.551 13.837
4.512 13.394 13.833
4.509 13.240 13.837
4.505 13.072 13.845
4.502 12.925 13.851
4.499 12.759 13.860
4.495 12.609 13.870
4.492 12.442 13.874
4.488 12.291 13.872
4.485 12.127 13.879
4.481 11.976 13.890
4.478 11.812 13.880
4.474 11.649 13.872
4.470 11.494 13.884
4.467 11.338 13.900
4.464 11.174 13.902
4.460 11.017 13.888
4.456 10.862 13.883
4.453 10.693 13.887
4.450 10.544 13.886
4.446 10.386 13.886
4.443 10.221 13.884
4.439 10.057 13.870
4.436 9.901 13.866
4.432 9.741 13.871
4.429 9.581 13.873
4.425 9.427 13.870
4.422 9.259 13.865
4.418 9.104 13.871
4.415 8.949 13.876
4.411 8.789 13.877
4.408 8.624 13.875
4.404 8.465 13.867
4.400 8.309 13.872
4.397 8.147 13.882
4.393 7.996 13.880
4.390 7.828 13.871
4.386 7.670 13.868
4.383 7.511 13.871
4.379 7.345 13.874
4.376 7.198 13.882
4.372 7.034 13.885
4.369 6.873 13.882
4.366 6.715 13.880
4.362 6.555 13.881
4.359 6.399 13.883
4.355 6.233 13.874
4.352 6.073 13.873
4.349 5.920 13.883
4.345 5.754 13.880
4.341 5.595 13.873
4.338 5.442 13.872
4.334 5.280 13.866
4.330 5.111 13.859
4.327 4.947 13.856
4.323 4.793 13.849
4.320 4.638 13.852
4.316 4.469 13.853
4.312 4.312 13.853
4.309 4.161 13.853
4.305 3.994 13.857
5.446 59.952 13.836
5.444 59.781 13.867
5.442 59.625 13.873
5.440 59.467 13.861
5.438 59.310 13.853
5.436 59.147 13.855
5.434 58.990 13.851
5.431 58.839 13.854
5.429 58.674 13.855
5.427 58.516 13.850
5.424 58.359 13.858
5.422 58.195 13.859
5.420 58.046 13.858
5.417 57.879 13.859
5.414 57.720 13.857
5.412 57.562 13.849
5.409 57.414 13.846
5.407 57.248 13.848
5.405 57.090 13.850
5.402 56.931 13.846
5.400 56.776 13.850
5.398 56.611 13.860
5.396 56.450 13.859
5.394 56.296 13.858
5.392 56.143 13.861
5.390 55.982 13.857
5.388 55.814 13.847
5.386 55.666 13.851
5.384 55.506 13.859
5.381 55.346 13.865
5.379 55.191 13.870
5.377 55.024 13.863
5.374 54.870 13.853
5.371 54.713 13.850
5.369 54.557 13.855
5.366 54.402 13.859
5.363 54.232 13.857
5.361 54.088 13.854
5.358 53.920 13.858
5.355 53.765 13.860
5.352 53.602 13.860
5.350 53.449 13.866
5.347 53.290 13.867
5.345 53.130 13.868
5.342 52.974 13.872
5.339 52.811 13.859
5.337 52.660 13.849
5.335 52.505 13.854
5.332 52.344 13.859
5.330 52.181 13.858
5.328 52.025 13.856
5.325 51.868 13.857
5.323 51.708 13.857
5.320 51.555 13.855
5.318 51.395 13.854
5.316 51.233 13.859
5.313 51.078 13.864
5.311 50.920 13.866
5.308 50.768 13.868
5.306 50.593 13.875
5.304 50.454 13.874
5.301 50.286 13.869
5.298 50.126 13.864
5.296 49.976 13.862
5.293 49.818 13.858
5.291 49.655 13.869
5.288 49.499 13.876
5.285 49.343 13.866
5.283 49.188 13.863
5.280 49.022 13.870
5.278 48.872 13.872
5.275 48.711 13.862
5.272 48.557 13.856
5.270 48.397 13.862
5.268 48.238 13.864
5.265 48.084 13.860
5.263 47.929 13.853
5.260 47.763 13.851
5.258 47.606 13.844
5.256 47.460 13.844
5.254 47.288 13.851
5.252 47.141 13.863
5.249 46.981 13.868
5.247 46.816 13.871
5.245 46.672 13.876
5.242 46.498 13.874
5.240 46.356 13.881
5.237 46.186 13.889
5.235 46.037 13.882
5.232 45.879 13.871
5.229 45.717 13.869
5.226 45.562 13.872
5.224 45.408 13.870
5.221 45.248 13.870
5.218 45.096 13.873
5.215 44.933 13.870
5.213 44.775 13.863
5.210 44.624 13.864
5.207 44.464 13.867
5.205 44.302 13.876
5.202 44.153 13.885
5.199 43.987 13.885
5.197 43.834 13.887
5.194 43.674 13.890
5.191 43.520 13.887
5.189 43.363 13.882
5.186 43.198 13.878
5.183 43.047 13.872
5.181 42.893 13.880
5.178 42.733 13.889
5.175 42.576 13.884
5.173 42.413 13.882
5.170 42.264 13.885
5.167 42.111 13.877
5.164 41.940 13.865
5.162 41.794 13.866
5.159 41.631 13.874
5.156 41.472 13.875
5.154 41.320 13.882
5.151 41.162 13.882
5.148 41.004 13.881
5.145 40.841 13.882
5.143 40.693 13.868
5.140 40.533 13.864
5.137 40.369 13.873
5.134 40.218 13.875
5.132 40.057 13.885
5.129 39.901 13.891
5.126 39.744 13.886
5.123 39.590 13.887
5.120 39.430 13.877
5.118 39.271 13.871
5.115 39.117 13.872
5.112 38.958 13.872
5.110 38.802 13.875
5.107 38.639 13.878
5.104 38.482 13.877
5.102 38.331 13.876
5.099 38.173 13.878
5.096 38.012 13.880
5.094 37.853 13.884
5.091 37.701 13.890
5.089 37.545 13.889
5.086 37.378 13.881
5.083 37.226 13.878
5.081 37.071 13.885
5.078 36.911 13.888
5.076 36.755 13.894
5.073 36.601 13.903
5.070 36.436 13.898
5.067 36.288 13.886
5.064 36.125 13.879
5.061 35.958 13.876
5.058 35.817 13.877
5.055 35.647 13.881
5.052 35.497 13.886
5.049 35.344 13.887
5.046 35.174 13.878
5.043 35.021 13.876
5.040 34.868 13.879
5.037 34.712 13.870
5.034 34.545 13.869
5.031 34.396 13.882
5.028 34.238 13.890
5.025 34.076 13.884
5.023 33.922 13.884
5.020 33.763 13.888
5.017 33.607 13.897
5.014 33.446 13.903
5.011 33.291 13.894
5.008 33.141 13.887
5.005 32.968 13.883
5.002 32.820 13.882
4.999 32.661 13.887
4.996 32.505 13.896
4.993 32.351 13.895
4.989 32.188 13.886
4.986 32.031 13.890
4.983 31.876 13.900
4.980 31.714 13.897
4.977 31.555 13.892
4.974 31.405 13.892
4.972 31.246 13.891
4.969 31.083 13.885
4.966 30.928 13.879
4.963 30.772 13.886
4.961 30.619 13.888
4.958 30.453 13.874
4.956 30.294 13.869
4.953 30.143 13.874
4.950 29.981 13.879
4.948 29.829 13.884
4.945 29.671 13.885
4.942 29.515 13.883
4.938 29.350 13.879
4.935 29.190 13.878
4.932 29.043 13.876
4.929 28.881 13.877
4.925 28.721 13.878
4.922 28.561 13.875
4.919 28.414 13.870
4.915 28.248 13.870
4.912 28.091 13.867
4.909 27.938 13.864
4.906 27.781 13.880
4.903 27.621 13.883
4.900 27.458 13.879
4.897 27.308 13.871
4.895 27.149 13.865
4.892 26.988 13.874
4.889 26.830 13.877
4.886 26.676 13.876
4.883 26.519 13.876
4.880 26.360 13.872
4.877 26.201 13.871
4.874 26.039 13.874
4.871 25.886 13.877
4.868 25.733 13.869
4.864 25.569 13.870
4.861 25.413 13.878
4.858 25.259 13.886
4.855 25.102 13.883
4.851 24.939 13.878
4.848 24.784 13.883
4.845 24.629 13.888
4.842 24.471 13.893
4.838 24.308 13.901
4.835 24.156 13.903
4.832 23.998 13.897
4.829 23.837 13.891
4.825 23.679 13.888
4.822 23.527 13.894
4.819 23.363 13.886
4.816 23.208 13.871
4.812 23.049 13.869
4.809 22.894 13.876
4.806 22.734 13.880
4.803 22.576 13.879
4.800 22.420 13.885
4.797 22.261 13.888
4.794 22.110 13.883
4.791 21.945 13.881
4.787 21.785 13.879
4.784 21.632 13.881
4.781 21.474 13.889
4.778 21.312 13.885
4.775 21.158 13.874
4.772 20.999 13.877
4.769 20.842 13.889
4.766 20.690 13.892
4.762 20.520 13.888
4.759 20.373 13.890
4.756 20.209 13.873
4.752 20.050 13.852
4.749 19.896 13.866
4.746 19.734 13.892
4.743 19.578 13.908
4.740 19.422 13.902
4.736 19.267 13.899
4.733 19.108 13.908
4.730 18.947 13.898
4.726 18.787 13.884
4.722 18.632 13.882
4.719 18.468 13.880
4.716 18.317 13.888
4.713 18.159 13.902
4.710 18.000 13.914
4.706 17.839 13.925
4.703 17.689 13.926
4.700 17.528 13.923
4.697 17.366 13.929
4.694 17.213 13.947
4.691 17.052 13.949
4.688 16.889 13.913
4.684 16.729 13.866
4.681 16.569 13.847
4.678 16.413 13.851
4.675 16.255 13.865
4.672 16.098 13.872
4.669 15.935 13.874
4.665 15.775 13.859
4.662 15.615 13.846
4.658 15.465 13.856
4.655 15.298 13.855
4.651 15.144 13.838
4.647 14.983 13.835
4.644 14.822 13.845
4.641 14.662 13.854
4.637 14.510 13.858
4.634 14.352 13.860
4.630 14.191 13.868
4.627 14.035 13.873
4.624 13.876 13.870
4.620 13.718 13.860
4.616 13.554 13.850
4.613 13.396 13.847
4.609 13.242 13.850
4.606 13.074 13.858
4.602 12.922 13.863
4.599 12.765 13.871
4.595 12.604 13.874
4.592 12.446 13.869
4.588 12.284 13.867
4.585 12.127 13.868
4.581 11.966 13.878
4.578 11.814 13.876
4.574 11.650 13.872
4.571 11.495 13.889
4.567 11.340 13.905
4.564 11.186 13.901
4.560 11.014 13.888
4.556 10.851 13.885
4.553 10.703 13.890
4.550 10.539 13.885
4.546 10.383 13.884
4.543 10.215 13.885
4.539 10.066 13.873
4.536 9.901 13.867
4.532 9.741 13.872
4.529 9.578 13.874
4.525 9.433 13.870
4.521 9.256 13.863
4.518 9.106 13.868
4.515 8.943 13.875
4.511 8.785 13.874
4.508 8.633 13.873
4.504 8.464 13.868
4.500 8.310 13.876
4.497 8.152 13.884
4.493 7.985 13.880
4.490 7.835 13.872
4.486 7.668 13.869
4.483 7.515 13.871
4.479 7.352 13.877
4.476 7.190 13.880
4.472 7.033 13.881
4.469 6.876 13.886
4.466 6.712 13.886
4.462 6.560 13.886
4.459 6.396 13.884
4.455 6.233 13.873
4.452 6.076 13.866
4.448 5.914 13.873
4.445 5.753 13.867
4.441 5.598 13.856
4.437 5.427 13.857
4.434 5.272 13.856
4.431 5.117 13.854
4.427 4.956 13.857
4.423 4.790 13.857
4.420 4.637 13.857
4.416 4.478 13.856
4.412 4.311 13.849
4.409 4.154 13.849
4.405 3.994 13.858
5.546 59.940 13.850
5.544 59.786 13.866
5.542 59.623 13.870
5.540 59.469 13.859
5.538 59.308 13.851
5.536 59.150 13.852
5.534 58.999 13.848
5.531 58.833 13.851
5.529 58.674 13.852
5.527 58.518 13.848
5.525 58.358 13.855
5.522 58.192 13.856
5.520 58.044 13.853
5.517 57.880 13.857
5.515 57.721 13.858
5.512 57.566 13.853
5.509 57.405 13.850
5.507 57.249 13.849
5.505 57.087 13.850
5.502 56.936 13.845
5.500 56.774 13.843
5.498 56.615 13.850
5.496 56.456 13.854
5.494 56.294 13.853
5.492 56.132 13.859
5.490 55.987 13.856
5.488 55.821 13.847
5.486 55.663 13.850
5.484 55.506 13.856
5.481 55.341 13.860
5.479 55.189 13.862
5.477 55.031 13.858
5.474 54.873 13.848
5.472 54.712 13.847
5.469 54.555 13.856
5.466 54.399 13.864
5.463 54.233 13.861
5.461 54.083 13.855
5.458 53.923 13.859
5.455 53.761 13.859
5.452 53.607 13.858
5.450 53.447 13.865
5.447 53.293 13.863
5.444 53.123 13.860
5.442 52.977 13.866
5.440 52.817 13.855
5.437 52.657 13.849
5.435 52.494 13.856
5.433 52.347 13.861
5.430 52.179 13.857
5.428 52.025 13.849
5.425 51.868 13.850
5.423 51.715 13.854
5.420 51.548 13.856
5.418 51.396 13.861
5.416 51.243 13.867
5.413 51.072 13.867
5.411 50.916 13.861
5.409 50.769 13.863
5.406 50.600 13.871
5.404 50.445 13.869
5.401 50.294 13.869
5.398 50.130 13.867
5.396 49.972 13.857
5.393 49.811 13.853
5.391 49.659 13.863
5.388 49.500 13.869
5.386 49.346 13.864
5.383 49.182 13.861
5.380 49.023 13.868
5.378 48.874 13.872
5.375 48.709 13.863
5.372 48.554 13.860
5.370 48.396 13.864
5.368 48.238 13.863
5.365 48.081 13.858
5.363 47.924 13.850
5.361 47.772 13.852
5.358 47.608 13.848
5.356 47.457 13.845
5.354 47.292 13.850
5.352 47.137 13.860
5.350 46.981 13.870
5.347 46.822 13.872
5.345 46.661 13.880
5.342 46.507 13.875
5.340 46.347 13.874
5.337 46.191 13.884
5.335 46.037 13.873
5.332 45.881 13.863
5.329 45.718 13.863
5.327 45.568 13.870
5.324 45.403 13.874
5.321 45.245 13.869
5.318 45.092 13.873
5.316 44.933 13.874
5.313 44.780 13.865
5.310 44.620 13.869
5.308 44.465 13.875
5.305 44.301 13.880
5.302 44.148 13.884
5.299 43.989 13.883
5.297 43.830 13.887
5.294 43.679 13.889
5.291 43.516 13.888
5.289 43.365 13.886
5.286 43.203 13.875
5.283 43.050 13.867
5.281 42.890 13.875
5.278 42.735 13.885
5.275 42.575 13.886
5.273 42.422 13.886
5.270 42.252 13.890
5.268 42.105 13.882
5.265 41.951 13.868
5.262 41.786 13.866
5.259 41.633 13.870
5.257 41.474 13.873
5.254 41.319 13.874
5.251 41.160 13.876
5.248 41.004 13.875
5.246 40.842 13.880
5.243 40.690 13.876
5.240 40.527 13.872
5.237 40.378 13.877
5.234 40.214 13.878
5.232 40.058 13.885
5.229 39.901 13.889
5.226 39.743 13.889
5.224 39.591 13.887
5.221 39.428 13.874
5.218 39.274 13.866
5.215 39.109 13.866
5.212 38.960 13.871
5.210 38.801 13.876
5.207 38.644 13.881
5.205 38.487 13.884
5.202 38.330 13.886
5.199 38.165 13.885
5.197 38.015 13.881
5.194 37.854 13.882
5.191 37.700 13.884
5.189 37.540 13.885
5.186 37.386 13.875
5.184 37.225 13.871
5.181 37.073 13.885
5.178 36.911 13.887
5.176 36.754 13.889
5.173 36.595 13.899
5.170 36.441 13.896
5.167 36.280 13.880
5.164 36.125 13.874
5.161 35.966 13.871
5.158 35.809 13.873
5.155 35.655 13.879
5.152 35.494 13.885
5.149 35.333 13.893
5.146 35.182 13.887
5.143 35.021 13.879
5.140 34.866 13.877
5.137 34.708 13.868
5.134 34.550 13.869
5.131 34.393 13.890
5.129 34.237 13.899
5.126 34.078 13.892
5.123 33.918 13.889
5.120 33.764 13.891
5.117 33.611 13.898
5.114 33.446 13.906
5.111 33.289 13.897
5.108 33.137 13.890
5.105 32.981 13.883
5.102 32.816 13.880
5.099 32.655 13.882
5.096 32.508 13.885
5.093 32.343 13.888
5.089 32.186 13.883
5.086 32.032 13.887
5.084 31.875 13.899
5.080 31.717 13.896
5.077 31.564 13.885
5.074 31.394 13.889
5.072 31.243 13.889
5.069 31.093 13.882
5.066 30.924 13.878
5.064 30.772 13.888
5.061 30.612 13.894
5.059 30.459 13.882
5.056 30.297 13.879
5.053 30.144 13.881
5.051 29.983 13.879
5.048 29.823 13.883
5.045 29.675 13.891
5.042 29.504 13.885
5.039 29.352 13.875
5.036 29.202 13.874
5.032 29.032 13.874
5.029 28.882 13.877
5.025 28.725 13.875
5.022 28.567 13.874
5.019 28.402 13.871
5.016 28.254 13.871
5.012 28.092 13.869
5.009 27.931 13.865
5.006 27.783 13.882
5.004 27.620 13.888
5.001 27.461 13.884
4.998 27.306 13.877
4.995 27.145 13.873
4.992 26.994 13.882
4.989 26.827 13.881
4.987 26.678 13.878
4.984 26.516 13.876
4.980 26.356 13.870
4.977 26.201 13.871
4.974 26.045 13.875
4.971 25.892 13.877
4.968 25.729 13.873
4.965 25.570 13.874
4.962 25.414 13.881
4.958 25.256 13.886
4.955 25.101 13.882
4.952 24.941 13.879
4.948 24.783 13.888
4.945 24.625 13.892
4.942 24.464 13.893
4.939 24.315 13.896
4.936 24.157 13.899
4.932 23.995 13.895
4.929 23.839 13.893
4.926 23.680 13.889
4.923 23.530 13.892
4.919 23.367 13.885
4.916 23.200 13.869
4.913 23.046 13.867
4.910 22.891 13.876
4.907 22.740 13.883
4.903 22.577 13.883
4.900 22.417 13.888
4.897 22.266 13.891
4.894 22.102 13.887
4.891 21.946 13.886
4.888 21.790 13.882
4.885 21.628 13.883
4.882 21.472 13.899
4.879 21.322 13.897
4.875 21.160 13.882
4.872 20.997 13.885
4.869 20.841 13.896
4.866 20.683 13.891
4.863 20.530 13.890
4.860 20.368 13.894
4.856 20.212 13.875
4.852 20.050 13.849
4.849 19.888 13.857
4.847 19.740 13.887
4.843 19.580 13.904
4.840 19.421 13.903
4.837 19.255 13.902
4.834 19.114 13.909
4.830 18.945 13.900
4.826 18.792 13.884
4.823 18.624 13.879
4.819 18.474 13.880
4.816 18.311 13.886
4.813 18.158 13.895
4.810 17.999 13.908
4.807 17.844 13.920
4.804 17.686 13.923
4.800 17.524 13.916
4.797 17.366 13.919
4.795 17.212 13.931
4.792 17.052 13.935
4.788 16.890 13.917
4.785 16.735 13.886
4.782 16.568 13.873
4.779 16.413 13.874
4.776 16.257 13.881
4.772 16.098 13.884
4.769 15.941 13.884
4.766 15.778 13.875
4.762 15.616 13.871
4.759 15.461 13.883
4.756 15.309 13.881
4.752 15.141 13.857
4.748 14.981 13.846
4.745 14.828 13.854
4.741 14.665 13.863
4.738 14.512 13.873
4.735 14.352 13.882
4.731 14.196 13.889
4.728 14.039 13.886
4.724 13.875 13.879
4.720 13.713 13.869
4.717 13.554 13.859
4.713 13.399 13.857
4.710 13.235 13.861
4.706 13.082 13.873
4.703 12.924 13.881
4.700 12.770 13.883
4.696 12.602 13.879
4.692 12.444 13.872
4.688 12.285 13.861
4.685 12.132 13.857
4.681 11.965 13.869
4.678 11.814 13.869
4.674 11.644 13.870
4.671 11.500 13.889
4.668 11.333 13.903
4.664 11.180 13.898
4.660 11.017 13.888
4.657 10.858 13.891
4.653 10.698 13.892
4.650 10.542 13.882
4.646 10.379 13.880
4.643 10.217 13.883
4.640 10.064 13.873
4.636 9.900 13.869
4.633 9.742 13.877
4.629 9.586 13.880
4.626 9.427 13.877
4.622 9.261 13.871
4.619 9.105 13.874
4.615 8.944 13.880
4.612 8.794 13.878
4.608 8.622 13.874
4.604 8.464 13.873
4.601 8.311 13.880
4.597 8.147 13.885
4.594 7.994 13.880
4.590 7.831 13.875
4.587 7.672 13.872
4.583 7.511 13.874
4.580 7.353 13.881
4.576 7.196 13.885
4.573 7.034 13.884
4.570 6.873 13.892
4.566 6.725 13.896
4.563 6.554 13.892
4.559 6.390 13.887
4.556 6.239 13.876
4.552 6.072 13.868
4.549 5.916 13.871
4.545 5.756 13.862
4.541 5.590 13.849
4.538 5.427 13.849
4.534 5.268 13.850
4.531 5.119 13.855
4.527 4.956 13.861
4.524 4.797 13.862
4.520 4.633 13.862
4.517 4.475 13.856
4.513 4.313 13.848
4.509 4.153 13.848
4.505 3.991 13.854
5.646 59.868 13.867
5.644 59.708 13.870
5.642 59.545 13.865
5.640 59.390 13.854
5.637 59.227 13.852
5.635 59.069 13.852
5.633 58.914 13.855
5.631 58.751 13.858
5.629 58.600 13.849
5.626 58.436 13.847
5.624 58.283 13.849
5.621 58.121 13.844
5.619 57.956 13.848
5.616 57.800 13.857
5.614 57.640 13.857
5.611 57.490 13.852
5.609 57.327 13.851
5.607 57.173 13.855
5.604 57.008 13.853
5.602 56.849 13.846
5.600 56.692 13.844
5.597 56.534 13.849
5.595 56.377 13.849
5.593 56.220 13.853
5.591 56.057 13.858
5.590 55.903 13.852
5.587 55.741 13.848
5.585 55.581 13.851
5.583 55.428 13.858
5.581 55.263 13.861
5.579 55.109 13.858
5.576 54.956 13.851
5.573 54.790 13.845
5.571 54.636 13.847
5.568 54.476 13.858
5.565 54.314 13.861
5.562 54.160 13.852
5.560 54.001 13.851
5.557 53.849 13.852
5.554 53.687 13.851
5.552 53.523 13.854
5.549 53.368 13.856
5.546 53.210 13.852
5.544 53.055 13.857
5.541 52.896 13.856
5.539 52.727 13.846
5.537 52.586 13.856
5.534 52.420 13.865
5.532 52.255 13.860
5.529 52.110 13.843
5.527 51.953 13.834
5.525 51.788 13.844
5.522 51.634 13.850
5.520 51.472 13.860
5.517 51.306 13.870
5.515 51.157 13.869
5.513 51.002 13.856
5.510 50.837 13.850
5.508 50.689 13.858
5.505 50.525 13.864
5.503 50.365 13.865
5.500 50.207 13.870
5.498 50.051 13.863
5.495 49.898 13.850
5.492 49.735 13.849
5.490 49.588 13.859
5.487 49.416 13.859
5.485 49.267 13.856
5.482 49.109 13.858
5.479 48.937 13.866
5.477 48.798 13.871
5.474 48.629 13.861
5.472 48.474 13.864
5.469 48.312 13.868
5.467 48.165 13.858
5.465 48.010 13.848
5.462 47.839 13.850
5.460 47.688 13.852
5.458 47.534 13.849
5.456 47.371 13.851
5.454 47.217 13.858
5.451 47.058 13.868
5.449 46.905 13.874
5.447 46.744 13.876
5.444 46.578 13.876
5.442 46.432 13.870
5.439 46.275 13.874
5.436 46.105 13.876
5.434 45.955 13.864
5.431 45.805 13.860
5.428 45.636 13.865
5.426 45.486 13.872
5.423 45.331 13.867
5.420 45.167 13.864
5.417 45.013 13.868
5.415 44.857 13.865
5.412 44.696 13.864
5.409 44.541 13.870
5.407 44.387 13.872
5.404 44.227 13.873
5.401 44.074 13.876
5.399 43.910 13.874
5.396 43.755 13.881
5.393 43.590 13.885
5.391 43.444 13.884
5.388 43.281 13.877
5.385 43.133 13.867
5.382 42.964 13.865
5.380 42.813 13.874
5.377 42.651 13.884
5.375 42.499 13.885
5.372 42.337 13.890
5.370 42.181 13.891
5.367 42.019 13.879
5.364 41.879 13.863
5.361 41.707 13.863
5.358 41.552 13.867
5.356 41.394 13.862
5.353 41.240 13.864
5.350 41.074 13.869
5.348 40.937 13.868
5.345 40.762 13.869
5.342 40.616 13.869
5.339 40.443 13.868
5.336 40.294 13.870
5.334 40.138 13.878
5.331 39.983 13.887
5.328 39.824 13.887
5.326 39.663 13.891
5.323 39.508 13.881
5.320 39.348 13.864
5.317 39.194 13.858
5.314 39.043 13.863
5.312 38.875 13.871
5.309 38.725 13.875
5.306 38.561 13.882
5.304 38.403 13.890
5.301 38.253 13.889
5.298 38.088 13.879
5.296 37.936 13.874
5.293 37.773 13.876
5.291 37.621 13.878
5.288 37.466 13.873
5.285 37.302 13.867
5.283 37.151 13.878
5.280 36.992 13.887
5.278 36.829 13.885
5.275 36.677 13.887
5.272 36.514 13.895
5.269 36.362 13.883
5.266 36.204 13.866
5.263 36.047 13.865
5.260 35.888 13.865
5.257 35.730 13.870
5.254 35.572 13.878
5.251 35.416 13.891
5.248 35.263 13.895
5.245 35.097 13.885
5.242 34.947 13.877
5.239 34.784 13.872
5.236 34.634 13.870
5.233 34.468 13.887
5.231 34.313 13.905
5.228 34.160 13.901
5.225 33.996 13.894
5.222 33.843 13.897
5.219 33.679 13.896
5.217 33.536 13.904
5.213 33.364 13.901
5.210 33.213 13.888
5.207 33.051 13.882
5.204 32.894 13.877
5.201 32.747 13.873
5.198 32.579 13.872
5.195 32.429 13.877
5.192 32.262 13.879
5.189 32.115 13.880
5.185 31.948 13.891
5.182 31.793 13.896
5.179 31.637 13.883
5.176 31.480 13.879
5.174 31.321 13.881
5.171 31.162 13.878
5.168 31.012 13.876
5.165 30.844 13.880
5.163 30.696 13.890
5.161 30.530 13.890
5.158 30.378 13.883
5.155 30.224 13.880
5.153 30.063 13.875
5.150 29.904 13.874
5.147 29.745 13.883
5.144 29.592 13.888
5.141 29.429 13.876
5.137 29.270 13.867
5.134 29.125 13.865
5.131 28.955 13.869
5.128 28.800 13.874
5.124 28.641 13.873
5.121 28.492 13.873
5.118 28.325 13.876
5.115 28.177 13.877
5.111 28.008 13.871
5.108 27.855 13.880
5.106 27.704 13.893
5.103 27.538 13.892
5.100 27.386 13.885
5.097 27.227 13.875
5.094 27.064 13.877
5.092 26.916 13.878
5.088 26.746 13.875
5.086 26.595 13.876
5.083 26.437 13.875
5.080 26.282 13.873
5.077 26.125 13.875
5.074 25.968 13.875
5.070 25.807 13.873
5.067 25.650 13.871
5.064 25.493 13.878
5.060 25.330 13.887
5.057 25.177 13.885
5.056 25.098 13.882
5.052 24.943 13.880
5.049 24.780 13.893
5.046 24.633 13.897
5.042 24.465 13.893
5.039 24.313 13.893
5.036 24.152 13.895
5.033 23.997 13.895
5.030 23.840 13.897
5.026 23.676 13.896
5.023 23.528 13.900
5.020 23.368 13.895
5.017 23.208 13.880
5.013 23.046 13.875
5.010 22.894 13.883
5.007 22.730 13.889
5.004 22.581 13.890
5.001 22.420 13.889
4.998 22.263 13.887
4.995 22.106 13.886
4.992 21.946 13.880
4.988 21.787 13.877
4.985 21.628 13.882
4.982 21.476 13.899
4.979 21.317 13.900
4.976 21.154 13.886
4.973 21.002 13.887
4.970 20.847 13.897
4.966 20.680 13.890
4.963 20.528 13.889
4.960 20.367 13.894
4.957 20.207 13.875
4.953 20.047 13.848
4.950 19.896 13.854
4.947 19.732 13.882
4.944 19.586 13.901
4.941 19.417 13.900
4.937 19.267 13.902
4.934 19.102 13.909
4.931 18.949 13.901
4.927 18.788 13.884
4.923 18.628 13.879
4.920 18.473 13.884
4.917 18.313 13.884
4.913 18.154 13.890
4.910 18.001 13.900
4.907 17.840 13.912
4.904 17.684 13.916
4.901 17.525 13.910
4.898 17.365 13.909
4.895 17.208 13.913
4.892 17.048 13.918
4.889 16.893 13.913
4.886 16.733 13.898
4.883 16.573 13.890
4.880 16.420 13.891
4.876 16.253 13.891
4.873 16.097 13.891
4.870 15.936 13.888
4.866 15.779 13.884
4.863 15.627 13.891
4.860 15.462 13.906
4.857 15.307 13.903
4.852 15.140 13.874
4.849 14.988 13.853
4.845 14.822 13.856
4.842 14.670 13.870
4.839 14.510 13.882
4.835 14.361 13.893
4.832 14.186 13.894
4.828 14.029 13.880
4.824 13.877 13.869
4.821 13.715 13.868
4.818 13.565 13.865
4.814 13.397 13.867
4.810 13.241 13.872
4.807 13.084 13.885
4.804 12.919 13.892
4.800 12.770 13.886
4.796 12.603 13.880
4.793 12.450 13.870
4.789 12.281 13.859
4.785 12.125 13.857
4.782 11.967 13.868
4.778 11.811 13.870
4.775 11.651 13.873
4.772 11.497 13.887
4.768 11.333 13.896
4.764 11.178 13.889
4.761 11.011 13.883
4.758 10.861 13.891
4.754 10.703 13.892
4.750 10.534 13.884
4.747 10.379 13.883
4.744 10.226 13.889
4.740 10.061 13.884
4.737 9.903 13.882
4.733 9.739 13.887
4.730 9.587 13.889
4.726 9.422 13.882
4.723 9.263 13.871
4.719 9.110 13.875
4.716 8.945 13.881
4.712 8.790 13.880
4.709 8.623 13.877
4.705 8.469 13.875
4.701 8.309 13.880
4.698 8.152 13.883
4.694 7.987 13.878
4.691 7.834 13.878
4.687 7.673 13.875
4.684 7.509 13.872
4.680 7.356 13.882
4.677 7.185 13.887
4.674 7.043 13.886
4.670 6.871 13.890
4.667 6.712 13.890
4.663 6.557 13.885
4.660 6.393 13.879
4.656 6.234 13.870
4.653 6.074 13.868
4.649 5.916 13.872
4.646 5.751 13.865
4.642 5.588 13.853
4.639 5.439 13.855
4.635 5.274 13.859
4.632 5.115 13.863
4.628 4.955 13.864
4.624 4.797 13.864
4.621 4.636 13.862
4.617 4.471 13.854
4.613 4.311 13.849
4.610 4.160 13.850
4.606 3.988 13.858
5.748 59.937 13.869
5.746 59.781 13.872
5.743 59.625 13.873
5.741 59.468 13.863
5.739 59.309 13.851
5.737 59.154 13.853
5.735 58.990 13.856
5.733 58.834 13.860
5.730 58.669 13.863
5.728 58.518 13.856
5.726 58.356 13.849
5.723 58.195 13.845
5.721 58.046 13.842
5.718 57.884 13.856
5.716 57.719 13.863
5.713 57.560 13.857
5.711 57.411 13.857
5.708 57.243 13.861
5.706 57.088 13.863
5.704 56.930 13.862
5.701 56.770 13.852
5.699 56.615 13.852
5.697 56.459 13.854
5.695 56.291 13.850
5.693 56.137 13.856
5.691 55.983 13.859
5.689 55.822 13.852
5.687 55.663 13.847
5.685 55.505 13.855
5.683 55.346 13.862
5.680 55.187 13.863
5.678 55.030 13.861
5.675 54.872 13.857
5.673 54.712 13.852
5.670 54.553 13.859
5.667 54.392 13.866
5.665 54.241 13.859
5.662 54.078 13.853
5.659 53.921 13.858
5.656 53.760 13.855
5.653 53.610 13.850
5.651 53.446 13.859
5.648 53.291 13.857
5.646 53.130 13.852
5.643 52.975 13.856
5.641 52.814 13.850
5.638 52.660 13.853
5.636 52.496 13.866
5.634 52.341 13.868
5.631 52.182 13.855
5.629 52.025 13.836
5.626 51.873 13.840
5.624 51.709 13.850
5.622 51.552 13.859
5.619 51.392 13.867
5.617 51.237 13.870
5.614 51.075 13.860
5.612 50.919 13.848
5.609 50.761 13.852
5.607 50.606 13.864
5.605 50.447 13.867
5.602 50.289 13.871
5.600 50.127 13.874
5.597 49.973 13.860
5.594 49.816 13.851
5.592 49.657 13.856
5.589 49.502 13.863
5.586 49.340 13.861
5.584 49.182 13.859
5.581 49.026 13.866
5.579 48.868 13.875
5.576 48.713 13.872
5.574 48.559 13.868
5.571 48.394 13.873
5.569 48.236 13.871
5.566 48.085 13.853
5.564 47.923 13.848
5.562 47.768 13.858
5.560 47.609 13.853
5.557 47.451 13.850
5.555 47.292 13.854
5.553 47.144 13.861
5.551 46.972 13.868
5.548 46.818 13.869
5.546 46.669 13.875
5.543 46.504 13.871
5.541 46.347 13.870
5.539 46.196 13.880
5.536 46.031 13.874
5.533 45.876 13.865
5.530 45.725 13.866
5.528 45.562 13.874
5.525 45.400 13.875
5.522 45.250 13.865
5.519 45.093 13.863
5.517 44.934 13.867
5.514 44.777 13.866
5.511 44.623 13.865
5.508 44.460 13.866
5.506 44.302 13.866
5.503 44.152 13.869
5.500 43.992 13.871
5.498 43.830 13.873
5.495 43.679 13.880
5.492 43.513 13.884
5.490 43.364 13.883
5.487 43.206 13.874
5.484 43.045 13.870
5.482 42.893 13.871
5.479 42.730 13.881
5.477 42.574 13.889
5.474 42.419 13.894
5.471 42.257 13.900
5.469 42.105 13.899
5.466 41.947 13.881
5.463 41.788 13.869
5.460 41.628 13.872
5.458 41.478 13.868
5.455 41.314 13.863
5.452 41.170 13.866
5.449 40.993 13.864
5.447 40.849 13.864
5.444 40.689 13.863
5.441 40.529 13.866
5.438 40.373 13.869
5.436 40.216 13.873
5.433 40.060 13.885
5.430 39.896 13.884
5.427 39.746 13.889
5.425 39.588 13.893
5.422 39.427 13.877
5.419 39.277 13.865
5.416 39.112 13.868
5.413 38.954 13.873
5.411 38.802 13.879
5.408 38.643 13.882
5.406 38.486 13.890
5.403 38.325 13.890
5.400 38.175 13.881
5.397 38.010 13.871
5.395 37.858 13.871
5.392 37.699 13.880
5.390 37.539 13.880
5.387 37.381 13.871
5.385 37.226 13.876
5.382 37.068 13.887
5.380 36.912 13.887
5.377 36.755 13.885
5.374 36.599 13.894
5.371 36.435 13.894
5.368 36.283 13.875
5.365 36.126 13.868
5.362 35.965 13.868
5.359 35.807 13.870
5.356 35.655 13.875
5.353 35.493 13.885
5.350 35.332 13.897
5.348 35.189 13.893
5.344 35.017 13.883
5.341 34.864 13.881
5.338 34.709 13.879
5.335 34.550 13.888
5.333 34.391 13.905
5.330 34.238 13.904
5.327 34.077 13.892
5.324 33.922 13.892
5.321 33.761 13.895
5.318 33.603 13.900
5.316 33.450 13.901
5.312 33.291 13.894
5.309 33.131 13.887
5.306 32.976 13.883
5.303 32.819 13.879
5.300 32.660 13.874
5.297 32.502 13.876
5.294 32.347 13.880
5.291 32.185 13.880
5.288 32.031 13.888
5.285 31.883 13.899
5.281 31.711 13.894
5.278 31.560 13.881
5.275 31.396 13.881
5.273 31.246 13.879
5.270 31.085 13.878
5.267 30.929 13.882
5.265 30.767 13.883
5.262 30.618 13.891
5.260 30.451 13.890
5.257 30.296 13.886
5.255 30.142 13.880
5.252 29.984 13.878
5.249 29.826 13.883
5.246 29.665 13.888
5.243 29.509 13.885
5.240 29.356 13.869
5.236 29.190 13.863
5.233 29.043 13.870
5.230 28.881 13.876
5.227 28.726 13.878
5.223 28.560 13.878
5.220 28.404 13.878
5.217 28.253 13.883
5.214 28.100 13.881
5.210 27.930 13.883
5.208 27.771 13.898
5.205 27.625 13.901
5.202 27.461 13.895
5.199 27.306 13.881
5.196 27.152 13.876
5.193 26.987 13.882
5.190 26.827 13.876
5.188 26.674 13.877
5.185 26.519 13.881
5.182 26.363 13.877
5.179 26.202 13.877
5.176 26.039 13.881
5.173 25.890 13.877
5.169 25.727 13.875
5.166 25.570 13.877
5.163 25.416 13.884
5.159 25.258 13.885
5.156 25.096 13.878
5.153 24.945 13.878
5.150 24.780 13.891
5.146 24.628 13.898
5.143 24.467 13.894
5.140 24.312 13.889
5.136 24.149 13.887
5.133 24.000 13.892
5.130 23.836 13.899
5.127 23.678 13.898
5.124 23.527 13.905
5.121 23.364 13.900
5.117 23.208 13.885
5.114 23.051 13.881
5.111 22.893 13.886
5.108 22.734 13.892
5.105 22.577 13.894
5.102 22.419 13.892
5.098 22.261 13.887
5.095 22.101 13.879
5.092 21.945 13.877
5.089 21.786 13.875
5.086 21.635 13.878
5.083 21.473 13.894
5.080 21.316 13.896
5.076 21.157 13.883
5.073 20.997 13.884
5.070 20.844 13.893
5.067 20.684 13.888
5.064 20.528 13.886
5.061 20.369 13.893
5.057 20.207 13.879
5.054 20.045 13.853
5.050 19.893 13.856
5.048 19.735 13.879
5.044 19.578 13.895
5.041 19.423 13.895
5.038 19.267 13.898
5.035 19.102 13.913
5.031 18.947 13.906
5.027 18.787 13.887
5.024 18.630 13.883
5.020 18.470 13.885
5.017 18.314 13.886
5.014 18.158 13.886
5.011 17.994 13.892
5.008 17.845 13.907
5.005 17.684 13.909
5.001 17.516 13.903
4.998 17.368 13.900
4.995 17.206 13.897
4.992 17.046 13.902
4.989 16.895 13.906
4.986 16.734 13.907
4.983 16.573 13.903
4.980 16.413 13.904
4.977 16.258 13.902
4.974 16.100 13.898
4.970 15.939 13.896
4.967 15.783 13.892
4.964 15.624 13.901
4.961 15.467 13.921
4.957 15.300 13.914
4.953 15.150 13.879
4.949 14.981 13.852
4.946 14.819 13.849
4.942 14.673 13.861
4.939 14.512 13.878
4.936 14.348 13.887
4.932 14.197 13.881
4.928 14.028 13.861
4.925 13.870 13.853
4.921 13.715 13.859
4.918 13.564 13.870
4.914 13.392 13.875
4.911 13.242 13.875
4.908 13.082 13.888
4.904 12.928 13.897
4.901 12.762 13.890
4.897 12.607 13.881
4.893 12.446 13.873
4.890 12.289 13.862
4.886 12.128 13.859
4.882 11.969 13.865
4.879 11.800 13.866
4.875 11.653 13.873
4.872 11.492 13.885
4.869 11.338 13.890
4.865 11.178 13.886
4.861 11.015 13.882
4.858 10.855 13.888
4.855 10.701 13.890
4.851 10.540 13.883
4.848 10.385 13.885
4.844 10.214 13.892
4.841 10.064 13.889
4.837 9.899 13.889
4.834 9.749 13.893
4.831 9.583 13.894
4.827 9.424 13.886
4.823 9.261 13.873
4.820 9.111 13.878
4.816 8.947 13.884
4.813 8.780 13.883
4.809 8.627 13.880
4.806 8.473 13.875
4.802 8.311 13.878
4.798 8.150 13.883
4.795 7.988 13.882
4.791 7.831 13.882
4.788 7.669 13.876
4.784 7.511 13.873
4.781 7.350 13.882
4.777 7.191 13.886
4.774 7.037 13.886
4.771 6.879 13.888
4.767 6.714 13.883
4.764 6.558 13.877
4.760 6.393 13.873
4.757 6.229 13.866
4.753 6.069 13.867
4.750 5.917 13.872
4.746 5.758 13.867
4.743 5.586 13.858
4.739 5.432 13.860
4.736 5.279 13.864
4.732 5.122 13.866
4.728 4.948 13.861
4.725 4.795 13.858
4.721 4.632 13.859
4.718 4.472 13.858
4.714 4.318 13.855
4.710 4.147 13.855
4.707 4.000 13.860
5.848 59.950 13.862
5.846 59.777 13.876
5.844 59.623 13.875
5.842 59.463 13.865
5.840 59.304 13.851
5.838 59.161 13.849
5.835 58.987 13.847
5.833 58.833 13.856
5.831 58.677 13.861
5.828 58.514 13.855
5.826 58.353 13.849
5.824 58.209 13.841
5.821 58.039 13.839
5.819 57.883 13.856
5.816 57.725 13.861
5.814 57.561 13.858
5.811 57.404 13.857
5.809 57.244 13.864
5.807 57.084 13.869
5.804 56.929 13.866
5.802 56.772 13.857
5.800 56.610 13.852
5.798 56.456 13.851
5.795 56.301 13.847
5.793 56.136 13.853
5.792 55.978 13.859
5.790 55.827 13.854
5.787 55.657 13.849
5.785 55.504 13.852
5.783 55.348 13.859
5.781 55.184 13.859
5.778 55.029 13.856
5.776 54.870 13.856
5.773 54.714 13.857
5.771 54.554 13.857
5.768 54.401 13.867
5.765 54.231 13.864
5.762 54.081 13.856
5.759 53.920 13.859
5.757 53.765 13.854
5.754 53.609 13.846
5.751 53.446 13.850
5.749 53.290 13.852
5.746 53.134 13.850
5.744 52.973 13.852
5.741 52.814 13.853
5.739 52.656 13.860
5.737 52.498 13.872
5.734 52.339 13.874
5.732 52.183 13.856
5.729 52.027 13.836
5.727 51.870 13.840
5.725 51.710 13.852
5.722 51.548 13.854
5.720 51.392 13.865
5.717 51.236 13.870
5.715 51.079 13.858
5.712 50.924 13.852
5.710 50.760 13.856
5.708 50.603 13.866
5.705 50.449 13.867
5.703 50.284 13.870
5.700 50.128 13.873
5.698 49.975 13.866
5.695 49.812 13.859
5.692 49.658 13.860
5.690 49.497 13.862
5.687 49.345 13.859
5.684 49.187 13.854
5.682 49.024 13.862
5.679 48.868 13.870
5.677 48.710 13.869
5.674 48.554 13.870
5.672 48.398 13.874
5.669 48.234 13.876
5.667 48.083 13.859
5.665 47.930 13.852
5.662 47.763 13.863
5.660 47.608 13.857
5.658 47.453 13.848
5.656 47.292 13.855
5.653 47.135 13.861
5.651 46.980 13.865
5.649 46.826 13.864
5.646 46.658 13.869
5.644 46.510 13.868
5.642 46.351 13.869
5.639 46.188 13.881
5.636 46.035 13.876
5.634 45.876 13.867
5.631 45.722 13.866
5.628 45.560 13.874
5.626 45.408 13.876
5.622 45.244 13.862
5.620 45.092 13.861
5.617 44.936 13.867
5.615 44.779 13.868
5.612 44.619 13.866
5.609 44.464 13.863
5.606 44.303 13.863
5.604 44.148 13.867
5.601 43.991 13.869
5.598 43.834 13.872
5.596 43.675 13.877
5.593 43.520 13.884
5.590 43.361 13.884
5.588 43.204 13.878
5.585 43.045 13.872
5.582 42.891 13.870
5.580 42.732 13.877
5.577 42.575 13.884
5.575 42.419 13.888
5.572 42.259 13.896
5.569 42.106 13.898
5.566 41.939 13.880
5.564 41.788 13.868
5.561 41.632 13.872
5.558 41.477 13.867
5.555 41.319 13.863
5.553 41.161 13.867
5.550 41.000 13.865
5.547 40.846 13.865
5.544 40.687 13.864
5.542 40.535 13.867
5.539 40.366 13.869
5.536 40.220 13.874
5.533 40.060 13.882
5.531 39.898 13.879
5.528 39.749 13.884
5.525 39.583 13.891
5.522 39.431 13.876
5.519 39.264 13.862
5.517 39.117 13.866
5.514 38.965 13.871
5.511 38.796 13.873
5.509 38.641 13.880
5.506 38.486 13.887
5.504 38.328 13.887
5.501 38.167 13.878
5.498 38.012 13.870
5.496 37.859 13.872
5.493 37.696 13.882
5.491 37.546 13.881
5.488 37.380 13.877
5.485 37.224 13.884
5.483 37.069 13.895
5.480 36.908 13.893
5.478 36.759 13.890
5.475 36.597 13.895
5.472 36.437 13.892
5.469 36.282 13.878
5.466 36.122 13.868
5.463 35.965 13.867
5.460 35.810 13.869
5.457 35.655 13.873
5.454 35.495 13.884
5.451 35.334 13.897
5.448 35.181 13.890
5.445 35.023 13.881
5.442 34.868 13.882
5.439 34.708 13.881
5.436 34.546 13.891
5.433 34.390 13.902
5.430 34.238 13.896
5.427 34.077 13.884
5.425 33.924 13.883
5.422 33.760 13.893
5.419 33.609 13.896
5.416 33.444 13.895
5.413 33.289 13.889
5.410 33.138 13.882
5.407 32.969 13.877
5.404 32.825 13.875
5.400 32.657 13.874
5.397 32.503 13.874
5.394 32.341 13.876
5.391 32.191 13.876
5.388 32.035 13.881
5.385 31.866 13.891
5.382 31.719 13.890
5.379 31.559 13.879
5.376 31.397 13.876
5.373 31.242 13.881
5.371 31.085 13.884
5.368 30.938 13.889
5.365 30.764 13.885
5.363 30.611 13.887
5.361 30.461 13.890
5.358 30.298 13.886
5.355 30.147 13.883
5.352 29.978 13.879
5.349 29.821 13.884
5.347 29.673 13.890
5.343 29.510 13.882
5.340 29.352 13.864
5.337 29.195 13.864
5.334 29.035 13.874
5.330 28.878 13.882
5.327 28.729 13.883
5.324 28.563 13.882
5.320 28.407 13.882
5.317 28.247 13.883
5.314 28.090 13.880
5.311 27.938 13.888
5.308 27.781 13.904
5.305 27.617 13.904
5.303 27.468 13.897
5.299 27.300 13.884
5.297 27.150 13.877
5.294 26.990 13.885
5.291 26.830 13.880
5.288 26.672 13.879
5.286 26.521 13.887
5.282 26.354 13.880
5.279 26.206 13.877
5.276 26.041 13.880
5.273 25.883 13.878
5.270 25.733 13.874
5.267 25.574 13.874
5.263 25.412 13.881
5.260 25.252 13.879
5.257 25.101 13.873
5.253 24.942 13.877
5.250 24.777 13.888
5.247 24.632 13.895
5.244 24.470 13.891
5.240 24.310 13.884
5.237 24.152 13.881
5.234 24.001 13.890
5.231 23.833 13.900
5.228 23.682 13.903
5.224 23.523 13.904
5.221 23.366 13.903
5.218 23.209 13.890
5.215 23.047 13.882
5.212 22.896 13.888
5.208 22.730 13.893
5.205 22.584 13.895
5.202 22.417 13.888
5.199 22.264 13.881
5.196 22.100 13.874
5.193 21.948 13.875
5.189 21.786 13.878
5.186 21.628 13.883
5.183 21.472 13.894
5.180 21.319 13.891
5.177 21.158 13.873
5.174 20.995 13.870
5.171 20.838 13.879
5.167 20.687 13.880
5.164 20.531 13.880
5.161 20.368 13.890
5.158 20.209 13.881
5.154 20.044 13.857
5.151 19.896 13.860
5.148 19.729 13.878
5.145 19.582 13.894
5.142 19.423 13.896
5.138 19.260 13.899
5.135 19.108 13.914
5.132 18.943 13.910
5.128 18.794 13.890
5.124 18.628 13.885
5.121 18.478 13.888
5.118 18.307 13.891
5.114 18.158 13.892
5.111 17.997 13.892
5.108 17.840 13.903
5.105 17.684 13.906
5.102 17.519 13.898
5.099 17.368 13.891
5.095 17.200 13.886
5.093 17.055 13.888
5.090 16.890 13.897
5.087 16.730 13.903
5.084 16.577 13.903
5.081 16.415 13.907
5.078 16.255 13.905
5.074 16.099 13.902
5.071 15.942 13.899
5.068 15.778 13.896
5.064 15.622 13.906
5.061 15.467 13.922
5.058 15.310 13.913
5.054 15.144 13.882
5.050 14.982 13.855
5.046 14.828 13.848
5.043 14.660 13.856
5.040 14.512 13.872
5.036 14.353 13.881
5.033 14.193 13.871
5.029 14.027 13.852
5.025 13.878 13.845
5.022 13.713 13.859
5.019 13.557 13.877
5.015 13.401 13.880
5.012 13.240 13.877
5.008 13.087 13.887
5.005 12.918 13.896
5.001 12.773 13.891
4.997 12.604 13.881
4.994 12.440 13.874
4.990 12.287 13.864
4.986 12.124 13.859
4.983 11.968 13.864
4.980 11.816 13.865
4.976 11.646 13.874
4.973 11.498 13.889
4.969 11.336 13.894
4.965 11.172 13.889
4.962 11.017 13.884
4.959 10.860 13.887
4.955 10.695 13.889
4.952 10.537 13.886
4.948 10.384 13.887
4.945 10.228 13.896
4.941 10.062 13.893
4.938 9.902 13.894
4.935 9.746 13.901
4.931 9.584 13.899
4.928 9.429 13.889
4.924 9.260 13.873
4.920 9.104 13.875
4.917 8.952 13.886
4.913 8.787 13.885
4.910 8.628 13.879
4.906 8.463 13.879
4.902 8.305 13.880
4.899 8.155 13.883
4.895 7.992 13.885
4.892 7.831 13.882
4.888 7.674 13.872
4.884 7.504 13.866
4.881 7.348 13.877
4.878 7.198 13.884
4.875 7.036 13.883
4.871 6.871 13.885
4.868 6.718 13.876
4.864 6.553 13.868
4.861 6.390 13.871
4.857 6.229 13.872
4.854 6.080 13.874
4.851 5.913 13.880
4.847 5.755 13.878
4.843 5.599 13.868
4.840 5.438 13.870
4.836 5.274 13.878
4.833 5.111 13.873
4.829 4.957 13.864
4.825 4.789 13.857
4.822 4.635 13.854
4.818 4.471 13.859
4.815 4.316 13.859
4.811 4.159 13.855
4.807 4.000 13.860
5.949 59.945 13.866
5.947 59.784 13.874
5.945 59.624 13.878
5.942 59.467 13.868
5.940 59.310 13.850
5.938 59.144 13.845
5.936 58.997 13.844
5.933 58.834 13.849
5.931 58.673 13.857
5.929 58.523 13.860
5.927 58.350 13.857
5.924 58.203 13.848
5.922 58.043 13.850
5.919 57.872 13.863
5.917 57.724 13.866
5.914 57.562 13.859
5.912 57.408 13.854
5.909 57.246 13.862
5.907 57.082 13.870
5.905 56.935 13.867
5.902 56.767 13.863
5.900 56.616 13.859
5.898 56.452 13.853
5.896 56.298 13.850
5.894 56.143 13.853
5.892 55.970 13.857
5.890 55.819 13.854
5.888 55.666 13.849
5.886 55.510 13.852
5.884 55.343 13.857
5.881 55.187 13.860
5.879 55.028 13.862
5.876 54.873 13.861
5.874 54.715 13.860
5.871 54.551 13.859
5.868 54.391 13.859
5.865 54.238 13.861
5.863 54.082 13.855
5.860 53.926 13.855
5.857 53.763 13.851
5.854 53.605 13.845
5.852 53.451 13.848
5.849 53.292 13.854
5.847 53.128 13.858
5.844 52.974 13.860
5.842 52.813 13.860
5.839 52.655 13.868
5.837 52.501 13.879
5.835 52.335 13.876
5.832 52.189 13.855
5.830 52.027 13.838
5.827 51.868 13.845
5.825 51.707 13.855
5.823 51.553 13.858
5.820 51.395 13.868
5.818 51.230 13.874
5.815 51.079 13.862
5.813 50.921 13.854
5.810 50.765 13.859
5.808 50.595 13.864
5.806 50.452 13.862
5.803 50.287 13.862
5.800 50.127 13.871
5.798 49.977 13.873
5.796 49.821 13.871
5.793 49.651 13.871
5.790 49.502 13.867
5.787 49.335 13.857
5.785 49.188 13.851
5.782 49.031 13.856
5.780 48.869 13.861
5.777 48.713 13.862
5.774 48.551 13.863
5.772 48.394 13.868
5.770 48.238 13.875
5.767 48.079 13.863
5.765 47.928 13.856
5.763 47.768 13.866
5.760 47.608 13.860
5.758 47.453 13.853
5.756 47.292 13.859
5.754 47.139 13.862
5.752 46.979 13.866
5.749 46.824 13.863
5.747 46.663 13.866
5.744 46.509 13.869
5.742 46.346 13.874
5.739 46.190 13.888
5.737 46.037 13.878
5.734 45.877 13.862
5.731 45.725 13.861
5.728 45.561 13.867
5.726 45.406 13.869
5.723 45.249 13.861
5.720 45.094 13.863
5.718 44.934 13.870
5.715 44.779 13.871
5.712 44.615 13.870
5.709 44.464 13.864
5.707 44.301 13.864
5.704 44.152 13.870
5.701 43.992 13.877
5.699 43.831 13.878
5.696 43.678 13.879
5.693 43.518 13.884
5.691 43.364 13.885
5.688 43.202 13.879
5.685 43.049 13.873
5.682 42.885 13.871
5.680 42.737 13.875
5.677 42.576 13.881
5.675 42.418 13.884
5.672 42.254 13.893
5.670 42.109 13.895
5.667 41.947 13.879
5.664 41.787 13.869
5.661 41.631 13.874
5.659 41.475 13.869
5.656 41.319 13.863
5.653 41.159 13.866
5.650 41.003 13.866
5.647 40.847 13.869
5.645 40.686 13.867
5.642 40.533 13.869
5.639 40.374 13.875
5.636 40.215 13.874
5.634 40.055 13.875
5.631 39.905 13.874
5.628 39.745 13.876
5.625 39.585 13.886
5.623 39.429 13.879
5.620 39.270 13.868
5.617 39.116 13.870
5.614 38.955 13.873
5.612 38.806 13.870
5.609 38.643 13.872
5.606 38.479 13.880
5.604 38.333 13.880
5.601 38.169 13.872
5.598 38.019 13.871
5.596 37.853 13.877
5.593 37.696 13.884
5.591 37.540 13.885
5.588 37.387 13.886
5.586 37.224 13.889
5.583 37.065 13.897
5.580 36.913 13.893
5.578 36.753 13.889
5.575 36.596 13.892
5.572 36.443 13.891
5.569 36.282 13.884
5.566 36.121 13.874
5.563 35.972 13.874
5.560 35.809 13.875
5.557 35.650 13.874
5.554 35.501 13.884
5.551 35.333 13.896
5.548 35.183 13.889
5.545 35.021 13.882
5.542 34.865 13.883
5.539 34.704 13.882
5.536 34.552 13.891
5.533 34.396 13.895
5.530 34.236 13.889
5.527 34.076 13.877
5.524 33.914 13.876
5.522 33.770 13.885
5.519 33.605 13.889
5.516 33.451 13.893
5.513 33.290 13.886
5.510 33.133 13.880
5.507 32.970 13.876
5.504 32.825 13.876
5.501 32.661 13.879
5.498 32.503 13.879
5.494 32.348 13.878
5.491 32.184 13.878
5.488 32.029 13.880
5.485 31.875 13.888
5.482 31.718 13.888
5.479 31.555 13.878
5.476 31.406 13.877
5.473 31.243 13.885
5.471 31.087 13.892
5.468 30.925 13.893
5.466 30.771 13.886
5.463 30.617 13.884
5.460 30.451 13.884
5.458 30.299 13.888
5.455 30.142 13.888
5.452 29.983 13.881
5.450 29.828 13.886
5.447 29.673 13.888
5.443 29.503 13.877
5.440 29.349 13.862
5.437 29.200 13.866
5.434 29.039 13.879
5.431 28.881 13.888
5.427 28.722 13.889
5.424 28.565 13.889
5.421 28.409 13.893
5.417 28.251 13.888
5.414 28.092 13.884
5.411 27.942 13.894
5.408 27.775 13.909
5.406 27.621 13.907
5.403 27.468 13.899
5.400 27.302 13.885
5.397 27.145 13.878
5.394 26.989 13.886
5.391 26.833 13.883
5.388 26.673 13.881
5.386 26.521 13.888
5.382 26.356 13.883
5.379 26.200 13.881
5.376 26.050 13.886
5.373 25.888 13.887
5.370 25.724 13.883
5.367 25.572 13.881
5.363 25.417 13.882
5.360 25.257 13.880
5.357 25.101 13.873
5.353 24.936 13.875
5.350 24.790 13.885
5.347 24.619 13.889
5.344 24.469 13.887
5.340 24.313 13.882
5.337 24.154 13.883
5.334 24.000 13.892
5.331 23.835 13.905
5.328 23.681 13.904
5.325 23.526 13.901
5.321 23.360 13.898
5.318 23.215 13.892
5.315 23.048 13.888
5.312 22.893 13.895
5.309 22.736 13.902
5.305 22.575 13.897
5.302 22.422 13.890
5.299 22.261 13.880
5.296 22.106 13.872
5.293 21.947 13.876
5.290 21.795 13.881
5.286 21.626 13.888
5.283 21.471 13.895
5.280 21.315 13.885
5.277 21.159 13.867
5.273 20.996 13.858
5.270 20.841 13.871
5.267 20.680 13.876
5.264 20.526 13.877
5.261 20.373 13.893
5.258 20.207 13.887
5.254 20.053 13.863
5.251 19.889 13.868
5.248 19.738 13.884
5.245 19.576 13.895
5.242 19.422 13.899
5.238 19.265 13.896
5.235 19.109 13.911
5.232 18.948 13.909
5.228 18.791 13.889
5.224 18.628 13.885
5.221 18.473 13.892
5.218 18.313 13.898
5.215 18.156 13.899
5.211 17.997 13.899
5.208 17.848 13.902
5.205 17.675 13.903
5.202 17.524 13.898
5.198 17.363 13.890
5.195 17.210 13.885
5.192 17.047 13.884
5.190 16.890 13.893
5.187 16.732 13.898
5.184 16.576 13.900
5.181 16.415 13.904
5.178 16.255 13.905
5.174 16.098 13.900
5.171 15.942 13.897
5.168 15.778 13.895
5.165 15.631 13.908
5.161 15.464 13.921
5.158 15.304 13.913
5.154 15.149 13.892
5.150 14.987 13.869
5.146 14.824 13.860
5.143 14.670 13.866
5.139 14.507 13.876
5.136 14.355 13.883
5.132 14.192 13.873
5.129 14.031 13.851
5.125 13.871 13.851
5.122 13.719 13.868
5.119 13.558 13.883
5.115 13.403 13.886
5.112 13.246 13.880
5.108 13.077 13.886
5.105 12.931 13.893
5.101 12.764 13.889
5.097 12.604 13.880
5.094 12.446 13.874
5.090 12.283 13.866
5.086 12.130 13.859
5.083 11.966 13.861
5.079 11.809 13.866
5.076 11.650 13.878
5.073 11.498 13.894
5.069 11.333 13.901
5.066 11.180 13.897
5.062 11.018 13.891
5.059 10.864 13.893
5.055 10.697 13.894
5.051 10.538 13.891
5.048 10.380 13.893
5.045 10.225 13.896
5.041 10.064 13.889
5.038 9.903 13.889
5.034 9.745 13.894
5.031 9.586 13.892
5.027 9.426 13.882
5.024 9.259 13.870
5.020 9.105 13.877
5.017 8.949 13.892
5.013 8.791 13.890
5.010 8.628 13.883
5.006 8.472 13.884
5.002 8.310 13.890
4.999 8.149 13.888
4.995 7.996 13.888
4.992 7.827 13.886
4.988 7.670 13.868
4.984 7.511 13.861
4.981 7.348 13.872
4.978 7.197 13.881
4.974 7.037 13.883
4.971 6.876 13.880
4.967 6.703 13.867
4.964 6.554 13.858
4.960 6.392 13.862
4.957 6.231 13.873
4.954 6.081 13.878
4.950 5.920 13.881
4.947 5.757 13.881
4.943 5.592 13.873
4.940 5.437 13.874
4.936 5.277 13.885
4.933 5.122 13.882
4.929 4.956 13.867
4.925 4.795 13.858
4.922 4.633 13.860
4.918 4.476 13.860
4.914 4.316 13.860
4.910 4.152 13.856
4.907 3.993 13.858
6.048 59.940 13.863
6.046 59.783 13.874
6.044 59.618 13.880
6.042 59.465 13.867
6.040 59.313 13.851
6.037 59.157 13.848
6.035 58.994 13.846
6.033 58.827 13.853
6.031 58.675 13.860
6.028 58.515 13.864
6.026 58.362 13.862
6.024 58.198 13.853
6.021 58.037 13.855
6.019 57.888 13.864
6.016 57.714 13.869
6.014 57.563 13.860
6.011 57.405 13.854
6.009 57.248 13.863
6.006 57.086 13.867
6.004 56.929 13.864
6.002 56.772 13.865
6.000 56.614 13.859
5.997 56.456 13.854
5.995 56.293 13.850
5.993 56.143 13.850
5.991 55.983 13.854
5.989 55.820 13.853
5.987 55.666 13.850
5.985 55.498 13.849
5.983 55.353 13.854
5.981 55.191 13.856
5.978 55.026 13.859
5.976 54.866 13.859
5.973 54.715 13.861
5.970 54.554 13.860
5.968 54.396 13.860
5.965 54.244 13.862
5.962 54.079 13.857
5.959 53.915 13.856
5.956 53.770 13.850
5.954 53.610 13.845
5.951 53.445 13.845
5.948 53.290 13.852
5.946 53.128 13.862
5.944 52.976 13.864
5.941 52.818 13.862
5.939 52.650 13.871
5.937 52.502 13.880
5.934 52.336 13.874
5.931 52.181 13.858
5.929 52.028 13.845
5.927 51.870 13.854
5.924 51.712 13.861
5.922 51.551 13.858
5.920 51.392 13.866
5.917 51.240 13.872
5.914 51.071 13.857
5.912 50.921 13.852
5.910 50.761 13.861
5.907 50.608 13.864
5.905 50.442 13.863
5.902 50.292 13.862
5.900 50.133 13.867
5.897 49.972 13.873
5.895 49.814 13.872
5.892 49.655 13.873
5.889 49.498 13.866
5.887 49.345 13.858
5.884 49.183 13.851
5.881 49.031 13.855
5.879 48.863 13.863
5.876 48.715 13.862
5.874 48.555 13.869
5.872 48.398 13.873
5.869 48.241 13.873
5.867 48.081 13.867
5.864 47.916 13.859
5.862 47.772 13.865
5.860 47.608 13.861
5.858 47.456 13.858
5.855 47.292 13.860
5.853 47.132 13.865
5.851 46.991 13.866
5.848 46.814 13.859
5.846 46.664 13.861
5.844 46.507 13.865
5.841 46.346 13.873
5.839 46.194 13.886
5.836 46.038 13.877
5.833 45.876 13.863
5.830 45.719 13.858
5.828 45.566 13.864
5.825 45.403 13.865
5.822 45.251 13.862
5.820 45.094 13.867
5.817 44.935 13.873
5.814 44.775 13.879
5.812 44.622 13.877
5.809 44.459 13.872
5.806 44.309 13.870
5.803 44.147 13.876
5.801 43.992 13.885
5.798 43.829 13.886
5.795 43.674 13.885
5.793 43.524 13.886
5.790 43.360 13.884
5.787 43.205 13.880
5.785 43.046 13.876
5.782 42.892 13.875
5.779 42.730 13.877
5.777 42.574 13.881
5.774 42.421 13.882
5.771 42.260 13.890
5.769 42.100 13.888
5.766 41.949 13.876
5.763 41.793 13.871
5.761 41.633 13.880
5.758 41.470 13.876
5.755 41.317 13.869
5.752 41.161 13.870
5.750 41.002 13.870
5.747 40.850 13.875
5.744 40.688 13.874
5.741 40.525 13.873
5.738 40.374 13.877
5.736 40.221 13.872
5.733 40.058 13.869
5.730 39.903 13.869
5.727 39.743 13.875
5.725 39.591 13.889
5.722 39.427 13.887
5.719 39.275 13.877
5.716 39.113 13.877
5.714 38.955 13.877
5.711 38.800 13.870
5.708 38.641 13.871
5.706 38.487 13.879
5.703 38.329 13.882
5.700 38.171 13.875
5.698 38.016 13.876
5.695 37.859 13.884
5.693 37.694 13.888
5.690 37.542 13.890
5.687 37.383 13.889
5.685 37.225 13.890
5.682 37.070 13.897
5.680 36.918 13.894
5.677 36.750 13.890
5.674 36.597 13.897
5.671 36.438 13.894
5.668 36.280 13.886
5.665 36.127 13.879
5.663 35.973 13.877
5.659 35.806 13.875
5.656 35.652 13.875
5.653 35.496 13.879
5.650 35.340 13.889
5.647 35.175 13.886
5.644 35.025 13.878
5.641 34.867 13.883
5.638 34.707 13.883
5.635 34.548 13.888
5.633 34.392 13.893
5.630 34.236 13.888
5.627 34.081 13.879
5.624 33.926 13.879
5.621 33.756 13.883
5.618 33.608 13.885
5.615 33.447 13.892
5.612 33.291 13.890
5.609 33.134 13.882
5.606 32.977 13.880
5.603 32.811 13.882
5.600 32.664 13.886
5.597 32.502 13.885
5.594 32.350 13.879
5.590 32.187 13.877
5.587 32.033 13.877
5.584 31.872 13.886
5.581 31.716 13.885
5.578 31.556 13.876
5.575 31.403 13.877
5.573 31.243 13.886
5.570 31.085 13.893
5.568 30.934 13.895
5.565 30.767 13.890
5.562 30.618 13.881
5.560 30.457 13.882
5.557 30.292 13.887
5.555 30.144 13.884
5.552 29.986 13.887
5.549 29.824 13.891
5.546 29.669 13.883
5.543 29.511 13.872
5.539 29.352 13.865
5.536 29.200 13.869
5.533 29.034 13.880
5.530 28.882 13.891
5.526 28.720 13.892
5.523 28.567 13.893
5.520 28.413 13.896
5.517 28.250 13.887
5.514 28.097 13.887
5.510 27.930 13.897
5.508 27.779 13.905
5.505 27.620 13.900
5.502 27.469 13.893
5.499 27.303 13.877
5.496 27.146 13.875
5.493 26.992 13.887
5.490 26.832 13.884
5.488 26.676 13.886
5.485 26.515 13.891
5.482 26.362 13.884
5.479 26.202 13.882
5.476 26.045 13.885
5.473 25.893 13.889
5.469 25.723 13.887
5.466 25.570 13.887
5.463 25.416 13.885
5.459 25.254 13.883
5.456 25.102 13.878
5.452 24.939 13.881
5.449 24.788 13.886
5.446 24.630 13.886
5.443 24.461 13.883
5.439 24.312 13.877
5.436 24.156 13.877
5.433 23.994 13.886
5.430 23.841 13.899
5.427 23.679 13.899
5.424 23.526 13.892
5.420 23.367 13.891
5.417 23.203 13.889
5.414 23.052 13.888
5.411 22.893 13.895
5.408 22.738 13.897
5.404 22.577 13.891
5.401 22.423 13.888
5.398 22.256 13.882
5.395 22.108 13.877
5.392 21.944 13.880
5.389 21.787 13.886
5.386 21.629 13.891
5.383 21.479 13.897
5.379 21.315 13.888
5.376 21.153 13.866
5.373 21.000 13.854
5.370 20.846 13.867
5.366 20.678 13.875
5.363 20.531 13.878
5.360 20.362 13.898
5.357 20.219 13.895
5.354 20.048 13.873
5.350 19.893 13.880
5.347 19.737 13.893
5.344 19.580 13.902
5.341 19.420 13.903
5.338 19.264 13.899
5.334 19.105 13.910
5.331 18.949 13.909
5.327 18.787 13.888
5.324 18.629 13.882
5.320 18.472 13.894
5.317 18.317 13.905
5.314 18.159 13.906
5.310 17.999 13.904
5.307 17.837 13.905
5.304 17.687 13.904
5.301 17.522 13.902
5.298 17.364 13.897
5.295 17.212 13.893
5.292 17.046 13.889
5.289 16.885 13.893
5.286 16.736 13.895
5.283 16.575 13.896
5.280 16.420 13.900
5.277 16.252 13.900
5.273 16.102 13.896
5.270 15.935 13.890
5.267 15.782 13.890
5.264 15.623 13.904
5.260 15.465 13.916
5.257 15.307 13.911
5.253 15.145 13.896
5.249 14.993 13.881
5.245 14.820 13.870
5.242 14.672 13.875
5.239 14.514 13.884
5.235 14.352 13.887
5.232 14.194 13.878
5.228 14.033 13.861
5.224 13.872 13.860
5.221 13.714 13.874
5.218 13.562 13.887
5.214 13.403 13.885
5.211 13.239 13.878
5.207 13.084 13.885
5.204 12.924 13.889
5.200 12.765 13.884
5.196 12.602 13.874
5.193 12.450 13.870
5.189 12.285 13.865
5.185 12.127 13.857
5.182 11.967 13.861
5.179 11.813 13.869
5.175 11.651 13.878
5.172 11.493 13.892
5.168 11.335 13.900
5.165 11.177 13.898
5.161 11.018 13.893
5.158 10.858 13.893
5.154 10.699 13.894
5.151 10.546 13.891
5.147 10.382 13.893
5.144 10.221 13.892
5.140 10.057 13.885
5.137 9.905 13.887
5.134 9.746 13.892
5.130 9.586 13.889
5.126 9.422 13.879
5.123 9.261 13.873
5.120 9.113 13.881
5.116 8.944 13.894
5.112 8.789 13.890
5.109 8.628 13.882
5.105 8.475 13.888
5.102 8.308 13.895
5.098 8.152 13.895
5.095 7.997 13.892
5.091 7.832 13.887
5.087 7.666 13.870
5.083 7.509 13.860
5.080 7.357 13.870
5.077 7.186 13.878
5.073 7.030 13.880
5.070 6.877 13.874
5.066 6.710 13.860
5.063 6.548 13.852
5.060 6.398 13.859
5.056 6.238 13.874
5.053 6.072 13.877
5.049 5.914 13.878
5.046 5.759 13.878
5.042 5.594 13.867
5.039 5.430 13.868
5.035 5.276 13.881
5.034 5.192 13.880
5.030 5.043 13.871
5.026 4.879 13.856
5.022 4.705 13.851
5.019 4.558 13.856
5.015 4.401 13.858
5.011 4.228 13.853
5.008 4.080 13.852
5.006 4.001 13.857
6.147 59.942 13.860
6.145 59.781 13.873
6.143 59.626 13.881
6.141 59.465 13.868
6.138 59.306 13.850
6.136 59.152 13.849
6.134 58.994 13.848
6.132 58.839 13.849
6.130 58.675 13.855
6.127 58.510 13.861
6.125 58.358 13.859
6.122 58.196 13.852
6.120 58.040 13.860
6.118 57.879 13.874
6.115 57.721 13.878
6.112 57.558 13.869
6.110 57.412 13.865
6.107 57.241 13.867
6.105 57.088 13.863
6.103 56.930 13.861
6.101 56.770 13.862
6.098 56.615 13.856
6.096 56.449 13.851
6.094 56.303 13.850
6.092 56.138 13.851
6.090 55.979 13.853
6.088 55.823 13.857
6.086 55.662 13.851
6.084 55.509 13.848
6.082 55.342 13.851
6.079 55.189 13.852
6.077 55.031 13.858
6.074 54.871 13.860
6.072 54.713 13.861
6.069 54.552 13.863
6.066 54.396 13.862
6.064 54.235 13.860
6.061 54.083 13.857
6.058 53.919 13.858
6.055 53.768 13.854
6.052 53.607 13.846
6.050 53.444 13.847
6.047 53.295 13.851
6.045 53.131 13.860
6.042 52.975 13.863
6.040 52.808 13.860
6.037 52.658 13.866
6.035 52.499 13.870
6.033 52.345 13.868
6.030 52.180 13.856
6.028 52.026 13.847
6.026 51.869 13.860
6.023 51.708 13.868
6.021 51.548 13.860
6.018 51.396 13.865
6.016 51.233 13.870
6.013 51.082 13.860
6.011 50.914 13.854
6.009 50.761 13.864
6.006 50.606 13.869
6.003 50.442 13.864
6.001 50.294 13.861
5.998 50.128 13.866
5.996 49.972 13.870
5.993 49.812 13.872
5.991 49.660 13.871
5.988 49.502 13.866
5.985 49.342 13.858
5.983 49.184 13.853
5.980 49.023 13.856
5.978 48.872 13.863
5.975 48.712 13.865
5.973 48.553 13.872
5.970 48.396 13.874
5.968 48.241 13.873
5.965 48.083 13.869
5.963 47.921 13.862
5.961 47.766 13.867
5.958 47.608 13.864
5.956 47.450 13.863
5.954 47.295 13.866
5.952 47.136 13.867
5.950 46.983 13.868
5.947 46.819 13.857
5.945 46.667 13.856
5.942 46.505 13.861
5.940 46.354 13.870
5.937 46.189 13.883
5.935 46.034 13.877
5.932 45.874 13.866
5.929 45.729 13.858
5.926 45.558 13.864
5.924 45.404 13.867
5.921 45.250 13.865
5.918 45.091 13.874
5.916 44.932 13.880
5.913 44.776 13.882
5.910 44.620 13.879
5.907 44.464 13.876
5.905 44.300 13.874
5.902 44.147 13.878
5.899 43.995 13.888
5.897 43.832 13.887
5.894 43.681 13.887
5.891 43.516 13.888
5.888 43.359 13.880
5.886 43.202 13.876
5.883 43.051 13.879
5.880 42.886 13.876
5.878 42.741 13.876
5.875 42.568 13.879
5.873 42.416 13.881
5.870 42.263 13.886
5.867 42.108 13.882
5.864 41.943 13.870
5.862 41.789 13.870
5.859 41.627 13.884
5.857 41.480 13.882
5.854 41.320 13.871
5.851 41.160 13.872
5.848 41.000 13.871
5.845 40.848 13.874
5.843 40.688 13.880
5.840 40.526 13.882
5.837 40.377 13.883
5.834 40.217 13.876
5.831 40.058 13.870
5.829 39.903 13.866
5.826 39.741 13.872
5.823 39.589 13.884
5.820 39.429 13.885
5.818 39.269 13.876
5.815 39.114 13.874
5.812 38.961 13.875
5.809 38.800 13.867
5.807 38.641 13.870
5.804 38.486 13.882
5.802 38.331 13.885
5.799 38.168 13.883
5.796 38.014 13.882
5.794 37.855 13.886
5.791 37.697 13.890
5.789 37.544 13.892
5.786 37.377 13.888
5.783 37.230 13.891
5.781 37.068 13.895
5.778 36.914 13.892
5.775 36.754 13.892
5.773 36.595 13.894
5.770 36.441 13.892
5.767 36.287 13.885
5.764 36.116 13.881
5.761 35.969 13.877
5.758 35.812 13.875
5.755 35.648 13.875
5.752 35.493 13.877
5.749 35.339 13.884
5.746 35.185 13.883
5.743 35.018 13.879
5.740 34.864 13.881
5.737 34.715 13.880
5.734 34.550 13.879
5.731 34.388 13.889
5.728 34.235 13.892
5.725 34.078 13.883
5.722 33.917 13.881
5.720 33.766 13.881
5.716 33.603 13.879
5.714 33.454 13.886
5.711 33.286 13.890
5.708 33.136 13.886
5.705 32.977 13.884
5.702 32.819 13.884
5.699 32.663 13.890
5.695 32.504 13.886
5.692 32.343 13.882
5.689 32.187 13.881
5.686 32.034 13.879
5.683 31.872 13.888
5.680 31.719 13.888
5.677 31.556 13.878
5.674 31.400 13.876
5.671 31.243 13.880
5.668 31.089 13.889
5.666 30.924 13.896
5.663 30.774 13.888
5.660 30.611 13.881
5.658 30.453 13.885
5.656 30.301 13.888
5.653 30.140 13.888
5.650 29.984 13.892
5.647 29.826 13.895
5.644 29.670 13.885
5.641 29.509 13.873
5.638 29.354 13.870
5.635 29.195 13.877
5.631 29.035 13.884
5.628 28.884 13.890
5.625 28.724 13.890
5.621 28.563 13.892
5.618 28.409 13.893
5.615 28.251 13.883
5.612 28.095 13.880
5.609 27.935 13.887
5.606 27.777 13.892
5.603 27.624 13.886
5.600 27.460 13.883
5.597 27.305 13.875
5.594 27.152 13.881
5.592 26.988 13.896
5.589 26.824 13.895
5.586 26.678 13.894
5.583 26.521 13.897
5.580 26.359 13.888
5.577 26.205 13.884
5.574 26.043 13.890
5.571 25.882 13.894
5.568 25.731 13.895
5.564 25.574 13.892
5.561 25.411 13.886
5.558 25.261 13.883
5.554 25.097 13.880
5.551 24.940 13.882
5.548 24.783 13.884
5.544 24.627 13.881
5.541 24.467 13.880
5.538 24.310 13.874
5.534 24.155 13.875
5.531 23.995 13.883
5.528 23.838 13.893
5.525 23.682 13.890
5.522 23.524 13.882
5.518 23.367 13.883
5.515 23.204 13.886
5.512 23.054 13.892
5.509 22.887 13.895
5.506 22.736 13.893
5.503 22.580 13.890
5.500 22.423 13.889
5.496 22.260 13.889
5.493 22.105 13.884
5.490 21.944 13.884
5.487 21.788 13.893
5.484 21.633 13.900
5.481 21.478 13.905
5.478 21.317 13.899
5.474 21.150 13.878
5.471 20.998 13.865
5.468 20.846 13.873
5.465 20.680 13.880
5.462 20.525 13.887
5.459 20.366 13.903
5.455 20.211 13.900
5.452 20.058 13.880
5.449 19.897 13.886
5.446 19.736 13.900
5.442 19.577 13.905
5.439 19.427 13.907
5.436 19.263 13.905
5.432 19.101 13.912
5.429 18.957 13.908
5.425 18.778 13.888
5.422 18.635 13.881
5.418 18.470 13.893
5.415 18.316 13.908
5.412 18.160 13.911
5.409 17.999 13.906
5.405 17.840 13.907
5.402 17.684 13.905
5.399 17.528 13.904
5.396 17.363 13.908
5.393 17.213 13.906
5.390 17.042 13.901
5.387 16.891 13.897
5.384 16.732 13.893
5.381 16.570 13.894
5.378 16.415 13.893
5.375 16.260 13.890
5.371 16.096 13.888
5.368 15.937 13.879
5.364 15.772 13.879
5.362 15.623 13.897
5.358 15.470 13.910
5.355 15.304 13.910
5.351 15.151 13.901
5.348 14.990 13.892
5.344 14.829 13.882
5.340 14.667 13.886
5.337 14.515 13.895
5.333 14.352 13.893
5.330 14.191 13.884
5.326 14.038 13.874
5.323 13.879 13.873
5.319 13.713 13.880
5.316 13.563 13.888
5.312 13.394 13.889
5.309 13.244 13.882
5.305 13.081 13.888
5.302 12.926 13.895
5.298 12.764 13.885
5.295 12.607 13.875
5.291 12.449 13.874
5.287 12.287 13.871
5.283 12.124 13.865
5.280 11.964 13.867
5.277 11.813 13.875
5.273 11.659 13.885
5.269 11.486 13.892
5.266 11.342 13.898
5.263 11.178 13.900
5.259 11.015 13.900
5.256 10.858 13.901
5.252 10.702 13.896
5.249 10.539 13.892
5.245 10.380 13.891
5.242 10.227 13.887
5.238 10.064 13.881
5.235 9.900 13.886
5.232 9.746 13.892
5.228 9.585 13.889
5.224 9.419 13.879
5.221 9.268 13.879
5.218 9.109 13.888
5.214 8.950 13.898
5.210 8.784 13.892
5.207 8.633 13.884
5.203 8.465 13.890
5.200 8.319 13.896
5.196 8.146 13.895
5.192 7.993 13.889
5.189 7.828 13.883
5.185 7.673 13.873
5.182 7.514 13.868
5.178 7.354 13.873
5.175 7.191 13.876
5.171 7.029 13.875
5.168 6.871 13.867
5.164 6.713 13.855
5.160 6.546 13.850
5.157 6.394 13.860
5.154 6.233 13.877
5.151 6.079 13.881
5.147 5.911 13.882
5.144 5.759 13.879
5.140 5.594 13.865
5.137 5.440 13.863
5.133 5.286 13.875
5.129 5.105 13.877
5.126 4.952 13.864
5.122 4.797 13.852
5.118 4.631 13.853
5.115 4.473 13.858
5.111 4.312 13.859
5.107 4.154 13.855
5.104 4.000 13.853
6.244 59.942 13.860
6.242 59.782 13.876
6.240 59.627 13.879
6.238 59.467 13.865
6.236 59.310 13.852
6.234 59.142 13.852
6.232 58.999 13.856
6.229 58.827 13.852
6.227 58.677 13.852
6.225 58.519 13.855
6.222 58.360 13.853
6.220 58.197 13.850
6.218 58.037 13.863
6.215 57.875 13.882
6.213 57.725 13.883
6.210 57.560 13.877
6.208 57.402 13.871
6.205 57.245 13.869
6.203 57.092 13.863
6.200 56.925 13.860
6.198 56.774 13.863
6.196 56.605 13.857
6.194 56.466 13.850
6.192 56.294 13.850
6.190 56.134 13.852
6.188 55.984 13.856
6.186 55.825 13.861
6.184 55.655 13.855
6.181 55.507 13.851
6.179 55.344 13.853
6.177 55.188 13.853
6.175 55.030 13.858
6.172 54.874 13.860
6.169 54.712 13.860
6.167 54.549 13.861
6.164 54.401 13.862
6.161 54.241 13.859
6.158 54.073 13.856
6.156 53.925 13.859
6.153 53.760 13.856
6.150 53.609 13.849
6.147 53.450 13.846
6.145 53.291 13.849
6.142 53.128 13.858
6.140 52.974 13.864
6.137 52.816 13.861
6.135 52.656 13.865
6.133 52.498 13.867
6.130 52.346 13.865
6.128 52.183 13.856
6.125 52.021 13.849
6.123 51.866 13.864
6.121 51.710 13.870
6.118 51.551 13.859
6.116 51.393 13.859
6.113 51.237 13.864
6.111 51.078 13.855
6.108 50.921 13.852
6.106 50.759 13.862
6.104 50.606 13.867
6.101 50.444 13.866
6.099 50.286 13.862
6.096 50.133 13.862
6.094 49.970 13.868
6.091 49.817 13.868
6.088 49.654 13.865
6.086 49.503 13.862
6.083 49.345 13.856
6.080 49.182 13.853
6.078 49.029 13.854
6.075 48.868 13.863
6.073 48.714 13.871
6.070 48.551 13.875
6.068 48.399 13.878
6.065 48.237 13.877
6.063 48.076 13.869
6.061 47.926 13.860
6.058 47.769 13.863
6.056 47.607 13.863
6.054 47.450 13.865
6.052 47.294 13.868
6.050 47.135 13.873
6.047 46.977 13.873
6.045 46.823 13.862
6.042 46.669 13.856
6.040 46.504 13.861
6.037 46.347 13.872
6.035 46.189 13.878
6.032 46.039 13.875
6.029 45.877 13.869
6.027 45.718 13.864
6.024 45.563 13.863
6.021 45.410 13.864
6.019 45.251 13.867
6.016 45.085 13.876
6.013 44.941 13.880
6.010 44.772 13.883
6.008 44.618 13.879
6.005 44.469 13.877
6.002 44.297 13.876
6.000 44.149 13.877
5.997 43.995 13.884
5.994 43.829 13.884
5.992 43.672 13.888
5.989 43.523 13.885
5.986 43.360 13.875
5.983 43.206 13.873
5.981 43.046 13.882
5.978 42.891 13.880
5.976 42.735 13.883
5.973 42.568 13.888
5.970 42.418 13.888
5.968 42.263 13.888
5.965 42.099 13.885
5.962 41.946 13.870
5.960 41.796 13.868
5.957 41.630 13.884
5.954 41.470 13.882
5.951 41.316 13.875
5.949 41.164 13.875
5.946 40.999 13.875
5.943 40.845 13.874
5.940 40.686 13.878
5.938 40.530 13.887
5.935 40.375 13.886
5.932 40.216 13.874
5.929 40.058 13.871
5.926 39.902 13.865
5.924 39.749 13.867
5.921 39.581 13.880
5.918 39.433 13.880
5.915 39.269 13.877
5.913 39.118 13.878
5.910 38.956 13.874
5.907 38.801 13.868
5.904 38.643 13.872
5.902 38.481 13.881
5.899 38.333 13.887
5.897 38.170 13.888
5.894 38.014 13.889
5.891 37.849 13.891
5.889 37.701 13.891
5.886 37.545 13.894
5.884 37.381 13.890
5.881 37.224 13.892
5.878 37.069 13.893
5.876 36.914 13.891
5.873 36.747 13.896
5.870 36.600 13.896
5.868 36.438 13.893
5.865 36.282 13.887
5.862 36.129 13.884
5.859 35.964 13.880
5.856 35.809 13.878
5.853 35.653 13.880
5.849 35.492 13.879
5.846 35.339 13.883
5.843 35.178 13.884
5.840 35.024 13.882
5.837 34.865 13.881
5.834 34.710 13.878
5.831 34.550 13.882
5.829 34.391 13.896
5.826 34.233 13.900
5.823 34.077 13.892
5.820 33.920 13.888
5.817 33.763 13.882
5.814 33.606 13.882
5.811 33.449 13.889
5.809 33.291 13.893
5.805 33.130 13.891
5.802 32.976 13.888
5.799 32.822 13.886
5.796 32.656 13.891
5.793 32.509 13.891
5.790 32.344 13.887
5.787 32.185 13.885
5.784 32.036 13.888
5.780 31.869 13.893
5.778 31.717 13.891
5.774 31.559 13.882
5.772 31.402 13.876
5.769 31.240 13.877
5.766 31.087 13.889
5.764 30.923 13.898
5.761 30.773 13.889
5.758 30.619 13.885
5.756 30.454 13.888
5.753 30.301 13.888
5.751 30.138 13.888
5.748 29.986 13.897
5.745 29.826 13.901
5.742 29.664 13.890
5.739 29.510 13.881
5.736 29.358 13.879
5.733 29.192 13.882
5.729 29.039 13.877
5.726 28.878 13.878
5.722 28.724 13.877
5.719 28.568 13.881
5.716 28.405 13.885
5.713 28.255 13.878
5.709 28.088 13.874
5.706 27.934 13.876
5.703 27.777 13.877
5.700 27.623 13.874
5.698 27.462 13.873
5.695 27.303 13.868
5.692 27.147 13.877
5.689 26.990 13.893
5.687 26.834 13.895
5.684 26.675 13.895
5.681 26.519 13.898
5.678 26.355 13.890
5.675 26.203 13.888
5.672 26.046 13.893
5.669 25.887 13.894
5.665 25.727 13.893
5.662 25.577 13.893
5.659 25.410 13.887
5.655 25.256 13.882
5.652 25.101 13.881
5.649 24.942 13.879
5.645 24.784 13.883
5.642 24.622 13.879
5.639 24.467 13.878
5.636 24.314 13.881
5.632 24.150 13.879
5.629 23.999 13.885
5.626 23.837 13.894
5.623 23.681 13.889
5.619 23.520 13.883
5.616 23.365 13.882
5.613 23.210 13.888
5.610 23.049 13.894
5.607 22.895 13.895
5.604 22.737 13.887
5.600 22.575 13.885
5.597 22.415 13.893
5.594 22.270 13.894
5.591 22.101 13.885
5.588 21.943 13.884
5.585 21.788 13.891
5.582 21.632 13.898
5.579 21.474 13.905
5.576 21.317 13.903
5.572 21.162 13.890
5.569 20.999 13.877
5.566 20.837 13.880
5.563 20.692 13.883
5.560 20.522 13.888
5.557 20.367 13.901
5.553 20.211 13.898
5.550 20.054 13.881
5.547 19.890 13.891
5.544 19.739 13.906
5.541 19.583 13.911
5.537 19.420 13.909
5.534 19.265 13.907
5.530 19.108 13.911
5.527 18.947 13.902
5.523 18.789 13.884
5.520 18.626 13.882
5.516 18.475 13.892
5.513 18.319 13.905
5.510 18.151 13.915
5.507 18.001 13.909
5.503 17.839 13.908
5.500 17.684 13.906
5.497 17.525 13.905
5.494 17.366 13.912
5.491 17.206 13.912
5.488 17.054 13.909
5.485 16.888 13.903
5.482 16.730 13.892
5.479 16.574 13.889
5.476 16.412 13.886
5.472 16.254 13.883
5.469 16.099 13.875
5.466 15.935 13.863
5.463 15.783 13.868
5.459 15.621 13.889
5.456 15.460 13.905
5.453 15.309 13.910
5.449 15.151 13.907
5.445 14.983 13.899
5.442 14.833 13.893
5.439 14.670 13.899
5.435 14.515 13.904
5.432 14.354 13.901
5.428 14.191 13.895
5.424 14.034 13.886
5.421 13.878 13.885
5.417 13.718 13.887
5.414 13.563 13.888
5.410 13.399 13.891
5.407 13.240 13.886
5.403 13.084 13.893
5.400 12.925 13.894
5.396 12.764 13.881
5.393 12.608 13.873
5.389 12.443 13.873
5.385 12.287 13.876
5.382 12.132 13.874
5.378 11.970 13.875
5.375 11.807 13.883
5.371 11.656 13.888
5.368 11.498 13.886
5.364 11.329 13.889
5.361 11.176 13.895
5.357 11.025 13.902
5.354 10.853 13.904
5.350 10.703 13.900
5.347 10.536 13.894
5.343 10.383 13.891
5.340 10.222 13.889
5.336 10.061 13.883
5.333 9.906 13.887
5.330 9.747 13.893
5.326 9.582 13.888
5.322 9.423 13.880
5.319 9.266 13.880
5.316 9.106 13.890
5.312 8.947 13.896
5.308 8.790 13.887
5.305 8.628 13.883
5.301 8.467 13.887
5.298 8.316 13.893
5.294 8.154 13.894
5.290 7.988 13.887
5.287 7.830 13.881
5.283 7.675 13.879
5.280 7.507 13.878
5.276 7.351 13.881
5.273 7.195 13.879
5.269 7.034 13.875
5.266 6.871 13.867
5.262 6.707 13.857
5.259 6.552 13.853
5.256 6.394 13.859
5.252 6.235 13.871
5.249 6.072 13.876
5.245 5.914 13.878
5.242 5.758 13.876
5.238 5.587 13.864
5.235 5.438 13.857
5.231 5.271 13.866
5.228 5.123 13.869
5.224 4.952 13.859
5.220 4.789 13.849
5.217 4.634 13.848
5.213 4.477 13.856
5.209 4.311 13.858
5.206 4.149 13.856
5.202 3.993 13.854
6.343 59.943 13.867
6.341 59.778 13.877
6.339 59.627 13.874
6.337 59.461 13.859
6.335 59.315 13.846
6.332 59.147 13.850
6.330 58.999 13.857
6.328 58.826 13.856
6.326 58.675 13.856
6.324 58.520 13.857
6.321 58.352 13.854
6.319 58.201 13.850
6.316 58.039 13.863
6.314 57.880 13.882
6.311 57.711 13.880
6.309 57.561 13.876
6.306 57.409 13.873
6.304 57.246 13.869
6.301 57.086 13.863
6.299 56.934 13.864
6.297 56.760 13.864
6.295 56.621 13.860
6.292 56.452 13.855
6.290 56.296 13.856
6.288 56.134 13.861
6.287 55.980 13.864
6.284 55.815 13.864
6.282 55.668 13.860
6.280 55.503 13.855
6.278 55.349 13.855
6.276 55.186 13.859
6.273 55.026 13.863
6.271 54.873 13.862
6.268 54.714 13.860
6.265 54.551 13.860
6.263 54.396 13.858
6.260 54.238 13.857
6.257 54.080 13.854
6.254 53.921 13.854
6.252 53.767 13.856
6.249 53.605 13.852
6.246 53.445 13.844
6.243 53.293 13.843
6.241 53.131 13.853
6.238 52.970 13.856
[truncated: 6,030,104 more chars]
