# Supplementary material for: Viewpoint Planning for Range Sensors Using Feature Cluster Constrained Spaces for Robot Vision Systems
Source: Sensors (Basel). 2023 Sep 18;23(18):7964. doi: 10.3390/s23187964 (PMC10537344; doi:10.3390/s23187964)
Supplement: Supplementary file 1 [file sensors-23-07964-s001.zip › Academic Example Synthetic/6_GC-Spaces/G1/c-spaces/cs_f1_s1.obj]

# https://github.com/mikedh/trimesh
v 587.38968363 -504.38935645 598.82538346
v 587.38968363 -95.29256838 835.01752417
v 397.74000000 -7.69125459 431.73441394
v 397.74000000 -198.93659497 321.31886520
v -137.90968363 -95.29256838 835.01752417
v -137.90968363 -504.38935645 598.82538346
v 51.74000000 -198.93659497 321.31886520
v 51.74000000 -7.69125459 431.73441394
f 1 2 6
f 6 2 5
f 5 2 8
f 2 3 8
f 4 2 1
f 4 3 2
f 7 6 5
f 5 8 7
f 1 6 7
f 7 4 1
f 7 8 3
f 3 4 7
