# Supplementary material for: Viewpoint Planning for Range Sensors Using Feature Cluster Constrained Spaces for Robot Vision Systems
Source: Sensors (Basel). 2023 Sep 18;23(18):7964. doi: 10.3390/s23187964 (PMC10537344; doi:10.3390/s23187964)
Supplement: Supplementary file 1 [file sensors-23-07964-s001.zip › Academic Example Synthetic/6_GC-Spaces/G1/c-spaces/cs_f2_s1.obj]

# https://github.com/mikedh/trimesh
v 374.56429444 -463.18320845 566.98497946
v 374.56429444 -151.33741970 747.02922954
v 217.74000000 -78.89740259 413.57481794
v 217.74000000 -210.62322557 337.52287859
v -175.08429444 -151.33741970 747.02922954
v -175.08429444 -463.18320845 566.98497946
v -18.26000000 -210.62322557 337.52287859
v -18.26000000 -78.89740259 413.57481794
f 1 2 6
f 6 2 5
f 5 2 8
f 2 3 8
f 4 2 1
f 4 3 2
f 7 6 5
f 5 8 7
f 1 6 7
f 7 4 1
f 7 8 3
f 3 4 7
