# Supplementary material for: Viewpoint Planning for Range Sensors Using Feature Cluster Constrained Spaces for Robot Vision Systems
Source: Sensors (Basel). 2023 Sep 18;23(18):7964. doi: 10.3390/s23187964 (PMC10537344; doi:10.3390/s23187964)
Supplement: Supplementary file 1 [file sensors-23-07964-s001.zip › Academic Example Synthetic/6_GC-Spaces/G1/c-spaces/gcs_G1_s1.obj]

# https://github.com/mikedh/trimesh
v 374.56429444 -151.33741970 747.02922954
v -114.66382265 -463.18320845 566.98497946
v 374.56429444 -463.18320845 566.98497946
v -114.66382265 -151.33741970 747.02922954
v 42.14958054 -78.89740259 413.57481794
v 217.74000000 -78.89740259 413.57481794
v 42.14958054 -210.62322557 337.52287859
v 217.74000000 -210.62322557 337.52287859
f 1 2 3
f 2 1 4
f 1 5 4
f 5 1 6
f 7 2 4
f 5 7 4
f 8 5 6
f 8 7 5
f 8 1 3
f 1 8 6
f 2 8 3
f 7 8 2
