# Supplementary material for: Viewpoint Planning for Range Sensors Using Feature Cluster Constrained Spaces for Robot Vision Systems
Source: Sensors (Basel). 2023 Sep 18;23(18):7964. doi: 10.3390/s23187964 (PMC10537344; doi:10.3390/s23187964)
Supplement: Supplementary file 1 [file sensors-23-07964-s001.zip › Academic Example Synthetic/6_GC-Spaces/G1/frustum/center_frustum_gcs_G1_s1.obj]

# https://github.com/mikedh/trimesh
v 516.20879290 -75.74773826 -259.58443941
v 516.20879290 369.38931928 -2.58443941
v 323.20879290 58.53806760 279.82572211
v 323.20879290 -164.89648658 150.82572211
v -255.79120710 369.38931928 -2.58443941
v -255.79120710 -75.74773826 -259.58443941
v -62.79120710 -164.89648658 150.82572211
v -62.79120710 58.53806760 279.82572211
f 6 2 1
f 5 2 6
f 8 2 5
f 8 3 2
f 5 6 8
f 8 6 7
f 1 2 4
f 2 3 4
f 4 6 1
f 7 6 4
f 3 8 4
f 4 8 7
