# Supplementary material for: Viewpoint Planning for Range Sensors Using Feature Cluster Constrained Spaces for Robot Vision Systems
Source: Sensors (Basel). 2023 Sep 18;23(18):7964. doi: 10.3390/s23187964 (PMC10537344; doi:10.3390/s23187964)
Supplement: Supplementary file 1 [file sensors-23-07964-s001.zip › Academic Example Synthetic/6_GC-Spaces/G1/frustum/vx5_frustum_gcs_G1_s1.obj]

# https://github.com/mikedh/trimesh
v 604.00000000 -32.57707467 -486.46210087
v 604.00000000 412.55998288 -229.46210087
v 411.00000000 101.70873120 52.94806065
v 411.00000000 -121.72582298 -76.05193935
v -168.00000000 412.55998288 -229.46210087
v -168.00000000 -32.57707467 -486.46210087
v 25.00000000 -121.72582298 -76.05193935
v 25.00000000 101.70873120 52.94806065
f 6 2 1
f 5 2 6
f 8 2 5
f 8 3 2
f 5 6 8
f 8 6 7
f 1 2 4
f 2 3 4
f 4 6 1
f 7 6 4
f 3 8 4
f 4 8 7
