# Supplementary material for: Viewpoint Planning for Range Sensors Using Feature Cluster Constrained Spaces for Robot Vision Systems
Source: Sensors (Basel). 2023 Sep 18;23(18):7964. doi: 10.3390/s23187964 (PMC10537344; doi:10.3390/s23187964)
Supplement: Supplementary file 1 [file sensors-23-07964-s001.zip › Academic Example Synthetic/6_GC-Spaces/G1/render/center_hull_render_gcs_G1_s1.obj]

# Generated with PyMesh
v -0 0 -50
v 0 0 0
v 0 287.2631592671202 -50
v 0 300 -42.6463815742464
v 0 300 -0
v 12.73684073287989 287.2631592671202 -50
v 25 10 -10
v 25 10 -1.836970178292589e-14
v 25 160 -10
v 25 160 -1.836970178292589e-14
v 44.12171055452158 300 -42.6463815742464
v 81.69873046875 175 1.698729753494263
v 81.69873046875 275 1.698729753494263
v 84.64101409912109 175 0
v 84.64101409912109 275 0
v 106.69873046875 175 45
v 106.69873046875 275 45
v 123.349365234375 200 23.83974647521973
v 123.349365234375 250 23.83974647521973
v 128.349365234375 200 32.5
v 128.349365234375 250 32.5
v 164.6410217285156 200 0
v 164.6410217285156 250 0
v 167.3205108642578 200 0
v 167.3205108642578 250 -8.881784197001252e-16
v 171.650634765625 200 7.5
v 171.650634765625 250 7.5
v 175 10 -10
v 175 10 0
v 175 160 -10
v 175 160 0
v 184.6410217285156 175 0
v 184.6410217285156 275 0
v 200 76.50768280029297 16.44949722290039
v 200 82.49481201171875 0
v 200 123.492317199707 33.55050277709961
v 200 135.7037048339844 0
v 205 100 25
v 205.0001678466797 106.9180221557617 6.234397888183594
v 205.0451049804688 105.578857421875 5.746982097625732
v 205.0509643554688 98.65926361083984 24.51201057434082
v 205.0509643554688 101.3407363891602 25.48798942565918
v 205.056884765625 108.2567901611328 6.721670150756836
v 205.1914672851562 104.2461013793945 5.261899471282959
v 205.2035675048828 97.32535552978516 24.02650833129883
v 205.2035675048828 102.6746444702148 25.97349166870117
v 205.2149505615234 109.5883636474609 7.20632266998291
v 205.4384918212891 102.9265365600586 4.7816162109375
v 205.4570617675781 96.00508117675781 23.54596710205078
v 205.4570617675781 103.9949188232422 26.45403289794922
v 205.4735717773438 110.9059677124023 7.685891628265381
v 205.7849426269531 101.6268615722656 4.308573246002197
v 205.8101348876953 94.70516204833984 23.07283592224121
v 205.8101348876953 105.2948379516602 26.92716407775879
v 205.8314361572266 112.2029113769531 8.157939910888672
v 206.2290649414062 100.3536834716797 3.845174074172974
v 206.2610015869141 93.43222045898438 22.60952377319336
v 206.2610015869141 106.5677795410156 27.39047622680664
v 206.2867126464844 113.4725952148438 8.620068550109863
v 206.7685699462891 99.11347198486328 3.393774271011353
v 206.8073577880859 92.1927490234375 22.15839385986328
v 206.8073577880859 107.8072509765625 27.84160614013672
v 206.8371124267578 114.7085800170898 9.069929122924805
v 207.4007415771484 97.91252899169922 2.956668376922607
v 207.4464263916016 90.99306488037109 21.72174453735352
v 207.4464263916016 109.0069351196289 28.27825546264648
v 207.4798126220703 115.9045715332031 9.505233764648438
v 208.1223602294922 96.75696563720703 2.536077260971069
v 208.1749267578125 89.83927917480469 21.30179977416992
v 208.1749267578125 110.1607208251953 28.69820022583008
v 208.2115631103516 117.0544891357422 9.923771858215332
v 208.9297485351562 95.65264892578125 2.134139060974121
v 208.9891815185547 88.73726654052734 20.90069961547852
v 208.9891815185547 111.2627334594727 29.09930038452148
v 209.0286407470703 118.1525039672852 10.32341575622559
v 209.8188171386719 94.60519409179688 1.752896308898926
v 209.885009765625 87.69264221191406 20.52048873901367
v 209.885009765625 112.3073577880859 29.47951126098633
v 209.9268798828125 119.1930236816406 10.70213413238525
v 210 200 -10
v 210 200 -4.898587198582435e-15
v 210.0513458251953 197.9740295410156 -10
v 210.0513458251953 197.9740295410156 -4.89230009653144e-15
v 210.0513458251953 202.0259704589844 -10
v 210.0513458251953 202.0259704589844 -4.89230009653144e-15
v 210.2052307128906 195.9532623291016 -10
v 210.2052307128906 195.9532623291016 -4.873454036971505e-15
v 210.2052307128906 204.0467376708984 -10
v 210.2052307128906 204.0467376708984 -4.873454036971505e-15
v 210.4612731933594 193.9428863525391 -10
v 210.4612731933594 193.9428863525391 -4.842098147813572e-15
v 210.4612731933594 206.0571136474609 -10
v 210.4612731933594 206.0571136474609 -4.842098147813572e-15
v 210.7850494384766 93.61992645263672 1.394286751747131
v 210.8188018798828 191.9480590820312 -10
v 210.8188018798828 191.9480590820312 -4.798312897187629e-15
v 210.8188018798828 208.0519409179688 -10
v 210.8188018798828 208.0519409179688 -4.798312897187629e-15
v 210.8578643798828 86.71073913574219 20.16310501098633
v 210.8578643798828 113.2892608642578 29.83689498901367
v 210.9017333984375 120.1707611083984 11.05800151824951
v 211.2769165039062 189.9738922119141 -10
v 211.2769165039062 189.9738922119141 -4.742210093442714e-15
v 211.2769165039062 210.0261077880859 -10
v 211.2769165039062 210.0261077880859 -4.742210093442714e-15
v 211.8235168457031 92.70184326171875 1.06013286113739
v 211.8344268798828 188.0254821777344 -10
v 211.8344268798828 188.0254821777344 -4.673934155696334e-15
v 211.8344268798828 211.9745178222656 -10
v 211.8344268798828 211.9745178222656 -4.673934155696334e-15
v 211.9027862548828 85.79655456542969 19.83036804199219
v 211.9027862548828 114.2034454345703 30.16963195800781
v 211.9482421875 121.0807495117188 11.38921070098877
v 212.4899139404297 186.1077880859375 -10
v 212.4899139404297 186.1077880859375 -4.59366041976857e-15
v 212.4899139404297 213.8922119140625 -10
v 212.4899139404297 213.8922119140625 -4.59366041976857e-15
v 212.928955078125 91.85562133789062 0.7521330714225769
v 213.0144500732422 84.95474243164062 19.52397537231445
v 213.0144500732422 115.0452575683594 30.47602462768555
v 213.0610809326172 121.9183654785156 11.69407653808594
v 213.2416839599609 184.2257690429688 -10
v 213.2416839599609 184.2257690429688 -4.501595138182079e-15
v 213.2416839599609 215.7742309570312 -10
v 213.2416839599609 215.7742309570312 -4.501595138182079e-15
v 214.0878143310547 182.3842315673828 -10
v 214.0878143310547 182.3842315673828 -4.397973786096198e-15
v 214.0878143310547 217.6157684326172 -10
v 214.0878143310547 217.6157684326172 -4.397973786096198e-15
v 214.0957489013672 91.08555603027344 0.4718526899814606
v 214.1871795654297 84.18960571289062 19.24548721313477
v 214.1871795654297 115.8103942871094 30.75451278686523
v 214.2346038818359 122.6793441772461 11.97105121612549
v 215.0261383056641 180.5879211425781 -10
v 215.0261383056641 180.5879211425781 -4.283063178889311e-15
v 215.0261383056641 219.4120788574219 -10
v 215.0261383056641 219.4120788574219 -4.283063178889311e-15
v 215.3179626464844 90.39556884765625 0.220716193318367
v 215.4150238037109 83.50502777099609 18.99632263183594
v 215.4150238037109 116.4949722290039 31.00367736816406
v 215.4628295898438 123.3598251342773 12.21872615814209
v 216.0542297363281 178.8414459228516 -10
v 216.0542297363281 178.8414459228516 -4.157158084027064e-15
v 216.0542297363281 221.1585540771484 -10
v 216.0542297363281 221.1585540771484 -4.157158084027064e-15
v 216.5893707275391 89.78915405273438 0
v 216.6916961669922 82.90451049804688 18.77775001525879
v 216.6916961669922 117.0954895019531 31.22224998474121
v 216.7395477294922 123.9563522338867 12.4358434677124
v 217.1694641113281 177.1492767333984 -10
v 217.1694641113281 177.1492767333984 -4.02058122106236e-15
v 217.1694641113281 222.8507232666016 -10
v 217.1694641113281 222.8507232666016 -4.02058122106236e-15
v 218.0107116699219 82.39110565185547 18.59088706970215
v 218.0107116699219 117.6088943481445 31.40911293029785
v 218.0582275390625 124.4658889770508 12.62129878997803
v 218.3689727783203 175.5157623291016 -10
v 218.3689727783203 175.5157623291016 -3.873684108668309e-15
v 218.3689727783203 224.4842376708984 -10
v 218.3689727783203 224.4842376708984 -3.873684108668309e-15
v 218.6522979736328 88.91613006591797 0
v 219.3653564453125 81.96743011474609 18.43668174743652
v 219.3653564453125 118.0325698852539 31.56331825256348
v 219.4122009277344 124.8858413696289 12.77414989471436
v 219.6496734619141 173.9450988769531 -10
v 219.6496734619141 173.9450988769531 -3.716842829473493e-15
v 219.6496734619141 226.0549011230469 -10
v 219.6496734619141 226.0549011230469 -3.716842829473493e-15
v 220.7486877441406 81.63564300537109 18.31592178344727
v 220.7486877441406 118.3643569946289 31.68407821655273
v 220.7934417724609 88.29179382324219 0
v 220.7945709228516 125.2140808105469 12.89361953735352
v 221.0082855224609 172.4413299560547 -10
v 221.0082855224609 172.4413299560547 -3.550460571160804e-15
v 221.0082855224609 227.5586700439453 -10
v 221.0082855224609 227.5586700439453 -3.550460571160804e-15
v 222.1537017822266 81.39744567871094 18.22922325134277
v 222.1537017822266 118.6025543212891 31.77077674865723
v 222.1983032226562 125.4489364624023 12.97910118103027
v 222.4413299560547 171.0082855224609 -10
v 222.4413299560547 171.0082855224609 -3.374964450093896e-15
v 222.4413299560547 228.9917144775391 -10
v 222.4413299560547 228.9917144775391 -3.374964450093896e-15
v 223.5055084228516 87.87520599365234 0
v 223.5732116699219 81.25403594970703 18.17702484130859
v 223.5732116699219 118.745964050293 31.82297515869141
v 223.6162872314453 125.5892181396484 13.03015899658203
v 223.9450988769531 169.6496734619141 -10
v 223.9450988769531 169.6496734619141 -3.190804876042471e-15
v 223.9450988769531 230.3503265380859 -10
v 223.9450988769531 230.3503265380859 -3.190804876042471e-15
v 225 81.20614624023438 18.15959739685059
v 225 118.7938537597656 31.84040260314941
v 225.0413055419922 125.6342163085938 13.04653549194336
v 225.5157623291016 168.3689727783203 -10
v 225.5157623291016 168.3689727783203 -2.998454493391097e-15
v 225.5157623291016 231.6310272216797 -10
v 225.5157623291016 231.6310272216797 -2.998454493391097e-15
v 226.2454681396484 87.85700988769531 0
v 226.4267883300781 81.25403594970703 18.17702484130859
v 226.4267883300781 118.745964050293 31.82297515869141
v 226.4660949707031 125.5836944580078 13.02814674377441
v 227.1492767333984 167.1694641113281 -10
v 227.1492767333984 167.1694641113281 -2.798407122348023e-15
v 227.1492767333984 232.8305358886719 -10
v 227.1492767333984 232.8305358886719 -2.798407122348023e-15
v 227.8462982177734 81.39744567871094 18.22922325134277
v 227.8462982177734 118.6025543212891 31.77077674865723
v 227.8834533691406 125.4379043579102 12.97508525848389
v 228.6953430175781 88.18215179443359 0
v 228.8414459228516 166.0542297363281 -10
v 228.8414459228516 166.0542297363281 -2.591176276637523e-15
v 228.8414459228516 233.9457702636719 -10
v 228.8414459228516 233.9457702636719 -2.591176276637523e-15
v 229.2513122558594 81.63564300537109 18.31592178344727
v 229.2513122558594 118.3643569946289 31.68407821655273
v 229.2861480712891 125.1976013183594 12.88762187957764
v 230.5879211425781 165.0261383056641 -10
v 230.5879211425781 165.0261383056641 -2.37729389295047e-15
v 230.5879211425781 234.9738616943359 -10
v 230.5879211425781 234.9738616943359 -2.37729389295047e-15
v 230.6346435546875 81.96743011474609 18.43668174743652
v 230.6346435546875 118.0325698852539 31.56331825256348
v 230.6670684814453 124.8639984130859 12.76620101928711
v 231.0998992919922 88.82977294921875 0
v 231.9892883300781 82.39110565185547 18.59088706970215
v 231.9892883300781 117.6088943481445 31.40911293029785
v 232.0191802978516 124.4387969970703 12.6114387512207
v 232.3842315673828 164.0878143310547 -10
v 232.3842315673828 164.0878143310547 -2.157309060394925e-15
v 232.3842315673828 235.9121856689453 -10
v 232.3842315673828 235.9121856689453 -2.157309060394925e-15
v 233.3083038330078 82.90451049804688 18.77775001525879
v 233.3083038330078 117.0954895019531 31.22224998474121
v 233.3356170654297 123.9241485595703 12.42412281036377
v 233.4106292724609 89.78915405273438 0
v 234.2257690429688 163.2416839599609 -10
v 234.2257690429688 163.2416839599609 -1.931786538188467e-15
v 234.2257690429688 236.7583160400391 -10
v 234.2257690429688 236.7583160400391 -1.931786538188467e-15
v 234.5849761962891 83.50502777099609 18.99632263183594
v 234.5849761962891 116.4949722290039 31.00367736816406
v 234.6096801757812 123.3226776123047 12.20520401000977
v 234.6775207519531 90.39321899414062 0.2198616415262222
v 235.8128204345703 84.18960571289062 19.24548721313477
v 235.8128204345703 115.8103942871094 30.75451278686523
v 235.8349151611328 122.6374282836914 11.95579624176025
v 235.8955993652344 91.08026885986328 0.4699281454086304
v 236.1077880859375 162.4899139404297 -10
v 236.1077880859375 162.4899139404297 -1.70130506159231e-15
v 236.1077880859375 237.5100860595703 -10
v 236.1077880859375 237.5100860595703 -1.70130506159231e-15
v 236.9855499267578 84.95474243164062 19.52397537231445
v 236.9855499267578 115.0452575683594 30.47602462768555
v 237.0050811767578 121.8719024658203 11.67716598510742
v 237.0586853027344 91.84683990478516 0.748937726020813
v 238.0254821777344 161.8344268798828 -10
v 238.0254821777344 161.8344268798828 -1.466456388999227e-15
v 238.0254821777344 238.1655731201172 -10
v 238.0254821777344 238.1655731201172 -1.466456388999227e-15
v 238.0972137451172 85.79655456542969 19.83036804199219
v 238.0972137451172 114.2034454345703 30.16963195800781
v 238.1142272949219 121.0299758911133 11.37073040008545
v 238.1609344482422 92.68906402587891 1.055482625961304
v 239.1421356201172 86.71073913574219 20.16310501098633
v 239.1421356201172 113.2892608642578 29.83689498901367
v 239.1567230224609 120.1159362792969 11.03804588317871
v 239.1967926025391 93.60269165039062 1.388016104698181
v 239.9738922119141 161.2769165039062 -10
v 239.9738922119141 161.2769165039062 -1.22784329023031e-15
v 239.9738922119141 238.7230834960938 -10
v 239.9738922119141 238.7230834960938 -1.22784329023031e-15
v 240.114990234375 87.69264221191406 20.52048873901367
v 240.114990234375 112.3073577880859 29.47951126098633
v 240.1272735595703 119.1344223022461 10.68080425262451
v 240.1609954833984 94.58311462402344 1.744860291481018
v 241.0108184814453 88.73726654052734 20.90069961547852
v 241.0108184814453 111.2627334594727 29.09930038452148
v 241.0209503173828 118.0904235839844 10.30082130432129
v 241.0487060546875 95.62538146972656 2.124214649200439
v 241.8250732421875 89.83927917480469 21.30179977416992
v 241.8250732421875 110.1607208251953 28.69820022583008
v 241.8331909179688 116.9892501831055 9.900026321411133
v 241.8554534912109 96.72423553466797 2.524165153503418
v 241.9480590820312 160.8188018798828 -10
v 241.9480590820312 160.8188018798828 -9.860783818646589e-16
v 241.9480590820312 239.1811981201172 -10
v 241.9480590820312 239.1811981201172 -9.860783818646589e-16
v 242.5535736083984 90.99306488037109 21.72174453735352
v 242.5535736083984 109.0069351196289 28.27825546264648
v 242.5598754882812 115.8364944458008 9.48045825958252
v 242.5771484375 97.87413787841797 2.942693710327148
v 243.1926422119141 92.1927490234375 22.15839385986328
v 243.1926422119141 107.8072509765625 27.84160614013672
v 243.1973114013672 114.6380233764648 9.044248580932617
v 243.2101440429688 99.06927490234375 3.377688646316528
v 243.7389984130859 93.43222045898438 22.60952377319336
v 243.7389984130859 106.5677795410156 27.39047622680664
v 243.7422790527344 113.3999176025391 8.593615531921387
v 243.7512664794922 100.3036270141602 3.826955080032349
v 243.9428863525391 160.4612731933594 -10
v 243.9428863525391 160.4612731933594 -7.417821684756979e-16
v 243.9428863525391 239.5387268066406 -10
v 243.9428863525391 239.5387268066406 -7.417821684756979e-16
v 244.1898651123047 94.70516204833984 23.07283592224121
v 244.1898651123047 105.2948379516602 26.92716407775879
v 244.1919708251953 112.1284713745117 8.130846977233887
v 244.1977691650391 101.5709533691406 4.288226127624512
v 244.5429382324219 96.00508117675781 23.54596710205078
v 244.5429382324219 103.9949188232422 26.45403289794922
v 244.5441284179688 110.8301544189453 7.658297538757324
v 244.5474090576172 102.864875793457 4.759174346923828
v 244.7964324951172 97.32535552978516 24.02650833129883
v 244.7964324951172 102.6746444702148 25.97349166870117
v 244.7969665527344 109.5115585327148 7.178367137908936
v 244.7984313964844 104.1788558959961 5.237423419952393
v 244.9490356445312 98.65926361083984 24.51201057434082
v 244.9490356445312 101.3407363891602 25.48798942565918
v 244.9491729736328 108.1793823242188 6.693495750427246
v 244.9495391845703 105.5062637329102 5.720560550689697
v 245 100 25
v 245 106.8404006958008 6.20614767074585
v 245.9532623291016 160.2052307128906 -10
v 245.9532623291016 160.2052307128906 -4.955818250213092e-16
v 245.9532623291016 239.7947692871094 -10
v 245.9532623291016 239.7947692871094 -4.955818250213092e-16
v 247.9740295410156 160.0513458251953 -10
v 247.9740295410156 160.0513458251953 -2.481093704290426e-16
v 247.9740295410156 239.9486541748047 -10
v 247.9740295410156 239.9486541748047 -2.481093704290426e-16
v 250 76.50768280029297 16.44949722290039
v 250 82.49481201171875 0
v 250 123.492317199707 33.55050277709961
v 250 135.7037048339844 0
v 250 160 -10
v 250 160 -1.650342158723959e-29
v 250 240 -10
v 250 240 2.963162649665806e-30
v 252.0259704589844 160.0513458251953 -10
v 252.0259704589844 160.0513458251953 2.481093704290426e-16
v 252.0259704589844 239.9486541748047 -10
v 252.0259704589844 239.9486541748047 2.481093704290426e-16
v 254.0467376708984 160.2052307128906 -10
v 254.0467376708984 160.2052307128906 4.955818250213092e-16
v 254.0467376708984 239.7947692871094 -10
v 254.0467376708984 239.7947692871094 4.955818250213092e-16
v 256.0570983886719 160.4612731933594 -10
v 256.0570983886719 160.4612731933594 7.417821684756979e-16
v 256.0570983886719 239.5387268066406 -10
v 256.0570983886719 239.5387268066406 7.417821684756979e-16
v 258.0519409179688 160.8188018798828 -10
v 258.0519409179688 160.8188018798828 9.860783818646589e-16
v 258.0519409179688 239.1811981201172 -10
v 258.0519409179688 239.1811981201172 9.860783818646589e-16
v 260.0260925292969 161.2769165039062 -10
v 260.0260925292969 161.2769165039062 1.22784329023031e-15
v 260.0260925292969 238.7230834960938 -10
v 260.0260925292969 238.7230834960938 1.22784329023031e-15
v 261.9745178222656 161.8344268798828 -10
v 261.9745178222656 161.8344268798828 1.466456388999227e-15
v 261.9745178222656 238.1655731201172 -10
v 261.9745178222656 238.1655731201172 1.466456388999227e-15
v 263.8922119140625 162.4899139404297 -10
v 263.8922119140625 162.4899139404297 1.70130506159231e-15
v 263.8922119140625 237.5100860595703 -10
v 263.8922119140625 237.5100860595703 1.70130506159231e-15
v 265.7742309570312 163.2416839599609 -10
v 265.7742309570312 163.2416839599609 1.931786538188467e-15
v 265.7742309570312 236.7583160400391 -10
v 265.7742309570312 236.7583160400391 1.931786538188467e-15
v 267.6157531738281 164.0878143310547 -10
v 267.6157531738281 164.0878143310547 2.157309060394925e-15
v 267.6157531738281 235.9121856689453 -10
v 267.6157531738281 235.9121856689453 2.157309060394925e-15
v 269.4120788574219 165.0261383056641 -10
v 269.4120788574219 165.0261383056641 2.37729389295047e-15
v 269.4120788574219 234.9738616943359 -10
v 269.4120788574219 234.9738616943359 2.37729389295047e-15
v 271.1585693359375 166.0542297363281 -10
v 271.1585693359375 166.0542297363281 2.591176276637523e-15
v 271.1585693359375 233.9457702636719 -10
v 271.1585693359375 233.9457702636719 2.591176276637523e-15
v 272.8507385253906 167.1694641113281 -10
v 272.8507385253906 167.1694641113281 2.798407122348023e-15
v 272.8507385253906 232.8305358886719 -10
v 272.8507385253906 232.8305358886719 2.798407122348023e-15
v 274.4842529296875 168.3689727783203 -10
v 274.4842529296875 168.3689727783203 2.998454493391097e-15
v 274.4842529296875 231.6310272216797 -10
v 274.4842529296875 231.6310272216797 2.998454493391097e-15
v 276.0549011230469 169.6496734619141 -10
v 276.0549011230469 169.6496734619141 3.190804876042471e-15
v 276.0549011230469 230.3503265380859 -10
v 276.0549011230469 230.3503265380859 3.190804876042471e-15
v 277.5586853027344 171.0082855224609 -10
v 277.5586853027344 171.0082855224609 3.374964450093896e-15
v 277.5586853027344 228.9917144775391 -10
v 277.5586853027344 228.9917144775391 3.374964450093896e-15
v 278.99169921875 172.4413299560547 -10
v 278.99169921875 172.4413299560547 3.550460571160804e-15
v 278.99169921875 227.5586700439453 -10
v 278.99169921875 227.5586700439453 3.550460571160804e-15
v 280.3503112792969 173.9450988769531 -10
v 280.3503112792969 173.9450988769531 3.716842829473493e-15
v 280.3503112792969 226.0549011230469 -10
v 280.3503112792969 226.0549011230469 3.716842829473493e-15
v 281.6310424804688 175.5157623291016 -10
v 281.6310424804688 175.5157623291016 3.873684108668309e-15
v 281.6310424804688 224.4842376708984 -10
v 281.6310424804688 224.4842376708984 3.873684108668309e-15
v 282.8305358886719 177.1492767333984 -10
v 282.8305358886719 177.1492767333984 4.02058122106236e-15
v 282.8305358886719 222.8507232666016 -10
v 282.8305358886719 222.8507232666016 4.02058122106236e-15
v 283.9457702636719 178.8414459228516 -10
v 283.9457702636719 178.8414459228516 4.157158084027064e-15
v 283.9457702636719 221.1585540771484 -10
v 283.9457702636719 221.1585540771484 4.157158084027064e-15
v 284.973876953125 180.5879211425781 -10
v 284.973876953125 180.5879211425781 4.283063178889311e-15
v 284.973876953125 219.4120788574219 -10
v 284.973876953125 219.4120788574219 4.283063178889311e-15
v 285.9121704101562 182.3842315673828 -10
v 285.9121704101562 182.3842315673828 4.397973786096198e-15
v 285.9121704101562 217.6157684326172 -10
v 285.9121704101562 217.6157684326172 4.397973786096198e-15
v 286.75830078125 184.2257690429688 -10
v 286.75830078125 184.2257690429688 4.501595138182079e-15
v 286.75830078125 215.7742309570312 -10
v 286.75830078125 215.7742309570312 4.501595138182079e-15
v 287.5100708007812 186.1077880859375 -10
v 287.5100708007812 186.1077880859375 4.59366041976857e-15
v 287.5100708007812 213.8922119140625 -10
v 287.5100708007812 213.8922119140625 4.59366041976857e-15
v 288.1655578613281 188.0254821777344 -10
v 288.1655578613281 188.0254821777344 4.673934155696334e-15
v 288.1655578613281 211.9745178222656 -10
v 288.1655578613281 211.9745178222656 4.673934155696334e-15
v 288.7230834960938 189.9738922119141 -10
v 288.7230834960938 189.9738922119141 4.742210093442714e-15
v 288.7230834960938 210.0261077880859 -10
v 288.7230834960938 210.0261077880859 4.742210093442714e-15
v 289.1811828613281 191.9480590820312 -10
v 289.1811828613281 191.9480590820312 4.798312897187629e-15
v 289.1811828613281 208.0519409179688 -10
v 289.1811828613281 208.0519409179688 4.798312897187629e-15
v 289.5387268066406 193.9428863525391 -10
v 289.5387268066406 193.9428863525391 4.842098147813572e-15
v 289.5387268066406 206.0571136474609 -10
v 289.5387268066406 206.0571136474609 4.842098147813572e-15
v 289.7947692871094 195.9532623291016 -10
v 289.7947692871094 195.9532623291016 4.873454036971505e-15
v 289.7947692871094 204.0467376708984 -10
v 289.7947692871094 204.0467376708984 4.873454036971505e-15
v 289.9486694335938 197.9740295410156 -10
v 289.9486694335938 197.9740295410156 4.89230009653144e-15
v 289.9486694335938 202.0259704589844 -10
v 289.9486694335938 202.0259704589844 4.89230009653144e-15
v 290 200 -10
v 290 200 4.898587198582435e-15
v 300 0 -50
v 300 0 0
v 300 287.26315926712 -50
v 300 300 -42.64638157424638
v 300 300 0
f 1 2 5
f 462 2 1
f 1 5 3
f 3 6 1
f 6 461 1
f 461 462 1
f 2 10 5
f 2 8 10
f 29 8 2
f 29 2 462
f 3 5 4
f 3 4 6
f 4 5 11
f 4 11 6
f 10 15 5
f 11 5 465
f 15 33 5
f 33 465 5
f 6 11 463
f 6 463 461
f 9 8 7
f 7 8 28
f 7 28 9
f 9 10 8
f 8 29 28
f 30 10 9
f 28 30 9
f 10 14 15
f 14 10 31
f 30 31 10
f 11 464 463
f 11 465 464
f 12 13 15
f 12 16 13
f 14 12 15
f 14 16 12
f 13 17 15
f 16 17 13
f 32 16 14
f 31 32 14
f 15 17 33
f 20 17 16
f 20 16 32
f 21 17 20
f 17 21 33
f 19 20 18
f 23 19 18
f 18 20 22
f 23 18 22
f 19 21 20
f 23 21 19
f 20 26 22
f 26 20 32
f 23 27 21
f 33 21 27
f 22 24 23
f 22 26 24
f 24 25 23
f 25 27 23
f 24 26 25
f 26 27 25
f 27 26 32
f 33 27 32
f 28 29 30
f 29 31 30
f 35 31 29
f 29 332 35
f 462 332 29
f 31 37 32
f 35 37 31
f 32 105 33
f 37 166 32
f 83 81 32
f 32 81 85
f 87 83 32
f 32 85 89
f 91 87 32
f 32 89 93
f 96 91 32
f 32 93 98
f 103 96 32
f 32 98 105
f 108 103 32
f 115 108 32
f 123 115 32
f 127 123 32
f 135 127 32
f 143 135 32
f 151 143 32
f 158 151 32
f 166 158 32
f 105 110 33
f 110 117 33
f 117 125 33
f 125 129 33
f 129 137 33
f 137 145 33
f 145 153 33
f 153 160 33
f 160 168 33
f 168 176 33
f 176 183 33
f 183 191 33
f 191 198 33
f 198 206 33
f 206 214 33
f 214 221 33
f 221 232 33
f 232 240 33
f 240 252 33
f 252 260 33
f 260 272 33
f 272 288 33
f 288 304 33
f 304 326 33
f 326 465 33
f 35 34 36
f 332 34 35
f 38 36 34
f 41 38 34
f 45 41 34
f 49 45 34
f 53 49 34
f 57 53 34
f 61 57 34
f 65 61 34
f 69 65 34
f 73 69 34
f 77 73 34
f 99 77 34
f 99 34 111
f 111 34 119
f 119 34 131
f 131 34 139
f 139 34 147
f 147 34 154
f 154 34 162
f 162 34 169
f 169 34 177
f 177 34 185
f 185 34 192
f 192 34 331
f 332 331 34
f 35 36 37
f 37 36 334
f 42 36 38
f 46 36 42
f 50 36 46
f 54 36 50
f 58 36 54
f 62 36 58
f 66 36 62
f 70 36 66
f 74 36 70
f 78 36 74
f 100 36 78
f 36 100 112
f 36 112 120
f 36 120 132
f 36 132 140
f 36 140 148
f 36 148 155
f 36 155 163
f 36 163 170
f 36 170 178
f 36 178 186
f 36 186 193
f 36 193 333
f 36 333 334
f 37 174 166
f 37 181 174
f 37 189 181
f 37 196 189
f 37 204 196
f 37 212 204
f 37 219 212
f 230 219 37
f 238 230 37
f 334 238 37
f 38 40 39
f 42 38 39
f 38 41 40
f 43 39 40
f 42 39 43
f 41 44 40
f 194 43 40
f 40 44 209
f 194 40 209
f 41 45 44
f 46 42 43
f 46 43 47
f 51 47 43
f 55 51 43
f 71 55 43
f 79 71 43
f 121 79 43
f 141 121 43
f 141 43 187
f 187 43 194
f 45 48 44
f 209 44 48
f 45 49 48
f 50 46 47
f 50 47 51
f 49 52 48
f 48 52 64
f 209 48 64
f 49 53 52
f 54 50 51
f 54 51 55
f 53 56 52
f 52 56 60
f 52 60 64
f 53 57 56
f 58 54 55
f 58 55 59
f 71 59 55
f 57 60 56
f 57 61 60
f 62 58 59
f 62 59 63
f 71 63 59
f 61 64 60
f 61 65 64
f 66 62 63
f 66 63 67
f 71 67 63
f 65 68 64
f 64 68 72
f 64 72 106
f 209 64 106
f 65 69 68
f 70 66 67
f 70 67 71
f 69 72 68
f 69 73 72
f 74 70 71
f 74 71 75
f 79 75 71
f 73 76 72
f 72 76 106
f 73 77 76
f 78 74 75
f 78 75 79
f 77 94 76
f 76 94 106
f 77 99 94
f 100 78 79
f 100 79 101
f 101 79 113
f 113 79 121
f 81 82 80
f 81 80 84
f 82 86 80
f 84 80 92
f 80 86 92
f 81 83 82
f 85 81 84
f 83 87 82
f 87 86 82
f 85 84 88
f 88 84 92
f 89 85 88
f 87 90 86
f 90 353 86
f 86 353 92
f 87 91 90
f 89 88 92
f 93 89 92
f 91 95 90
f 95 353 90
f 91 96 95
f 98 93 92
f 98 92 97
f 97 92 259
f 92 325 259
f 329 325 92
f 353 329 92
f 99 106 94
f 96 102 95
f 102 353 95
f 96 103 102
f 98 97 104
f 104 97 259
f 105 98 104
f 99 111 106
f 112 100 101
f 112 101 113
f 103 107 102
f 107 114 102
f 102 114 353
f 103 108 107
f 105 104 109
f 109 104 116
f 104 259 116
f 110 105 109
f 111 118 106
f 275 106 118
f 228 209 106
f 235 228 106
f 255 235 106
f 267 255 106
f 267 106 275
f 108 115 107
f 115 114 107
f 110 109 116
f 117 110 116
f 111 119 118
f 120 112 113
f 120 113 121
f 115 122 114
f 122 126 114
f 114 126 353
f 115 123 122
f 117 116 124
f 124 116 128
f 128 116 136
f 136 116 205
f 116 220 205
f 116 259 220
f 125 117 124
f 119 130 118
f 118 130 146
f 275 118 146
f 119 131 130
f 132 120 121
f 132 121 133
f 133 121 141
f 123 127 122
f 127 126 122
f 125 124 128
f 129 125 128
f 127 135 126
f 135 134 126
f 134 142 126
f 126 142 353
f 137 129 128
f 137 128 136
f 131 138 130
f 130 138 146
f 131 139 138
f 140 132 133
f 140 133 141
f 135 142 134
f 135 143 142
f 137 136 144
f 144 136 152
f 152 136 167
f 167 136 175
f 175 136 182
f 136 197 182
f 136 205 197
f 145 137 144
f 139 146 138
f 139 147 146
f 148 140 141
f 148 141 149
f 149 141 187
f 143 150 142
f 150 180 142
f 180 381 142
f 142 381 353
f 143 151 150
f 153 145 144
f 153 144 152
f 147 154 146
f 154 161 146
f 161 236 146
f 275 146 236
f 155 148 149
f 155 149 156
f 156 149 164
f 164 149 187
f 151 157 150
f 157 180 150
f 151 158 157
f 153 152 159
f 159 152 167
f 160 153 159
f 154 162 161
f 163 155 156
f 163 156 164
f 158 165 157
f 165 173 157
f 173 180 157
f 158 166 165
f 160 159 167
f 168 160 167
f 162 171 161
f 171 236 161
f 162 169 171
f 170 163 164
f 170 164 172
f 172 164 179
f 179 164 187
f 166 173 165
f 166 174 173
f 168 167 175
f 176 168 175
f 169 177 171
f 178 170 172
f 177 184 171
f 184 199 171
f 199 210 171
f 210 225 171
f 225 236 171
f 178 172 179
f 174 180 173
f 174 181 180
f 183 176 175
f 183 175 182
f 177 185 184
f 186 178 179
f 186 179 187
f 181 188 180
f 180 188 397
f 180 397 381
f 181 189 188
f 183 182 190
f 197 190 182
f 191 183 190
f 185 192 184
f 192 199 184
f 193 186 187
f 193 187 194
f 189 195 188
f 195 203 188
f 188 203 397
f 189 196 195
f 198 191 190
f 198 190 197
f 192 200 199
f 200 192 331
f 201 193 194
f 193 201 333
f 201 194 202
f 202 194 209
f 196 204 195
f 204 203 195
f 198 197 205
f 206 198 205
f 200 207 199
f 207 210 199
f 207 200 331
f 208 201 202
f 201 208 333
f 208 202 209
f 204 212 203
f 212 211 203
f 203 211 409
f 203 409 397
f 214 206 205
f 214 205 213
f 220 213 205
f 207 215 210
f 215 207 331
f 216 208 209
f 208 216 333
f 216 209 217
f 217 209 224
f 224 209 228
f 215 225 210
f 212 218 211
f 218 229 211
f 211 229 409
f 212 219 218
f 214 213 220
f 221 214 220
f 215 222 225
f 222 215 331
f 223 216 217
f 216 223 333
f 223 217 224
f 219 230 218
f 230 229 218
f 221 220 231
f 259 231 220
f 232 221 231
f 222 226 225
f 226 222 331
f 227 223 224
f 223 227 333
f 227 224 228
f 226 236 225
f 226 233 236
f 233 226 331
f 234 227 228
f 227 234 333
f 234 228 235
f 230 237 229
f 237 425 229
f 229 417 409
f 229 425 417
f 230 238 237
f 232 231 239
f 259 239 231
f 240 232 239
f 233 241 236
f 241 233 331
f 242 234 235
f 234 242 333
f 242 235 243
f 243 235 255
f 241 244 236
f 236 244 256
f 236 256 268
f 280 236 268
f 307 275 236
f 296 236 280
f 296 308 236
f 319 307 236
f 308 320 236
f 320 319 236
f 238 249 237
f 249 257 237
f 237 257 425
f 238 250 249
f 334 250 238
f 240 239 251
f 259 251 239
f 252 240 251
f 241 245 244
f 245 241 331
f 246 242 243
f 242 246 333
f 246 243 247
f 247 243 255
f 245 248 244
f 244 248 256
f 245 253 248
f 253 245 331
f 254 246 247
f 246 254 333
f 254 247 255
f 253 256 248
f 250 257 249
f 250 258 257
f 334 258 250
f 252 251 259
f 260 252 259
f 253 261 256
f 261 253 331
f 262 254 255
f 254 262 333
f 262 255 263
f 263 255 267
f 261 264 256
f 256 264 268
f 258 269 257
f 269 285 257
f 285 301 257
f 257 301 425
f 258 270 269
f 334 270 258
f 260 259 271
f 287 271 259
f 325 287 259
f 272 260 271
f 261 265 264
f 265 261 331
f 266 262 263
f 333 262 266
f 266 263 267
f 265 268 264
f 265 273 268
f 273 265 331
f 274 266 267
f 333 266 274
f 274 267 275
f 273 276 268
f 276 280 268
f 270 285 269
f 270 286 285
f 334 286 270
f 272 271 287
f 288 272 287
f 273 277 276
f 277 273 331
f 278 274 275
f 333 274 278
f 278 275 279
f 279 275 283
f 283 275 307
f 277 280 276
f 277 281 280
f 281 277 331
f 282 278 279
f 333 278 282
f 282 279 283
f 281 284 280
f 284 292 280
f 292 296 280
f 281 289 284
f 289 281 331
f 290 282 283
f 333 282 290
f 290 283 291
f 291 283 295
f 295 283 307
f 289 292 284
f 286 301 285
f 286 302 301
f 334 302 286
f 304 288 287
f 304 287 303
f 325 303 287
f 289 293 292
f 293 289 331
f 294 290 291
f 333 290 294
f 294 291 295
f 293 296 292
f 293 297 296
f 297 293 331
f 298 294 295
f 333 294 298
f 298 295 299
f 299 295 307
f 297 300 296
f 300 308 296
f 297 305 300
f 305 297 331
f 306 298 299
f 333 298 306
f 306 299 307
f 305 308 300
f 302 323 301
f 301 323 445
f 301 441 425
f 301 445 441
f 302 324 323
f 334 324 302
f 304 303 325
f 326 304 325
f 305 309 308
f 309 305 331
f 310 306 307
f 333 306 310
f 310 307 311
f 311 307 319
f 309 312 308
f 312 320 308
f 309 313 312
f 313 309 331
f 314 310 311
f 333 310 314
f 314 311 315
f 315 311 319
f 313 316 312
f 316 320 312
f 313 317 316
f 317 313 331
f 318 314 315
f 333 314 318
f 318 315 319
f 317 320 316
f 317 321 320
f 321 317 331
f 321 318 319
f 333 318 321
f 322 319 320
f 321 319 322
f 321 322 320
f 333 321 331
f 324 327 323
f 323 327 449
f 323 449 445
f 324 328 327
f 334 328 324
f 326 325 329
f 330 326 329
f 326 330 465
f 328 336 327
f 336 335 327
f 327 335 449
f 334 336 328
f 330 329 337
f 353 337 329
f 338 330 337
f 330 338 465
f 333 331 332
f 334 333 332
f 334 332 388
f 332 392 388
f 332 396 392
f 332 400 396
f 332 462 400
f 334 340 336
f 334 344 340
f 334 348 344
f 334 352 348
f 334 356 352
f 334 360 356
f 334 364 360
f 334 368 364
f 334 372 368
f 334 376 372
f 334 380 376
f 334 384 380
f 334 388 384
f 336 340 335
f 340 339 335
f 339 447 335
f 335 447 449
f 338 337 341
f 349 341 337
f 353 349 337
f 342 338 341
f 338 342 465
f 340 343 339
f 343 347 339
f 347 431 339
f 431 443 339
f 443 447 339
f 340 344 343
f 342 341 345
f 349 345 341
f 346 342 345
f 342 346 465
f 344 348 343
f 348 347 343
f 346 345 349
f 350 346 349
f 346 350 465
f 348 351 347
f 351 355 347
f 355 363 347
f 363 387 347
f 387 431 347
f 348 352 351
f 354 350 349
f 354 349 353
f 350 354 465
f 352 355 351
f 352 356 355
f 354 353 357
f 365 357 353
f 381 365 353
f 358 354 357
f 354 358 465
f 356 359 355
f 359 363 355
f 356 360 359
f 362 358 357
f 362 357 361
f 365 361 357
f 358 362 465
f 360 363 359
f 360 364 363
f 362 361 365
f 366 362 365
f 362 366 465
f 364 367 363
f 367 379 363
f 379 387 363
f 364 368 367
f 370 366 365
f 370 365 369
f 373 369 365
f 377 373 365
f 381 377 365
f 366 370 465
f 368 371 367
f 371 375 367
f 375 379 367
f 368 372 371
f 370 369 373
f 374 370 373
f 370 374 465
f 372 375 371
f 372 376 375
f 378 374 373
f 378 373 377
f 374 378 465
f 376 379 375
f 376 380 379
f 382 378 377
f 382 377 381
f 378 382 465
f 380 384 379
f 384 383 379
f 383 387 379
f 382 381 385
f 397 385 381
f 386 382 385
f 382 386 465
f 384 388 383
f 388 387 383
f 390 386 385
f 390 385 389
f 397 389 385
f 386 390 465
f 388 392 387
f 392 391 387
f 391 395 387
f 395 399 387
f 387 399 419
f 387 419 431
f 390 389 393
f 397 393 389
f 394 390 393
f 390 394 465
f 392 395 391
f 392 396 395
f 398 394 393
f 398 393 397
f 394 398 465
f 396 399 395
f 396 400 399
f 402 398 397
f 402 397 401
f 409 401 397
f 398 402 465
f 400 403 399
f 399 403 407
f 399 407 415
f 399 415 419
f 400 404 403
f 400 462 404
f 406 402 401
f 406 401 405
f 409 405 401
f 402 406 465
f 404 408 403
f 408 407 403
f 404 462 408
f 406 405 409
f 410 406 409
f 406 410 465
f 408 411 407
f 407 411 415
f 408 412 411
f 408 462 412
f 414 410 409
f 414 409 413
f 417 413 409
f 410 414 465
f 412 415 411
f 412 416 415
f 412 462 416
f 418 414 413
f 418 413 417
f 414 418 465
f 416 419 415
f 416 420 419
f 416 462 420
f 418 417 421
f 425 421 417
f 422 418 421
f 418 422 465
f 420 423 419
f 419 423 431
f 420 424 423
f 420 462 424
f 426 422 421
f 426 421 425
f 422 426 465
f 424 427 423
f 423 427 431
f 424 428 427
f 424 462 428
f 426 425 429
f 433 429 425
f 437 433 425
f 441 437 425
f 430 426 429
f 426 430 465
f 428 432 427
f 432 431 427
f 428 462 432
f 434 430 429
f 434 429 433
f 430 434 465
f 432 435 431
f 431 435 439
f 431 439 443
f 432 436 435
f 432 462 436
f 438 434 433
f 438 433 437
f 434 438 465
f 436 440 435
f 440 439 435
f 436 462 440
f 442 438 437
f 442 437 441
f 438 442 465
f 440 443 439
f 440 444 443
f 440 462 444
f 446 442 441
f 446 441 445
f 442 446 465
f 444 447 443
f 444 448 447
f 444 462 448
f 446 445 449
f 450 446 449
f 446 450 465
f 448 451 447
f 447 459 449
f 447 451 455
f 447 455 459
f 448 452 451
f 448 462 452
f 454 450 449
f 454 449 453
f 457 453 449
f 459 457 449
f 450 454 465
f 452 456 451
f 456 455 451
f 452 462 456
f 454 453 457
f 458 454 457
f 454 458 465
f 456 459 455
f 456 460 459
f 456 462 460
f 460 458 457
f 460 457 459
f 458 460 465
f 460 462 465
f 465 462 461
f 463 465 461
f 464 465 463
