# Supplementary material for: Viewpoint Planning for Range Sensors Using Feature Cluster Constrained Spaces for Robot Vision Systems
Source: Sensors (Basel). 2023 Sep 18;23(18):7964. doi: 10.3390/s23187964 (PMC10537344; doi:10.3390/s23187964)
Supplement: Supplementary file 1 [file sensors-23-07964-s001.zip › Academic Example Synthetic/6_GC-Spaces/G1/render/vx0_hull_render_gcs_G1_s1.obj]

# Generated with PyMesh
v 0 0 -50
v -0 -0 0
v 0 73.39745961843983 -50
v 0 103.1841612575021 -32.80263979041631
v -0 159.9999999968837 0
v 24.99999999951307 159.9999999968836 -1.83697017825681e-14
v 25 10 -10
v 25 10 -1.836970178292589e-14
v 25 142.6794919211949 -10
v 25 144.4724580286028 -8.964830535240186
v 25 159.9999999968836 -1.836970178292589e-14
v 42.3205080788051 142.6794919211949 -10
v 121.4016248161526 73.3974596184398 -50
v 175 10 -10
v 175 10 -0
v 175 142.6794919211949 -10
v 175 144.4724580286028 -8.964830535240182
v 175 159.9999999968836 -0
v 175.0000000010052 159.9999999968836 0
v 175.0000000032066 159.9999999968836 0
v 190.5037798625031 159.9999999968836 0
v 200 76.50768280029297 16.44949722290039
v 200 82.49481201171875 0
v 200 123.1912807644981 33.44093449341858
v 200 123.270491741964 33.36897086187908
v 200 123.7006193696953 32.97819742229687
v 200 135.7037048339844 0
v 200.0640712520289 123.1912807644981 33.44093449341858
v 200.0686417999142 123.1912807498784 33.44093450670067
v 200.0752468099097 123.1912807547739 33.44093450225304
v 200.084256088704 123.1912807450959 33.44093451104557
v 200.0961156402725 123.1912807516591 33.44093450508291
v 200.1113643201671 123.1912807593966 33.44093449805328
v 200.1306505599686 123.1912807698628 33.44093448854467
v 200.154752260562 123.191280769061 33.44093448927316
v 200.1845953680771 123.1912807485295 33.44093450792617
v 200.2212725672654 123.1912807388009 33.44093451676461
v 200.2660490766717 123.19128076225 33.44093449546102
v 200.3203562521238 123.1912807552025 33.44093450186371
v 200.3857489772976 123.1912807274961 33.44093452703505
v 200.4638091461952 123.1912807753152 33.44093448359121
v 200.5559621428847 123.191280738988 33.44093451659469
v 200.6631777554201 123.1912807828541 33.440934476742
v 200.7855158833297 123.191280701724 33.44093455044924
v 200.8529013091174 123.7006193696953 32.97819742229687
v 200.9215521307999 123.1912807407031 33.44093451503647
v 201.0677560855459 123.1912807361122 33.44093451920732
v 201.2180498191947 123.1912807641668 33.44093449371954
v 201.3638848190423 123.1912806765946 33.44093457327941
v 201.4951267500468 123.1912805968791 33.44093464570145
v 201.6017814029235 123.1912807452905 33.44093451086881
v 203.0352552602701 123.1912807452905 33.44093451086881
v 203.9839632417642 123.7006193696953 32.97819742229687
v 205 100 25
v 205.0001678466797 106.9180221557617 6.234397888183594
v 205.0451049804688 105.578857421875 5.746982097625732
v 205.0509643554688 98.65926361083984 24.51201057434082
v 205.0509643554688 101.3407363891602 25.48798942565918
v 205.056884765625 108.2567901611328 6.721670150756836
v 205.1914672851562 104.2461013793945 5.261899471282959
v 205.2035675048828 97.32535552978516 24.02650833129883
v 205.2035675048828 102.6746444702148 25.97349166870117
v 205.2149505615234 109.5883636474609 7.20632266998291
v 205.4384918212891 102.9265365600586 4.7816162109375
v 205.4570617675781 96.00508117675781 23.54596710205078
v 205.4570617675781 103.9949188232422 26.45403289794922
v 205.4735717773438 110.9059677124023 7.685891628265381
v 205.7849426269531 101.6268615722656 4.308573246002197
v 205.8101348876953 94.70516204833984 23.07283592224121
v 205.8101348876953 105.2948379516602 26.92716407775879
v 205.8314361572266 112.2029113769531 8.157939910888672
v 206.2290649414062 100.3536834716797 3.845174074172974
v 206.2610015869141 93.43222045898438 22.60952377319336
v 206.2610015869141 106.5677795410156 27.39047622680664
v 206.2867126464844 113.4725952148438 8.620068550109863
v 206.7685699462891 99.11347198486328 3.393774271011353
v 206.8073577880859 92.1927490234375 22.15839385986328
v 206.8073577880859 107.8072509765625 27.84160614013672
v 206.8371124267578 114.7085800170898 9.069929122924805
v 207.4007415771484 97.91252899169922 2.956668376922607
v 207.4464263916016 90.99306488037109 21.72174453735352
v 207.4464263916016 109.0069351196289 28.27825546264648
v 207.4798126220703 115.9045715332031 9.505233764648438
v 208.1223602294922 96.75696563720703 2.536077260971069
v 208.1749267578125 89.83927917480469 21.30179977416992
v 208.1749267578125 110.1607208251953 28.69820022583008
v 208.2115631103516 117.0544891357422 9.923771858215332
v 208.9297485351562 95.65264892578125 2.134139060974121
v 208.9891815185547 88.73726654052734 20.90069961547852
v 208.9891815185547 111.2627334594727 29.09930038452148
v 209.0286407470703 118.1525039672852 10.32341575622559
v 209.8188171386719 94.60519409179688 1.752896308898926
v 209.885009765625 87.69264221191406 20.52048873901367
v 209.885009765625 112.3073577880859 29.47951126098633
v 209.9268798828125 119.1930236816406 10.70213413238525
v 210.7850494384766 93.61992645263672 1.394286751747131
v 210.8578643798828 86.71073913574219 20.16310501098633
v 210.8578643798828 113.2892608642578 29.83689498901367
v 210.9017333984375 120.1707611083984 11.05800151824951
v 211.8235168457031 92.70184326171875 1.06013286113739
v 211.9027862548828 85.79655456542969 19.83036804199219
v 211.9027862548828 114.2034454345703 30.16963195800781
v 211.9482421875 121.0807495117188 11.38921070098877
v 212.4842275819972 159.9999999968836 -2.361459688355625e-15
v 212.928955078125 91.85562133789062 0.7521330714225769
v 213.0144500732422 84.95474243164062 19.52397537231445
v 213.0144500732422 115.0452575683594 30.47602462768555
v 213.0610809326172 121.9183654785156 11.69407653808594
v 213.8937534536911 159.9999999968836 -2.348084224675041e-15
v 214.0957489013672 91.08555603027344 0.4718526899814606
v 214.1871795654297 84.18960571289062 19.24548721313477
v 214.1871795654297 115.8103942871094 30.75451278686523
v 214.2346038818359 122.6793441772461 11.97105121612549
v 215.3179626464844 90.39556884765625 0.220716193318367
v 215.4150238037109 83.50502777099609 18.99632263183594
v 215.4150238037109 116.4949722290039 31.00367736816406
v 215.4439216052858 159.9999999968836 -2.322620205217105e-15
v 215.4628295898438 123.3598251342773 12.21872615814209
v 216.5893707275391 89.78915405273438 0
v 216.6916961669922 82.90451049804688 18.77775001525879
v 216.6916961669922 117.0954895019531 31.22224998474121
v 216.7395477294922 123.9563522338867 12.4358434677124
v 217.1383293373044 159.9999999968836 -2.283768594888794e-15
v 218.0107116699219 82.39110565185547 18.59088706970215
v 218.0107116699219 117.6088943481445 31.40911293029785
v 218.0582275390625 124.4658889770508 12.62129878997803
v 218.6522979736328 88.91613006591797 0
v 218.9785215878425 159.9999999968836 -2.230238414945678e-15
v 219.3653564453125 81.96743011474609 18.43668174743652
v 219.3653564453125 118.0325698852539 31.56331825256348
v 219.4122009277344 124.8858413696289 12.77414989471436
v 220.7486877441406 81.63564300537109 18.31592178344727
v 220.7486877441406 118.3643569946289 31.68407821655273
v 220.7934417724609 88.29179382324219 0
v 220.7945709228516 125.2140808105469 12.89361953735352
v 220.9633219131894 159.9999999968836 -2.160790872111023e-15
v 222.1537017822266 81.39744567871094 18.22922325134277
v 222.1537017822266 118.6025543212891 31.77077674865723
v 222.1983032226562 125.4489364624023 12.97910118103027
v 223.0882426357076 159.9999999968836 -2.074296370123929e-15
v 223.5055084228516 87.87520599365234 0
v 223.5732116699219 81.25403594970703 18.17702484130859
v 223.5732116699219 118.745964050293 31.82297515869141
v 223.6162872314453 125.5892181396484 13.03015899658203
v 225 81.20614624023438 18.15959739685059
v 225 118.7938537597656 31.84040260314941
v 225.0413055419922 125.6342163085938 13.04653549194336
v 225.344866455826 159.9999999968836 -1.969803569266101e-15
v 226.2454681396484 87.85700988769531 0
v 226.4267883300781 81.25403594970703 18.17702484130859
v 226.4267883300781 118.745964050293 31.82297515869141
v 226.4660949707031 125.5836944580078 13.02814674377441
v 226.6025403815602 73.3974596184398 -50
v 227.7203288292706 159.9999999968836 -1.846618358570029e-15
v 227.8462982177734 81.39744567871094 18.22922325134277
v 227.8462982177734 118.6025543212891 31.77077674865723
v 227.8834533691406 125.4379043579102 12.97508525848389
v 228.6953430175781 88.18215179443359 0
v 229.2513122558594 81.63564300537109 18.31592178344727
v 229.2513122558594 118.3643569946289 31.68407821655273
v 229.2861480712891 125.1976013183594 12.88762187957764
v 230.1968195647581 159.9999999968836 -1.704382725719635e-15
v 230.6346435546875 81.96743011474609 18.43668174743652
v 230.6346435546875 118.0325698852539 31.56331825256348
v 230.6670684814453 124.8639984130859 12.76620101928711
v 231.0998992919922 88.82977294921875 0
v 231.9892883300781 82.39110565185547 18.59088706970215
v 231.9892883300781 117.6088943481445 31.40911293029785
v 232.0191802978516 124.4387969970703 12.6114387512207
v 232.9961773507517 -0 -0
v 233.3083038330078 82.90451049804688 18.77775001525879
v 233.3083038330078 117.0954895019531 31.22224998474121
v 233.3356170654297 123.9241485595703 12.42412281036377
v 233.4106292724609 89.78915405273438 0
v 234.2648654476128 5.258810764190974 0
v 234.5849761962891 83.50502777099609 18.99632263183594
v 234.5849761962891 116.4949722290039 31.00367736816406
v 234.6096801757812 123.3226776123047 12.20520401000977
v 234.6775207519531 90.39321899414062 0.2198616415262222
v 235.8128204345703 84.18960571289062 19.24548721313477
v 235.8128204345703 115.8103942871094 30.75451278686523
v 235.8349151611328 122.6374282836914 11.95579624176025
v 235.8955993652344 91.08026885986328 0.4699281454086304
v 236.0826617107045 159.9999999968836 -1.704382725719635e-15
v 236.9855499267578 84.95474243164062 19.52397537231445
v 236.9855499267578 115.0452575683594 30.47602462768555
v 237.0050811767578 121.8719024658203 11.67716598510742
v 237.0586853027344 91.84683990478516 0.748937726020813
v 237.3586978057856 -0 -10.44021703236907
v 237.3991396173939 159.9999999968836 -1.543160130435743e-15
v 238.0972137451172 85.79655456542969 19.83036804199219
v 238.0972137451172 114.2034454345703 30.16963195800781
v 238.1142272949219 121.0299758911133 11.37073040008545
v 238.1609344482422 92.68906402587891 1.055482625961304
v 238.8661163311088 159.9999999968836 -1.363508333526403e-15
v 239.1421356201172 86.71073913574219 20.16310501098633
v 239.1421356201172 113.2892608642578 29.83689498901367
v 239.1567230224609 120.1159362792969 11.03804588317871
v 239.1967926025391 93.60269165039062 1.388016104698181
v 240.114990234375 87.69264221191406 20.52048873901367
v 240.114990234375 112.3073577880859 29.47951126098633
v 240.1272735595703 119.1344223022461 10.68080425262451
v 240.1609954833984 94.58311462402344 1.744860291481018
v 240.4745138272606 159.9999999968836 -1.166534863835979e-15
v 241.0108184814453 88.73726654052734 20.90069961547852
v 241.0108184814453 111.2627334594727 29.09930038452148
v 241.0209503173828 118.0904235839844 10.30082130432129
v 241.0487060546875 95.62538146972656 2.124214649200439
v 241.8250732421875 89.83927917480469 21.30179977416992
v 241.8250732421875 110.1607208251953 28.69820022583008
v 241.8331909179688 116.9892501831055 9.900026321411133
v 241.8554534912109 96.72423553466797 2.524165153503418
v 242.2105682960463 159.9999999968836 -9.539302745179094e-16
v 242.5535736083984 90.99306488037109 21.72174453735352
v 242.5535736083984 109.0069351196289 28.27825546264648
v 242.5598754882812 115.8364944458008 9.48045825958252
v 242.5771484375 97.87413787841797 2.942693710327148
v 243.1926422119141 92.1927490234375 22.15839385986328
v 243.1926422119141 107.8072509765625 27.84160614013672
v 243.1973114013672 114.6380233764648 9.044248580932617
v 243.2101440429688 99.06927490234375 3.377688646316528
v 243.7389984130859 93.43222045898438 22.60952377319336
v 243.7389984130859 106.5677795410156 27.39047622680664
v 243.7422790527344 113.3999176025391 8.593615531921387
v 243.7512664794922 100.3036270141602 3.826955080032349
v 244.0557400921723 159.9999999968836 -7.279615772538654e-16
v 244.1898651123047 94.70516204833984 23.07283592224121
v 244.1898651123047 105.2948379516602 26.92716407775879
v 244.1919708251953 112.1284713745117 8.130846977233887
v 244.1977691650391 101.5709533691406 4.288226127624512
v 244.5429382324219 96.00508117675781 23.54596710205078
v 244.5429382324219 103.9949188232422 26.45403289794922
v 244.5441284179688 110.8301544189453 7.658297538757324
v 244.5474090576172 102.864875793457 4.759174346923828
v 244.5801140323697 76.50768280029297 16.44949722290039
v 244.6694385777276 77.50950071856931 16.8141289835196
v 244.6756984791289 77.57970538448166 16.83968070976797
v 244.6847185332218 77.68087120284909 16.87650237390915
v 244.6969723842774 77.81830614742657 16.92652502867274
v 244.7130177110281 77.99826147542819 16.99202322369005
v 244.7335060766644 78.22804850621415 17.07565885506442
v 244.7591930640569 78.51613889912349 17.18051480558022
v 244.7909428176983 78.87223121363434 17.31012250362753
v 244.7964324951172 97.32535552978516 24.02650833129883
v 244.7964324951172 102.6746444702148 25.97349166870117
v 244.7969665527344 109.5115585327148 7.178367137908936
v 244.7984313964844 104.1788558959961 5.237423419952393
v 244.8297282524705 79.30722648820708 17.46844732402615
v 244.8766100802503 79.83303115717439 17.65982499476564
v 244.9327061464641 80.46217226131739 17.88881282130953
v 244.9490356445312 98.65926361083984 24.51201057434082
v 244.9490356445312 101.3407363891602 25.48798942565918
v 244.9491729736328 108.1793823242188 6.693495750427246
v 244.9495391845703 105.5062637329102 5.720560550689697
v 244.9991146862565 81.2069784258473 18.1599004844157
v 245 100 25
v 245 106.8404006958008 6.20614767074585
v 245.0768049569959 82.07831328393556 18.47704051597204
v 245.1664419084384 83.08363227044498 18.84294598098973
v 245.2681501448607 84.22434060560258 19.25812998555776
v 245.3812218528693 85.49249815813522 19.71970220467921
v 245.5038191659582 86.86748704866176 20.22015721194374
v 245.6104243317862 88.06311402943925 20.65532936725873
v 245.6327202081 88.31317274914389 20.74634319829357
v 245.7632609953719 89.77724910234005 21.27922285763358
v 245.8895612518671 91.19376574891487 21.79479218355534
v 245.987158784114 159.9999999968836 -4.914307116052776e-16
v 246.0051199438697 92.4898153514817 22.26651613033555
v 246.1036945142931 93.5953753190029 22.66890658495423
v 246.1802909190313 94.45444626843647 22.98158384380744
v 247.8821578737119 113.5417133977749 29.92877978064271
v 247.9783020342477 159.9999999968836 -2.475861418689875e-16
v 247.9791674087793 114.6297251680399 30.32478416158371
v 248.0869926714655 115.839036934354 30.76493734239499
v 248.1940690959508 117.0399522135135 31.20203490001717
v 248.2925600435094 118.1445750601353 31.60408443067273
v 248.3785820036916 119.1093523404814 31.95523438948926
v 248.3982185970765 123.1912807452905 33.44093451086883
v 248.4511861239136 119.9236421028497 32.2516114004856
v 248.5048732499532 123.1912805968791 33.44093464570145
v 248.5111415011418 120.5960709891144 32.4963554842372
v 248.5599931559714 121.1439671055881 32.69577354341588
v 248.599491061947 121.5869555934794 32.85700818885253
v 248.6312916606711 121.943613902015 32.98682098319605
v 248.6361151809577 123.1912806765946 33.44093457327941
v 248.6568408134556 122.2301602627333 33.09111534682077
v 248.6773449010452 122.4601241198174 33.17481544372883
v 248.6937857911638 122.64451577504 33.24192830634438
v 248.7069510238372 122.7921708097015 33.29567044925317
v 248.7174692939745 122.9101377687924 33.3386067832018
v 248.7258395811814 123.0040154371457 33.37277562922034
v 248.7324593805059 123.0782593000145 33.39979809297952
v 248.7376448337803 123.136416690046 33.42096564940128
v 248.7416485725552 123.181320373136 33.43730920847764
v 248.7425366504487 123.1912807404995 33.44093451522147
v 249.0587726472547 123.7006193696953 32.97819742229689
v 250 80.4088374623814 5.731166197462811
v 250 82.49481201171875 0
v 250 100.2148651863229 17.1661816354576
v 250 111.2723035111051 23.55019662881831
v 250 124.3781010312011 31.11683235499043
v 250 135.7037048339844 0
v 250 159.9999999968836 -1.650342158512278e-29
v 252.0216979657523 159.9999999968836 2.475861418689875e-16
v 252.072942117077 79.07467260652984 0
v 253.8890402170513 -0 -50
v 254.012841215886 159.9999999968836 4.914307116052776e-16
v 255.9442449333343 159.9999999968836 7.279615772538655e-16
v 257.7894317039537 159.9999999968836 9.539302745179094e-16
v 259.5254716758492 159.9999999968836 1.166534863835979e-15
v 261.1338836688911 159.9999999968836 1.363508333526403e-15
v 261.5219751910814 118.2416490790868 1.411035562598919e-15
v 262.600860382606 159.9999999968836 1.543160130435743e-15
v 262.8511905071914 37.1488094928086 -50
v 262.8717029063971 123.8363753601879 1.576328451232398e-15
v 263.9173382892955 159.9999999968836 1.704382725719635e-15
v 265.0152250777688 132.7214413555113 1.838834588807577e-15
v 265.0787728137916 159.9999999968836 1.846618358570029e-15
v 266.0846676692411 159.9999999968836 1.969803569266102e-15
v 266.937922736582 159.9999999968836 2.074296370123929e-15
v 267.6442043876842 159.9999999968836 2.160790872111023e-15
v 268.2112890375331 159.9999999968836 2.230238414945678e-15
v 268.8358122144481 148.558071973871 2.306720402426575e-15
v 271.5961773453354 159.9999999968836 2.644767442451773e-15
v 271.5961773499999 159.9999999968836 2.644767443023008e-15
v 271.5961773499999 73.39745961843977 -50
f 1 2 4
f 170 2 1
f 1 4 3
f 3 13 1
f 13 306 1
f 189 170 1
f 306 189 1
f 4 2 5
f 2 6 5
f 2 8 6
f 15 8 2
f 15 2 170
f 3 4 13
f 5 9 4
f 9 12 4
f 12 16 4
f 4 16 13
f 5 6 10
f 5 10 9
f 6 8 11
f 6 11 10
f 9 8 7
f 7 8 14
f 9 7 12
f 7 14 12
f 10 8 9
f 10 11 8
f 8 15 14
f 14 16 12
f 16 324 13
f 13 153 306
f 153 13 324
f 14 15 16
f 16 15 17
f 15 18 17
f 15 19 18
f 23 19 15
f 15 298 23
f 175 15 170
f 175 298 15
f 16 17 324
f 17 18 19
f 17 19 20
f 17 20 21
f 17 21 104
f 109 17 104
f 17 109 117
f 17 117 123
f 17 123 128
f 17 128 136
f 17 136 140
f 17 140 148
f 17 148 154
f 17 154 162
f 17 162 184
f 17 184 190
f 17 190 195
f 17 195 204
f 17 204 213
f 17 213 226
f 17 226 267
f 17 267 272
f 17 272 303
f 17 303 304
f 17 304 307
f 17 307 308
f 309 17 308
f 17 309 310
f 311 17 310
f 313 17 311
f 17 313 316
f 17 316 318
f 319 17 318
f 320 17 319
f 321 17 320
f 322 17 321
f 324 17 322
f 19 23 20
f 20 27 21
f 23 27 20
f 27 104 21
f 23 22 24
f 298 22 23
f 28 24 22
f 54 28 22
f 57 54 22
f 61 57 22
f 65 61 22
f 69 65 22
f 73 69 22
f 77 73 22
f 81 77 22
f 85 81 22
f 89 85 22
f 93 89 22
f 97 93 22
f 97 22 101
f 101 22 106
f 106 22 111
f 111 22 115
f 115 22 120
f 120 22 124
f 124 22 129
f 129 22 132
f 132 22 137
f 137 22 142
f 142 22 145
f 145 22 235
f 298 235 22
f 25 23 24
f 23 25 27
f 24 34 25
f 24 28 34
f 27 25 26
f 26 25 45
f 25 34 43
f 25 43 52
f 25 53 45
f 52 53 25
f 27 26 45
f 27 45 302
f 27 109 104
f 27 117 109
f 27 123 117
f 27 128 123
f 27 136 128
f 27 140 136
f 27 148 140
f 154 148 27
f 162 154 27
f 302 162 27
f 28 29 30
f 58 29 28
f 32 28 30
f 28 32 33
f 28 33 34
f 58 28 54
f 62 30 29
f 62 29 58
f 30 31 32
f 66 31 30
f 66 30 62
f 70 32 31
f 70 31 66
f 74 33 32
f 74 32 70
f 78 34 33
f 78 33 74
f 34 35 41
f 82 35 34
f 34 41 43
f 82 34 78
f 36 38 35
f 86 36 35
f 38 41 35
f 86 35 82
f 37 38 36
f 90 37 36
f 90 36 86
f 94 38 37
f 94 37 90
f 39 41 38
f 98 39 38
f 98 38 94
f 40 41 39
f 40 39 102
f 39 98 102
f 41 40 107
f 40 102 107
f 42 43 41
f 42 41 112
f 41 107 112
f 43 42 116
f 42 112 116
f 44 46 43
f 44 43 121
f 46 48 43
f 48 52 43
f 43 116 121
f 46 44 125
f 44 121 125
f 45 53 302
f 46 47 48
f 47 46 130
f 46 125 130
f 48 47 133
f 47 130 133
f 51 48 49
f 49 48 138
f 52 48 51
f 48 133 138
f 50 51 49
f 50 49 143
f 49 138 143
f 50 143 51
f 51 146 52
f 51 143 146
f 52 278 53
f 52 146 278
f 53 278 296
f 53 296 302
f 54 56 55
f 58 54 55
f 54 57 56
f 59 55 56
f 58 55 59
f 57 60 56
f 147 59 56
f 56 60 157
f 147 56 157
f 57 61 60
f 62 58 59
f 62 59 63
f 67 63 59
f 71 67 59
f 87 71 59
f 95 87 59
f 108 95 59
f 118 108 59
f 118 59 144
f 144 59 147
f 61 64 60
f 157 60 64
f 61 65 64
f 66 62 63
f 66 63 67
f 65 68 64
f 64 68 80
f 157 64 80
f 65 69 68
f 70 66 67
f 70 67 71
f 69 72 68
f 68 72 76
f 68 76 80
f 69 73 72
f 74 70 71
f 74 71 75
f 87 75 71
f 73 76 72
f 73 77 76
f 78 74 75
f 78 75 79
f 87 79 75
f 77 80 76
f 77 81 80
f 82 78 79
f 82 79 83
f 87 83 79
f 81 84 80
f 80 84 88
f 80 88 100
f 157 80 100
f 81 85 84
f 86 82 83
f 86 83 87
f 85 88 84
f 85 89 88
f 90 86 87
f 90 87 91
f 95 91 87
f 89 92 88
f 88 92 100
f 89 93 92
f 94 90 91
f 94 91 95
f 93 96 92
f 92 96 100
f 93 97 96
f 98 94 95
f 98 95 99
f 99 95 103
f 103 95 108
f 97 100 96
f 97 101 100
f 102 98 99
f 102 99 103
f 101 105 100
f 202 100 105
f 169 157 100
f 173 169 100
f 187 173 100
f 198 187 100
f 198 100 202
f 101 106 105
f 107 102 103
f 107 103 108
f 106 110 105
f 105 110 119
f 202 105 119
f 106 111 110
f 112 107 108
f 112 108 113
f 113 108 118
f 111 114 110
f 110 114 119
f 111 115 114
f 116 112 113
f 116 113 118
f 115 119 114
f 115 120 119
f 121 116 118
f 121 118 122
f 122 118 144
f 120 124 119
f 124 127 119
f 127 174 119
f 202 119 174
f 125 121 122
f 125 122 126
f 126 122 131
f 131 122 144
f 124 129 127
f 130 125 126
f 130 126 131
f 129 134 127
f 134 174 127
f 129 132 134
f 133 130 131
f 133 131 135
f 135 131 139
f 139 131 144
f 132 137 134
f 138 133 135
f 137 141 134
f 141 149 134
f 149 158 134
f 158 166 134
f 166 174 134
f 138 135 139
f 137 142 141
f 143 138 139
f 143 139 144
f 142 145 141
f 145 149 141
f 146 143 144
f 146 144 147
f 145 150 149
f 150 145 237
f 145 235 236
f 237 145 236
f 151 146 147
f 146 151 278
f 151 147 152
f 152 147 157
f 150 155 149
f 155 158 149
f 155 150 238
f 238 150 237
f 156 151 152
f 151 156 285
f 278 151 280
f 151 285 280
f 156 152 157
f 153 314 306
f 153 326 314
f 153 324 326
f 155 159 158
f 159 155 239
f 239 155 238
f 160 156 157
f 156 160 294
f 156 294 285
f 160 157 161
f 161 157 165
f 165 157 169
f 159 166 158
f 159 163 166
f 163 159 240
f 240 159 239
f 164 160 161
f 160 164 293
f 160 293 294
f 164 161 165
f 302 184 162
f 163 167 166
f 167 163 241
f 241 163 240
f 168 164 165
f 164 168 292
f 164 292 293
f 168 165 169
f 167 174 166
f 167 171 174
f 171 167 242
f 242 167 241
f 172 168 169
f 168 172 291
f 168 291 292
f 172 169 173
f 170 189 175
f 171 176 174
f 176 171 243
f 243 171 242
f 177 172 173
f 172 177 290
f 172 290 291
f 177 173 178
f 178 173 187
f 176 179 174
f 174 179 188
f 174 188 199
f 208 174 199
f 229 202 174
f 221 174 208
f 221 230 174
f 253 229 174
f 230 254 174
f 254 253 174
f 189 305 175
f 175 305 298
f 176 180 179
f 180 176 248
f 248 176 243
f 181 177 178
f 177 181 289
f 177 289 290
f 181 178 182
f 182 178 187
f 180 183 179
f 179 183 188
f 180 185 183
f 185 180 249
f 249 180 248
f 186 181 182
f 181 186 288
f 181 288 289
f 186 182 187
f 185 188 183
f 302 190 184
f 185 191 188
f 191 185 250
f 250 185 249
f 192 186 187
f 186 192 287
f 186 287 288
f 192 187 193
f 193 187 198
f 191 194 188
f 188 194 199
f 189 312 305
f 306 325 189
f 189 315 312
f 189 317 315
f 189 323 317
f 189 325 323
f 302 195 190
f 191 196 194
f 196 191 255
f 255 191 250
f 197 192 193
f 286 192 197
f 287 192 286
f 197 193 198
f 196 199 194
f 302 204 195
f 196 200 199
f 200 196 258
f 258 196 255
f 201 197 198
f 284 197 201
f 286 197 284
f 201 198 202
f 200 203 199
f 203 208 199
f 200 205 203
f 205 200 259
f 259 200 258
f 206 201 202
f 283 201 206
f 284 201 283
f 206 202 207
f 207 202 211
f 211 202 229
f 205 208 203
f 302 213 204
f 205 209 208
f 209 205 260
f 260 205 259
f 210 206 207
f 282 206 210
f 283 206 282
f 210 207 211
f 209 212 208
f 212 217 208
f 217 221 208
f 209 214 212
f 214 209 261
f 261 209 260
f 215 210 211
f 281 210 215
f 282 210 281
f 215 211 216
f 216 211 220
f 220 211 229
f 214 217 212
f 302 226 213
f 214 218 217
f 218 214 262
f 262 214 261
f 219 215 216
f 279 215 219
f 281 215 279
f 219 216 220
f 218 221 217
f 218 222 221
f 222 218 264
f 263 218 262
f 264 218 263
f 223 219 220
f 277 219 223
f 279 219 277
f 223 220 224
f 224 220 229
f 222 225 221
f 225 230 221
f 222 227 225
f 227 222 265
f 265 222 264
f 228 223 224
f 276 223 228
f 277 223 276
f 228 224 229
f 227 230 225
f 302 267 226
f 227 231 230
f 231 227 266
f 266 227 265
f 232 228 229
f 275 228 232
f 276 228 275
f 232 229 233
f 233 229 253
f 231 234 230
f 234 254 230
f 231 244 234
f 244 231 268
f 268 231 266
f 245 232 233
f 274 232 245
f 275 232 274
f 245 233 246
f 246 233 253
f 244 247 234
f 247 254 234
f 235 299 236
f 298 297 235
f 235 297 299
f 236 299 237
f 237 299 238
f 238 299 239
f 239 299 240
f 240 299 241
f 241 299 242
f 242 299 243
f 243 299 248
f 244 251 247
f 251 244 269
f 269 244 268
f 252 245 246
f 273 245 252
f 274 245 273
f 252 246 253
f 251 254 247
f 248 299 249
f 249 299 250
f 250 299 255
f 251 256 254
f 256 251 270
f 270 251 269
f 256 252 253
f 271 252 256
f 273 252 271
f 257 253 254
f 256 253 257
f 256 257 254
f 255 299 258
f 271 256 270
f 258 299 259
f 259 299 260
f 260 299 261
f 261 299 262
f 262 299 263
f 263 300 264
f 299 300 263
f 264 300 265
f 266 265 300
f 266 300 268
f 302 272 267
f 269 268 300
f 269 300 270
f 270 301 271
f 300 301 270
f 271 301 273
f 302 303 272
f 274 273 301
f 275 274 301
f 276 275 301
f 276 301 277
f 279 277 296
f 277 301 296
f 278 280 285
f 278 285 295
f 278 295 296
f 281 279 296
f 282 281 296
f 283 282 296
f 283 296 284
f 284 296 286
f 295 285 294
f 287 286 296
f 288 287 296
f 288 296 289
f 289 296 290
f 290 296 291
f 291 296 292
f 292 296 293
f 293 296 294
f 296 295 294
f 296 301 302
f 299 297 298
f 300 299 298
f 302 300 298
f 302 298 323
f 298 305 312
f 298 312 315
f 298 315 317
f 298 317 323
f 302 301 300
f 302 304 303
f 302 307 304
f 302 308 307
f 302 309 308
f 302 310 309
f 302 311 310
f 302 313 311
f 302 316 313
f 302 318 316
f 302 319 318
f 302 320 319
f 302 321 320
f 302 322 321
f 302 323 322
f 314 325 306
f 314 326 325
f 322 323 324
f 325 324 323
f 326 324 325
