# Supplementary material for: Viewpoint Planning for Range Sensors Using Feature Cluster Constrained Spaces for Robot Vision Systems
Source: Sensors (Basel). 2023 Sep 18;23(18):7964. doi: 10.3390/s23187964 (PMC10537344; doi:10.3390/s23187964)
Supplement: Supplementary file 1 [file sensors-23-07964-s001.zip › Academic Example Synthetic/6_GC-Spaces/G1/render/vx1_hull_render_gcs_G1_s1.obj]

# Generated with PyMesh
v 0 27.07329149408729 -50
v 0 38.06037552007365 -43.65660407998773
v 0 73.39745961843988 -50
v 0 103.1841612575022 -32.80263979041629
v 0 113.675831872531 0
v 0 159.9999999968837 0
v 6.531431572948563 0 -50
v 7.020348859606356 -0 -48.82994185673228
v 10.77998995253464 68.99193569622167 -7.921008026039949e-15
v 24.99999999951308 159.9999999968837 -1.836970178256811e-14
v 25 10 -10
v 25 10 -0.02822600072476608
v 25 10.04382804108593 -0.002921869405747378
v 25 10.04888886734974 -1.836970178292589e-14
v 25 142.6794919211949 -10
v 25 144.4724580286028 -8.964830535240189
v 25 159.9999999968837 -1.836970178292589e-14
v 25.01147478445085 10 -0.0007649856300753755
v 25.01179443924813 10 -1.836825738071466e-14
v 27.05137195444753 1.545792683111288 0
v 27.42429443924814 -0 -0
v 42.32050807880505 142.6794919211949 -10
v 175 10 -10
v 175 10 0
v 175 142.6794919211949 -10
v 175 144.4724580286028 -8.964830535240186
v 175 159.9999999968837 -0
v 175.0000000010052 159.9999999968837 0
v 175.0000000032065 159.9999999968837 0
v 190.5037798625031 159.9999999968837 0
v 200 76.50768280029297 16.44949722290039
v 200 82.49481201171875 -0
v 200 123.1912807644981 33.44093449341857
v 200 123.270491741964 33.36897086187906
v 200 123.7006193696954 32.97819742229683
v 200 135.7037048339844 0
v 200.0640712520289 123.1912807644981 33.44093449341857
v 200.0686417999142 123.1912807498783 33.44093450670067
v 200.0752468099097 123.1912807547739 33.44093450225303
v 200.0842560887041 123.1912807450959 33.44093451104557
v 200.0961156402725 123.191280751659 33.44093450508291
v 200.1113643201671 123.1912807593966 33.44093449805327
v 200.1306505599686 123.1912807698628 33.44093448854466
v 200.154752260562 123.191280769061 33.44093448927315
v 200.1845953680771 123.1912807485294 33.44093450792616
v 200.2212725672654 123.1912807388009 33.44093451676461
v 200.2660490766717 123.1912807622499 33.44093449546101
v 200.3203562521239 123.1912807552024 33.44093450186371
v 200.3857489772976 123.1912807274961 33.44093452703504
v 200.4638091461952 123.1912807753151 33.44093448359119
v 200.5559621428848 123.1912807389879 33.44093451659468
v 200.6631777554202 123.1912807828541 33.44093447674199
v 200.7855158833297 123.1912807017239 33.44093455044923
v 200.8529013091175 123.7006193696954 32.97819742229683
v 200.9215521308 123.1912807407031 33.44093451503647
v 201.067756085546 123.1912807361122 33.44093451920732
v 201.2180498191948 123.1912807641668 33.44093449371952
v 201.3638848190425 123.1912806765946 33.44093457327939
v 201.495126750047 123.191280596879 33.44093464570143
v 201.6017814029237 123.1912807452904 33.44093451086881
v 205 100 25
v 205.0001678466797 106.9180221557617 6.234397888183594
v 205.0451049804688 105.578857421875 5.746982097625732
v 205.0509643554688 98.65926361083984 24.51201057434082
v 205.0509643554688 101.3407363891602 25.48798942565918
v 205.056884765625 108.2567901611328 6.721670150756836
v 205.1914672851562 104.2461013793945 5.261899471282959
v 205.2035675048828 97.32535552978516 24.02650833129883
v 205.2035675048828 102.6746444702148 25.97349166870117
v 205.2149505615234 109.5883636474609 7.20632266998291
v 205.4384918212891 102.9265365600586 4.7816162109375
v 205.4570617675781 96.00508117675781 23.54596710205078
v 205.4570617675781 103.9949188232422 26.45403289794922
v 205.4735717773438 110.9059677124023 7.685891628265381
v 205.7849426269531 101.6268615722656 4.308573246002197
v 205.8101348876953 94.70516204833984 23.07283592224121
v 205.8101348876953 105.2948379516602 26.92716407775879
v 205.8314361572266 112.2029113769531 8.157939910888672
v 206.2290649414062 100.3536834716797 3.845174074172974
v 206.2610015869141 93.43222045898438 22.60952377319336
v 206.2610015869141 106.5677795410156 27.39047622680664
v 206.2867126464844 113.4725952148438 8.620068550109863
v 206.7685699462891 99.11347198486328 3.393774271011353
v 206.8073577880859 92.1927490234375 22.15839385986328
v 206.8073577880859 107.8072509765625 27.84160614013672
v 206.8371124267578 114.7085800170898 9.069929122924805
v 207.4007415771484 97.91252899169922 2.956668376922607
v 207.4464263916016 90.99306488037109 21.72174453735352
v 207.4464263916016 109.0069351196289 28.27825546264648
v 207.4798126220703 115.9045715332031 9.505233764648438
v 208.1223602294922 96.75696563720703 2.536077260971069
v 208.1749267578125 89.83927917480469 21.30179977416992
v 208.1749267578125 110.1607208251953 28.69820022583008
v 208.2115631103516 117.0544891357422 9.923771858215332
v 208.9297485351562 95.65264892578125 2.134139060974121
v 208.9891815185547 88.73726654052734 20.90069961547852
v 208.9891815185547 111.2627334594727 29.09930038452148
v 209.0286407470703 118.1525039672852 10.32341575622559
v 209.8188171386719 94.60519409179688 1.752896308898926
v 209.885009765625 87.69264221191406 20.52048873901367
v 209.885009765625 112.3073577880859 29.47951126098633
v 209.9268798828125 119.1930236816406 10.70213413238525
v 210.7850494384766 93.61992645263672 1.394286751747131
v 210.8578643798828 86.71073913574219 20.16310501098633
v 210.8578643798828 113.2892608642578 29.83689498901367
v 210.9017333984375 120.1707611083984 11.05800151824951
v 211.8235168457031 92.70184326171875 1.06013286113739
v 211.9027862548828 85.79655456542969 19.83036804199219
v 211.9027862548828 114.2034454345703 30.16963195800781
v 211.9482421875 121.0807495117188 11.38921070098877
v 212.4842275819972 159.9999999968837 -2.36145968835563e-15
v 212.928955078125 91.85562133789062 0.7521330714225769
v 213.0144500732422 84.95474243164062 19.52397537231445
v 213.0144500732422 115.0452575683594 30.47602462768555
v 213.0610809326172 121.9183654785156 11.69407653808594
v 213.8937534536911 159.9999999968837 -2.348084224675047e-15
v 214.0957489013672 91.08555603027344 0.4718526899814606
v 214.1871795654297 84.18960571289062 19.24548721313477
v 214.1871795654297 115.8103942871094 30.75451278686523
v 214.2346038818359 122.6793441772461 11.97105121612549
v 215.3179626464844 90.39556884765625 0.220716193318367
v 215.4150238037109 83.50502777099609 18.99632263183594
v 215.4150238037109 116.4949722290039 31.00367736816406
v 215.4439216052858 159.9999999968837 -2.322620205217111e-15
v 215.4628295898438 123.3598251342773 12.21872615814209
v 216.5893707275391 89.78915405273438 0
v 216.6916961669922 82.90451049804688 18.77775001525879
v 216.6916961669922 117.0954895019531 31.22224998474121
v 216.7395477294922 123.9563522338867 12.4358434677124
v 217.1383293373044 159.9999999968837 -2.2837685948888e-15
v 218.0107116699219 82.39110565185547 18.59088706970215
v 218.0107116699219 117.6088943481445 31.40911293029785
v 218.0582275390625 124.4658889770508 12.62129878997803
v 218.6522979736328 88.91613006591797 0
v 218.9785215878425 159.9999999968837 -2.230238414945684e-15
v 219.3653564453125 81.96743011474609 18.43668174743652
v 219.3653564453125 118.0325698852539 31.56331825256348
v 219.4122009277344 124.8858413696289 12.77414989471436
v 220.7486877441406 81.63564300537109 18.31592178344727
v 220.7486877441406 118.3643569946289 31.68407821655273
v 220.7934417724609 88.29179382324219 0
v 220.7945709228516 125.2140808105469 12.89361953735352
v 220.9633219131894 159.9999999968837 -2.160790872111028e-15
v 222.1537017822266 81.39744567871094 18.22922325134277
v 222.1537017822266 118.6025543212891 31.77077674865723
v 222.1983032226562 125.4489364624023 12.97910118103027
v 223.0882426357077 159.9999999968837 -2.074296370123934e-15
v 223.5055084228516 87.87520599365234 0
v 223.5732116699219 81.25403594970703 18.17702484130859
v 223.5732116699219 118.745964050293 31.82297515869141
v 223.6162872314453 125.5892181396484 13.03015899658203
v 225 81.20614624023438 18.15959739685059
v 225 118.7938537597656 31.84040260314941
v 225.0413055419922 125.6342163085938 13.04653549194336
v 225.3448664558261 159.9999999968837 -1.969803569266107e-15
v 226.2454681396484 87.85700988769531 0
v 226.4267883300781 81.25403594970703 18.17702484130859
v 226.4267883300781 118.745964050293 31.82297515869141
v 226.4660949707031 125.5836944580078 13.02814674377441
v 226.6025403815601 73.39745961843985 -50
v 227.7203288292707 159.9999999968837 -1.846618358570034e-15
v 227.8462982177734 81.39744567871094 18.22922325134277
v 227.8462982177734 118.6025543212891 31.77077674865723
v 227.8834533691406 125.4379043579102 12.97508525848389
v 228.6953430175781 88.18215179443359 0
v 229.2513122558594 81.63564300537109 18.31592178344727
v 229.2513122558594 118.3643569946289 31.68407821655273
v 229.2861480712891 125.1976013183594 12.88762187957764
v 230.1968195647582 159.9999999968837 -1.70438272571964e-15
v 230.6346435546875 81.96743011474609 18.43668174743652
v 230.6346435546875 118.0325698852539 31.56331825256348
v 230.6670684814453 124.8639984130859 12.76620101928711
v 231.0998992919922 88.82977294921875 0
v 231.9892883300781 82.39110565185547 18.59088706970215
v 231.9892883300781 117.6088943481445 31.40911293029785
v 232.0191802978516 124.4387969970703 12.6114387512207
v 233.3083038330078 82.90451049804688 18.77775001525879
v 233.3083038330078 117.0954895019531 31.22224998474121
v 233.3356170654297 123.9241485595703 12.42412281036377
v 233.4106292724609 89.78915405273438 0
v 234.5849761962891 83.50502777099609 18.99632263183594
v 234.5849761962891 116.4949722290039 31.00367736816406
v 234.6096801757812 123.3226776123047 12.20520401000977
v 234.6775207519531 90.39321899414062 0.2198616415262222
v 235.8128204345703 84.18960571289062 19.24548721313477
v 235.8128204345703 115.8103942871094 30.75451278686523
v 235.8349151611328 122.6374282836914 11.95579624176025
v 235.8955993652344 91.08026885986328 0.4699281454086304
v 236.0826617107045 159.9999999968837 -1.70438272571964e-15
v 236.9855499267578 84.95474243164062 19.52397537231445
v 236.9855499267578 115.0452575683594 30.47602462768555
v 237.0050811767578 121.8719024658203 11.67716598510742
v 237.0586853027344 91.84683990478516 0.748937726020813
v 237.3991396173939 159.9999999968837 -1.543160130435747e-15
v 238.0972137451172 85.79655456542969 19.83036804199219
v 238.0972137451172 114.2034454345703 30.16963195800781
v 238.1142272949219 121.0299758911133 11.37073040008545
v 238.1609344482422 92.68906402587891 1.055482625961304
v 238.8661163311088 159.9999999968837 -1.363508333526407e-15
v 239.1421356201172 86.71073913574219 20.16310501098633
v 239.1421356201172 113.2892608642578 29.83689498901367
v 239.1567230224609 120.1159362792969 11.03804588317871
v 239.1967926025391 93.60269165039062 1.388016104698181
v 240.114990234375 87.69264221191406 20.52048873901367
v 240.114990234375 112.3073577880859 29.47951126098633
v 240.1272735595703 119.1344223022461 10.68080425262451
v 240.1609954833984 94.58311462402344 1.744860291481018
v 240.4745138272606 159.9999999968837 -1.166534863835982e-15
v 241.0108184814453 88.73726654052734 20.90069961547852
v 241.0108184814453 111.2627334594727 29.09930038452148
v 241.0209503173828 118.0904235839844 10.30082130432129
v 241.0487060546875 95.62538146972656 2.124214649200439
v 241.8250732421875 89.83927917480469 21.30179977416992
v 241.8250732421875 110.1607208251953 28.69820022583008
v 241.8331909179688 116.9892501831055 9.900026321411133
v 241.8554534912109 96.72423553466797 2.524165153503418
v 242.2105682960463 159.9999999968837 -9.539302745179122e-16
v 242.5535736083984 90.99306488037109 21.72174453735352
v 242.5535736083984 109.0069351196289 28.27825546264648
v 242.5598754882812 115.8364944458008 9.48045825958252
v 242.5771484375 97.87413787841797 2.942693710327148
v 243.1926422119141 92.1927490234375 22.15839385986328
v 243.1926422119141 107.8072509765625 27.84160614013672
v 243.1973114013672 114.6380233764648 9.044248580932617
v 243.2101440429688 99.06927490234375 3.377688646316528
v 243.7389984130859 93.43222045898438 22.60952377319336
v 243.7389984130859 106.5677795410156 27.39047622680664
v 243.7422790527344 113.3999176025391 8.593615531921387
v 243.7512664794922 100.3036270141602 3.826955080032349
v 244.0557400921723 159.9999999968837 -7.279615772538673e-16
v 244.1898651123047 94.70516204833984 23.07283592224121
v 244.1898651123047 105.2948379516602 26.92716407775879
v 244.1919708251953 112.1284713745117 8.130846977233887
v 244.1977691650391 101.5709533691406 4.288226127624512
v 244.5429382324219 96.00508117675781 23.54596710205078
v 244.5429382324219 103.9949188232422 26.45403289794922
v 244.5441284179688 110.8301544189453 7.658297538757324
v 244.5474090576172 102.864875793457 4.759174346923828
v 244.7964324951172 97.32535552978516 24.02650833129883
v 244.7964324951172 102.6746444702148 25.97349166870117
v 244.7969665527344 109.5115585327148 7.178367137908936
v 244.7984313964844 104.1788558959961 5.237423419952393
v 244.9490356445312 98.65926361083984 24.51201057434082
v 244.9490356445312 101.3407363891602 25.48798942565918
v 244.9491729736328 108.1793823242188 6.693495750427246
v 244.9495391845703 105.5062637329102 5.720560550689697
v 245 100 25
v 245 106.8404006958008 6.20614767074585
v 245.987158784114 159.9999999968837 -4.914307116052787e-16
v 247.9783020342477 159.9999999968837 -2.475861418689882e-16
v 248.3982185970763 123.1912807452904 33.44093451086881
v 248.5048732499531 123.191280596879 33.44093464570143
v 248.6361151809576 123.1912806765946 33.44093457327939
v 248.7819501808052 123.1912807641668 33.44093449371952
v 248.932243914454 123.1912807361122 33.44093451920732
v 249.0784478692 123.1912807407031 33.44093451503647
v 249.2144841166703 123.1912807017239 33.44093455044923
v 249.3368222445798 123.1912807828541 33.44093447674199
v 249.4440378571152 123.1912807389879 33.44093451659469
v 249.5361908538048 123.1912807753151 33.44093448359119
v 249.6142510227024 123.1912807274961 33.44093452703504
v 249.6796437478761 123.1912807552024 33.44093450186371
v 249.7339509233283 123.1912807622499 33.44093449546101
v 249.7787274327346 123.1912807388009 33.44093451676461
v 249.8154046319229 123.1912807485294 33.44093450792617
v 249.845247739438 123.191280769061 33.44093448927315
v 249.8693494400314 123.1912807698628 33.44093448854466
v 249.8886356798329 123.1912807593966 33.44093449805327
v 249.9038843597275 123.191280751659 33.44093450508291
v 249.9157439112959 123.1912807450959 33.44093451104557
v 249.9247531900903 123.1912807547739 33.44093450225303
v 249.9313582000858 123.1912807498784 33.44093450670067
v 249.9359287479711 123.1912807644981 33.44093449341857
v 250 76.50768280029297 16.44949722290039
v 250 82.49481201171875 0
v 250 123.1912807644981 33.44093449341857
v 250 123.270491741964 33.36897086187906
v 250 123.7006193696954 32.97819742229683
v 250 135.7037048339844 0
v 250 159.9999999968837 -1.650342158512282e-29
v 252.0216979657523 159.9999999968837 2.475861418689882e-16
v 254.012841215886 159.9999999968837 4.914307116052787e-16
v 255.9442449333343 159.9999999968837 7.279615772538673e-16
v 257.7894317039537 159.9999999968837 9.539302745179122e-16
v 259.5254716758492 159.9999999968837 1.166534863835982e-15
v 261.1338836688913 159.9999999968837 1.363508333526407e-15
v 262.6008603826061 159.9999999968837 1.543160130435747e-15
v 263.9173382892956 159.9999999968837 1.70438272571964e-15
v 265.0787728137916 159.9999999968837 1.846618358570034e-15
v 266.0846676692411 159.9999999968837 1.969803569266107e-15
v 266.9379227365821 159.9999999968837 2.074296370123934e-15
v 267.6442043876842 159.9999999968837 2.160790872111028e-15
v 268.2112890375332 159.9999999968837 2.230238414945684e-15
v 272.0981097113649 159.9999999968837 2.706236394051883e-15
v 273.1701361906314 159.9999999968837 2.837523089666944e-15
v 274.1312536983786 159.9999999968837 2.955225275573788e-15
v 274.9815907198226 159.9999999968837 3.059363722918444e-15
v 280.5074101099131 159.9999999968837 3.294301264780511e-15
v 281.9256178210846 159.9999999968837 3.418865242790524e-15
v 283.2548760061965 159.9999999968837 3.531246704855596e-15
v 284.4926589122163 159.9999999968837 3.631361116565972e-15
v 285.6371282142812 159.9999999968837 3.719189866751049e-15
v 286.6869297113453 159.9999999968837 3.794772675122002e-15
v 287.6411863297604 159.9999999968837 3.858205282958957e-15
v 288.4995900086889 159.9999999968837 3.909633412506545e-15
v 289.2621975018408 159.9999999968837 3.949247233056509e-15
v 289.9294993411545 159.9999999968837 3.977277208575108e-15
v 290.5023441927632 159.9999999968837 3.993988890271689e-15
v 290.9818794186712 159.9999999968837 3.999676095745094e-15
v 291.3696050296872 159.9999999968837 3.994659037026027e-15
v 291.667212402474 159.9999999968837 3.979278714894099e-15
v 291.8766471828544 159.9999999968837 3.953892423387851e-15
v 292.0000000001559 159.9999999968837 3.91886975878962e-15
v 300 -0 -50
v 300 0 0
v 300 73.39745961843985 -50
v 300 103.1841612575022 -32.80263979041631
v 300 159.9999999968837 0
f 1 2 3
f 2 1 7
f 1 3 7
f 2 4 3
f 4 2 5
f 5 2 8
f 8 2 7
f 4 160 3
f 3 160 7
f 4 5 6
f 4 6 15
f 4 15 22
f 25 4 22
f 317 4 25
f 4 317 160
f 5 10 6
f 5 8 9
f 9 10 5
f 16 6 10
f 15 6 16
f 314 8 7
f 160 314 7
f 9 8 12
f 12 8 21
f 315 21 8
f 314 315 8
f 10 9 17
f 13 9 12
f 14 9 13
f 9 14 17
f 16 10 17
f 13 12 11
f 11 12 18
f 15 13 11
f 15 11 22
f 11 18 23
f 11 23 22
f 18 12 20
f 20 12 21
f 16 14 13
f 16 13 15
f 16 17 14
f 20 19 18
f 18 19 23
f 24 19 20
f 19 24 23
f 24 20 21
f 24 21 315
f 23 25 22
f 23 24 25
f 25 24 26
f 24 27 26
f 24 28 27
f 32 28 24
f 24 275 32
f 315 275 24
f 25 26 318
f 317 25 318
f 26 27 28
f 29 26 28
f 30 26 29
f 111 26 30
f 26 111 116
f 26 116 124
f 26 124 130
f 26 130 135
f 26 135 143
f 26 143 147
f 26 147 155
f 26 155 161
f 26 161 169
f 26 169 189
f 26 189 194
f 26 194 199
f 26 199 208
f 26 208 217
f 26 217 230
f 26 230 249
f 26 249 250
f 26 250 280
f 26 280 281
f 26 281 282
f 26 282 283
f 284 26 283
f 26 284 285
f 286 26 285
f 287 26 286
f 26 287 288
f 26 288 289
f 290 26 289
f 291 26 290
f 292 26 291
f 293 26 292
f 294 26 293
f 26 294 295
f 296 26 295
f 26 296 297
f 26 297 298
f 26 298 299
f 26 299 300
f 26 300 301
f 26 301 302
f 26 302 303
f 26 303 304
f 26 304 305
f 26 305 306
f 26 306 307
f 26 307 308
f 26 308 309
f 26 309 310
f 26 310 311
f 26 311 312
f 26 312 313
f 26 313 318
f 28 32 29
f 29 36 30
f 32 36 29
f 36 111 30
f 32 31 33
f 275 31 32
f 37 33 31
f 61 37 31
f 64 61 31
f 68 64 31
f 72 68 31
f 76 72 31
f 80 76 31
f 84 80 31
f 88 84 31
f 92 88 31
f 96 92 31
f 100 96 31
f 104 100 31
f 104 31 108
f 108 31 113
f 113 31 118
f 118 31 122
f 122 31 127
f 127 31 131
f 131 31 136
f 136 31 139
f 139 31 144
f 144 31 149
f 149 31 152
f 152 31 274
f 275 274 31
f 34 32 33
f 32 34 36
f 43 34 33
f 33 37 43
f 36 34 35
f 54 35 34
f 43 52 34
f 258 34 52
f 54 34 277
f 258 277 34
f 36 35 54
f 36 54 279
f 36 116 111
f 36 124 116
f 36 130 124
f 36 135 130
f 36 143 135
f 36 147 143
f 36 155 147
f 161 155 36
f 169 161 36
f 279 169 36
f 37 38 39
f 65 38 37
f 41 37 39
f 37 41 42
f 37 42 43
f 65 37 61
f 69 39 38
f 69 38 65
f 39 40 41
f 73 40 39
f 73 39 69
f 77 41 40
f 77 40 73
f 81 42 41
f 81 41 77
f 85 43 42
f 85 42 81
f 50 43 44
f 89 44 43
f 52 43 50
f 89 43 85
f 47 44 45
f 93 45 44
f 50 44 47
f 93 44 89
f 46 47 45
f 97 46 45
f 97 45 93
f 101 47 46
f 101 46 97
f 50 47 48
f 105 48 47
f 105 47 101
f 48 49 50
f 49 48 109
f 48 105 109
f 50 49 114
f 49 109 114
f 52 50 51
f 51 50 119
f 50 114 119
f 52 51 123
f 51 119 123
f 55 52 53
f 53 52 128
f 55 57 52
f 57 254 52
f 52 123 128
f 254 258 52
f 55 53 132
f 53 128 132
f 278 54 277
f 54 278 279
f 57 55 56
f 56 55 137
f 55 132 137
f 57 56 140
f 56 137 140
f 60 57 58
f 58 57 145
f 251 57 60
f 57 140 145
f 254 57 251
f 59 60 58
f 59 58 150
f 58 145 150
f 59 150 60
f 60 150 153
f 60 153 251
f 61 63 62
f 65 61 62
f 61 64 63
f 66 62 63
f 65 62 66
f 64 67 63
f 154 66 63
f 63 67 164
f 154 63 164
f 64 68 67
f 69 65 66
f 69 66 70
f 74 70 66
f 78 74 66
f 94 78 66
f 102 94 66
f 115 102 66
f 125 115 66
f 125 66 151
f 151 66 154
f 68 71 67
f 164 67 71
f 68 72 71
f 73 69 70
f 73 70 74
f 72 75 71
f 71 75 87
f 164 71 87
f 72 76 75
f 77 73 74
f 77 74 78
f 76 79 75
f 75 79 83
f 75 83 87
f 76 80 79
f 81 77 78
f 81 78 82
f 94 82 78
f 80 83 79
f 80 84 83
f 85 81 82
f 85 82 86
f 94 86 82
f 84 87 83
f 84 88 87
f 89 85 86
f 89 86 90
f 94 90 86
f 88 91 87
f 87 91 95
f 87 95 107
f 164 87 107
f 88 92 91
f 93 89 90
f 93 90 94
f 92 95 91
f 92 96 95
f 97 93 94
f 97 94 98
f 102 98 94
f 96 99 95
f 95 99 107
f 96 100 99
f 101 97 98
f 101 98 102
f 100 103 99
f 99 103 107
f 100 104 103
f 105 101 102
f 105 102 106
f 106 102 110
f 110 102 115
f 104 107 103
f 104 108 107
f 109 105 106
f 109 106 110
f 108 112 107
f 206 107 112
f 176 164 107
f 179 176 107
f 192 179 107
f 202 192 107
f 202 107 206
f 108 113 112
f 114 109 110
f 114 110 115
f 113 117 112
f 112 117 126
f 206 112 126
f 113 118 117
f 119 114 115
f 119 115 120
f 120 115 125
f 118 121 117
f 117 121 126
f 118 122 121
f 123 119 120
f 123 120 125
f 122 126 121
f 122 127 126
f 128 123 125
f 128 125 129
f 129 125 151
f 127 131 126
f 131 134 126
f 134 180 126
f 206 126 180
f 132 128 129
f 132 129 133
f 133 129 138
f 138 129 151
f 131 136 134
f 137 132 133
f 137 133 138
f 136 141 134
f 141 180 134
f 136 139 141
f 140 137 138
f 140 138 142
f 142 138 146
f 146 138 151
f 139 144 141
f 145 140 142
f 144 148 141
f 148 156 141
f 156 165 141
f 165 173 141
f 173 180 141
f 145 142 146
f 144 149 148
f 150 145 146
f 150 146 151
f 149 152 148
f 152 156 148
f 153 150 151
f 153 151 154
f 152 157 156
f 157 152 274
f 158 153 154
f 153 158 251
f 158 154 159
f 159 154 164
f 157 162 156
f 162 165 156
f 162 157 274
f 163 158 159
f 158 163 253
f 251 158 252
f 158 253 252
f 163 159 164
f 160 316 314
f 160 317 316
f 162 166 165
f 166 162 274
f 167 163 164
f 163 167 254
f 163 254 253
f 167 164 168
f 168 164 172
f 172 164 176
f 166 173 165
f 166 170 173
f 170 166 274
f 171 167 168
f 167 171 255
f 167 255 254
f 171 168 172
f 279 189 169
f 170 174 173
f 174 170 274
f 175 171 172
f 171 175 256
f 171 256 255
f 175 172 176
f 174 180 173
f 174 177 180
f 177 174 274
f 178 175 176
f 175 178 257
f 175 257 256
f 178 176 179
f 177 181 180
f 181 177 274
f 182 178 179
f 178 182 258
f 178 258 257
f 182 179 183
f 183 179 192
f 181 184 180
f 180 184 193
f 180 193 203
f 212 180 203
f 233 206 180
f 225 180 212
f 225 234 180
f 245 233 180
f 234 246 180
f 246 245 180
f 181 185 184
f 185 181 274
f 186 182 183
f 182 186 259
f 182 259 258
f 186 183 187
f 187 183 192
f 185 188 184
f 184 188 193
f 185 190 188
f 190 185 274
f 191 186 187
f 186 191 260
f 186 260 259
f 191 187 192
f 190 193 188
f 279 194 189
f 190 195 193
f 195 190 274
f 196 191 192
f 191 196 261
f 191 261 260
f 196 192 197
f 197 192 202
f 195 198 193
f 193 198 203
f 279 199 194
f 195 200 198
f 200 195 274
f 201 196 197
f 262 196 201
f 261 196 262
f 201 197 202
f 200 203 198
f 279 208 199
f 200 204 203
f 204 200 274
f 205 201 202
f 263 201 205
f 262 201 263
f 205 202 206
f 204 207 203
f 207 212 203
f 204 209 207
f 209 204 274
f 210 205 206
f 264 205 210
f 263 205 264
f 210 206 211
f 211 206 215
f 215 206 233
f 209 212 207
f 279 217 208
f 209 213 212
f 213 209 274
f 214 210 211
f 265 210 214
f 264 210 265
f 214 211 215
f 213 216 212
f 216 221 212
f 221 225 212
f 213 218 216
f 218 213 274
f 219 214 215
f 266 214 219
f 265 214 266
f 219 215 220
f 220 215 224
f 224 215 233
f 218 221 216
f 279 230 217
f 218 222 221
f 222 218 274
f 223 219 220
f 267 219 223
f 266 219 267
f 223 220 224
f 222 225 221
f 222 226 225
f 226 222 274
f 227 223 224
f 268 223 227
f 267 223 268
f 227 224 228
f 228 224 233
f 226 229 225
f 229 234 225
f 226 231 229
f 231 226 274
f 232 227 228
f 269 227 232
f 268 227 269
f 232 228 233
f 231 234 229
f 279 249 230
f 231 235 234
f 235 231 274
f 236 232 233
f 270 232 236
f 269 232 270
f 236 233 237
f 237 233 245
f 235 238 234
f 238 246 234
f 235 239 238
f 239 235 274
f 240 236 237
f 271 236 240
f 270 236 271
f 240 237 241
f 241 237 245
f 239 242 238
f 242 246 238
f 239 243 242
f 243 239 274
f 244 240 241
f 272 240 244
f 271 240 272
f 244 241 245
f 243 246 242
f 243 247 246
f 247 243 274
f 247 244 245
f 273 244 247
f 272 244 273
f 248 245 246
f 247 245 248
f 247 248 246
f 273 247 274
f 279 250 249
f 279 280 250
f 252 253 251
f 254 251 253
f 255 256 254
f 256 258 254
f 257 258 256
f 259 260 258
f 258 260 267
f 258 267 277
f 260 261 262
f 260 262 263
f 263 266 260
f 260 266 267
f 264 265 263
f 266 263 265
f 268 273 267
f 267 273 276
f 277 267 276
f 273 268 269
f 271 269 270
f 271 273 269
f 272 273 271
f 276 273 274
f 276 274 275
f 277 276 275
f 279 277 275
f 279 275 294
f 275 295 294
f 275 296 295
f 275 297 296
f 275 315 297
f 279 278 277
f 279 281 280
f 279 282 281
f 279 283 282
f 279 284 283
f 279 285 284
f 279 286 285
f 279 287 286
f 279 288 287
f 279 289 288
f 279 290 289
f 279 291 290
f 279 292 291
f 279 293 292
f 279 294 293
f 297 315 298
f 298 315 299
f 299 315 300
f 300 315 301
f 301 315 302
f 302 315 303
f 303 315 304
f 304 315 305
f 305 315 306
f 306 315 307
f 307 315 308
f 308 315 309
f 309 315 310
f 310 315 311
f 311 315 312
f 312 315 313
f 313 315 318
f 317 315 314
f 316 317 314
f 318 315 317
