# Supplementary material for: Viewpoint Planning for Range Sensors Using Feature Cluster Constrained Spaces for Robot Vision Systems
Source: Sensors (Basel). 2023 Sep 18;23(18):7964. doi: 10.3390/s23187964 (PMC10537344; doi:10.3390/s23187964)
Supplement: Supplementary file 1 [file sensors-23-07964-s001.zip › Academic Example Synthetic/6_GC-Spaces/G1/render/vx2_hull_render_gcs_G1_s1.obj]

# Generated with PyMesh
v 0 9.992505768791187 0
v 0 20.12485670654173 -46.64585721557638
v 0 20.85343913198712 -50
v 0 73.39745961924294 -50
v 0 103.1841612586311 -32.80263979022814
v 0 159.9999999976868 0
v 1.561329026373623 9.992505768791187 -1.147245943980379e-15
v 24.98126442197798 9.99250576879119 -1.835593510368608e-14
v 24.99999999963855 159.9999999976868 -1.836970178266031e-14
v 25 10 -0.0345008617500944
v 25 10 -1.836970178292589e-14
v 25 12.16469244143038 -10
v 25 142.679491921998 -10
v 25 144.4724580293228 -8.964830535288186
v 25 159.9999999976868 -1.836970178292589e-14
v 25.51751292625114 10 -0.03450086175009413
v 42.32050807800199 142.679491921998 -10
v 85.71796838374362 175 8.660254039179932
v 88.88602359434697 175 8.660254039179932
v 97.70697528266425 210.967020744343 29.42582314787524
v 106.69873046875 175 45
v 106.69873046875 237.9422863382862 45
v 121.7377665502804 222.9032500282345 36.31720833803908
v 123.349365234375 200 23.83974647521973
v 123.349365234375 201.2916521323284 23.83974647521973
v 123.9335857508289 200.7074316775555 23.5024466383905
v 124.6410175030737 200 23.09401076892058
v 127.0961612754205 212.5320395895446 30.32938719943921
v 128.349365234375 200 32.5
v 128.349365234375 216.2916512436753 32.5
v 138.8527169316649 200 23.09401076892058
v 144.6410162304952 200 23.09401076892058
v 157.6569919978835 186.984027212559 15.57923537632666
v 169.6410207795084 175 8.660254039179943
v 172.8353075585696 12.16469244143039 -10
v 174.868850953846 9.992505768791204 0
v 175 10 -0.03450086175002146
v 175 10 0
v 175 12.16469244143039 -10
v 175 142.679491921998 -10
v 175 144.4724580293228 -8.964830535288183
v 175 159.9999999976868 0
v 175.0000000007462 159.9999999976868 -0
v 175.0000000023803 159.9999999976868 0
v 175.09367789011 9.992505768791204 0
v 190.5037798621892 159.9999999976868 0
v 200 76.50768280029297 16.44949722290039
v 200 82.49481201171875 0
v 200 123.492317199707 33.55050277709961
v 200 135.7037048339844 0
v 205 100 25
v 205.0001678466797 106.9180221557617 6.234397888183594
v 205.0451049804688 105.578857421875 5.746982097625732
v 205.0509643554688 98.65926361083984 24.51201057434082
v 205.0509643554688 101.3407363891602 25.48798942565918
v 205.056884765625 108.2567901611328 6.721670150756836
v 205.1914672851562 104.2461013793945 5.261899471282959
v 205.2035675048828 97.32535552978516 24.02650833129883
v 205.2035675048828 102.6746444702148 25.97349166870117
v 205.2149505615234 109.5883636474609 7.20632266998291
v 205.4384918212891 102.9265365600586 4.7816162109375
v 205.4570617675781 96.00508117675781 23.54596710205078
v 205.4570617675781 103.9949188232422 26.45403289794922
v 205.4735717773438 110.9059677124023 7.685891628265381
v 205.7849426269531 101.6268615722656 4.308573246002197
v 205.8101348876953 94.70516204833984 23.07283592224121
v 205.8101348876953 105.2948379516602 26.92716407775879
v 205.8314361572266 112.2029113769531 8.157939910888672
v 206.2290649414062 100.3536834716797 3.845174074172974
v 206.2610015869141 93.43222045898438 22.60952377319336
v 206.2610015869141 106.5677795410156 27.39047622680664
v 206.2867126464844 113.4725952148438 8.620068550109863
v 206.7685699462891 99.11347198486328 3.393774271011353
v 206.8073577880859 92.1927490234375 22.15839385986328
v 206.8073577880859 107.8072509765625 27.84160614013672
v 206.8371124267578 114.7085800170898 9.069929122924805
v 207.4007415771484 97.91252899169922 2.956668376922607
v 207.4464263916016 90.99306488037109 21.72174453735352
v 207.4464263916016 109.0069351196289 28.27825546264648
v 207.4798126220703 115.9045715332031 9.505233764648438
v 208.1223602294922 96.75696563720703 2.536077260971069
v 208.1749267578125 89.83927917480469 21.30179977416992
v 208.1749267578125 110.1607208251953 28.69820022583008
v 208.2115631103516 117.0544891357422 9.923771858215332
v 208.9297485351562 95.65264892578125 2.134139060974121
v 208.9891815185547 88.73726654052734 20.90069961547852
v 208.9891815185547 111.2627334594727 29.09930038452148
v 209.0286407470703 118.1525039672852 10.32341575622559
v 209.8188171386719 94.60519409179688 1.752896308898926
v 209.885009765625 87.69264221191406 20.52048873901367
v 209.885009765625 112.3073577880859 29.47951126098633
v 209.9268798828125 119.1930236816406 10.70213413238525
v 210.7850494384766 93.61992645263672 1.394286751747131
v 210.8578643798828 86.71073913574219 20.16310501098633
v 210.8578643798828 113.2892608642578 29.83689498901367
v 210.9017333984375 120.1707611083984 11.05800151824951
v 211.8235168457031 92.70184326171875 1.06013286113739
v 211.9027862548828 85.79655456542969 19.83036804199219
v 211.9027862548828 114.2034454345703 30.16963195800781
v 211.9482421875 121.0807495117188 11.38921070098877
v 212.4842275824098 159.9999999976868 -2.361459688433682e-15
v 212.928955078125 91.85562133789062 0.7521330714225769
v 213.0144500732422 84.95474243164062 19.52397537231445
v 213.0144500732422 115.0452575683594 30.47602462768555
v 213.0610809326172 121.9183654785156 11.69407653808594
v 213.8937534541504 159.9999999976868 -2.348084224752657e-15
v 214.0957489013672 91.08555603027344 0.4718526899814606
v 214.1871795654297 84.18960571289062 19.24548721313477
v 214.1871795654297 115.8103942871094 30.75451278686523
v 214.2346038818359 122.6793441772461 11.97105121612549
v 215.3179626464844 90.39556884765625 0.220716193318367
v 215.4150238037109 83.50502777099609 18.99632263183594
v 215.4150238037109 116.4949722290039 31.00367736816406
v 215.4439216057963 159.9999999976868 -2.322620205293879e-15
v 215.4628295898438 123.3598251342773 12.21872615814209
v 216.5893707275391 89.78915405273438 0
v 216.6916961669922 82.90451049804688 18.77775001525879
v 216.6916961669922 117.0954895019531 31.22224998474121
v 216.7395477294922 123.9563522338867 12.4358434677124
v 217.1383293378709 159.9999999976868 -2.283768594964283e-15
v 218.0107116699219 82.39110565185547 18.59088706970215
v 218.0107116699219 117.6088943481445 31.40911293029785
v 218.0582275390625 124.4658889770508 12.62129878997803
v 218.6522979736328 88.91613006591797 0
v 218.9785215884698 159.9999999976868 -2.230238415019398e-15
v 219.3653564453125 81.96743011474609 18.43668174743652
v 219.3653564453125 118.0325698852539 31.56331825256348
v 219.4122009277344 124.8858413696289 12.77414989471436
v 220.7486877441406 81.63564300537109 18.31592178344727
v 220.7486877441406 118.3643569946289 31.68407821655273
v 220.7934417724609 88.29179382324219 0
v 220.7945709228516 125.2140808105469 12.89361953735352
v 220.9633219138823 159.9999999976868 -2.160790872182448e-15
v 222.1537017822266 81.39744567871094 18.22922325134277
v 222.1537017822266 118.6025543212891 31.77077674865723
v 222.1983032226562 125.4489364624023 12.97910118103027
v 223.0882426364708 159.9999999976868 -2.074296370192494e-15
v 223.5055084228516 87.87520599365234 0
v 223.5732116699219 81.25403594970703 18.17702484130859
v 223.5732116699219 118.745964050293 31.82297515869141
v 223.6162872314453 125.5892181396484 13.03015899658203
v 225 81.20614624023438 18.15959739685059
v 225 118.7938537597656 31.84040260314941
v 225.0413055419922 125.6342163085938 13.04653549194336
v 225.3448664566638 159.9999999976868 -1.969803569331213e-15
v 226.2454681396484 87.85700988769531 0
v 226.4267883300781 81.25403594970703 18.17702484130859
v 226.4267883300781 118.745964050293 31.82297515869141
v 226.4660949707031 125.5836944580078 13.02814674377441
v 226.6025403807571 73.39745961924288 -50
v 227.7203288301869 159.9999999976868 -1.846618358631069e-15
v 227.8462982177734 81.39744567871094 18.22922325134277
v 227.8462982177734 118.6025543212891 31.77077674865723
v 227.8834533691406 125.4379043579102 12.97508525848389
v 228.6953430175781 88.18215179443359 0
v 229.2513122558594 81.63564300537109 18.31592178344727
v 229.2513122558594 118.3643569946289 31.68407821655273
v 229.2861480712891 125.1976013183594 12.88762187957764
v 230.1968195657562 159.9999999976868 -1.704382725775973e-15
v 230.6346435546875 81.96743011474609 18.43668174743652
v 230.6346435546875 118.0325698852539 31.56331825256348
v 230.6670684814453 124.8639984130859 12.76620101928711
v 231.0998992919922 88.82977294921875 0
v 231.9892883300781 82.39110565185547 18.59088706970215
v 231.9892883300781 117.6088943481445 31.40911293029785
v 232.0191802978516 124.4387969970703 12.6114387512207
v 233.3083038330078 82.90451049804688 18.77775001525879
v 233.3083038330078 117.0954895019531 31.22224998474121
v 233.3356170654297 123.9241485595703 12.42412281036377
v 233.4106292724609 89.78915405273438 0
v 234.5849761962891 83.50502777099609 18.99632263183594
v 234.5849761962891 116.4949722290039 31.00367736816406
v 234.6096801757812 123.3226776123047 12.20520401000977
v 234.6775207519531 90.39321899414062 0.2198616415262222
v 235.4068693672789 9.992505768791212 0
v 235.8128204345703 84.18960571289062 19.24548721313477
v 235.8128204345703 115.8103942871094 30.75451278686523
v 235.8349151611328 122.6374282836914 11.95579624176025
v 235.8955993652344 91.08026885986328 0.4699281454086304
v 236.0826617102445 159.9999999976868 -1.704382725775973e-15
v 236.9855499267578 84.95474243164062 19.52397537231445
v 236.9855499267578 115.0452575683594 30.47602462768555
v 237.0050811767578 121.8719024658203 11.67716598510742
v 237.0586853027344 91.84683990478516 0.748937726020813
v 237.3991396169774 159.9999999976868 -1.543160130486752e-15
v 238.0972137451172 85.79655456542969 19.83036804199219
v 238.0972137451172 114.2034454345703 30.16963195800781
v 238.1142272949219 121.0299758911133 11.37073040008545
v 238.1609344482422 92.68906402587891 1.055482625961304
v 238.8661163307408 159.9999999976868 -1.363508333571474e-15
v 239.1421356201172 86.71073913574219 20.16310501098633
v 239.1421356201172 113.2892608642578 29.83689498901367
v 239.1567230224609 120.1159362792969 11.03804588317871
v 239.1967926025391 93.60269165039062 1.388016104698181
v 240.114990234375 87.69264221191406 20.52048873901367
v 240.114990234375 112.3073577880859 29.47951126098633
v 240.1272735595703 119.1344223022461 10.68080425262451
v 240.1609954833984 94.58311462402344 1.744860291481018
v 240.4745138269457 159.9999999976868 -1.166534863874538e-15
v 241.0108184814453 88.73726654052734 20.90069961547852
v 241.0108184814453 111.2627334594727 29.09930038452148
v 241.0209503173828 118.0904235839844 10.30082130432129
v 241.0487060546875 95.62538146972656 2.124214649200439
v 241.8250732421875 89.83927917480469 21.30179977416992
v 241.8250732421875 110.1607208251953 28.69820022583008
v 241.8331909179688 116.9892501831055 9.900026321411133
v 241.8554534912109 96.72423553466797 2.524165153503418
v 242.2105682957888 159.9999999976868 -9.539302745494414e-16
v 242.5535736083984 90.99306488037109 21.72174453735352
v 242.5535736083984 109.0069351196289 28.27825546264648
v 242.5598754882812 115.8364944458008 9.48045825958252
v 242.5771484375 97.87413787841797 2.942693710327148
v 243.1926422119141 92.1927490234375 22.15839385986328
v 243.1926422119141 107.8072509765625 27.84160614013672
v 243.1973114013672 114.6380233764648 9.044248580932617
v 243.2101440429688 99.06927490234375 3.377688646316528
v 243.7389984130859 93.43222045898438 22.60952377319336
v 243.7389984130859 106.5677795410156 27.39047622680664
v 243.7422790527344 113.3999176025391 8.593615531921387
v 243.7512664794922 100.3036270141602 3.826955080032349
v 244.0557400919758 159.9999999976868 -7.27961577277928e-16
v 244.1898651123047 94.70516204833984 23.07283592224121
v 244.1898651123047 105.2948379516602 26.92716407775879
v 244.1919708251953 112.1284713745117 8.130846977233887
v 244.1977691650391 101.5709533691406 4.288226127624512
v 244.5429382324219 96.00508117675781 23.54596710205078
v 244.5429382324219 103.9949188232422 26.45403289794922
v 244.5441284179688 110.8301544189453 7.658297538757324
v 244.5474090576172 102.864875793457 4.759174346923828
v 244.5801140321761 76.50768280029297 16.44949722290039
v 244.6694385775372 77.50950071860512 16.81412898353263
v 244.6756984789386 77.57970538451997 16.83968070978192
v 244.6847185330319 77.68087120289101 16.8765023739244
v 244.6969723840879 77.81830614747341 16.92652502868978
v 244.7130177108392 77.99826147548146 16.99202322370943
v 244.7335060764762 78.2280485062756 17.07565885508679
v 244.7591930638696 78.51613889919525 17.18051480560634
v 244.7909428175121 78.87223121371881 17.31012250365828
v 244.7964324951172 97.32535552978516 24.02650833129883
v 244.7964324951172 102.6746444702148 25.97349166870117
v 244.7969665527344 109.5115585327148 7.178367137908936
v 244.7984313964844 104.1788558959961 5.237423419952393
v 244.8297282522858 79.30722648830712 17.46844732406256
v 244.8766100800672 79.83303115729322 17.65982499480889
v 244.9327061462831 80.46217226145868 17.88881282136096
v 244.9490356445312 98.65926361083984 24.51201057434082
v 244.9490356445312 101.3407363891602 25.48798942565918
v 244.9491729736328 108.1793823242188 6.693495750427246
v 244.9495391845703 105.5062637329102 5.720560550689697
v 244.9991146860778 81.20697842601524 18.15990048447681
v 245 100 25
v 245 106.8404006958008 6.20614767074585
v 245.07680495682 82.07831328413462 18.47704051604449
v 245.1664419082657 83.08363227067997 18.84294598107525
v 245.2681501446917 84.22434060587833 19.25812998565812
v 245.3812218527042 85.4924981584563 19.71970220479606
v 245.5038191657976 86.86748704903192 20.22015721207848
v 245.6327202079439 88.31317274956572 20.74634319844711
v 245.7632609952205 89.77724910281421 21.27922285780617
v 245.8895612517202 91.19376574943965 21.79479218374635
v 245.9871587839814 159.9999999976868 -4.914307116215216e-16
v 246.005119943727 92.4898153520528 22.26651613054341
v 246.1036945141539 93.59537531961348 22.66890658517647
v 246.1802909188949 94.45444626907778 22.98158384404085
v 247.8821578733787 113.5417133962089 29.92877978007274
v 247.9783020341808 159.9999999976868 -2.475861418771715e-16
v 247.9791674084613 114.6297251666452 30.32478416107607
v 248.0869926711644 115.8390369331496 30.7649373419566
v 248.1940690956666 117.0399522124981 31.20203489964758
v 248.2925600432407 118.1445750592937 31.60408443036641
v 248.3785820034365 119.1093523397916 31.95523438923821
v 248.4511861236699 119.9236421022881 32.25161140028119
v 248.5111415009075 120.5960709886586 32.4963554840713
v 248.5599931557447 121.1439671052186 32.69577354328138
v 248.5994910617267 121.5869555931795 32.85700818874339
v 248.6312916604556 121.9436139017712 32.98682098310735
v 248.6568408132442 122.2301602625347 33.09111534674847
v 248.6773449008371 122.4601241196549 33.1748154436697
v 248.6937857909583 122.6445157749066 33.24192830629582
v 248.7069510236337 122.7921708095913 33.29567044921306
v 248.7174692937726 122.9101377687008 33.33860678316844
v 248.7258395809809 123.0040154370689 33.37277562919236
v 248.7324593803064 123.0782592999494 33.39979809295581
v 248.7376448335817 123.13641668999 33.4209656493809
v 248.7416485723572 123.1813203730871 33.43730920845982
v 248.744673024061 123.215241553047 33.44965560874616
v 248.7468812054376 123.2400077384235 33.45866983736001
v 248.7484047440156 123.2570942176332 33.46488864650064
v 248.7693778026405 123.492317199707 33.55050277709961
v 250 80.40883746252081 5.731166197079808
v 250 82.49481201171875 0
v 250 111.272303509182 23.5501966272445
v 250 124.3781010313405 31.11683235460742
v 250 135.7037048339844 0
v 250 159.9999999976868 -1.65034215856683e-29
v 252.0216979658192 159.9999999976868 2.475861418771715e-16
v 252.0729421169385 79.07467260675838 0
v 254.0128412160186 159.9999999976868 4.914307116215216e-16
v 255.9442449335308 159.9999999976868 7.27961577277928e-16
v 257.7894317042112 159.9999999976868 9.539302745494414e-16
v 258.9199324074496 20.85343913198714 -50
v 259.525471676164 159.9999999976868 1.166534863874538e-15
v 261.1338836692591 159.9999999976868 1.363508333571474e-15
v 261.5219751903114 118.2416490766979 1.411035562504622e-15
v 262.6008603830226 159.9999999976868 1.543160130486752e-15
v 262.8511905070354 37.14880949296463 -50
v 262.8717029055368 123.8363753574251 1.576328451127055e-15
v 263.9173382897555 159.9999999976868 1.704382725775973e-15
v 265.0152250767654 132.7214413521548 1.838834588684692e-15
v 265.07877281429 159.9999999976868 1.846618358631069e-15
v 266.0846676697728 159.9999999976868 1.969803569331213e-15
v 266.9379227371419 159.9999999976868 2.074296370192494e-15
v 267.6442043882674 159.9999999976868 2.160790872182447e-15
v 268.2112890381351 159.9999999976868 2.230238415019398e-15
v 268.8358122131893 148.5580719694561 2.306720402272423e-15
v 271.5961773499999 159.9999999976868 2.644767443023019e-15
v 271.5961773499999 73.39745961924288 -50
f 2 1 5
f 12 1 2
f 5 1 6
f 1 7 6
f 10 7 1
f 12 10 1
f 3 2 4
f 301 2 3
f 2 5 4
f 2 35 12
f 2 39 35
f 301 39 2
f 4 150 3
f 3 150 301
f 4 5 150
f 5 6 13
f 5 13 17
f 5 17 40
f 5 40 317
f 150 5 317
f 7 9 6
f 14 6 9
f 13 6 14
f 10 8 7
f 8 11 7
f 7 11 9
f 16 8 10
f 36 11 8
f 16 36 8
f 9 11 15
f 14 9 15
f 12 11 10
f 10 11 16
f 13 11 12
f 14 11 13
f 14 15 11
f 11 38 16
f 38 11 36
f 13 12 17
f 12 35 17
f 37 36 16
f 16 38 37
f 40 17 35
f 19 21 18
f 33 19 18
f 18 21 20
f 20 27 18
f 33 18 27
f 34 21 19
f 34 19 33
f 21 22 20
f 20 22 23
f 30 20 23
f 26 20 25
f 25 20 28
f 26 27 20
f 28 20 30
f 23 22 21
f 29 23 21
f 29 21 33
f 33 21 34
f 30 23 29
f 26 25 24
f 25 29 24
f 26 24 27
f 24 29 27
f 28 29 25
f 27 29 31
f 33 27 31
f 28 30 29
f 29 32 31
f 32 29 33
f 33 31 32
f 35 39 40
f 45 36 37
f 38 36 45
f 37 38 39
f 175 37 39
f 175 45 37
f 39 38 40
f 40 38 41
f 38 42 41
f 38 43 42
f 48 43 38
f 45 291 38
f 38 291 48
f 301 175 39
f 316 40 41
f 317 40 316
f 43 41 42
f 41 43 44
f 41 44 46
f 101 41 46
f 101 106 41
f 106 114 41
f 114 120 41
f 120 125 41
f 125 133 41
f 133 137 41
f 137 145 41
f 145 151 41
f 151 159 41
f 159 180 41
f 180 185 41
f 185 190 41
f 190 199 41
f 199 208 41
f 208 221 41
f 221 261 41
f 261 266 41
f 266 295 41
f 295 296 41
f 296 298 41
f 298 299 41
f 41 299 300
f 300 302 41
f 41 302 303
f 41 303 305
f 305 308 41
f 308 310 41
f 311 41 310
f 312 41 311
f 313 41 312
f 314 41 313
f 316 41 314
f 43 48 44
f 44 50 46
f 48 50 44
f 45 175 291
f 50 101 46
f 48 47 49
f 291 47 48
f 51 49 47
f 54 51 47
f 58 54 47
f 62 58 47
f 66 62 47
f 70 66 47
f 74 70 47
f 78 74 47
f 82 78 47
f 86 82 47
f 90 86 47
f 94 90 47
f 94 47 98
f 98 47 103
f 103 47 108
f 108 47 112
f 112 47 117
f 117 47 121
f 121 47 126
f 126 47 129
f 129 47 134
f 134 47 139
f 139 47 142
f 142 47 230
f 291 230 47
f 48 49 50
f 50 49 294
f 55 49 51
f 59 49 55
f 63 49 59
f 67 49 63
f 71 49 67
f 75 49 71
f 79 49 75
f 83 49 79
f 87 49 83
f 91 49 87
f 95 49 91
f 49 95 99
f 49 99 104
f 49 104 109
f 49 109 113
f 49 113 118
f 49 118 122
f 49 122 127
f 49 127 130
f 49 130 135
f 49 135 140
f 49 140 143
f 49 143 289
f 49 289 294
f 50 106 101
f 50 114 106
f 50 120 114
f 50 125 120
f 50 133 125
f 50 137 133
f 50 145 137
f 151 145 50
f 159 151 50
f 294 159 50
f 51 53 52
f 55 51 52
f 51 54 53
f 56 52 53
f 55 52 56
f 54 57 53
f 144 56 53
f 53 57 154
f 144 53 154
f 54 58 57
f 59 55 56
f 59 56 60
f 64 60 56
f 68 64 56
f 84 68 56
f 92 84 56
f 105 92 56
f 115 105 56
f 115 56 141
f 141 56 144
f 58 61 57
f 154 57 61
f 58 62 61
f 63 59 60
f 63 60 64
f 62 65 61
f 61 65 77
f 154 61 77
f 62 66 65
f 67 63 64
f 67 64 68
f 66 69 65
f 65 69 73
f 65 73 77
f 66 70 69
f 71 67 68
f 71 68 72
f 84 72 68
f 70 73 69
f 70 74 73
f 75 71 72
f 75 72 76
f 84 76 72
f 74 77 73
f 74 78 77
f 79 75 76
f 79 76 80
f 84 80 76
f 78 81 77
f 77 81 85
f 77 85 97
f 154 77 97
f 78 82 81
f 83 79 80
f 83 80 84
f 82 85 81
f 82 86 85
f 87 83 84
f 87 84 88
f 92 88 84
f 86 89 85
f 85 89 97
f 86 90 89
f 91 87 88
f 91 88 92
f 90 93 89
f 89 93 97
f 90 94 93
f 95 91 92
f 95 92 96
f 96 92 100
f 100 92 105
f 94 97 93
f 94 98 97
f 99 95 96
f 99 96 100
f 98 102 97
f 197 97 102
f 166 154 97
f 169 166 97
f 183 169 97
f 193 183 97
f 193 97 197
f 98 103 102
f 104 99 100
f 104 100 105
f 103 107 102
f 102 107 116
f 197 102 116
f 103 108 107
f 109 104 105
f 109 105 110
f 110 105 115
f 108 111 107
f 107 111 116
f 108 112 111
f 113 109 110
f 113 110 115
f 112 116 111
f 112 117 116
f 118 113 115
f 118 115 119
f 119 115 141
f 117 121 116
f 121 124 116
f 124 170 116
f 197 116 170
f 122 118 119
f 122 119 123
f 123 119 128
f 128 119 141
f 121 126 124
f 127 122 123
f 127 123 128
f 126 131 124
f 131 170 124
f 126 129 131
f 130 127 128
f 130 128 132
f 132 128 136
f 136 128 141
f 129 134 131
f 135 130 132
f 134 138 131
f 138 146 131
f 146 155 131
f 155 163 131
f 163 170 131
f 135 132 136
f 134 139 138
f 140 135 136
f 140 136 141
f 139 142 138
f 142 146 138
f 143 140 141
f 143 141 144
f 142 147 146
f 147 142 232
f 142 230 231
f 232 142 231
f 148 143 144
f 143 148 287
f 143 287 288
f 289 143 288
f 148 144 149
f 149 144 154
f 147 152 146
f 152 155 146
f 152 147 233
f 233 147 232
f 153 148 149
f 148 153 286
f 148 286 287
f 153 149 154
f 150 306 301
f 306 150 317
f 152 156 155
f 156 152 234
f 234 152 233
f 157 153 154
f 153 157 285
f 153 285 286
f 157 154 158
f 158 154 162
f 162 154 166
f 156 163 155
f 156 160 163
f 160 156 235
f 235 156 234
f 161 157 158
f 157 161 284
f 157 284 285
f 161 158 162
f 294 180 159
f 160 164 163
f 164 160 236
f 236 160 235
f 165 161 162
f 161 165 283
f 161 283 284
f 165 162 166
f 164 170 163
f 164 167 170
f 167 164 237
f 237 164 236
f 168 165 166
f 165 168 282
f 165 282 283
f 168 166 169
f 167 171 170
f 171 167 238
f 238 167 237
f 172 168 169
f 168 172 281
f 168 281 282
f 172 169 173
f 173 169 183
f 171 174 170
f 170 174 184
f 170 184 194
f 203 170 194
f 224 197 170
f 216 170 203
f 216 225 170
f 248 224 170
f 225 249 170
f 249 248 170
f 171 176 174
f 176 171 243
f 243 171 238
f 177 172 173
f 172 177 280
f 172 280 281
f 177 173 178
f 178 173 183
f 176 179 174
f 174 179 184
f 297 291 175
f 297 175 301
f 176 181 179
f 181 176 244
f 244 176 243
f 182 177 178
f 177 182 279
f 177 279 280
f 182 178 183
f 181 184 179
f 294 185 180
f 181 186 184
f 186 181 245
f 245 181 244
f 187 182 183
f 182 187 278
f 182 278 279
f 187 183 188
f 188 183 193
f 186 189 184
f 184 189 194
f 294 190 185
f 186 191 189
f 191 186 250
f 250 186 245
f 192 187 188
f 277 187 192
f 278 187 277
f 192 188 193
f 191 194 189
f 294 199 190
f 191 195 194
f 195 191 253
f 253 191 250
f 196 192 193
f 276 192 196
f 277 192 276
f 196 193 197
f 195 198 194
f 198 203 194
f 195 200 198
f 200 195 254
f 254 195 253
f 201 196 197
f 275 196 201
f 276 196 275
f 201 197 202
f 202 197 206
f 206 197 224
f 200 203 198
f 294 208 199
f 200 204 203
f 204 200 255
f 255 200 254
f 205 201 202
f 274 201 205
f 275 201 274
f 205 202 206
f 204 207 203
f 207 212 203
f 212 216 203
f 204 209 207
f 209 204 256
f 256 204 255
f 210 205 206
f 273 205 210
f 274 205 273
f 210 206 211
f 211 206 215
f 215 206 224
f 209 212 207
f 294 221 208
f 209 213 212
f 213 209 257
f 257 209 256
f 214 210 211
f 272 210 214
f 273 210 272
f 214 211 215
f 213 216 212
f 213 217 216
f 217 213 258
f 258 213 257
f 218 214 215
f 271 214 218
f 272 214 271
f 218 215 219
f 219 215 224
f 217 220 216
f 220 225 216
f 217 222 220
f 222 217 259
f 259 217 258
f 223 218 219
f 270 218 223
f 271 218 270
f 223 219 224
f 222 225 220
f 294 261 221
f 222 226 225
f 226 222 260
f 260 222 259
f 227 223 224
f 269 223 227
f 270 223 269
f 227 224 228
f 228 224 248
f 226 229 225
f 229 249 225
f 226 239 229
f 239 226 262
f 262 226 260
f 240 227 228
f 268 227 240
f 269 227 268
f 240 228 241
f 241 228 248
f 239 242 229
f 242 249 229
f 230 292 231
f 291 290 230
f 290 292 230
f 231 292 232
f 233 232 292
f 234 233 292
f 292 235 234
f 292 236 235
f 236 292 237
f 237 292 238
f 243 238 292
f 239 246 242
f 246 239 263
f 263 239 262
f 247 240 241
f 267 240 247
f 268 240 267
f 247 241 248
f 246 249 242
f 243 292 244
f 244 292 245
f 245 292 250
f 246 251 249
f 251 246 264
f 264 246 263
f 251 247 248
f 265 247 251
f 267 247 265
f 252 248 249
f 251 248 252
f 251 252 249
f 253 250 292
f 265 251 264
f 254 253 292
f 255 254 292
f 292 256 255
f 257 256 292
f 257 292 258
f 292 259 258
f 292 260 259
f 292 262 260
f 294 266 261
f 262 292 263
f 292 264 263
f 293 265 264
f 293 264 292
f 293 267 265
f 294 295 266
f 293 268 267
f 269 268 293
f 269 293 270
f 293 271 270
f 293 272 271
f 293 273 272
f 293 274 273
f 275 274 293
f 276 275 293
f 277 276 293
f 277 293 278
f 278 293 279
f 293 280 279
f 293 281 280
f 282 281 293
f 283 282 293
f 283 293 284
f 284 293 285
f 285 293 286
f 293 287 286
f 288 287 293
f 289 288 293
f 289 293 294
f 292 290 291
f 294 292 291
f 294 291 315
f 291 297 304
f 291 304 307
f 291 307 309
f 291 309 315
f 294 293 292
f 294 296 295
f 294 298 296
f 294 299 298
f 294 300 299
f 294 302 300
f 294 303 302
f 294 305 303
f 294 308 305
f 294 310 308
f 294 311 310
f 294 312 311
f 294 313 312
f 294 314 313
f 294 315 314
f 304 297 301
f 304 301 307
f 301 306 316
f 307 301 309
f 309 301 315
f 315 301 316
f 316 306 317
f 316 314 315
