# Supplementary material for: Viewpoint Planning for Range Sensors Using Feature Cluster Constrained Spaces for Robot Vision Systems
Source: Sensors (Basel). 2023 Sep 18;23(18):7964. doi: 10.3390/s23187964 (PMC10537344; doi:10.3390/s23187964)
Supplement: Supplementary file 1 [file sensors-23-07964-s001.zip › Academic Example Synthetic/6_GC-Spaces/G1/render/vx3_hull_render_gcs_G1_s1.obj]

# Generated with PyMesh
v 0 27.07329149489075 -50
v 0 34.48457901363358 -45.72109115601211
v 0 38.06037552120318 -43.65660407979946
v 0 73.39745961924302 -50
v 0 103.1841612586313 -32.80263979022813
v 0 113.6758318733345 0
v -0 159.9999999976869 0
v 1.500539382550515 20.85343913198707 -50
v 10.77998995261083 68.99193569670933 -7.921008026095936e-15
v 16.35892540167688 45.86681466431119 -1.202034324471742e-14
v 24.99999999963857 159.9999999976868 -1.836970178266032e-14
v 25 10 -0.03450086175032162
v 25 10 -0.02822600118864827
v 25 10.04382804180623 -0.002921869453767046
v 25 10.04888886815321 -1.836970178292589e-14
v 25 12.16469244143033 -10
v 25 142.6794919219981 -10
v 25 144.4724580293228 -8.96483053528819
v 25 159.9999999976868 -1.836970178292589e-14
v 25.01147478463944 10 -0.0007649856426475857
v 25.01179443944196 10 -1.836825738069093e-14
v 25.0136024227211 9.992505768791144 -1.835197484081993e-14
v 25.51751292625455 10 -0.03450086175032144
v 26.85302926765151 20.85343913198707 -50
v 42.32050807800191 142.6794919219981 -10
v 69.79643038179501 73.39745961924302 -50
v 83.28438056406094 12.16469244143033 -10
v 85.71796838374362 175 8.660254039179886
v 88.88602359434694 175 8.660254039179886
v 97.34354513192682 10 -0.0345008617502971
v 97.39221838816329 9.992505768791144 -9.488150902512658e-15
v 97.70697528266422 210.9670207443431 29.42582314787522
v 106.69873046875 175 45
v 106.69873046875 237.9422863382863 45
v 121.7377665502804 222.9032500282346 36.31720833803911
v 123.349365234375 200 23.83974647521973
v 123.349365234375 201.2916521323285 23.83974647521973
v 123.9335857508289 200.7074316775555 23.50244663839047
v 124.6410175030738 200 23.09401076892054
v 127.0961612754205 212.5320395895446 30.3293871994392
v 128.349365234375 200 32.5
v 128.349365234375 216.2916512436753 32.5
v 138.8527169316649 200 23.09401076892054
v 144.6410162304953 200 23.09401076892054
v 157.6569919978837 186.9840272125589 15.57923537632658
v 169.6410207795085 175 8.660254039179893
v 172.8353075585696 12.16469244143034 -10
v 174.8688509538451 9.992505768791151 0
v 175 10 -0.03450086175025933
v 175 10 0
v 175 12.16469244143034 -10
v 175 142.6794919219981 -10
v 175 144.4724580293228 -8.964830535288186
v 175 159.9999999976868 0
v 175.0000000007461 159.9999999976868 0
v 175.0000000023801 159.9999999976868 0
v 175.0936778901106 9.992505768791151 -0
v 190.5037798621892 159.9999999976868 0
v 200 76.50768280029297 16.44949722290039
v 200 82.49481201171875 0
v 200 123.492317199707 33.55050277709961
v 200 135.7037048339844 0
v 205 100 25
v 205.0001678466797 106.9180221557617 6.234397888183594
v 205.0451049804688 105.578857421875 5.746982097625732
v 205.0509643554688 98.65926361083984 24.51201057434082
v 205.0509643554688 101.3407363891602 25.48798942565918
v 205.056884765625 108.2567901611328 6.721670150756836
v 205.1914672851562 104.2461013793945 5.261899471282959
v 205.2035675048828 97.32535552978516 24.02650833129883
v 205.2035675048828 102.6746444702148 25.97349166870117
v 205.2149505615234 109.5883636474609 7.20632266998291
v 205.4384918212891 102.9265365600586 4.7816162109375
v 205.4570617675781 96.00508117675781 23.54596710205078
v 205.4570617675781 103.9949188232422 26.45403289794922
v 205.4735717773438 110.9059677124023 7.685891628265381
v 205.7849426269531 101.6268615722656 4.308573246002197
v 205.8101348876953 94.70516204833984 23.07283592224121
v 205.8101348876953 105.2948379516602 26.92716407775879
v 205.8314361572266 112.2029113769531 8.157939910888672
v 206.2290649414062 100.3536834716797 3.845174074172974
v 206.2610015869141 93.43222045898438 22.60952377319336
v 206.2610015869141 106.5677795410156 27.39047622680664
v 206.2867126464844 113.4725952148438 8.620068550109863
v 206.7685699462891 99.11347198486328 3.393774271011353
v 206.8073577880859 92.1927490234375 22.15839385986328
v 206.8073577880859 107.8072509765625 27.84160614013672
v 206.8371124267578 114.7085800170898 9.069929122924805
v 207.4007415771484 97.91252899169922 2.956668376922607
v 207.4464263916016 90.99306488037109 21.72174453735352
v 207.4464263916016 109.0069351196289 28.27825546264648
v 207.4798126220703 115.9045715332031 9.505233764648438
v 208.1223602294922 96.75696563720703 2.536077260971069
v 208.1749267578125 89.83927917480469 21.30179977416992
v 208.1749267578125 110.1607208251953 28.69820022583008
v 208.2115631103516 117.0544891357422 9.923771858215332
v 208.9297485351562 95.65264892578125 2.134139060974121
v 208.9891815185547 88.73726654052734 20.90069961547852
v 208.9891815185547 111.2627334594727 29.09930038452148
v 209.0286407470703 118.1525039672852 10.32341575622559
v 209.8188171386719 94.60519409179688 1.752896308898926
v 209.885009765625 87.69264221191406 20.52048873901367
v 209.885009765625 112.3073577880859 29.47951126098633
v 209.9268798828125 119.1930236816406 10.70213413238525
v 210.7850494384766 93.61992645263672 1.394286751747131
v 210.8578643798828 86.71073913574219 20.16310501098633
v 210.8578643798828 113.2892608642578 29.83689498901367
v 210.9017333984375 120.1707611083984 11.05800151824951
v 211.8235168457031 92.70184326171875 1.06013286113739
v 211.9027862548828 85.79655456542969 19.83036804199219
v 211.9027862548828 114.2034454345703 30.16963195800781
v 211.9482421875 121.0807495117188 11.38921070098877
v 212.4842275824099 159.9999999976868 -2.361459688433691e-15
v 212.928955078125 91.85562133789062 0.7521330714225769
v 213.0144500732422 84.95474243164062 19.52397537231445
v 213.0144500732422 115.0452575683594 30.47602462768555
v 213.0610809326172 121.9183654785156 11.69407653808594
v 213.8937534541504 159.9999999976868 -2.348084224752665e-15
v 214.0957489013672 91.08555603027344 0.4718526899814606
v 214.1871795654297 84.18960571289062 19.24548721313477
v 214.1871795654297 115.8103942871094 30.75451278686523
v 214.2346038818359 122.6793441772461 11.97105121612549
v 215.3179626464844 90.39556884765625 0.220716193318367
v 215.4150238037109 83.50502777099609 18.99632263183594
v 215.4150238037109 116.4949722290039 31.00367736816406
v 215.4439216057963 159.9999999976868 -2.322620205293888e-15
v 215.4628295898438 123.3598251342773 12.21872615814209
v 216.5893707275391 89.78915405273438 0
v 216.6916961669922 82.90451049804688 18.77775001525879
v 216.6916961669922 117.0954895019531 31.22224998474121
v 216.7395477294922 123.9563522338867 12.4358434677124
v 217.1383293378709 159.9999999976868 -2.283768594964291e-15
v 218.0107116699219 82.39110565185547 18.59088706970215
v 218.0107116699219 117.6088943481445 31.40911293029785
v 218.0582275390625 124.4658889770508 12.62129878997803
v 218.6522979736328 88.91613006591797 0
v 218.9785215884698 159.9999999976868 -2.230238415019407e-15
v 219.3653564453125 81.96743011474609 18.43668174743652
v 219.3653564453125 118.0325698852539 31.56331825256348
v 219.4122009277344 124.8858413696289 12.77414989471436
v 219.9909829109778 159.9999999976868 -2.194812709891607e-15
v 220.7486877441406 81.63564300537109 18.31592178344727
v 220.7486877441406 118.3643569946289 31.68407821655273
v 220.7934417724609 88.29179382324219 0
v 220.7945709228516 125.2140808105469 12.89361953735352
v 220.9633219138824 159.9999999976868 -2.160790872182455e-15
v 222.1537017822266 81.39744567871094 18.22922325134277
v 222.1537017822266 118.6025543212891 31.77077674865723
v 222.1983032226562 125.4489364624023 12.97910118103027
v 223.0882426364709 159.9999999976868 -2.074296370192501e-15
v 223.5055084228516 87.87520599365234 0
v 223.5732116699219 81.25403594970703 18.17702484130859
v 223.5732116699219 118.745964050293 31.82297515869141
v 223.6162872314453 125.5892181396484 13.03015899658203
v 225 81.20614624023438 18.15959739685059
v 225 118.7938537597656 31.84040260314941
v 225.0413055419922 125.6342163085938 13.04653549194336
v 225.3448664566639 159.9999999976868 -1.96980356933122e-15
v 226.2454681396484 87.85700988769531 0
v 226.4267883300781 81.25403594970703 18.17702484130859
v 226.4267883300781 118.745964050293 31.82297515869141
v 226.4660949707031 125.5836944580078 13.02814674377441
v 226.602540380757 73.39745961924299 -50
v 227.720328830187 159.9999999976868 -1.846618358631075e-15
v 227.8462982177734 81.39744567871094 18.22922325134277
v 227.8462982177734 118.6025543212891 31.77077674865723
v 227.8834533691406 125.4379043579102 12.97508525848389
v 228.6953430175781 88.18215179443359 0
v 229.2513122558594 81.63564300537109 18.31592178344727
v 229.2513122558594 118.3643569946289 31.68407821655273
v 229.2861480712891 125.1976013183594 12.88762187957764
v 230.1968195657564 159.9999999976868 -1.70438272577598e-15
v 230.6346435546875 81.96743011474609 18.43668174743652
v 230.6346435546875 118.0325698852539 31.56331825256348
v 230.6670684814453 124.8639984130859 12.76620101928711
v 231.0998992919922 88.82977294921875 0
v 231.9892883300781 82.39110565185547 18.59088706970215
v 231.9892883300781 117.6088943481445 31.40911293029785
v 232.0191802978516 124.4387969970703 12.6114387512207
v 233.3083038330078 82.90451049804688 18.77775001525879
v 233.3083038330078 117.0954895019531 31.22224998474121
v 233.3356170654297 123.9241485595703 12.42412281036377
v 233.4106292724609 89.78915405273438 0
v 234.5849761962891 83.50502777099609 18.99632263183594
v 234.5849761962891 116.4949722290039 31.00367736816406
v 234.6096801757812 123.3226776123047 12.20520401000977
v 234.6775207519531 90.39321899414062 0.2198616415262222
v 235.8128204345703 84.18960571289062 19.24548721313477
v 235.8128204345703 115.8103942871094 30.75451278686523
v 235.8349151611328 122.6374282836914 11.95579624176025
v 235.8955993652344 91.08026885986328 0.4699281454086304
v 236.0826617102444 159.9999999976868 -1.704382725775979e-15
v 236.9855499267578 84.95474243164062 19.52397537231445
v 236.9855499267578 115.0452575683594 30.47602462768555
v 237.0050811767578 121.8719024658203 11.67716598510742
v 237.0586853027344 91.84683990478516 0.748937726020813
v 237.3991396169774 159.9999999976868 -1.543160130486758e-15
v 238.0972137451172 85.79655456542969 19.83036804199219
v 238.0972137451172 114.2034454345703 30.16963195800781
v 238.1142272949219 121.0299758911133 11.37073040008545
v 238.1609344482422 92.68906402587891 1.055482625961304
v 238.8661163307407 159.9999999976868 -1.363508333571479e-15
v 239.1421356201172 86.71073913574219 20.16310501098633
v 239.1421356201172 113.2892608642578 29.83689498901367
v 239.1567230224609 120.1159362792969 11.03804588317871
v 239.1967926025391 93.60269165039062 1.388016104698181
v 240.114990234375 87.69264221191406 20.52048873901367
v 240.114990234375 112.3073577880859 29.47951126098633
v 240.1272735595703 119.1344223022461 10.68080425262451
v 240.1609954833984 94.58311462402344 1.744860291481018
v 240.4745138269457 159.9999999976868 -1.166534863874542e-15
v 241.0108184814453 88.73726654052734 20.90069961547852
v 241.0108184814453 111.2627334594727 29.09930038452148
v 241.0209503173828 118.0904235839844 10.30082130432129
v 241.0487060546875 95.62538146972656 2.124214649200439
v 241.8250732421875 89.83927917480469 21.30179977416992
v 241.8250732421875 110.1607208251953 28.69820022583008
v 241.8331909179688 116.9892501831055 9.900026321411133
v 241.8554534912109 96.72423553466797 2.524165153503418
v 242.2105682957888 159.9999999976868 -9.539302745494449e-16
v 242.5535736083984 90.99306488037109 21.72174453735352
v 242.5535736083984 109.0069351196289 28.27825546264648
v 242.5598754882812 115.8364944458008 9.48045825958252
v 242.5771484375 97.87413787841797 2.942693710327148
v 243.1926422119141 92.1927490234375 22.15839385986328
v 243.1926422119141 107.8072509765625 27.84160614013672
v 243.1973114013672 114.6380233764648 9.044248580932617
v 243.2101440429688 99.06927490234375 3.377688646316528
v 243.7389984130859 93.43222045898438 22.60952377319336
v 243.7389984130859 106.5677795410156 27.39047622680664
v 243.7422790527344 113.3999176025391 8.593615531921387
v 243.7512664794922 100.3036270141602 3.826955080032349
v 244.0557400919758 159.9999999976868 -7.279615772779307e-16
v 244.1898651123047 94.70516204833984 23.07283592224121
v 244.1898651123047 105.2948379516602 26.92716407775879
v 244.1919708251953 112.1284713745117 8.130846977233887
v 244.1977691650391 101.5709533691406 4.288226127624512
v 244.5429382324219 96.00508117675781 23.54596710205078
v 244.5429382324219 103.9949188232422 26.45403289794922
v 244.5441284179688 110.8301544189453 7.658297538757324
v 244.5474090576172 102.864875793457 4.759174346923828
v 244.7964324951172 97.32535552978516 24.02650833129883
v 244.7964324951172 102.6746444702148 25.97349166870117
v 244.7969665527344 109.5115585327148 7.178367137908936
v 244.7984313964844 104.1788558959961 5.237423419952393
v 244.9490356445312 98.65926361083984 24.51201057434082
v 244.9490356445312 101.3407363891602 25.48798942565918
v 244.9491729736328 108.1793823242188 6.693495750427246
v 244.9495391845703 105.5062637329102 5.720560550689697
v 245 100 25
v 245 106.8404006958008 6.20614767074585
v 245.9871587839814 159.9999999976868 -4.914307116215234e-16
v 247.9783020341808 159.9999999976868 -2.475861418771724e-16
v 250 76.50768280029297 16.44949722290039
v 250 82.49481201171875 -0
v 250 123.492317199707 33.55050277709961
v 250 135.7037048339844 0
v 250 159.9999999976868 -1.650342158566836e-29
v 252.0216979658192 159.9999999976868 2.475861418771724e-16
v 254.0128412160186 159.9999999976868 4.914307116215234e-16
v 255.9442449335309 159.9999999976868 7.279615772779307e-16
v 257.7894317042112 159.9999999976868 9.539302745494449e-16
v 259.5254716761641 159.9999999976868 1.166534863874542e-15
v 261.1338836692593 159.9999999976868 1.363508333571479e-15
v 262.6008603830226 159.9999999976868 1.543160130486758e-15
v 263.9173382897555 159.9999999976868 1.70438272577598e-15
v 265.0787728142901 159.9999999976868 1.846618358631075e-15
v 266.0846676697728 159.9999999976868 1.96980356933122e-15
v 266.937922737142 159.9999999976868 2.074296370192501e-15
v 267.6442043882676 159.9999999976868 2.160790872182455e-15
v 268.2112890381352 159.9999999976868 2.230238415019407e-15
v 272.098109711594 159.9999999976868 2.706236394079926e-15
v 273.1701361908715 159.9999999976868 2.837523089696348e-15
v 274.1312536986286 159.9999999976868 2.955225275604411e-15
v 274.9815907200815 159.9999999976868 3.059363722950147e-15
v 279.1465608680129 20.85343913198709 -50
v 280.5074101098153 159.9999999976868 3.294301264797047e-15
v 281.9256178209939 159.9999999976868 3.418865242807686e-15
v 283.2548760061125 159.9999999976868 3.531246704873321e-15
v 284.4926589121385 159.9999999976868 3.631361116584201e-15
v 285.6371282142092 159.9999999976868 3.719189866769718e-15
v 286.6869297112785 159.9999999976868 3.794772675141052e-15
v 287.6411863296985 159.9999999976868 3.858205282978324e-15
v 288.4995900086311 159.9999999976868 3.909633412526168e-15
v 289.2621975017868 159.9999999976868 3.949247233076333e-15
v 289.9294993411039 159.9999999976868 3.977277208595072e-15
v 290.5023441927156 159.9999999976868 3.993988890291737e-15
v 290.9818794186259 159.9999999976868 3.999676095765172e-15
v 291.3696050296439 159.9999999976868 3.99465903704608e-15
v 291.6672124024321 159.9999999976868 3.979278714914075e-15
v 291.8766471828136 159.9999999976868 3.953892423407699e-15
v 292.0000000001156 159.9999999976868 3.918869758809291e-15
v 293.9435550399389 9.992505768791165 0
v 298.7826261441927 9.992505768791165 2.057395274568527e-16
v 298.8711976987896 9.992505768791165 2.135189416373082e-16
v 298.9542140743096 9.992505768791165 2.20537519187385e-16
v 299.0315175294918 9.992505768791165 2.26789980665976e-16
v 299.1029932551376 9.992505768791165 2.322751637466459e-16
v 299.1685566771107 9.992505768791165 2.369955490509141e-16
v 299.2281530193894 9.992505768791165 2.409571159243677e-16
v 299.2817630426008 9.992505768791165 2.441689651818202e-16
v 299.3293902911932 9.992505768791165 2.466429734966771e-16
v 299.3710654004369 9.992505768791165 2.483935340721404e-16
v 299.4068413722147 9.992505768791165 2.494372314206562e-16
v 299.4367898629104 9.992505768791165 2.497924153800464e-16
v 299.4610045529407 9.992505768791165 2.494790842038362e-16
v 299.479591074125 9.992505768791165 2.485185344686352e-16
v 299.4926709381948 9.992505768791165 2.46933080316577e-16
v 299.5003747115604 9.992505768791165 2.447458042038077e-16
v 300 9.992505768791165 0
v 300 20.12485670654171 -46.64585721557638
v 300 20.85343913198709 -50
v 300 73.39745961924297 -50
v 300 103.1841612586312 -32.80263979022813
v 300 159.9999999976868 0
f 1 2 4
f 8 2 1
f 4 8 1
f 4 2 3
f 3 2 10
f 13 2 8
f 10 2 13
f 3 5 4
f 5 3 6
f 9 6 3
f 9 3 10
f 5 26 4
f 4 24 8
f 4 26 24
f 5 6 7
f 5 7 17
f 5 17 25
f 5 25 52
f 5 52 26
f 6 11 7
f 9 11 6
f 18 7 11
f 17 7 18
f 16 12 8
f 12 22 8
f 22 13 8
f 24 16 8
f 9 10 19
f 11 9 19
f 14 10 13
f 15 10 14
f 10 15 19
f 18 11 19
f 14 13 12
f 12 13 20
f 12 16 14
f 23 12 20
f 23 22 12
f 22 20 13
f 18 15 14
f 17 14 16
f 18 14 17
f 18 19 15
f 17 16 25
f 24 27 16
f 16 27 25
f 21 20 22
f 20 21 23
f 31 21 22
f 23 21 30
f 21 50 30
f 50 21 31
f 31 22 23
f 30 31 23
f 26 163 24
f 311 27 24
f 163 276 24
f 311 24 276
f 27 47 25
f 52 25 47
f 52 141 26
f 26 141 314
f 163 26 314
f 311 47 27
f 29 33 28
f 45 29 28
f 28 33 32
f 39 28 32
f 45 28 39
f 46 33 29
f 29 45 46
f 48 31 30
f 49 48 30
f 30 50 49
f 50 31 48
f 33 34 32
f 34 35 32
f 32 35 42
f 38 32 37
f 37 32 40
f 38 39 32
f 32 42 40
f 35 34 33
f 41 35 33
f 41 33 45
f 45 33 46
f 42 35 41
f 38 37 36
f 37 41 36
f 38 36 39
f 36 41 39
f 40 41 37
f 39 41 43
f 39 43 45
f 40 42 41
f 41 44 43
f 44 41 45
f 43 44 45
f 47 51 52
f 51 47 311
f 57 48 49
f 50 48 57
f 49 50 51
f 310 49 51
f 293 57 49
f 49 294 293
f 49 295 294
f 49 296 295
f 49 297 296
f 49 298 297
f 49 299 298
f 49 300 299
f 49 301 300
f 49 302 301
f 49 303 302
f 49 304 303
f 49 305 304
f 49 306 305
f 49 307 306
f 49 308 307
f 49 309 308
f 310 309 49
f 51 50 52
f 52 50 53
f 50 54 53
f 50 55 54
f 60 55 50
f 57 255 50
f 50 255 60
f 310 51 311
f 52 53 141
f 55 53 54
f 56 53 55
f 58 53 56
f 113 53 58
f 118 53 113
f 126 53 118
f 132 53 126
f 137 53 132
f 141 53 137
f 55 60 56
f 56 62 58
f 60 62 56
f 57 293 255
f 62 113 58
f 60 59 61
f 255 59 60
f 63 61 59
f 66 63 59
f 70 66 59
f 74 70 59
f 78 74 59
f 82 78 59
f 86 82 59
f 90 86 59
f 94 90 59
f 98 94 59
f 102 98 59
f 106 102 59
f 106 59 110
f 110 59 115
f 115 59 120
f 120 59 124
f 124 59 129
f 129 59 133
f 133 59 138
f 138 59 142
f 142 59 147
f 147 59 152
f 152 59 155
f 155 59 254
f 255 254 59
f 60 61 62
f 62 61 257
f 67 61 63
f 71 61 67
f 75 61 71
f 79 61 75
f 83 61 79
f 87 61 83
f 91 61 87
f 95 61 91
f 99 61 95
f 103 61 99
f 107 61 103
f 61 107 111
f 61 111 116
f 61 116 121
f 61 121 125
f 61 125 130
f 61 130 134
f 61 134 139
f 61 139 143
f 61 143 148
f 61 148 153
f 61 153 156
f 61 156 256
f 61 256 257
f 62 118 113
f 62 126 118
f 62 132 126
f 62 137 132
f 62 141 137
f 62 146 141
f 62 150 146
f 62 158 150
f 164 158 62
f 172 164 62
f 257 172 62
f 63 65 64
f 67 63 64
f 63 66 65
f 68 64 65
f 67 64 68
f 66 69 65
f 157 68 65
f 65 69 167
f 157 65 167
f 66 70 69
f 71 67 68
f 71 68 72
f 76 72 68
f 80 76 68
f 96 80 68
f 104 96 68
f 117 104 68
f 127 117 68
f 127 68 154
f 154 68 157
f 70 73 69
f 167 69 73
f 70 74 73
f 75 71 72
f 75 72 76
f 74 77 73
f 73 77 89
f 167 73 89
f 74 78 77
f 79 75 76
f 79 76 80
f 78 81 77
f 77 81 85
f 77 85 89
f 78 82 81
f 83 79 80
f 83 80 84
f 96 84 80
f 82 85 81
f 82 86 85
f 87 83 84
f 87 84 88
f 96 88 84
f 86 89 85
f 86 90 89
f 91 87 88
f 91 88 92
f 96 92 88
f 90 93 89
f 89 93 97
f 89 97 109
f 167 89 109
f 90 94 93
f 95 91 92
f 95 92 96
f 94 97 93
f 94 98 97
f 99 95 96
f 99 96 100
f 104 100 96
f 98 101 97
f 97 101 109
f 98 102 101
f 103 99 100
f 103 100 104
f 102 105 101
f 101 105 109
f 102 106 105
f 107 103 104
f 107 104 108
f 108 104 112
f 112 104 117
f 106 109 105
f 106 110 109
f 111 107 108
f 111 108 112
f 110 114 109
f 209 109 114
f 179 167 109
f 182 179 109
f 195 182 109
f 205 195 109
f 205 109 209
f 110 115 114
f 116 111 112
f 116 112 117
f 115 119 114
f 114 119 128
f 209 114 128
f 115 120 119
f 121 116 117
f 121 117 122
f 122 117 127
f 120 123 119
f 119 123 128
f 120 124 123
f 125 121 122
f 125 122 127
f 124 128 123
f 124 129 128
f 130 125 127
f 130 127 131
f 131 127 154
f 129 133 128
f 133 136 128
f 136 183 128
f 209 128 183
f 134 130 131
f 134 131 135
f 135 131 140
f 140 131 154
f 133 138 136
f 139 134 135
f 139 135 140
f 138 144 136
f 144 183 136
f 138 142 144
f 143 139 140
f 143 140 145
f 145 140 149
f 149 140 154
f 314 141 146
f 142 147 144
f 148 143 145
f 147 151 144
f 151 159 144
f 159 168 144
f 168 176 144
f 176 183 144
f 148 145 149
f 314 146 150
f 147 152 151
f 153 148 149
f 153 149 154
f 314 150 158
f 152 155 151
f 155 159 151
f 156 153 154
f 156 154 157
f 155 160 159
f 160 155 254
f 161 156 157
f 156 161 256
f 161 157 162
f 162 157 167
f 314 158 164
f 160 165 159
f 165 168 159
f 165 160 254
f 166 161 162
f 161 166 256
f 166 162 167
f 163 313 276
f 163 314 313
f 314 164 172
f 165 169 168
f 169 165 254
f 170 166 167
f 166 170 256
f 170 167 171
f 171 167 175
f 175 167 179
f 169 176 168
f 169 173 176
f 173 169 254
f 174 170 171
f 170 174 256
f 174 171 175
f 257 192 172
f 314 172 192
f 173 177 176
f 177 173 254
f 178 174 175
f 174 178 256
f 178 175 179
f 177 183 176
f 177 180 183
f 180 177 254
f 181 178 179
f 178 181 256
f 181 179 182
f 180 184 183
f 184 180 254
f 185 181 182
f 181 185 256
f 185 182 186
f 186 182 195
f 184 187 183
f 183 187 196
f 183 196 206
f 215 183 206
f 236 209 183
f 228 183 215
f 228 237 183
f 248 236 183
f 237 249 183
f 249 248 183
f 184 188 187
f 188 184 254
f 189 185 186
f 185 189 256
f 189 186 190
f 190 186 195
f 188 191 187
f 187 191 196
f 188 193 191
f 193 188 254
f 194 189 190
f 189 194 256
f 194 190 195
f 193 196 191
f 257 197 192
f 314 192 197
f 193 198 196
f 198 193 254
f 199 194 195
f 194 199 256
f 199 195 200
f 200 195 205
f 198 201 196
f 196 201 206
f 257 202 197
f 314 197 202
f 198 203 201
f 203 198 254
f 204 199 200
f 256 199 204
f 204 200 205
f 203 206 201
f 257 211 202
f 314 202 211
f 203 207 206
f 207 203 254
f 208 204 205
f 256 204 208
f 208 205 209
f 207 210 206
f 210 215 206
f 207 212 210
f 212 207 254
f 213 208 209
f 256 208 213
f 213 209 214
f 214 209 218
f 218 209 236
f 212 215 210
f 257 220 211
f 314 211 220
f 212 216 215
f 216 212 254
f 217 213 214
f 256 213 217
f 217 214 218
f 216 219 215
f 219 224 215
f 224 228 215
f 216 221 219
f 221 216 254
f 222 217 218
f 256 217 222
f 222 218 223
f 223 218 227
f 227 218 236
f 221 224 219
f 257 233 220
f 314 220 233
f 221 225 224
f 225 221 254
f 226 222 223
f 256 222 226
f 226 223 227
f 225 228 224
f 225 229 228
f 229 225 254
f 230 226 227
f 256 226 230
f 230 227 231
f 231 227 236
f 229 232 228
f 232 237 228
f 229 234 232
f 234 229 254
f 235 230 231
f 256 230 235
f 235 231 236
f 234 237 232
f 257 252 233
f 314 233 252
f 234 238 237
f 238 234 254
f 239 235 236
f 256 235 239
f 239 236 240
f 240 236 248
f 238 241 237
f 241 249 237
f 238 242 241
f 242 238 254
f 243 239 240
f 256 239 243
f 243 240 244
f 244 240 248
f 242 245 241
f 245 249 241
f 242 246 245
f 246 242 254
f 247 243 244
f 256 243 247
f 247 244 248
f 246 249 245
f 246 250 249
f 250 246 254
f 250 247 248
f 256 247 250
f 251 248 249
f 250 248 251
f 250 251 249
f 256 250 254
f 257 253 252
f 314 252 253
f 257 258 253
f 314 253 258
f 256 254 255
f 257 256 255
f 257 255 272
f 255 273 272
f 255 274 273
f 255 275 274
f 255 293 275
f 257 259 258
f 257 260 259
f 257 261 260
f 257 262 261
f 257 263 262
f 257 264 263
f 257 265 264
f 257 266 265
f 257 267 266
f 257 268 267
f 257 269 268
f 257 270 269
f 257 271 270
f 257 272 271
f 314 258 259
f 314 259 260
f 314 260 261
f 262 314 261
f 314 262 263
f 264 314 263
f 265 314 264
f 314 265 266
f 314 266 267
f 268 314 267
f 269 314 268
f 270 314 269
f 271 314 270
f 272 314 271
f 314 272 273
f 274 314 273
f 314 274 275
f 275 293 277
f 314 275 277
f 311 276 312
f 276 313 312
f 277 294 278
f 314 277 278
f 293 294 277
f 278 295 279
f 314 278 279
f 294 295 278
f 279 296 280
f 314 279 280
f 295 296 279
f 280 297 281
f 314 280 281
f 296 297 280
f 281 298 282
f 314 281 282
f 297 298 281
f 282 299 283
f 314 282 283
f 298 299 282
f 283 300 284
f 314 283 284
f 299 300 283
f 284 301 285
f 314 284 285
f 300 301 284
f 285 302 286
f 314 285 286
f 301 302 285
f 286 303 287
f 314 286 287
f 302 303 286
f 287 304 288
f 314 287 288
f 303 304 287
f 288 305 289
f 314 288 289
f 288 304 305
f 289 306 290
f 314 289 290
f 289 305 306
f 290 307 291
f 314 290 291
f 306 307 290
f 291 308 292
f 314 291 292
f 307 308 291
f 308 309 292
f 292 309 315
f 314 292 315
f 315 309 310
f 314 310 311
f 315 310 314
f 312 313 311
f 313 314 311
