# Supplementary material for: Viewpoint Planning for Range Sensors Using Feature Cluster Constrained Spaces for Robot Vision Systems
Source: Sensors (Basel). 2023 Sep 18;23(18):7964. doi: 10.3390/s23187964 (PMC10537344; doi:10.3390/s23187964)
Supplement: Supplementary file 1 [file sensors-23-07964-s001.zip › Academic Example Synthetic/6_GC-Spaces/G1/render/vx4_hull_render_gcs_G1_s1.obj]

# Generated with PyMesh
v 0 -0 -50
v 0 0 -5.773502689135492
v -0 9.999999995218211 0
v -0 159.9891090598949 0
v -0 181.6927421637379 -19.71787630604369
v -0 182.5571256352704 -20.50317369340367
v -0 215.0245316555591 -50
v 1.562499999252845 9.999999995218211 -1.148106360883868e-15
v 7.843312393462931 9.9999999952182 -5.763172386329629e-15
v 24.99829829060859 159.989109059895 -1.836845138716424e-14
v 24.99999998804545 9.999999995218179 -1.836970177414183e-14
v 25 10 -10
v 25 10 -1.836970178292589e-14
v 25 159.989109059895 -1.836970178292589e-14
v 25 160 -10
v 25 160 -0.009894482127499698
v 25.11906462606989 0 -5.773502689135492
v 25.14841723191222 160 -0.009894482127499677
v 60.47467392807044 215.0245316555591 -50
v 84.97546834444086 215.0245316555591 -50
v 174.9999999163185 9.999999995218204 0
v 175 10 -10
v 175 10 0
v 175 159.989109059895 -0
v 175 160 -10
v 175 160 -0.009894482127478618
v 175.0000000597724 9.999999995218204 0
v 175.0035129713209 159.989109059895 0
v 175.0112063794404 159.989109059895 0
v 190.50803659113 159.989109059895 0
v 200 76.50768280029297 16.44949722290039
v 200 82.49481201171875 0
v 200 123.1835049922362 33.438104344236
v 200 123.2647619895501 33.36428189182118
v 200 123.7059998155353 32.96341477281409
v 200 135.7037048339844 0
v 200.0657262127115 123.1835049922362 33.438104344236
v 200.0704148178661 123.1835049772388 33.43810435786116
v 200.0771904352948 123.1835049822608 33.43810435329864
v 200.0864324237945 123.1835049723328 33.43810436231828
v 200.0985983076249 123.1835049790655 33.43810435620161
v 200.1142408609789 123.1835049870029 33.43810434899039
v 200.1340252644275 123.1835049977395 33.43810433923619
v 200.1587495120386 123.1835049969169 33.4381043399835
v 200.1893634671339 123.183504975855 33.43810435911831
v 200.2269880385161 123.1835049658752 33.43810436818505
v 200.2729211253301 123.1835049899299 33.43810434633119
v 200.3286310553299 123.1835049827004 33.43810435289926
v 200.3957128748426 123.1835049542784 33.43810437872078
v 200.4757893381986 123.1835050033326 33.43810433415477
v 200.5703226471418 123.1835049660671 33.43810436801074
v 200.6803076393551 123.1835050110663 33.43810432712866
v 200.8058057615721 123.1835049278405 33.43810440273975
v 200.8749317531633 123.7059998155353 32.96341477281409
v 200.9453558258298 123.1835049678265 33.43810436641228
v 201.0953362292808 123.1835049631171 33.43810437069085
v 201.2495120506392 123.1835049918963 33.43810434454473
v 201.3991139690854 123.1835049020621 33.43810442615961
v 201.533745879665 123.1835048202875 33.43810450045233
v 201.6431554226295 123.1835049725324 33.43810436213697
v 205 100 25
v 205.0001678466797 106.9180221557617 6.234397888183594
v 205.0451049804688 105.578857421875 5.746982097625732
v 205.0509643554688 98.65926361083984 24.51201057434082
v 205.0509643554688 101.3407363891602 25.48798942565918
v 205.056884765625 108.2567901611328 6.721670150756836
v 205.1914672851562 104.2461013793945 5.261899471282959
v 205.2035675048828 97.32535552978516 24.02650833129883
v 205.2035675048828 102.6746444702148 25.97349166870117
v 205.2149505615234 109.5883636474609 7.20632266998291
v 205.4384918212891 102.9265365600586 4.7816162109375
v 205.4570617675781 96.00508117675781 23.54596710205078
v 205.4570617675781 103.9949188232422 26.45403289794922
v 205.4735717773438 110.9059677124023 7.685891628265381
v 205.7849426269531 101.6268615722656 4.308573246002197
v 205.8101348876953 94.70516204833984 23.07283592224121
v 205.8101348876953 105.2948379516602 26.92716407775879
v 205.8314361572266 112.2029113769531 8.157939910888672
v 206.2290649414062 100.3536834716797 3.845174074172974
v 206.2610015869141 93.43222045898438 22.60952377319336
v 206.2610015869141 106.5677795410156 27.39047622680664
v 206.2867126464844 113.4725952148438 8.620068550109863
v 206.7685699462891 99.11347198486328 3.393774271011353
v 206.8073577880859 92.1927490234375 22.15839385986328
v 206.8073577880859 107.8072509765625 27.84160614013672
v 206.8371124267578 114.7085800170898 9.069929122924805
v 207.4007415771484 97.91252899169922 2.956668376922607
v 207.4464263916016 90.99306488037109 21.72174453735352
v 207.4464263916016 109.0069351196289 28.27825546264648
v 207.4798126220703 115.9045715332031 9.505233764648438
v 208.1223602294922 96.75696563720703 2.536077260971069
v 208.1749267578125 89.83927917480469 21.30179977416992
v 208.1749267578125 110.1607208251953 28.69820022583008
v 208.2115631103516 117.0544891357422 9.923771858215332
v 208.9297485351562 95.65264892578125 2.134139060974121
v 208.9891815185547 88.73726654052734 20.90069961547852
v 208.9891815185547 111.2627334594727 29.09930038452148
v 209.0286407470703 118.1525039672852 10.32341575622559
v 209.8188171386719 94.60519409179688 1.752896308898926
v 209.885009765625 87.69264221191406 20.52048873901367
v 209.885009765625 112.3073577880859 29.47951126098633
v 209.9268798828125 119.1930236816406 10.70213413238525
v 210.7850494384766 93.61992645263672 1.394286751747131
v 210.8578643798828 86.71073913574219 20.16310501098633
v 210.8578643798828 113.2892608642578 29.83689498901367
v 210.9017333984375 120.1707611083984 11.05800151824951
v 211.8235168457031 92.70184326171875 1.06013286113739
v 211.9027862548828 85.79655456542969 19.83036804199219
v 211.9027862548828 114.2034454345703 30.16963195800781
v 211.9482421875 121.0807495117188 11.38921070098877
v 212.4786314639456 159.989109059895 -2.360401152126349e-15
v 212.928955078125 91.85562133789062 0.7521330714225769
v 213.0144500732422 84.95474243164062 19.52397537231445
v 213.0144500732422 115.0452575683594 30.47602462768555
v 213.0610809326172 121.9183654785156 11.69407653808594
v 213.8875255085503 159.989109059895 -2.347031684064899e-15
v 214.0957489013672 91.08555603027344 0.4718526899814606
v 214.1871795654297 84.18960571289062 19.24548721313477
v 214.1871795654297 115.8103942871094 30.75451278686523
v 214.2346038818359 122.6793441772461 11.97105121612549
v 215.3179626464844 90.39556884765625 0.220716193318367
v 215.4150238037109 83.50502777099609 18.99632263183594
v 215.4150238037109 116.4949722290039 31.00367736816406
v 215.4369987894436 159.989109059895 -2.321579078982263e-15
v 215.4628295898438 123.3598251342773 12.21872615814209
v 216.5893707275391 89.78915405273438 0
v 216.6916961669922 82.90451049804688 18.77775001525879
v 216.6916961669922 117.0954895019531 31.22224998474121
v 216.7395477294922 123.9563522338867 12.4358434677124
v 217.1306469946405 159.989109059895 -2.282744884084459e-15
v 218.0107116699219 82.39110565185547 18.59088706970215
v 218.0107116699219 117.6088943481445 31.40911293029785
v 218.0582275390625 124.4658889770508 12.62129878997803
v 218.6522979736328 88.91613006591797 0
v 218.9700143697104 159.989109059895 -2.229238699314799e-15
v 219.3653564453125 81.96743011474609 18.43668174743652
v 219.3653564453125 118.0325698852539 31.56331825256348
v 219.4122009277344 124.8858413696289 12.77414989471436
v 220.7486877441406 81.63564300537109 18.31592178344727
v 220.7486877441406 118.3643569946289 31.68407821655273
v 220.7934417724609 88.29179382324219 0
v 220.7945709228516 125.2140808105469 12.89361953735352
v 220.9539249982894 159.989109059895 -2.159822286691887e-15
v 222.1537017822266 81.39744567871094 18.22922325134277
v 222.1537017822266 118.6025543212891 31.77077674865723
v 222.1983032226562 125.4489364624023 12.97910118103027
v 222.4547138271802 170.9961935790278 -10
v 223.0778932143642 159.989109059895 -2.073366556302055e-15
v 223.5055084228516 87.87520599365234 0
v 223.5732116699219 81.25403594970703 18.17702484130859
v 223.5732116699219 118.745964050293 31.82297515869141
v 223.6162872314453 125.5892181396484 13.03015899658203
v 223.7813511179464 169.7976148624726 -8.911084298052025
v 223.9450988769531 169.6496734619141 -10
v 223.9450988769531 169.6496734619141 -8.776678679287688
v 225 81.20614624023438 18.15959739685059
v 225 118.7938537597656 31.84040260314941
v 225.0413055419922 125.6342163085938 13.04653549194336
v 225.1616356093841 170.9961935790278 -10
v 225.1799426818408 168.6427962070267 -7.861924864926394
v 225.3335054914606 159.989109059895 -1.968920594869839e-15
v 225.5157623291016 168.3689727783203 -10
v 225.5157623291016 168.3689727783203 -7.613154694923256
v 225.9533427348944 168.047652385997 -7.321233258538518
v 226.2454681396484 87.85700988769531 0
v 226.4267883300781 81.25403594970703 18.17702484130859
v 226.4267883300781 118.745964050293 31.82297515869141
v 226.4660949707031 125.5836944580078 13.02814674377441
v 227.1492767333984 167.1694641113281 -10
v 227.1492767333984 167.1694641113281 -6.523394127620293
v 227.7079030519017 159.989109059895 -1.845790602566473e-15
v 227.8039038867884 166.7380281125999 -6.13143202541392
v 227.8462982177734 81.39744567871094 18.22922325134277
v 227.8462982177734 118.6025543212891 31.77077674865723
v 227.8834533691406 125.4379043579102 12.97508525848389
v 228.6953430175781 88.18215179443359 0
v 228.8414459228516 166.0542297363281 -10
v 228.8414459228516 166.0542297363281 -5.51019724241289
v 229.2513122558594 81.63564300537109 18.31592178344727
v 229.2513122558594 118.3643569946289 31.68407821655273
v 229.2861480712891 125.1976013183594 12.88762187957764
v 229.7215812038169 165.5361235931862 -5.03949481231763
v 230.1832836879121 159.989109059895 -1.703618727556711e-15
v 230.2695638157824 170.9961935790278 -10
v 230.5879211425781 165.0261383056641 -10
v 230.5879211425781 165.0261383056641 -4.576170226560505
v 230.6346435546875 81.96743011474609 18.43668174743652
v 230.6346435546875 118.0325698852539 31.56331825256348
v 230.6670684814453 124.8639984130859 12.76620101928711
v 230.7868550659715 170.9961935790278 -10
v 231.0998992919922 88.82977294921875 0
v 231.653004821625 164.4697792614729 -4.070714814435668
v 231.9892883300781 82.39110565185547 18.59088706970215
v 231.9892883300781 117.6088943481445 31.40911293029785
v 232.0191802978516 124.4387969970703 12.6114387512207
v 232.3842315673828 164.0878143310547 -10
v 232.3842315673828 164.0878143310547 -3.723697464151574
v 233.0210140291979 163.7952321882177 -3.457884893776146
v 233.3063482338454 170.9961935790278 -10
v 233.3083038330078 82.90451049804688 18.77775001525879
v 233.3083038330078 117.0954895019531 31.22224998474121
v 233.3356170654297 123.9241485595703 12.42412281036377
v 233.4106292724609 89.78915405273438 0
v 234.2257690429688 163.2416839599609 -10
v 234.2257690429688 163.2416839599609 -2.954983124198082
v 234.5849761962891 83.50502777099609 18.99632263183594
v 234.5849761962891 116.4949722290039 31.00367736816406
v 234.6096801757812 123.3226776123047 12.20520401000977
v 234.6775207519531 90.39321899414062 0.2198616415262222
v 234.7463476316806 163.0337395306707 -2.766064406504234
v 235.4095805399999 9.9999999952182 0
v 235.4095805399999 0 -5.773502689135485
v 235.8128204345703 84.18960571289062 19.24548721313477
v 235.8128204345703 115.8103942871094 30.75451278686523
v 235.8349151611328 122.6374282836914 11.95579624176025
v 235.8955993652344 91.08026885986328 0.4699281454086304
v 236.088900227867 159.989109059895 -1.703618727556711e-15
v 236.1077880859375 162.4899139404297 -10
v 236.1077880859375 162.4899139404297 -2.271995709842807
v 236.5189991735928 162.3493578693314 -2.144299705642945
v 236.9855499267578 84.95474243164062 19.52397537231445
v 236.9855499267578 115.0452575683594 30.47602462768555
v 237.0050811767578 121.8719024658203 11.67716598510742
v 237.0586853027344 91.84683990478516 0.748937726020813
v 237.3595421907872 -0 -10.44007630153546
v 237.4047880166873 159.989109059895 -1.542468401115233e-15
v 238.0172745147518 170.9961935790278 -10
v 238.0254821777344 161.8344268798828 -10
v 238.0254821777344 161.8344268798828 -1.676481921057513
v 238.0972137451172 85.79655456542969 19.83036804199219
v 238.0972137451172 114.2034454345703 30.16963195800781
v 238.1142272949219 121.0299758911133 11.37073040008545
v 238.1609344482422 92.68906402587891 1.055482625961304
v 238.3363824547718 161.7454670986757 -1.59566144488831
v 238.6257252909224 170.9961935790278 -10
v 238.8711071506829 159.989109059895 -1.362897134030992e-15
v 239.1421356201172 86.71073913574219 20.16310501098633
v 239.1421356201172 113.2892608642578 29.83689498901367
v 239.1567230224609 120.1159362792969 11.03804588317871
v 239.1967926025391 93.60269165039062 1.388016104698181
v 239.2926088460391 170.9961935790278 -10
v 239.9738922119141 161.2769165039062 -10
v 239.9738922119141 161.2769165039062 -1.169980517341132
v 240.114990234375 87.69264221191406 20.52048873901367
v 240.114990234375 112.3073577880859 29.47951126098633
v 240.1272735595703 119.1344223022461 10.68080425262451
v 240.1609954833984 94.58311462402344 1.744860291481018
v 240.1956368810919 161.2254596198468 -1.123231640315615
v 240.4787836745356 159.989109059895 -1.166011958692956e-15
v 241.0108184814453 88.73726654052734 20.90069961547852
v 241.0108184814453 111.2627334594727 29.09930038452148
v 241.0209503173828 118.0904235839844 10.30082130432129
v 241.0487060546875 95.62538146972656 2.124214649200439
v 241.5969772290737 170.9961935790278 -10
v 241.8250732421875 89.83927917480469 21.30179977416992
v 241.8250732421875 110.1607208251953 28.69820022583008
v 241.8331909179688 116.9892501831055 9.900026321411133
v 241.8554534912109 96.72423553466797 2.524165153503418
v 241.9480590820312 160.8188018798828 -10
v 241.9480590820312 160.8188018798828 -0.753780729625203
v 242.0936948228616 160.7926998930593 -0.7300669235050401
v 242.2140599481396 159.989109059895 -9.535026704555752e-16
v 242.5535736083984 90.99306488037109 21.72174453735352
v 242.5535736083984 109.0069351196289 28.27825546264648
v 242.5598754882812 115.8364944458008 9.48045825958252
v 242.5771484375 97.87413787841797 2.942693710327148
v 243.1926422119141 92.1927490234375 22.15839385986328
v 243.1926422119141 107.8072509765625 27.84160614013672
v 243.1973114013672 114.6380233764648 9.044248580932617
v 243.2101440429688 99.06927490234375 3.377688646316528
v 243.7389984130859 93.43222045898438 22.60952377319336
v 243.7389984130859 106.5677795410156 27.39047622680664
v 243.7422790527344 113.3999176025391 8.593615531921387
v 243.7512664794922 100.3036270141602 3.826955080032349
v 243.9428863525391 160.4612731933594 -10
v 243.9428863525391 160.4612731933594 -0.4289638483684353
v 244.0271637855241 160.4505395777369 -0.4192122964440399
v 244.058404636691 159.989109059895 -7.276352648010875e-16
v 244.1898651123047 94.70516204833984 23.07283592224121
v 244.1898651123047 105.2948379516602 26.92716407775879
v 244.1919708251953 112.1284713745117 8.130846977233887
v 244.1977691650391 101.5709533691406 4.288226127624512
v 244.5429382324219 96.00508117675781 23.54596710205078
v 244.5429382324219 103.9949188232422 26.45403289794922
v 244.5441284179688 110.8301544189453 7.658297538757324
v 244.5474090576172 102.864875793457 4.759174346923828
v 244.5810172227715 76.50768280029297 16.44949722290039
v 244.6703268827476 77.50933377182292 16.81406821989683
v 244.6765857409751 77.57952673856283 16.8396156881084
v 244.685604291932 77.68067569827372 16.87643121614748
v 244.6978561009593 77.81808774016955 16.92644553494571
v 244.7138987538557 77.99801307973121 16.99193281509481
v 244.7343837052328 78.22776181793279 17.07555450910963
v 244.7600664120481 78.51580420236385 17.18039298603121
v 244.7918108747898 78.87183717629767 17.309979085759
v 244.7964324951172 97.32535552978516 24.02650833129883
v 244.7964324951172 102.6746444702148 25.97349166870117
v 244.7969665527344 109.5115585327148 7.178367137908936
v 244.7984313964844 104.1788558959961 5.237423419952393
v 244.8305898462098 79.3067599616042 17.46827752230767
v 244.8774638614235 79.83247700848261 17.65962330114457
v 244.9335505795756 80.46151327016025 17.88857296828652
v 244.9490356445312 98.65926361083984 24.51201057434082
v 244.9490356445312 101.3407363891602 25.48798942565918
v 244.9491729736328 108.1793823242188 6.693495750427246
v 244.9495391845703 105.5062637329102 5.720560550689697
v 244.9999480527965 81.20619531735949 18.15961545631395
v 245 100 25
v 245 106.8404006958008 6.20614767074585
v 245.0776253769338 82.07738497289452 18.4767026384498
v 245.167247390934 83.08253642922625 18.84254712758977
v 245.2689386783092 84.22305467241037 19.25766194431692
v 245.3819915436184 85.49100089434745 19.71915724528907
v 245.504568426625 86.86576065149811 20.21952885482867
v 245.6334479882071 88.3112054374192 20.74562715554539
v 245.763967021666 89.77503781136605 21.27841801379319
v 245.8902462310062 91.1913184042219 21.79390142328249
v 245.890597167222 170.9961935790278 -10
v 245.9532623291016 160.2052307128906 -10
v 245.9532623291016 160.2052307128906 -0.1963477727639555
v 245.9889575604515 159.989109059895 -4.912104253073671e-16
v 245.9923925815231 160.2022508770818 -0.1936405746828891
v 246.0057856658692 92.48715202815589 22.2655467601909
v 246.1043438094514 93.59252776096122 22.66787015893451
v 246.1809274498735 94.45145555154593 22.98049531206063
v 247.8837122213301 113.5490164432318 29.93143787136786
v 247.9740295410156 160.0513458251953 -10
v 247.9740295410156 160.0513458251953 -0.05654246153206154
v 247.9792082705692 159.989109059895 -2.474751601307317e-16
v 247.980650558201 114.6362296891486 30.32715161286097
v 248.0883966847051 115.8446539054228 30.76698175210095
v 248.195394522603 117.0446877969753 31.20375851076501
v 248.2938131847122 118.1484999278835 31.60551296525666
v 248.3568445773705 123.1835049725324 33.43810436213697
v 248.3797720108075 119.1125691293557 31.95640520462597
v 248.4523228446963 119.9262612601362 32.25256469567812
v 248.4662541203351 123.1835048202875 33.43810450045233
v 248.5122342188816 120.598196630749 32.49712915443362
v 248.561050020022 121.1456906298915 32.69640085474002
v 248.6005189373043 121.5883539952949 32.85751716525264
v 248.6008860309146 123.1835049020621 33.43810442615963
v 248.6322961966187 121.9447505416408 32.98723468610757
v 248.6578265981165 122.2310865974229 33.09145250498247
v 248.6783156371436 122.4608816771609 33.17509117188843
v 248.6947444608017 122.6451380018381 33.24215477836876
v 248.7079000311174 122.7926846680577 33.29585747831302
v 248.718410581582 122.9105650476724 33.33876230000322
v 248.726774725585 123.0043738163998 33.3729060684847
v 248.733389666441 123.0785631894793 33.3999086996503
v 248.7385713139563 123.1366778960645 33.42106072056991
v 248.7425721142677 123.1815486229997 33.4373922846199
v 248.7427465459705 123.1835049872477 33.43810434876802
v 249.0671509075843 123.7059998155353 32.9634147728141
v 249.9979860123046 160.0000510421362 -0.009940854203683829
v 250 80.40818735913794 5.732952340891565
v 250 82.49481201171875 0
v 250 111.2812721442884 23.55753615231234
v 250 124.3774509279797 31.11861849843194
v 250 135.7037048339844 0
v 250 159.989109059895 -1.649602384306477e-29
v 250 160 -10
v 250 160 -0.009894482127468077
v 251.6788144600242 170.9961935790278 -10
v 252.0145683120218 160.0510568512657 -0.05627992704429555
v 252.0207917294308 159.989109059895 2.474751601307317e-16
v 252.0259704589844 160.0513458251953 -10
v 252.0259704589844 160.0513458251953 -0.05654246153206097
v 252.0375583795023 160.0522282652097 -0.05734416339311163
v 252.073588158705 79.07360670487674 0
v 253.4608402732827 170.9961935790278 -10
v 253.8899434074531 -0 -50
v 253.9570734797542 170.9961935790278 -10
v 254.0110424395485 159.989109059895 4.912104253073671e-16
v 254.0467376708984 160.2052307128906 -10
v 254.0467376708984 160.2052307128906 -0.1963477727639544
v 255.7025404559408 170.9961935790278 -10
v 255.941580395528 159.989109059895 7.276352648010875e-16
v 255.972821595354 160.4505395777369 -0.4192122964440382
v 256.0570983886719 160.4612731933594 -10
v 256.0570983886719 160.4612731933594 -0.4289638483684336
v 256.1455427434457 160.47712476737 -0.4433650951137288
v 256.2108373419231 170.9961935790278 -10
v 257.7859400518604 159.989109059895 9.535026704555752e-16
v 257.8623393126055 170.9961935790278 -10
v 258.0519409179688 160.8188018798828 -10
v 258.0519409179688 160.8188018798828 -0.7537807296252008
v 258.2072109996708 160.8548333045682 -0.7865154875192824
v 259.4399205552058 170.9961935790278 -10
v 259.5212018350725 159.989109059895 1.166011958692956e-15
v 260.0260925292969 161.2769165039062 -10
v 260.0260925292969 161.2769165039062 -1.16998051734113
v 260.2662168216374 161.3456241854309 -1.232401843719803
v 261.1288928493171 159.989109059895 1.362897134030992e-15
v 261.5255660658815 118.2527897398052 1.411475318106096e-15
v 261.9745178222656 161.8344268798828 -10
v 261.9745178222656 161.8344268798828 -1.67648192105751
v 262.3163737623788 161.9512766664436 -1.782640628531446
v 262.5952119833127 159.989109059895 1.542468401115233e-15
v 262.8090313038919 170.9961935790278 -10
v 262.8519181530337 37.14808184696625 -50
v 262.8757144298412 123.8492596422285 1.576819721003284e-15
v 263.8922119140625 162.4899139404297 -10
v 263.8922119140625 162.4899139404297 -2.271995709842804
v 263.9110997721331 159.989109059895 1.703618727556711e-15
v 264.1402444242077 170.9961935790278 -10
v 264.3511507801595 162.6732364639814 -2.438545283649614
v 264.7751882147608 170.9961935790278 -10
v 265.0199046394287 132.7370947078763 1.839407669783458e-15
v 265.0720136777389 159.989109059895 1.845790602566473e-15
v 265.7742309570312 163.2416839599609 -10
v 265.7742309570312 163.2416839599609 -2.954983124198077
v 266.0774576357403 159.989109059895 1.968920594869839e-15
v 266.3637119105914 163.5125347449469 -3.201052630174148
v 266.9303302271888 159.989109059895 2.073366556302055e-15
v 266.9308478031879 170.9961935790278 -10
v 267.6157531738281 164.0878143310547 -10
v 267.6157531738281 164.0878143310547 -3.723697464151569
v 267.6362952839747 159.989109059895 2.159822286691887e-15
v 268.2031257352659 159.989109059895 2.229238699314799e-15
v 268.3469861310037 164.4697792614729 -4.070714814435663
v 268.8416824790771 148.578660882585 2.307439302096701e-15
v 268.977160301259 170.9961935790278 -10
v 269.4120788574219 165.0261383056641 -10
v 269.4120788574219 165.0261383056641 -4.5761702265605
v 270.2936431134294 165.5450811045686 -5.047632763259058
v 271.1585693359375 166.0542297363281 -10
v 271.1585693359375 166.0542297363281 -5.510197242412884
v 271.5944531018532 159.989109059895 2.644556283645673e-15
v 271.8484240595296 166.5088826790133 -5.923252072595119
v 272.8507385253906 167.1694641113281 -10
v 272.8507385253906 167.1694641113281 -6.523394127620286
v 273.3628402733165 167.5455063937856 -6.86503071794883
v 274.4842529296875 168.3689727783203 -10
v 274.4842529296875 168.3689727783203 -7.613154694923249
v 274.8200693145045 168.6427962070267 -7.861924864926387
v 276.0549011230469 169.6496734619141 -10
v 276.0549011230469 169.6496734619141 -8.776678679287681
v 276.4134516424375 170.9961935790278 -10
v 276.7396482063047 170.9961935790278 -10
v 277.3921650139819 170.9961935790278 -10
v 277.5445998699162 170.9961935790278 -10
v 277.5453012958022 170.9961935790278 -10
v 300 191.1297682592617 -50
v 300 205.7398852675068 -41.56484501239771
v 300 215.0245316555592 -50
f 1 2 3
f 17 2 1
f 1 3 4
f 1 4 5
f 1 5 6
f 1 6 7
f 7 19 1
f 225 17 1
f 19 20 1
f 1 20 371
f 371 225 1
f 2 8 3
f 2 9 8
f 17 9 2
f 3 8 4
f 5 4 147
f 8 10 4
f 16 4 10
f 322 4 16
f 147 4 153
f 153 4 155
f 155 4 160
f 160 4 163
f 163 4 164
f 164 4 170
f 170 4 172
f 172 4 178
f 178 4 182
f 182 4 186
f 186 4 192
f 192 4 197
f 197 4 198
f 198 4 205
f 205 4 210
f 210 4 219
f 219 4 220
f 220 4 229
f 229 4 234
f 234 4 243
f 243 4 248
f 248 4 260
f 261 260 4
f 261 4 276
f 276 4 277
f 277 4 320
f 322 320 4
f 5 442 6
f 5 147 159
f 5 159 184
f 5 184 190
f 5 190 199
f 5 199 227
f 5 227 235
f 5 235 241
f 5 241 254
f 5 254 318
f 5 318 363
f 5 363 370
f 5 370 372
f 376 5 372
f 382 5 376
f 384 5 382
f 388 5 384
f 399 5 388
f 399 405 5
f 5 405 407
f 5 407 415
f 5 415 422
f 5 422 438
f 5 438 439
f 5 439 440
f 5 440 441
f 5 441 442
f 6 19 7
f 19 6 444
f 442 444 6
f 8 9 10
f 10 9 13
f 11 13 9
f 11 9 17
f 10 13 14
f 16 10 14
f 21 13 11
f 17 21 11
f 15 13 12
f 12 13 22
f 12 22 15
f 15 14 13
f 23 13 21
f 13 23 22
f 15 16 14
f 18 16 15
f 25 18 15
f 22 25 15
f 354 16 18
f 328 322 16
f 354 328 16
f 212 21 17
f 225 212 17
f 25 26 18
f 354 18 26
f 20 19 444
f 20 400 371
f 20 445 400
f 445 20 444
f 23 21 27
f 212 27 21
f 22 23 25
f 23 24 25
f 23 28 24
f 27 356 23
f 32 28 23
f 23 356 32
f 24 26 25
f 26 24 28
f 26 28 29
f 26 29 30
f 26 30 111
f 26 111 362
f 362 354 26
f 212 211 27
f 27 211 356
f 28 32 29
f 29 36 30
f 32 36 29
f 36 111 30
f 32 31 33
f 356 31 32
f 37 33 31
f 61 37 31
f 64 61 31
f 68 64 31
f 72 68 31
f 76 72 31
f 80 76 31
f 84 80 31
f 88 84 31
f 92 88 31
f 96 92 31
f 100 96 31
f 104 100 31
f 104 31 108
f 108 31 113
f 113 31 118
f 118 31 122
f 122 31 127
f 127 31 131
f 131 31 136
f 136 31 139
f 139 31 144
f 144 31 150
f 150 31 156
f 156 31 287
f 356 287 31
f 32 33 34
f 32 34 36
f 43 34 33
f 43 33 37
f 34 35 36
f 35 34 54
f 52 34 43
f 352 34 52
f 54 34 353
f 353 34 352
f 36 35 54
f 36 54 359
f 36 116 111
f 36 124 116
f 36 130 124
f 36 135 130
f 36 143 135
f 36 148 143
f 36 161 148
f 171 161 36
f 183 171 36
f 359 183 36
f 38 39 37
f 65 38 37
f 37 39 41
f 42 37 41
f 43 37 42
f 65 37 61
f 69 39 38
f 69 38 65
f 39 40 41
f 73 40 39
f 73 39 69
f 77 41 40
f 77 40 73
f 81 42 41
f 81 41 77
f 85 43 42
f 85 42 81
f 50 43 44
f 89 44 43
f 52 43 50
f 89 43 85
f 47 44 45
f 93 45 44
f 50 44 47
f 93 44 89
f 47 45 46
f 97 46 45
f 97 45 93
f 101 47 46
f 101 46 97
f 50 47 48
f 105 48 47
f 105 47 101
f 50 48 49
f 49 48 109
f 48 105 109
f 50 49 114
f 49 109 114
f 51 52 50
f 51 50 119
f 50 114 119
f 52 51 123
f 51 119 123
f 53 55 52
f 53 52 128
f 55 57 52
f 52 57 352
f 52 123 128
f 55 53 132
f 53 128 132
f 54 353 359
f 55 56 57
f 56 55 137
f 55 132 137
f 57 56 140
f 56 137 140
f 57 58 60
f 58 57 145
f 60 334 57
f 57 140 145
f 57 334 352
f 60 58 59
f 59 58 151
f 58 145 151
f 59 151 60
f 60 151 157
f 60 157 334
f 61 63 62
f 65 61 62
f 61 64 63
f 66 62 63
f 65 62 66
f 64 67 63
f 158 66 63
f 63 67 175
f 158 63 175
f 64 68 67
f 69 65 66
f 69 66 70
f 74 70 66
f 78 74 66
f 94 78 66
f 102 94 66
f 115 102 66
f 125 115 66
f 125 66 152
f 152 66 158
f 68 71 67
f 175 67 71
f 68 72 71
f 73 69 70
f 73 70 74
f 72 75 71
f 71 75 87
f 175 71 87
f 72 76 75
f 77 73 74
f 77 74 78
f 76 79 75
f 75 79 83
f 75 83 87
f 76 80 79
f 81 77 78
f 81 78 82
f 94 82 78
f 80 83 79
f 80 84 83
f 85 81 82
f 85 82 86
f 94 86 82
f 84 87 83
f 84 88 87
f 89 85 86
f 89 86 90
f 94 90 86
f 88 91 87
f 87 91 95
f 87 95 107
f 175 87 107
f 88 92 91
f 93 89 90
f 93 90 94
f 92 95 91
f 92 96 95
f 97 93 94
f 97 94 98
f 102 98 94
f 96 99 95
f 95 99 107
f 96 100 99
f 101 97 98
f 101 98 102
f 100 103 99
f 99 103 107
f 100 104 103
f 105 101 102
f 105 102 106
f 106 102 110
f 110 102 115
f 104 107 103
f 104 108 107
f 109 105 106
f 109 106 110
f 108 112 107
f 246 107 112
f 195 175 107
f 202 195 107
f 223 202 107
f 239 223 107
f 239 107 246
f 108 113 112
f 114 109 110
f 114 110 115
f 111 116 362
f 113 117 112
f 112 117 126
f 246 112 126
f 113 118 117
f 119 114 115
f 119 115 120
f 120 115 125
f 116 124 362
f 118 121 117
f 117 121 126
f 118 122 121
f 123 119 120
f 123 120 125
f 122 126 121
f 122 127 126
f 128 123 125
f 124 130 362
f 128 125 129
f 129 125 152
f 127 131 126
f 131 134 126
f 134 203 126
f 246 126 203
f 132 128 129
f 132 129 133
f 133 129 138
f 138 129 152
f 130 135 362
f 131 136 134
f 137 132 133
f 137 133 138
f 136 141 134
f 141 203 134
f 135 143 362
f 136 139 141
f 140 137 138
f 140 138 142
f 142 138 146
f 146 138 152
f 139 144 141
f 145 140 142
f 144 149 141
f 149 165 141
f 165 176 141
f 176 191 141
f 191 203 141
f 145 142 146
f 143 148 362
f 144 150 149
f 151 145 146
f 151 146 152
f 153 154 147
f 147 154 159
f 148 161 362
f 150 156 149
f 156 165 149
f 157 151 152
f 157 152 158
f 153 155 154
f 155 162 154
f 154 169 159
f 162 169 154
f 160 162 155
f 156 166 165
f 166 156 289
f 156 287 288
f 289 156 288
f 167 157 158
f 157 167 334
f 167 158 168
f 168 158 175
f 159 169 184
f 160 163 162
f 161 171 362
f 163 164 162
f 164 169 162
f 170 169 164
f 166 173 165
f 173 176 165
f 173 166 290
f 290 166 289
f 174 167 168
f 167 174 341
f 334 167 337
f 167 341 337
f 174 168 175
f 170 172 169
f 172 177 169
f 169 177 190
f 169 190 184
f 171 183 362
f 178 177 172
f 173 179 176
f 179 173 291
f 291 173 290
f 180 174 175
f 174 180 351
f 174 351 341
f 180 175 181
f 181 175 189
f 189 175 195
f 179 191 176
f 178 185 177
f 185 196 177
f 190 177 199
f 177 196 199
f 182 185 178
f 179 187 191
f 187 179 292
f 292 179 291
f 188 180 181
f 180 188 350
f 180 350 351
f 188 181 189
f 182 186 185
f 359 217 183
f 183 217 362
f 186 192 185
f 192 196 185
f 187 193 191
f 193 187 293
f 293 187 292
f 194 188 189
f 188 194 349
f 188 349 350
f 194 189 195
f 193 203 191
f 197 196 192
f 193 200 203
f 200 193 294
f 294 193 293
f 201 194 195
f 194 201 348
f 194 348 349
f 201 195 202
f 197 204 196
f 199 196 227
f 204 241 196
f 196 235 227
f 196 241 235
f 198 204 197
f 198 205 204
f 200 206 203
f 206 200 295
f 295 200 294
f 207 201 202
f 201 207 347
f 201 347 348
f 207 202 208
f 208 202 223
f 206 209 203
f 203 209 224
f 203 224 240
f 253 203 240
f 281 246 203
f 270 203 253
f 270 282 203
f 305 281 203
f 282 306 203
f 306 305 203
f 205 218 204
f 218 228 204
f 204 228 254
f 204 254 241
f 210 218 205
f 206 213 209
f 213 206 300
f 300 206 295
f 214 207 208
f 207 214 346
f 207 346 347
f 214 208 215
f 215 208 223
f 213 216 209
f 209 216 224
f 210 219 218
f 369 211 212
f 369 356 211
f 225 369 212
f 213 221 216
f 221 213 301
f 301 213 300
f 222 214 215
f 214 222 345
f 214 345 346
f 222 215 223
f 221 224 216
f 359 226 217
f 362 217 226
f 219 228 218
f 220 228 219
f 220 229 228
f 221 230 224
f 230 221 302
f 302 221 301
f 231 222 223
f 222 231 344
f 222 344 345
f 231 223 232
f 232 223 239
f 230 233 224
f 224 233 240
f 369 225 394
f 225 371 428
f 394 225 401
f 401 225 408
f 408 225 421
f 421 225 428
f 359 236 226
f 362 226 236
f 229 242 228
f 242 259 228
f 254 228 318
f 259 275 228
f 228 275 318
f 234 242 229
f 230 237 233
f 237 230 307
f 307 230 302
f 238 231 232
f 343 231 238
f 344 231 343
f 238 232 239
f 237 240 233
f 234 243 242
f 359 249 236
f 362 236 249
f 237 244 240
f 244 237 310
f 310 237 307
f 245 238 239
f 342 238 245
f 343 238 342
f 245 239 246
f 244 247 240
f 247 253 240
f 243 259 242
f 248 259 243
f 244 250 247
f 250 244 311
f 311 244 310
f 251 245 246
f 340 245 251
f 342 245 340
f 251 246 252
f 252 246 257
f 257 246 281
f 250 253 247
f 248 260 259
f 359 262 249
f 362 249 262
f 250 255 253
f 255 250 312
f 312 250 311
f 256 251 252
f 339 251 256
f 340 251 339
f 256 252 257
f 255 258 253
f 258 266 253
f 266 270 253
f 255 263 258
f 263 255 313
f 313 255 312
f 264 256 257
f 338 256 264
f 339 256 338
f 264 257 265
f 265 257 269
f 269 257 281
f 263 266 258
f 260 275 259
f 261 275 260
f 261 276 275
f 359 278 262
f 362 262 278
f 263 267 266
f 267 263 314
f 314 263 313
f 268 264 265
f 336 264 268
f 338 264 336
f 268 265 269
f 267 270 266
f 267 271 270
f 271 267 315
f 315 267 314
f 272 268 269
f 335 268 272
f 336 268 335
f 272 269 273
f 273 269 281
f 271 274 270
f 274 282 270
f 271 279 274
f 279 271 316
f 316 271 315
f 280 272 273
f 333 272 280
f 335 272 333
f 280 273 281
f 279 282 274
f 276 319 275
f 318 275 363
f 275 319 372
f 275 370 363
f 275 372 370
f 277 319 276
f 277 320 319
f 359 321 278
f 362 278 321
f 279 283 282
f 283 279 317
f 317 279 316
f 284 280 281
f 332 280 284
f 333 280 332
f 284 281 285
f 285 281 305
f 283 286 282
f 286 306 282
f 283 296 286
f 296 283 323
f 323 283 317
f 297 284 285
f 331 284 297
f 332 284 331
f 297 285 298
f 298 285 305
f 296 299 286
f 299 306 286
f 288 287 357
f 356 355 287
f 287 355 357
f 289 288 357
f 290 289 357
f 357 291 290
f 357 292 291
f 292 357 293
f 293 357 294
f 295 294 357
f 300 295 357
f 296 303 299
f 303 296 324
f 324 296 323
f 304 297 298
f 330 297 304
f 331 297 330
f 304 298 305
f 303 306 299
f 357 301 300
f 357 302 301
f 357 307 302
f 303 308 306
f 308 303 325
f 325 303 324
f 308 304 305
f 326 304 308
f 330 304 326
f 309 305 306
f 308 305 309
f 308 309 306
f 307 357 310
f 326 308 325
f 310 357 311
f 311 357 312
f 313 312 357
f 313 357 314
f 357 315 314
f 357 316 315
f 357 317 316
f 323 317 357
f 320 327 319
f 319 327 382
f 372 319 376
f 319 382 376
f 322 327 320
f 359 329 321
f 362 321 329
f 322 328 327
f 357 324 323
f 325 324 357
f 326 325 358
f 358 325 357
f 330 326 358
f 328 354 327
f 354 361 327
f 327 361 384
f 382 327 384
f 359 360 329
f 362 329 360
f 331 330 358
f 331 358 332
f 358 333 332
f 335 333 358
f 341 334 337
f 341 352 334
f 336 335 353
f 335 358 353
f 338 336 353
f 339 338 353
f 339 353 340
f 340 353 342
f 352 341 351
f 342 353 343
f 353 344 343
f 353 345 344
f 346 345 353
f 347 346 353
f 347 353 348
f 348 353 349
f 349 353 350
f 350 353 351
f 351 353 352
f 353 358 359
f 362 361 354
f 357 355 356
f 359 357 356
f 359 356 421
f 356 369 394
f 356 394 401
f 356 401 408
f 356 408 421
f 359 358 357
f 359 365 360
f 359 373 365
f 359 377 373
f 359 383 377
f 359 389 383
f 359 393 389
f 359 398 393
f 359 404 398
f 359 409 404
f 359 412 409
f 359 414 412
f 359 418 414
f 359 419 418
f 359 421 419
f 362 360 365
f 362 364 361
f 364 367 361
f 367 366 361
f 366 399 361
f 384 361 388
f 361 399 388
f 362 428 364
f 362 365 373
f 362 373 377
f 383 362 377
f 362 383 389
f 393 362 389
f 398 362 393
f 362 398 404
f 362 404 409
f 362 409 412
f 362 412 414
f 362 414 418
f 362 418 419
f 362 419 428
f 428 367 364
f 367 368 366
f 368 374 366
f 374 379 366
f 379 415 366
f 366 405 399
f 407 405 366
f 415 407 366
f 368 367 428
f 368 375 374
f 375 368 428
f 371 400 444
f 428 371 444
f 375 378 374
f 378 380 374
f 380 379 374
f 378 375 428
f 380 378 428
f 380 381 379
f 381 385 379
f 385 390 379
f 390 402 379
f 402 433 379
f 379 422 415
f 433 422 379
f 381 380 428
f 381 386 385
f 386 381 428
f 386 387 385
f 387 390 385
f 387 386 428
f 387 391 390
f 391 387 428
f 391 392 390
f 392 395 390
f 395 402 390
f 392 391 428
f 392 396 395
f 396 392 428
f 396 397 395
f 397 402 395
f 397 396 428
f 397 403 402
f 403 397 428
f 400 443 444
f 400 445 443
f 403 406 402
f 406 410 402
f 410 426 402
f 426 433 402
f 406 403 428
f 406 411 410
f 411 406 428
f 411 413 410
f 413 416 410
f 416 423 410
f 423 426 410
f 413 411 428
f 413 417 416
f 417 413 428
f 417 420 416
f 420 423 416
f 420 417 428
f 428 419 421
f 420 424 423
f 424 420 428
f 433 438 422
f 424 425 423
f 425 426 423
f 425 424 428
f 425 427 426
f 425 428 427
f 427 429 426
f 429 431 426
f 431 430 426
f 430 433 426
f 428 429 427
f 431 429 428
f 432 431 428
f 432 428 434
f 428 435 434
f 437 435 428
f 437 428 442
f 428 444 442
f 431 432 430
f 432 434 430
f 434 433 430
f 434 435 433
f 435 437 433
f 437 436 433
f 436 441 433
f 433 439 438
f 433 440 439
f 441 440 433
f 437 442 436
f 436 442 441
f 445 444 443
