# Supplementary material for: Viewpoint Planning for Range Sensors Using Feature Cluster Constrained Spaces for Robot Vision Systems
Source: Sensors (Basel). 2023 Sep 18;23(18):7964. doi: 10.3390/s23187964 (PMC10537344; doi:10.3390/s23187964)
Supplement: Supplementary file 1 [file sensors-23-07964-s001.zip › Academic Example Synthetic/6_GC-Spaces/G1/render/vx5_hull_render_gcs_G1_s1.obj]

# Generated with PyMesh
v 0 27.02440262195559 -50
v 0 37.99164620311964 -43.66805896614673
v 0 84.31419675723839 -16.92372193417618
v 0 113.6269430003993 0
v 0 159.9891090598949 0
v 0 181.6927421637379 -19.71787630604369
v -0 215.0245316555591 -50
v 6.055277720630381 88.52734623094699 -4.449345837631013e-15
v 6.519637132546791 0 -50
v 7.007671533770592 -0 -48.83205474437156
v 10.77535377313142 68.96226414804113 -7.917601416717984e-15
v 24.99829829060859 159.9891090598949 -1.836845138716423e-14
v 24.99999999894789 9.999999999579153 -1.836970178215281e-14
v 24.99999999999996 9.999999995218189 -1.836970177267785e-14
v 24.99999999999997 0 -5.773502689135498
v 25 10 -10
v 25 10 -1.836970178292589e-14
v 25 159.9891090598949 -1.836970178292589e-14
v 25 160 -10
v 25 160 -0.009894482127517108
v 25.14841723191248 160 -0.009894482127517097
v 84.97546834444086 215.0245316555591 -50
v 133.5749034469542 160 -0.009894482127509114
v 174.9999999163187 9.999999995218211 -0
v 175 10 -10
v 175 10 0
v 175 159.9891090598949 0
v 175 160 -10
v 175 160 -0.009894482127503292
v 175.0000000597723 9.999999995218211 -0
v 175.003512971321 159.9891090598949 -0
v 175.0112063794404 159.9891090598949 0
v 183.4337318534629 9.999999995218211 0
v 190.50803659113 159.9891090598949 0
v 200 76.50768280029297 16.44949722290039
v 200 82.49481201171875 -0
v 200 123.1835049922361 33.43810434423598
v 200 123.2647619895501 33.36428189182116
v 200 123.7059998155353 32.96341477281406
v 200 135.7037048339844 0
v 200.0657262127115 123.1835049922361 33.43810434423598
v 200.0704148178661 123.1835049772388 33.43810435786116
v 200.0771904352948 123.1835049822608 33.43810435329864
v 200.0864324237945 123.1835049723328 33.43810436231828
v 200.0985983076249 123.1835049790655 33.43810435620161
v 200.1142408609789 123.1835049870029 33.43810434899039
v 200.1340252644275 123.1835049977394 33.43810433923618
v 200.1587495120386 123.1835049969169 33.43810433998348
v 200.1893634671339 123.183504975855 33.43810435911831
v 200.2269880385161 123.1835049658752 33.43810436818505
v 200.2729211253301 123.1835049899299 33.43810434633117
v 200.3286310553299 123.1835049827004 33.43810435289926
v 200.3957128748427 123.1835049542784 33.43810437872077
v 200.4757893381986 123.1835050033326 33.43810433415476
v 200.5703226471418 123.183504966067 33.43810436801074
v 200.6803076393551 123.1835050110663 33.43810432712864
v 200.7094840860699 0 -5.773502689135492
v 200.8058057615721 123.1835049278405 33.43810440273974
v 200.8749317531633 123.7059998155353 32.96341477281406
v 200.9453558258299 123.1835049678265 33.43810436641228
v 201.0953362292809 123.183504963117 33.43810437069085
v 201.2495120506392 123.1835049918963 33.43810434454471
v 201.3991139690855 123.1835049020621 33.43810442615961
v 201.533745879665 123.1835048202875 33.43810450045231
v 201.6431554226296 123.1835049725323 33.43810436213697
v 205 100 25
v 205.0001678466797 106.9180221557617 6.234397888183594
v 205.0451049804688 105.578857421875 5.746982097625732
v 205.0509643554688 98.65926361083984 24.51201057434082
v 205.0509643554688 101.3407363891602 25.48798942565918
v 205.056884765625 108.2567901611328 6.721670150756836
v 205.1914672851562 104.2461013793945 5.261899471282959
v 205.2035675048828 97.32535552978516 24.02650833129883
v 205.2035675048828 102.6746444702148 25.97349166870117
v 205.2149505615234 109.5883636474609 7.20632266998291
v 205.4384918212891 102.9265365600586 4.7816162109375
v 205.4570617675781 96.00508117675781 23.54596710205078
v 205.4570617675781 103.9949188232422 26.45403289794922
v 205.4735717773438 110.9059677124023 7.685891628265381
v 205.7849426269531 101.6268615722656 4.308573246002197
v 205.8101348876953 94.70516204833984 23.07283592224121
v 205.8101348876953 105.2948379516602 26.92716407775879
v 205.8314361572266 112.2029113769531 8.157939910888672
v 206.2290649414062 100.3536834716797 3.845174074172974
v 206.2610015869141 93.43222045898438 22.60952377319336
v 206.2610015869141 106.5677795410156 27.39047622680664
v 206.2867126464844 113.4725952148438 8.620068550109863
v 206.7685699462891 99.11347198486328 3.393774271011353
v 206.8073577880859 92.1927490234375 22.15839385986328
v 206.8073577880859 107.8072509765625 27.84160614013672
v 206.8371124267578 114.7085800170898 9.069929122924805
v 207.4007415771484 97.91252899169922 2.956668376922607
v 207.4464263916016 90.99306488037109 21.72174453735352
v 207.4464263916016 109.0069351196289 28.27825546264648
v 207.4798126220703 115.9045715332031 9.505233764648438
v 208.1223602294922 96.75696563720703 2.536077260971069
v 208.1749267578125 89.83927917480469 21.30179977416992
v 208.1749267578125 110.1607208251953 28.69820022583008
v 208.2115631103516 117.0544891357422 9.923771858215332
v 208.9297485351562 95.65264892578125 2.134139060974121
v 208.9891815185547 88.73726654052734 20.90069961547852
v 208.9891815185547 111.2627334594727 29.09930038452148
v 209.0286407470703 118.1525039672852 10.32341575622559
v 209.8188171386719 94.60519409179688 1.752896308898926
v 209.885009765625 87.69264221191406 20.52048873901367
v 209.885009765625 112.3073577880859 29.47951126098633
v 209.9268798828125 119.1930236816406 10.70213413238525
v 210.7850494384766 93.61992645263672 1.394286751747131
v 210.8578643798828 86.71073913574219 20.16310501098633
v 210.8578643798828 113.2892608642578 29.83689498901367
v 210.9017333984375 120.1707611083984 11.05800151824951
v 211.8235168457031 92.70184326171875 1.06013286113739
v 211.9027862548828 85.79655456542969 19.83036804199219
v 211.9027862548828 114.2034454345703 30.16963195800781
v 211.9482421875 121.0807495117188 11.38921070098877
v 212.4786314639456 159.989109059895 -2.360401152126346e-15
v 212.928955078125 91.85562133789062 0.7521330714225769
v 213.0144500732422 84.95474243164062 19.52397537231445
v 213.0144500732422 115.0452575683594 30.47602462768555
v 213.0610809326172 121.9183654785156 11.69407653808594
v 213.8875255085503 159.989109059895 -2.347031684064896e-15
v 214.0957489013672 91.08555603027344 0.4718526899814606
v 214.1871795654297 84.18960571289062 19.24548721313477
v 214.1871795654297 115.8103942871094 30.75451278686523
v 214.2346038818359 122.6793441772461 11.97105121612549
v 215.3179626464844 90.39556884765625 0.220716193318367
v 215.4150238037109 83.50502777099609 18.99632263183594
v 215.4150238037109 116.4949722290039 31.00367736816406
v 215.4369987894435 159.989109059895 -2.32157907898226e-15
v 215.4628295898438 123.3598251342773 12.21872615814209
v 216.5893707275391 89.78915405273438 0
v 216.6916961669922 82.90451049804688 18.77775001525879
v 216.6916961669922 117.0954895019531 31.22224998474121
v 216.7395477294922 123.9563522338867 12.4358434677124
v 217.1306469946405 159.989109059895 -2.282744884084456e-15
v 218.0107116699219 82.39110565185547 18.59088706970215
v 218.0107116699219 117.6088943481445 31.40911293029785
v 218.0582275390625 124.4658889770508 12.62129878997803
v 218.6522979736328 88.91613006591797 0
v 218.9700143697104 159.989109059895 -2.229238699314796e-15
v 219.3653564453125 81.96743011474609 18.43668174743652
v 219.3653564453125 118.0325698852539 31.56331825256348
v 219.4122009277344 124.8858413696289 12.77414989471436
v 220.7486877441406 81.63564300537109 18.31592178344727
v 220.7486877441406 118.3643569946289 31.68407821655273
v 220.7934417724609 88.29179382324219 0
v 220.7945709228516 125.2140808105469 12.89361953735352
v 220.9539249982894 159.989109059895 -2.159822286691885e-15
v 222.1537017822266 81.39744567871094 18.22922325134277
v 222.1537017822266 118.6025543212891 31.77077674865723
v 222.1983032226562 125.4489364624023 12.97910118103027
v 222.4547138271803 170.9961935790278 -10
v 223.0778932143642 159.989109059895 -2.073366556302053e-15
v 223.5055084228516 87.87520599365234 0
v 223.5732116699219 81.25403594970703 18.17702484130859
v 223.5732116699219 118.745964050293 31.82297515869141
v 223.6162872314453 125.5892181396484 13.03015899658203
v 223.7813511179464 169.7976148624726 -8.911084298052046
v 223.9450988769531 169.6496734619141 -10
v 223.9450988769531 169.6496734619141 -8.776678679287713
v 225 81.20614624023438 18.15959739685059
v 225 118.7938537597656 31.84040260314941
v 225.0413055419922 125.6342163085938 13.04653549194336
v 225.1616356093841 170.9961935790278 -10
v 225.1799426818408 168.6427962070267 -7.861924864926415
v 225.3335054914606 159.989109059895 -1.968920594869837e-15
v 225.5157623291016 168.3689727783203 -10
v 225.5157623291016 168.3689727783203 -7.613154694923281
v 225.9533427348944 168.047652385997 -7.321233258538546
v 226.2454681396484 87.85700988769531 0
v 226.4267883300781 81.25403594970703 18.17702484130859
v 226.4267883300781 118.745964050293 31.82297515869141
v 226.4660949707031 125.5836944580078 13.02814674377441
v 227.1492767333984 167.1694641113281 -10
v 227.1492767333984 167.1694641113281 -6.523394127620318
v 227.7079030519017 159.989109059895 -1.845790602566471e-15
v 227.8039038867884 166.7380281125999 -6.131432025413947
v 227.8462982177734 81.39744567871094 18.22922325134277
v 227.8462982177734 118.6025543212891 31.77077674865723
v 227.8834533691406 125.4379043579102 12.97508525848389
v 228.6953430175781 88.18215179443359 0
v 228.8414459228516 166.0542297363281 -10
v 228.8414459228516 166.0542297363281 -5.510197242412914
v 229.2513122558594 81.63564300537109 18.31592178344727
v 229.2513122558594 118.3643569946289 31.68407821655273
v 229.2861480712891 125.1976013183594 12.88762187957764
v 229.7215812038169 165.5361235931862 -5.039494812317653
v 230.1832836879121 159.989109059895 -1.703618727556709e-15
v 230.2695638157823 170.9961935790278 -10
v 230.5879211425781 165.0261383056641 -10
v 230.5879211425781 165.0261383056641 -4.57617022656053
v 230.6346435546875 81.96743011474609 18.43668174743652
v 230.6346435546875 118.0325698852539 31.56331825256348
v 230.6670684814453 124.8639984130859 12.76620101928711
v 230.7868550659715 170.9961935790278 -10
v 231.0998992919922 88.82977294921875 0
v 231.653004821625 164.4697792614729 -4.070714814435695
v 231.9892883300781 82.39110565185547 18.59088706970215
v 231.9892883300781 117.6088943481445 31.40911293029785
v 232.0191802978516 124.4387969970703 12.6114387512207
v 232.3842315673828 164.0878143310547 -10
v 232.3842315673828 164.0878143310547 -3.723697464151599
v 233.0210140291979 163.7952321882177 -3.457884893776169
v 233.3063482338453 170.9961935790278 -10
v 233.3083038330078 82.90451049804688 18.77775001525879
v 233.3083038330078 117.0954895019531 31.22224998474121
v 233.3356170654297 123.9241485595703 12.42412281036377
v 233.4106292724609 89.78915405273438 0
v 234.2257690429688 163.2416839599609 -10
v 234.2257690429688 163.2416839599609 -2.954983124198106
v 234.5849761962891 83.50502777099609 18.99632263183594
v 234.5849761962891 116.4949722290039 31.00367736816406
v 234.6096801757812 123.3226776123047 12.20520401000977
v 234.6775207519531 90.39321899414062 0.2198616415262222
v 234.7463476316806 163.0337395306707 -2.766064406504257
v 235.8128204345703 84.18960571289062 19.24548721313477
v 235.8128204345703 115.8103942871094 30.75451278686523
v 235.8349151611328 122.6374282836914 11.95579624176025
v 235.8955993652344 91.08026885986328 0.4699281454086304
v 236.0650933880705 215.0245316555591 -50
v 236.088900227867 159.989109059895 -1.703618727556709e-15
v 236.1077880859375 162.4899139404297 -10
v 236.1077880859375 162.4899139404297 -2.271995709842832
v 236.5189991735928 162.3493578693314 -2.144299705642969
v 236.9855499267578 84.95474243164062 19.52397537231445
v 236.9855499267578 115.0452575683594 30.47602462768555
v 237.0050811767578 121.8719024658203 11.67716598510742
v 237.0586853027344 91.84683990478516 0.748937726020813
v 237.4047880166873 159.989109059895 -1.542468401115231e-15
v 238.0172745147518 170.9961935790278 -10
v 238.0254821777344 161.8344268798828 -10
v 238.0254821777344 161.8344268798828 -1.676481921057538
v 238.0972137451172 85.79655456542969 19.83036804199219
v 238.0972137451172 114.2034454345703 30.16963195800781
v 238.1142272949219 121.0299758911133 11.37073040008545
v 238.1609344482422 92.68906402587891 1.055482625961304
v 238.3363824547718 161.7454670986757 -1.595661444888333
v 238.6257252909224 170.9961935790278 -10
v 238.8711071506829 159.989109059895 -1.362897134030991e-15
v 239.1421356201172 86.71073913574219 20.16310501098633
v 239.1421356201172 113.2892608642578 29.83689498901367
v 239.1567230224609 120.1159362792969 11.03804588317871
v 239.1967926025391 93.60269165039062 1.388016104698181
v 239.2926088460391 170.9961935790278 -10
v 239.9738922119141 161.2769165039062 -10
v 239.9738922119141 161.2769165039062 -1.169980517341157
v 240.114990234375 87.69264221191406 20.52048873901367
v 240.114990234375 112.3073577880859 29.47951126098633
v 240.1272735595703 119.1344223022461 10.68080425262451
v 240.1609954833984 94.58311462402344 1.744860291481018
v 240.1956368810919 161.2254596198468 -1.123231640315639
v 240.4787836745356 159.989109059895 -1.166011958692954e-15
v 241.0108184814453 88.73726654052734 20.90069961547852
v 241.0108184814453 111.2627334594727 29.09930038452148
v 241.0209503173828 118.0904235839844 10.30082130432129
v 241.0487060546875 95.62538146972656 2.124214649200439
v 241.5969772290737 170.9961935790278 -10
v 241.8250732421875 89.83927917480469 21.30179977416992
v 241.8250732421875 110.1607208251953 28.69820022583008
v 241.8331909179688 116.9892501831055 9.900026321411133
v 241.8554534912109 96.72423553466797 2.524165153503418
v 241.9480590820312 160.8188018798828 -10
v 241.9480590820312 160.8188018798828 -0.7537807296252279
v 242.0936948228616 160.7926998930593 -0.7300669235050641
v 242.2140599481396 159.989109059895 -9.53502670455574e-16
v 242.5535736083984 90.99306488037109 21.72174453735352
v 242.5535736083984 109.0069351196289 28.27825546264648
v 242.5598754882812 115.8364944458008 9.48045825958252
v 242.5771484375 97.87413787841797 2.942693710327148
v 243.1926422119141 92.1927490234375 22.15839385986328
v 243.1926422119141 107.8072509765625 27.84160614013672
v 243.1973114013672 114.6380233764648 9.044248580932617
v 243.2101440429688 99.06927490234375 3.377688646316528
v 243.7389984130859 93.43222045898438 22.60952377319336
v 243.7389984130859 106.5677795410156 27.39047622680664
v 243.7422790527344 113.3999176025391 8.593615531921387
v 243.7512664794922 100.3036270141602 3.826955080032349
v 243.9428863525391 160.4612731933594 -10
v 243.9428863525391 160.4612731933594 -0.42896384836846
v 244.0271637855241 160.4505395777369 -0.419212296444064
v 244.058404636691 159.989109059895 -7.276352648010867e-16
v 244.1898651123047 94.70516204833984 23.07283592224121
v 244.1898651123047 105.2948379516602 26.92716407775879
v 244.1919708251953 112.1284713745117 8.130846977233887
v 244.1977691650391 101.5709533691406 4.288226127624512
v 244.5429382324219 96.00508117675781 23.54596710205078
v 244.5429382324219 103.9949188232422 26.45403289794922
v 244.5441284179688 110.8301544189453 7.658297538757324
v 244.5474090576172 102.864875793457 4.759174346923828
v 244.7964324951172 97.32535552978516 24.02650833129883
v 244.7964324951172 102.6746444702148 25.97349166870117
v 244.7969665527344 109.5115585327148 7.178367137908936
v 244.7984313964844 104.1788558959961 5.237423419952393
v 244.9490356445312 98.65926361083984 24.51201057434082
v 244.9490356445312 101.3407363891602 25.48798942565918
v 244.9491729736328 108.1793823242188 6.693495750427246
v 244.9495391845703 105.5062637329102 5.720560550689697
v 245 100 25
v 245 106.8404006958008 6.20614767074585
v 245.890597167222 170.9961935790278 -10
v 245.9532623291016 160.2052307128906 -10
v 245.9532623291016 160.2052307128906 -0.1963477727639802
v 245.9889575604515 159.989109059895 -4.912104253073665e-16
v 245.9923925815231 160.2022508770818 -0.1936405746829135
v 247.9740295410156 160.0513458251953 -10
v 247.9740295410156 160.0513458251953 -0.05654246153208621
v 247.9792082705692 159.989109059895 -2.474751601307314e-16
v 248.3568445773704 123.1835049725324 33.43810436213697
v 248.466254120335 123.1835048202875 33.43810450045231
v 248.6008860309145 123.1835049020621 33.43810442615961
v 248.7504879493608 123.1835049918963 33.43810434454471
v 248.9046637707191 123.183504963117 33.43810437069085
v 249.0546441741701 123.1835049678265 33.43810436641228
v 249.1941942384279 123.1835049278405 33.43810440273974
v 249.3196923606449 123.1835050110663 33.43810432712864
v 249.4296773528582 123.1835049660671 33.43810436801074
v 249.5242106618014 123.1835050033326 33.43810433415477
v 249.6042871251573 123.1835049542784 33.43810437872077
v 249.6713689446701 123.1835049827004 33.43810435289926
v 249.7270788746699 123.1835049899299 33.43810434633119
v 249.7730119614839 123.1835049658752 33.43810436818505
v 249.8106365328661 123.183504975855 33.43810435911831
v 249.8412504879614 123.1835049969169 33.43810433998348
v 249.8659747355725 123.1835049977394 33.43810433923619
v 249.8857591390211 123.1835049870029 33.43810434899039
v 249.9014016923751 123.1835049790655 33.43810435620161
v 249.9135675762055 123.1835049723328 33.43810436231828
v 249.9228095647052 123.1835049822608 33.43810435329864
v 249.9295851821339 123.1835049772388 33.43810435786116
v 249.9342737872885 123.1835049922361 33.43810434423598
v 249.9979860123046 160.0000510421362 -0.009940854203708618
v 250 76.50768280029297 16.44949722290039
v 250 82.49481201171875 0
v 250 123.1835049922361 33.43810434423598
v 250 123.2647619895501 33.36428189182118
v 250 123.7059998155353 32.96341477281408
v 250 135.7037048339844 0
v 250 159.989109059895 -1.649602384306474e-29
v 250 160 -10
v 250 160 -0.009894482127492752
v 251.6788144600242 170.9961935790278 -10
v 252.0145683120218 160.0510568512657 -0.0562799270443201
v 252.0207917294308 159.989109059895 2.474751601307314e-16
v 252.0259704589844 160.0513458251953 -10
v 252.0259704589844 160.0513458251953 -0.05654246153208564
v 252.0375583795023 160.0522282652097 -0.05734416339313665
v 253.4608402732827 170.9961935790278 -10
v 253.9570734797542 170.9961935790278 -10
v 254.0110424395485 159.989109059895 4.912104253073665e-16
v 254.0467376708984 160.2052307128906 -10
v 254.0467376708984 160.2052307128906 -0.196347772763979
v 255.7025404559408 170.9961935790278 -10
v 255.941580395528 159.989109059895 7.276352648010867e-16
v 255.972821595354 160.4505395777369 -0.4192122964440623
v 256.0570983886719 160.4612731933594 -10
v 256.0570983886719 160.4612731933594 -0.4289638483684582
v 256.1455427434457 160.47712476737 -0.4433650951137542
v 256.210837341923 170.9961935790278 -10
v 257.7859400518604 159.989109059895 9.53502670455574e-16
v 257.8623393126055 170.9961935790278 -10
v 258.0519409179688 160.8188018798828 -10
v 258.0519409179688 160.8188018798828 -0.7537807296252255
v 258.2072109996708 160.8548333045682 -0.7865154875193081
v 259.4399205552058 170.9961935790278 -10
v 259.5212018350725 159.989109059895 1.166011958692954e-15
v 260.0260925292969 161.2769165039062 -10
v 260.0260925292969 161.2769165039062 -1.169980517341154
v 260.2662168216374 161.3456241854309 -1.232401843719829
v 261.128892849317 159.989109059895 1.362897134030991e-15
v 261.9745178222656 161.8344268798828 -10
v 261.9745178222656 161.8344268798828 -1.676481921057535
v 262.3163737623788 161.9512766664436 -1.782640628531472
v 262.5952119833127 159.989109059895 1.542468401115231e-15
v 262.8090313038919 170.9961935790278 -10
v 263.8922119140625 162.4899139404297 -10
v 263.8922119140625 162.4899139404297 -2.271995709842829
v 263.9110997721331 159.989109059895 1.703618727556709e-15
v 264.1402444242077 170.9961935790278 -10
v 264.3511507801595 162.6732364639814 -2.43854528364964
v 264.7751882147608 170.9961935790278 -10
v 265.0720136777389 159.989109059895 1.845790602566471e-15
v 265.358983865187 0 -5.773502689135491
v 265.7742309570312 163.2416839599609 -10
v 265.7742309570312 163.2416839599609 -2.954983124198102
v 266.0774576357403 159.989109059895 1.968920594869837e-15
v 266.3637119105914 163.5125347449469 -3.201052630174175
v 266.9303302271888 159.989109059895 2.073366556302053e-15
v 266.9308478031878 170.9961935790278 -10
v 267.6157531738281 164.0878143310547 -10
v 267.6157531738281 164.0878143310547 -3.723697464151594
v 267.6362952839746 159.989109059895 2.159822286691885e-15
v 268.2031257352659 159.989109059895 2.229238699314796e-15
v 268.3469861310037 164.4697792614729 -4.070714814435689
v 268.977160301259 170.9961935790278 -10
v 269.4120788574219 165.0261383056641 -10
v 269.4120788574219 165.0261383056641 -4.576170226560524
v 270.2936431134294 165.5450811045686 -5.047632763259086
v 271.1585693359375 166.0542297363281 -10
v 271.1585693359375 166.0542297363281 -5.510197242412909
v 271.8484240595296 166.5088826790133 -5.923252072595142
v 272.0950045112269 159.989109059895 2.705856116927082e-15
v 272.8507385253906 167.1694641113281 -10
v 272.8507385253906 167.1694641113281 -6.52339412762031
v 273.1668803506053 159.989109059895 2.83712436429156e-15
v 273.3628402733165 167.5455063937856 -6.865030717948853
v 274.1278628032615 159.989109059895 2.954810010826996e-15
v 274.4842529296875 168.3689727783203 -10
v 274.4842529296875 168.3689727783203 -7.613154694923274
v 274.8200693145045 168.6427962070267 -7.86192486492641
v 274.9780803363569 159.989109059895 3.058933824760681e-15
v 276.0549011230469 169.6496734619141 -10
v 276.0549011230469 169.6496734619141 -8.776678679287706
v 276.4134516424375 170.9961935790278 -10
v 276.7396482063047 170.9961935790278 -10
v 277.3921650139819 170.9961935790278 -10
v 277.5445998699162 170.9961935790278 -10
v 277.5453012958022 170.9961935790278 -10
v 280.5087369384646 159.989109059895 3.294077027108653e-15
v 281.9268481145685 159.989109059895 3.418632526253444e-15
v 283.2560158192608 159.989109059895 3.531006338697128e-15
v 284.4937144714329 159.989109059895 3.631113935784069e-15
v 285.6381058713538 159.989109059895 3.718936707610496e-15
v 286.6878359101556 159.989109059895 3.794514371183927e-15
v 287.6420275738914 159.989109059895 3.857942661267539e-15
v 288.5003728226924 159.989109059895 3.909367290186885e-15
v 289.2629284064058 159.989109059895 3.948978414289203e-15
v 289.9301848235802 159.989109059895 3.977006481853445e-15
v 290.5029906825816 159.989109059895 3.993717026013323e-15
v 290.982493267315 159.989109059895 3.999403844368002e-15
v 291.3701924864861 159.989109059895 3.994387127151874e-15
v 291.6677796016281 159.989109059895 3.979007851933192e-15
v 291.8772001261274 159.989109059895 3.953623288430076e-15
v 292.0005445470052 159.989109059895 3.918603007767053e-15
v 293.9390127988911 9.999999995218204 0
v 298.7817131324284 9.999999995218204 2.058938289543379e-16
v 298.870351114336 9.999999995218204 2.136790775763926e-16
v 298.9534297508674 9.999999995218204 2.207029189522378e-16
v 299.0307911824581 9.999999995218207 2.269600696812661e-16
v 299.1023205138043 9.999999995218207 2.324493665653155e-16
v 299.1679331073408 9.999999995218207 2.371732920863332e-16
v 299.2275741459644 9.999999995218207 2.411378300743243e-16
v 299.2812243758727 9.999999995218207 2.44352088169574e-16
v 299.3288873441729 9.999999995218207 2.468279519528113e-16
v 299.3705937091108 9.999999995218207 2.4857982542192e-16
v 299.40639651232 9.999999995218207 2.496243055274773e-16
v 299.4363674639255 9.999999995218207 2.499797558694021e-16
v 299.4606003146029 9.999999995218207 2.496661896996042e-16
v 299.4792007753936 9.999999995218207 2.487049195667997e-16
v 299.4922904491613 9.999999995218207 2.47118276348387e-16
v 299.5000000002391 9.999999995218207 2.449293598120016e-16
v 300 -0 -50
v 300 0 -5.773502689135489
v 300 9.999999995218204 0
v 300 159.989109059895 0
v 300 181.6927421637379 -19.71787630604368
v 300 215.0245316555591 -50
f 1 2 7
f 9 2 1
f 1 7 9
f 2 3 6
f 10 3 2
f 7 2 6
f 10 2 9
f 6 3 4
f 4 3 8
f 8 3 15
f 15 3 10
f 6 4 5
f 4 12 5
f 4 8 12
f 5 20 6
f 5 12 20
f 6 22 7
f 20 21 6
f 21 23 6
f 6 220 22
f 23 220 6
f 7 22 9
f 11 12 8
f 11 8 15
f 9 382 10
f 22 451 9
f 451 382 9
f 57 15 10
f 382 57 10
f 11 18 12
f 13 11 15
f 13 17 11
f 11 17 18
f 12 18 20
f 14 13 15
f 14 17 13
f 15 24 14
f 24 17 14
f 57 24 15
f 19 17 16
f 16 17 25
f 16 25 19
f 19 18 17
f 26 17 24
f 17 26 25
f 19 20 18
f 21 20 19
f 28 21 19
f 25 28 19
f 28 23 21
f 22 220 451
f 28 29 23
f 23 29 331
f 152 23 158
f 220 23 152
f 23 160 158
f 23 165 160
f 23 168 165
f 23 169 168
f 23 175 169
f 23 177 175
f 23 183 177
f 23 187 183
f 23 191 187
f 23 197 191
f 23 202 197
f 23 203 202
f 23 210 203
f 23 215 210
f 23 223 215
f 23 224 223
f 23 232 224
f 23 237 232
f 23 246 237
f 23 251 246
f 23 263 251
f 263 23 264
f 23 279 264
f 23 280 279
f 23 302 280
f 23 304 302
f 23 306 304
f 23 331 306
f 26 24 30
f 57 30 24
f 25 26 28
f 26 27 28
f 26 31 27
f 30 333 26
f 36 31 26
f 26 333 36
f 27 29 28
f 27 31 29
f 31 32 29
f 29 32 34
f 116 29 34
f 340 29 116
f 29 340 331
f 57 33 30
f 30 33 333
f 31 36 32
f 32 40 34
f 36 40 32
f 382 33 57
f 434 333 33
f 434 33 382
f 40 116 34
f 36 35 37
f 333 35 36
f 41 37 35
f 66 41 35
f 69 66 35
f 73 69 35
f 77 73 35
f 81 77 35
f 85 81 35
f 89 85 35
f 93 89 35
f 97 93 35
f 101 97 35
f 105 101 35
f 109 105 35
f 109 35 113
f 113 35 118
f 118 35 123
f 123 35 127
f 127 35 132
f 132 35 136
f 136 35 141
f 141 35 144
f 144 35 149
f 149 35 155
f 155 35 161
f 161 35 332
f 333 332 35
f 36 37 38
f 36 38 40
f 47 38 37
f 47 37 41
f 38 39 40
f 39 38 59
f 56 38 47
f 56 315 38
f 59 38 335
f 335 38 315
f 40 39 59
f 40 59 337
f 40 121 116
f 40 129 121
f 40 135 129
f 40 140 135
f 40 148 140
f 40 153 148
f 40 166 153
f 176 166 40
f 188 176 40
f 337 188 40
f 42 43 41
f 70 42 41
f 41 43 45
f 46 41 45
f 47 41 46
f 70 41 66
f 74 43 42
f 74 42 70
f 43 44 45
f 78 44 43
f 78 43 74
f 82 45 44
f 82 44 78
f 86 46 45
f 86 45 82
f 90 47 46
f 90 46 86
f 54 47 48
f 94 48 47
f 47 54 56
f 94 47 90
f 51 48 49
f 98 49 48
f 54 48 51
f 98 48 94
f 51 49 50
f 102 50 49
f 102 49 98
f 106 51 50
f 106 50 102
f 54 51 52
f 110 52 51
f 110 51 106
f 52 53 54
f 53 52 114
f 52 110 114
f 54 53 119
f 53 114 119
f 54 55 56
f 55 54 124
f 54 119 124
f 56 55 128
f 55 124 128
f 56 58 60
f 58 56 133
f 56 60 62
f 56 62 311
f 56 128 133
f 56 311 315
f 60 58 137
f 58 133 137
f 336 59 335
f 59 336 337
f 62 60 61
f 61 60 142
f 60 137 142
f 62 61 145
f 61 142 145
f 65 62 63
f 63 62 150
f 62 65 308
f 62 145 150
f 311 62 308
f 65 63 64
f 64 63 156
f 63 150 156
f 64 156 65
f 65 156 162
f 65 162 308
f 66 68 67
f 70 66 67
f 66 69 68
f 71 67 68
f 70 67 71
f 69 72 68
f 163 71 68
f 68 72 180
f 163 68 180
f 69 73 72
f 74 70 71
f 74 71 75
f 79 75 71
f 83 79 71
f 99 83 71
f 107 99 71
f 120 107 71
f 130 120 71
f 130 71 157
f 157 71 163
f 73 76 72
f 180 72 76
f 73 77 76
f 78 74 75
f 78 75 79
f 77 80 76
f 76 80 92
f 180 76 92
f 77 81 80
f 82 78 79
f 82 79 83
f 81 84 80
f 80 84 88
f 80 88 92
f 81 85 84
f 86 82 83
f 86 83 87
f 99 87 83
f 85 88 84
f 85 89 88
f 90 86 87
f 90 87 91
f 99 91 87
f 89 92 88
f 89 93 92
f 94 90 91
f 94 91 95
f 99 95 91
f 93 96 92
f 92 96 100
f 92 100 112
f 180 92 112
f 93 97 96
f 98 94 95
f 98 95 99
f 97 100 96
f 97 101 100
f 102 98 99
f 102 99 103
f 107 103 99
f 101 104 100
f 100 104 112
f 101 105 104
f 106 102 103
f 106 103 107
f 105 108 104
f 104 108 112
f 105 109 108
f 110 106 107
f 110 107 111
f 111 107 115
f 115 107 120
f 109 112 108
f 109 113 112
f 114 110 111
f 114 111 115
f 113 117 112
f 249 112 117
f 200 180 112
f 207 200 112
f 227 207 112
f 242 227 112
f 242 112 249
f 113 118 117
f 119 114 115
f 119 115 120
f 340 116 121
f 118 122 117
f 117 122 131
f 249 117 131
f 118 123 122
f 124 119 120
f 124 120 125
f 125 120 130
f 340 121 129
f 123 126 122
f 122 126 131
f 123 127 126
f 128 124 125
f 128 125 130
f 127 131 126
f 127 132 131
f 133 128 130
f 340 129 135
f 133 130 134
f 134 130 157
f 132 136 131
f 136 139 131
f 139 208 131
f 249 131 208
f 137 133 134
f 137 134 138
f 138 134 143
f 143 134 157
f 340 135 140
f 136 141 139
f 142 137 138
f 142 138 143
f 141 146 139
f 146 208 139
f 340 140 148
f 141 144 146
f 145 142 143
f 145 143 147
f 147 143 151
f 151 143 157
f 144 149 146
f 150 145 147
f 149 154 146
f 154 170 146
f 170 181 146
f 181 196 146
f 196 208 146
f 150 147 151
f 340 148 153
f 149 155 154
f 156 150 151
f 156 151 157
f 158 159 152
f 152 159 164
f 152 164 455
f 220 152 455
f 340 153 166
f 155 161 154
f 161 170 154
f 162 156 157
f 162 157 163
f 158 160 159
f 160 167 159
f 159 174 164
f 167 174 159
f 165 167 160
f 161 171 170
f 171 161 332
f 172 162 163
f 162 172 308
f 172 163 173
f 173 163 180
f 164 174 189
f 189 455 164
f 165 168 167
f 340 166 176
f 168 169 167
f 169 174 167
f 175 174 169
f 171 178 170
f 178 181 170
f 178 171 332
f 179 172 173
f 172 179 310
f 308 172 309
f 172 310 309
f 179 173 180
f 175 177 174
f 177 182 174
f 174 182 195
f 174 195 189
f 340 176 188
f 183 182 177
f 178 184 181
f 184 178 332
f 185 179 180
f 179 185 311
f 179 311 310
f 185 180 186
f 186 180 194
f 194 180 200
f 184 196 181
f 183 190 182
f 190 201 182
f 195 182 204
f 182 201 204
f 187 190 183
f 184 192 196
f 192 184 332
f 193 185 186
f 185 193 312
f 185 312 311
f 193 186 194
f 187 191 190
f 337 221 188
f 340 188 221
f 195 455 189
f 191 197 190
f 197 201 190
f 192 198 196
f 198 192 332
f 199 193 194
f 193 199 313
f 193 313 312
f 199 194 200
f 204 455 195
f 198 208 196
f 202 201 197
f 198 205 208
f 205 198 332
f 206 199 200
f 199 206 314
f 199 314 313
f 206 200 207
f 202 209 201
f 204 201 230
f 209 244 201
f 201 238 230
f 201 244 238
f 203 209 202
f 203 210 209
f 230 455 204
f 205 211 208
f 211 205 332
f 212 206 207
f 206 212 315
f 206 315 314
f 212 207 213
f 213 207 227
f 211 214 208
f 208 214 228
f 208 228 243
f 256 208 243
f 284 249 208
f 273 208 256
f 273 285 208
f 296 284 208
f 285 297 208
f 297 296 208
f 210 222 209
f 222 231 209
f 209 231 257
f 209 257 244
f 215 222 210
f 211 216 214
f 216 211 332
f 217 212 213
f 212 217 316
f 212 316 315
f 217 213 218
f 218 213 227
f 216 219 214
f 214 219 228
f 215 223 222
f 216 225 219
f 225 216 332
f 226 217 218
f 217 226 317
f 217 317 316
f 226 218 227
f 225 228 219
f 220 456 451
f 220 455 456
f 337 229 221
f 340 221 229
f 223 231 222
f 224 231 223
f 224 232 231
f 225 233 228
f 233 225 332
f 234 226 227
f 226 234 318
f 226 318 317
f 234 227 235
f 235 227 242
f 233 236 228
f 228 236 243
f 337 239 229
f 340 229 239
f 238 455 230
f 232 245 231
f 245 262 231
f 257 231 300
f 262 278 231
f 231 278 300
f 237 245 232
f 233 240 236
f 240 233 332
f 241 234 235
f 319 234 241
f 318 234 319
f 241 235 242
f 240 243 236
f 237 246 245
f 244 455 238
f 337 252 239
f 340 239 252
f 240 247 243
f 247 240 332
f 248 241 242
f 320 241 248
f 319 241 320
f 248 242 249
f 247 250 243
f 250 256 243
f 257 455 244
f 246 262 245
f 251 262 246
f 247 253 250
f 253 247 332
f 254 248 249
f 321 248 254
f 320 248 321
f 254 249 255
f 255 249 260
f 260 249 284
f 253 256 250
f 251 263 262
f 337 265 252
f 340 252 265
f 253 258 256
f 258 253 332
f 259 254 255
f 322 254 259
f 321 254 322
f 259 255 260
f 258 261 256
f 261 269 256
f 269 273 256
f 300 455 257
f 258 266 261
f 266 258 332
f 267 259 260
f 323 259 267
f 322 259 323
f 267 260 268
f 268 260 272
f 272 260 284
f 266 269 261
f 263 278 262
f 264 278 263
f 264 279 278
f 337 281 265
f 340 265 281
f 266 270 269
f 270 266 332
f 271 267 268
f 324 267 271
f 323 267 324
f 271 268 272
f 270 273 269
f 270 274 273
f 274 270 332
f 275 271 272
f 325 271 275
f 324 271 325
f 275 272 276
f 276 272 284
f 274 277 273
f 277 285 273
f 274 282 277
f 282 274 332
f 283 275 276
f 326 275 283
f 325 275 326
f 283 276 284
f 282 285 277
f 279 301 278
f 300 278 341
f 278 301 348
f 278 347 341
f 278 348 347
f 280 301 279
f 280 302 301
f 337 303 281
f 340 281 303
f 282 286 285
f 286 282 332
f 287 283 284
f 327 283 287
f 326 283 327
f 287 284 288
f 288 284 296
f 286 289 285
f 289 297 285
f 286 290 289
f 290 286 332
f 291 287 288
f 328 287 291
f 327 287 328
f 291 288 292
f 292 288 296
f 290 293 289
f 293 297 289
f 290 294 293
f 294 290 332
f 295 291 292
f 329 291 295
f 328 291 329
f 295 292 296
f 294 297 293
f 294 298 297
f 298 294 332
f 298 295 296
f 330 295 298
f 329 295 330
f 299 296 297
f 298 296 299
f 298 299 297
f 330 298 332
f 341 455 300
f 302 305 301
f 301 305 358
f 348 301 352
f 301 358 352
f 304 305 302
f 337 307 303
f 340 303 307
f 304 306 305
f 306 331 305
f 331 339 305
f 305 339 360
f 358 305 360
f 337 338 307
f 340 307 338
f 308 309 310
f 308 310 311
f 311 312 313
f 311 313 315
f 313 314 315
f 315 316 317
f 315 317 324
f 335 315 324
f 317 318 319
f 317 319 320
f 317 320 323
f 324 317 323
f 320 321 322
f 320 322 323
f 324 325 330
f 324 330 334
f 335 324 334
f 330 325 326
f 326 327 328
f 328 330 326
f 328 329 330
f 334 330 332
f 340 339 331
f 334 332 333
f 335 334 333
f 337 335 333
f 337 333 401
f 333 404 401
f 333 406 404
f 333 410 406
f 333 434 410
f 337 336 335
f 337 343 338
f 337 349 343
f 337 353 349
f 337 359 353
f 337 365 359
f 337 369 365
f 337 373 369
f 337 377 373
f 337 381 377
f 337 385 381
f 337 387 385
f 337 391 387
f 337 392 391
f 337 401 392
f 340 338 343
f 340 342 339
f 342 345 339
f 345 344 339
f 344 374 339
f 360 339 364
f 339 374 364
f 342 340 454
f 340 343 349
f 340 349 353
f 359 340 353
f 340 359 365
f 369 340 365
f 373 340 369
f 340 373 377
f 340 377 381
f 340 381 385
f 340 385 387
f 340 387 391
f 340 391 392
f 340 392 401
f 340 401 404
f 406 340 404
f 340 406 410
f 340 410 418
f 340 418 419
f 340 419 420
f 340 420 421
f 340 421 422
f 340 422 423
f 340 423 424
f 340 424 425
f 340 425 426
f 340 426 427
f 340 427 428
f 340 428 429
f 340 429 430
f 340 430 431
f 340 431 432
f 340 432 433
f 340 433 454
f 347 455 341
f 342 454 345
f 345 346 344
f 346 350 344
f 350 355 344
f 355 388 344
f 344 378 374
f 380 378 344
f 388 380 344
f 345 454 346
f 346 351 350
f 346 454 351
f 348 455 347
f 348 352 455
f 351 354 350
f 354 356 350
f 356 355 350
f 351 454 354
f 352 358 455
f 356 354 454
f 356 357 355
f 357 361 355
f 361 366 355
f 366 375 355
f 375 407 355
f 355 394 388
f 407 394 355
f 454 357 356
f 357 362 361
f 454 362 357
f 358 360 455
f 360 364 455
f 362 363 361
f 363 366 361
f 454 363 362
f 363 367 366
f 454 367 363
f 364 374 455
f 367 368 366
f 368 370 366
f 370 375 366
f 454 368 367
f 368 371 370
f 454 371 368
f 371 372 370
f 372 375 370
f 454 372 371
f 372 376 375
f 454 376 372
f 374 378 455
f 376 379 375
f 379 383 375
f 383 398 375
f 398 407 375
f 454 379 376
f 378 380 455
f 379 384 383
f 454 384 379
f 380 388 455
f 452 434 382
f 451 452 382
f 384 386 383
f 386 389 383
f 389 395 383
f 395 398 383
f 454 386 384
f 386 390 389
f 454 390 386
f 388 394 455
f 390 393 389
f 393 395 389
f 454 393 390
f 393 396 395
f 454 396 393
f 407 413 394
f 394 413 455
f 396 397 395
f 397 398 395
f 454 397 396
f 397 399 398
f 454 399 397
f 399 400 398
f 400 403 398
f 403 402 398
f 402 407 398
f 454 400 399
f 454 403 400
f 403 405 402
f 405 408 402
f 408 407 402
f 454 405 403
f 454 408 405
f 408 409 407
f 409 412 407
f 412 411 407
f 411 416 407
f 407 414 413
f 407 415 414
f 416 415 407
f 454 409 408
f 454 412 409
f 410 434 418
f 412 417 411
f 411 417 416
f 454 417 412
f 413 414 455
f 455 414 415
f 415 416 455
f 416 417 455
f 417 454 455
f 418 435 419
f 434 435 418
f 419 436 420
f 435 436 419
f 420 437 421
f 436 437 420
f 421 438 422
f 437 438 421
f 422 439 423
f 438 439 422
f 423 440 424
f 439 440 423
f 424 441 425
f 440 441 424
f 425 442 426
f 441 442 425
f 426 443 427
f 442 443 426
f 427 444 428
f 443 444 427
f 428 445 429
f 444 445 428
f 429 446 430
f 429 445 446
f 430 447 431
f 430 446 447
f 431 448 432
f 447 448 431
f 432 449 433
f 448 449 432
f 449 450 433
f 433 450 454
f 452 435 434
f 452 436 435
f 452 437 436
f 452 438 437
f 452 439 438
f 452 440 439
f 452 441 440
f 452 442 441
f 452 443 442
f 452 444 443
f 452 445 444
f 452 446 445
f 452 447 446
f 452 448 447
f 452 449 448
f 452 450 449
f 453 450 452
f 454 450 453
f 453 452 451
f 454 453 451
f 455 454 451
f 456 455 451
