# Supplementary material for: Viewpoint Planning for Range Sensors Using Feature Cluster Constrained Spaces for Robot Vision Systems
Source: Sensors (Basel). 2023 Sep 18;23(18):7964. doi: 10.3390/s23187964 (PMC10537344; doi:10.3390/s23187964)
Supplement: Supplementary file 1 [file sensors-23-07964-s001.zip › Academic Example Synthetic/6_GC-Spaces/G1/render/vx6_hull_render_gcs_G1_s1.obj]

# Generated with PyMesh
v 0 9.99999999877981 -4.671722134315235e-09
v -0 10.00000000687147 0
v 0 20.13208910035792 -46.64465181660701
v 0 20.86093336096096 -50
v 0 300 -50
v 0 300 -0
v 1.562500001073667 10.00000000687147 -1.148106362221786e-15
v 25 10 -1.028904552470073e-08
v 25 10 -3.967244480829267e-09
v 25 10.00000000616013 -4.106935026315928e-10
v 25 10.00000000687144 -1.836970178292589e-14
v 25 12.17218667040421 -10
v 25 160 -10
v 25 160 -1.836970178292589e-14
v 25.00000005950839 10 -3.967244480829266e-09
v 25.00000015433541 10 -1.028904552470066e-08
v 81.69873046875 175 1.698729753494263
v 81.69873046875 275 1.698729753494263
v 84.64101409912109 175 0
v 84.64101409912109 275 0
v 106.69873046875 175 45
v 106.69873046875 275 45
v 123.349365234375 200 23.83974647521973
v 123.349365234375 250 23.83974647521973
v 128.349365234375 200 32.5
v 128.349365234375 250 32.5
v 164.6410217285156 200 0
v 164.6410217285156 250 0
v 164.870391426079 20.86093336096097 -50
v 167.3205108642578 200 0
v 167.3205108642578 250 -8.881784197001252e-16
v 171.650634765625 200 7.5
v 171.650634765625 250 7.5
v 172.8278133295958 12.17218667040423 -10
v 175 10 -1.028898363397022e-08
v 175 10 -3.967239812787361e-09
v 175 10.00000000616015 -4.106765512838024e-10
v 175 10.00000000687146 0
v 175 12.17218667040423 -10
v 175 160 -10
v 175 160 -0
v 175.0000000023696 10.00000000687146 -0
v 175.0000000071089 10.00000000687146 0
v 184.6410217285156 175 0
v 184.6410217285156 275 0
v 200 76.50768280029297 16.44949722290039
v 200 82.49481201171875 -0
v 200 123.492317199707 33.55050277709961
v 200 135.7037048339844 0
v 205 100 25
v 205.0001678466797 106.9180221557617 6.234397888183594
v 205.0451049804688 105.578857421875 5.746982097625732
v 205.0509643554688 98.65926361083984 24.51201057434082
v 205.0509643554688 101.3407363891602 25.48798942565918
v 205.056884765625 108.2567901611328 6.721670150756836
v 205.1914672851562 104.2461013793945 5.261899471282959
v 205.2035675048828 97.32535552978516 24.02650833129883
v 205.2035675048828 102.6746444702148 25.97349166870117
v 205.2149505615234 109.5883636474609 7.20632266998291
v 205.4384918212891 102.9265365600586 4.7816162109375
v 205.4570617675781 96.00508117675781 23.54596710205078
v 205.4570617675781 103.9949188232422 26.45403289794922
v 205.4735717773438 110.9059677124023 7.685891628265381
v 205.7849426269531 101.6268615722656 4.308573246002197
v 205.8101348876953 94.70516204833984 23.07283592224121
v 205.8101348876953 105.2948379516602 26.92716407775879
v 205.8314361572266 112.2029113769531 8.157939910888672
v 206.2290649414062 100.3536834716797 3.845174074172974
v 206.2610015869141 93.43222045898438 22.60952377319336
v 206.2610015869141 106.5677795410156 27.39047622680664
v 206.2867126464844 113.4725952148438 8.620068550109863
v 206.7685699462891 99.11347198486328 3.393774271011353
v 206.8073577880859 92.1927490234375 22.15839385986328
v 206.8073577880859 107.8072509765625 27.84160614013672
v 206.8371124267578 114.7085800170898 9.069929122924805
v 207.4007415771484 97.91252899169922 2.956668376922607
v 207.4464263916016 90.99306488037109 21.72174453735352
v 207.4464263916016 109.0069351196289 28.27825546264648
v 207.4798126220703 115.9045715332031 9.505233764648438
v 208.1223602294922 96.75696563720703 2.536077260971069
v 208.1749267578125 89.83927917480469 21.30179977416992
v 208.1749267578125 110.1607208251953 28.69820022583008
v 208.2115631103516 117.0544891357422 9.923771858215332
v 208.9297485351562 95.65264892578125 2.134139060974121
v 208.9891815185547 88.73726654052734 20.90069961547852
v 208.9891815185547 111.2627334594727 29.09930038452148
v 209.0286407470703 118.1525039672852 10.32341575622559
v 209.8188171386719 94.60519409179688 1.752896308898926
v 209.885009765625 87.69264221191406 20.52048873901367
v 209.885009765625 112.3073577880859 29.47951126098633
v 209.9268798828125 119.1930236816406 10.70213413238525
v 210 200 -10
v 210 200 -4.898587198582435e-15
v 210.0513458251953 197.9740295410156 -10
v 210.0513458251953 197.9740295410156 -4.89230009653144e-15
v 210.0513458251953 202.0259704589844 -10
v 210.0513458251953 202.0259704589844 -4.89230009653144e-15
v 210.2052307128906 195.9532623291016 -10
v 210.2052307128906 195.9532623291016 -4.873454036971505e-15
v 210.2052307128906 204.0467376708984 -10
v 210.2052307128906 204.0467376708984 -4.873454036971505e-15
v 210.4612731933594 193.9428863525391 -10
v 210.4612731933594 193.9428863525391 -4.842098147813572e-15
v 210.4612731933594 206.0571136474609 -10
v 210.4612731933594 206.0571136474609 -4.842098147813572e-15
v 210.7850494384766 93.61992645263672 1.394286751747131
v 210.8188018798828 191.9480590820312 -10
v 210.8188018798828 191.9480590820312 -4.798312897187629e-15
v 210.8188018798828 208.0519409179688 -10
v 210.8188018798828 208.0519409179688 -4.798312897187629e-15
v 210.8578643798828 86.71073913574219 20.16310501098633
v 210.8578643798828 113.2892608642578 29.83689498901367
v 210.9017333984375 120.1707611083984 11.05800151824951
v 211.2769165039062 189.9738922119141 -10
v 211.2769165039062 189.9738922119141 -4.742210093442714e-15
v 211.2769165039062 210.0261077880859 -10
v 211.2769165039062 210.0261077880859 -4.742210093442714e-15
v 211.8235168457031 92.70184326171875 1.06013286113739
v 211.8344268798828 188.0254821777344 -10
v 211.8344268798828 188.0254821777344 -4.673934155696334e-15
v 211.8344268798828 211.9745178222656 -10
v 211.8344268798828 211.9745178222656 -4.673934155696334e-15
v 211.9027862548828 85.79655456542969 19.83036804199219
v 211.9027862548828 114.2034454345703 30.16963195800781
v 211.9482421875 121.0807495117188 11.38921070098877
v 212.4899139404297 186.1077880859375 -10
v 212.4899139404297 186.1077880859375 -4.59366041976857e-15
v 212.4899139404297 213.8922119140625 -10
v 212.4899139404297 213.8922119140625 -4.59366041976857e-15
v 212.928955078125 91.85562133789062 0.7521330714225769
v 213.0144500732422 84.95474243164062 19.52397537231445
v 213.0144500732422 115.0452575683594 30.47602462768555
v 213.0610809326172 121.9183654785156 11.69407653808594
v 213.2416839599609 184.2257690429688 -10
v 213.2416839599609 184.2257690429688 -4.501595138182079e-15
v 213.2416839599609 215.7742309570312 -10
v 213.2416839599609 215.7742309570312 -4.501595138182079e-15
v 214.0878143310547 182.3842315673828 -10
v 214.0878143310547 182.3842315673828 -4.397973786096198e-15
v 214.0878143310547 217.6157684326172 -10
v 214.0878143310547 217.6157684326172 -4.397973786096198e-15
v 214.0957489013672 91.08555603027344 0.4718526899814606
v 214.1871795654297 84.18960571289062 19.24548721313477
v 214.1871795654297 115.8103942871094 30.75451278686523
v 214.2346038818359 122.6793441772461 11.97105121612549
v 215.0261383056641 180.5879211425781 -10
v 215.0261383056641 180.5879211425781 -4.283063178889311e-15
v 215.0261383056641 219.4120788574219 -10
v 215.0261383056641 219.4120788574219 -4.283063178889311e-15
v 215.3179626464844 90.39556884765625 0.220716193318367
v 215.4150238037109 83.50502777099609 18.99632263183594
v 215.4150238037109 116.4949722290039 31.00367736816406
v 215.4628295898438 123.3598251342773 12.21872615814209
v 216.0542297363281 178.8414459228516 -10
v 216.0542297363281 178.8414459228516 -4.157158084027064e-15
v 216.0542297363281 221.1585540771484 -10
v 216.0542297363281 221.1585540771484 -4.157158084027064e-15
v 216.5893707275391 89.78915405273438 0
v 216.6916961669922 82.90451049804688 18.77775001525879
v 216.6916961669922 117.0954895019531 31.22224998474121
v 216.7395477294922 123.9563522338867 12.4358434677124
v 217.1694641113281 177.1492767333984 -10
v 217.1694641113281 177.1492767333984 -4.02058122106236e-15
v 217.1694641113281 222.8507232666016 -10
v 217.1694641113281 222.8507232666016 -4.02058122106236e-15
v 218.0107116699219 82.39110565185547 18.59088706970215
v 218.0107116699219 117.6088943481445 31.40911293029785
v 218.0582275390625 124.4658889770508 12.62129878997803
v 218.3689727783203 175.5157623291016 -10
v 218.3689727783203 175.5157623291016 -3.873684108668309e-15
v 218.3689727783203 224.4842376708984 -10
v 218.3689727783203 224.4842376708984 -3.873684108668309e-15
v 218.6522979736328 88.91613006591797 0
v 219.3653564453125 81.96743011474609 18.43668174743652
v 219.3653564453125 118.0325698852539 31.56331825256348
v 219.4122009277344 124.8858413696289 12.77414989471436
v 219.6496734619141 173.9450988769531 -10
v 219.6496734619141 173.9450988769531 -3.716842829473493e-15
v 219.6496734619141 226.0549011230469 -10
v 219.6496734619141 226.0549011230469 -3.716842829473493e-15
v 220.7486877441406 81.63564300537109 18.31592178344727
v 220.7486877441406 118.3643569946289 31.68407821655273
v 220.7934417724609 88.29179382324219 0
v 220.7945709228516 125.2140808105469 12.89361953735352
v 221.0082855224609 172.4413299560547 -10
v 221.0082855224609 172.4413299560547 -3.550460571160804e-15
v 221.0082855224609 227.5586700439453 -10
v 221.0082855224609 227.5586700439453 -3.550460571160804e-15
v 222.1537017822266 81.39744567871094 18.22922325134277
v 222.1537017822266 118.6025543212891 31.77077674865723
v 222.1983032226562 125.4489364624023 12.97910118103027
v 222.4413299560547 171.0082855224609 -10
v 222.4413299560547 171.0082855224609 -3.374964450093896e-15
v 222.4413299560547 228.9917144775391 -10
v 222.4413299560547 228.9917144775391 -3.374964450093896e-15
v 223.5055084228516 87.87520599365234 0
v 223.5732116699219 81.25403594970703 18.17702484130859
v 223.5732116699219 118.745964050293 31.82297515869141
v 223.6162872314453 125.5892181396484 13.03015899658203
v 223.9450988769531 169.6496734619141 -10
v 223.9450988769531 169.6496734619141 -3.190804876042471e-15
v 223.9450988769531 230.3503265380859 -10
v 223.9450988769531 230.3503265380859 -3.190804876042471e-15
v 225 81.20614624023438 18.15959739685059
v 225 118.7938537597656 31.84040260314941
v 225.0413055419922 125.6342163085938 13.04653549194336
v 225.5157623291016 168.3689727783203 -10
v 225.5157623291016 168.3689727783203 -2.998454493391097e-15
v 225.5157623291016 231.6310272216797 -10
v 225.5157623291016 231.6310272216797 -2.998454493391097e-15
v 226.2454681396484 87.85700988769531 0
v 226.4267883300781 81.25403594970703 18.17702484130859
v 226.4267883300781 118.745964050293 31.82297515869141
v 226.4660949707031 125.5836944580078 13.02814674377441
v 227.1492767333984 167.1694641113281 -10
v 227.1492767333984 167.1694641113281 -2.798407122348023e-15
v 227.1492767333984 232.8305358886719 -10
v 227.1492767333984 232.8305358886719 -2.798407122348023e-15
v 227.8462982177734 81.39744567871094 18.22922325134277
v 227.8462982177734 118.6025543212891 31.77077674865723
v 227.8834533691406 125.4379043579102 12.97508525848389
v 228.6953430175781 88.18215179443359 0
v 228.8414459228516 166.0542297363281 -10
v 228.8414459228516 166.0542297363281 -2.591176276637523e-15
v 228.8414459228516 233.9457702636719 -10
v 228.8414459228516 233.9457702636719 -2.591176276637523e-15
v 229.2513122558594 81.63564300537109 18.31592178344727
v 229.2513122558594 118.3643569946289 31.68407821655273
v 229.2861480712891 125.1976013183594 12.88762187957764
v 230.5879211425781 165.0261383056641 -10
v 230.5879211425781 165.0261383056641 -2.37729389295047e-15
v 230.5879211425781 234.9738616943359 -10
v 230.5879211425781 234.9738616943359 -2.37729389295047e-15
v 230.6346435546875 81.96743011474609 18.43668174743652
v 230.6346435546875 118.0325698852539 31.56331825256348
v 230.6670684814453 124.8639984130859 12.76620101928711
v 231.0998992919922 88.82977294921875 0
v 231.9892883300781 82.39110565185547 18.59088706970215
v 231.9892883300781 117.6088943481445 31.40911293029785
v 232.0191802978516 124.4387969970703 12.6114387512207
v 232.3842315673828 164.0878143310547 -10
v 232.3842315673828 164.0878143310547 -2.157309060394925e-15
v 232.3842315673828 235.9121856689453 -10
v 232.3842315673828 235.9121856689453 -2.157309060394925e-15
v 233.3083038330078 82.90451049804688 18.77775001525879
v 233.3083038330078 117.0954895019531 31.22224998474121
v 233.3356170654297 123.9241485595703 12.42412281036377
v 233.4106292724609 89.78915405273438 0
v 234.2257690429688 163.2416839599609 -10
v 234.2257690429688 163.2416839599609 -1.931786538188467e-15
v 234.2257690429688 236.7583160400391 -10
v 234.2257690429688 236.7583160400391 -1.931786538188467e-15
v 234.5849761962891 83.50502777099609 18.99632263183594
v 234.5849761962891 116.4949722290039 31.00367736816406
v 234.6096801757812 123.3226776123047 12.20520401000977
v 234.6775207519531 90.39321899414062 0.2198616415262222
v 235.4095805260211 10.00000000687146 0
v 235.40958054 10.00000000687146 0
v 235.40958054 9.999999998779828 -4.671704800784937e-09
v 235.8128204345703 84.18960571289062 19.24548721313477
v 235.8128204345703 115.8103942871094 30.75451278686523
v 235.8349151611328 122.6374282836914 11.95579624176025
v 235.8955993652344 91.08026885986328 0.4699281454086304
v 236.1077880859375 162.4899139404297 -10
v 236.1077880859375 162.4899139404297 -1.70130506159231e-15
v 236.1077880859375 237.5100860595703 -10
v 236.1077880859375 237.5100860595703 -1.70130506159231e-15
v 236.9855499267578 84.95474243164062 19.52397537231445
v 236.9855499267578 115.0452575683594 30.47602462768555
v 237.0050811767578 121.8719024658203 11.67716598510742
v 237.0586853027344 91.84683990478516 0.748937726020813
v 238.0254821777344 161.8344268798828 -10
v 238.0254821777344 161.8344268798828 -1.466456388999227e-15
v 238.0254821777344 238.1655731201172 -10
v 238.0254821777344 238.1655731201172 -1.466456388999227e-15
v 238.0972137451172 85.79655456542969 19.83036804199219
v 238.0972137451172 114.2034454345703 30.16963195800781
v 238.1142272949219 121.0299758911133 11.37073040008545
v 238.1609344482422 92.68906402587891 1.055482625961304
v 239.1421356201172 86.71073913574219 20.16310501098633
v 239.1421356201172 113.2892608642578 29.83689498901367
v 239.1567230224609 120.1159362792969 11.03804588317871
v 239.1967926025391 93.60269165039062 1.388016104698181
v 239.9738922119141 161.2769165039062 -10
v 239.9738922119141 161.2769165039062 -1.22784329023031e-15
v 239.9738922119141 238.7230834960938 -10
v 239.9738922119141 238.7230834960938 -1.22784329023031e-15
v 240.114990234375 87.69264221191406 20.52048873901367
v 240.114990234375 112.3073577880859 29.47951126098633
v 240.1272735595703 119.1344223022461 10.68080425262451
v 240.1609954833984 94.58311462402344 1.744860291481018
v 241.0108184814453 88.73726654052734 20.90069961547852
v 241.0108184814453 111.2627334594727 29.09930038452148
v 241.0209503173828 118.0904235839844 10.30082130432129
v 241.0487060546875 95.62538146972656 2.124214649200439
v 241.8250732421875 89.83927917480469 21.30179977416992
v 241.8250732421875 110.1607208251953 28.69820022583008
v 241.8331909179688 116.9892501831055 9.900026321411133
v 241.8554534912109 96.72423553466797 2.524165153503418
v 241.9480590820312 160.8188018798828 -10
v 241.9480590820312 160.8188018798828 -9.860783818646589e-16
v 241.9480590820312 239.1811981201172 -10
v 241.9480590820312 239.1811981201172 -9.860783818646589e-16
v 242.5535736083984 90.99306488037109 21.72174453735352
v 242.5535736083984 109.0069351196289 28.27825546264648
v 242.5598754882812 115.8364944458008 9.48045825958252
v 242.5771484375 97.87413787841797 2.942693710327148
v 243.1926422119141 92.1927490234375 22.15839385986328
v 243.1926422119141 107.8072509765625 27.84160614013672
v 243.1973114013672 114.6380233764648 9.044248580932617
v 243.2101440429688 99.06927490234375 3.377688646316528
v 243.7389984130859 93.43222045898438 22.60952377319336
v 243.7389984130859 106.5677795410156 27.39047622680664
v 243.7422790527344 113.3999176025391 8.593615531921387
v 243.7512664794922 100.3036270141602 3.826955080032349
v 243.9428863525391 160.4612731933594 -10
v 243.9428863525391 160.4612731933594 -7.417821684756979e-16
v 243.9428863525391 239.5387268066406 -10
v 243.9428863525391 239.5387268066406 -7.417821684756979e-16
v 244.1898651123047 94.70516204833984 23.07283592224121
v 244.1898651123047 105.2948379516602 26.92716407775879
v 244.1919708251953 112.1284713745117 8.130846977233887
v 244.1977691650391 101.5709533691406 4.288226127624512
v 244.5429382324219 96.00508117675781 23.54596710205078
v 244.5429382324219 103.9949188232422 26.45403289794922
v 244.5441284179688 110.8301544189453 7.658297538757324
v 244.5474090576172 102.864875793457 4.759174346923828
v 244.5810172199602 76.50768280029297 16.44949722290039
v 244.6703268799826 77.50933377234256 16.81406822008596
v 244.6765857382134 77.5795267391189 16.83961568831079
v 244.6856042891749 77.68067569888225 16.87643121636897
v 244.6978560982085 77.81808774084939 16.92644553519315
v 244.7138987511133 77.99801308050439 16.99193281537622
v 244.7343837025011 78.22776181882514 17.07555450943442
v 244.7600664093297 78.51580420340565 17.18039298641039
v 244.7918108720879 78.87183717752418 17.30997908620542
v 244.7964324951172 97.32535552978516 24.02650833129883
v 244.7964324951172 102.6746444702148 25.97349166870117
v 244.7969665527344 109.5115585327148 7.178367137908936
v 244.7984313964844 104.1788558959961 5.237423419952393
v 244.8305898435279 79.30675996305635 17.4682775228362
v 244.877463858766 79.83247701020747 17.65962330177237
v 244.9335505769472 80.46151327221148 17.8885729690331
v 244.9490356445312 98.65926361083984 24.51201057434082
v 244.9490356445312 101.3407363891602 25.48798942565918
v 244.9491729736328 108.1793823242188 6.693495750427246
v 244.9495391845703 105.5062637329102 5.720560550689697
v 244.9999480502025 81.20619531979702 18.15961545720114
v 245 100 25
v 245 106.8404006958008 6.20614767074585
v 245.0776253743801 82.07738497578401 18.4767026395015
v 245.1672473884268 83.0825364326372 18.84254712883127
v 245.2689386758547 84.22305467641303 19.25766194577378
v 245.3819915412226 85.4910008990079 19.71915724698534
v 245.5045684242928 86.86576065687177 20.21952885678453
v 245.6334479859418 88.31120544354275 20.74562715777418
v 245.7639670194684 89.77503781824902 21.27841801629838
v 245.8902462288741 91.19131841183963 21.79390142605511
v 245.9532623291016 160.2052307128906 -10
v 245.9532623291016 160.2052307128906 -4.955818250213092e-16
v 245.9532623291016 239.7947692871094 -10
v 245.9532623291016 239.7947692871094 -4.955818250213092e-16
v 246.005785663797 92.48715203644588 22.26554676320821
v 246.1043438074303 93.59252776982467 22.66787016216054
v 246.1809274478923 94.45145556085501 22.98049531544885
v 247.883712216492 113.5490164205 29.93143786309415
v 247.9740295410156 160.0513458251953 -10
v 247.9740295410156 160.0513458251953 -2.481093704290426e-16
v 247.9740295410156 239.9486541748047 -10
v 247.9740295410156 239.9486541748047 -2.481093704290426e-16
v 247.9806505535845 114.6362296689023 30.32715160549193
v 248.0883966803348 115.8446538879391 30.76698174573742
v 248.1953945184774 117.0446877822351 31.20375850540001
v 248.2938131808116 118.1484999156668 31.60551296081014
v 248.3797720071035 119.112569119343 31.95640520098164
v 248.452322841158 119.9262612519837 32.25256469271085
v 248.5122342154803 120.5981966241326 32.49712915202547
v 248.5610500167323 121.1456906245268 32.69640085278742
v 248.6005189341049 121.5883539909422 32.85751716366839
v 248.6322961934919 121.9447505381029 32.98723468481985
v 248.6578265950481 122.2310865945396 33.09145250393301
v 248.678315634122 122.4608816748029 33.17509117103019
v 248.6947444578177 122.6451379999013 33.24215477766383
v 248.7079000281635 122.7926846664582 33.29585747773088
v 248.7184105786521 122.9105650463424 33.33876229951916
v 248.7267747226742 123.0043738152843 33.37290606807869
v 248.7333896635454 123.0785631885334 33.39990869930602
v 248.7385713110725 123.1366778952514 33.42106072027399
v 248.742572111393 123.1815486222893 33.43739228436132
v 248.7455943433678 123.2154449065538 33.44972962328183
v 248.7478009040988 123.2401929153395 33.45873723610312
v 248.7493233245095 123.2572668543079 33.46495148108714
v 248.7702809904246 123.492317199707 33.55050277709961
v 250 80.40818736116148 5.732952335331925
v 250 82.49481201171875 0
v 250 111.2812721163722 23.55753612946697
v 250 124.3774509300032 31.11861849287229
v 250 135.7037048339844 0
v 250 160 -10
v 250 160 -1.650342158723959e-29
v 250 240 -10
v 250 240 2.963162649665806e-30
v 252.0259704589844 160.0513458251953 -10
v 252.0259704589844 160.0513458251953 2.481093704290426e-16
v 252.0259704589844 239.9486541748047 -10
v 252.0259704589844 239.9486541748047 2.481093704290426e-16
v 252.0735881566941 79.07360670819452 0
v 254.0467376708984 160.2052307128906 -10
v 254.0467376708984 160.2052307128906 4.955818250213092e-16
v 254.0467376708984 239.7947692871094 -10
v 254.0467376708984 239.7947692871094 4.955818250213092e-16
v 256.0570983886719 160.4612731933594 -10
v 256.0570983886719 160.4612731933594 7.417821684756979e-16
v 256.0570983886719 239.5387268066406 -10
v 256.0570983886719 239.5387268066406 7.417821684756979e-16
v 258.0519409179688 160.8188018798828 -10
v 258.0519409179688 160.8188018798828 9.860783818646589e-16
v 258.0519409179688 239.1811981201172 -10
v 258.0519409179688 239.1811981201172 9.860783818646589e-16
v 258.9226435779736 20.86093336096098 -50
v 260.0260925292969 161.2769165039062 -10
v 260.0260925292969 161.2769165039062 1.22784329023031e-15
v 260.0260925292969 238.7230834960938 -10
v 260.0260925292969 238.7230834960938 1.22784329023031e-15
v 261.5255660547044 118.2527897051282 1.41147531673729e-15
v 261.9745178222656 161.8344268798828 -10
v 261.9745178222656 161.8344268798828 1.466456388999227e-15
v 261.9745178222656 238.1655731201172 -10
v 261.9745178222656 238.1655731201172 1.466456388999227e-15
v 262.8519181507688 37.14808184923116 -50
v 262.8757144173547 123.8492596021242 1.576819719474133e-15
v 263.8922119140625 162.4899139404297 -10
v 263.8922119140625 162.4899139404297 1.70130506159231e-15
v 263.8922119140625 237.5100860595703 -10
v 263.8922119140625 237.5100860595703 1.70130506159231e-15
v 265.0199046248629 132.7370946591529 1.839407667999657e-15
v 265.7742309570312 163.2416839599609 -10
v 265.7742309570312 163.2416839599609 1.931786538188467e-15
v 265.7742309570312 236.7583160400391 -10
v 265.7742309570312 236.7583160400391 1.931786538188467e-15
v 267.6157531738281 164.0878143310547 -10
v 267.6157531738281 164.0878143310547 2.157309060394925e-15
v 267.6157531738281 235.9121856689453 -10
v 267.6157531738281 235.9121856689453 2.157309060394925e-15
v 268.841682460805 148.5786608184989 2.307439299859018e-15
v 269.4120788574219 165.0261383056641 -10
v 269.4120788574219 165.0261383056641 2.37729389295047e-15
v 269.4120788574219 234.9738616943359 -10
v 269.4120788574219 234.9738616943359 2.37729389295047e-15
v 271.1585693359375 166.0542297363281 -10
v 271.1585693359375 166.0542297363281 2.591176276637523e-15
v 271.1585693359375 233.9457702636719 -10
v 271.1585693359375 233.9457702636719 2.591176276637523e-15
v 272.8507385253906 167.1694641113281 -10
v 272.8507385253906 167.1694641113281 2.798407122348023e-15
v 272.8507385253906 232.8305358886719 -10
v 272.8507385253906 232.8305358886719 2.798407122348023e-15
v 273.2040491257638 166.6610096887944 2.841674833445794e-15
v 273.42918755508 167.5942259761152 2.869246539109448e-15
v 274.2274678957637 168.180412534875 -1.571978999685832
v 274.4842529296875 168.3689727783203 -10
v 274.4842529296875 168.3689727783203 -2.077641810342445
v 274.4842529296875 231.6310272216797 -10
v 274.4842529296875 231.6310272216797 2.998454493391097e-15
v 275.4399986171464 169.1482842501352 -3.914960132385127
v 276.0549011230469 169.6496734619141 -10
v 276.0549011230469 169.6496734619141 -5.097044085454979
v 276.0549011230469 230.3503265380859 -10
v 276.0549011230469 230.3503265380859 3.190804876042471e-15
v 277.1215981599828 170.6133938407465 -7.09341839969062
v 277.5586853027344 171.0082855224609 -10
v 277.5586853027344 171.0082855224609 -7.911447806970564
v 277.5586853027344 228.9917144775391 -10
v 277.5586853027344 228.9917144775391 3.374964450093896e-15
v 278.7088963084366 172.1585210231481 -10
v 278.7173193183553 172.1934350538992 -10
v 278.99169921875 227.5586700439453 -10
v 278.99169921875 227.5586700439453 3.550460571160804e-15
v 279.0885907163852 173.7323838540228 -10
v 279.4144199394133 175.0829713069893 -10
v 280.3503112792969 226.0549011230469 -10
v 280.3503112792969 226.0549011230469 3.716842829473493e-15
v 280.7429792831845 180.5899530428283 -10
v 280.9038436879192 181.2567485028688 -10
v 281.6310424804688 224.4842376708984 -10
v 281.6310424804688 224.4842376708984 3.873684108668309e-15
v 281.9947703895599 185.7787244682186 -10
v 282.4107505122937 187.5029944070116 -10
v 282.5083358433428 187.9074931885626 -10
v 282.8305358886719 222.8507232666016 -10
v 282.8305358886719 222.8507232666016 4.02058122106236e-15
v 283.9457702636719 221.1585540771484 -10
v 283.9457702636719 221.1585540771484 4.157158084027064e-15
v 284.973876953125 219.4120788574219 -10
v 284.973876953125 219.4120788574219 4.283063178889311e-15
v 285.6280899673162 218.159624576058 4.363183118061876e-15
v 285.8419642787591 217.7501741505395 -0.748232132187761
v 285.8504393940788 201.7607721553437 -10
v 285.9121704101562 217.6157684326172 -10
v 285.9121704101562 217.6157684326172 -0.9938459370137287
v 285.9208655777746 202.0526941603007 -10
v 285.9850190156868 202.3186151464652 -10
v 286.0338342037185 217.3509765720233 -1.437884724608065
v 286.707696353717 205.3141688792325 -10
v 286.7515573006539 205.495975913168 -10
v 286.75830078125 215.7742309570312 -10
v 286.75830078125 215.7742309570312 -4.081984923366548
v 286.9230749255134 223.5274378742851 4.082387092600654e-15
v 287.103566406145 214.9098755503871 -5.407297232866071
v 287.5100708007812 213.8922119140625 -10
v 287.5100708007812 213.8922119140625 -6.967676370641685
v 287.5243602999831 208.6993044077967 -10
v 287.6668765470372 213.4334607483202 -7.607797991845455
v 288.1655578613281 211.9745178222656 -10
v 288.1655578613281 211.9745178222656 -9.643544123539321
v 288.1815086335951 211.9187739375008 -9.713900648287929
v 288.1910281108491 211.4626942973966 -10
v 288.2463712120294 211.6920957530664 -10
v 289.9494474725557 236.0719872920767 3.416745664296831e-15
v 291.9000059519432 244.1572037869469 2.97908991039334e-15
v 293.23786766951 249.7027445851518 2.670659156931098e-15
v 294.191308059148 253.6548291017859 2.442692338997601e-15
v 294.885486073399 256.5322509225151 2.268366109002198e-15
v 295.3944649887236 258.6420080844825 2.131714958170468e-15
v 295.7644109042385 260.1754626565651 2.022683206134432e-15
v 296.0252529513418 261.2566732145062 1.934634946225929e-15
v 296.1967571409966 261.9675714099667 1.86305167822138e-15
v 298.3128452512613 184.1363807113759 -50
v 300 191.1297682709148 -50
v 300 268.6954689290145 -5.217421845164257
v 300 277.7323086493587 0
v 300 300 -50
v 300 300 0
f 3 1 2
f 1 7 2
f 1 3 12
f 1 9 7
f 8 1 12
f 1 8 16
f 1 15 9
f 1 36 15
f 1 16 35
f 1 35 259
f 1 259 36
f 3 2 6
f 2 14 6
f 7 14 2
f 3 6 4
f 3 4 29
f 34 12 3
f 39 3 29
f 39 34 3
f 4 6 5
f 5 29 4
f 5 6 533
f 5 430 29
f 5 532 430
f 5 533 532
f 14 20 6
f 20 45 6
f 45 533 6
f 7 9 10
f 10 11 7
f 7 11 14
f 8 10 9
f 8 9 15
f 12 10 8
f 8 15 16
f 10 13 11
f 13 10 12
f 13 14 11
f 12 34 13
f 40 14 13
f 34 40 13
f 14 19 20
f 19 14 41
f 40 41 14
f 15 36 16
f 16 36 35
f 17 18 20
f 17 21 18
f 19 17 20
f 19 21 17
f 18 22 20
f 21 22 18
f 44 21 19
f 41 44 19
f 20 22 45
f 25 22 21
f 25 21 44
f 26 22 25
f 22 26 45
f 24 25 23
f 28 24 23
f 23 25 27
f 28 23 27
f 24 26 25
f 28 26 24
f 25 32 27
f 32 25 44
f 28 33 26
f 45 26 33
f 27 30 28
f 27 32 30
f 30 31 28
f 31 33 28
f 259 39 29
f 259 29 420
f 29 430 420
f 30 32 31
f 32 33 31
f 33 32 44
f 45 33 44
f 34 39 40
f 35 36 37
f 39 35 37
f 259 35 39
f 37 36 43
f 36 257 43
f 36 259 257
f 37 38 40
f 38 37 42
f 39 37 40
f 37 43 42
f 38 41 40
f 42 41 38
f 47 41 42
f 41 49 44
f 47 49 41
f 42 43 47
f 43 395 47
f 257 395 43
f 44 117 45
f 49 178 44
f 95 93 44
f 44 93 97
f 99 95 44
f 44 97 101
f 103 99 44
f 44 101 105
f 108 103 44
f 44 105 110
f 115 108 44
f 44 110 117
f 120 115 44
f 127 120 44
f 135 127 44
f 139 135 44
f 147 139 44
f 155 147 44
f 163 155 44
f 170 163 44
f 178 170 44
f 117 122 45
f 122 129 45
f 129 137 45
f 137 141 45
f 141 149 45
f 149 157 45
f 157 165 45
f 165 172 45
f 172 180 45
f 180 188 45
f 188 195 45
f 195 203 45
f 203 210 45
f 210 218 45
f 218 226 45
f 226 233 45
f 233 244 45
f 244 252 45
f 252 267 45
f 267 275 45
f 275 287 45
f 287 303 45
f 303 319 45
f 319 362 45
f 362 533 45
f 47 46 48
f 395 46 47
f 50 48 46
f 53 50 46
f 57 53 46
f 61 57 46
f 65 61 46
f 69 65 46
f 73 69 46
f 77 73 46
f 81 77 46
f 85 81 46
f 89 85 46
f 111 89 46
f 111 46 123
f 123 46 131
f 131 46 143
f 143 46 151
f 151 46 159
f 159 46 166
f 166 46 174
f 174 46 181
f 181 46 189
f 189 46 197
f 197 46 204
f 204 46 328
f 395 328 46
f 47 48 49
f 49 48 398
f 54 48 50
f 58 48 54
f 62 48 58
f 66 48 62
f 70 48 66
f 74 48 70
f 78 48 74
f 82 48 78
f 86 48 82
f 90 48 86
f 112 48 90
f 48 112 124
f 48 124 132
f 48 132 144
f 48 144 152
f 48 152 160
f 48 160 167
f 48 167 175
f 48 175 182
f 48 182 190
f 48 190 198
f 48 198 205
f 48 205 393
f 48 393 398
f 49 186 178
f 49 193 186
f 49 201 193
f 49 208 201
f 49 216 208
f 49 224 216
f 49 231 224
f 242 231 49
f 250 242 49
f 398 250 49
f 50 52 51
f 54 50 51
f 50 53 52
f 55 51 52
f 54 51 55
f 53 56 52
f 206 55 52
f 52 56 221
f 206 52 221
f 53 57 56
f 58 54 55
f 58 55 59
f 63 59 55
f 67 63 55
f 83 67 55
f 91 83 55
f 133 91 55
f 153 133 55
f 153 55 199
f 199 55 206
f 57 60 56
f 221 56 60
f 57 61 60
f 62 58 59
f 62 59 63
f 61 64 60
f 60 64 76
f 221 60 76
f 61 65 64
f 66 62 63
f 66 63 67
f 65 68 64
f 64 68 72
f 64 72 76
f 65 69 68
f 70 66 67
f 70 67 71
f 83 71 67
f 69 72 68
f 69 73 72
f 74 70 71
f 74 71 75
f 83 75 71
f 73 76 72
f 73 77 76
f 78 74 75
f 78 75 79
f 83 79 75
f 77 80 76
f 76 80 84
f 76 84 118
f 221 76 118
f 77 81 80
f 82 78 79
f 82 79 83
f 81 84 80
f 81 85 84
f 86 82 83
f 86 83 87
f 91 87 83
f 85 88 84
f 84 88 118
f 85 89 88
f 90 86 87
f 90 87 91
f 89 106 88
f 88 106 118
f 89 111 106
f 112 90 91
f 112 91 113
f 113 91 125
f 125 91 133
f 93 94 92
f 93 92 96
f 94 98 92
f 96 92 104
f 92 98 104
f 93 95 94
f 97 93 96
f 95 99 94
f 99 98 94
f 97 96 100
f 100 96 104
f 101 97 100
f 99 102 98
f 102 418 98
f 98 418 104
f 99 103 102
f 101 100 104
f 105 101 104
f 103 107 102
f 107 418 102
f 103 108 107
f 110 105 104
f 110 104 109
f 109 104 274
f 104 361 274
f 369 361 104
f 418 369 104
f 111 118 106
f 108 114 107
f 114 418 107
f 108 115 114
f 110 109 116
f 116 109 274
f 117 110 116
f 111 123 118
f 124 112 113
f 124 113 125
f 115 119 114
f 119 126 114
f 114 126 418
f 115 120 119
f 117 116 121
f 121 116 128
f 116 274 128
f 122 117 121
f 123 130 118
f 290 118 130
f 240 221 118
f 247 240 118
f 270 247 118
f 282 270 118
f 282 118 290
f 120 127 119
f 127 126 119
f 122 121 128
f 129 122 128
f 123 131 130
f 132 124 125
f 132 125 133
f 127 134 126
f 134 138 126
f 126 138 418
f 127 135 134
f 129 128 136
f 136 128 140
f 140 128 148
f 148 128 217
f 128 232 217
f 128 274 232
f 137 129 136
f 131 142 130
f 130 142 158
f 290 130 158
f 131 143 142
f 144 132 133
f 144 133 145
f 145 133 153
f 135 139 134
f 139 138 134
f 137 136 140
f 141 137 140
f 139 147 138
f 147 146 138
f 146 154 138
f 138 154 418
f 149 141 140
f 149 140 148
f 143 150 142
f 142 150 158
f 143 151 150
f 152 144 145
f 152 145 153
f 147 154 146
f 147 155 154
f 149 148 156
f 156 148 164
f 164 148 179
f 179 148 187
f 187 148 194
f 148 209 194
f 148 217 209
f 157 149 156
f 151 158 150
f 151 159 158
f 160 152 153
f 160 153 161
f 161 153 199
f 155 162 154
f 162 192 154
f 192 452 154
f 154 452 418
f 155 163 162
f 165 157 156
f 165 156 164
f 159 166 158
f 166 173 158
f 173 248 158
f 290 158 248
f 167 160 161
f 167 161 168
f 168 161 176
f 176 161 199
f 163 169 162
f 169 192 162
f 163 170 169
f 165 164 171
f 171 164 179
f 172 165 171
f 166 174 173
f 175 167 168
f 175 168 176
f 170 177 169
f 177 185 169
f 185 192 169
f 170 178 177
f 172 171 179
f 180 172 179
f 174 183 173
f 183 248 173
f 174 181 183
f 182 175 176
f 182 176 184
f 184 176 191
f 191 176 199
f 178 185 177
f 178 186 185
f 180 179 187
f 188 180 187
f 181 189 183
f 190 182 184
f 189 196 183
f 196 211 183
f 211 222 183
f 222 237 183
f 237 248 183
f 190 184 191
f 186 192 185
f 186 193 192
f 195 188 187
f 195 187 194
f 189 197 196
f 198 190 191
f 198 191 199
f 193 200 192
f 192 200 473
f 192 473 452
f 193 201 200
f 195 194 202
f 209 202 194
f 203 195 202
f 197 204 196
f 204 211 196
f 205 198 199
f 205 199 206
f 201 207 200
f 207 215 200
f 200 215 473
f 201 208 207
f 210 203 202
f 210 202 209
f 204 212 211
f 212 204 330
f 204 328 329
f 330 204 329
f 213 205 206
f 205 213 391
f 205 391 392
f 393 205 392
f 213 206 214
f 214 206 221
f 208 216 207
f 216 215 207
f 210 209 217
f 218 210 217
f 212 219 211
f 219 222 211
f 219 212 331
f 331 212 330
f 220 213 214
f 213 220 390
f 213 390 391
f 220 214 221
f 216 224 215
f 224 223 215
f 215 223 485
f 215 485 473
f 226 218 217
f 226 217 225
f 232 225 217
f 219 227 222
f 227 219 332
f 332 219 331
f 228 220 221
f 220 228 389
f 220 389 390
f 228 221 229
f 229 221 236
f 236 221 240
f 227 237 222
f 224 230 223
f 230 241 223
f 223 241 485
f 224 231 230
f 226 225 232
f 233 226 232
f 227 234 237
f 234 227 333
f 333 227 332
f 235 228 229
f 228 235 388
f 228 388 389
f 235 229 236
f 231 242 230
f 242 241 230
f 233 232 243
f 274 243 232
f 244 233 243
f 234 238 237
f 238 234 334
f 334 234 333
f 239 235 236
f 235 239 387
f 235 387 388
f 239 236 240
f 238 248 237
f 238 245 248
f 245 238 335
f 335 238 334
f 246 239 240
f 239 246 386
f 239 386 387
f 246 240 247
f 242 249 241
f 249 499 241
f 241 492 485
f 241 499 492
f 242 250 249
f 244 243 251
f 274 251 243
f 252 244 251
f 245 253 248
f 253 245 336
f 336 245 335
f 254 246 247
f 246 254 385
f 246 385 386
f 254 247 255
f 255 247 270
f 253 256 248
f 248 256 271
f 248 271 283
f 295 248 283
f 322 290 248
f 311 248 295
f 311 323 248
f 346 322 248
f 323 347 248
f 347 346 248
f 250 264 249
f 264 272 249
f 249 272 499
f 250 265 264
f 398 265 250
f 252 251 266
f 274 266 251
f 267 252 266
f 253 260 256
f 260 253 341
f 341 253 336
f 261 254 255
f 254 261 384
f 254 384 385
f 261 255 262
f 262 255 270
f 260 263 256
f 256 263 271
f 258 257 259
f 258 395 257
f 407 258 259
f 407 395 258
f 259 475 407
f 420 430 259
f 430 528 259
f 528 475 259
f 260 268 263
f 268 260 342
f 342 260 341
f 269 261 262
f 261 269 383
f 261 383 384
f 269 262 270
f 268 271 263
f 265 272 264
f 265 273 272
f 398 273 265
f 267 266 274
f 275 267 274
f 268 276 271
f 276 268 343
f 343 268 342
f 277 269 270
f 269 277 382
f 269 382 383
f 277 270 278
f 278 270 282
f 276 279 271
f 271 279 283
f 273 284 272
f 284 300 272
f 300 316 272
f 272 316 499
f 273 285 284
f 398 285 273
f 275 274 286
f 302 286 274
f 361 302 274
f 287 275 286
f 276 280 279
f 280 276 348
f 348 276 343
f 281 277 278
f 381 277 281
f 382 277 381
f 281 278 282
f 280 283 279
f 280 288 283
f 288 280 351
f 351 280 348
f 289 281 282
f 380 281 289
f 381 281 380
f 289 282 290
f 288 291 283
f 291 295 283
f 285 300 284
f 285 301 300
f 398 301 285
f 287 286 302
f 303 287 302
f 288 292 291
f 292 288 352
f 352 288 351
f 293 289 290
f 379 289 293
f 380 289 379
f 293 290 294
f 294 290 298
f 298 290 322
f 292 295 291
f 292 296 295
f 296 292 353
f 353 292 352
f 297 293 294
f 378 293 297
f 379 293 378
f 297 294 298
f 296 299 295
f 299 307 295
f 307 311 295
f 296 304 299
f 304 296 354
f 354 296 353
f 305 297 298
f 377 297 305
f 378 297 377
f 305 298 306
f 306 298 310
f 310 298 322
f 304 307 299
f 301 316 300
f 301 317 316
f 398 317 301
f 319 303 302
f 319 302 318
f 361 318 302
f 304 308 307
f 308 304 355
f 355 304 354
f 309 305 306
f 376 305 309
f 377 305 376
f 309 306 310
f 308 311 307
f 308 312 311
f 312 308 356
f 356 308 355
f 313 309 310
f 375 309 313
f 376 309 375
f 313 310 314
f 314 310 322
f 312 315 311
f 315 323 311
f 312 320 315
f 320 312 357
f 357 312 356
f 321 313 314
f 374 313 321
f 375 313 374
f 321 314 322
f 320 323 315
f 317 359 316
f 316 359 505
f 316 512 499
f 316 505 512
f 317 360 359
f 398 360 317
f 319 318 361
f 362 319 361
f 320 324 323
f 324 320 358
f 358 320 357
f 325 321 322
f 373 321 325
f 374 321 373
f 325 322 326
f 326 322 346
f 324 327 323
f 327 347 323
f 324 337 327
f 337 324 363
f 363 324 358
f 338 325 326
f 372 325 338
f 373 325 372
f 338 326 339
f 339 326 346
f 337 340 327
f 340 347 327
f 396 329 328
f 395 394 328
f 328 394 396
f 329 396 330
f 330 396 331
f 331 396 332
f 333 332 396
f 334 333 396
f 396 335 334
f 396 336 335
f 336 396 341
f 337 344 340
f 344 337 364
f 364 337 363
f 345 338 339
f 371 338 345
f 372 338 371
f 345 339 346
f 344 347 340
f 341 396 342
f 343 342 396
f 348 343 396
f 344 349 347
f 349 344 365
f 365 344 364
f 349 345 346
f 366 345 349
f 371 345 366
f 350 346 347
f 349 346 350
f 349 350 347
f 351 348 396
f 366 349 365
f 396 352 351
f 396 353 352
f 396 354 353
f 355 354 396
f 396 356 355
f 356 396 357
f 358 357 396
f 363 358 396
f 360 367 359
f 359 367 502
f 359 502 504
f 505 359 504
f 360 368 367
f 398 368 360
f 362 361 369
f 370 362 369
f 362 370 533
f 396 364 363
f 365 364 396
f 366 365 397
f 365 396 397
f 371 366 397
f 368 400 367
f 400 399 367
f 367 399 501
f 502 367 501
f 398 400 368
f 370 369 401
f 418 401 369
f 402 370 401
f 370 402 533
f 372 371 397
f 372 397 373
f 397 374 373
f 375 374 397
f 375 397 376
f 376 397 377
f 377 397 378
f 378 397 379
f 397 380 379
f 397 381 380
f 397 382 381
f 397 383 382
f 384 383 397
f 385 384 397
f 385 397 386
f 386 397 387
f 397 388 387
f 389 388 397
f 390 389 397
f 391 390 397
f 391 397 392
f 397 393 392
f 393 397 398
f 396 394 395
f 398 396 395
f 398 395 445
f 395 407 425
f 395 425 431
f 395 431 436
f 395 436 445
f 398 397 396
f 398 404 400
f 398 409 404
f 398 413 409
f 398 417 413
f 398 422 417
f 398 427 422
f 398 433 427
f 398 438 433
f 398 442 438
f 398 447 442
f 398 445 458
f 398 451 447
f 398 455 451
f 398 458 455
f 400 404 399
f 404 403 399
f 403 489 399
f 399 489 498
f 501 399 498
f 402 401 405
f 414 405 401
f 418 414 401
f 406 402 405
f 402 406 533
f 404 408 403
f 408 412 403
f 412 484 403
f 484 487 403
f 487 488 403
f 403 488 489
f 404 409 408
f 406 405 410
f 414 410 405
f 411 406 410
f 406 411 533
f 407 467 425
f 407 470 467
f 472 470 407
f 475 472 407
f 409 413 408
f 413 412 408
f 411 410 414
f 415 411 414
f 411 415 533
f 413 416 412
f 416 421 412
f 421 432 412
f 432 461 412
f 461 483 412
f 412 483 484
f 413 417 416
f 419 415 414
f 419 414 418
f 415 419 533
f 417 421 416
f 417 422 421
f 419 418 423
f 434 423 418
f 452 434 418
f 424 419 423
f 419 424 533
f 422 426 421
f 426 432 421
f 422 427 426
f 429 424 423
f 429 423 428
f 434 428 423
f 424 429 533
f 465 431 425
f 467 465 425
f 427 432 426
f 427 433 432
f 429 428 434
f 435 429 434
f 429 435 533
f 430 532 528
f 431 465 436
f 433 437 432
f 437 450 432
f 450 461 432
f 433 438 437
f 440 435 434
f 440 434 439
f 443 439 434
f 448 443 434
f 452 448 434
f 435 440 533
f 462 445 436
f 465 462 436
f 438 441 437
f 441 446 437
f 446 450 437
f 438 442 441
f 440 439 443
f 444 440 443
f 440 444 533
f 442 446 441
f 442 447 446
f 449 444 443
f 449 443 448
f 444 449 533
f 460 458 445
f 462 460 445
f 447 450 446
f 447 451 450
f 453 449 448
f 453 448 452
f 449 453 533
f 451 455 450
f 455 454 450
f 454 461 450
f 453 452 456
f 473 456 452
f 457 453 456
f 453 457 533
f 455 460 454
f 460 462 454
f 462 461 454
f 458 459 455
f 455 459 460
f 464 457 456
f 464 456 463
f 473 463 456
f 457 464 533
f 460 459 458
f 462 465 461
f 465 467 461
f 467 466 461
f 466 471 461
f 471 476 461
f 461 476 479
f 461 479 480
f 461 480 483
f 464 463 468
f 473 468 463
f 469 464 468
f 464 469 533
f 467 470 466
f 470 471 466
f 474 469 468
f 474 468 473
f 469 474 533
f 470 472 471
f 472 475 471
f 471 475 476
f 478 474 473
f 478 473 477
f 485 477 473
f 474 478 533
f 528 476 475
f 476 528 479
f 482 478 477
f 482 477 481
f 485 481 477
f 478 482 533
f 528 480 479
f 528 483 480
f 482 481 485
f 486 482 485
f 482 486 533
f 528 484 483
f 528 487 484
f 491 486 485
f 491 485 490
f 492 490 485
f 486 491 533
f 528 488 487
f 528 489 488
f 528 498 489
f 493 491 490
f 493 490 492
f 491 493 533
f 493 492 494
f 499 494 492
f 495 493 494
f 493 495 533
f 497 495 494
f 497 494 500
f 500 494 499
f 496 495 497
f 495 496 508
f 495 508 533
f 508 496 497
f 497 500 508
f 528 501 498
f 500 499 503
f 503 499 506
f 510 506 499
f 514 510 499
f 499 512 517
f 517 514 499
f 500 503 519
f 519 508 500
f 528 502 501
f 528 504 502
f 507 503 506
f 503 507 520
f 520 519 503
f 528 505 504
f 528 512 505
f 509 507 506
f 509 506 511
f 511 506 510
f 509 531 507
f 521 520 507
f 522 521 507
f 523 522 507
f 524 523 507
f 525 524 507
f 526 525 507
f 527 526 507
f 527 507 531
f 508 519 533
f 509 511 531
f 513 511 510
f 513 510 515
f 515 510 514
f 511 513 531
f 528 517 512
f 513 515 530
f 531 513 530
f 516 515 514
f 516 514 518
f 517 518 514
f 516 530 515
f 516 518 530
f 528 518 517
f 528 530 518
f 519 520 533
f 520 521 533
f 521 522 533
f 522 523 533
f 523 524 533
f 524 525 533
f 525 526 533
f 526 527 533
f 527 531 533
f 528 529 530
f 528 532 529
f 532 530 529
f 533 531 530
f 532 533 530
