# Supplementary material for: Viewpoint Planning for Range Sensors Using Feature Cluster Constrained Spaces for Robot Vision Systems
Source: Sensors (Basel). 2023 Sep 18;23(18):7964. doi: 10.3390/s23187964 (PMC10537344; doi:10.3390/s23187964)
Supplement: Supplementary file 1 [file sensors-23-07964-s001.zip › Academic Example Synthetic/6_GC-Spaces/G1/render/vx7_hull_render_gcs_G1_s1.obj]

# Generated with PyMesh
v 0 27.02440263360899 -50
v 0 37.99164621950231 -43.66805896341629
v 0 113.6269430120527 0
v -0 300 -50
v 0 300 -0
v 1.486936962026342 20.86093336096094 -50
v 10.77535377423653 68.96226415511379 -7.91760141753e-15
v 25 10.00000000687145 -1.836970178292589e-14
v 25 9.999999998779799 -4.671733222494368e-09
v 25 10 -1.028911797416294e-08
v 25 10 -3.967249945252176e-09
v 25 10.00000000616014 -4.106940682919666e-10
v 25 10.00000000687145 -1.836970178292589e-14
v 25 12.1721866704042 -10
v 25 160 -10
v 25 160 -1.836970178292589e-14
v 25.00000005950847 10 -3.967249945252175e-09
v 25.0000001543365 10 -1.028911797416287e-08
v 81.69873046875 175 1.698729753494263
v 81.69873046875 275 1.698729753494263
v 84.64101409912109 175 0
v 84.64101409912109 275 0
v 106.69873046875 175 45
v 106.69873046875 275 45
v 123.349365234375 200 23.83974647521973
v 123.349365234375 250 23.83974647521973
v 128.349365234375 200 32.5
v 128.349365234375 250 32.5
v 164.6410217285156 200 0
v 164.6410217285156 250 0
v 167.3205108642578 200 0
v 167.3205108642578 250 -8.881784197001252e-16
v 171.650634765625 200 7.5
v 171.650634765625 250 7.5
v 172.8278133295958 12.17218667040421 -10
v 175 10 -1.028905608343242e-08
v 175 10 -3.96724527721027e-09
v 175 10.00000000616016 -4.106771169441762e-10
v 175 10.00000000687147 0
v 175 12.17218667040421 -10
v 175 160 -10
v 175 160 -0
v 175.0000000023696 10.00000000687147 0
v 175.000000007109 10.00000000687147 0
v 184.6410217285156 175 0
v 184.6410217285156 275 0
v 200 76.50768280029297 16.44949722290039
v 200 82.49481201171875 -0
v 200 123.492317199707 33.55050277709961
v 200 135.7037048339844 0
v 205 100 25
v 205.0001678466797 106.9180221557617 6.234397888183594
v 205.0451049804688 105.578857421875 5.746982097625732
v 205.0509643554688 98.65926361083984 24.51201057434082
v 205.0509643554688 101.3407363891602 25.48798942565918
v 205.056884765625 108.2567901611328 6.721670150756836
v 205.1914672851562 104.2461013793945 5.261899471282959
v 205.2035675048828 97.32535552978516 24.02650833129883
v 205.2035675048828 102.6746444702148 25.97349166870117
v 205.2149505615234 109.5883636474609 7.20632266998291
v 205.4384918212891 102.9265365600586 4.7816162109375
v 205.4570617675781 96.00508117675781 23.54596710205078
v 205.4570617675781 103.9949188232422 26.45403289794922
v 205.4735717773438 110.9059677124023 7.685891628265381
v 205.7849426269531 101.6268615722656 4.308573246002197
v 205.8101348876953 94.70516204833984 23.07283592224121
v 205.8101348876953 105.2948379516602 26.92716407775879
v 205.8314361572266 112.2029113769531 8.157939910888672
v 206.2290649414062 100.3536834716797 3.845174074172974
v 206.2610015869141 93.43222045898438 22.60952377319336
v 206.2610015869141 106.5677795410156 27.39047622680664
v 206.2867126464844 113.4725952148438 8.620068550109863
v 206.7685699462891 99.11347198486328 3.393774271011353
v 206.8073577880859 92.1927490234375 22.15839385986328
v 206.8073577880859 107.8072509765625 27.84160614013672
v 206.8371124267578 114.7085800170898 9.069929122924805
v 207.4007415771484 97.91252899169922 2.956668376922607
v 207.4464263916016 90.99306488037109 21.72174453735352
v 207.4464263916016 109.0069351196289 28.27825546264648
v 207.4798126220703 115.9045715332031 9.505233764648438
v 208.1223602294922 96.75696563720703 2.536077260971069
v 208.1749267578125 89.83927917480469 21.30179977416992
v 208.1749267578125 110.1607208251953 28.69820022583008
v 208.2115631103516 117.0544891357422 9.923771858215332
v 208.9297485351562 95.65264892578125 2.134139060974121
v 208.9891815185547 88.73726654052734 20.90069961547852
v 208.9891815185547 111.2627334594727 29.09930038452148
v 209.0286407470703 118.1525039672852 10.32341575622559
v 209.8188171386719 94.60519409179688 1.752896308898926
v 209.885009765625 87.69264221191406 20.52048873901367
v 209.885009765625 112.3073577880859 29.47951126098633
v 209.9268798828125 119.1930236816406 10.70213413238525
v 210 200 -10
v 210 200 -4.898587198582435e-15
v 210.0513458251953 197.9740295410156 -10
v 210.0513458251953 197.9740295410156 -4.89230009653144e-15
v 210.0513458251953 202.0259704589844 -10
v 210.0513458251953 202.0259704589844 -4.89230009653144e-15
v 210.2052307128906 195.9532623291016 -10
v 210.2052307128906 195.9532623291016 -4.873454036971505e-15
v 210.2052307128906 204.0467376708984 -10
v 210.2052307128906 204.0467376708984 -4.873454036971505e-15
v 210.4612731933594 193.9428863525391 -10
v 210.4612731933594 193.9428863525391 -4.842098147813572e-15
v 210.4612731933594 206.0571136474609 -10
v 210.4612731933594 206.0571136474609 -4.842098147813572e-15
v 210.7850494384766 93.61992645263672 1.394286751747131
v 210.8188018798828 191.9480590820312 -10
v 210.8188018798828 191.9480590820312 -4.798312897187629e-15
v 210.8188018798828 208.0519409179688 -10
v 210.8188018798828 208.0519409179688 -4.798312897187629e-15
v 210.8578643798828 86.71073913574219 20.16310501098633
v 210.8578643798828 113.2892608642578 29.83689498901367
v 210.9017333984375 120.1707611083984 11.05800151824951
v 211.2769165039062 189.9738922119141 -10
v 211.2769165039062 189.9738922119141 -4.742210093442714e-15
v 211.2769165039062 210.0261077880859 -10
v 211.2769165039062 210.0261077880859 -4.742210093442714e-15
v 211.8235168457031 92.70184326171875 1.06013286113739
v 211.8344268798828 188.0254821777344 -10
v 211.8344268798828 188.0254821777344 -4.673934155696334e-15
v 211.8344268798828 211.9745178222656 -10
v 211.8344268798828 211.9745178222656 -4.673934155696334e-15
v 211.9027862548828 85.79655456542969 19.83036804199219
v 211.9027862548828 114.2034454345703 30.16963195800781
v 211.9482421875 121.0807495117188 11.38921070098877
v 212.4899139404297 186.1077880859375 -10
v 212.4899139404297 186.1077880859375 -4.59366041976857e-15
v 212.4899139404297 213.8922119140625 -10
v 212.4899139404297 213.8922119140625 -4.59366041976857e-15
v 212.928955078125 91.85562133789062 0.7521330714225769
v 213.0144500732422 84.95474243164062 19.52397537231445
v 213.0144500732422 115.0452575683594 30.47602462768555
v 213.0610809326172 121.9183654785156 11.69407653808594
v 213.2416839599609 184.2257690429688 -10
v 213.2416839599609 184.2257690429688 -4.501595138182079e-15
v 213.2416839599609 215.7742309570312 -10
v 213.2416839599609 215.7742309570312 -4.501595138182079e-15
v 214.0878143310547 182.3842315673828 -10
v 214.0878143310547 182.3842315673828 -4.397973786096198e-15
v 214.0878143310547 217.6157684326172 -10
v 214.0878143310547 217.6157684326172 -4.397973786096198e-15
v 214.0957489013672 91.08555603027344 0.4718526899814606
v 214.1871795654297 84.18960571289062 19.24548721313477
v 214.1871795654297 115.8103942871094 30.75451278686523
v 214.2346038818359 122.6793441772461 11.97105121612549
v 215.0261383056641 180.5879211425781 -10
v 215.0261383056641 180.5879211425781 -4.283063178889311e-15
v 215.0261383056641 219.4120788574219 -10
v 215.0261383056641 219.4120788574219 -4.283063178889311e-15
v 215.3179626464844 90.39556884765625 0.220716193318367
v 215.4150238037109 83.50502777099609 18.99632263183594
v 215.4150238037109 116.4949722290039 31.00367736816406
v 215.4628295898438 123.3598251342773 12.21872615814209
v 216.0542297363281 178.8414459228516 -10
v 216.0542297363281 178.8414459228516 -4.157158084027064e-15
v 216.0542297363281 221.1585540771484 -10
v 216.0542297363281 221.1585540771484 -4.157158084027064e-15
v 216.5893707275391 89.78915405273438 0
v 216.6916961669922 82.90451049804688 18.77775001525879
v 216.6916961669922 117.0954895019531 31.22224998474121
v 216.7395477294922 123.9563522338867 12.4358434677124
v 217.1694641113281 177.1492767333984 -10
v 217.1694641113281 177.1492767333984 -4.02058122106236e-15
v 217.1694641113281 222.8507232666016 -10
v 217.1694641113281 222.8507232666016 -4.02058122106236e-15
v 218.0107116699219 82.39110565185547 18.59088706970215
v 218.0107116699219 117.6088943481445 31.40911293029785
v 218.0582275390625 124.4658889770508 12.62129878997803
v 218.3689727783203 175.5157623291016 -10
v 218.3689727783203 175.5157623291016 -3.873684108668309e-15
v 218.3689727783203 224.4842376708984 -10
v 218.3689727783203 224.4842376708984 -3.873684108668309e-15
v 218.6522979736328 88.91613006591797 0
v 219.3653564453125 81.96743011474609 18.43668174743652
v 219.3653564453125 118.0325698852539 31.56331825256348
v 219.4122009277344 124.8858413696289 12.77414989471436
v 219.6496734619141 173.9450988769531 -10
v 219.6496734619141 173.9450988769531 -3.716842829473493e-15
v 219.6496734619141 226.0549011230469 -10
v 219.6496734619141 226.0549011230469 -3.716842829473493e-15
v 220.7486877441406 81.63564300537109 18.31592178344727
v 220.7486877441406 118.3643569946289 31.68407821655273
v 220.7934417724609 88.29179382324219 0
v 220.7945709228516 125.2140808105469 12.89361953735352
v 221.0082855224609 172.4413299560547 -10
v 221.0082855224609 172.4413299560547 -3.550460571160804e-15
v 221.0082855224609 227.5586700439453 -10
v 221.0082855224609 227.5586700439453 -3.550460571160804e-15
v 222.1537017822266 81.39744567871094 18.22922325134277
v 222.1537017822266 118.6025543212891 31.77077674865723
v 222.1983032226562 125.4489364624023 12.97910118103027
v 222.4413299560547 171.0082855224609 -10
v 222.4413299560547 171.0082855224609 -3.374964450093896e-15
v 222.4413299560547 228.9917144775391 -10
v 222.4413299560547 228.9917144775391 -3.374964450093896e-15
v 223.5055084228516 87.87520599365234 0
v 223.5732116699219 81.25403594970703 18.17702484130859
v 223.5732116699219 118.745964050293 31.82297515869141
v 223.6162872314453 125.5892181396484 13.03015899658203
v 223.9450988769531 169.6496734619141 -10
v 223.9450988769531 169.6496734619141 -3.190804876042471e-15
v 223.9450988769531 230.3503265380859 -10
v 223.9450988769531 230.3503265380859 -3.190804876042471e-15
v 225 81.20614624023438 18.15959739685059
v 225 118.7938537597656 31.84040260314941
v 225.0413055419922 125.6342163085938 13.04653549194336
v 225.5157623291016 168.3689727783203 -10
v 225.5157623291016 168.3689727783203 -2.998454493391097e-15
v 225.5157623291016 231.6310272216797 -10
v 225.5157623291016 231.6310272216797 -2.998454493391097e-15
v 226.2454681396484 87.85700988769531 0
v 226.4267883300781 81.25403594970703 18.17702484130859
v 226.4267883300781 118.745964050293 31.82297515869141
v 226.4660949707031 125.5836944580078 13.02814674377441
v 227.1492767333984 167.1694641113281 -10
v 227.1492767333984 167.1694641113281 -2.798407122348023e-15
v 227.1492767333984 232.8305358886719 -10
v 227.1492767333984 232.8305358886719 -2.798407122348023e-15
v 227.8462982177734 81.39744567871094 18.22922325134277
v 227.8462982177734 118.6025543212891 31.77077674865723
v 227.8834533691406 125.4379043579102 12.97508525848389
v 228.6953430175781 88.18215179443359 0
v 228.8414459228516 166.0542297363281 -10
v 228.8414459228516 166.0542297363281 -2.591176276637523e-15
v 228.8414459228516 233.9457702636719 -10
v 228.8414459228516 233.9457702636719 -2.591176276637523e-15
v 229.2513122558594 81.63564300537109 18.31592178344727
v 229.2513122558594 118.3643569946289 31.68407821655273
v 229.2861480712891 125.1976013183594 12.88762187957764
v 230.5879211425781 165.0261383056641 -10
v 230.5879211425781 165.0261383056641 -2.37729389295047e-15
v 230.5879211425781 234.9738616943359 -10
v 230.5879211425781 234.9738616943359 -2.37729389295047e-15
v 230.6346435546875 81.96743011474609 18.43668174743652
v 230.6346435546875 118.0325698852539 31.56331825256348
v 230.6670684814453 124.8639984130859 12.76620101928711
v 231.0998992919922 88.82977294921875 0
v 231.9892883300781 82.39110565185547 18.59088706970215
v 231.9892883300781 117.6088943481445 31.40911293029785
v 232.0191802978516 124.4387969970703 12.6114387512207
v 232.3842315673828 164.0878143310547 -10
v 232.3842315673828 164.0878143310547 -2.157309060394925e-15
v 232.3842315673828 235.9121856689453 -10
v 232.3842315673828 235.9121856689453 -2.157309060394925e-15
v 233.3083038330078 82.90451049804688 18.77775001525879
v 233.3083038330078 117.0954895019531 31.22224998474121
v 233.3356170654297 123.9241485595703 12.42412281036377
v 233.4106292724609 89.78915405273438 0
v 234.2257690429688 163.2416839599609 -10
v 234.2257690429688 163.2416839599609 -1.931786538188467e-15
v 234.2257690429688 236.7583160400391 -10
v 234.2257690429688 236.7583160400391 -1.931786538188467e-15
v 234.5849761962891 83.50502777099609 18.99632263183594
v 234.5849761962891 116.4949722290039 31.00367736816406
v 234.6096801757812 123.3226776123047 12.20520401000977
v 234.6775207519531 90.39321899414062 0.2198616415262222
v 235.8128204345703 84.18960571289062 19.24548721313477
v 235.8128204345703 115.8103942871094 30.75451278686523
v 235.8349151611328 122.6374282836914 11.95579624176025
v 235.8955993652344 91.08026885986328 0.4699281454086304
v 236.1077880859375 162.4899139404297 -10
v 236.1077880859375 162.4899139404297 -1.70130506159231e-15
v 236.1077880859375 237.5100860595703 -10
v 236.1077880859375 237.5100860595703 -1.70130506159231e-15
v 236.9855499267578 84.95474243164062 19.52397537231445
v 236.9855499267578 115.0452575683594 30.47602462768555
v 237.0050811767578 121.8719024658203 11.67716598510742
v 237.0586853027344 91.84683990478516 0.748937726020813
v 238.0254821777344 161.8344268798828 -10
v 238.0254821777344 161.8344268798828 -1.466456388999227e-15
v 238.0254821777344 238.1655731201172 -10
v 238.0254821777344 238.1655731201172 -1.466456388999227e-15
v 238.0972137451172 85.79655456542969 19.83036804199219
v 238.0972137451172 114.2034454345703 30.16963195800781
v 238.1142272949219 121.0299758911133 11.37073040008545
v 238.1609344482422 92.68906402587891 1.055482625961304
v 239.1421356201172 86.71073913574219 20.16310501098633
v 239.1421356201172 113.2892608642578 29.83689498901367
v 239.1567230224609 120.1159362792969 11.03804588317871
v 239.1967926025391 93.60269165039062 1.388016104698181
v 239.9738922119141 161.2769165039062 -10
v 239.9738922119141 161.2769165039062 -1.22784329023031e-15
v 239.9738922119141 238.7230834960938 -10
v 239.9738922119141 238.7230834960938 -1.22784329023031e-15
v 240.114990234375 87.69264221191406 20.52048873901367
v 240.114990234375 112.3073577880859 29.47951126098633
v 240.1272735595703 119.1344223022461 10.68080425262451
v 240.1609954833984 94.58311462402344 1.744860291481018
v 241.0108184814453 88.73726654052734 20.90069961547852
v 241.0108184814453 111.2627334594727 29.09930038452148
v 241.0209503173828 118.0904235839844 10.30082130432129
v 241.0487060546875 95.62538146972656 2.124214649200439
v 241.8250732421875 89.83927917480469 21.30179977416992
v 241.8250732421875 110.1607208251953 28.69820022583008
v 241.8331909179688 116.9892501831055 9.900026321411133
v 241.8554534912109 96.72423553466797 2.524165153503418
v 241.9480590820312 160.8188018798828 -10
v 241.9480590820312 160.8188018798828 -9.860783818646589e-16
v 241.9480590820312 239.1811981201172 -10
v 241.9480590820312 239.1811981201172 -9.860783818646589e-16
v 242.5535736083984 90.99306488037109 21.72174453735352
v 242.5535736083984 109.0069351196289 28.27825546264648
v 242.5598754882812 115.8364944458008 9.48045825958252
v 242.5771484375 97.87413787841797 2.942693710327148
v 243.1926422119141 92.1927490234375 22.15839385986328
v 243.1926422119141 107.8072509765625 27.84160614013672
v 243.1973114013672 114.6380233764648 9.044248580932617
v 243.2101440429688 99.06927490234375 3.377688646316528
v 243.7389984130859 93.43222045898438 22.60952377319336
v 243.7389984130859 106.5677795410156 27.39047622680664
v 243.7422790527344 113.3999176025391 8.593615531921387
v 243.7512664794922 100.3036270141602 3.826955080032349
v 243.9428863525391 160.4612731933594 -10
v 243.9428863525391 160.4612731933594 -7.417821684756979e-16
v 243.9428863525391 239.5387268066406 -10
v 243.9428863525391 239.5387268066406 -7.417821684756979e-16
v 244.1898651123047 94.70516204833984 23.07283592224121
v 244.1898651123047 105.2948379516602 26.92716407775879
v 244.1919708251953 112.1284713745117 8.130846977233887
v 244.1977691650391 101.5709533691406 4.288226127624512
v 244.5429382324219 96.00508117675781 23.54596710205078
v 244.5429382324219 103.9949188232422 26.45403289794922
v 244.5441284179688 110.8301544189453 7.658297538757324
v 244.5474090576172 102.864875793457 4.759174346923828
v 244.7964324951172 97.32535552978516 24.02650833129883
v 244.7964324951172 102.6746444702148 25.97349166870117
v 244.7969665527344 109.5115585327148 7.178367137908936
v 244.7984313964844 104.1788558959961 5.237423419952393
v 244.9490356445312 98.65926361083984 24.51201057434082
v 244.9490356445312 101.3407363891602 25.48798942565918
v 244.9491729736328 108.1793823242188 6.693495750427246
v 244.9495391845703 105.5062637329102 5.720560550689697
v 245 100 25
v 245 106.8404006958008 6.20614767074585
v 245.9532623291016 160.2052307128906 -10
v 245.9532623291016 160.2052307128906 -4.955818250213092e-16
v 245.9532623291016 239.7947692871094 -10
v 245.9532623291016 239.7947692871094 -4.955818250213092e-16
v 247.9740295410156 160.0513458251953 -10
v 247.9740295410156 160.0513458251953 -2.481093704290426e-16
v 247.9740295410156 239.9486541748047 -10
v 247.9740295410156 239.9486541748047 -2.481093704290426e-16
v 250 76.50768280029297 16.44949722290039
v 250 82.49481201171875 0
v 250 123.492317199707 33.55050277709961
v 250 135.7037048339844 0
v 250 160 -10
v 250 160 -1.650342158723959e-29
v 250 240 -10
v 250 240 2.963162649665806e-30
v 252.0259704589844 160.0513458251953 -10
v 252.0259704589844 160.0513458251953 2.481093704290426e-16
v 252.0259704589844 239.9486541748047 -10
v 252.0259704589844 239.9486541748047 2.481093704290426e-16
v 254.0467376708984 160.2052307128906 -10
v 254.0467376708984 160.2052307128906 4.955818250213092e-16
v 254.0467376708984 239.7947692871094 -10
v 254.0467376708984 239.7947692871094 4.955818250213092e-16
v 256.0570983886719 160.4612731933594 -10
v 256.0570983886719 160.4612731933594 7.417821684756979e-16
v 256.0570983886719 239.5387268066406 -10
v 256.0570983886719 239.5387268066406 7.417821684756979e-16
v 258.0519409179688 160.8188018798828 -10
v 258.0519409179688 160.8188018798828 9.860783818646589e-16
v 258.0519409179688 239.1811981201172 -10
v 258.0519409179688 239.1811981201172 9.860783818646589e-16
v 260.0260925292969 161.2769165039062 -10
v 260.0260925292969 161.2769165039062 1.22784329023031e-15
v 260.0260925292969 238.7230834960938 -10
v 260.0260925292969 238.7230834960938 1.22784329023031e-15
v 261.9745178222656 161.8344268798828 -10
v 261.9745178222656 161.8344268798828 1.466456388999227e-15
v 261.9745178222656 238.1655731201172 -10
v 261.9745178222656 238.1655731201172 1.466456388999227e-15
v 263.8922119140625 162.4899139404297 -10
v 263.8922119140625 162.4899139404297 1.70130506159231e-15
v 263.8922119140625 237.5100860595703 -10
v 263.8922119140625 237.5100860595703 1.70130506159231e-15
v 265.7742309570312 163.2416839599609 -10
v 265.7742309570312 163.2416839599609 1.931786538188467e-15
v 265.7742309570312 236.7583160400391 -10
v 265.7742309570312 236.7583160400391 1.931786538188467e-15
v 267.6157531738281 164.0878143310547 -10
v 267.6157531738281 164.0878143310547 2.157309060394925e-15
v 267.6157531738281 235.9121856689453 -10
v 267.6157531738281 235.9121856689453 2.157309060394925e-15
v 269.4120788574219 165.0261383056641 -10
v 269.4120788574219 165.0261383056641 2.37729389295047e-15
v 269.4120788574219 234.9738616943359 -10
v 269.4120788574219 234.9738616943359 2.37729389295047e-15
v 271.1585693359375 166.0542297363281 -10
v 271.1585693359375 166.0542297363281 2.591176276637523e-15
v 271.1585693359375 233.9457702636719 -10
v 271.1585693359375 233.9457702636719 2.591176276637523e-15
v 272.8507385253906 167.1694641113281 -10
v 272.8507385253906 167.1694641113281 2.798407122348023e-15
v 272.8507385253906 232.8305358886719 -10
v 272.8507385253906 232.8305358886719 2.798407122348023e-15
v 274.4842529296875 168.3689727783203 -10
v 274.4842529296875 168.3689727783203 2.998454493391097e-15
v 274.4842529296875 231.6310272216797 -10
v 274.4842529296875 231.6310272216797 2.998454493391097e-15
v 276.0549011230469 169.6496734619141 -10
v 276.0549011230469 169.6496734619141 3.190804876042471e-15
v 276.0549011230469 230.3503265380859 -10
v 276.0549011230469 230.3503265380859 3.190804876042471e-15
v 277.5586853027344 171.0082855224609 -10
v 277.5586853027344 171.0082855224609 3.374964450093896e-15
v 277.5586853027344 228.9917144775391 -10
v 277.5586853027344 228.9917144775391 3.374964450093896e-15
v 278.99169921875 172.4413299560547 -10
v 278.99169921875 172.4413299560547 3.550460571160804e-15
v 278.99169921875 227.5586700439453 -10
v 278.99169921875 227.5586700439453 3.550460571160804e-15
v 279.139066639039 20.86093336096096 -50
v 280.3503112792969 173.9450988769531 -10
v 280.3503112792969 173.9450988769531 3.716842829473493e-15
v 280.3503112792969 226.0549011230469 -10
v 280.3503112792969 226.0549011230469 3.716842829473493e-15
v 281.6310424804688 175.5157623291016 -10
v 281.6310424804688 175.5157623291016 3.873684108668309e-15
v 281.6310424804688 224.4842376708984 -10
v 281.6310424804688 224.4842376708984 3.873684108668309e-15
v 282.8305358886719 177.1492767333984 -10
v 282.8305358886719 177.1492767333984 4.02058122106236e-15
v 282.8305358886719 222.8507232666016 -10
v 282.8305358886719 222.8507232666016 4.02058122106236e-15
v 283.9457702636719 178.8414459228516 -10
v 283.9457702636719 178.8414459228516 4.157158084027064e-15
v 283.9457702636719 221.1585540771484 -10
v 283.9457702636719 221.1585540771484 4.157158084027064e-15
v 284.973876953125 180.5879211425781 -10
v 284.973876953125 180.5879211425781 4.283063178889311e-15
v 284.973876953125 219.4120788574219 -10
v 284.973876953125 219.4120788574219 4.283063178889311e-15
v 285.9121704101562 182.3842315673828 -10
v 285.9121704101562 182.3842315673828 4.397973786096198e-15
v 285.9121704101562 217.6157684326172 -10
v 285.9121704101562 217.6157684326172 4.397973786096198e-15
v 286.75830078125 184.2257690429688 -10
v 286.75830078125 184.2257690429688 4.501595138182079e-15
v 286.75830078125 215.7742309570312 -10
v 286.75830078125 215.7742309570312 4.501595138182079e-15
v 287.5100708007812 186.1077880859375 -10
v 287.5100708007812 186.1077880859375 4.59366041976857e-15
v 287.5100708007812 213.8922119140625 -10
v 287.5100708007812 213.8922119140625 4.59366041976857e-15
v 288.1655578613281 188.0254821777344 -10
v 288.1655578613281 188.0254821777344 4.673934155696334e-15
v 288.1655578613281 211.9745178222656 -10
v 288.1655578613281 211.9745178222656 4.673934155696334e-15
v 288.7230834960938 189.9738922119141 -10
v 288.7230834960938 189.9738922119141 4.742210093442714e-15
v 288.7230834960938 210.0261077880859 -10
v 288.7230834960938 210.0261077880859 4.742210093442714e-15
v 289.1811828613281 191.9480590820312 -10
v 289.1811828613281 191.9480590820312 4.798312897187629e-15
v 289.1811828613281 208.0519409179688 -10
v 289.1811828613281 208.0519409179688 4.798312897187629e-15
v 289.5387268066406 193.9428863525391 -10
v 289.5387268066406 193.9428863525391 4.842098147813572e-15
v 289.5387268066406 206.0571136474609 -10
v 289.5387268066406 206.0571136474609 4.842098147813572e-15
v 289.7947692871094 195.9532623291016 -10
v 289.7947692871094 195.9532623291016 4.873454036971505e-15
v 289.7947692871094 204.0467376708984 -10
v 289.7947692871094 204.0467376708984 4.873454036971505e-15
v 289.9486694335938 197.9740295410156 -10
v 289.9486694335938 197.9740295410156 4.89230009653144e-15
v 289.9486694335938 202.0259704589844 -10
v 289.9486694335938 202.0259704589844 4.89230009653144e-15
v 290 200 -10
v 290 200 4.898587198582435e-15
v 293.9390127918281 10.00000000687146 0
v 298.7817131310087 10.00000000687146 2.058938291942713e-16
v 298.8703511130195 10.00000000687146 2.136790778253984e-16
v 298.9534297496477 10.00000000687146 2.207029192094286e-16
v 299.0307911813287 10.00000000687146 2.269600699457486e-16
v 299.1023205127583 10.00000000687146 2.324493668361947e-16
v 299.1679331063712 10.00000000687146 2.371732923627174e-16
v 299.2275741450642 10.00000000687146 2.411378303553285e-16
v 299.2812243750351 10.00000000687146 2.443520884543239e-16
v 299.3288873433909 10.00000000687146 2.468279522404462e-16
v 299.3705937083774 10.00000000687146 2.485798257115965e-16
v 299.4063965116283 10.00000000687146 2.496243058183709e-16
v 299.4363674632687 10.00000000687146 2.499797561607099e-16
v 299.4606003139743 10.00000000687146 2.496661899905467e-16
v 299.4792007747866 10.00000000687146 2.487049198566219e-16
v 299.4922904485696 10.00000000687146 2.471182766363603e-16
v 299.4999999996564 10.00000000687146 2.449293600974241e-16
v 300 9.99999999877982 -4.671712973867182e-09
v 300 10.00000000687146 0
v 300 20.13208910035793 -46.64465181660701
v 300 20.86093336096097 -50
v 300 300 -50
v 300 300 0
f 1 2 4
f 6 2 1
f 4 6 1
f 2 3 5
f 7 3 2
f 2 5 4
f 9 2 6
f 9 7 2
f 3 16 5
f 7 16 3
f 4 5 497
f 4 416 6
f 4 496 416
f 4 497 496
f 16 22 5
f 22 46 5
f 46 497 5
f 9 6 10
f 10 6 14
f 14 6 494
f 494 6 416
f 8 7 9
f 7 8 13
f 7 13 16
f 9 11 8
f 11 12 8
f 12 13 8
f 9 10 18
f 9 17 11
f 37 17 9
f 9 18 36
f 9 36 492
f 492 37 9
f 10 12 11
f 10 11 17
f 14 12 10
f 10 17 18
f 12 15 13
f 15 12 14
f 15 16 13
f 14 35 15
f 35 14 494
f 41 16 15
f 35 41 15
f 16 21 22
f 21 16 42
f 41 42 16
f 17 37 18
f 18 37 36
f 19 20 22
f 19 23 20
f 21 19 22
f 21 23 19
f 20 24 22
f 23 24 20
f 45 23 21
f 42 45 21
f 22 24 46
f 27 24 23
f 27 23 45
f 28 24 27
f 24 28 46
f 26 27 25
f 30 26 25
f 25 27 29
f 30 25 29
f 26 28 27
f 30 28 26
f 27 33 29
f 33 27 45
f 30 34 28
f 46 28 34
f 29 31 30
f 29 33 31
f 31 32 30
f 32 34 30
f 31 33 32
f 33 34 32
f 34 33 45
f 46 34 45
f 35 40 41
f 40 35 494
f 36 37 38
f 40 36 38
f 492 36 40
f 38 37 44
f 37 475 44
f 37 492 475
f 38 39 41
f 38 43 39
f 40 38 41
f 38 44 43
f 39 42 41
f 43 42 39
f 492 40 494
f 48 42 43
f 42 50 45
f 48 50 42
f 43 44 48
f 44 345 48
f 475 345 44
f 45 118 46
f 50 179 45
f 96 94 45
f 45 94 98
f 100 96 45
f 45 98 102
f 104 100 45
f 45 102 106
f 109 104 45
f 45 106 111
f 116 109 45
f 45 111 118
f 121 116 45
f 128 121 45
f 136 128 45
f 140 136 45
f 148 140 45
f 156 148 45
f 164 156 45
f 171 164 45
f 179 171 45
f 118 123 46
f 123 130 46
f 130 138 46
f 138 142 46
f 142 150 46
f 150 158 46
f 158 166 46
f 166 173 46
f 173 181 46
f 181 189 46
f 189 196 46
f 196 204 46
f 204 211 46
f 211 219 46
f 219 227 46
f 227 234 46
f 234 245 46
f 245 253 46
f 253 265 46
f 265 273 46
f 273 285 46
f 285 301 46
f 301 317 46
f 317 339 46
f 339 497 46
f 48 47 49
f 345 47 48
f 51 49 47
f 54 51 47
f 58 54 47
f 62 58 47
f 66 62 47
f 70 66 47
f 74 70 47
f 78 74 47
f 82 78 47
f 86 82 47
f 90 86 47
f 112 90 47
f 112 47 124
f 124 47 132
f 132 47 144
f 144 47 152
f 152 47 160
f 160 47 167
f 167 47 175
f 175 47 182
f 182 47 190
f 190 47 198
f 198 47 205
f 205 47 344
f 345 344 47
f 48 49 50
f 50 49 347
f 55 49 51
f 59 49 55
f 63 49 59
f 67 49 63
f 71 49 67
f 75 49 71
f 79 49 75
f 83 49 79
f 87 49 83
f 91 49 87
f 113 49 91
f 49 113 125
f 49 125 133
f 49 133 145
f 49 145 153
f 49 153 161
f 49 161 168
f 49 168 176
f 49 176 183
f 49 183 191
f 49 191 199
f 49 199 206
f 49 206 346
f 49 346 347
f 50 187 179
f 50 194 187
f 50 202 194
f 50 209 202
f 50 217 209
f 50 225 217
f 50 232 225
f 243 232 50
f 251 243 50
f 347 251 50
f 51 53 52
f 55 51 52
f 51 54 53
f 56 52 53
f 55 52 56
f 54 57 53
f 207 56 53
f 53 57 222
f 207 53 222
f 54 58 57
f 59 55 56
f 59 56 60
f 64 60 56
f 68 64 56
f 84 68 56
f 92 84 56
f 134 92 56
f 154 134 56
f 154 56 200
f 200 56 207
f 58 61 57
f 222 57 61
f 58 62 61
f 63 59 60
f 63 60 64
f 62 65 61
f 61 65 77
f 222 61 77
f 62 66 65
f 67 63 64
f 67 64 68
f 66 69 65
f 65 69 73
f 65 73 77
f 66 70 69
f 71 67 68
f 71 68 72
f 84 72 68
f 70 73 69
f 70 74 73
f 75 71 72
f 75 72 76
f 84 76 72
f 74 77 73
f 74 78 77
f 79 75 76
f 79 76 80
f 84 80 76
f 78 81 77
f 77 81 85
f 77 85 119
f 222 77 119
f 78 82 81
f 83 79 80
f 83 80 84
f 82 85 81
f 82 86 85
f 87 83 84
f 87 84 88
f 92 88 84
f 86 89 85
f 85 89 119
f 86 90 89
f 91 87 88
f 91 88 92
f 90 107 89
f 89 107 119
f 90 112 107
f 113 91 92
f 113 92 114
f 114 92 126
f 126 92 134
f 94 95 93
f 94 93 97
f 95 99 93
f 97 93 105
f 93 99 105
f 94 96 95
f 98 94 97
f 96 100 95
f 100 99 95
f 98 97 101
f 101 97 105
f 102 98 101
f 100 103 99
f 103 366 99
f 99 366 105
f 100 104 103
f 102 101 105
f 106 102 105
f 104 108 103
f 108 366 103
f 104 109 108
f 111 106 105
f 111 105 110
f 110 105 272
f 105 338 272
f 342 338 105
f 366 342 105
f 112 119 107
f 109 115 108
f 115 366 108
f 109 116 115
f 111 110 117
f 117 110 272
f 118 111 117
f 112 124 119
f 125 113 114
f 125 114 126
f 116 120 115
f 120 127 115
f 115 127 366
f 116 121 120
f 118 117 122
f 122 117 129
f 117 272 129
f 123 118 122
f 124 131 119
f 288 119 131
f 241 222 119
f 248 241 119
f 268 248 119
f 280 268 119
f 280 119 288
f 121 128 120
f 128 127 120
f 123 122 129
f 130 123 129
f 124 132 131
f 133 125 126
f 133 126 134
f 128 135 127
f 135 139 127
f 127 139 366
f 128 136 135
f 130 129 137
f 137 129 141
f 141 129 149
f 149 129 218
f 129 233 218
f 129 272 233
f 138 130 137
f 132 143 131
f 131 143 159
f 288 131 159
f 132 144 143
f 145 133 134
f 145 134 146
f 146 134 154
f 136 140 135
f 140 139 135
f 138 137 141
f 142 138 141
f 140 148 139
f 148 147 139
f 147 155 139
f 139 155 366
f 150 142 141
f 150 141 149
f 144 151 143
f 143 151 159
f 144 152 151
f 153 145 146
f 153 146 154
f 148 155 147
f 148 156 155
f 150 149 157
f 157 149 165
f 165 149 180
f 180 149 188
f 188 149 195
f 149 210 195
f 149 218 210
f 158 150 157
f 152 159 151
f 152 160 159
f 161 153 154
f 161 154 162
f 162 154 200
f 156 163 155
f 163 193 155
f 193 394 155
f 155 394 366
f 156 164 163
f 166 158 157
f 166 157 165
f 160 167 159
f 167 174 159
f 174 249 159
f 288 159 249
f 168 161 162
f 168 162 169
f 169 162 177
f 177 162 200
f 164 170 163
f 170 193 163
f 164 171 170
f 166 165 172
f 172 165 180
f 173 166 172
f 167 175 174
f 176 168 169
f 176 169 177
f 171 178 170
f 178 186 170
f 186 193 170
f 171 179 178
f 173 172 180
f 181 173 180
f 175 184 174
f 184 249 174
f 175 182 184
f 183 176 177
f 183 177 185
f 185 177 192
f 192 177 200
f 179 186 178
f 179 187 186
f 181 180 188
f 189 181 188
f 182 190 184
f 191 183 185
f 190 197 184
f 197 212 184
f 212 223 184
f 223 238 184
f 238 249 184
f 191 185 192
f 187 193 186
f 187 194 193
f 196 189 188
f 196 188 195
f 190 198 197
f 199 191 192
f 199 192 200
f 194 201 193
f 193 201 410
f 193 410 394
f 194 202 201
f 196 195 203
f 210 203 195
f 204 196 203
f 198 205 197
f 205 212 197
f 206 199 200
f 206 200 207
f 202 208 201
f 208 216 201
f 201 216 410
f 202 209 208
f 211 204 203
f 211 203 210
f 205 213 212
f 213 205 344
f 214 206 207
f 206 214 346
f 214 207 215
f 215 207 222
f 209 217 208
f 217 216 208
f 211 210 218
f 219 211 218
f 213 220 212
f 220 223 212
f 220 213 344
f 221 214 215
f 214 221 346
f 221 215 222
f 217 225 216
f 225 224 216
f 216 224 423
f 216 423 410
f 227 219 218
f 227 218 226
f 233 226 218
f 220 228 223
f 228 220 344
f 229 221 222
f 221 229 346
f 229 222 230
f 230 222 237
f 237 222 241
f 228 238 223
f 225 231 224
f 231 242 224
f 224 242 423
f 225 232 231
f 227 226 233
f 234 227 233
f 228 235 238
f 235 228 344
f 236 229 230
f 229 236 346
f 236 230 237
f 232 243 231
f 243 242 231
f 234 233 244
f 272 244 233
f 245 234 244
f 235 239 238
f 239 235 344
f 240 236 237
f 236 240 346
f 240 237 241
f 239 249 238
f 239 246 249
f 246 239 344
f 247 240 241
f 240 247 346
f 247 241 248
f 243 250 242
f 250 439 242
f 242 431 423
f 242 439 431
f 243 251 250
f 245 244 252
f 272 252 244
f 253 245 252
f 246 254 249
f 254 246 344
f 255 247 248
f 247 255 346
f 255 248 256
f 256 248 268
f 254 257 249
f 249 257 269
f 249 269 281
f 293 249 281
f 320 288 249
f 309 249 293
f 309 321 249
f 332 320 249
f 321 333 249
f 333 332 249
f 251 262 250
f 262 270 250
f 250 270 439
f 251 263 262
f 347 263 251
f 253 252 264
f 272 264 252
f 265 253 264
f 254 258 257
f 258 254 344
f 259 255 256
f 255 259 346
f 259 256 260
f 260 256 268
f 258 261 257
f 257 261 269
f 258 266 261
f 266 258 344
f 267 259 260
f 259 267 346
f 267 260 268
f 266 269 261
f 263 270 262
f 263 271 270
f 347 271 263
f 265 264 272
f 273 265 272
f 266 274 269
f 274 266 344
f 275 267 268
f 267 275 346
f 275 268 276
f 276 268 280
f 274 277 269
f 269 277 281
f 271 282 270
f 282 298 270
f 298 314 270
f 270 314 439
f 271 283 282
f 347 283 271
f 273 272 284
f 300 284 272
f 338 300 272
f 285 273 284
f 274 278 277
f 278 274 344
f 279 275 276
f 346 275 279
f 279 276 280
f 278 281 277
f 278 286 281
f 286 278 344
f 287 279 280
f 346 279 287
f 287 280 288
f 286 289 281
f 289 293 281
f 283 298 282
f 283 299 298
f 347 299 283
f 285 284 300
f 301 285 300
f 286 290 289
f 290 286 344
f 291 287 288
f 346 287 291
f 291 288 292
f 292 288 296
f 296 288 320
f 290 293 289
f 290 294 293
f 294 290 344
f 295 291 292
f 346 291 295
f 295 292 296
f 294 297 293
f 297 305 293
f 305 309 293
f 294 302 297
f 302 294 344
f 303 295 296
f 346 295 303
f 303 296 304
f 304 296 308
f 308 296 320
f 302 305 297
f 299 314 298
f 299 315 314
f 347 315 299
f 317 301 300
f 317 300 316
f 338 316 300
f 302 306 305
f 306 302 344
f 307 303 304
f 346 303 307
f 307 304 308
f 306 309 305
f 306 310 309
f 310 306 344
f 311 307 308
f 346 307 311
f 311 308 312
f 312 308 320
f 310 313 309
f 313 321 309
f 310 318 313
f 318 310 344
f 319 311 312
f 346 311 319
f 319 312 320
f 318 321 313
f 315 336 314
f 314 336 459
f 314 455 439
f 314 459 455
f 315 337 336
f 347 337 315
f 317 316 338
f 339 317 338
f 318 322 321
f 322 318 344
f 323 319 320
f 346 319 323
f 323 320 324
f 324 320 332
f 322 325 321
f 325 333 321
f 322 326 325
f 326 322 344
f 327 323 324
f 346 323 327
f 327 324 328
f 328 324 332
f 326 329 325
f 329 333 325
f 326 330 329
f 330 326 344
f 331 327 328
f 346 327 331
f 331 328 332
f 330 333 329
f 330 334 333
f 334 330 344
f 334 331 332
f 346 331 334
f 335 332 333
f 334 332 335
f 334 335 333
f 346 334 344
f 337 340 336
f 336 340 463
f 336 463 459
f 337 341 340
f 347 341 337
f 339 338 342
f 343 339 342
f 339 343 497
f 341 349 340
f 349 348 340
f 340 348 463
f 347 349 341
f 343 342 350
f 366 350 342
f 351 343 350
f 343 351 497
f 346 344 345
f 347 346 345
f 347 345 401
f 345 405 401
f 345 409 405
f 345 413 409
f 345 475 413
f 347 353 349
f 347 357 353
f 347 361 357
f 347 365 361
f 347 369 365
f 347 373 369
f 347 377 373
f 347 381 377
f 347 385 381
f 347 389 385
f 347 393 389
f 347 397 393
f 347 401 397
f 349 353 348
f 353 352 348
f 352 461 348
f 348 461 463
f 351 350 354
f 362 354 350
f 366 362 350
f 355 351 354
f 351 355 497
f 353 356 352
f 356 360 352
f 360 445 352
f 445 457 352
f 457 461 352
f 353 357 356
f 355 354 358
f 362 358 354
f 359 355 358
f 355 359 497
f 357 361 356
f 361 360 356
f 359 358 362
f 363 359 362
f 359 363 497
f 361 364 360
f 364 368 360
f 368 376 360
f 376 400 360
f 400 445 360
f 361 365 364
f 367 363 362
f 367 362 366
f 363 367 497
f 365 368 364
f 365 369 368
f 367 366 370
f 378 370 366
f 394 378 366
f 371 367 370
f 367 371 497
f 369 372 368
f 372 376 368
f 369 373 372
f 375 371 370
f 375 370 374
f 378 374 370
f 371 375 497
f 373 376 372
f 373 377 376
f 375 374 378
f 379 375 378
f 375 379 497
f 377 380 376
f 380 392 376
f 392 400 376
f 377 381 380
f 383 379 378
f 383 378 382
f 386 382 378
f 390 386 378
f 394 390 378
f 379 383 497
f 381 384 380
f 384 388 380
f 388 392 380
f 381 385 384
f 383 382 386
f 387 383 386
f 383 387 497
f 385 388 384
f 385 389 388
f 391 387 386
f 391 386 390
f 387 391 497
f 389 392 388
f 389 393 392
f 395 391 390
f 395 390 394
f 391 395 497
f 393 397 392
f 397 396 392
f 396 400 392
f 395 394 398
f 410 398 394
f 399 395 398
f 395 399 497
f 397 401 396
f 401 400 396
f 403 399 398
f 403 398 402
f 410 402 398
f 399 403 497
f 401 405 400
f 405 404 400
f 404 408 400
f 408 412 400
f 400 412 433
f 400 433 445
f 403 402 406
f 410 406 402
f 407 403 406
f 403 407 497
f 405 408 404
f 405 409 408
f 411 407 406
f 411 406 410
f 407 411 497
f 409 412 408
f 409 413 412
f 415 411 410
f 415 410 414
f 423 414 410
f 411 415 497
f 413 417 412
f 412 417 421
f 412 421 429
f 412 429 433
f 413 418 417
f 413 476 418
f 475 476 413
f 420 415 414
f 420 414 419
f 423 419 414
f 415 420 497
f 416 495 494
f 416 496 495
f 418 422 417
f 422 421 417
f 418 477 422
f 476 477 418
f 420 419 423
f 424 420 423
f 420 424 497
f 422 425 421
f 421 425 429
f 422 426 425
f 422 478 426
f 477 478 422
f 428 424 423
f 428 423 427
f 431 427 423
f 424 428 497
f 426 429 425
f 426 430 429
f 426 479 430
f 478 479 426
f 432 428 427
f 432 427 431
f 428 432 497
f 430 433 429
f 430 434 433
f 430 480 434
f 479 480 430
f 432 431 435
f 439 435 431
f 436 432 435
f 432 436 497
f 434 437 433
f 433 437 445
f 434 438 437
f 434 481 438
f 480 481 434
f 440 436 435
f 440 435 439
f 436 440 497
f 438 441 437
f 437 441 445
f 438 442 441
f 438 482 442
f 481 482 438
f 440 439 443
f 447 443 439
f 451 447 439
f 455 451 439
f 444 440 443
f 440 444 497
f 442 446 441
f 446 445 441
f 442 483 446
f 482 483 442
f 448 444 443
f 448 443 447
f 444 448 497
f 446 449 445
f 445 449 453
f 445 453 457
f 446 450 449
f 446 484 450
f 483 484 446
f 452 448 447
f 452 447 451
f 448 452 497
f 450 454 449
f 454 453 449
f 450 485 454
f 484 485 450
f 456 452 451
f 456 451 455
f 452 456 497
f 454 457 453
f 454 458 457
f 454 487 458
f 485 486 454
f 454 486 487
f 460 456 455
f 460 455 459
f 456 460 497
f 458 461 457
f 458 462 461
f 458 488 462
f 458 487 488
f 460 459 463
f 464 460 463
f 460 464 497
f 462 465 461
f 461 473 463
f 461 465 469
f 461 469 473
f 462 466 465
f 462 488 466
f 468 464 463
f 468 463 467
f 471 467 463
f 473 471 463
f 464 468 497
f 466 470 465
f 470 469 465
f 466 489 470
f 488 489 466
f 468 467 471
f 472 468 471
f 468 472 497
f 470 473 469
f 470 474 473
f 470 490 474
f 489 490 470
f 474 472 471
f 474 471 473
f 472 474 497
f 490 491 474
f 474 491 493
f 474 493 497
f 475 492 476
f 476 492 477
f 477 492 478
f 478 492 479
f 479 492 480
f 480 492 481
f 481 492 482
f 482 492 483
f 483 492 484
f 484 492 485
f 485 492 486
f 486 492 487
f 487 492 488
f 488 492 489
f 489 492 490
f 490 492 491
f 492 493 491
f 494 493 492
f 497 493 494
f 495 497 494
f 496 497 495
