# Supplementary material for: Viewpoint Planning for Range Sensors Using Feature Cluster Constrained Spaces for Robot Vision Systems
Source: Sensors (Basel). 2023 Sep 18;23(18):7964. doi: 10.3390/s23187964 (PMC10537344; doi:10.3390/s23187964)
Supplement: Supplementary file 1 [file sensors-23-07964-s001.zip › Academic Example Synthetic/6_GC-Spaces/G2/c-spaces/cs_f3_s1.obj]

# https://github.com/mikedh/trimesh
v 714.76261337 548.15229517 670.40647622
v 323.39665083 548.15229517 812.85203729
v 307.99715380 368.34996984 421.90350558
v 475.26244030 368.34996984 361.02392007
v 323.39665083 -135.47462050 812.85203729
v 714.76261337 -135.47462050 670.40647622
v 475.26244030 44.32770483 361.02392007
v 307.99715380 44.32770483 421.90350558
f 1 2 6
f 6 2 5
f 5 2 8
f 2 3 8
f 4 2 1
f 4 3 2
f 7 6 5
f 5 8 7
f 1 6 7
f 7 4 1
f 7 8 3
f 3 4 7
