# Supplementary material for: Viewpoint Planning for Range Sensors Using Feature Cluster Constrained Spaces for Robot Vision Systems
Source: Sensors (Basel). 2023 Sep 18;23(18):7964. doi: 10.3390/s23187964 (PMC10537344; doi:10.3390/s23187964)
Supplement: Supplementary file 1 [file sensors-23-07964-s001.zip › Academic Example Synthetic/6_GC-Spaces/G2/c-spaces/cs_f4_s1.obj]

# https://github.com/mikedh/trimesh
v 637.67100082 581.93190926 692.00750114
v 206.87692691 581.93190926 848.80372115
v 190.70743272 393.11980618 438.25745334
v 386.16349784 393.11980618 367.11726353
v 206.87692691 -136.63980618 848.80372115
v 637.67100082 -136.63980618 692.00750114
v 386.16349784 52.17229690 367.11726353
v 190.70743272 52.17229690 438.25745334
f 1 2 6
f 6 2 5
f 5 2 8
f 2 3 8
f 4 2 1
f 4 3 2
f 7 6 5
f 5 8 7
f 1 6 7
f 7 4 1
f 7 8 3
f 3 4 7
