# Supplementary material for: Viewpoint Planning for Range Sensors Using Feature Cluster Constrained Spaces for Robot Vision Systems
Source: Sensors (Basel). 2023 Sep 18;23(18):7964. doi: 10.3390/s23187964 (PMC10537344; doi:10.3390/s23187964)
Supplement: Supplementary file 1 [file sensors-23-07964-s001.zip › Academic Example Synthetic/6_GC-Spaces/G2/c-spaces/gcs_G2_s1.obj]

# https://github.com/mikedh/trimesh
v 637.67100082 545.22414458 692.00750114
v 323.14586405 -132.54646991 806.48528886
v 323.14586405 545.22414458 806.48528886
v 637.67100082 -132.54646991 692.00750114
v 402.06937140 44.32770483 387.66401850
v 307.99715380 44.32770483 421.90350558
v 307.99715380 368.34996984 421.90350558
v 402.06937140 368.34996984 387.66401850
f 2 1 3
f 1 2 4
f 2 5 4
f 5 2 6
f 7 2 3
f 2 7 6
f 8 1 4
f 5 8 4
f 8 5 6
f 7 8 6
f 1 8 3
f 8 7 3
