# Supplementary material for: Viewpoint Planning for Range Sensors Using Feature Cluster Constrained Spaces for Robot Vision Systems
Source: Sensors (Basel). 2023 Sep 18;23(18):7964. doi: 10.3390/s23187964 (PMC10537344; doi:10.3390/s23187964)
Supplement: Supplementary file 1 [file sensors-23-07964-s001.zip › Academic Example Synthetic/6_GC-Spaces/G2/frustum/center_frustum_gcs_G2_s1.obj]

# https://github.com/mikedh/trimesh
v 406.18235673 592.59883733 -208.44402487
v -76.81965035 592.59883733 -32.64567120
v 180.26906244 399.59883733 299.45279877
v 422.70975860 399.59883733 211.21160179
v -76.81965035 -179.40116267 -32.64567120
v 406.18235673 -179.40116267 -208.44402487
v 422.70975860 13.59883733 211.21160179
v 180.26906244 13.59883733 299.45279877
f 6 2 1
f 5 2 6
f 8 2 5
f 8 3 2
f 5 6 8
f 8 6 7
f 1 2 4
f 2 3 4
f 4 6 1
f 7 6 4
f 3 8 4
f 4 8 7
