# Supplementary material for: Viewpoint Planning for Range Sensors Using Feature Cluster Constrained Spaces for Robot Vision Systems
Source: Sensors (Basel). 2023 Sep 18;23(18):7964. doi: 10.3390/s23187964 (PMC10537344; doi:10.3390/s23187964)
Supplement: Supplementary file 1 [file sensors-23-07964-s001.zip › Academic Example Synthetic/6_GC-Spaces/G2/frustum/vx0_frustum_gcs_G2_s1.obj]

# https://github.com/mikedh/trimesh
v 275.73941410 754.60996984 -420.48068020
v -207.26259298 754.60996984 -244.68232653
v 49.82611981 561.60996984 87.41614344
v 292.26681597 561.60996984 -0.82505354
v -207.26259298 -17.39003016 -244.68232653
v 275.73941410 -17.39003016 -420.48068020
v 292.26681597 175.60996984 -0.82505354
v 49.82611981 175.60996984 87.41614344
f 6 2 1
f 5 2 6
f 8 2 5
f 8 3 2
f 5 6 8
f 8 6 7
f 1 2 4
f 2 3 4
f 4 6 1
f 7 6 4
f 3 8 4
f 4 8 7
