# Supplementary material for: Viewpoint Planning for Range Sensors Using Feature Cluster Constrained Spaces for Robot Vision Systems
Source: Sensors (Basel). 2023 Sep 18;23(18):7964. doi: 10.3390/s23187964 (PMC10537344; doi:10.3390/s23187964)
Supplement: Supplementary file 1 [file sensors-23-07964-s001.zip › Academic Example Synthetic/6_GC-Spaces/G2/frustum/vx3_frustum_gcs_G2_s1.obj]

# https://github.com/mikedh/trimesh
v 290.88812435 253.71353009 -35.89889692
v -192.11388273 253.71353009 139.89945675
v 64.97483006 60.71353009 471.99792672
v 307.41552622 60.71353009 383.75672974
v -192.11388273 -518.28646991 139.89945675
v 290.88812435 -518.28646991 -35.89889692
v 307.41552622 -325.28646991 383.75672974
v 64.97483006 -325.28646991 471.99792672
f 6 2 1
f 5 2 6
f 8 2 5
f 8 3 2
f 5 6 8
f 8 6 7
f 1 2 4
f 2 3 4
f 4 6 1
f 7 6 4
f 3 8 4
f 4 8 7
