# Supplementary material for: Viewpoint Planning for Range Sensors Using Feature Cluster Constrained Spaces for Robot Vision Systems
Source: Sensors (Basel). 2023 Sep 18;23(18):7964. doi: 10.3390/s23187964 (PMC10537344; doi:10.3390/s23187964)
Supplement: Supplementary file 1 [file sensors-23-07964-s001.zip › Academic Example Synthetic/6_GC-Spaces/G2/frustum/vx5_frustum_gcs_G2_s1.obj]

# https://github.com/mikedh/trimesh
v 369.81163170 430.58770483 -454.72016728
v -113.19037538 430.58770483 -278.92181361
v 143.89833741 237.58770483 53.17665636
v 386.33903357 237.58770483 -35.06454062
v -113.19037538 -341.41229517 -278.92181361
v 369.81163170 -341.41229517 -454.72016728
v 386.33903357 -148.41229517 -35.06454062
v 143.89833741 -148.41229517 53.17665636
f 6 2 1
f 5 2 6
f 8 2 5
f 8 3 2
f 5 6 8
f 8 6 7
f 1 2 4
f 2 3 4
f 4 6 1
f 7 6 4
f 3 8 4
f 4 8 7
