# Supplementary material for: Viewpoint Planning for Range Sensors Using Feature Cluster Constrained Spaces for Robot Vision Systems
Source: Sensors (Basel). 2023 Sep 18;23(18):7964. doi: 10.3390/s23187964 (PMC10537344; doi:10.3390/s23187964)
Supplement: Supplementary file 1 [file sensors-23-07964-s001.zip › Academic Example Synthetic/6_GC-Spaces/G2/frustum/vx6_frustum_gcs_G2_s1.obj]

# https://github.com/mikedh/trimesh
v 605.41326112 931.48414458 -150.37668464
v 122.41125404 931.48414458 25.42166903
v 379.49996683 738.48414458 357.52013900
v 621.94066299 738.48414458 269.27894202
v 122.41125404 159.48414458 25.42166903
v 605.41326112 159.48414458 -150.37668464
v 621.94066299 352.48414458 269.27894202
v 379.49996683 352.48414458 357.52013900
f 6 2 1
f 5 2 6
f 8 2 5
f 8 3 2
f 5 6 8
f 8 6 7
f 1 2 4
f 2 3 4
f 4 6 1
f 7 6 4
f 3 8 4
f 4 8 7
