# Supplementary material for: Viewpoint Planning for Range Sensors Using Feature Cluster Constrained Spaces for Robot Vision Systems
Source: Sensors (Basel). 2023 Sep 18;23(18):7964. doi: 10.3390/s23187964 (PMC10537344; doi:10.3390/s23187964)
Supplement: Supplementary file 1 [file sensors-23-07964-s001.zip › Academic Example Synthetic/6_GC-Spaces/G2/render/center_hull_render_gcs_G2_s1.obj]

# Generated with PyMesh
v 0 0 -50
v 0 0 0
v 0 300 -50
v 0 300 0
v 25 10 -10
v 25 10 -1.836970178292589e-14
v 25 160 -10
v 25 160 -1.836970178292589e-14
v 81.69873046875 175 1.698729753494263
v 81.69873046875 275 1.698729753494263
v 84.64101409912109 175 0
v 84.64101409912109 275 0
v 106.69873046875 175 45
v 106.69873046875 275 45
v 123.349365234375 200 23.83974647521973
v 123.349365234375 250 23.83974647521973
v 128.349365234375 200 32.5
v 128.349365234375 250 32.5
v 164.6410217285156 200 0
v 164.6410217285156 250 0
v 167.3205108642578 200 0
v 167.3205108642578 250 -8.881784197001252e-16
v 171.650634765625 200 7.5
v 171.650634765625 250 7.5
v 175 10 -10
v 175 10 0
v 175 160 -10
v 175 160 0
v 184.6410217285156 175 0
v 184.6410217285156 275 0
v 200 76.50768280029297 16.44949722290039
v 200 82.49481201171875 0
v 200 123.492317199707 33.55050277709961
v 200 135.7037048339844 0
v 205 100 25
v 205.0001678466797 106.9180221557617 6.234397888183594
v 205.0451049804688 105.578857421875 5.746982097625732
v 205.0509643554688 98.65926361083984 24.51201057434082
v 205.0509643554688 101.3407363891602 25.48798942565918
v 205.056884765625 108.2567901611328 6.721670150756836
v 205.1914672851562 104.2461013793945 5.261899471282959
v 205.2035675048828 97.32535552978516 24.02650833129883
v 205.2035675048828 102.6746444702148 25.97349166870117
v 205.2149505615234 109.5883636474609 7.20632266998291
v 205.4384918212891 102.9265365600586 4.7816162109375
v 205.4570617675781 96.00508117675781 23.54596710205078
v 205.4570617675781 103.9949188232422 26.45403289794922
v 205.4735717773438 110.9059677124023 7.685891628265381
v 205.7849426269531 101.6268615722656 4.308573246002197
v 205.8101348876953 94.70516204833984 23.07283592224121
v 205.8101348876953 105.2948379516602 26.92716407775879
v 205.8314361572266 112.2029113769531 8.157939910888672
v 206.2290649414062 100.3536834716797 3.845174074172974
v 206.2610015869141 93.43222045898438 22.60952377319336
v 206.2610015869141 106.5677795410156 27.39047622680664
v 206.2867126464844 113.4725952148438 8.620068550109863
v 206.7685699462891 99.11347198486328 3.393774271011353
v 206.8073577880859 92.1927490234375 22.15839385986328
v 206.8073577880859 107.8072509765625 27.84160614013672
v 206.8371124267578 114.7085800170898 9.069929122924805
v 207.4007415771484 97.91252899169922 2.956668376922607
v 207.4464263916016 90.99306488037109 21.72174453735352
v 207.4464263916016 109.0069351196289 28.27825546264648
v 207.4798126220703 115.9045715332031 9.505233764648438
v 208.1223602294922 96.75696563720703 2.536077260971069
v 208.1749267578125 89.83927917480469 21.30179977416992
v 208.1749267578125 110.1607208251953 28.69820022583008
v 208.2115631103516 117.0544891357422 9.923771858215332
v 208.9297485351562 95.65264892578125 2.134139060974121
v 208.9891815185547 88.73726654052734 20.90069961547852
v 208.9891815185547 111.2627334594727 29.09930038452148
v 209.0286407470703 118.1525039672852 10.32341575622559
v 209.8188171386719 94.60519409179688 1.752896308898926
v 209.885009765625 87.69264221191406 20.52048873901367
v 209.885009765625 112.3073577880859 29.47951126098633
v 209.9268798828125 119.1930236816406 10.70213413238525
v 210 200 -10
v 210 200 -4.898587198582435e-15
v 210.0513458251953 197.9740295410156 -10
v 210.0513458251953 197.9740295410156 -4.89230009653144e-15
v 210.0513458251953 202.0259704589844 -10
v 210.0513458251953 202.0259704589844 -4.89230009653144e-15
v 210.2052307128906 195.9532623291016 -10
v 210.2052307128906 195.9532623291016 -4.873454036971505e-15
v 210.2052307128906 204.0467376708984 -10
v 210.2052307128906 204.0467376708984 -4.873454036971505e-15
v 210.4612731933594 193.9428863525391 -10
v 210.4612731933594 193.9428863525391 -4.842098147813572e-15
v 210.4612731933594 206.0571136474609 -10
v 210.4612731933594 206.0571136474609 -4.842098147813572e-15
v 210.7850494384766 93.61992645263672 1.394286751747131
v 210.8188018798828 191.9480590820312 -10
v 210.8188018798828 191.9480590820312 -4.798312897187629e-15
v 210.8188018798828 208.0519409179688 -10
v 210.8188018798828 208.0519409179688 -4.798312897187629e-15
v 210.8578643798828 86.71073913574219 20.16310501098633
v 210.8578643798828 113.2892608642578 29.83689498901367
v 210.9017333984375 120.1707611083984 11.05800151824951
v 211.2769165039062 189.9738922119141 -10
v 211.2769165039062 189.9738922119141 -4.742210093442714e-15
v 211.2769165039062 210.0261077880859 -10
v 211.2769165039062 210.0261077880859 -4.742210093442714e-15
v 211.8235168457031 92.70184326171875 1.06013286113739
v 211.8344268798828 188.0254821777344 -10
v 211.8344268798828 188.0254821777344 -4.673934155696334e-15
v 211.8344268798828 211.9745178222656 -10
v 211.8344268798828 211.9745178222656 -4.673934155696334e-15
v 211.9027862548828 85.79655456542969 19.83036804199219
v 211.9027862548828 114.2034454345703 30.16963195800781
v 211.9482421875 121.0807495117188 11.38921070098877
v 212.4899139404297 186.1077880859375 -10
v 212.4899139404297 186.1077880859375 -4.59366041976857e-15
v 212.4899139404297 213.8922119140625 -10
v 212.4899139404297 213.8922119140625 -4.59366041976857e-15
v 212.928955078125 91.85562133789062 0.7521330714225769
v 213.0144500732422 84.95474243164062 19.52397537231445
v 213.0144500732422 115.0452575683594 30.47602462768555
v 213.0610809326172 121.9183654785156 11.69407653808594
v 213.2416839599609 184.2257690429688 -10
v 213.2416839599609 184.2257690429688 -4.501595138182079e-15
v 213.2416839599609 215.7742309570312 -10
v 213.2416839599609 215.7742309570312 -4.501595138182079e-15
v 214.0878143310547 182.3842315673828 -10
v 214.0878143310547 182.3842315673828 -4.397973786096198e-15
v 214.0878143310547 217.6157684326172 -10
v 214.0878143310547 217.6157684326172 -4.397973786096198e-15
v 214.0957489013672 91.08555603027344 0.4718526899814606
v 214.1871795654297 84.18960571289062 19.24548721313477
v 214.1871795654297 115.8103942871094 30.75451278686523
v 214.2346038818359 122.6793441772461 11.97105121612549
v 215.0261383056641 180.5879211425781 -10
v 215.0261383056641 180.5879211425781 -4.283063178889311e-15
v 215.0261383056641 219.4120788574219 -10
v 215.0261383056641 219.4120788574219 -4.283063178889311e-15
v 215.3179626464844 90.39556884765625 0.220716193318367
v 215.4150238037109 83.50502777099609 18.99632263183594
v 215.4150238037109 116.4949722290039 31.00367736816406
v 215.4628295898438 123.3598251342773 12.21872615814209
v 216.0542297363281 178.8414459228516 -10
v 216.0542297363281 178.8414459228516 -4.157158084027064e-15
v 216.0542297363281 221.1585540771484 -10
v 216.0542297363281 221.1585540771484 -4.157158084027064e-15
v 216.5893707275391 89.78915405273438 0
v 216.6916961669922 82.90451049804688 18.77775001525879
v 216.6916961669922 117.0954895019531 31.22224998474121
v 216.7395477294922 123.9563522338867 12.4358434677124
v 217.1694641113281 177.1492767333984 -10
v 217.1694641113281 177.1492767333984 -4.02058122106236e-15
v 217.1694641113281 222.8507232666016 -10
v 217.1694641113281 222.8507232666016 -4.02058122106236e-15
v 218.0107116699219 82.39110565185547 18.59088706970215
v 218.0107116699219 117.6088943481445 31.40911293029785
v 218.0582275390625 124.4658889770508 12.62129878997803
v 218.3689727783203 175.5157623291016 -10
v 218.3689727783203 175.5157623291016 -3.873684108668309e-15
v 218.3689727783203 224.4842376708984 -10
v 218.3689727783203 224.4842376708984 -3.873684108668309e-15
v 218.6522979736328 88.91613006591797 0
v 219.3653564453125 81.96743011474609 18.43668174743652
v 219.3653564453125 118.0325698852539 31.56331825256348
v 219.4122009277344 124.8858413696289 12.77414989471436
v 219.6496734619141 173.9450988769531 -10
v 219.6496734619141 173.9450988769531 -3.716842829473493e-15
v 219.6496734619141 226.0549011230469 -10
v 219.6496734619141 226.0549011230469 -3.716842829473493e-15
v 220.7486877441406 81.63564300537109 18.31592178344727
v 220.7486877441406 118.3643569946289 31.68407821655273
v 220.7934417724609 88.29179382324219 0
v 220.7945709228516 125.2140808105469 12.89361953735352
v 221.0082855224609 172.4413299560547 -10
v 221.0082855224609 172.4413299560547 -3.550460571160804e-15
v 221.0082855224609 227.5586700439453 -10
v 221.0082855224609 227.5586700439453 -3.550460571160804e-15
v 222.1537017822266 81.39744567871094 18.22922325134277
v 222.1537017822266 118.6025543212891 31.77077674865723
v 222.1983032226562 125.4489364624023 12.97910118103027
v 222.4413299560547 171.0082855224609 -10
v 222.4413299560547 171.0082855224609 -3.374964450093896e-15
v 222.4413299560547 228.9917144775391 -10
v 222.4413299560547 228.9917144775391 -3.374964450093896e-15
v 223.5055084228516 87.87520599365234 0
v 223.5732116699219 81.25403594970703 18.17702484130859
v 223.5732116699219 118.745964050293 31.82297515869141
v 223.6162872314453 125.5892181396484 13.03015899658203
v 223.9450988769531 169.6496734619141 -10
v 223.9450988769531 169.6496734619141 -3.190804876042471e-15
v 223.9450988769531 230.3503265380859 -10
v 223.9450988769531 230.3503265380859 -3.190804876042471e-15
v 225 81.20614624023438 18.15959739685059
v 225 118.7938537597656 31.84040260314941
v 225.0413055419922 125.6342163085938 13.04653549194336
v 225.5157623291016 168.3689727783203 -10
v 225.5157623291016 168.3689727783203 -2.998454493391097e-15
v 225.5157623291016 231.6310272216797 -10
v 225.5157623291016 231.6310272216797 -2.998454493391097e-15
v 226.2454681396484 87.85700988769531 0
v 226.4267883300781 81.25403594970703 18.17702484130859
v 226.4267883300781 118.745964050293 31.82297515869141
v 226.4660949707031 125.5836944580078 13.02814674377441
v 227.1492767333984 167.1694641113281 -10
v 227.1492767333984 167.1694641113281 -2.798407122348023e-15
v 227.1492767333984 232.8305358886719 -10
v 227.1492767333984 232.8305358886719 -2.798407122348023e-15
v 227.8462982177734 81.39744567871094 18.22922325134277
v 227.8462982177734 118.6025543212891 31.77077674865723
v 227.8834533691406 125.4379043579102 12.97508525848389
v 228.6953430175781 88.18215179443359 0
v 228.8414459228516 166.0542297363281 -10
v 228.8414459228516 166.0542297363281 -2.591176276637523e-15
v 228.8414459228516 233.9457702636719 -10
v 228.8414459228516 233.9457702636719 -2.591176276637523e-15
v 229.2513122558594 81.63564300537109 18.31592178344727
v 229.2513122558594 118.3643569946289 31.68407821655273
v 229.2861480712891 125.1976013183594 12.88762187957764
v 230.5879211425781 165.0261383056641 -10
v 230.5879211425781 165.0261383056641 -2.37729389295047e-15
v 230.5879211425781 234.9738616943359 -10
v 230.5879211425781 234.9738616943359 -2.37729389295047e-15
v 230.6346435546875 81.96743011474609 18.43668174743652
v 230.6346435546875 118.0325698852539 31.56331825256348
v 230.6670684814453 124.8639984130859 12.76620101928711
v 231.0998992919922 88.82977294921875 0
v 231.9892883300781 82.39110565185547 18.59088706970215
v 231.9892883300781 117.6088943481445 31.40911293029785
v 232.0191802978516 124.4387969970703 12.6114387512207
v 232.3842315673828 164.0878143310547 -10
v 232.3842315673828 164.0878143310547 -2.157309060394925e-15
v 232.3842315673828 235.9121856689453 -10
v 232.3842315673828 235.9121856689453 -2.157309060394925e-15
v 233.3083038330078 82.90451049804688 18.77775001525879
v 233.3083038330078 117.0954895019531 31.22224998474121
v 233.3356170654297 123.9241485595703 12.42412281036377
v 233.4106292724609 89.78915405273438 0
v 234.2257690429688 163.2416839599609 -10
v 234.2257690429688 163.2416839599609 -1.931786538188467e-15
v 234.2257690429688 236.7583160400391 -10
v 234.2257690429688 236.7583160400391 -1.931786538188467e-15
v 234.5849761962891 83.50502777099609 18.99632263183594
v 234.5849761962891 116.4949722290039 31.00367736816406
v 234.6096801757812 123.3226776123047 12.20520401000977
v 234.6775207519531 90.39321899414062 0.2198616415262222
v 235.8128204345703 84.18960571289062 19.24548721313477
v 235.8128204345703 115.8103942871094 30.75451278686523
v 235.8349151611328 122.6374282836914 11.95579624176025
v 235.8955993652344 91.08026885986328 0.4699281454086304
v 236.1077880859375 162.4899139404297 -10
v 236.1077880859375 162.4899139404297 -1.70130506159231e-15
v 236.1077880859375 237.5100860595703 -10
v 236.1077880859375 237.5100860595703 -1.70130506159231e-15
v 236.9855499267578 84.95474243164062 19.52397537231445
v 236.9855499267578 115.0452575683594 30.47602462768555
v 237.0050811767578 121.8719024658203 11.67716598510742
v 237.0586853027344 91.84683990478516 0.748937726020813
v 238.0254821777344 161.8344268798828 -10
v 238.0254821777344 161.8344268798828 -1.466456388999227e-15
v 238.0254821777344 238.1655731201172 -10
v 238.0254821777344 238.1655731201172 -1.466456388999227e-15
v 238.0972137451172 85.79655456542969 19.83036804199219
v 238.0972137451172 114.2034454345703 30.16963195800781
v 238.1142272949219 121.0299758911133 11.37073040008545
v 238.1609344482422 92.68906402587891 1.055482625961304
v 239.1421356201172 86.71073913574219 20.16310501098633
v 239.1421356201172 113.2892608642578 29.83689498901367
v 239.1567230224609 120.1159362792969 11.03804588317871
v 239.1967926025391 93.60269165039062 1.388016104698181
v 239.9738922119141 161.2769165039062 -10
v 239.9738922119141 161.2769165039062 -1.22784329023031e-15
v 239.9738922119141 238.7230834960938 -10
v 239.9738922119141 238.7230834960938 -1.22784329023031e-15
v 240.114990234375 87.69264221191406 20.52048873901367
v 240.114990234375 112.3073577880859 29.47951126098633
v 240.1272735595703 119.1344223022461 10.68080425262451
v 240.1609954833984 94.58311462402344 1.744860291481018
v 241.0108184814453 88.73726654052734 20.90069961547852
v 241.0108184814453 111.2627334594727 29.09930038452148
v 241.0209503173828 118.0904235839844 10.30082130432129
v 241.0487060546875 95.62538146972656 2.124214649200439
v 241.8250732421875 89.83927917480469 21.30179977416992
v 241.8250732421875 110.1607208251953 28.69820022583008
v 241.8331909179688 116.9892501831055 9.900026321411133
v 241.8554534912109 96.72423553466797 2.524165153503418
v 241.9480590820312 160.8188018798828 -10
v 241.9480590820312 160.8188018798828 -9.860783818646589e-16
v 241.9480590820312 239.1811981201172 -10
v 241.9480590820312 239.1811981201172 -9.860783818646589e-16
v 242.5535736083984 90.99306488037109 21.72174453735352
v 242.5535736083984 109.0069351196289 28.27825546264648
v 242.5598754882812 115.8364944458008 9.48045825958252
v 242.5771484375 97.87413787841797 2.942693710327148
v 243.1926422119141 92.1927490234375 22.15839385986328
v 243.1926422119141 107.8072509765625 27.84160614013672
v 243.1973114013672 114.6380233764648 9.044248580932617
v 243.2101440429688 99.06927490234375 3.377688646316528
v 243.7389984130859 93.43222045898438 22.60952377319336
v 243.7389984130859 106.5677795410156 27.39047622680664
v 243.7422790527344 113.3999176025391 8.593615531921387
v 243.7512664794922 100.3036270141602 3.826955080032349
v 243.9428863525391 160.4612731933594 -10
v 243.9428863525391 160.4612731933594 -7.417821684756979e-16
v 243.9428863525391 239.5387268066406 -10
v 243.9428863525391 239.5387268066406 -7.417821684756979e-16
v 244.1898651123047 94.70516204833984 23.07283592224121
v 244.1898651123047 105.2948379516602 26.92716407775879
v 244.1919708251953 112.1284713745117 8.130846977233887
v 244.1977691650391 101.5709533691406 4.288226127624512
v 244.5429382324219 96.00508117675781 23.54596710205078
v 244.5429382324219 103.9949188232422 26.45403289794922
v 244.5441284179688 110.8301544189453 7.658297538757324
v 244.5474090576172 102.864875793457 4.759174346923828
v 244.7964324951172 97.32535552978516 24.02650833129883
v 244.7964324951172 102.6746444702148 25.97349166870117
v 244.7969665527344 109.5115585327148 7.178367137908936
v 244.7984313964844 104.1788558959961 5.237423419952393
v 244.9490356445312 98.65926361083984 24.51201057434082
v 244.9490356445312 101.3407363891602 25.48798942565918
v 244.9491729736328 108.1793823242188 6.693495750427246
v 244.9495391845703 105.5062637329102 5.720560550689697
v 245 100 25
v 245 106.8404006958008 6.20614767074585
v 245.9532623291016 160.2052307128906 -10
v 245.9532623291016 160.2052307128906 -4.955818250213092e-16
v 245.9532623291016 239.7947692871094 -10
v 245.9532623291016 239.7947692871094 -4.955818250213092e-16
v 247.9740295410156 160.0513458251953 -10
v 247.9740295410156 160.0513458251953 -2.481093704290426e-16
v 247.9740295410156 239.9486541748047 -10
v 247.9740295410156 239.9486541748047 -2.481093704290426e-16
v 250 76.50768280029297 16.44949722290039
v 250 82.49481201171875 0
v 250 123.492317199707 33.55050277709961
v 250 135.7037048339844 0
v 250 160 -10
v 250 160 -1.650342158723959e-29
v 250 240 -10
v 250 240 2.963162649665806e-30
v 252.0259704589844 160.0513458251953 -10
v 252.0259704589844 160.0513458251953 2.481093704290426e-16
v 252.0259704589844 239.9486541748047 -10
v 252.0259704589844 239.9486541748047 2.481093704290426e-16
v 254.0467376708984 160.2052307128906 -10
v 254.0467376708984 160.2052307128906 4.955818250213092e-16
v 254.0467376708984 239.7947692871094 -10
v 254.0467376708984 239.7947692871094 4.955818250213092e-16
v 256.0570983886719 160.4612731933594 -10
v 256.0570983886719 160.4612731933594 7.417821684756979e-16
v 256.0570983886719 239.5387268066406 -10
v 256.0570983886719 239.5387268066406 7.417821684756979e-16
v 258.0519409179688 160.8188018798828 -10
v 258.0519409179688 160.8188018798828 9.860783818646589e-16
v 258.0519409179688 239.1811981201172 -10
v 258.0519409179688 239.1811981201172 9.860783818646589e-16
v 260.0260925292969 161.2769165039062 -10
v 260.0260925292969 161.2769165039062 1.22784329023031e-15
v 260.0260925292969 238.7230834960938 -10
v 260.0260925292969 238.7230834960938 1.22784329023031e-15
v 261.9745178222656 161.8344268798828 -10
v 261.9745178222656 161.8344268798828 1.466456388999227e-15
v 261.9745178222656 238.1655731201172 -10
v 261.9745178222656 238.1655731201172 1.466456388999227e-15
v 263.8922119140625 162.4899139404297 -10
v 263.8922119140625 162.4899139404297 1.70130506159231e-15
v 263.8922119140625 237.5100860595703 -10
v 263.8922119140625 237.5100860595703 1.70130506159231e-15
v 265.7742309570312 163.2416839599609 -10
v 265.7742309570312 163.2416839599609 1.931786538188467e-15
v 265.7742309570312 236.7583160400391 -10
v 265.7742309570312 236.7583160400391 1.931786538188467e-15
v 267.6157531738281 164.0878143310547 -10
v 267.6157531738281 164.0878143310547 2.157309060394925e-15
v 267.6157531738281 235.9121856689453 -10
v 267.6157531738281 235.9121856689453 2.157309060394925e-15
v 269.4120788574219 165.0261383056641 -10
v 269.4120788574219 165.0261383056641 2.37729389295047e-15
v 269.4120788574219 234.9738616943359 -10
v 269.4120788574219 234.9738616943359 2.37729389295047e-15
v 271.1585693359375 166.0542297363281 -10
v 271.1585693359375 166.0542297363281 2.591176276637523e-15
v 271.1585693359375 233.9457702636719 -10
v 271.1585693359375 233.9457702636719 2.591176276637523e-15
v 272.8507385253906 167.1694641113281 -10
v 272.8507385253906 167.1694641113281 2.798407122348023e-15
v 272.8507385253906 232.8305358886719 -10
v 272.8507385253906 232.8305358886719 2.798407122348023e-15
v 274.4842529296875 168.3689727783203 -10
v 274.4842529296875 168.3689727783203 2.998454493391097e-15
v 274.4842529296875 231.6310272216797 -10
v 274.4842529296875 231.6310272216797 2.998454493391097e-15
v 276.0549011230469 169.6496734619141 -10
v 276.0549011230469 169.6496734619141 3.190804876042471e-15
v 276.0549011230469 230.3503265380859 -10
v 276.0549011230469 230.3503265380859 3.190804876042471e-15
v 277.5586853027344 171.0082855224609 -10
v 277.5586853027344 171.0082855224609 3.374964450093896e-15
v 277.5586853027344 228.9917144775391 -10
v 277.5586853027344 228.9917144775391 3.374964450093896e-15
v 278.99169921875 172.4413299560547 -10
v 278.99169921875 172.4413299560547 3.550460571160804e-15
v 278.99169921875 227.5586700439453 -10
v 278.99169921875 227.5586700439453 3.550460571160804e-15
v 280.3503112792969 173.9450988769531 -10
v 280.3503112792969 173.9450988769531 3.716842829473493e-15
v 280.3503112792969 226.0549011230469 -10
v 280.3503112792969 226.0549011230469 3.716842829473493e-15
v 281.6310424804688 175.5157623291016 -10
v 281.6310424804688 175.5157623291016 3.873684108668309e-15
v 281.6310424804688 224.4842376708984 -10
v 281.6310424804688 224.4842376708984 3.873684108668309e-15
v 282.8305358886719 177.1492767333984 -10
v 282.8305358886719 177.1492767333984 4.02058122106236e-15
v 282.8305358886719 222.8507232666016 -10
v 282.8305358886719 222.8507232666016 4.02058122106236e-15
v 283.9457702636719 178.8414459228516 -10
v 283.9457702636719 178.8414459228516 4.157158084027064e-15
v 283.9457702636719 221.1585540771484 -10
v 283.9457702636719 221.1585540771484 4.157158084027064e-15
v 284.973876953125 180.5879211425781 -10
v 284.973876953125 180.5879211425781 4.283063178889311e-15
v 284.973876953125 219.4120788574219 -10
v 284.973876953125 219.4120788574219 4.283063178889311e-15
v 285.9121704101562 182.3842315673828 -10
v 285.9121704101562 182.3842315673828 4.397973786096198e-15
v 285.9121704101562 217.6157684326172 -10
v 285.9121704101562 217.6157684326172 4.397973786096198e-15
v 286.75830078125 184.2257690429688 -10
v 286.75830078125 184.2257690429688 4.501595138182079e-15
v 286.75830078125 215.7742309570312 -10
v 286.75830078125 215.7742309570312 4.501595138182079e-15
v 287.5100708007812 186.1077880859375 -10
v 287.5100708007812 186.1077880859375 4.59366041976857e-15
v 287.5100708007812 213.8922119140625 -10
v 287.5100708007812 213.8922119140625 4.59366041976857e-15
v 288.1655578613281 188.0254821777344 -10
v 288.1655578613281 188.0254821777344 4.673934155696334e-15
v 288.1655578613281 211.9745178222656 -10
v 288.1655578613281 211.9745178222656 4.673934155696334e-15
v 288.7230834960938 189.9738922119141 -10
v 288.7230834960938 189.9738922119141 4.742210093442714e-15
v 288.7230834960938 210.0261077880859 -10
v 288.7230834960938 210.0261077880859 4.742210093442714e-15
v 289.1811828613281 191.9480590820312 -10
v 289.1811828613281 191.9480590820312 4.798312897187629e-15
v 289.1811828613281 208.0519409179688 -10
v 289.1811828613281 208.0519409179688 4.798312897187629e-15
v 289.5387268066406 193.9428863525391 -10
v 289.5387268066406 193.9428863525391 4.842098147813572e-15
v 289.5387268066406 206.0571136474609 -10
v 289.5387268066406 206.0571136474609 4.842098147813572e-15
v 289.7947692871094 195.9532623291016 -10
v 289.7947692871094 195.9532623291016 4.873454036971505e-15
v 289.7947692871094 204.0467376708984 -10
v 289.7947692871094 204.0467376708984 4.873454036971505e-15
v 289.9486694335938 197.9740295410156 -10
v 289.9486694335938 197.9740295410156 4.89230009653144e-15
v 289.9486694335938 202.0259704589844 -10
v 289.9486694335938 202.0259704589844 4.89230009653144e-15
v 290 200 -10
v 290 200 4.898587198582435e-15
v 300 0 -50
v 300 0 0
v 300 300 -50
v 300 300 0
f 1 2 4
f 459 2 1
f 1 4 3
f 3 458 1
f 458 459 1
f 2 8 4
f 2 6 8
f 26 6 2
f 26 2 459
f 3 4 461
f 3 460 458
f 3 461 460
f 8 12 4
f 12 30 4
f 30 461 4
f 7 6 5
f 5 6 25
f 5 25 7
f 7 8 6
f 6 26 25
f 27 8 7
f 25 27 7
f 8 11 12
f 11 8 28
f 27 28 8
f 9 10 12
f 9 13 10
f 11 9 12
f 11 13 9
f 10 14 12
f 13 14 10
f 29 13 11
f 28 29 11
f 12 14 30
f 17 14 13
f 17 13 29
f 18 14 17
f 14 18 30
f 16 17 15
f 20 16 15
f 15 17 19
f 20 15 19
f 16 18 17
f 20 18 16
f 17 23 19
f 23 17 29
f 20 24 18
f 30 18 24
f 19 21 20
f 19 23 21
f 21 22 20
f 22 24 20
f 21 23 22
f 23 24 22
f 24 23 29
f 30 24 29
f 25 26 27
f 26 28 27
f 32 28 26
f 26 329 32
f 459 329 26
f 28 34 29
f 32 34 28
f 29 102 30
f 34 163 29
f 80 78 29
f 29 78 82
f 84 80 29
f 29 82 86
f 88 84 29
f 29 86 90
f 93 88 29
f 29 90 95
f 100 93 29
f 29 95 102
f 105 100 29
f 112 105 29
f 120 112 29
f 124 120 29
f 132 124 29
f 140 132 29
f 148 140 29
f 155 148 29
f 163 155 29
f 102 107 30
f 107 114 30
f 114 122 30
f 122 126 30
f 126 134 30
f 134 142 30
f 142 150 30
f 150 157 30
f 157 165 30
f 165 173 30
f 173 180 30
f 180 188 30
f 188 195 30
f 195 203 30
f 203 211 30
f 211 218 30
f 218 229 30
f 229 237 30
f 237 249 30
f 249 257 30
f 257 269 30
f 269 285 30
f 285 301 30
f 301 323 30
f 323 461 30
f 32 31 33
f 329 31 32
f 35 33 31
f 38 35 31
f 42 38 31
f 46 42 31
f 50 46 31
f 54 50 31
f 58 54 31
f 62 58 31
f 66 62 31
f 70 66 31
f 74 70 31
f 96 74 31
f 96 31 108
f 108 31 116
f 116 31 128
f 128 31 136
f 136 31 144
f 144 31 151
f 151 31 159
f 159 31 166
f 166 31 174
f 174 31 182
f 182 31 189
f 189 31 328
f 329 328 31
f 32 33 34
f 34 33 331
f 39 33 35
f 43 33 39
f 47 33 43
f 51 33 47
f 55 33 51
f 59 33 55
f 63 33 59
f 67 33 63
f 71 33 67
f 75 33 71
f 97 33 75
f 33 97 109
f 33 109 117
f 33 117 129
f 33 129 137
f 33 137 145
f 33 145 152
f 33 152 160
f 33 160 167
f 33 167 175
f 33 175 183
f 33 183 190
f 33 190 330
f 33 330 331
f 34 171 163
f 34 178 171
f 34 186 178
f 34 193 186
f 34 201 193
f 34 209 201
f 34 216 209
f 227 216 34
f 235 227 34
f 331 235 34
f 35 37 36
f 39 35 36
f 35 38 37
f 40 36 37
f 39 36 40
f 38 41 37
f 191 40 37
f 37 41 206
f 191 37 206
f 38 42 41
f 43 39 40
f 43 40 44
f 48 44 40
f 52 48 40
f 68 52 40
f 76 68 40
f 118 76 40
f 138 118 40
f 138 40 184
f 184 40 191
f 42 45 41
f 206 41 45
f 42 46 45
f 47 43 44
f 47 44 48
f 46 49 45
f 45 49 61
f 206 45 61
f 46 50 49
f 51 47 48
f 51 48 52
f 50 53 49
f 49 53 57
f 49 57 61
f 50 54 53
f 55 51 52
f 55 52 56
f 68 56 52
f 54 57 53
f 54 58 57
f 59 55 56
f 59 56 60
f 68 60 56
f 58 61 57
f 58 62 61
f 63 59 60
f 63 60 64
f 68 64 60
f 62 65 61
f 61 65 69
f 61 69 103
f 206 61 103
f 62 66 65
f 67 63 64
f 67 64 68
f 66 69 65
f 66 70 69
f 71 67 68
f 71 68 72
f 76 72 68
f 70 73 69
f 69 73 103
f 70 74 73
f 75 71 72
f 75 72 76
f 74 91 73
f 73 91 103
f 74 96 91
f 97 75 76
f 97 76 98
f 98 76 110
f 110 76 118
f 78 79 77
f 78 77 81
f 79 83 77
f 81 77 89
f 77 83 89
f 78 80 79
f 82 78 81
f 80 84 79
f 84 83 79
f 82 81 85
f 85 81 89
f 86 82 85
f 84 87 83
f 87 350 83
f 83 350 89
f 84 88 87
f 86 85 89
f 90 86 89
f 88 92 87
f 92 350 87
f 88 93 92
f 95 90 89
f 95 89 94
f 94 89 256
f 89 322 256
f 326 322 89
f 350 326 89
f 96 103 91
f 93 99 92
f 99 350 92
f 93 100 99
f 95 94 101
f 101 94 256
f 102 95 101
f 96 108 103
f 109 97 98
f 109 98 110
f 100 104 99
f 104 111 99
f 99 111 350
f 100 105 104
f 102 101 106
f 106 101 113
f 101 256 113
f 107 102 106
f 108 115 103
f 272 103 115
f 225 206 103
f 232 225 103
f 252 232 103
f 264 252 103
f 264 103 272
f 105 112 104
f 112 111 104
f 107 106 113
f 114 107 113
f 108 116 115
f 117 109 110
f 117 110 118
f 112 119 111
f 119 123 111
f 111 123 350
f 112 120 119
f 114 113 121
f 121 113 125
f 125 113 133
f 133 113 202
f 113 217 202
f 113 256 217
f 122 114 121
f 116 127 115
f 115 127 143
f 272 115 143
f 116 128 127
f 129 117 118
f 129 118 130
f 130 118 138
f 120 124 119
f 124 123 119
f 122 121 125
f 126 122 125
f 124 132 123
f 132 131 123
f 131 139 123
f 123 139 350
f 134 126 125
f 134 125 133
f 128 135 127
f 127 135 143
f 128 136 135
f 137 129 130
f 137 130 138
f 132 139 131
f 132 140 139
f 134 133 141
f 141 133 149
f 149 133 164
f 164 133 172
f 172 133 179
f 133 194 179
f 133 202 194
f 142 134 141
f 136 143 135
f 136 144 143
f 145 137 138
f 145 138 146
f 146 138 184
f 140 147 139
f 147 177 139
f 177 378 139
f 139 378 350
f 140 148 147
f 150 142 141
f 150 141 149
f 144 151 143
f 151 158 143
f 158 233 143
f 272 143 233
f 152 145 146
f 152 146 153
f 153 146 161
f 161 146 184
f 148 154 147
f 154 177 147
f 148 155 154
f 150 149 156
f 156 149 164
f 157 150 156
f 151 159 158
f 160 152 153
f 160 153 161
f 155 162 154
f 162 170 154
f 170 177 154
f 155 163 162
f 157 156 164
f 165 157 164
f 159 168 158
f 168 233 158
f 159 166 168
f 167 160 161
f 167 161 169
f 169 161 176
f 176 161 184
f 163 170 162
f 163 171 170
f 165 164 172
f 173 165 172
f 166 174 168
f 175 167 169
f 174 181 168
f 181 196 168
f 196 207 168
f 207 222 168
f 222 233 168
f 175 169 176
f 171 177 170
f 171 178 177
f 180 173 172
f 180 172 179
f 174 182 181
f 183 175 176
f 183 176 184
f 178 185 177
f 177 185 394
f 177 394 378
f 178 186 185
f 180 179 187
f 194 187 179
f 188 180 187
f 182 189 181
f 189 196 181
f 190 183 184
f 190 184 191
f 186 192 185
f 192 200 185
f 185 200 394
f 186 193 192
f 195 188 187
f 195 187 194
f 189 197 196
f 197 189 328
f 198 190 191
f 190 198 330
f 198 191 199
f 199 191 206
f 193 201 192
f 201 200 192
f 195 194 202
f 203 195 202
f 197 204 196
f 204 207 196
f 204 197 328
f 205 198 199
f 198 205 330
f 205 199 206
f 201 209 200
f 209 208 200
f 200 208 406
f 200 406 394
f 211 203 202
f 211 202 210
f 217 210 202
f 204 212 207
f 212 204 328
f 213 205 206
f 205 213 330
f 213 206 214
f 214 206 221
f 221 206 225
f 212 222 207
f 209 215 208
f 215 226 208
f 208 226 406
f 209 216 215
f 211 210 217
f 218 211 217
f 212 219 222
f 219 212 328
f 220 213 214
f 213 220 330
f 220 214 221
f 216 227 215
f 227 226 215
f 218 217 228
f 256 228 217
f 229 218 228
f 219 223 222
f 223 219 328
f 224 220 221
f 220 224 330
f 224 221 225
f 223 233 222
f 223 230 233
f 230 223 328
f 231 224 225
f 224 231 330
f 231 225 232
f 227 234 226
f 234 422 226
f 226 414 406
f 226 422 414
f 227 235 234
f 229 228 236
f 256 236 228
f 237 229 236
f 230 238 233
f 238 230 328
f 239 231 232
f 231 239 330
f 239 232 240
f 240 232 252
f 238 241 233
f 233 241 253
f 233 253 265
f 277 233 265
f 304 272 233
f 293 233 277
f 293 305 233
f 316 304 233
f 305 317 233
f 317 316 233
f 235 246 234
f 246 254 234
f 234 254 422
f 235 247 246
f 331 247 235
f 237 236 248
f 256 248 236
f 249 237 248
f 238 242 241
f 242 238 328
f 243 239 240
f 239 243 330
f 243 240 244
f 244 240 252
f 242 245 241
f 241 245 253
f 242 250 245
f 250 242 328
f 251 243 244
f 243 251 330
f 251 244 252
f 250 253 245
f 247 254 246
f 247 255 254
f 331 255 247
f 249 248 256
f 257 249 256
f 250 258 253
f 258 250 328
f 259 251 252
f 251 259 330
f 259 252 260
f 260 252 264
f 258 261 253
f 253 261 265
f 255 266 254
f 266 282 254
f 282 298 254
f 254 298 422
f 255 267 266
f 331 267 255
f 257 256 268
f 284 268 256
f 322 284 256
f 269 257 268
f 258 262 261
f 262 258 328
f 263 259 260
f 330 259 263
f 263 260 264
f 262 265 261
f 262 270 265
f 270 262 328
f 271 263 264
f 330 263 271
f 271 264 272
f 270 273 265
f 273 277 265
f 267 282 266
f 267 283 282
f 331 283 267
f 269 268 284
f 285 269 284
f 270 274 273
f 274 270 328
f 275 271 272
f 330 271 275
f 275 272 276
f 276 272 280
f 280 272 304
f 274 277 273
f 274 278 277
f 278 274 328
f 279 275 276
f 330 275 279
f 279 276 280
f 278 281 277
f 281 289 277
f 289 293 277
f 278 286 281
f 286 278 328
f 287 279 280
f 330 279 287
f 287 280 288
f 288 280 292
f 292 280 304
f 286 289 281
f 283 298 282
f 283 299 298
f 331 299 283
f 301 285 284
f 301 284 300
f 322 300 284
f 286 290 289
f 290 286 328
f 291 287 288
f 330 287 291
f 291 288 292
f 290 293 289
f 290 294 293
f 294 290 328
f 295 291 292
f 330 291 295
f 295 292 296
f 296 292 304
f 294 297 293
f 297 305 293
f 294 302 297
f 302 294 328
f 303 295 296
f 330 295 303
f 303 296 304
f 302 305 297
f 299 320 298
f 298 320 442
f 298 438 422
f 298 442 438
f 299 321 320
f 331 321 299
f 301 300 322
f 323 301 322
f 302 306 305
f 306 302 328
f 307 303 304
f 330 303 307
f 307 304 308
f 308 304 316
f 306 309 305
f 309 317 305
f 306 310 309
f 310 306 328
f 311 307 308
f 330 307 311
f 311 308 312
f 312 308 316
f 310 313 309
f 313 317 309
f 310 314 313
f 314 310 328
f 315 311 312
f 330 311 315
f 315 312 316
f 314 317 313
f 314 318 317
f 318 314 328
f 318 315 316
f 330 315 318
f 319 316 317
f 318 316 319
f 318 319 317
f 330 318 328
f 321 324 320
f 320 324 446
f 320 446 442
f 321 325 324
f 331 325 321
f 323 322 326
f 327 323 326
f 323 327 461
f 325 333 324
f 333 332 324
f 324 332 446
f 331 333 325
f 327 326 334
f 350 334 326
f 335 327 334
f 327 335 461
f 330 328 329
f 331 330 329
f 331 329 385
f 329 389 385
f 329 393 389
f 329 397 393
f 329 459 397
f 331 337 333
f 331 341 337
f 331 345 341
f 331 349 345
f 331 353 349
f 331 357 353
f 331 361 357
f 331 365 361
f 331 369 365
f 331 373 369
f 331 377 373
f 331 381 377
f 331 385 381
f 333 337 332
f 337 336 332
f 336 444 332
f 332 444 446
f 335 334 338
f 346 338 334
f 350 346 334
f 339 335 338
f 335 339 461
f 337 340 336
f 340 344 336
f 344 428 336
f 428 440 336
f 440 444 336
f 337 341 340
f 339 338 342
f 346 342 338
f 343 339 342
f 339 343 461
f 341 345 340
f 345 344 340
f 343 342 346
f 347 343 346
f 343 347 461
f 345 348 344
f 348 352 344
f 352 360 344
f 360 384 344
f 384 428 344
f 345 349 348
f 351 347 346
f 351 346 350
f 347 351 461
f 349 352 348
f 349 353 352
f 351 350 354
f 362 354 350
f 378 362 350
f 355 351 354
f 351 355 461
f 353 356 352
f 356 360 352
f 353 357 356
f 359 355 354
f 359 354 358
f 362 358 354
f 355 359 461
f 357 360 356
f 357 361 360
f 359 358 362
f 363 359 362
f 359 363 461
f 361 364 360
f 364 376 360
f 376 384 360
f 361 365 364
f 367 363 362
f 367 362 366
f 370 366 362
f 374 370 362
f 378 374 362
f 363 367 461
f 365 368 364
f 368 372 364
f 372 376 364
f 365 369 368
f 367 366 370
f 371 367 370
f 367 371 461
f 369 372 368
f 369 373 372
f 375 371 370
f 375 370 374
f 371 375 461
f 373 376 372
f 373 377 376
f 379 375 374
f 379 374 378
f 375 379 461
f 377 381 376
f 381 380 376
f 380 384 376
f 379 378 382
f 394 382 378
f 383 379 382
f 379 383 461
f 381 385 380
f 385 384 380
f 387 383 382
f 387 382 386
f 394 386 382
f 383 387 461
f 385 389 384
f 389 388 384
f 388 392 384
f 392 396 384
f 384 396 416
f 384 416 428
f 387 386 390
f 394 390 386
f 391 387 390
f 387 391 461
f 389 392 388
f 389 393 392
f 395 391 390
f 395 390 394
f 391 395 461
f 393 396 392
f 393 397 396
f 399 395 394
f 399 394 398
f 406 398 394
f 395 399 461
f 397 400 396
f 396 400 404
f 396 404 412
f 396 412 416
f 397 401 400
f 397 459 401
f 403 399 398
f 403 398 402
f 406 402 398
f 399 403 461
f 401 405 400
f 405 404 400
f 401 459 405
f 403 402 406
f 407 403 406
f 403 407 461
f 405 408 404
f 404 408 412
f 405 409 408
f 405 459 409
f 411 407 406
f 411 406 410
f 414 410 406
f 407 411 461
f 409 412 408
f 409 413 412
f 409 459 413
f 415 411 410
f 415 410 414
f 411 415 461
f 413 416 412
f 413 417 416
f 413 459 417
f 415 414 418
f 422 418 414
f 419 415 418
f 415 419 461
f 417 420 416
f 416 420 428
f 417 421 420
f 417 459 421
f 423 419 418
f 423 418 422
f 419 423 461
f 421 424 420
f 420 424 428
f 421 425 424
f 421 459 425
f 423 422 426
f 430 426 422
f 434 430 422
f 438 434 422
f 427 423 426
f 423 427 461
f 425 429 424
f 429 428 424
f 425 459 429
f 431 427 426
f 431 426 430
f 427 431 461
f 429 432 428
f 428 432 436
f 428 436 440
f 429 433 432
f 429 459 433
f 435 431 430
f 435 430 434
f 431 435 461
f 433 437 432
f 437 436 432
f 433 459 437
f 439 435 434
f 439 434 438
f 435 439 461
f 437 440 436
f 437 441 440
f 437 459 441
f 443 439 438
f 443 438 442
f 439 443 461
f 441 444 440
f 441 445 444
f 441 459 445
f 443 442 446
f 447 443 446
f 443 447 461
f 445 448 444
f 444 456 446
f 444 448 452
f 444 452 456
f 445 449 448
f 445 459 449
f 451 447 446
f 451 446 450
f 454 450 446
f 456 454 446
f 447 451 461
f 449 453 448
f 453 452 448
f 449 459 453
f 451 450 454
f 455 451 454
f 451 455 461
f 453 456 452
f 453 457 456
f 453 459 457
f 457 455 454
f 457 454 456
f 455 457 461
f 457 459 461
f 461 459 458
f 460 461 458
