# Supplementary material for: Viewpoint Planning for Range Sensors Using Feature Cluster Constrained Spaces for Robot Vision Systems
Source: Sensors (Basel). 2023 Sep 18;23(18):7964. doi: 10.3390/s23187964 (PMC10537344; doi:10.3390/s23187964)
Supplement: Supplementary file 1 [file sensors-23-07964-s001.zip › Academic Example Synthetic/6_GC-Spaces/G2/render/vx0_hull_render_gcs_G2_s1.obj]

# Generated with PyMesh
v 0 105.0827168090034 -50
v 0 113.6726089689562 -31.05456517184062
v 0 127.7528012854635 -0
v -0 300 -50
v -0 300 -0
v 20.48970453466532 131.1341090218581 -1.505559047688265e-14
v 25 127.3444023690373 -10
v 25 128.302515245149 -7.886834349676606
v 25 131.8784192643294 -1.836970178292589e-14
v 25 160 -10
v 25 160 -1.836970178292589e-14
v 53.02996116224747 131.9700388377526 -10
v 81.69873046875 175 1.698729753494263
v 81.69873046875 275 1.698729753494263
v 84.64101409912109 175 0
v 84.64101409912109 275 0
v 93.15697138640871 138.5919874305099 -10
v 106.69873046875 175 45
v 106.69873046875 275 45
v 110.9490333784388 123.3920498827584 -50
v 123.349365234375 200 23.83974647521973
v 123.349365234375 250 23.83974647521973
v 128.349365234375 200 32.5
v 128.349365234375 250 32.5
v 164.6410217285156 200 0
v 164.6410217285156 250 0
v 167.307422740723 132.692577259277 -50
v 167.3205108642578 200 0
v 167.3205108642578 250 -8.881784197001252e-16
v 171.650634765625 200 7.5
v 171.650634765625 250 7.5
v 175 152.0981102422325 -10
v 175 152.3299511170525 -9.4886634078035
v 175 156.6321271375245 0
v 175 160 -10
v 175 160 -0
v 176.0314344022987 156.8023393100903 0
v 177.962391065397 157.1209948911178 -0
v 184.6410217285156 175 -0
v 184.6410217285156 275 0
v 190.800953293091 159.2396750170923 0
v 210 200 -10
v 210 200 -4.898587198582435e-15
v 210.0513458251953 197.9740295410156 -10
v 210.0513458251953 197.9740295410156 -4.89230009653144e-15
v 210.0513458251953 202.0259704589844 -10
v 210.0513458251953 202.0259704589844 -4.89230009653144e-15
v 210.2052307128906 195.9532623291016 -10
v 210.2052307128906 195.9532623291016 -4.873454036971505e-15
v 210.2052307128906 204.0467376708984 -10
v 210.2052307128906 204.0467376708984 -4.873454036971505e-15
v 210.4612731933594 193.9428863525391 -10
v 210.4612731933594 193.9428863525391 -4.842098147813572e-15
v 210.4612731933594 206.0571136474609 -10
v 210.4612731933594 206.0571136474609 -4.842098147813572e-15
v 210.8188018798828 191.9480590820312 -10
v 210.8188018798828 191.9480590820312 -4.798312897187629e-15
v 210.8188018798828 208.0519409179688 -10
v 210.8188018798828 208.0519409179688 -4.798312897187629e-15
v 211.2769165039062 189.9738922119141 -10
v 211.2769165039062 189.9738922119141 -4.742210093442714e-15
v 211.2769165039062 210.0261077880859 -10
v 211.2769165039062 210.0261077880859 -4.742210093442714e-15
v 211.8344268798828 188.0254821777344 -10
v 211.8344268798828 188.0254821777344 -4.673934155696334e-15
v 211.8344268798828 211.9745178222656 -10
v 211.8344268798828 211.9745178222656 -4.673934155696334e-15
v 212.4899139404297 186.1077880859375 -10
v 212.4899139404297 186.1077880859375 -4.59366041976857e-15
v 212.4899139404297 213.8922119140625 -10
v 212.4899139404297 213.8922119140625 -4.59366041976857e-15
v 213.2416839599609 184.2257690429688 -10
v 213.2416839599609 184.2257690429688 -4.501595138182079e-15
v 213.2416839599609 215.7742309570312 -10
v 213.2416839599609 215.7742309570312 -4.501595138182079e-15
v 214.0663378600804 163.0790385712843 -2.660724470232418e-15
v 214.0878143310547 182.3842315673828 -10
v 214.0878143310547 182.3842315673828 -4.397973786096198e-15
v 214.0878143310547 217.6157684326172 -10
v 214.0878143310547 217.6157684326172 -4.397973786096198e-15
v 215.0261383056641 180.5879211425781 -10
v 215.0261383056641 180.5879211425781 -4.283063178889311e-15
v 215.0261383056641 219.4120788574219 -10
v 215.0261383056641 219.4120788574219 -4.283063178889311e-15
v 215.8199803265509 163.3684329268113 -2.673622096667835e-15
v 216.0542297363281 178.8414459228516 -10
v 216.0542297363281 178.8414459228516 -4.157158084027064e-15
v 216.0542297363281 221.1585540771484 -10
v 216.0542297363281 221.1585540771484 -4.157158084027064e-15
v 217.1694641113281 177.1492767333984 -10
v 217.1694641113281 177.1492767333984 -4.02058122106236e-15
v 217.1694641113281 222.8507232666016 -10
v 217.1694641113281 222.8507232666016 -4.02058122106236e-15
v 217.7919151423059 163.6938509159725 -2.675736296465306e-15
v 218.3689727783203 175.5157623291016 -10
v 218.3689727783203 175.5157623291016 -3.873684108668309e-15
v 218.3689727783203 224.4842376708984 -10
v 218.3689727783203 224.4842376708984 -3.873684108668309e-15
v 219.6496734619141 173.9450988769531 -10
v 219.6496734619141 173.9450988769531 -3.716842829473493e-15
v 219.6496734619141 226.0549011230469 -10
v 219.6496734619141 226.0549011230469 -3.716842829473493e-15
v 220.0010923231699 164.0584197598074 -2.665246163271089e-15
v 221.0082855224609 172.4413299560547 -10
v 221.0082855224609 172.4413299560547 -3.550460571160804e-15
v 221.0082855224609 227.5586700439453 -10
v 221.0082855224609 227.5586700439453 -3.550460571160804e-15
v 222.4413299560547 171.0082855224609 -10
v 222.4413299560547 171.0082855224609 -3.374964450093896e-15
v 222.4413299560547 228.9917144775391 -10
v 222.4413299560547 228.9917144775391 -3.374964450093896e-15
v 222.4664681766381 164.4652677176366 -2.64012031410235e-15
v 223.9450988769531 169.6496734619141 -10
v 223.9450988769531 169.6496734619141 -3.190804876042471e-15
v 223.9450988769531 230.3503265380859 -10
v 223.9450988769531 230.3503265380859 -3.190804876042471e-15
v 225.2061345517593 164.9173803917684 -2.59811806955921e-15
v 225.5157623291016 168.3689727783203 -10
v 225.5157623291016 168.3689727783203 -2.998454493391097e-15
v 225.5157623291016 231.6310272216797 -10
v 225.5157623291016 231.6310272216797 -2.998454493391097e-15
v 227.1492767333984 167.1694641113281 -10
v 227.1492767333984 167.1694641113281 -2.798407122348023e-15
v 227.1492767333984 232.8305358886719 -10
v 227.1492767333984 232.8305358886719 -2.798407122348023e-15
v 228.236313522449 165.4174348253947 -2.53680990664546e-15
v 228.8414459228516 166.0542297363281 -10
v 228.8414459228516 166.0542297363281 -2.591176276637523e-15
v 228.8414459228516 233.9457702636719 -10
v 228.8414459228516 233.9457702636719 -2.591176276637523e-15
v 229.5538505558887 165.634861004314 -2.503931522550746e-15
v 230.5879211425781 165.0261383056641 -10
v 230.5879211425781 165.0261383056641 -1.718939132347849
v 230.5879211425781 234.9738616943359 -10
v 230.5879211425781 234.9738616943359 -2.37729389295047e-15
v 231.7570618667423 164.4154238344753 -3.491432727774522
v 232.3842315673828 164.0878143310547 -10
v 232.3842315673828 164.0878143310547 -4.442262901298621
v 232.3842315673828 235.9121856689453 -10
v 232.3842315673828 235.9121856689453 -2.157309060394925e-15
v 233.4803039262804 163.5842024719017 -5.951941643484046
v 234.2257690429688 163.2416839599609 -10
v 234.2257690429688 163.2416839599609 -6.978710387873297
v 234.2257690429688 236.7583160400391 -10
v 234.2257690429688 236.7583160400391 -1.931786538188467e-15
v 235.9410854259759 162.5565030976454 -9.114234998926303
v 236.1077880859375 162.4899139404297 -10
v 236.1077880859375 162.4899139404297 -9.321775506673262
v 236.1077880859375 237.5100860595703 -10
v 236.1077880859375 237.5100860595703 -1.70130506159231e-15
v 236.7145107628163 162.2825300486319 -10
v 236.7844168988982 162.294066289106 -10
v 238.0254821777344 238.1655731201172 -10
v 238.0254821777344 238.1655731201172 -1.466456388999227e-15
v 238.6900367529361 162.6085406703342 -10
v 239.9738922119141 238.7230834960938 -10
v 239.9738922119141 238.7230834960938 -1.22784329023031e-15
v 241.9480590820312 239.1811981201172 -10
v 241.9480590820312 239.1811981201172 -9.860783818646589e-16
v 243.9428863525391 239.5387268066406 -10
v 243.9428863525391 239.5387268066406 -7.417821684756979e-16
v 245.9532623291016 239.7947692871094 -10
v 245.9532623291016 239.7947692871094 -4.955818250213092e-16
v 246.4613825955037 163.8910048354574 -10
v 247.1431896539031 164.0035198537874 -10
v 247.3410859298879 164.0361776311535 -10
v 247.9740295410156 239.9486541748047 -10
v 247.9740295410156 239.9486541748047 -2.481093704290426e-16
v 249.7776784337136 164.4382756247916 -10
v 250 240 -10
v 250 240 2.963162649665806e-30
v 250.0141693128687 164.4773024657069 -10
v 252.0259704589844 239.9486541748047 -10
v 252.0259704589844 239.9486541748047 2.481093704290426e-16
v 252.3159127850465 164.857147035769 -10
v 254.0467376708984 239.7947692871094 -10
v 254.0467376708984 239.7947692871094 4.955818250213092e-16
v 254.4756977512217 165.2135649432465 -10
v 256.0570983886719 239.5387268066406 -10
v 256.0570983886719 239.5387268066406 7.417821684756979e-16
v 256.4532155190831 165.5399042575111 -10
v 258.0519409179688 239.1811981201172 -10
v 258.0519409179688 239.1811981201172 9.860783818646589e-16
v 258.4691998793877 165.8725915103905 -10
v 258.8872748401258 165.9415842133719 -10
v 260.0260925292969 238.7230834960938 -10
v 260.0260925292969 238.7230834960938 1.22784329023031e-15
v 260.3836905915861 166.1885298024952 -10
v 261.9745178222656 238.1655731201172 -10
v 261.9745178222656 238.1655731201172 1.466456388999227e-15
v 263.7654486606098 166.7466034780848 -10
v 263.8922119140625 237.5100860595703 -10
v 263.8922119140625 237.5100860595703 1.70130506159231e-15
v 265.7742309570312 236.7583160400391 -10
v 265.7742309570312 236.7583160400391 1.931786538188467e-15
v 267.6157531738281 235.9121856689453 -10
v 267.6157531738281 235.9121856689453 2.157309060394925e-15
v 269.4120788574219 234.9738616943359 -10
v 269.4120788574219 234.9738616943359 2.37729389295047e-15
v 271.1585693359375 233.9457702636719 -10
v 271.1585693359375 233.9457702636719 2.591176276637523e-15
v 272.8507385253906 232.8305358886719 -10
v 272.8507385253906 232.8305358886719 2.798407122348023e-15
v 274.4842529296875 231.6310272216797 -10
v 274.4842529296875 231.6310272216797 2.998454493391097e-15
v 274.6066618359904 168.5356716376475 -10
v 274.6307753598963 168.5396509651579 -10
v 274.6826396235647 168.5482098507039 -10
v 274.695514061886 168.5503344512721 -10
v 274.7095062683363 168.552643511212 -10
v 276.0549011230469 169.6496734619141 -10
v 276.0549011230469 169.6496734619141 -8.070129505781125
v 276.0549011230469 230.3503265380859 -10
v 276.0549011230469 230.3503265380859 3.190804876042471e-15
v 277.0297250519695 170.5303899667381 -6.48247229948401
v 277.5586853027344 171.0082855224609 -10
v 277.5586853027344 171.0082855224609 -5.620975644493528
v 277.5586853027344 228.9917144775391 -10
v 277.5586853027344 228.9917144775391 3.374964450093896e-15
v 278.1959894887943 171.6456032806014 -4.447299352346374
v 278.99169921875 172.4413299560547 -10
v 278.99169921875 172.4413299560547 -2.981899209200437
v 278.99169921875 227.5586700439453 -10
v 278.99169921875 227.5586700439453 3.550460571160804e-15
v 279.3076560965327 172.7910443056848 -2.32558569850741
v 280.3503112792969 173.9450988769531 -10
v 280.3503112792969 173.9450988769531 -0.1597563351955948
v 280.3503112792969 226.0549011230469 -10
v 280.3503112792969 226.0549011230469 3.716842829473493e-15
v 280.4185577717371 174.028795027492 3.72520045140469e-15
v 281.6310424804688 175.5157623291016 -10
v 281.6310424804688 175.5157623291016 3.873684108668309e-15
v 281.6310424804688 224.4842376708984 -10
v 281.6310424804688 224.4842376708984 3.873684108668309e-15
v 281.7634366564303 174.2507332877356 3.845764548456076e-15
v 282.8305358886719 177.1492767333984 -10
v 282.8305358886719 177.1492767333984 4.02058122106236e-15
v 282.8305358886719 222.8507232666016 -10
v 282.8305358886719 222.8507232666016 4.02058122106236e-15
v 283.0902438679826 174.4696892751943 3.959765285410173e-15
v 283.9457702636719 178.8414459228516 -10
v 283.9457702636719 178.8414459228516 4.157158084027064e-15
v 283.9457702636719 221.1585540771484 -10
v 283.9457702636719 221.1585540771484 4.157158084027064e-15
v 284.3199964211084 174.6726288449036 4.06025419507116e-15
v 284.973876953125 180.5879211425781 -10
v 284.973876953125 180.5879211425781 4.283063178889311e-15
v 284.973876953125 219.4120788574219 -10
v 284.973876953125 219.4120788574219 4.283063178889311e-15
v 285.4505450961411 174.8591973224915 4.147193150038008e-15
v 285.9121704101562 182.3842315673828 -10
v 285.9121704101562 182.3842315673828 4.397973786096198e-15
v 285.9121704101562 217.6157684326172 -10
v 285.9121704101562 217.6157684326172 4.397973786096198e-15
v 286.4802973250343 175.0291318948634 4.220614508510219e-15
v 286.75830078125 184.2257690429688 -10
v 286.75830078125 184.2257690429688 4.501595138182079e-15
v 286.75830078125 215.7742309570312 -10
v 286.75830078125 215.7742309570312 4.501595138182079e-15
v 287.4083247753737 175.1822793642235 4.280615579342273e-15
v 287.5100708007812 186.1077880859375 -10
v 287.5100708007812 186.1077880859375 4.59366041976857e-15
v 287.5100708007812 213.8922119140625 -10
v 287.5100708007812 213.8922119140625 4.59366041976857e-15
v 288.1655578613281 188.0254821777344 -10
v 288.1655578613281 188.0254821777344 4.673934155696334e-15
v 288.1655578613281 211.9745178222656 -10
v 288.1655578613281 211.9745178222656 4.673934155696334e-15
v 288.2341494951428 175.3185608566744 4.327352133625975e-15
v 288.7230834960938 189.9738922119141 -10
v 288.7230834960938 189.9738922119141 4.742210093442714e-15
v 288.7230834960938 210.0261077880859 -10
v 288.7230834960938 210.0261077880859 4.742210093442714e-15
v 288.9578228621181 175.4379848508191 4.361034366744363e-15
v 289.1811828613281 191.9480590820312 -10
v 289.1811828613281 191.9480590820312 4.798312897187629e-15
v 289.1811828613281 208.0519409179688 -10
v 289.1811828613281 208.0519409179688 4.798312897187629e-15
v 289.5387268066406 193.9428863525391 -10
v 289.5387268066406 193.9428863525391 4.842098147813572e-15
v 289.5387268066406 206.0571136474609 -10
v 289.5387268066406 206.0571136474609 4.842098147813572e-15
v 289.5798467280505 175.5406341646021 4.38192089161452e-15
v 289.7947692871094 195.9532623291016 -10
v 289.7947692871094 195.9532623291016 4.873454036971505e-15
v 289.7947692871094 204.0467376708984 -10
v 289.7947692871094 204.0467376708984 4.873454036971505e-15
v 289.9486694335938 197.9740295410156 -10
v 289.9486694335938 197.9740295410156 4.89230009653144e-15
v 289.9486694335938 202.0259704589844 -10
v 289.9486694335938 202.0259704589844 4.89230009653144e-15
v 289.9999999981356 300 0
v 289.9999999981356 297.8328518179291 0
v 289.9999999981356 288.8605245536341 -9.169504885408674e-17
v 289.9999999981356 288.4574289904436 -4.768952280686452e-17
v 289.9999999981356 287.9999999977628 5.926325300436501e-31
v 289.9999999981356 287.4825303584203 5.171743396355255e-17
v 289.9999999981356 286.8985948608075 1.078447535595006e-16
v 289.9999999981356 286.2409465493637 1.688059143601861e-16
v 289.9999999981356 285.5014026340795 2.350712771049029e-16
v 289.9999999981356 284.670771412517 3.071611879221743e-16
v 289.9999999981356 283.7386869672312 3.856509649025056e-16
v 289.9999999981356 282.6935081696635 4.711739910127822e-16
v 289.9999999981356 281.5222022060761 5.64424581993574e-16
v 289.9999999981356 280.2101884020939 6.661600229200518e-16
v 289.9999999981356 278.7412364460193 7.772002164882376e-16
v 289.9999999981356 277.0974503595104 8.984215475653625e-16
v 289.9999999981356 275.259192893085 1.03074889366213e-15
v 289.9999999981356 273.2051847815133 1.175138821406022e-15
v 289.9999999981356 270.912764306045 1.332550303105437e-15
v 289.9999999981356 268.3582327980314 1.503906743544904e-15
v 289.9999999981356 265.5177585641698 1.69002748427495e-15
v 289.9999999981356 262.3683102863457 1.891553033229652e-15
v 289.9999999981356 258.8894675906968 2.108820876346256e-15
v 289.9999999981356 255.0659960919339 2.341704549275495e-15
v 289.9999999981356 250.8905458359394 2.589447237941993e-15
v 289.9999999981356 246.368121100697 2.85041135782432e-15
v 289.9999999981356 241.5209908259148 3.121824947461559e-15
v 289.9999999981356 236.3935340417571 3.399560029763521e-15
v 289.9999999981356 231.0582256083749 3.677891481492404e-15
v 289.9999999981356 225.6192381840281 3.94943344333445e-15
v 289.9999999981356 220.2141009046915 4.205236504752123e-15
v 289.9999999981356 215.0109869492987 4.435154820142603e-15
v 289.9999999981356 210.1993757034408 4.628593536578299e-15
v 289.9999999981356 205.9763908857169 4.775447194666782e-15
v 289.9999999981356 202.5263084205667 4.867315889295959e-15
v 289.9999999981356 200.0000000735835 4.898587198354086e-15
v 289.9999999981356 199.9999999264165 4.898587198354086e-15
v 289.9999999981356 196.9630073053185 4.867315889295957e-15
v 289.9999999981356 192.0125746085461 4.775447194666777e-15
v 289.9999999981356 185.3912834546828 4.628593536578293e-15
v 289.9999999981356 177.4205596207906 4.435154820142594e-15
v 289.9999999981356 175.6099698399998 4.388683436828269e-15
v 289.9999999999965 200.0000000001372 -6.772916237991945e-10
v 290 200 -10
v 290 200 -6.785570032295367e-10
v 290.3301468318481 152.9943677520529 -50
v 290.3301468318481 300 -50
v 292.2484289198625 300 -1.291928513356259
v 292.2668159729469 175.6099698399998 -0.825053541390389
v 292.2668159729469 300 -0.8250535413904165
f 1 2 4
f 2 1 20
f 4 20 1
f 2 3 5
f 3 2 7
f 2 5 4
f 12 7 2
f 17 12 2
f 17 2 20
f 3 11 5
f 6 3 8
f 6 11 3
f 8 3 7
f 4 5 292
f 4 27 20
f 4 338 27
f 339 4 292
f 4 339 338
f 11 16 5
f 16 40 5
f 40 292 5
f 9 6 8
f 6 9 11
f 10 8 7
f 7 12 10
f 10 9 8
f 10 11 9
f 35 11 10
f 12 17 10
f 17 35 10
f 11 15 16
f 15 11 36
f 35 36 11
f 13 14 16
f 13 18 14
f 15 13 16
f 15 18 13
f 14 19 16
f 18 19 14
f 39 18 15
f 36 39 15
f 16 19 40
f 17 20 27
f 337 17 27
f 32 35 17
f 32 17 337
f 23 19 18
f 23 18 39
f 24 19 23
f 19 24 40
f 22 23 21
f 26 22 21
f 21 23 25
f 26 21 25
f 22 24 23
f 26 24 22
f 23 30 25
f 30 23 39
f 26 31 24
f 40 24 31
f 25 28 26
f 25 30 28
f 28 29 26
f 29 31 26
f 27 338 337
f 28 30 29
f 30 31 29
f 31 30 39
f 40 31 39
f 32 33 35
f 151 33 32
f 337 151 32
f 33 34 35
f 146 34 33
f 148 146 33
f 151 148 33
f 34 36 35
f 37 36 34
f 37 34 136
f 136 34 138
f 138 34 141
f 141 34 143
f 146 143 34
f 37 38 36
f 36 38 39
f 38 37 136
f 39 38 41
f 41 38 136
f 39 63 40
f 41 76 39
f 45 43 39
f 39 43 47
f 49 45 39
f 39 47 51
f 53 49 39
f 39 51 55
f 57 53 39
f 39 55 59
f 61 57 39
f 39 59 63
f 65 61 39
f 69 65 39
f 73 69 39
f 78 73 39
f 76 100 39
f 82 78 39
f 87 82 39
f 91 87 39
f 96 91 39
f 100 96 39
f 63 67 40
f 67 71 40
f 71 75 40
f 75 80 40
f 80 84 40
f 84 89 40
f 89 93 40
f 93 98 40
f 98 102 40
f 102 107 40
f 107 111 40
f 111 116 40
f 116 121 40
f 121 125 40
f 125 130 40
f 130 135 40
f 135 140 40
f 140 145 40
f 145 150 40
f 150 154 40
f 154 157 40
f 157 159 40
f 159 161 40
f 161 163 40
f 163 294 40
f 40 293 292
f 294 293 40
f 76 41 133
f 133 41 136
f 43 44 42
f 43 42 46
f 44 48 42
f 46 42 54
f 42 48 54
f 43 45 44
f 47 43 46
f 45 49 44
f 49 48 44
f 47 46 50
f 50 46 54
f 51 47 50
f 49 52 48
f 52 182 48
f 48 182 54
f 49 53 52
f 51 50 54
f 55 51 54
f 53 56 52
f 56 182 52
f 53 57 56
f 59 55 54
f 59 54 58
f 58 54 153
f 54 162 153
f 167 162 54
f 182 167 54
f 57 60 56
f 60 182 56
f 57 61 60
f 59 58 62
f 62 58 153
f 63 59 62
f 61 64 60
f 64 68 60
f 60 68 182
f 61 65 64
f 63 62 66
f 66 62 70
f 62 153 70
f 67 63 66
f 65 69 64
f 69 68 64
f 67 66 70
f 71 67 70
f 69 72 68
f 72 77 68
f 68 77 182
f 69 73 72
f 71 70 74
f 74 70 79
f 79 70 83
f 83 70 124
f 70 134 124
f 70 153 134
f 75 71 74
f 73 78 72
f 78 77 72
f 75 74 79
f 80 75 79
f 85 105 76
f 85 76 133
f 76 105 100
f 78 82 77
f 82 81 77
f 81 86 77
f 77 86 182
f 84 80 79
f 84 79 83
f 82 86 81
f 82 87 86
f 84 83 88
f 88 83 92
f 92 83 101
f 101 83 106
f 106 83 110
f 83 120 110
f 83 124 120
f 89 84 88
f 94 109 85
f 94 85 133
f 85 109 105
f 87 90 86
f 90 108 86
f 108 200 86
f 86 200 182
f 87 91 90
f 93 89 88
f 93 88 92
f 91 95 90
f 95 108 90
f 91 96 95
f 93 92 97
f 97 92 101
f 98 93 97
f 103 114 94
f 103 94 133
f 94 114 109
f 96 99 95
f 99 104 95
f 104 108 95
f 96 100 99
f 98 97 101
f 102 98 101
f 100 104 99
f 100 105 104
f 102 101 106
f 107 102 106
f 112 119 103
f 112 103 133
f 103 119 114
f 105 108 104
f 105 109 108
f 111 107 106
f 111 106 110
f 109 113 108
f 108 113 218
f 108 218 200
f 109 114 113
f 111 110 115
f 120 115 110
f 116 111 115
f 117 123 112
f 117 112 133
f 112 123 119
f 114 118 113
f 118 122 113
f 113 122 218
f 114 119 118
f 121 116 115
f 121 115 120
f 117 128 123
f 126 128 117
f 126 117 133
f 119 123 118
f 123 122 118
f 121 120 124
f 125 121 124
f 123 128 122
f 128 127 122
f 122 127 233
f 122 233 218
f 130 125 124
f 130 124 129
f 134 129 124
f 126 131 128
f 131 126 133
f 128 132 127
f 132 137 127
f 127 137 233
f 128 131 133
f 128 133 132
f 130 129 134
f 135 130 134
f 133 136 132
f 136 138 132
f 138 137 132
f 135 134 139
f 153 139 134
f 140 135 139
f 138 141 137
f 141 142 137
f 142 253 137
f 137 243 233
f 137 253 243
f 140 139 144
f 153 144 139
f 145 140 144
f 141 143 142
f 143 146 142
f 146 147 142
f 147 152 142
f 142 152 155
f 142 155 253
f 145 144 149
f 153 149 144
f 150 145 149
f 146 148 147
f 148 151 147
f 147 151 152
f 150 149 153
f 154 150 153
f 337 152 151
f 337 155 152
f 154 153 156
f 158 156 153
f 162 158 153
f 157 154 156
f 155 164 253
f 155 337 164
f 157 156 158
f 159 157 158
f 161 159 158
f 161 158 160
f 162 160 158
f 161 160 162
f 163 161 162
f 163 162 167
f 168 163 167
f 163 168 294
f 164 165 253
f 337 165 164
f 165 166 272
f 337 166 165
f 165 272 253
f 166 169 277
f 337 169 166
f 166 277 272
f 168 167 170
f 182 170 167
f 171 168 170
f 168 171 295
f 294 168 295
f 169 172 277
f 337 172 169
f 171 170 173
f 179 173 170
f 182 179 170
f 174 171 173
f 171 174 296
f 295 171 296
f 172 175 281
f 337 175 172
f 172 281 277
f 174 173 176
f 179 176 173
f 177 174 176
f 174 177 297
f 296 174 297
f 175 178 281
f 178 175 337
f 177 176 179
f 180 177 179
f 177 180 298
f 297 177 298
f 178 181 281
f 337 181 178
f 183 180 179
f 183 179 182
f 180 183 299
f 298 180 299
f 184 279 181
f 184 181 337
f 181 279 281
f 183 182 186
f 192 186 182
f 200 192 182
f 187 183 186
f 183 187 300
f 299 183 300
f 185 279 184
f 185 184 337
f 188 275 185
f 188 185 337
f 275 279 185
f 190 187 186
f 190 186 189
f 192 189 186
f 187 190 301
f 300 187 301
f 191 261 188
f 191 188 337
f 261 275 188
f 190 189 192
f 193 190 192
f 190 193 302
f 301 190 302
f 206 261 191
f 206 191 337
f 195 193 192
f 195 192 194
f 196 194 192
f 198 196 192
f 200 198 192
f 193 195 303
f 302 193 303
f 195 194 196
f 197 195 196
f 195 197 304
f 303 195 304
f 199 197 196
f 199 196 198
f 197 199 305
f 304 197 305
f 201 199 198
f 201 198 200
f 199 201 306
f 305 199 306
f 201 200 202
f 218 202 200
f 203 201 202
f 201 203 307
f 306 201 307
f 205 203 202
f 205 202 204
f 218 204 202
f 203 205 308
f 307 203 308
f 205 204 213
f 218 213 204
f 214 205 213
f 205 214 310
f 308 205 309
f 205 310 309
f 206 207 246
f 337 207 206
f 206 246 261
f 207 208 221
f 337 208 207
f 207 221 246
f 209 216 208
f 337 209 208
f 216 221 208
f 210 211 209
f 210 209 337
f 211 216 209
f 212 211 210
f 340 212 210
f 340 210 337
f 212 216 211
f 215 216 212
f 340 215 212
f 219 214 213
f 219 213 218
f 214 219 311
f 214 311 310
f 215 217 216
f 340 217 215
f 217 221 216
f 220 221 217
f 340 220 217
f 224 219 218
f 224 218 223
f 233 223 218
f 219 224 312
f 219 312 311
f 220 222 221
f 340 222 220
f 222 226 221
f 221 226 231
f 221 231 241
f 221 241 246
f 225 226 222
f 340 225 222
f 229 224 223
f 229 223 228
f 233 228 223
f 224 229 313
f 224 313 312
f 225 227 226
f 340 227 225
f 227 232 226
f 232 231 226
f 230 232 227
f 230 227 340
f 229 228 233
f 234 229 233
f 229 234 314
f 229 314 313
f 230 235 232
f 235 230 340
f 232 236 231
f 231 236 241
f 232 235 237
f 232 237 236
f 239 234 233
f 239 233 238
f 243 238 233
f 234 239 315
f 234 315 314
f 235 240 237
f 240 235 340
f 237 241 236
f 237 240 242
f 237 242 241
f 244 239 238
f 244 238 243
f 239 244 316
f 239 316 315
f 240 245 242
f 245 240 340
f 242 246 241
f 242 245 247
f 242 247 246
f 244 243 248
f 253 248 243
f 249 244 248
f 244 249 317
f 244 317 316
f 245 250 247
f 250 245 340
f 247 251 246
f 246 251 261
f 247 250 252
f 247 252 251
f 254 249 248
f 254 248 253
f 249 254 318
f 249 318 317
f 250 255 252
f 255 250 340
f 252 256 251
f 251 256 261
f 252 255 257
f 252 257 256
f 254 253 258
f 263 258 253
f 267 263 253
f 272 267 253
f 259 254 258
f 254 259 319
f 254 319 318
f 255 260 257
f 260 255 340
f 257 262 256
f 262 261 256
f 257 260 262
f 264 259 258
f 264 258 263
f 259 264 320
f 259 320 319
f 260 269 262
f 269 260 340
f 262 265 261
f 261 265 270
f 261 270 275
f 262 266 265
f 262 269 266
f 268 264 263
f 268 263 267
f 264 268 321
f 264 321 320
f 266 271 265
f 271 270 265
f 269 274 266
f 266 274 271
f 273 268 267
f 273 267 272
f 268 273 322
f 268 322 321
f 274 269 340
f 271 275 270
f 274 283 271
f 271 276 275
f 271 332 276
f 271 283 332
f 278 273 272
f 278 272 277
f 273 278 322
f 283 274 340
f 276 279 275
f 276 280 279
f 276 331 280
f 276 332 331
f 278 277 281
f 282 278 281
f 278 282 323
f 322 278 323
f 280 284 279
f 279 335 281
f 279 284 288
f 279 288 335
f 280 285 284
f 280 331 285
f 287 282 281
f 287 281 286
f 290 286 281
f 335 290 281
f 282 287 324
f 323 282 324
f 332 283 333
f 333 283 340
f 285 289 284
f 289 288 284
f 285 330 289
f 331 330 285
f 287 286 290
f 291 287 290
f 287 291 325
f 324 287 325
f 289 335 288
f 289 329 328
f 289 328 336
f 330 329 289
f 289 336 335
f 334 291 290
f 336 334 290
f 336 290 335
f 325 291 326
f 291 327 326
f 334 327 291
f 341 292 293
f 341 339 292
f 294 341 293
f 294 295 341
f 295 296 341
f 296 297 341
f 297 298 341
f 298 299 341
f 299 300 341
f 300 301 341
f 301 302 341
f 302 303 341
f 303 304 341
f 304 305 341
f 305 306 341
f 306 307 341
f 307 308 341
f 308 309 341
f 341 309 310
f 341 310 311
f 341 311 312
f 341 312 313
f 341 313 314
f 341 314 315
f 341 315 316
f 341 316 317
f 341 317 318
f 341 318 319
f 319 320 340
f 341 319 340
f 320 321 340
f 321 322 340
f 322 323 340
f 323 324 340
f 324 325 340
f 326 336 325
f 325 336 340
f 334 326 327
f 334 336 326
f 336 328 329
f 336 329 330
f 340 330 331
f 336 330 340
f 340 331 332
f 340 332 333
f 339 337 338
f 340 337 339
f 340 339 341
