# Supplementary material for: Viewpoint Planning for Range Sensors Using Feature Cluster Constrained Spaces for Robot Vision Systems
Source: Sensors (Basel). 2023 Sep 18;23(18):7964. doi: 10.3390/s23187964 (PMC10537344; doi:10.3390/s23187964)
Supplement: Supplementary file 1 [file sensors-23-07964-s001.zip › Academic Example Synthetic/6_GC-Spaces/G2/render/vx1_hull_render_gcs_G2_s1.obj]

# Generated with PyMesh
v 0 0 -50
v 0 0 -0
v 0 285.4448733845365 0
v 0 286.4674842983234 -2.255419283612777
v 0 300 -50
v -0 300 -32.10205641398704
v 2.678048355943857 285.0029292067144 -1.967797986357745e-15
v 25 10 -10
v 25 10 -1.836970178292589e-14
v 25 160 -10
v 25 160 -1.836970178292589e-14
v 33.72917253690426 300 -44.37847124384929
v 49.17419585724309 300 -50
v 81.69873046875 175 1.698729753494263
v 81.69873046875 271.192356393353 1.698729753494263
v 82.94727717912701 270.0058131584919 3.861276094351116
v 82.95797423457876 271.7547569848377 -5.183838817535189e-16
v 84.53706194546322 271.4669567343934 0.06001685715668495
v 84.64101409912109 175 0
v 84.64101409912109 271.4770138038656 0
v 106.69873046875 175 45
v 106.69873046875 247.4338693259609 45
v 114.440180396657 248.1828303937368 40.53047173228947
v 123.349365234375 200 23.83974647521973
v 123.349365234375 250 23.83974647521973
v 127.8532272659706 250 31.6406638820697
v 128.349365234375 200 32.5
v 128.349365234375 249.5285005233591 32.5
v 130.305739735013 250 30.74802234417153
v 133.2229023866989 250 29.68626197044481
v 164.6410217285156 200 0
v 164.6410217285156 250 0
v 167.3205108642578 200 0
v 167.3205108642578 250 -8.881784197001252e-16
v 171.650634765625 200 7.5
v 171.650634765625 250 7.5
v 173.6846964593455 253.914551774961 6.325634467511712
v 175 10 -10
v 175 10 -0
v 175 160 -10
v 175 160 0
v 184.6410217285156 175 0
v 184.6410217285156 254.9745406293633 0
v 191.5344013168672 276.5070470752293 -50
v 193.4460877403631 253.5214870836201 -1.567639205174773e-15
v 193.9437204485951 253.439365385702 -1.598924483561622e-15
v 194.5094839857169 253.3460004168805 -1.627797764088142e-15
v 195.1488905055203 253.2404825355243 -1.653883767321054e-15
v 195.8678277509888 253.121840118501 -1.676759817439901e-15
v 196.672508648955 252.9890478793051 -1.695949346956845e-15
v 197.5694304781553 252.8410336063376 -1.710918507075239e-15
v 198.565330896559 252.6766854194846 -1.721072755296847e-15
v 199.6670610607634 252.4948727085526 -1.725753506093587e-15
v 200 76.50768280029297 16.44949722290039
v 200 82.49481201171875 -0
v 200 121.3130680451279 32.75732108327959
v 200 122.5230777572031 32.75732108327959
v 200 123.7810118041366 32.75732108327959
v 200 135.7037048339844 -0
v 200.5892309840701 120.7238369633729 32.54285854397069
v 200.6436792960232 120.6693881630975 32.52304097911374
v 200.7262582297624 120.5868093668389 32.4929847052552
v 200.8470097307648 120.4660574920416 32.44903475314739
v 200.8814656744436 252.2944659282399 -1.724235999934323e-15
v 201.0221509091615 120.2909164891605 32.38528857741667
v 201.2795272538459 120.033540374239 32.29161124894732
v 201.6710313326875 119.6420366752978 32.14911541765515
v 202.2152038682253 252.0743661573853 -1.71573096923024e-15
v 202.3054015699343 119.0076663306439 31.91822353379293
v 202.583318640964 124.1232353058604 31.81706999234367
v 203.4547909355551 117.8582754919784 31.49988001712484
v 203.6745349634465 251.8335404532428 -1.69938906692522e-15
v 205 100 25
v 205.0001678466797 106.9180221557617 6.234397888183594
v 205.0451049804688 105.578857421875 5.746982097625732
v 205.0509643554688 98.65926361083984 24.51201057434082
v 205.0509643554688 101.3407363891602 25.48798942565918
v 205.056884765625 108.2567901611328 6.721670150756836
v 205.1914672851562 104.2461013793945 5.261899471282959
v 205.2035675048828 97.32535552978516 24.02650833129883
v 205.2035675048828 102.6746444702148 25.97349166870117
v 205.2149505615234 109.5883636474609 7.20632266998291
v 205.2649581719674 251.5710813099196 -1.674303577169015e-15
v 205.4384918212891 102.9265365600586 4.7816162109375
v 205.4570617675781 96.00508117675781 23.54596710205078
v 205.4570617675781 103.9949188232422 26.45403289794922
v 205.4735717773438 110.9059677124023 7.685891628265381
v 205.7849426269531 101.6268615722656 4.308573246002197
v 205.8101348876953 94.70516204833984 23.07283592224121
v 205.8101348876953 105.2948379516602 26.92716407775879
v 205.8314361572266 112.2029113769531 8.157939910888672
v 206.0454523723082 115.2676122160403 30.55695636708542
v 206.2290649414062 100.3536834716797 3.845174074172974
v 206.2610015869141 93.43222045898438 22.60952377319336
v 206.2610015869141 106.5677795410156 27.39047622680664
v 206.2867126464844 113.4725952148438 8.620068550109863
v 206.7685699462891 99.11347198486328 3.393774271011353
v 206.8073577880859 92.1927490234375 22.15839385986328
v 206.8073577880859 107.8072509765625 27.84160614013672
v 206.8371124267578 114.7085800170898 9.069929122924805
v 206.9909486181116 251.2862502212811 -1.639526948046517e-15
v 207.4007415771484 97.91252899169922 2.956668376922607
v 207.4464263916016 90.99306488037109 21.72174453735352
v 207.4464263916016 109.0069351196289 28.27825546264648
v 207.4798126220703 115.9045715332031 9.505233764648438
v 208.1223602294922 96.75696563720703 2.536077260971069
v 208.1749267578125 89.83927917480469 21.30179977416992
v 208.1749267578125 110.1607208251953 28.69820022583008
v 208.2115631103516 117.0544891357422 9.923771858215332
v 208.8554492443772 250.9785615290679 -1.594086287855935e-15
v 208.9297485351562 95.65264892578125 2.134139060974121
v 208.9891815185547 88.73726654052734 20.90069961547852
v 208.9891815185547 111.2627334594727 29.09930038452148
v 209.0286407470703 118.1525039672852 10.32341575622559
v 209.4790712852435 111.8339933748587 29.3072212869635
v 209.8188171386719 94.60519409179688 1.752896308898926
v 209.8709315403071 112.4034487058377 29.16459581812839
v 209.885009765625 87.69264221191406 20.52048873901367
v 209.8857239748226 112.424811624936 29.15921181227239
v 209.9268798828125 119.1930236816406 10.70213413238525
v 210 200 -10
v 210 200 -4.898587198582435e-15
v 210.0513458251953 197.9740295410156 -10
v 210.0513458251953 197.9740295410156 -4.89230009653144e-15
v 210.0513458251953 202.0259704589844 -10
v 210.0513458251953 202.0259704589844 -4.89230009653144e-15
v 210.2052307128906 195.9532623291016 -10
v 210.2052307128906 195.9532623291016 -4.873454036971505e-15
v 210.2052307128906 204.0467376708984 -10
v 210.2052307128906 204.0467376708984 -4.873454036971505e-15
v 210.4612731933594 193.9428863525391 -10
v 210.4612731933594 193.9428863525391 -4.842098147813572e-15
v 210.4612731933594 206.0571136474609 -10
v 210.4612731933594 206.0571136474609 -4.842098147813572e-15
v 210.7850494384766 93.61992645263672 1.394286751747131
v 210.8085503153019 113.601982012422 28.82333049294114
v 210.8188018798828 191.9480590820312 -10
v 210.8188018798828 191.9480590820312 -4.798312897187629e-15
v 210.8188018798828 208.0519409179688 -10
v 210.8188018798828 208.0519409179688 -4.798312897187629e-15
v 210.8578643798828 86.71073913574219 20.16310501098633
v 210.8593877942808 250.6478621326669 -1.537008058183175e-15
v 210.8602761293666 113.6675792130283 28.80450383627838
v 210.9017333984375 120.1707611083984 11.05800151824951
v 211.2769165039062 189.9738922119141 -10
v 211.2769165039062 189.9738922119141 -4.742210093442714e-15
v 211.2769165039062 210.0261077880859 -10
v 211.2769165039062 210.0261077880859 -4.742210093442714e-15
v 211.8131164559414 114.7379706529413 28.45769831939669
v 211.8235168457031 92.70184326171875 1.06013286113739
v 211.8344268798828 188.0254821777344 -10
v 211.8344268798828 188.0254821777344 -4.673934155696334e-15
v 211.8344268798828 211.9745178222656 -10
v 211.8344268798828 211.9745178222656 -4.673934155696334e-15
v 211.9027862548828 85.79655456542969 19.83036804199219
v 211.9070125186306 114.8428625409825 28.42352294746303
v 211.9482421875 121.0807495117188 11.38921070098877
v 212.4899139404297 186.1077880859375 -10
v 212.4899139404297 186.1077880859375 -4.59366041976857e-15
v 212.4899139404297 213.8922119140625 -10
v 212.4899139404297 213.8922119140625 -4.59366041976857e-15
v 212.8800125706435 115.8062690696528 28.06937989059084
v 212.928955078125 91.85562133789062 0.7521330714225769
v 213.0011023784535 250.2944262849044 -1.467351385892331e-15
v 213.0144500732422 84.95474243164062 19.52397537231445
v 213.0205521657497 115.9446692636251 28.01822766123636
v 213.0610809326172 121.9183654785156 11.69407653808594
v 213.2416839599609 184.2257690429688 -10
v 213.2416839599609 184.2257690429688 -4.501595138182079e-15
v 213.2416839599609 215.7742309570312 -10
v 213.2416839599609 215.7742309570312 -4.501595138182079e-15
v 214.0043632857304 116.8019917699463 27.66014969742328
v 214.0878143310547 182.3842315673828 -10
v 214.0878143310547 182.3842315673828 -4.397973786096198e-15
v 214.0878143310547 217.6157684326172 -10
v 214.0878143310547 217.6157684326172 -4.397973786096198e-15
v 214.0957489013672 91.08555603027344 0.4718526899814606
v 214.1871795654297 84.18960571289062 19.24548721313477
v 214.1951675251136 116.9673723724343 27.590702633716
v 214.2346038818359 122.6793441772461 11.97105121612549
v 215.0261383056641 180.5879211425781 -10
v 215.0261383056641 180.5879211425781 -4.283063178889311e-15
v 215.0261383056641 219.4120788574219 -10
v 215.0261383056641 219.4120788574219 -4.283063178889311e-15
v 215.1810921467795 117.7205702980663 27.23185541819947
v 215.2757607428157 249.9190514271529 -1.384251294821436e-15
v 215.3179626464844 90.39556884765625 0.220716193318367
v 215.4150238037109 83.50502777099609 18.99632263183594
v 215.4248484896149 117.905785208505 27.14313536499377
v 215.4628295898438 123.3598251342773 12.21872615814209
v 216.0542297363281 178.8414459228516 -10
v 216.0542297363281 178.8414459228516 -4.157158084027064e-15
v 216.0542297363281 221.1585540771484 -10
v 216.0542297363281 221.1585540771484 -4.157158084027064e-15
v 216.4048538165043 118.5577123261679 26.78644259658373
v 216.5893707275391 89.78915405273438 0
v 216.6916961669922 82.90451049804688 18.77775001525879
v 216.7032714364833 118.755128830632 26.6778274655308
v 216.7395477294922 123.9563522338867 12.4358434677124
v 217.1694641113281 177.1492767333984 -10
v 217.1694641113281 177.1492767333984 -4.02058122106236e-15
v 217.1694641113281 222.8507232666016 -10
v 217.1694641113281 222.8507232666016 -4.02058122106236e-15
v 217.6701493402589 119.3094657506617 26.32591268838677
v 217.6746612344836 249.5231735472354 -1.286967133265977e-15
v 218.0107116699219 82.39110565185547 18.59088706970215
v 218.0238931102151 119.5111023246939 26.19716048556561
v 218.0582275390625 124.4658889770508 12.62129878997803
v 218.1402902556663 119.56775446795 26.15479538926783
v 218.3689727783203 175.5157623291016 -10
v 218.3689727783203 175.5157623291016 -3.873684108668309e-15
v 218.3689727783203 224.4842376708984 -10
v 218.3689727783203 224.4842376708984 -3.873684108668309e-15
v 218.6522979736328 88.91613006591797 0
v 218.9712603661085 119.9721994185178 25.85234700350197
v 219.3653564453125 81.96743011474609 18.43668174743652
v 219.3799657091198 120.1698813866703 25.7035904240603
v 219.4122009277344 124.8858413696289 12.77414989471436
v 219.6496734619141 173.9450988769531 -10
v 219.6496734619141 173.9450988769531 -3.716842829473493e-15
v 219.6496734619141 226.0549011230469 -10
v 219.6496734619141 226.0549011230469 -3.716842829473493e-15
v 220.1846627143485 249.108961257943 -1.174944155159597e-15
v 220.3022822416895 120.5426250279621 25.36789465963331
v 220.7486877441406 81.63564300537109 18.31592178344727
v 220.7645216326727 120.728137500326 25.19965328021011
v 220.7934417724609 88.29179382324219 0
v 220.7945709228516 125.2140808105469 12.89361953735352
v 221.0082855224609 172.4413299560547 -10
v 221.0082855224609 172.4413299560547 -3.550460571160804e-15
v 221.0082855224609 227.5586700439453 -10
v 221.0082855224609 227.5586700439453 -3.550460571160804e-15
v 221.6571965176778 121.0178167560848 24.87474619319122
v 222.1537017822266 81.39744567871094 18.22922325134277
v 222.1705127293534 121.1830577103177 24.68791437137502
v 222.1983032226562 125.4489364624023 12.97910118103027
v 222.4413299560547 171.0082855224609 -10
v 222.4413299560547 171.0082855224609 -3.374964450093896e-15
v 222.4413299560547 228.9917144775391 -10
v 222.4413299560547 228.9917144775391 -3.374964450093896e-15
v 222.6730900064183 126.7846150506948 24.50499120210483
v 222.7877080107559 248.6793944389566 -1.047878939807832e-15
v 223.0297956680359 121.3952331533989 24.37516095888179
v 223.5055084228516 87.87520599365234 0
v 223.5732116699219 81.25403594970703 18.17702484130859
v 223.5907510082741 121.5323734355322 24.17098991228243
v 223.6162872314453 125.5892181396484 13.03015899658203
v 223.9450988769531 169.6496734619141 -10
v 223.9450988769531 169.6496734619141 -3.190804876042471e-15
v 223.9450988769531 230.3503265380859 -10
v 223.9450988769531 230.3503265380859 -3.190804876042471e-15
v 224.4137890315309 121.6727150558078 23.87142857014765
v 225 81.20614624023438 18.15959739685059
v 225.0179977040042 121.7743453475247 23.65151459808186
v 225.0413055419922 125.6342163085938 13.04653549194336
v 225.4603488191897 248.2383426401436 -9.057859540295843e-16
v 225.5157623291016 168.3689727783203 -10
v 225.5157623291016 168.3689727783203 -2.998454493391097e-15
v 225.5157623291016 231.6310272216797 -10
v 225.5157623291016 231.6310272216797 -2.998454493391097e-15
v 225.8027536060115 121.8484988737305 23.36588680858649
v 226.2454681396484 87.85700988769531 0
v 226.4267883300781 81.25403594970703 18.17702484130859
v 226.4449639405818 121.9077688406109 23.13214136266478
v 226.4660949707031 125.5836944580078 13.02814674377441
v 227.1492767333984 167.1694641113281 -10
v 227.1492767333984 167.1694641113281 -2.798407122348023e-15
v 227.1492767333984 232.8305358886719 -10
v 227.1492767333984 232.8305358886719 -2.798407122348023e-15
v 227.1901772427739 121.9212484939303 22.86090590248764
v 227.8462982177734 81.39744567871094 18.22922325134277
v 227.8643962650229 121.9320115668502 22.61551024701292
v 227.8834533691406 125.4379043579102 12.97508525848389
v 228.1738249054228 247.7905520110801 -7.490660501241889e-16
v 228.5695237684934 121.8900592464831 22.35886482438722
v 228.6953430175781 88.18215179443359 0
v 228.8414459228516 166.0542297363281 -10
v 228.8414459228516 166.0542297363281 -2.591176276637523e-15
v 228.8414459228516 233.9457702636719 -10
v 228.8414459228516 233.9457702636719 -2.591176276637523e-15
v 229.2513122558594 81.63564300537109 18.31592178344727
v 229.2690667225282 121.8469971191421 22.1042520115279
v 229.2861480712891 125.1976013183594 12.88762187957764
v 229.9341638698954 121.7544651541492 21.86217644699089
v 230.5879211425781 165.0261383056641 -10
v 230.5879211425781 165.0261383056641 -2.37729389295047e-15
v 230.5879211425781 234.9738616943359 -10
v 230.5879211425781 234.9738616943359 -2.37729389295047e-15
v 230.6346435546875 81.96743011474609 18.43668174743652
v 230.6518285558611 121.6531827595649 21.60096786311537
v 230.6670684814453 124.8639984130859 12.76620101928711
v 230.8940732321155 247.3416437949368 -5.785600345028516e-16
v 231.0998992919922 88.82977294921875 0
v 231.2775093861217 121.5144705009888 21.37323866474953
v 231.9892883300781 82.39110565185547 18.59088706970215
v 232.0056687740564 121.3516000330226 21.10821032173981
v 232.0191802978516 124.4387969970703 12.6114387512207
v 232.3842315673828 164.0878143310547 -10
v 232.3842315673828 164.0878143310547 -2.157309060394925e-15
v 232.3842315673828 235.9121856689453 -10
v 232.3842315673828 235.9121856689453 -2.157309060394925e-15
v 232.5929245655816 121.1705449897157 20.8944666937242
v 233.3083038330078 82.90451049804688 18.77775001525879
v 233.3236963183085 120.9438086076563 20.62848752768907
v 233.3356170654297 123.9241485595703 12.42412281036377
v 233.4106292724609 89.78915405273438 0
v 233.5825539392657 246.8979780212867 -3.955904011133289e-16
v 233.8738446765366 120.723637409392 20.42824990086363
v 234.2257690429688 163.2416839599609 -10
v 234.2257690429688 163.2416839599609 -1.931786538188467e-15
v 234.2257690429688 236.7583160400391 -10
v 234.2257690429688 236.7583160400391 -1.931786538188467e-15
v 234.5849761962891 83.50502777099609 18.99632263183594
v 234.5992208302779 120.4319154328255 20.16423457225526
v 234.6096801757812 123.3226776123047 12.20520401000977
v 234.6775207519531 90.39321899414062 0.2198616415262222
v 235.1137693407121 120.175197008561 19.97695423037122
v 235.8128204345703 84.18960571289062 19.24548721313477
v 235.825792233505 119.8185413023338 19.71779909127851
v 235.8349151611328 122.6374282836914 11.95579624176025
v 235.8955993652344 91.08026885986328 0.4699281454086304
v 236.1077880859375 162.4899139404297 -10
v 236.1077880859375 162.4899139404297 -1.70130506159231e-15
v 236.1077880859375 237.5100860595703 -10
v 236.1077880859375 237.5100860595703 -1.70130506159231e-15
v 236.3062915697124 119.5271709961214 19.54291163531431
v 236.6059718418842 84.70709015351136 19.43383693644701
v 236.9727571754527 85.02663774412108 19.30033799266266
v 236.9864404730899 85.03866532180183 19.29535767961613
v 236.9971702427143 119.1068394246681 19.29145236285232
v 237.0050811767578 121.8719024658203 11.67716598510742
v 237.0586853027344 91.84683990478516 0.748937726020813
v 237.4451382883041 118.7820220346766 19.12840532835523
v 238.0254821777344 161.8344268798828 -10
v 238.0254821777344 161.8344268798828 -1.466456388999227e-15
v 238.0254821777344 238.1655731201172 -10
v 238.0254821777344 238.1655731201172 -1.466456388999227e-15
v 238.0470843835709 86.08859947133402 18.90931486704533
v 238.1004056050825 86.1418100935183 18.88990752956039
v 238.1074245341333 118.3004306613011 18.88735284830946
v 238.1142272949219 121.0299758911133 11.37073040008545
v 238.1609344482422 92.68906402587891 1.055482625961304
v 238.5241919299186 117.9427167136027 18.73566192163097
v 238.6711621985926 82.64190125283136 18.68216911851157
v 239.0588417784247 87.21823715068442 18.54106529101985
v 239.1469509687094 87.31792878230678 18.50899616839091
v 239.1509268884839 117.4034365215907 18.50754905193914
v 239.1567230224609 120.1159362792969 11.03804588317871
v 239.1967926025391 93.60269165039062 1.388016104698181
v 239.5375460489677 117.0127449598327 18.36683118552605
v 239.9738922119141 161.2769165039062 -10
v 239.9738922119141 161.2769165039062 -1.22784329023031e-15
v 239.9738922119141 238.7230834960938 -10
v 239.9738922119141 238.7230834960938 -1.22784329023031e-15
v 240.0034938542772 88.41029720877106 18.19724005367176
v 240.1207874124264 88.56091912116008 18.15454868983427
v 240.1223904967993 116.4204190470727 18.15396521483951
v 240.1272735595703 119.1344223022461 10.68080425262451
v 240.1609954833984 94.58311462402344 1.744860291481018
v 240.4795294217949 115.9961002183046 18.02397727664329
v 240.4872555311106 80.82580488135929 18.02116520282567
v 240.8767821127709 89.65928942145075 17.87938912164587
v 241.0168931742627 115.3563765479238 17.8283928657714
v 241.0170179361181 89.86435261730369 17.82834745616969
v 241.0209503173828 118.0904235839844 10.30082130432129
v 241.0487060546875 95.62538146972656 2.124214649200439
v 241.3447538156776 114.897297987724 17.70906135130897
v 241.5776479093905 79.73541559595617 17.62429483346106
v 241.6747656230064 90.9594904283077 17.58894687648489
v 241.8298949690905 114.2167221487367 17.5324844120491
v 241.8311723524502 91.22149654768182 17.53201948252843
v 241.8331909179688 116.9892501831055 9.900026321411133
v 241.8554534912109 96.72423553466797 2.524165153503418
v 241.9480590820312 160.8188018798828 -10
v 241.9480590820312 160.8188018798828 -9.860783818646589e-16
v 241.9480590820312 239.1811981201172 -10
v 241.9480590820312 239.1811981201172 -9.860783818646589e-16
v 242.1281104766159 113.7213470716378 17.42394284391327
v 242.2852647686794 79.02779696266145 17.36674335941495
v 242.3937678353964 92.30497974153573 17.32725147280337
v 242.5572648347436 113.0072413424755 17.26774343164914
v 242.5591659372297 92.62536612638124 17.26705148693193
v 242.5598754882812 115.8364944458008 9.48045825958252
v 242.5771484375 97.87413787841797 2.942693710327148
v 242.7658191985269 78.54724242908932 17.19183585100571
v 242.8248861272528 112.4737465913865 17.17033724711996
v 243.0304740955032 93.68966120599663 17.09550934615354
v 243.1000916983034 78.21296920809388 17.0701706109533
v 243.1953264040537 111.7340793409443 17.03550801279111
v 243.1973114013672 114.6380233764648 9.044248580932617
v 243.1974169633813 94.06876427735941 17.03474711142287
v 243.2101440429688 99.06927490234375 3.377688646316528
v 243.3340778903557 77.97898447269853 16.98500660181698
v 243.4307299462965 111.1604717044796 16.94982813037389
v 243.4957888528185 77.81727453073458 16.92614862492599
v 243.581850458872 95.10725922886425 16.89482476200938
v 243.6031668091787 77.70989427543208 16.88706624499455
v 243.740840331988 110.4036913099373 16.83695718064538
v 243.7422790527344 113.3999176025391 8.593615531921387
v 243.7427692947302 95.54431049756809 16.8362550956242
v 243.7512664794922 100.3036270141602 3.826955080032349
v 243.9417426860734 109.7879448855628 16.76383470376427
v 243.9428863525391 160.4612731933594 -10
v 243.9428863525391 160.4612731933594 -7.417821684756979e-16
v 243.9428863525391 239.5387268066406 -10
v 243.9428863525391 239.5387268066406 -7.417821684756979e-16
v 244.0452295073394 96.55135423096499 16.72616858118464
v 244.1910138532614 109.0228270003001 16.67310741864706
v 244.1919708251953 112.1284713745117 8.130846977233887
v 244.1925581804553 97.04447386171196 16.6725453295165
v 244.1977691650391 101.5709533691406 4.288226127624512
v 244.3544522362718 108.3630188897985 16.61362071209469
v 244.4182689415182 98.01538107050578 16.59039333093604
v 244.543565706612 107.598503097212 16.54478903799205
v 244.5441284179688 110.8301544189453 7.658297538757324
v 244.5446044419752 98.56162383384734 16.54441096923857
v 244.5474090576172 102.864875793457 4.759174346923828
v 244.6659322578249 106.8929511879575 16.50025125568076
v 244.6990027301929 99.49267826254069 16.48821458810566
v 244.7967030267413 106.1379439453122 16.45265458828307
v 244.7969665527344 109.5115585327148 7.178367137908936
v 244.7972382701767 100.0880629631208 16.4524597756045
v 244.7984313964844 104.1788558959961 5.237423419952393
v 244.8053778168352 76.50768280029297 16.44949722290039
v 244.8737604605874 105.385346194881 16.42460797603417
v 244.885809508927 100.9764790601198 16.42022248108731
v 244.9491020699379 104.6485555747819 16.39718587282888
v 244.9491729736328 108.1793823242188 6.693495750427246
v 244.9492530927229 101.616064816517 16.39713090503044
v 244.9495391845703 105.5062637329102 5.720560550689697
v 244.9760874784319 103.8481428134057 16.38736398737753
v 244.9774565136419 102.4599360967553 16.38686569931145
v 245 103.1379099611327 16.3786605413005
v 245 106.8404006958008 6.20614767074585
v 245.9532623291016 160.2052307128906 -10
v 245.9532623291016 160.2052307128906 -4.955818250213092e-16
v 245.9532623291016 239.7947692871094 -10
v 245.9532623291016 239.7947692871094 -4.955818250213092e-16
v 247.9740295410156 160.0513458251953 -10
v 247.9740295410156 160.0513458251953 -2.481093704290426e-16
v 247.9740295410156 239.9486541748047 -10
v 247.9740295410156 239.9486541748047 -2.481093704290426e-16
v 249.9109213030486 244.2033937828247 -4.592920517316862e-16
v 250 77.19583711410453 14.55880936996949
v 250 82.49481201171875 0
v 250 100.2851523425844 14.55880936996948
v 250 130.4047301541893 14.55880936996948
v 250 135.7037048339844 -0
v 250 160 -10
v 250 160 -1.650342158723959e-29
v 250 240 -10
v 250 240 2.963162649665806e-30
v 251.4413513505788 243.9508349940452 -2.315738781805352e-16
v 252.0259704589844 160.0513458251953 -10
v 252.0259704589844 160.0513458251953 2.481093704290426e-16
v 252.0259704589844 239.9486541748047 -10
v 252.0259704589844 239.9486541748047 2.481093704290426e-16
v 253.0685844271536 243.6823013125843 2.781308354428052e-30
v 254.0467376708984 160.2052307128906 -10
v 254.0467376708984 160.2052307128906 4.955818250213092e-16
v 254.0467376708984 239.7947692871094 -10
v 254.0467376708984 239.7947692871094 4.955818250213092e-16
v 254.7827337834565 243.3994242964714 2.338520979130477e-16
v 256.0570983886719 160.4612731933594 -10
v 256.0570983886719 160.4612731933594 7.417821684756979e-16
v 256.0570983886719 239.5387268066406 -10
v 256.0570983886719 239.5387268066406 7.417821684756979e-16
v 256.5726327219826 243.1040467268259 4.683413720962545e-16
v 258.0519409179688 160.8188018798828 -10
v 258.0519409179688 160.8188018798828 9.860783818646589e-16
v 258.0519409179688 239.1811981201172 -10
v 258.0519409179688 239.1811981201172 9.860783818646589e-16
v 258.4260545886497 242.7981863038041 7.017927867415043e-16
v 260.0260925292969 161.2769165039062 -10
v 260.0260925292969 161.2769165039062 1.22784329023031e-15
v 260.0260925292969 238.7230834960938 -10
v 260.0260925292969 238.7230834960938 1.22784329023031e-15
v 260.3299529296936 242.4839960147743 9.325288625889957e-16
v 261.9745178222656 161.8344268798828 -10
v 261.9745178222656 161.8344268798828 1.466456388999227e-15
v 261.9745178222656 238.1655731201172 -10
v 261.9745178222656 238.1655731201172 1.466456388999227e-15
v 262.2706005731003 242.1637411824431 1.158900714539609e-15
v 263.8922119140625 162.4899139404297 -10
v 263.8922119140625 162.4899139404297 1.70130506159231e-15
v 263.8922119140625 237.5100860595703 -10
v 263.8922119140625 237.5100860595703 1.70130506159231e-15
v 264.2339686937313 241.8397369097387 1.379320448142418e-15
v 265.7742309570312 163.2416839599609 -10
v 265.7742309570312 163.2416839599609 1.931786538188467e-15
v 265.7742309570312 236.7583160400391 -10
v 265.7742309570312 236.7583160400391 1.931786538188467e-15
v 266.2059269271963 241.5143150560765 1.592288827932189e-15
v 267.6157531738281 164.0878143310547 -10
v 267.6157531738281 164.0878143310547 2.157309060394925e-15
v 267.6157531738281 235.9121856689453 -10
v 267.6157531738281 235.9121856689453 2.157309060394925e-15
v 268.17249642523 241.1897824769654 1.796422539773937e-15
v 269.4120788574219 165.0261383056641 -10
v 269.4120788574219 165.0261383056641 2.37729389295047e-15
v 269.4120788574219 234.9738616943359 -10
v 269.4120788574219 234.9738616943359 2.37729389295047e-15
v 270.1201647803343 240.8683690536579 1.990475171106889e-15
v 271.1585693359375 166.0542297363281 -10
v 271.1585693359375 166.0542297363281 2.591176276637523e-15
v 271.1585693359375 233.9457702636719 -10
v 271.1585693359375 233.9457702636719 2.591176276637523e-15
v 272.0360939699477 240.5521933772218 2.173355381636142e-15
v 272.8507385253906 167.1694641113281 -10
v 272.8507385253906 167.1694641113281 2.798407122348023e-15
v 272.8507385253906 232.8305358886719 -10
v 272.8507385253906 232.8305358886719 2.798407122348023e-15
v 273.9082505299732 240.2432412666901 2.344138993317886e-15
v 274.4842529296875 168.3689727783203 -10
v 274.4842529296875 168.3689727783203 2.998454493391097e-15
v 274.4842529296875 231.6310272216797 -10
v 274.4842529296875 231.6310272216797 2.998454493391097e-15
v 275.7256600480771 239.9433237713761 2.502074904515824e-15
v 276.0549011230469 169.6496734619141 -10
v 276.0549011230469 169.6496734619141 3.190804876042471e-15
v 276.0549011230469 230.3503265380859 -10
v 276.0549011230469 230.3503265380859 3.190804876042471e-15
v 277.4785017344491 239.65406156436 2.646588692314308e-15
v 277.5586853027344 171.0082855224609 -10
v 277.5586853027344 171.0082855224609 3.374964450093896e-15
v 277.5586853027344 228.9917144775391 -10
v 277.5586853027344 228.9917144775391 3.374964450093896e-15
v 278.99169921875 172.4413299560547 -10
v 278.99169921875 172.4413299560547 3.550460571160804e-15
v 278.99169921875 227.5586700439453 -10
v 278.99169921875 227.5586700439453 3.550460571160804e-15
v 279.1581689978348 239.3768749459466 2.777278821402969e-15
v 280.3503112792969 173.9450988769531 -10
v 280.3503112792969 173.9450988769531 3.716842829473493e-15
v 280.3503112792969 226.0549011230469 -10
v 280.3503112792969 226.0549011230469 3.716842829473493e-15
v 280.7573847541996 239.1129648148848 2.893909882620391e-15
v 281.6310424804688 175.5157623291016 -10
v 281.6310424804688 175.5157623291016 3.873684108668309e-15
v 281.6310424804688 224.4842376708984 -10
v 281.6310424804688 224.4842376708984 3.873684108668309e-15
v 282.2700996231093 238.8633294684819 2.996401892481564e-15
v 282.8305358886719 177.1492767333984 -10
v 282.8305358886719 177.1492767333984 4.02058122106236e-15
v 282.8305358886719 222.8507232666016 -10
v 282.8305358886719 222.8507232666016 4.02058122106236e-15
v 283.6916029553485 238.6287462803018 3.084819789117279e-15
v 283.9457702636719 178.8414459228516 -10
v 283.9457702636719 178.8414459228516 4.157158084027064e-15
v 283.9457702636719 221.1585540771484 -10
v 283.9457702636719 221.1585540771484 4.157158084027064e-15
v 284.973876953125 180.5879211425781 -10
v 284.973876953125 180.5879211425781 4.283063178889311e-15
v 284.973876953125 219.4120788574219 -10
v 284.973876953125 219.4120788574219 4.283063178889311e-15
v 285.0183876507098 238.4097940085711 3.159353687762001e-15
v 285.9121704101562 182.3842315673828 -10
v 285.9121704101562 182.3842315673828 4.397973786096198e-15
v 285.9121704101562 217.6157684326172 -10
v 285.9121704101562 217.6157684326172 4.397973786096198e-15
v 286.2480257037109 238.2068733342127 3.220306076513598e-15
v 286.75830078125 184.2257690429688 -10
v 286.75830078125 184.2257690429688 4.501595138182079e-15
v 286.75830078125 215.7742309570312 -10
v 286.75830078125 215.7742309570312 4.501595138182079e-15
v 287.3792515199002 238.0201931115956 3.268076228646208e-15
v 287.5100708007812 186.1077880859375 -10
v 287.5100708007812 186.1077880859375 4.59366041976857e-15
v 287.5100708007812 213.8922119140625 -10
v 287.5100708007812 213.8922119140625 4.59366041976857e-15
v 288.1655578613281 188.0254821777344 -10
v 288.1655578613281 188.0254821777344 4.673934155696334e-15
v 288.1655578613281 211.9745178222656 -10
v 288.1655578613281 211.9745178222656 4.673934155696334e-15
v 288.411707923794 237.8498122835036 3.303139934564497e-15
v 288.7230834960938 189.9738922119141 -10
v 288.7230834960938 189.9738922119141 4.742210093442714e-15
v 288.7230834960938 210.0261077880859 -10
v 288.7230834960938 210.0261077880859 4.742210093442714e-15
v 289.1811828613281 191.9480590820312 -10
v 289.1811828613281 191.9480590820312 4.798312897187629e-15
v 289.1811828613281 208.0519409179688 -10
v 289.1811828613281 208.0519409179688 4.798312897187629e-15
v 289.3458615247258 237.6956538478626 3.326035527962003e-15
v 289.5387268066406 193.9428863525391 -10
v 289.5387268066406 193.9428863525391 4.842098147813572e-15
v 289.5387268066406 206.0571136474609 -10
v 289.5387268066406 206.0571136474609 4.842098147813572e-15
v 289.7947692871094 195.9532623291016 -10
v 289.7947692871094 195.9532623291016 4.873454036971505e-15
v 289.7947692871094 204.0467376708984 -10
v 289.7947692871094 204.0467376708984 4.873454036971505e-15
v 289.9486694335938 197.9740295410156 -10
v 289.9486694335938 197.9740295410156 4.89230009653144e-15
v 289.9486694335938 202.0259704589844 -10
v 289.9486694335938 202.0259704589844 4.89230009653144e-15
v 289.9999999981354 237.5877048299999 3.334876281832196e-15
v 289.9999999981354 236.3935340417558 3.399560029763588e-15
v 289.9999999981354 233.9786120492657 3.525541264470892e-15
v 289.9999999981354 231.0582256083735 3.677891481492477e-15
v 289.9999999981354 225.6192381840266 3.949433443334527e-15
v 289.9999999981354 220.2141009046899 4.205236504752205e-15
v 289.9999999981354 215.010986949297 4.435154820142692e-15
v 289.9999999981354 210.199375703439 4.628593536578391e-15
v 289.9999999981354 205.976390885715 4.775447194666875e-15
v 289.9999999981354 202.5263084205649 4.867315889296053e-15
v 289.9999999981354 200.0000000735913 4.898587198354063e-15
v 289.9999999981354 199.9999999264087 4.898587198354063e-15
v 289.9999999981354 196.9630073053224 4.867315889296052e-15
v 289.9999999981354 192.0125746085498 4.775447194666872e-15
v 289.9999999981355 185.3912834546865 4.628593536578383e-15
v 289.9999999981355 177.4205596207941 4.435154820142681e-15
v 289.9999999981355 168.4626220133218 4.205236504752192e-15
v 289.9999999981355 158.8798863601466 3.949433443334511e-15
v 289.9999999981355 149.0062795009906 3.677891481492458e-15
v 289.9999999981355 139.1254747853336 3.399560029763568e-15
v 289.9999999981355 129.4622641750814 3.121824947461599e-15
v 289.9999999981355 120.1826449929181 2.850411357824353e-15
v 289.9999999981355 111.3983348273052 2.589447237942022e-15
v 289.9999999981355 103.1769399544318 2.341704549275519e-15
v 289.9999999981355 95.55020320298757 2.108820876346276e-15
v 289.9999999981355 88.52308114484987 1.891553033229669e-15
v 289.9999999981355 82.08247386771527 1.690027484274964e-15
v 289.9999999981356 16.49896240541982 0
v 289.9999999981356 0.8000000001491516 0
v 289.9999999981356 -0 0
v 289.9999999999965 200.0000000001372 -6.773630649385419e-10
v 290 200 -10
v 290 200 -6.786285778409236e-10
v 290.3301468318481 -0 -50
v 290.3301468318481 9.669853168151967 -50
v 290.3301468318481 169.7408985661594 -50
v 290.3301468318481 260.2033069179467 -50
v 292.2484289198625 -0 -1.291928513356259
v 292.2668159729469 -0 -0.8250535413904219
v 292.2668159729469 237.5877048299999 -0.8250535413904743
f 1 2 3
f 626 2 1
f 1 3 4
f 1 4 5
f 5 631 1
f 634 626 1
f 1 631 630
f 630 634 1
f 2 11 3
f 2 9 11
f 39 9 2
f 39 2 626
f 4 3 7
f 3 11 7
f 4 6 5
f 44 6 4
f 4 7 17
f 20 4 17
f 44 4 20
f 5 6 12
f 5 12 13
f 5 13 631
f 44 12 6
f 11 17 7
f 10 9 8
f 8 9 38
f 8 38 10
f 10 11 9
f 9 39 38
f 40 11 10
f 38 40 10
f 11 19 17
f 19 11 41
f 40 41 11
f 44 13 12
f 631 13 44
f 14 16 15
f 14 15 18
f 14 21 16
f 19 14 18
f 19 21 14
f 16 43 15
f 43 18 15
f 21 22 16
f 16 22 23
f 16 23 26
f 16 26 29
f 16 29 30
f 30 37 16
f 37 43 16
f 17 19 20
f 19 18 20
f 43 20 18
f 42 21 19
f 41 42 19
f 44 20 43
f 27 22 21
f 27 21 42
f 27 23 22
f 26 23 28
f 28 23 27
f 25 27 24
f 32 25 24
f 24 27 31
f 32 24 31
f 25 26 28
f 29 26 25
f 25 28 27
f 32 29 25
f 27 35 31
f 35 27 42
f 32 30 29
f 32 36 30
f 37 30 36
f 31 33 32
f 31 35 33
f 33 34 32
f 34 36 32
f 33 35 34
f 35 36 34
f 36 35 42
f 37 36 43
f 43 36 42
f 38 39 40
f 39 41 40
f 55 41 39
f 39 445 55
f 625 445 39
f 625 39 626
f 41 59 42
f 55 59 41
f 42 148 43
f 59 220 42
f 124 122 42
f 42 122 126
f 128 124 42
f 42 126 130
f 132 128 42
f 42 130 134
f 138 132 42
f 42 134 140
f 146 138 42
f 42 140 148
f 152 146 42
f 159 152 42
f 169 159 42
f 174 169 42
f 182 174 42
f 192 182 42
f 201 192 42
f 211 201 42
f 220 211 42
f 44 43 636
f 43 148 45
f 636 43 45
f 631 44 632
f 632 44 633
f 633 44 636
f 148 46 45
f 636 45 46
f 46 161 47
f 46 47 636
f 148 154 46
f 154 161 46
f 47 171 48
f 47 48 636
f 161 171 47
f 48 176 49
f 48 49 636
f 171 176 48
f 49 184 50
f 49 50 636
f 176 184 49
f 50 194 51
f 50 51 636
f 184 194 50
f 51 203 52
f 51 52 636
f 194 203 51
f 52 213 53
f 52 53 636
f 203 213 52
f 53 222 64
f 53 64 636
f 213 222 53
f 55 54 56
f 445 54 55
f 60 56 54
f 73 60 54
f 76 73 54
f 80 76 54
f 85 80 54
f 89 85 54
f 94 89 54
f 98 94 54
f 103 98 54
f 107 103 54
f 112 107 54
f 118 112 54
f 141 118 54
f 141 54 155
f 155 54 165
f 165 54 178
f 178 54 188
f 188 54 197
f 197 54 206
f 206 54 216
f 216 54 225
f 225 54 234
f 234 54 245
f 245 54 253
f 253 54 424
f 445 424 54
f 55 56 57
f 55 57 59
f 60 57 56
f 57 58 59
f 58 57 60
f 59 58 70
f 61 58 60
f 61 62 58
f 63 58 62
f 63 65 58
f 58 65 70
f 59 70 448
f 59 230 220
f 59 238 230
f 59 249 238
f 59 258 249
f 59 267 258
f 59 278 267
f 59 286 278
f 299 286 59
f 310 299 59
f 448 310 59
f 77 61 60
f 77 60 73
f 81 62 61
f 81 61 77
f 86 63 62
f 86 62 81
f 90 65 63
f 90 63 86
f 64 232 68
f 64 68 636
f 222 232 64
f 65 66 70
f 66 65 90
f 66 67 70
f 67 66 95
f 95 66 90
f 69 70 67
f 69 67 99
f 99 67 95
f 68 240 72
f 68 72 636
f 232 240 68
f 70 69 71
f 71 69 104
f 104 69 99
f 70 71 92
f 70 92 143
f 70 143 149
f 70 149 156
f 162 70 156
f 166 70 162
f 172 70 166
f 179 70 172
f 185 70 179
f 70 185 189
f 70 189 241
f 70 241 448
f 92 71 108
f 108 71 104
f 72 251 83
f 72 83 636
f 240 251 72
f 73 75 74
f 77 73 74
f 73 76 75
f 78 74 75
f 77 74 78
f 76 79 75
f 255 78 75
f 75 79 273
f 255 75 273
f 76 80 79
f 81 77 78
f 81 78 82
f 87 82 78
f 91 87 78
f 109 91 78
f 120 109 78
f 167 120 78
f 190 167 78
f 190 78 247
f 247 78 255
f 80 84 79
f 273 79 84
f 80 85 84
f 86 81 82
f 86 82 87
f 83 260 101
f 83 101 636
f 251 260 83
f 85 88 84
f 84 88 102
f 273 84 102
f 85 89 88
f 90 86 87
f 90 87 91
f 89 93 88
f 88 93 97
f 88 97 102
f 89 94 93
f 95 90 91
f 95 91 96
f 109 96 91
f 113 92 108
f 115 92 113
f 117 92 115
f 119 92 117
f 136 92 119
f 143 92 136
f 94 97 93
f 94 98 97
f 99 95 96
f 99 96 100
f 109 100 96
f 98 102 97
f 98 103 102
f 104 99 100
f 104 100 105
f 109 105 100
f 101 269 110
f 101 110 636
f 260 269 101
f 103 106 102
f 102 106 111
f 102 111 150
f 273 102 150
f 103 107 106
f 108 104 105
f 108 105 109
f 107 111 106
f 107 112 111
f 113 108 109
f 113 109 114
f 120 114 109
f 110 280 142
f 110 142 636
f 269 280 110
f 112 116 111
f 111 116 150
f 112 118 116
f 115 113 114
f 117 115 114
f 117 114 119
f 119 114 120
f 118 135 116
f 116 135 150
f 118 141 135
f 136 119 120
f 136 120 143
f 143 120 144
f 144 120 157
f 157 120 167
f 122 123 121
f 122 121 125
f 123 127 121
f 125 121 133
f 121 127 133
f 122 124 123
f 126 122 125
f 124 128 123
f 128 127 123
f 126 125 129
f 129 125 133
f 130 126 129
f 128 131 127
f 131 471 127
f 127 471 133
f 128 132 131
f 130 129 133
f 134 130 133
f 132 137 131
f 137 471 131
f 132 138 137
f 140 134 133
f 140 133 139
f 139 133 336
f 133 437 336
f 441 437 133
f 471 441 133
f 141 150 135
f 138 145 137
f 145 471 137
f 138 146 145
f 140 139 147
f 147 139 336
f 148 140 147
f 141 155 150
f 142 288 164
f 142 164 636
f 280 288 142
f 149 143 144
f 149 144 156
f 156 144 157
f 146 151 145
f 151 158 145
f 145 158 471
f 146 152 151
f 148 147 153
f 153 147 160
f 147 336 160
f 154 148 153
f 155 163 150
f 358 150 163
f 297 273 150
f 305 297 150
f 331 305 150
f 348 331 150
f 348 150 358
f 152 159 151
f 159 158 151
f 154 153 160
f 161 154 160
f 155 165 163
f 162 156 157
f 162 157 166
f 166 157 167
f 159 168 158
f 168 173 158
f 158 173 471
f 159 169 168
f 161 160 170
f 170 160 175
f 175 160 183
f 183 160 268
f 160 287 268
f 160 336 287
f 171 161 170
f 165 177 163
f 163 177 196
f 358 163 196
f 164 301 186
f 164 186 636
f 288 301 164
f 165 178 177
f 172 166 167
f 172 167 179
f 179 167 180
f 180 167 190
f 169 174 168
f 174 173 168
f 171 170 175
f 176 171 175
f 174 182 173
f 182 181 173
f 181 191 173
f 173 191 471
f 184 176 175
f 184 175 183
f 178 187 177
f 177 187 196
f 178 188 187
f 185 179 180
f 185 180 189
f 189 180 190
f 182 191 181
f 182 192 191
f 184 183 193
f 193 183 202
f 202 183 221
f 221 183 231
f 231 183 239
f 183 259 239
f 183 268 259
f 194 184 193
f 186 312 205
f 186 205 636
f 301 312 186
f 188 196 187
f 188 197 196
f 195 189 190
f 241 189 195
f 195 190 198
f 198 190 199
f 199 190 247
f 192 200 191
f 200 237 191
f 237 506 191
f 191 506 471
f 192 201 200
f 203 194 193
f 203 193 202
f 241 195 198
f 197 206 196
f 206 214 196
f 214 306 196
f 358 196 306
f 204 198 199
f 241 198 204
f 204 199 207
f 207 199 208
f 208 199 218
f 218 199 247
f 201 210 200
f 210 237 200
f 201 211 210
f 203 202 212
f 212 202 221
f 213 203 212
f 241 204 207
f 205 325 223
f 205 223 636
f 312 325 205
f 206 216 214
f 209 207 208
f 241 207 209
f 215 209 208
f 215 208 217
f 217 208 218
f 241 209 215
f 211 219 210
f 219 229 210
f 229 237 210
f 211 220 219
f 213 212 221
f 222 213 221
f 216 227 214
f 227 306 214
f 217 241 215
f 216 225 227
f 224 217 218
f 224 241 217
f 224 218 226
f 226 218 228
f 228 218 236
f 236 218 247
f 220 229 219
f 220 230 229
f 222 221 231
f 232 222 231
f 223 337 242
f 223 242 636
f 325 337 223
f 226 241 224
f 225 234 227
f 233 226 228
f 233 241 226
f 234 244 227
f 244 262 227
f 262 276 227
f 276 293 227
f 293 306 227
f 233 228 235
f 235 228 236
f 230 237 229
f 230 238 237
f 240 232 231
f 240 231 239
f 235 241 233
f 234 245 244
f 243 235 236
f 243 241 235
f 243 236 246
f 246 236 247
f 238 248 237
f 237 248 526
f 237 526 506
f 238 249 248
f 240 239 250
f 259 250 239
f 251 240 250
f 246 241 243
f 252 241 246
f 254 241 252
f 261 241 254
f 264 241 261
f 270 241 264
f 272 241 270
f 275 241 272
f 282 241 275
f 284 241 282
f 290 241 284
f 294 241 290
f 296 241 294
f 447 241 296
f 241 447 448
f 337 256 242
f 242 256 636
f 245 253 244
f 253 262 244
f 252 246 247
f 252 247 254
f 254 247 255
f 249 257 248
f 257 266 248
f 248 266 526
f 249 258 257
f 260 251 250
f 260 250 259
f 253 263 262
f 263 253 395
f 395 253 397
f 253 424 397
f 261 254 255
f 261 255 264
f 264 255 265
f 265 255 273
f 354 274 256
f 256 274 636
f 337 354 256
f 258 267 257
f 267 266 257
f 260 259 268
f 269 260 268
f 263 271 262
f 271 276 262
f 271 263 393
f 393 263 395
f 270 264 265
f 270 265 272
f 272 265 273
f 267 278 266
f 278 277 266
f 266 277 540
f 266 540 526
f 280 269 268
f 280 268 279
f 287 279 268
f 271 281 276
f 281 271 388
f 388 271 393
f 275 272 273
f 275 273 282
f 282 273 283
f 283 273 291
f 291 273 297
f 377 292 274
f 274 292 636
f 354 377 274
f 281 293 276
f 278 285 277
f 285 298 277
f 277 298 540
f 278 286 285
f 280 279 287
f 288 280 287
f 281 289 293
f 289 281 385
f 385 281 388
f 284 282 283
f 284 283 290
f 290 283 291
f 286 299 285
f 299 298 285
f 288 287 300
f 336 300 287
f 301 288 300
f 289 295 293
f 295 289 379
f 379 289 385
f 294 290 291
f 294 291 296
f 296 291 297
f 406 307 292
f 292 307 636
f 377 406 292
f 295 306 293
f 295 303 306
f 303 295 368
f 368 295 379
f 302 296 297
f 447 296 302
f 302 297 305
f 299 309 298
f 309 559 298
f 298 550 540
f 298 559 550
f 299 310 309
f 301 300 311
f 336 311 300
f 312 301 311
f 304 302 305
f 447 302 304
f 303 313 306
f 313 303 361
f 361 303 368
f 308 304 305
f 447 304 308
f 308 305 315
f 315 305 331
f 313 316 306
f 306 316 332
f 306 332 349
f 366 306 349
f 409 358 306
f 392 306 366
f 392 411 306
f 428 409 306
f 411 430 306
f 430 428 306
f 406 438 307
f 438 443 307
f 307 443 636
f 314 308 315
f 447 308 314
f 310 322 309
f 322 334 309
f 309 334 559
f 310 323 322
f 448 323 310
f 312 311 324
f 336 324 311
f 325 312 324
f 313 318 316
f 318 313 344
f 344 313 361
f 317 314 315
f 447 314 317
f 317 315 320
f 320 315 331
f 318 321 316
f 316 321 332
f 319 317 320
f 447 317 319
f 318 327 321
f 327 318 344
f 326 319 320
f 447 319 326
f 326 320 331
f 327 328 321
f 328 329 321
f 329 332 321
f 323 334 322
f 323 335 334
f 448 335 323
f 325 324 336
f 337 325 336
f 330 326 331
f 447 326 330
f 344 328 327
f 344 329 328
f 329 338 332
f 344 338 329
f 333 330 331
f 447 330 333
f 333 331 341
f 341 331 348
f 338 339 332
f 339 342 332
f 332 342 349
f 340 333 341
f 447 333 340
f 335 351 334
f 351 374 334
f 374 403 334
f 334 403 559
f 335 352 351
f 448 352 335
f 337 336 353
f 376 353 336
f 437 376 336
f 354 337 353
f 344 339 338
f 339 345 342
f 345 339 344
f 343 340 341
f 447 340 343
f 343 341 348
f 345 346 342
f 346 349 342
f 347 343 348
f 447 343 347
f 344 346 345
f 361 346 344
f 346 355 349
f 361 355 346
f 350 347 348
f 447 347 350
f 350 348 358
f 355 356 349
f 356 359 349
f 359 366 349
f 357 350 358
f 447 350 357
f 352 374 351
f 352 375 374
f 448 375 352
f 354 353 376
f 377 354 376
f 361 356 355
f 356 362 359
f 362 356 361
f 360 357 358
f 447 357 360
f 360 358 365
f 365 358 372
f 372 358 409
f 362 364 359
f 364 366 359
f 363 360 365
f 447 360 363
f 361 364 362
f 368 364 361
f 367 363 365
f 447 363 367
f 364 369 366
f 369 364 368
f 367 365 372
f 369 371 366
f 371 373 366
f 373 384 366
f 384 392 366
f 370 367 372
f 447 367 370
f 368 371 369
f 379 371 368
f 378 370 372
f 447 370 378
f 371 380 373
f 380 371 379
f 378 372 383
f 383 372 390
f 390 372 409
f 380 382 373
f 382 384 373
f 375 403 374
f 375 404 403
f 448 404 375
f 406 377 376
f 406 376 405
f 437 405 376
f 381 378 383
f 447 378 381
f 379 382 380
f 385 382 379
f 386 381 383
f 447 381 386
f 382 387 384
f 387 382 385
f 386 383 390
f 387 391 384
f 391 392 384
f 388 387 385
f 389 386 390
f 447 386 389
f 391 387 388
f 393 391 388
f 394 389 390
f 394 447 389
f 394 390 399
f 399 390 409
f 391 396 392
f 396 391 393
f 396 400 392
f 400 401 392
f 401 411 392
f 396 393 395
f 398 394 399
f 398 447 394
f 397 396 395
f 400 396 397
f 397 407 400
f 397 410 407
f 424 410 397
f 402 398 399
f 402 447 398
f 402 399 409
f 400 407 401
f 407 410 401
f 410 411 401
f 408 402 409
f 408 447 402
f 404 435 403
f 403 435 582
f 403 578 559
f 403 582 578
f 404 436 435
f 448 436 404
f 406 405 437
f 438 406 437
f 412 408 409
f 412 447 408
f 412 409 415
f 415 409 428
f 410 413 411
f 424 413 410
f 413 416 411
f 416 417 411
f 417 430 411
f 414 412 415
f 414 447 412
f 413 424 416
f 418 414 415
f 418 447 414
f 418 415 421
f 421 415 428
f 416 419 417
f 416 424 419
f 419 422 417
f 422 423 417
f 423 430 417
f 420 418 421
f 420 447 418
f 419 424 422
f 425 420 421
f 425 447 420
f 425 421 428
f 422 426 423
f 426 422 424
f 426 429 423
f 429 430 423
f 426 424 429
f 432 429 424
f 433 432 424
f 424 444 433
f 445 444 424
f 427 425 428
f 427 447 425
f 431 427 428
f 427 431 447
f 434 428 430
f 431 428 434
f 429 432 430
f 432 433 430
f 433 434 430
f 433 431 434
f 431 433 447
f 433 444 446
f 433 446 447
f 436 439 435
f 435 439 587
f 435 587 582
f 436 440 439
f 448 440 436
f 438 437 441
f 442 438 441
f 438 442 443
f 440 450 439
f 450 449 439
f 439 449 587
f 448 450 440
f 442 441 451
f 471 451 441
f 443 442 453
f 452 442 451
f 442 452 453
f 443 453 636
f 446 444 445
f 448 446 445
f 448 445 515
f 445 520 515
f 445 525 520
f 445 529 525
f 445 624 529
f 625 624 445
f 448 447 446
f 448 455 450
f 448 460 455
f 448 465 460
f 448 470 465
f 448 475 470
f 448 480 475
f 448 485 480
f 448 490 485
f 448 495 490
f 448 500 495
f 448 505 500
f 448 510 505
f 448 515 510
f 450 455 449
f 455 454 449
f 454 585 449
f 449 585 587
f 452 451 456
f 466 456 451
f 471 466 451
f 453 452 458
f 457 452 456
f 452 457 458
f 453 458 636
f 455 459 454
f 459 464 454
f 464 567 454
f 567 580 454
f 580 585 454
f 455 460 459
f 457 456 461
f 466 461 456
f 458 457 463
f 462 457 461
f 457 462 463
f 458 463 636
f 460 465 459
f 465 464 459
f 462 461 466
f 463 462 468
f 467 462 466
f 462 467 468
f 463 468 636
f 465 469 464
f 469 474 464
f 474 484 464
f 484 514 464
f 514 567 464
f 465 470 469
f 472 467 466
f 472 466 471
f 468 467 473
f 467 472 473
f 468 473 636
f 470 474 469
f 470 475 474
f 472 471 476
f 486 476 471
f 506 486 471
f 473 472 478
f 477 472 476
f 472 477 478
f 473 478 636
f 475 479 474
f 479 484 474
f 475 480 479
f 482 477 476
f 482 476 481
f 486 481 476
f 478 477 483
f 477 482 483
f 478 483 636
f 480 484 479
f 480 485 484
f 482 481 486
f 483 482 488
f 487 482 486
f 482 487 488
f 483 488 636
f 485 489 484
f 489 504 484
f 504 514 484
f 485 490 489
f 492 487 486
f 492 486 491
f 496 491 486
f 501 496 486
f 506 501 486
f 488 487 493
f 487 492 493
f 488 493 636
f 490 494 489
f 494 499 489
f 499 504 489
f 490 495 494
f 492 491 496
f 493 492 498
f 497 492 496
f 492 497 498
f 493 498 636
f 495 499 494
f 495 500 499
f 502 497 496
f 502 496 501
f 498 497 503
f 497 502 503
f 498 503 636
f 500 504 499
f 500 505 504
f 507 502 501
f 507 501 506
f 503 502 508
f 502 507 508
f 503 508 636
f 505 510 504
f 510 509 504
f 509 514 504
f 507 506 511
f 526 511 506
f 508 507 513
f 512 507 511
f 507 512 513
f 508 513 636
f 510 515 509
f 515 514 509
f 517 512 511
f 517 511 516
f 526 516 511
f 513 512 518
f 512 517 518
f 513 518 636
f 515 520 514
f 520 519 514
f 519 524 514
f 524 528 514
f 514 528 552
f 514 552 567
f 517 516 521
f 526 521 516
f 518 517 523
f 522 517 521
f 517 522 532
f 517 532 523
f 518 523 636
f 520 524 519
f 520 525 524
f 527 522 521
f 527 521 526
f 522 527 537
f 522 537 532
f 523 532 636
f 525 528 524
f 525 529 528
f 531 527 526
f 531 526 530
f 540 530 526
f 527 531 542
f 527 542 537
f 529 533 528
f 528 533 538
f 528 538 548
f 528 548 552
f 529 534 533
f 529 623 534
f 624 623 529
f 536 531 530
f 536 530 535
f 540 535 530
f 531 536 547
f 531 547 542
f 532 537 636
f 534 539 533
f 539 538 533
f 534 622 539
f 623 622 534
f 536 535 540
f 541 536 540
f 536 541 556
f 536 556 547
f 537 542 636
f 539 543 538
f 538 543 548
f 539 544 543
f 539 621 544
f 622 621 539
f 546 541 540
f 546 540 545
f 550 545 540
f 541 546 561
f 541 561 556
f 542 547 636
f 544 548 543
f 544 549 548
f 544 620 549
f 621 620 544
f 551 546 545
f 551 545 550
f 546 551 566
f 546 566 561
f 547 556 636
f 549 552 548
f 549 553 552
f 549 619 553
f 620 619 549
f 551 550 554
f 559 554 550
f 555 551 554
f 551 555 575
f 551 575 566
f 553 557 552
f 552 557 567
f 553 558 557
f 553 618 558
f 619 618 553
f 560 555 554
f 560 554 559
f 555 560 584
f 555 584 575
f 556 561 636
f 558 562 557
f 557 562 567
f 558 563 562
f 558 617 563
f 618 617 558
f 560 559 564
f 569 564 559
f 573 569 559
f 578 573 559
f 565 560 564
f 560 565 598
f 560 598 584
f 561 566 636
f 563 568 562
f 568 567 562
f 563 616 568
f 617 616 563
f 570 565 564
f 570 564 569
f 565 570 600
f 565 599 598
f 599 565 600
f 566 575 636
f 568 571 567
f 567 571 576
f 567 576 580
f 568 572 571
f 568 615 572
f 616 615 568
f 574 570 569
f 574 569 573
f 570 574 601
f 570 601 600
f 572 577 571
f 577 576 571
f 572 614 577
f 615 614 572
f 579 574 573
f 579 573 578
f 574 579 602
f 574 602 601
f 575 584 636
f 577 580 576
f 577 581 580
f 577 612 581
f 577 613 612
f 614 613 577
f 583 579 578
f 583 578 582
f 579 583 602
f 581 585 580
f 581 586 585
f 581 611 586
f 581 612 611
f 583 582 587
f 588 583 587
f 583 588 603
f 602 583 603
f 597 584 598
f 584 597 636
f 586 589 585
f 585 628 587
f 585 589 593
f 585 593 628
f 586 590 589
f 586 611 590
f 592 588 587
f 592 587 591
f 595 591 587
f 628 595 587
f 588 592 604
f 603 588 604
f 590 594 589
f 594 593 589
f 590 610 594
f 611 610 590
f 592 591 595
f 596 592 595
f 592 596 605
f 604 592 605
f 594 628 593
f 594 609 608
f 594 608 629
f 610 609 594
f 594 629 628
f 627 596 595
f 629 627 595
f 629 595 628
f 605 596 606
f 596 607 606
f 627 607 596
f 597 598 636
f 598 599 636
f 636 599 600
f 601 636 600
f 636 601 602
f 636 602 603
f 636 603 604
f 636 604 605
f 605 606 629
f 636 605 629
f 607 627 606
f 606 627 629
f 609 629 608
f 609 610 629
f 610 611 636
f 636 629 610
f 611 612 636
f 612 613 636
f 613 614 636
f 614 615 636
f 615 616 636
f 616 617 636
f 617 618 636
f 618 619 635
f 618 635 636
f 619 620 635
f 620 621 635
f 621 622 635
f 622 623 635
f 624 635 623
f 625 635 624
f 626 635 625
f 634 635 626
f 634 630 631
f 634 631 632
f 636 632 633
f 634 632 636
f 635 634 636
