# Supplementary material for: Viewpoint Planning for Range Sensors Using Feature Cluster Constrained Spaces for Robot Vision Systems
Source: Sensors (Basel). 2023 Sep 18;23(18):7964. doi: 10.3390/s23187964 (PMC10537344; doi:10.3390/s23187964)
Supplement: Supplementary file 1 [file sensors-23-07964-s001.zip › Academic Example Synthetic/6_GC-Spaces/G2/render/vx2_hull_render_gcs_G2_s1.obj]

# Generated with PyMesh
v 100.0864685743494 275 33.54722643079549
v 100.0864685743494 201.4490475776024 33.54722643079549
v 100.0864685743494 175 33.54722643079549
v 100.933746537055 275 33.23884247222094
v 100.933746537055 175 33.23884247222095
v 106.69873046875 175 45
v 106.69873046875 275 45
v 123.9411904329229 250 24.86481772757539
v 123.9411904329229 244.0817480145209 24.86481772757539
v 123.9411904329229 200 24.86481772757539
v 128.349365234375 200 32.5
v 128.349365234375 250 32.5
v 145.7317091087036 200 16.93371754036946
v 145.7317091087036 250 16.93371754036944
v 171.6506343106083 200 7.500000262703999
v 171.6506343106084 250 7.500000262703983
v 171.6506470140782 180.7692274146301 7.499995639019081
v 171.6506470140783 269.23077258537 7.499995639019053
v 171.6506480727001 175 7.499995253712246
v 171.6506480727001 275 7.499995253712214
v 192.2567156782913 300 0
v 192.2567156782913 276.6504337295388 0
v 192.2567156782913 270.6271005607638 -6.155703118110311e-17
v 192.2567156782913 270.4459744997528 -9.526152353434319e-17
v 192.2567156782913 270.2399383153926 -1.310427394884436e-16
v 192.2567156782913 270.0070565448398 -1.689931976235565e-16
v 192.2567156782913 269.7452925519511 -2.092010100942158e-16
v 192.2567156782913 269.4525034117951 -2.517472843409527e-16
v 192.2567156782913 269.1264808850157 -2.967020272956338e-16
v 192.2567156782913 268.7649598316569 -3.441202553094966e-16
v 192.2567156782913 268.3656716075593 -3.940362232982449e-16
v 192.2567156782913 267.9263925694243 -4.464573780113036e-16
v 192.2567156782913 267.4450031491288 -5.013570232000098e-16
v 192.2567156782913 266.9195860635969 -5.586656063982185e-16
v 192.2567156782913 266.3485248169254 -6.182613904816582e-16
v 192.2567156782913 265.7306305656606 -6.799599672195948e-16
v 192.2567156782913 265.0652781698747 -7.435044122073345e-16
v 192.2567156782913 264.3526064292051 -8.085526304825943e-16
v 192.2567156782913 263.5936567872162 -8.746689825944295e-16
v 192.2567156782913 262.790594869874 -9.413151641101982e-16
v 192.2567156782913 261.9468927255103 -1.007844969571784e-15
v 192.2567156782913 261.0675013817614 -1.073502491101366e-15
v 192.2567156782913 260.1589695672811 -1.137428541238029e-15
v 192.2567156782913 259.2295493956975 -1.19867052660411e-15
v 192.2567156782913 258.28916610151 -1.256204792634048e-15
v 192.2567156782913 257.3492945943722 -1.308966342135229e-15
v 192.2567156782913 256.4227649574278 -1.355885395318661e-15
v 192.2567156782913 185.014610712923 -1.355885395318666e-15
v 192.2567156782913 184.6155390190398 -1.395935113250387e-15
v 192.2567156782913 184.1603086369823 -1.428178870323293e-15
v 192.2567156782913 183.6531550605062 -1.451824089161474e-15
v 192.2567156782913 183.0999171410883 -1.466264660926146e-15
v 192.2567156782913 182.5078872147812 -1.471121607949121e-15
v 192.2567156782913 181.8855153957026 -1.466264660926146e-15
v 192.2567156782913 181.2420720017324 -1.451824089161475e-15
v 192.2567156782913 180.5872122385309 -1.428178870323293e-15
v 192.2567156782913 179.9305644048174 -1.395935113250388e-15
v 192.2567156782913 174.7705194658286 -8.085526304825975e-16
v 192.2567156782913 179.2813121648246 -1.355885395318666e-15
v 192.2567156782913 175.1164579503647 -8.746689825944328e-16
v 192.2567156782913 178.6478729038057 -1.308966342135234e-15
v 192.2567156782913 175.5031975900446 -9.413151641102017e-16
v 192.2567156782913 178.0375899291705 -1.256204792634052e-15
v 192.2567156782913 175.93130496146 -1.007844969571788e-15
v 192.2567156782913 177.4566086237443 -1.198670526604114e-15
v 192.2567156782913 176.4005507311221 -1.07350249110137e-15
v 192.2567156782913 176.9097512055222 -1.137428541238033e-15
v 192.2567156782913 159.4841445799997 -1.666646746441355e-16
v 202.9743417172922 300 -3.900896860192709
v 210 200 -6.458027351224146
v 210 200 -4.898587198582435e-15
v 210.0332213595946 198.6891730166999 -6.470118937258411
v 210.0332213595946 201.3108269833001 -6.470118937258412
v 210.0513458251953 197.9740295410156 -6.476715703249075
v 210.0513458251953 197.9740295410156 -4.89230009653144e-15
v 210.0513458251953 202.0259704589844 -6.476715703249077
v 210.0513458251953 202.0259704589844 -4.89230009653144e-15
v 210.1052618648848 197.2660213224534 -6.49633953684557
v 210.151574065608 203.3421357106032 -6.513195799392179
v 210.2052307128906 195.9532623291016 -6.532725221873568
v 210.2052307128906 195.9532623291016 -4.873454036971505e-15
v 210.2052307128906 204.0467376708984 -6.532725221873568
v 210.2052307128906 204.0467376708984 -4.873454036971505e-15
v 210.3740696712397 194.6275847104832 -6.594177577097163
v 210.3740696712397 205.3724152895168 -6.594177577097165
v 210.4612731933594 193.9428863525391 -6.625917063471878
v 210.4612731933594 193.9428863525391 -4.842098147813572e-15
v 210.4612731933594 206.0571136474609 -6.625917063471878
v 210.4612731933594 206.0571136474609 -4.842098147813572e-15
v 210.5803567060448 206.7215387622192 -6.669259917481222
v 210.7012920970189 192.6037035890153 -6.713276800065163
v 210.8188018798828 191.9480590820312 -6.7560468632627
v 210.8188018798828 191.9480590820312 -4.798312897187629e-15
v 210.8188018798828 208.0519409179688 -6.756046863262702
v 210.8188018798828 208.0519409179688 -4.798312897187629e-15
v 211.1335544539061 190.5916865251729 -6.870607431365842
v 211.1335544539061 209.4083134748271 -6.870607431365846
v 211.2769165039062 189.9738922119141 -6.922786950289284
v 211.2769165039062 189.9738922119141 -4.742210093442714e-15
v 211.2769165039062 210.0261077880859 -6.922786950289286
v 211.2769165039062 210.0261077880859 -4.742210093442714e-15
v 211.6708629088942 188.5971122245227 -7.066171715601083
v 211.6708629088942 211.4028877754773 -7.066171715601087
v 211.8344268798828 188.0254821777344 -7.125704132439312
v 211.8344268798828 188.0254821777344 -4.673934155696334e-15
v 211.8344268798828 211.9745178222656 -7.125704132439314
v 211.8344268798828 211.9745178222656 -4.673934155696334e-15
v 212.0184430381852 187.4871241828759 -7.192680536685407
v 212.3129234299085 213.3744081666515 -7.299862633847731
v 212.4899139404297 186.1077880859375 -7.364281911425021
v 212.4899139404297 186.1077880859375 -4.59366041976857e-15
v 212.4899139404297 213.8922119140625 -7.364281911425024
v 212.4899139404297 213.8922119140625 -4.59366041976857e-15
v 213.0591131125396 184.6828261250698 -7.571453467441984
v 213.0591131125396 215.3171738749302 -7.571453467441987
v 213.2416839599609 184.2257690429688 -7.637903821548118
v 213.2416839599609 184.2257690429688 -4.501595138182079e-15
v 213.2416839599609 215.7742309570312 -7.637903821548122
v 213.2416839599609 215.7742309570312 -4.501595138182079e-15
v 213.435576844726 183.8037761376877 -7.708475060238616
v 213.9084854357433 217.2254729268022 -7.880599710897659
v 214.0687143139794 163.0836635290554 -2.6611739894395e-15
v 214.0878143310547 182.3842315673828 -7.945870090934859
v 214.0878143310547 182.3842315673828 -4.397973786096198e-15
v 214.0878143310547 217.6157684326172 -7.945870090934863
v 214.0878143310547 217.6157684326172 -4.397973786096198e-15
v 214.2741930228202 217.9725684249857 -8.013706387038972
v 214.2741930228202 182.0274315750143 -8.013706387038969
v 215.0261383056641 180.5879211425781 -8.287392087791027
v 215.0261383056641 180.5879211425781 -4.283063178889311e-15
v 215.0261383056641 219.4120788574219 -8.28739208779103
v 215.0261383056641 219.4120788574219 -4.283063178889311e-15
v 215.8226530516271 163.3731067766501 -2.674073794879497e-15
v 215.9112794968436 179.0842833237551 -8.609557134503312
v 215.9112794968436 220.9157166762449 -8.609557134503319
v 216.0542297363281 178.8414459228516 -8.6615867666569
v 216.0542297363281 178.8414459228516 -4.157158084027064e-15
v 216.0542297363281 221.1585540771484 -8.661586766656907
v 216.0542297363281 221.1585540771484 -4.157158084027064e-15
v 216.1976716978818 221.3762016615998 -8.713795371007205
v 217.0610684709478 177.3137477782608 -9.028046096764704
v 217.1694641113281 177.1492767333984 -9.067498883387373
v 217.1694641113281 177.1492767333984 -4.02058122106236e-15
v 217.1694641113281 222.8507232666016 -9.067498883387376
v 217.1694641113281 222.8507232666016 -4.02058122106236e-15
v 217.7949210182155 163.6985797439341 -2.676188351862927e-15
v 218.3067716537652 175.6004690392073 -9.481444976040908
v 218.3067716537652 224.3995309607927 -9.481444976040912
v 218.3689727783203 175.5157623291016 -9.504084333916857
v 218.3689727783203 175.5157623291016 -3.873684108668309e-15
v 218.3689727783203 224.4842376708984 -9.504084333916865
v 218.3689727783203 224.4842376708984 -3.873684108668309e-15
v 219.6456732313522 173.9500047976138 -9.968765296894631
v 219.6456732313522 226.0499952023862 -9.968765296894638
v 219.6496734619141 173.9450988769531 -9.970221261749362
v 219.6496734619141 173.9450988769531 -3.716842829473493e-15
v 219.6496734619141 226.0549011230469 -9.970221261749366
v 219.6496734619141 226.0549011230469 -3.716842829473493e-15
v 219.7314898728375 226.1454589647877 -10
v 219.7314898728375 225.8199077217798 -10
v 219.7314898728375 225.490890519113 -10
v 219.7314898728375 224.89315689287 -10
v 219.7314898728375 224.6201822043736 -10
v 219.7314898728375 223.2475510943203 -10
v 219.7314898728375 222.3276360996688 -10
v 219.7314898728375 220.7758413158009 -10
v 219.7314898728375 218.92031083109 -10
v 219.7314898728375 217.9169227979351 -10
v 219.7314898728375 216.8556232917788 -10
v 219.7314898728375 214.8691127958039 -10
v 219.7314898728375 214.4324492633793 -10
v 219.7314898728375 212.5093752998453 -10
v 219.7314898728375 204.559925515133 -10
v 219.7314898728375 202.7548861069022 -10
v 219.7314898728375 200.860747074986 -10
v 219.7314898728375 198.8680998216331 -10
v 219.7314898728375 194.5432145638639 -10
v 219.7314898728375 189.6752589541645 -10
v 219.7314898728375 184.1247092045625 -10
v 219.7314898728375 182.5187050411011 -10
v 219.7314898728375 174.3316421790058 -10
v 219.7314898728375 174.1648727013113 -10
v 219.7314898728375 174.0076642094753 -10
v 219.7314898728375 173.9286193603446 -10
v 219.7314898728375 173.8545410352123 -10
v 220.0044714311018 164.0632101802786 -2.66569644640089e-15
v 221.0082855224609 172.4413299560547 -10
v 221.0082855224609 172.4413299560547 -3.550460571160804e-15
v 221.0082855224609 227.5586700439453 -10
v 221.0082855224609 227.5586700439453 -3.550460571160804e-15
v 222.4413299560547 171.0082855224609 -10
v 222.4413299560547 171.0082855224609 -3.374964450093896e-15
v 222.4413299560547 228.9917144775391 -10
v 222.4413299560547 228.9917144775391 -3.374964450093896e-15
v 222.4702638003765 164.4701268735118 -2.640566352316181e-15
v 223.9450988769531 169.6496734619141 -10
v 223.9450988769531 169.6496734619141 -3.190804876042471e-15
v 223.9450988769531 230.3503265380859 -10
v 223.9450988769531 230.3503265380859 -3.190804876042471e-15
v 225.2103930316373 164.9223159303481 -2.598557011654718e-15
v 225.5157623291016 168.3689727783203 -10
v 225.5157623291016 168.3689727783203 -2.998454493391097e-15
v 225.5157623291016 231.6310272216797 -10
v 225.5157623291016 231.6310272216797 -2.998454493391097e-15
v 226.0975850600644 300 -12.31706915665593
v 227.1492767333984 167.1694641113281 -10
v 227.1492767333984 167.1694641113281 -2.798407122348023e-15
v 227.1492767333984 232.8305358886719 -10
v 227.1492767333984 232.8305358886719 -2.798407122348023e-15
v 228.2410839394567 165.4224548462554 -2.537238490961691e-15
v 228.8414459228516 166.0542297363281 -10
v 228.8414459228516 166.0542297363281 -2.591176276637523e-15
v 228.8414459228516 233.9457702636719 -10
v 228.8414459228516 233.9457702636719 -2.591176276637523e-15
v 229.5482344838101 165.6381669977302 -2.504619295769383e-15
v 230.5879211425781 165.0261383056641 -10
v 230.5879211425781 165.0261383056641 -1.728274748494694
v 230.5879211425781 234.9738616943359 -10
v 230.5879211425781 234.9738616943359 -2.37729389295047e-15
v 231.7557438412867 164.4161123206451 -3.498770131362119
v 232.3842315673828 164.0878143310547 -10
v 232.3842315673828 164.0878143310547 -4.451598517445465
v 232.3842315673828 235.9121856689453 -10
v 232.3842315673828 235.9121856689453 -2.157309060394925e-15
v 233.482607371853 163.5831441088313 -5.964449917700717
v 234.2257690429688 163.2416839599609 -10
v 234.2257690429688 163.2416839599609 -6.988046004020143
v 234.2257690429688 236.7583160400391 -10
v 234.2257690429688 236.7583160400391 -1.931786538188467e-15
v 235.9433800526952 162.5555865120348 -9.126427366096312
v 236.1077880859375 162.4899139404297 -10
v 236.1077880859375 162.4899139404297 -9.331111122820108
v 236.1077880859375 237.5100860595703 -10
v 236.1077880859375 237.5100860595703 -1.70130506159231e-15
v 236.7061593539913 162.2853846438698 -10
v 236.7765108199371 162.2969943747796 -10
v 238.0254821777344 238.1655731201172 -10
v 238.0254821777344 238.1655731201172 -1.466456388999227e-15
v 238.6942702296396 162.613472082772 -10
v 239.9738922119141 238.7230834960938 -10
v 239.9738922119141 238.7230834960938 -1.22784329023031e-15
v 241.9480590820312 239.1811981201172 -10
v 241.9480590820312 239.1811981201172 -9.860783818646589e-16
v 243.9428863525391 239.5387268066406 -10
v 243.9428863525391 239.5387268066406 -7.417821684756979e-16
v 245.9532623291016 239.7947692871094 -10
v 245.9532623291016 239.7947692871094 -4.955818250213092e-16
v 246.4649193690083 163.8958212746455 -10
v 247.1476839023875 164.0084943000151 -10
v 247.3458580879811 164.0411979393364 -10
v 247.9740295410156 239.9486541748047 -10
v 247.9740295410156 239.9486541748047 -2.481093704290426e-16
v 249.7821726812499 164.4432500708629 -10
v 250 240 -10
v 250 240 2.963162649665806e-30
v 250.0189414717311 164.4823227740167 -10
v 252.0259704589844 239.9486541748047 -10
v 252.0259704589844 239.9486541748047 2.481093704290426e-16
v 252.3204070335107 164.8621214819934 -10
v 254.0467376708984 239.7947692871094 -10
v 254.0467376708984 239.7947692871094 4.955818250213092e-16
v 254.4799312292277 165.2184963558992 -10
v 256.0570983886719 239.5387268066406 -10
v 256.0570983886719 239.5387268066406 7.417821684756979e-16
v 256.4593194938121 165.5451443483603 -10
v 258.0519409179688 239.1811981201172 -10
v 258.0519409179688 239.1811981201172 9.860783818646589e-16
v 258.4749319234102 165.8777702234793 -10
v 258.8933788131801 165.9468243039447 -10
v 260.0260925292969 238.7230834960938 -10
v 260.0260925292969 238.7230834960938 1.22784329023031e-15
v 260.3911258102631 166.193989581503 -10
v 261.9745178222656 238.1655731201172 -10
v 261.9745178222656 238.1655731201172 1.466456388999227e-15
v 263.7719569546267 166.7519102916108 -10
v 263.8922119140625 237.5100860595703 -10
v 263.8922119140625 237.5100860595703 1.70130506159231e-15
v 265.7742309570312 236.7583160400391 -10
v 265.7742309570312 236.7583160400391 1.931786538188467e-15
v 267.6157531738281 235.9121856689453 -10
v 267.6157531738281 235.9121856689453 2.157309060394925e-15
v 269.4120788574219 234.9738616943359 -10
v 269.4120788574219 234.9738616943359 2.37729389295047e-15
v 271.1585693359375 233.9457702636719 -10
v 271.1585693359375 233.9457702636719 2.591176276637523e-15
v 272.8507385253906 232.8305358886719 -10
v 272.8507385253906 232.8305358886719 2.798407122348023e-15
v 274.4842529296875 231.6310272216797 -10
v 274.4842529296875 231.6310272216797 2.998454493391097e-15
v 274.6101986022893 168.5404880756464 -10
v 274.635008839378 168.5445823780541 -10
v 274.6883716196608 168.5533885558837 -10
v 274.7016180397352 168.5555745426362 -10
v 274.7160145236659 168.5579503183537 -10
v 276.0549011230469 169.6496734619141 -10
v 276.0549011230469 169.6496734619141 -8.079465121927967
v 276.0549011230469 230.3503265380859 -10
v 276.0549011230469 230.3503265380859 3.190804876042471e-15
v 277.0308527392024 170.5314087894493 -6.48997129600286
v 277.4809351436334 170.9380411979822 -5.756939871946425
v 277.5586853027344 171.0082855224609 -10
v 277.5586853027344 171.0082855224609 -5.63031126064037
v 277.5586853027344 228.9917144775391 -10
v 277.5586853027344 228.9917144775391 3.374964450093896e-15
v 278.1970479575774 171.6466617719257 -4.454685664308832
v 278.99169921875 172.4413299560547 -10
v 278.99169921875 172.4413299560547 -2.991234825347281
v 278.99169921875 227.5586700439453 -10
v 278.99169921875 227.5586700439453 3.550460571160804e-15
v 279.3086452822573 172.7921391780129 -2.332866553383681
v 280.3503112792969 173.9450988769531 -10
v 280.3503112792969 173.9450988769531 -0.1690919513424398
v 280.3503112792969 226.0549011230469 -10
v 280.3503112792969 226.0549011230469 3.716842829473493e-15
v 280.4225458643283 174.0336859454856 3.725688842366804e-15
v 281.6310424804688 175.5157623291016 -10
v 281.6310424804688 175.5157623291016 3.873684108668309e-15
v 281.6310424804688 224.4842376708984 -10
v 281.6310424804688 224.4842376708984 3.873684108668309e-15
v 281.7630011868293 174.2548942086207 3.845856381194609e-15
v 282.8305358886719 177.1492767333984 -10
v 282.8305358886719 177.1492767333984 4.02058122106236e-15
v 282.8305358886719 222.8507232666016 -10
v 282.8305358886719 222.8507232666016 4.02058122106236e-15
v 283.0898400811169 174.4738554245139 3.959859840364207e-15
v 283.9457702636719 178.8414459228516 -10
v 283.9457702636719 178.8414459228516 4.157158084027064e-15
v 283.9457702636719 221.1585540771484 -10
v 283.9457702636719 221.1585540771484 4.157158084027064e-15
v 284.3196219994165 174.6767998402028 4.06035114959273e-15
v 284.973876953125 180.5879211425781 -10
v 284.973876953125 180.5879211425781 4.283063178889311e-15
v 284.973876953125 219.4120788574219 -10
v 284.973876953125 219.4120788574219 4.283063178889311e-15
v 285.4501976707409 174.8633727728462 4.14729218056871e-15
v 285.9121704101562 182.3842315673828 -10
v 285.9121704101562 182.3842315673828 4.397973786096198e-15
v 285.9121704101562 217.6157684326172 -10
v 285.9121704101562 217.6157684326172 4.397973786096198e-15
v 286.4799744890142 175.0333114030737 4.220715292264326e-15
v 286.75830078125 184.2257690429688 -10
v 286.75830078125 184.2257690429688 4.501595138182079e-15
v 286.75830078125 215.7742309570312 -10
v 286.75830078125 215.7742309570312 4.501595138182079e-15
v 287.4080240996552 175.1864625294313 4.280717795857688e-15
v 287.5100708007812 186.1077880859375 -10
v 287.5100708007812 186.1077880859375 4.59366041976857e-15
v 287.5100708007812 213.8922119140625 -10
v 287.5100708007812 213.8922119140625 4.59366041976857e-15
v 288.1655578613281 188.0254821777344 -10
v 288.1655578613281 188.0254821777344 4.673934155696334e-15
v 288.1655578613281 211.9745178222656 -10
v 288.1655578613281 211.9745178222656 4.673934155696334e-15
v 288.2338685392342 175.3227472761382 4.327455466160252e-15
v 288.7230834960938 189.9738922119141 -10
v 288.7230834960938 189.9738922119141 4.742210093442714e-15
v 288.7230834960938 210.0261077880859 -10
v 288.7230834960938 210.0261077880859 4.742210093442714e-15
v 288.9575591867543 175.442174122 4.361138503574294e-15
v 289.1811828613281 191.9480590820312 -10
v 289.1811828613281 191.9480590820312 4.798312897187629e-15
v 289.1811828613281 208.0519409179688 -10
v 289.1811828613281 208.0519409179688 4.798312897187629e-15
v 289.5387268066406 193.9428863525391 -10
v 289.5387268066406 193.9428863525391 4.842098147813572e-15
v 289.5387268066406 206.0571136474609 -10
v 289.5387268066406 206.0571136474609 4.842098147813572e-15
v 289.5795979059504 175.5448258869387 4.382025527192293e-15
v 289.7947692871094 195.9532623291016 -10
v 289.7947692871094 195.9532623291016 4.873454036971505e-15
v 289.7947692871094 204.0467376708984 -10
v 289.7947692871094 204.0467376708984 4.873454036971505e-15
v 289.9486694335938 197.9740295410156 -10
v 289.9486694335938 197.9740295410156 4.89230009653144e-15
v 289.9486694335938 202.0259704589844 -10
v 289.9486694335938 202.0259704589844 4.89230009653144e-15
v 290 200 -10
v 290 200 4.898587198582435e-15
v 290.1008738942858 175.6308493105158 4.390415685477255e-15
v 290.5227224544038 175.7004647506751 4.386646558372672e-15
v 290.8467485808022 175.7539370711827 4.37108688037385e-15
v 290.8881243532757 159.4841445799996 -35.89889692143959
v 290.8881243532757 300 -35.8988969214396
v 291.0748932493043 175.7915865810289 4.344131389322483e-15
v 291.2093115538011 175.8137689239778 4.306195388927638e-15
v 292.2510765721202 300 -1.291487237979974
v 292.3019395350727 175.9940795497276 3.770962044740636e-15
v 292.3019395350727 209.0139494891835 3.770962044740634e-15
v 292.3019395350727 223.0193953507272 3.770962044740634e-15
v 292.3019395350727 224.9641628621741 3.746889201071615e-15
v 292.3019395350727 227.6200572042501 3.676168124475865e-15
v 292.3019395350727 230.8709364505748 3.56311929055085e-15
v 292.3019395350727 234.5749438803182 3.414208997040621e-15
v 292.3019395350727 238.5803324630236 3.237216487686602e-15
v 292.3019395350727 242.7412398220044 3.040297744332638e-15
v 292.3019395350727 246.9282052272839 2.831263100269105e-15
v 292.3019395350727 251.0353579184394 2.617001865839057e-15
v 292.3019395350727 254.9825051532783 2.403199720199711e-15
v 292.3019395350727 258.713855346248 2.19426389783562e-15
v 292.3019395350727 262.1952452515968 1.993372140470004e-15
v 292.3019395350727 265.4095321048918 1.802658320795724e-15
v 292.3019395350727 268.3528635826833 1.623383061278784e-15
v 292.3019395350727 271.0308977240917 1.456128961970371e-15
v 292.3019395350727 273.4553620510246 1.300993375891198e-15
v 292.3019395350727 275.6419762907506 1.157716504326215e-15
v 292.3019395350727 277.6084700912089 1.025805280395035e-15
v 292.3019395350727 279.3731892339991 9.046289700180378e-16
v 292.3019395350727 280.9543770975374 7.934767306088642e-16
v 292.3019395350727 282.3694788099382 6.916103394862284e-16
v 292.3019395350727 283.6348752782376 5.982934258765585e-16
v 292.3019395350727 284.7656833758202 5.128140134799826e-16
v 292.3019395350727 285.7756795350193 4.344974559267773e-16
v 292.3019395350727 286.6773579479137 3.627125871641269e-16
v 292.3019395350727 287.4819429057974 2.968764445623548e-16
v 292.3019395350727 288.1994671474864 2.36454539666295e-16
v 292.3019395350727 288.8388920841317 1.809592904383843e-16
v 292.3019395350727 289.4081974616582 1.299478135339777e-16
v 292.3019395350727 289.914459108179 8.301954335714379e-17
v 292.3019395350727 290.3639761849192 3.981239336680861e-17
v 292.3019395350727 290.7623274420872 4.5621210489083e-31
v 292.3019395350727 291.1144590464284 -3.671168300423272e-17
v 292.3019395350727 291.424764448229 -7.058740302816193e-17
v 292.3019395350727 298.3317162261071 0
v 292.3019395350727 300 0
f 2 1 4
f 2 7 1
f 1 7 4
f 5 3 2
f 3 6 2
f 5 2 4
f 6 7 2
f 5 6 3
f 9 5 4
f 4 7 20
f 9 4 8
f 8 4 14
f 20 14 4
f 19 6 5
f 9 10 5
f 13 5 10
f 13 19 5
f 11 7 6
f 11 6 19
f 12 7 11
f 7 12 20
f 8 12 9
f 14 12 8
f 9 11 10
f 9 12 11
f 10 11 13
f 11 15 13
f 15 11 17
f 11 19 17
f 14 16 12
f 18 12 16
f 20 12 18
f 13 15 19
f 14 20 16
f 19 15 17
f 16 20 18
f 69 22 21
f 22 423 21
f 424 69 21
f 21 423 424
f 22 69 23
f 23 422 22
f 422 423 22
f 23 69 24
f 24 247 23
f 247 422 23
f 24 69 25
f 25 245 24
f 245 247 24
f 25 69 26
f 26 243 25
f 243 245 25
f 26 69 27
f 27 241 26
f 241 243 26
f 27 69 28
f 28 238 27
f 238 241 27
f 28 69 29
f 29 234 28
f 234 238 28
f 29 69 30
f 30 229 29
f 229 234 29
f 30 69 31
f 31 224 30
f 224 229 30
f 31 69 32
f 32 219 31
f 219 224 31
f 32 69 33
f 33 214 32
f 214 219 32
f 33 69 34
f 34 209 33
f 209 214 33
f 34 69 35
f 35 204 34
f 204 209 34
f 35 69 36
f 36 199 35
f 199 204 35
f 36 69 37
f 37 194 36
f 194 199 36
f 37 69 38
f 38 190 37
f 190 194 37
f 38 69 39
f 39 158 38
f 158 190 38
f 39 69 40
f 40 152 39
f 152 158 39
f 40 69 41
f 41 145 40
f 145 152 40
f 69 42 41
f 42 139 41
f 139 145 41
f 69 43 42
f 43 132 42
f 132 139 42
f 69 44 43
f 44 126 43
f 126 132 43
f 69 45 44
f 45 119 44
f 119 126 44
f 69 46 45
f 46 113 45
f 113 119 45
f 69 47 46
f 101 46 47
f 101 107 46
f 107 113 46
f 69 48 47
f 48 101 47
f 69 49 48
f 49 95 48
f 48 95 101
f 69 50 49
f 50 89 49
f 49 89 95
f 69 51 50
f 51 83 50
f 50 83 89
f 52 51 69
f 52 77 51
f 51 77 83
f 53 52 69
f 53 71 52
f 52 71 77
f 54 53 69
f 54 71 53
f 55 54 69
f 55 75 54
f 75 71 54
f 56 55 69
f 56 81 55
f 81 75 55
f 57 56 69
f 57 87 56
f 87 81 56
f 59 57 69
f 59 93 57
f 93 87 57
f 60 69 58
f 58 150 60
f 58 69 68
f 68 122 58
f 122 156 58
f 156 150 58
f 61 59 69
f 61 99 59
f 99 93 59
f 69 60 62
f 150 62 60
f 63 61 69
f 63 105 61
f 105 99 61
f 69 62 64
f 143 64 62
f 150 143 62
f 65 63 69
f 65 111 63
f 111 105 63
f 69 64 66
f 137 66 64
f 143 137 64
f 67 65 69
f 67 117 65
f 117 111 65
f 69 66 67
f 130 67 66
f 137 130 66
f 124 117 67
f 130 124 67
f 68 69 74
f 68 74 78
f 68 78 80
f 68 80 84
f 68 84 86
f 68 86 91
f 92 68 91
f 68 92 96
f 68 96 98
f 68 98 102
f 104 68 102
f 68 104 108
f 68 108 110
f 68 110 114
f 116 68 114
f 68 116 120
f 68 120 123
f 122 68 217
f 68 123 128
f 129 68 128
f 68 129 134
f 136 68 134
f 68 136 141
f 142 68 141
f 68 142 147
f 68 147 149
f 68 149 153
f 155 68 153
f 68 155 185
f 185 382 68
f 217 68 220
f 220 68 222
f 222 68 225
f 225 68 227
f 227 68 230
f 230 68 232
f 232 68 235
f 68 382 235
f 72 69 70
f 70 69 73
f 74 69 72
f 73 69 76
f 76 69 79
f 79 69 82
f 82 69 85
f 85 69 88
f 88 69 90
f 90 69 94
f 94 69 97
f 97 69 100
f 100 69 103
f 103 69 106
f 106 69 109
f 109 69 112
f 112 69 115
f 115 69 118
f 118 69 121
f 121 69 125
f 125 69 127
f 127 69 131
f 131 69 135
f 135 69 138
f 138 69 140
f 140 69 144
f 144 69 148
f 148 69 151
f 151 69 154
f 154 69 157
f 157 69 159
f 159 69 382
f 382 69 205
f 205 69 424
f 71 72 70
f 71 70 73
f 71 75 72
f 77 71 73
f 72 75 74
f 77 73 76
f 75 81 74
f 74 81 78
f 77 76 79
f 83 77 79
f 81 80 78
f 83 79 82
f 81 84 80
f 81 87 84
f 83 82 85
f 89 83 85
f 84 87 86
f 89 85 88
f 87 91 86
f 87 93 91
f 95 89 88
f 95 88 90
f 95 90 94
f 91 93 92
f 93 96 92
f 93 99 96
f 95 94 97
f 101 95 97
f 96 99 98
f 101 97 100
f 99 102 98
f 99 105 102
f 101 100 103
f 107 101 103
f 102 105 104
f 107 103 106
f 105 111 104
f 104 111 108
f 107 106 109
f 113 107 109
f 111 110 108
f 113 109 112
f 111 114 110
f 111 117 114
f 113 112 115
f 119 113 115
f 114 117 116
f 119 115 118
f 117 124 116
f 116 124 120
f 119 118 121
f 126 119 121
f 124 123 120
f 126 121 125
f 133 188 122
f 133 122 217
f 122 188 156
f 124 130 123
f 123 130 128
f 132 126 125
f 132 125 127
f 132 127 131
f 130 129 128
f 130 134 129
f 130 137 134
f 132 131 135
f 139 132 135
f 146 192 133
f 146 133 217
f 133 192 188
f 134 137 136
f 139 135 138
f 137 141 136
f 137 143 141
f 145 139 138
f 145 138 140
f 145 140 144
f 141 143 142
f 143 147 142
f 143 150 147
f 145 144 148
f 152 145 148
f 186 197 146
f 186 146 217
f 146 197 192
f 147 150 149
f 152 148 151
f 150 153 149
f 150 156 153
f 152 151 154
f 158 152 154
f 153 156 155
f 158 154 157
f 156 187 155
f 155 187 185
f 156 188 187
f 158 157 189
f 157 159 189
f 190 158 189
f 159 160 189
f 160 159 382
f 189 160 161
f 382 161 160
f 161 162 193
f 162 161 382
f 189 161 193
f 162 163 203
f 163 162 382
f 162 203 193
f 163 164 208
f 164 163 382
f 163 208 203
f 164 165 208
f 165 164 382
f 165 166 218
f 166 165 382
f 165 218 208
f 167 237 166
f 167 166 382
f 166 237 218
f 167 168 237
f 168 167 382
f 168 169 237
f 169 168 382
f 169 170 237
f 170 169 382
f 171 246 170
f 171 170 382
f 170 246 237
f 172 251 171
f 172 171 382
f 251 246 171
f 173 266 172
f 173 172 382
f 266 251 172
f 174 266 173
f 174 173 382
f 175 266 174
f 175 174 382
f 176 266 175
f 176 175 382
f 176 177 266
f 177 176 382
f 177 178 266
f 178 177 382
f 178 179 266
f 179 178 382
f 179 180 266
f 382 180 179
f 181 191 180
f 181 180 382
f 191 284 180
f 180 284 266
f 182 191 181
f 182 181 382
f 183 191 182
f 183 182 382
f 184 187 183
f 184 183 382
f 187 191 183
f 185 187 184
f 185 184 382
f 195 202 186
f 195 186 217
f 186 202 197
f 188 191 187
f 188 192 191
f 194 190 189
f 194 189 193
f 192 196 191
f 191 196 303
f 191 303 284
f 192 197 196
f 194 193 198
f 203 198 193
f 199 194 198
f 200 207 195
f 200 195 217
f 195 207 202
f 197 201 196
f 201 206 196
f 196 206 303
f 197 202 201
f 204 199 198
f 204 198 203
f 200 212 207
f 210 212 200
f 210 200 217
f 202 207 201
f 207 206 201
f 204 203 208
f 209 204 208
f 382 205 383
f 205 386 383
f 386 205 424
f 207 212 206
f 212 211 206
f 206 211 318
f 206 318 303
f 214 209 208
f 214 208 213
f 218 213 208
f 210 215 212
f 215 210 217
f 212 216 211
f 216 221 211
f 211 221 318
f 212 215 217
f 212 217 216
f 214 213 218
f 219 214 218
f 217 220 216
f 220 222 216
f 222 221 216
f 219 218 223
f 237 223 218
f 224 219 223
f 222 225 221
f 225 226 221
f 226 338 221
f 221 328 318
f 221 338 328
f 224 223 228
f 237 228 223
f 229 224 228
f 225 227 226
f 227 230 226
f 230 231 226
f 231 236 226
f 226 236 239
f 226 239 338
f 229 228 233
f 237 233 228
f 234 229 233
f 230 232 231
f 232 235 231
f 231 235 236
f 234 233 237
f 238 234 237
f 235 382 236
f 239 236 382
f 238 237 240
f 242 240 237
f 246 242 237
f 241 238 240
f 239 248 338
f 248 239 382
f 241 240 242
f 243 241 242
f 245 243 242
f 245 242 244
f 246 244 242
f 245 244 246
f 247 245 246
f 247 246 251
f 252 247 251
f 247 252 422
f 248 249 338
f 249 248 382
f 249 250 357
f 250 249 382
f 249 357 338
f 250 253 362
f 253 250 382
f 250 362 357
f 252 251 254
f 266 254 251
f 255 252 254
f 252 255 421
f 422 252 421
f 253 256 362
f 253 382 256
f 255 254 257
f 263 257 254
f 266 263 254
f 258 255 257
f 255 258 420
f 421 255 420
f 256 259 366
f 256 382 259
f 256 366 362
f 258 257 260
f 263 260 257
f 261 258 260
f 258 261 419
f 420 258 419
f 259 262 366
f 259 382 262
f 261 260 263
f 264 261 263
f 261 264 418
f 419 261 418
f 262 265 366
f 265 262 382
f 267 264 263
f 267 263 266
f 264 267 417
f 418 264 417
f 268 364 265
f 265 382 268
f 265 364 366
f 267 266 270
f 276 270 266
f 284 276 266
f 271 267 270
f 267 271 416
f 417 267 416
f 269 364 268
f 268 382 269
f 272 360 269
f 269 382 272
f 360 364 269
f 274 271 270
f 274 270 273
f 276 273 270
f 271 274 415
f 416 271 415
f 275 346 272
f 272 382 275
f 346 360 272
f 274 273 276
f 277 274 276
f 274 277 414
f 415 274 414
f 290 346 275
f 275 382 290
f 279 277 276
f 279 276 278
f 280 278 276
f 282 280 276
f 284 282 276
f 277 279 413
f 414 277 413
f 279 278 280
f 281 279 280
f 279 281 412
f 413 279 412
f 283 281 280
f 283 280 282
f 281 283 411
f 412 281 411
f 285 283 282
f 285 282 284
f 283 285 410
f 411 283 410
f 285 284 286
f 303 286 284
f 287 285 286
f 285 287 409
f 410 285 409
f 289 287 286
f 289 286 288
f 303 288 286
f 287 289 408
f 409 287 408
f 289 288 297
f 303 297 288
f 298 289 297
f 289 298 406
f 289 406 407
f 408 289 407
f 290 291 331
f 290 382 291
f 290 331 346
f 291 292 306
f 291 382 292
f 291 306 331
f 293 301 292
f 292 382 293
f 301 306 292
f 294 295 293
f 293 382 294
f 295 301 293
f 296 295 294
f 294 382 296
f 296 301 295
f 299 301 296
f 382 299 296
f 304 298 297
f 304 297 303
f 298 304 405
f 298 405 406
f 299 300 301
f 299 382 300
f 300 302 301
f 302 300 387
f 300 382 387
f 302 306 301
f 305 306 302
f 305 302 387
f 309 304 303
f 309 303 308
f 318 308 303
f 304 309 404
f 304 404 405
f 305 307 306
f 307 305 387
f 307 311 306
f 306 311 316
f 306 316 326
f 306 326 331
f 310 311 307
f 310 307 387
f 314 309 308
f 314 308 313
f 318 313 308
f 309 314 403
f 309 403 404
f 310 312 311
f 312 310 381
f 381 310 384
f 384 310 385
f 385 310 387
f 312 317 311
f 317 316 311
f 315 317 312
f 315 312 320
f 320 312 325
f 325 312 330
f 330 312 335
f 335 312 340
f 340 312 345
f 345 312 354
f 354 312 359
f 359 312 368
f 368 312 379
f 379 312 380
f 380 312 381
f 314 313 318
f 319 314 318
f 314 319 402
f 314 402 403
f 315 320 317
f 317 321 316
f 316 321 326
f 317 320 322
f 317 322 321
f 324 319 318
f 324 318 323
f 328 323 318
f 319 324 401
f 319 401 402
f 320 325 322
f 322 326 321
f 322 325 327
f 322 327 326
f 329 324 323
f 329 323 328
f 324 329 400
f 324 400 401
f 325 330 327
f 327 331 326
f 327 330 332
f 327 332 331
f 329 328 333
f 338 333 328
f 334 329 333
f 329 334 399
f 329 399 400
f 330 335 332
f 332 336 331
f 331 336 346
f 332 335 337
f 332 337 336
f 339 334 333
f 339 333 338
f 334 339 398
f 334 398 399
f 335 340 337
f 337 341 336
f 336 341 346
f 337 340 342
f 337 342 341
f 339 338 343
f 348 343 338
f 352 348 338
f 357 352 338
f 344 339 343
f 339 344 397
f 339 397 398
f 340 345 342
f 342 347 341
f 347 346 341
f 342 345 347
f 349 344 343
f 349 343 348
f 344 349 396
f 344 396 397
f 345 354 347
f 347 350 346
f 346 350 355
f 346 355 360
f 347 351 350
f 347 354 351
f 353 349 348
f 353 348 352
f 349 353 395
f 349 395 396
f 351 356 350
f 356 355 350
f 354 359 351
f 351 359 356
f 358 353 352
f 358 352 357
f 353 358 394
f 353 394 395
f 356 360 355
f 359 368 356
f 356 361 360
f 356 379 361
f 356 368 379
f 363 358 357
f 363 357 362
f 358 363 394
f 361 364 360
f 361 365 364
f 361 380 365
f 361 379 380
f 363 362 366
f 367 363 366
f 363 367 393
f 394 363 393
f 365 369 364
f 364 377 366
f 364 369 373
f 364 373 377
f 365 370 369
f 365 380 370
f 372 367 366
f 372 366 371
f 375 371 366
f 377 375 366
f 367 372 392
f 393 367 392
f 370 374 369
f 374 373 369
f 370 381 374
f 380 381 370
f 372 371 375
f 376 372 375
f 372 376 391
f 392 372 391
f 374 377 373
f 374 378 377
f 374 384 378
f 381 384 374
f 378 376 375
f 378 375 377
f 376 378 389
f 376 389 390
f 391 376 390
f 384 385 378
f 378 385 387
f 378 387 388
f 378 388 389
f 386 382 383
f 388 382 386
f 387 382 388
f 389 388 386
f 390 389 386
f 391 390 386
f 392 391 386
f 393 392 386
f 394 393 386
f 395 394 386
f 396 395 386
f 397 396 386
f 398 397 386
f 399 398 386
f 400 399 386
f 401 400 386
f 402 401 386
f 403 402 386
f 404 403 386
f 405 404 386
f 406 405 386
f 407 406 386
f 408 407 386
f 409 408 386
f 410 409 386
f 411 410 386
f 412 411 386
f 413 412 386
f 414 413 386
f 415 414 386
f 416 415 386
f 417 416 386
f 418 417 386
f 419 418 386
f 420 419 386
f 421 420 386
f 422 421 386
f 423 422 386
f 424 423 386
