# Supplementary material for: Viewpoint Planning for Range Sensors Using Feature Cluster Constrained Spaces for Robot Vision Systems
Source: Sensors (Basel). 2023 Sep 18;23(18):7964. doi: 10.3390/s23187964 (PMC10537344; doi:10.3390/s23187964)
Supplement: Supplementary file 1 [file sensors-23-07964-s001.zip › Academic Example Synthetic/6_GC-Spaces/G2/render/vx3_hull_render_gcs_G2_s1.obj]

# Generated with PyMesh
v 100.0864685743493 253.71353009 33.54722643079542
v 100.0864685743494 201.4490475776026 33.54722643079542
v 100.0864685743494 175 33.54722643079543
v 100.9337465370549 175 33.23884247222088
v 106.69873046875 175 45
v 106.69873046875 247.4296365418269 45
v 114.4413690976327 248.1787126127044 40.52978543545073
v 123.9411904329229 250 24.86481772757532
v 123.9411904329229 244.0817480145213 24.86481772757532
v 123.9411904329229 200 24.86481772757533
v 127.8487732951287 250 31.63294937873311
v 128.349365234375 200 32.5
v 128.349365234375 249.524267739225 32.5
v 130.3233026621353 250 30.73229434532509
v 133.2666535078704 250 29.66100224847529
v 145.7317091087037 200 16.93371754036932
v 145.7317091087037 250 16.93371754036931
v 171.6506343106087 200 7.500000262703777
v 171.6506343106087 250 7.500000262703761
v 171.6506367636936 253.7135300899999 7.499999369853874
v 171.6506470140786 180.7692274146299 7.499995639018861
v 171.6506480727004 175 7.499995253712026
v 192.2567156782911 253.7135300899999 -1.355885395318621e-15
v 192.2567156782911 185.0146107129227 -1.355885395318626e-15
v 192.2567156782911 184.6155390190395 -1.395935113250346e-15
v 192.2567156782911 184.1603086369821 -1.428178870323251e-15
v 192.2567156782911 183.653155060506 -1.451824089161432e-15
v 192.2567156782911 183.099917141088 -1.466264660926103e-15
v 192.2567156782911 182.507887214781 -1.471121607949077e-15
v 192.2567156782911 181.8855153957024 -1.466264660926103e-15
v 192.2567156782911 181.2420720017321 -1.451824089161432e-15
v 192.2567156782911 180.5872122385308 -1.428178870323252e-15
v 192.2567156782911 179.9305644048172 -1.395935113250346e-15
v 192.2567156782911 174.7705194658286 -8.085526304825736e-16
v 192.2567156782911 179.2813121648244 -1.355885395318626e-15
v 192.2567156782911 175.1164579503647 -8.74668982594407e-16
v 192.2567156782911 178.6478729038056 -1.308966342135196e-15
v 192.2567156782911 175.5031975900446 -9.413151641101737e-16
v 192.2567156782911 178.0375899291704 -1.256204792634015e-15
v 192.2567156782911 175.93130496146 -1.007844969571758e-15
v 192.2567156782911 177.4566086237442 -1.198670526604079e-15
v 192.2567156782911 176.4005507311221 -1.073502491101338e-15
v 192.2567156782911 176.9097512055221 -1.137428541238e-15
v 192.2567156782911 155.5150738509709 -0
v 192.2567156782911 143.2290296913692 0
v 192.2567156782911 106.5006002917491 0
v 192.2567156782911 60.0408943614958 0
v 192.2567156782911 26.68029812049861 -0
v 192.2567156782911 8.619462745736708 0
v 192.2567156782911 0 0
v 193.4479488683913 253.516947167356 -1.56797055729173e-15
v 193.9456867613181 253.4348081113631 -1.599262448452225e-15
v 194.5115698839575 253.3414234079752 -1.628141831928068e-15
v 195.1511115552061 253.2358832232897 -1.654233348963114e-15
v 195.8702007625402 253.1172157288023 -1.677114234395858e-15
v 196.6750517460198 252.9843954212922 -1.696307820006326e-15
v 197.5721631577118 252.8363498625273 -1.711280144158177e-15
v 198.5682740797257 252.6719669373751 -1.721436538684645e-15
v 199.6702371167882 252.4901157966651 -1.726118278852332e-15
v 200 76.50768280029297 16.44949722290039
v 200 82.49481201171875 -0
v 200 123.492317199707 33.55050277709961
v 200 135.7037048339844 0
v 200.8848984193406 252.2896666563433 -1.724600451937581e-15
v 202.2189185255498 252.0695203629695 -1.716093623523975e-15
v 203.6785580797877 251.8286437554644 -1.69974826702879e-15
v 205 100 25
v 205.0001678466797 106.9180221557617 6.234397888183594
v 205.0451049804688 105.578857421875 5.746982097625732
v 205.0509643554688 98.65926361083984 24.51201057434082
v 205.0509643554688 101.3407363891602 25.48798942565918
v 205.056884765625 108.2567901611328 6.721670150756836
v 205.1914672851562 104.2461013793945 5.261899471282959
v 205.2035675048828 97.32535552978516 24.02650833129883
v 205.2035675048828 102.6746444702148 25.97349166870117
v 205.2149505615234 109.5883636474609 7.20632266998291
v 205.2693174562835 251.5661291361156 -1.674657474949124e-15
v 205.4384918212891 102.9265365600586 4.7816162109375
v 205.4570617675781 96.00508117675781 23.54596710205078
v 205.4570617675781 103.9949188232422 26.45403289794922
v 205.4735717773438 110.9059677124023 7.685891628265381
v 205.7849426269531 101.6268615722656 4.308573246002197
v 205.8101348876953 94.70516204833984 23.07283592224121
v 205.8101348876953 105.2948379516602 26.92716407775879
v 205.8314361572266 112.2029113769531 8.157939910888672
v 206.2290649414062 100.3536834716797 3.845174074172974
v 206.2610015869141 93.43222045898438 22.60952377319336
v 206.2610015869141 106.5677795410156 27.39047622680664
v 206.2867126464844 113.4725952148438 8.620068550109863
v 206.7685699462891 99.11347198486328 3.393774271011353
v 206.8073577880859 92.1927490234375 22.15839385986328
v 206.8073577880859 107.8072509765625 27.84160614013672
v 206.8371124267578 114.7085800170898 9.069929122924805
v 206.9956727252686 251.2812378426902 -1.639873495085688e-15
v 207.4007415771484 97.91252899169922 2.956668376922607
v 207.4464263916016 90.99306488037109 21.72174453735352
v 207.4464263916016 109.0069351196289 28.27825546264648
v 207.4798126220703 115.9045715332031 9.505233764648438
v 208.1223602294922 96.75696563720703 2.536077260971069
v 208.1749267578125 89.83927917480469 21.30179977416992
v 208.1749267578125 110.1607208251953 28.69820022583008
v 208.2115631103516 117.0544891357422 9.923771858215332
v 208.860567451291 250.9734841142754 -1.594423230096438e-15
v 208.9297485351562 95.65264892578125 2.134139060974121
v 208.9891815185547 88.73726654052734 20.90069961547852
v 208.9891815185547 111.2627334594727 29.09930038452148
v 209.0286407470703 118.1525039672852 10.32341575622559
v 209.8188171386719 94.60519409179688 1.752896308898926
v 209.885009765625 87.69264221191406 20.52048873901367
v 209.885009765625 112.3073577880859 29.47951126098633
v 209.9268798828125 119.1930236816406 10.70213413238525
v 210 200 -6.458027351224228
v 210 200 -4.898587198582435e-15
v 210.0332213595946 198.6891730166999 -6.470118937258492
v 210.0332213595946 201.3108269833001 -6.470118937258494
v 210.0513458251953 197.9740295410156 -6.476715703249157
v 210.0513458251953 197.9740295410156 -4.89230009653144e-15
v 210.0513458251953 202.0259704589844 -6.476715703249159
v 210.0513458251953 202.0259704589844 -4.89230009653144e-15
v 210.1052618648848 197.2660213224534 -6.496339536845651
v 210.151574065608 203.3421357106032 -6.51319579939226
v 210.2052307128906 195.9532623291016 -6.532725221873649
v 210.2052307128906 195.9532623291016 -4.873454036971505e-15
v 210.2052307128906 204.0467376708984 -6.532725221873649
v 210.2052307128906 204.0467376708984 -4.873454036971505e-15
v 210.3740696712397 194.6275847104832 -6.594177577097247
v 210.3740696712397 205.3724152895168 -6.594177577097247
v 210.4612731933594 193.9428863525391 -6.62591706347196
v 210.4612731933594 193.9428863525391 -4.842098147813572e-15
v 210.4612731933594 206.0571136474609 -6.62591706347196
v 210.4612731933594 206.0571136474609 -4.842098147813572e-15
v 210.5803567060448 206.7215387622191 -6.669259917481304
v 210.7012920970189 192.6037035890153 -6.713276800065245
v 210.7850494384766 93.61992645263672 1.394286751747131
v 210.8188018798828 191.9480590820312 -6.756046863262782
v 210.8188018798828 191.9480590820312 -4.798312897187629e-15
v 210.8188018798828 208.0519409179688 -6.756046863262783
v 210.8188018798828 208.0519409179688 -4.798312897187629e-15
v 210.8578643798828 86.71073913574219 20.16310501098633
v 210.8578643798828 113.2892608642578 29.83689498901367
v 210.8649295739647 250.642714817897 -1.53733293579033e-15
v 210.9017333984375 120.1707611083984 11.05800151824951
v 211.1335544539061 190.5916865251729 -6.870607431365926
v 211.1335544539061 209.4083134748271 -6.870607431365929
v 211.2769165039062 189.9738922119141 -6.922786950289366
v 211.2769165039062 189.9738922119141 -4.742210093442714e-15
v 211.2769165039062 210.0261077880859 -6.922786950289368
v 211.2769165039062 210.0261077880859 -4.742210093442714e-15
v 211.6708629088942 188.5971122245227 -7.066171715601167
v 211.6708629088942 211.4028877754773 -7.06617171560117
v 211.8235168457031 92.70184326171875 1.06013286113739
v 211.8344268798828 188.0254821777344 -7.125704132439393
v 211.8344268798828 188.0254821777344 -4.673934155696334e-15
v 211.8344268798828 211.9745178222656 -7.125704132439395
v 211.8344268798828 211.9745178222656 -4.673934155696334e-15
v 211.9027862548828 85.79655456542969 19.83036804199219
v 211.9027862548828 114.2034454345703 30.16963195800781
v 211.9482421875 121.0807495117188 11.38921070098877
v 212.0184430381852 187.4871241828759 -7.192680536685486
v 212.3129234299085 213.3744081666515 -7.299862633847814
v 212.4899139404297 186.1077880859375 -7.364281911425103
v 212.4899139404297 186.1077880859375 -4.59366041976857e-15
v 212.4899139404297 213.8922119140625 -7.364281911425106
v 212.4899139404297 213.8922119140625 -4.59366041976857e-15
v 212.928955078125 91.85562133789062 0.7521330714225769
v 213.0070968526472 250.2892042643502 -1.46766154015897e-15
v 213.0144500732422 84.95474243164062 19.52397537231445
v 213.0144500732422 115.0452575683594 30.47602462768555
v 213.0591131125396 184.6828261250697 -7.571453467442067
v 213.0591131125396 215.3171738749303 -7.571453467442071
v 213.0610809326172 121.9183654785156 11.69407653808594
v 213.2416839599609 184.2257690429688 -7.6379038215482
v 213.2416839599609 184.2257690429688 -4.501595138182079e-15
v 213.2416839599609 215.7742309570312 -7.637903821548203
v 213.2416839599609 215.7742309570312 -4.501595138182079e-15
v 213.435576844726 183.8037761376877 -7.708475060238696
v 213.9084854357433 217.2254729268022 -7.880599710897744
v 214.0878143310547 182.3842315673828 -7.945870090934941
v 214.0878143310547 182.3842315673828 -4.397973786096198e-15
v 214.0878143310547 217.6157684326172 -7.945870090934944
v 214.0878143310547 217.6157684326172 -4.397973786096198e-15
v 214.0957489013672 91.08555603027344 0.4718526899814606
v 214.1871795654297 84.18960571289062 19.24548721313477
v 214.1871795654297 115.8103942871094 30.75451278686523
v 214.2346038818359 122.6793441772461 11.97105121612549
v 214.2741930228202 217.9725684249856 -8.013706387039051
v 214.2741930228202 182.0274315750144 -8.013706387039047
v 215.0261383056641 180.5879211425781 -8.287392087791108
v 215.0261383056641 180.5879211425781 -4.283063178889311e-15
v 215.0261383056641 219.4120788574219 -8.287392087791112
v 215.0261383056641 219.4120788574219 -4.283063178889311e-15
v 215.2822360118644 249.9137500635626 -1.38454388421026e-15
v 215.3179626464844 90.39556884765625 0.220716193318367
v 215.4150238037109 83.50502777099609 18.99632263183594
v 215.4150238037109 116.4949722290039 31.00367736816406
v 215.4628295898438 123.3598251342773 12.21872615814209
v 215.9112794968436 179.0842833237551 -8.609557134503397
v 215.9112794968436 220.9157166762449 -8.609557134503401
v 216.0542297363281 178.8414459228516 -8.661586766656981
v 216.0542297363281 178.8414459228516 -4.157158084027064e-15
v 216.0542297363281 221.1585540771484 -8.661586766656988
v 216.0542297363281 221.1585540771484 -4.157158084027064e-15
v 216.1976716978818 221.3762016615998 -8.713795371007283
v 216.5893707275391 89.78915405273438 0
v 216.6916961669922 82.90451049804688 18.77775001525879
v 216.6916961669922 117.0954895019531 31.22224998474121
v 216.7395477294922 123.9563522338867 12.4358434677124
v 217.0610684709478 177.3137477782608 -9.02804609676479
v 217.1694641113281 177.1492767333984 -9.067498883387454
v 217.1694641113281 177.1492767333984 -4.02058122106236e-15
v 217.1694641113281 222.8507232666016 -9.067498883387458
v 217.1694641113281 222.8507232666016 -4.02058122106236e-15
v 217.681643559463 249.5177885068827 -1.287239159688035e-15
v 218.0107116699219 82.39110565185547 18.59088706970215
v 218.0107116699219 117.6088943481445 31.40911293029785
v 218.0582275390625 124.4658889770508 12.62129878997803
v 218.3067716537652 175.6004690392073 -9.481444976040994
v 218.3067716537652 224.3995309607927 -9.481444976040997
v 218.3689727783203 175.5157623291016 -9.504084333916939
v 218.3689727783203 175.5157623291016 -3.873684108668309e-15
v 218.3689727783203 224.4842376708984 -9.504084333916946
v 218.3689727783203 224.4842376708984 -3.873684108668309e-15
v 218.6522979736328 88.91613006591797 0
v 219.3653564453125 81.96743011474609 18.43668174743652
v 219.3653564453125 118.0325698852539 31.56331825256348
v 219.4122009277344 124.8858413696289 12.77414989471436
v 219.6456732313522 173.9500047976138 -9.968765296894716
v 219.6456732313522 226.0499952023862 -9.968765296894723
v 219.6496734619141 173.9450988769531 -9.97022126174944
v 219.6496734619141 173.9450988769531 -3.716842829473493e-15
v 219.6496734619141 226.0549011230469 -9.970221261749447
v 219.6496734619141 226.0549011230469 -3.716842829473493e-15
v 219.7314898728373 226.1454589647875 -10
v 219.7314898728373 225.8199077217795 -10
v 219.7314898728373 225.4908905191127 -10
v 219.7314898728373 224.8931568928697 -10
v 219.7314898728373 224.6201822043733 -10
v 219.7314898728373 223.24755109432 -10
v 219.7314898728373 222.3276360996685 -10
v 219.7314898728373 220.7758413158007 -10
v 219.7314898728373 218.9203108310898 -10
v 219.7314898728373 217.9169227979348 -10
v 219.7314898728373 216.8556232917786 -10
v 219.7314898728373 214.8691127958037 -10
v 219.7314898728373 214.4324492633791 -10
v 219.7314898728373 212.5093752998451 -10
v 219.7314898728373 204.5599255151328 -10
v 219.7314898728373 202.754886106902 -10
v 219.7314898728373 200.8607470749857 -10
v 219.7314898728373 198.8680998216329 -10
v 219.7314898728373 194.5432145638636 -10
v 219.7314898728373 189.6752589541642 -10
v 219.7314898728373 184.1247092045621 -10
v 219.7314898728373 182.5187050411009 -10
v 219.7314898728373 174.3316421790061 -10
v 219.7314898728373 174.1648727013115 -10
v 219.7314898728373 174.0076642094755 -10
v 219.7314898728373 173.9286193603448 -10
v 219.7314898728373 173.8545410352125 -10
v 220.1921755786901 249.103488665481 -1.175192503269183e-15
v 220.7486877441406 81.63564300537109 18.31592178344727
v 220.7486877441406 118.3643569946289 31.68407821655273
v 220.7934417724609 88.29179382324219 0
v 220.7945709228516 125.2140808105469 12.89361953735352
v 221.0082855224609 172.4413299560547 -10
v 221.0082855224609 172.4413299560547 -3.550460571160804e-15
v 221.0082855224609 227.5586700439453 -10
v 221.0082855224609 227.5586700439453 -3.550460571160804e-15
v 222.1537017822266 81.39744567871094 18.22922325134277
v 222.1537017822266 118.6025543212891 31.77077674865723
v 222.1983032226562 125.4489364624023 12.97910118103027
v 222.4413299560547 171.0082855224609 -10
v 222.4413299560547 171.0082855224609 -3.374964450093896e-15
v 222.4413299560547 228.9917144775391 -10
v 222.4413299560547 228.9917144775391 -3.374964450093896e-15
v 222.7957710811441 248.6738310488963 -1.048100430125166e-15
v 223.5055084228516 87.87520599365234 0
v 223.5732116699219 81.25403594970703 18.17702484130859
v 223.5732116699219 118.745964050293 31.82297515869141
v 223.6162872314453 125.5892181396484 13.03015899658203
v 223.9450988769531 169.6496734619141 -10
v 223.9450988769531 169.6496734619141 -3.190804876042471e-15
v 223.9450988769531 230.3503265380859 -10
v 223.9450988769531 230.3503265380859 -3.190804876042471e-15
v 225 81.20614624023438 18.15959739685059
v 225 118.7938537597656 31.84040260314941
v 225.0413055419922 125.6342163085938 13.04653549194336
v 225.4689768060375 248.2326860249032 -9.059774101327403e-16
v 225.5157623291016 168.3689727783203 -10
v 225.5157623291016 168.3689727783203 -2.998454493391097e-15
v 225.5157623291016 231.6310272216797 -10
v 225.5157623291016 231.6310272216797 -2.998454493391097e-15
v 226.0975850600643 -0 -12.31706915665594
v 226.2454681396484 87.85700988769531 0
v 226.4267883300781 81.25403594970703 18.17702484130859
v 226.4267883300781 118.745964050293 31.82297515869141
v 226.4660949707031 125.5836944580078 13.02814674377441
v 227.1492767333984 167.1694641113281 -10
v 227.1492767333984 167.1694641113281 -2.798407122348023e-15
v 227.1492767333984 232.8305358886719 -10
v 227.1492767333984 232.8305358886719 -2.798407122348023e-15
v 227.8462982177734 81.39744567871094 18.22922325134277
v 227.8462982177734 118.6025543212891 31.77077674865723
v 227.8834533691406 125.4379043579102 12.97508525848389
v 228.1830264400885 247.7848007462721 -7.492243803194468e-16
v 228.6953430175781 88.18215179443359 0
v 228.8414459228516 166.0542297363281 -10
v 228.8414459228516 166.0542297363281 -2.591176276637523e-15
v 228.8414459228516 233.9457702636719 -10
v 228.8414459228516 233.9457702636719 -2.591176276637523e-15
v 229.2513122558594 81.63564300537109 18.31592178344727
v 229.2513122558594 118.3643569946289 31.68407821655273
v 229.2861480712891 125.1976013183594 12.88762187957764
v 230.5879211425781 165.0261383056641 -10
v 230.5879211425781 165.0261383056641 -2.37729389295047e-15
v 230.5879211425781 234.9738616943359 -10
v 230.5879211425781 234.9738616943359 -2.37729389295047e-15
v 230.6346435546875 81.96743011474609 18.43668174743652
v 230.6346435546875 118.0325698852539 31.56331825256348
v 230.6670684814453 124.8639984130859 12.76620101928711
v 230.9038497460485 247.3357976443367 -5.786823248178591e-16
v 231.0998992919922 88.82977294921875 0
v 231.9892883300781 82.39110565185547 18.59088706970215
v 231.9892883300781 117.6088943481445 31.40911293029785
v 232.0191802978516 124.4387969970703 12.6114387512207
v 232.3842315673828 164.0878143310547 -10
v 232.3842315673828 164.0878143310547 -2.157309060394925e-15
v 232.3842315673828 235.9121856689453 -10
v 232.3842315673828 235.9121856689453 -2.157309060394925e-15
v 233.3083038330078 82.90451049804688 18.77775001525879
v 233.3083038330078 117.0954895019531 31.22224998474121
v 233.3356170654297 123.9241485595703 12.42412281036377
v 233.4106292724609 89.78915405273438 0
v 233.59289871774 246.8920380929903 -3.956740171114642e-16
v 234.2257690429688 163.2416839599609 -10
v 234.2257690429688 163.2416839599609 -1.931786538188467e-15
v 234.2257690429688 236.7583160400391 -10
v 234.2257690429688 236.7583160400391 -1.931786538188467e-15
v 234.5849761962891 83.50502777099609 18.99632263183594
v 234.5849761962891 116.4949722290039 31.00367736816406
v 234.6096801757812 123.3226776123047 12.20520401000977
v 234.6775207519531 90.39321899414062 0.2198616415262222
v 235.8128204345703 84.18960571289062 19.24548721313477
v 235.8128204345703 115.8103942871094 30.75451278686523
v 235.8349151611328 122.6374282836914 11.95579624176025
v 235.8955993652344 91.08026885986328 0.4699281454086304
v 236.1077880859375 162.4899139404297 -10
v 236.1077880859375 162.4899139404297 -1.70130506159231e-15
v 236.1077880859375 237.5100860595703 -10
v 236.1077880859375 237.5100860595703 -1.70130506159231e-15
v 236.9855499267578 84.95474243164062 19.52397537231445
v 236.9855499267578 115.0452575683594 30.47602462768555
v 237.0050811767578 121.8719024658203 11.67716598510742
v 237.0586853027344 91.84683990478516 0.748937726020813
v 238.0254821777344 161.8344268798828 -10
v 238.0254821777344 161.8344268798828 -1.466456388999227e-15
v 238.0254821777344 238.1655731201172 -10
v 238.0254821777344 238.1655731201172 -1.466456388999227e-15
v 238.0972137451172 85.79655456542969 19.83036804199219
v 238.0972137451172 114.2034454345703 30.16963195800781
v 238.1142272949219 121.0299758911133 11.37073040008545
v 238.1609344482422 92.68906402587891 1.055482625961304
v 239.1421356201172 86.71073913574219 20.16310501098633
v 239.1421356201172 113.2892608642578 29.83689498901367
v 239.1567230224609 120.1159362792969 11.03804588317871
v 239.1967926025391 93.60269165039062 1.388016104698181
v 239.9738922119141 161.2769165039062 -10
v 239.9738922119141 161.2769165039062 -1.22784329023031e-15
v 239.9738922119141 238.7230834960938 -10
v 239.9738922119141 238.7230834960938 -1.22784329023031e-15
v 240.114990234375 87.69264221191406 20.52048873901367
v 240.114990234375 112.3073577880859 29.47951126098633
v 240.1272735595703 119.1344223022461 10.68080425262451
v 240.1609954833984 94.58311462402344 1.744860291481018
v 241.0108184814453 88.73726654052734 20.90069961547852
v 241.0108184814453 111.2627334594727 29.09930038452148
v 241.0209503173828 118.0904235839844 10.30082130432129
v 241.0487060546875 95.62538146972656 2.124214649200439
v 241.8250732421875 89.83927917480469 21.30179977416992
v 241.8250732421875 110.1607208251953 28.69820022583008
v 241.8331909179688 116.9892501831055 9.900026321411133
v 241.8554534912109 96.72423553466797 2.524165153503418
v 241.9480590820312 160.8188018798828 -10
v 241.9480590820312 160.8188018798828 -9.860783818646589e-16
v 241.9480590820312 239.1811981201172 -10
v 241.9480590820312 239.1811981201172 -9.860783818646589e-16
v 242.5535736083984 90.99306488037109 21.72174453735352
v 242.5535736083984 109.0069351196289 28.27825546264648
v 242.5598754882812 115.8364944458008 9.48045825958252
v 242.5771484375 97.87413787841797 2.942693710327148
v 243.1926422119141 92.1927490234375 22.15839385986328
v 243.1926422119141 107.8072509765625 27.84160614013672
v 243.1973114013672 114.6380233764648 9.044248580932617
v 243.2101440429688 99.06927490234375 3.377688646316528
v 243.7389984130859 93.43222045898438 22.60952377319336
v 243.7389984130859 106.5677795410156 27.39047622680664
v 243.7422790527344 113.3999176025391 8.593615531921387
v 243.7512664794922 100.3036270141602 3.826955080032349
v 243.9428863525391 160.4612731933594 -10
v 243.9428863525391 160.4612731933594 -7.417821684756979e-16
v 243.9428863525391 239.5387268066406 -10
v 243.9428863525391 239.5387268066406 -7.417821684756979e-16
v 244.1898651123047 94.70516204833984 23.07283592224121
v 244.1898651123047 105.2948379516602 26.92716407775879
v 244.1919708251953 112.1284713745117 8.130846977233887
v 244.1977691650391 101.5709533691406 4.288226127624512
v 244.5429382324219 96.00508117675781 23.54596710205078
v 244.5429382324219 103.9949188232422 26.45403289794922
v 244.5441284179688 110.8301544189453 7.658297538757324
v 244.5474090576172 102.864875793457 4.759174346923828
v 244.7964324951172 97.32535552978516 24.02650833129883
v 244.7964324951172 102.6746444702148 25.97349166870117
v 244.7969665527344 109.5115585327148 7.178367137908936
v 244.7984313964844 104.1788558959961 5.237423419952393
v 244.9490356445312 98.65926361083984 24.51201057434082
v 244.9490356445312 101.3407363891602 25.48798942565918
v 244.9491729736328 108.1793823242188 6.693495750427246
v 244.9495391845703 105.5062637329102 5.720560550689697
v 245 100 25
v 245 106.8404006958008 6.20614767074585
v 245.9532623291016 160.2052307128906 -10
v 245.9532623291016 160.2052307128906 -4.955818250213092e-16
v 245.9532623291016 239.7947692871094 -10
v 245.9532623291016 239.7947692871094 -4.955818250213092e-16
v 247.9740295410156 160.0513458251953 -10
v 247.9740295410156 160.0513458251953 -2.481093704290426e-16
v 247.9740295410156 239.9486541748047 -10
v 247.9740295410156 239.9486541748047 -2.481093704290426e-16
v 249.9076117831673 244.1997071512797 -4.593223983904008e-16
v 250 76.50768280029297 16.44949722290039
v 250 82.49481201171875 -0
v 250 123.492317199707 33.55050277709961
v 250 135.7037048339844 0
v 250 160 -10
v 250 160 -1.650342158723959e-29
v 250 240 -10
v 250 240 2.963162649665806e-30
v 251.4381429503188 243.9471316752631 -2.315891788882698e-16
v 252.0259704589844 160.0513458251953 -10
v 252.0259704589844 160.0513458251953 2.481093704290426e-16
v 252.0259704589844 239.9486541748047 -10
v 252.0259704589844 239.9486541748047 2.481093704290426e-16
v 253.0654835425509 243.678580251061 2.781492122936768e-30
v 254.0467376708984 160.2052307128906 -10
v 254.0467376708984 160.2052307128906 4.955818250213092e-16
v 254.0467376708984 239.7947692871094 -10
v 254.0467376708984 239.7947692871094 4.955818250213092e-16
v 254.7797461573029 243.3956845445043 2.338675491488753e-16
v 256.0570983886719 160.4612731933594 -10
v 256.0570983886719 160.4612731933594 7.417821684756979e-16
v 256.0570983886719 239.5387268066406 -10
v 256.0570983886719 239.5387268066406 7.417821684756979e-16
v 256.5697633592564 243.1002874584699 4.683723166678562e-16
v 258.0519409179688 160.8188018798828 -10
v 258.0519409179688 160.8188018798828 9.860783818646589e-16
v 258.0519409179688 239.1811981201172 -10
v 258.0519409179688 239.1811981201172 9.860783818646589e-16
v 258.4233076864814 242.7944068264289 7.018391560747145e-16
v 260.0260925292969 161.2769165039062 -10
v 260.0260925292969 161.2769165039062 1.22784329023031e-15
v 260.0260925292969 238.7230834960938 -10
v 260.0260925292969 238.7230834960938 1.22784329023031e-15
v 260.3273318231992 242.4801957780035 9.325904772740915e-16
v 261.9745178222656 161.8344268798828 -10
v 261.9745178222656 161.8344268798828 1.466456388999227e-15
v 261.9745178222656 238.1655731201172 -10
v 261.9745178222656 238.1655731201172 1.466456388999227e-15
v 262.2681076904049 242.1599197855758 1.158977286220602e-15
v 263.8922119140625 162.4899139404297 -10
v 263.8922119140625 162.4899139404297 1.70130506159231e-15
v 263.8922119140625 237.5100860595703 -10
v 263.8922119140625 237.5100860595703 1.70130506159231e-15
v 264.2316055360378 241.8358941050394 1.379411583546873e-15
v 265.7742309570312 163.2416839599609 -10
v 265.7742309570312 163.2416839599609 1.931786538188467e-15
v 265.7742309570312 236.7583160400391 -10
v 265.7742309570312 236.7583160400391 1.931786538188467e-15
v 266.2036940620765 241.5104507498818 1.592394034729159e-15
v 267.6157531738281 164.0878143310547 -10
v 267.6157531738281 164.0878143310547 2.157309060394925e-15
v 267.6157531738281 235.9121856689453 -10
v 267.6157531738281 235.9121856689453 2.157309060394925e-15
v 268.1703934966356 241.1858967280321 1.796541234233194e-15
v 269.4120788574219 165.0261383056641 -10
v 269.4120788574219 165.0261383056641 2.37729389295047e-15
v 269.4120788574219 234.9738616943359 -10
v 269.4120788574219 234.9738616943359 2.37729389295047e-15
v 270.1181905394162 240.864462068077 1.990606687144385e-15
v 271.1585693359375 166.0542297363281 -10
v 271.1585693359375 166.0542297363281 2.591176276637523e-15
v 271.1585693359375 233.9457702636719 -10
v 271.1585693359375 233.9457702636719 2.591176276637523e-15
v 272.0342463196141 240.5482655010653 2.173498981060044e-15
v 272.8507385253906 167.1694641113281 -10
v 272.8507385253906 167.1694641113281 2.798407122348023e-15
v 272.8507385253906 232.8305358886719 -10
v 272.8507385253906 232.8305358886719 2.798407122348023e-15
v 273.9065265780488 240.2392929772383 2.34429387687344e-15
v 274.4842529296875 168.3689727783203 -10
v 274.4842529296875 168.3689727783203 2.998454493391097e-15
v 274.4842529296875 231.6310272216797 -10
v 274.4842529296875 231.6310272216797 2.998454493391097e-15
v 275.7240561772779 239.9393556655702 2.50224022332097e-15
v 276.0549011230469 169.6496734619141 -10
v 276.0549011230469 169.6496734619141 3.190804876042471e-15
v 276.0549011230469 230.3503265380859 -10
v 276.0549011230469 230.3503265380859 3.190804876042471e-15
v 277.4770136786052 239.6500743462237 2.646763559533326e-15
v 277.5586853027344 171.0082855224609 -10
v 277.5586853027344 171.0082855224609 3.374964450093896e-15
v 277.5586853027344 228.9917144775391 -10
v 277.5586853027344 228.9917144775391 3.374964450093896e-15
v 278.99169921875 172.4413299560547 -10
v 278.99169921875 172.4413299560547 3.550460571160804e-15
v 278.99169921875 227.5586700439453 -10
v 278.99169921875 227.5586700439453 3.550460571160804e-15
v 279.1567919221156 239.3728694133463 2.777462323669621e-15
v 280.3503112792969 173.9450988769531 -10
v 280.3503112792969 173.9450988769531 3.716842829473493e-15
v 280.3503112792969 226.0549011230469 -10
v 280.3503112792969 226.0549011230469 3.716842829473493e-15
v 280.7561133429582 239.1089418450338 2.894101091014325e-15
v 281.6310424804688 175.5157623291016 -10
v 281.6310424804688 175.5157623291016 3.873684108668309e-15
v 281.6310424804688 224.4842376708984 -10
v 281.6310424804688 224.4842376708984 3.873684108668309e-15
v 282.2689281609998 238.8592900045535 2.996599872797705e-15
v 282.8305358886719 177.1492767333984 -10
v 282.8305358886719 177.1492767333984 4.02058122106236e-15
v 282.8305358886719 222.8507232666016 -10
v 282.8305358886719 222.8507232666016 4.02058122106236e-15
v 283.6905254157799 238.6246913168325 3.085023611441186e-15
v 283.9457702636719 178.8414459228516 -10
v 283.9457702636719 178.8414459228516 4.157158084027064e-15
v 283.9457702636719 221.1585540771484 -10
v 283.9457702636719 221.1585540771484 4.157158084027064e-15
v 284.973876953125 180.5879211425781 -10
v 284.973876953125 180.5879211425781 4.283063178889311e-15
v 284.973876953125 219.4120788574219 -10
v 284.973876953125 219.4120788574219 4.283063178889311e-15
v 285.0173977753674 238.4057245783375 3.15956243474066e-15
v 285.9121704101562 182.3842315673828 -10
v 285.9121704101562 182.3842315673828 4.397973786096198e-15
v 285.9121704101562 217.6157684326172 -10
v 285.9121704101562 217.6157684326172 4.397973786096198e-15
v 286.2471170738554 238.2027904964655 3.220518850780193e-15
v 286.75830078125 184.2257690429688 -10
v 286.75830078125 184.2257690429688 4.501595138182079e-15
v 286.75830078125 215.7742309570312 -10
v 286.75830078125 215.7742309570312 4.501595138182079e-15
v 287.3784176331709 238.0160979393849 3.268292159214981e-15
v 287.5100708007812 186.1077880859375 -10
v 287.5100708007812 186.1077880859375 4.59366041976857e-15
v 287.5100708007812 213.8922119140625 -10
v 287.5100708007812 213.8922119140625 4.59366041976857e-15
v 288.1655578613281 188.0254821777344 -10
v 288.1655578613281 188.0254821777344 4.673934155696334e-15
v 288.1655578613281 211.9745178222656 -10
v 288.1655578613281 211.9745178222656 4.673934155696334e-15
v 288.4109422542306 237.8457058537743 3.303358181886441e-15
v 288.7230834960938 189.9738922119141 -10
v 288.7230834960938 189.9738922119141 4.742210093442714e-15
v 288.7230834960938 210.0261077880859 -10
v 288.7230834960938 210.0261077880859 4.742210093442714e-15
v 289.1811828613281 191.9480590820312 -10
v 289.1811828613281 191.9480590820312 4.798312897187629e-15
v 289.1811828613281 208.0519409179688 -10
v 289.1811828613281 208.0519409179688 4.798312897187629e-15
v 289.3451575771984 237.6915372324716 3.32625528805726e-15
v 289.5387268066406 193.9428863525391 -10
v 289.5387268066406 193.9428863525391 4.842098147813572e-15
v 289.5387268066406 206.0571136474609 -10
v 289.5387268066406 206.0571136474609 4.842098147813572e-15
v 289.7947692871094 195.9532623291016 -10
v 289.7947692871094 195.9532623291016 4.873454036971505e-15
v 289.7947692871094 204.0467376708984 -10
v 289.7947692871094 204.0467376708984 4.873454036971505e-15
v 289.9486694335938 197.9740295410156 -10
v 289.9486694335938 197.9740295410156 4.89230009653144e-15
v 289.9486694335938 202.0259704589844 -10
v 289.9486694335938 202.0259704589844 4.89230009653144e-15
v 290 200 -10
v 290 200 4.898587198582435e-15
v 290.1823472152861 237.553380247567 3.337569998678744e-15
v 290.8881243532757 -0 -35.89889692143966
v 290.8881243532757 253.7135300899999 -35.8988969214397
v 290.9243603284303 237.4309297419613 3.337921783093749e-15
v 291.5735992466787 237.3237892718131 3.327950893590136e-15
v 292.132882254519 237.2314937505163 3.308309072431216e-15
v 292.2510765721202 -0 -1.29148723797997
v 292.3019395350727 -0 -0
v 292.3019395350727 0.6158448371941798 0
v 292.3019395350727 12.70100101818035 0
v 292.3019395350727 63.18758468266724 1.300993375891191e-15
v 292.3019395350727 68.14560310676606 1.456128961970364e-15
v 292.3019395350727 73.55512415555427 1.623383061278776e-15
v 292.3019395350727 79.42623222072956 1.802658320795715e-15
v 292.3019395350727 85.75511170329179 1.993372140469994e-15
v 292.3019395350727 92.51732678178723 2.194263897835608e-15
v 292.3019395350727 99.66083373603445 2.403199720199697e-15
v 292.3019395350727 107.0996316909522 2.617001865839042e-15
v 292.3019395350727 114.7059349038605 2.831263100269089e-15
v 292.3019395350727 122.3066971633136 3.040297744332621e-15
v 292.3019395350727 129.6835450096937 3.237216487686583e-15
v 292.3019395350727 136.5794195427447 3.4142089970406e-15
v 292.3019395350727 142.7153309438546 3.563119290550828e-15
v 292.3019395350727 147.8124409087369 3.676168124475841e-15
v 292.3019395350727 151.6233139307571 3.746889201071592e-15
v 292.3019395350727 153.9612092985447 3.77096204474061e-15
v 292.3019395350727 223.0193953507277 3.770962044740607e-15
v 292.3019395350727 224.9641628621746 3.746889201071588e-15
v 292.3019395350727 227.6200572042506 3.676168124475838e-15
v 292.3019395350727 230.8709364505754 3.563119290550825e-15
v 292.3019395350727 234.5749438803186 3.414208997040597e-15
v 292.3019395350727 237.2035951202719 3.298052581859121e-15
f 4 2 1
f 2 6 1
f 8 4 1
f 7 1 6
f 13 1 7
f 8 1 17
f 13 11 1
f 14 1 11
f 14 15 1
f 1 15 20
f 17 1 20
f 4 3 2
f 3 5 2
f 5 6 2
f 4 5 3
f 22 5 4
f 9 4 8
f 10 4 9
f 16 4 10
f 22 4 16
f 12 6 5
f 12 5 22
f 12 7 6
f 13 7 12
f 9 8 13
f 8 11 13
f 14 11 8
f 17 14 8
f 9 12 10
f 9 13 12
f 10 12 16
f 12 18 16
f 18 12 21
f 12 22 21
f 17 15 14
f 17 19 15
f 20 15 19
f 16 18 22
f 20 19 17
f 22 18 21
f 24 23 112
f 24 148 23
f 23 148 51
f 586 23 51
f 23 115 112
f 23 118 115
f 23 121 118
f 23 124 121
f 23 127 124
f 23 130 127
f 23 132 130
f 23 137 132
f 23 144 137
f 23 147 144
f 23 150 147
f 23 154 150
f 23 160 154
f 23 163 160
f 23 170 163
f 23 174 170
f 23 177 174
f 23 180 177
f 23 186 180
f 23 190 186
f 23 198 190
f 23 201 198
f 23 203 201
f 23 211 203
f 23 218 211
f 23 221 218
f 23 228 221
f 23 231 228
f 23 233 231
f 233 23 586
f 25 24 112
f 25 138 24
f 24 138 148
f 26 25 112
f 26 131 25
f 25 131 138
f 27 26 112
f 27 125 26
f 26 125 131
f 28 27 112
f 28 119 27
f 27 119 125
f 29 28 112
f 29 113 28
f 28 113 119
f 30 29 112
f 30 113 29
f 31 30 112
f 31 117 30
f 117 113 30
f 32 31 112
f 32 123 31
f 123 117 31
f 33 32 112
f 33 129 32
f 129 123 32
f 35 33 112
f 35 136 33
f 136 129 33
f 34 36 112
f 34 220 36
f 63 34 44
f 44 34 112
f 63 230 34
f 230 220 34
f 37 35 112
f 37 146 35
f 146 136 35
f 36 38 112
f 220 38 36
f 39 37 112
f 39 153 37
f 153 146 37
f 38 40 112
f 210 40 38
f 220 210 38
f 41 39 112
f 41 162 39
f 162 153 39
f 40 42 112
f 200 42 40
f 210 200 40
f 43 41 112
f 43 173 41
f 173 162 41
f 42 43 112
f 189 43 42
f 200 189 42
f 179 173 43
f 189 179 43
f 45 63 44
f 45 44 112
f 46 63 45
f 46 45 112
f 61 46 47
f 47 46 112
f 61 63 46
f 47 48 61
f 48 47 112
f 48 112 49
f 49 431 48
f 48 431 61
f 50 49 112
f 49 50 592
f 592 431 49
f 50 112 114
f 116 50 114
f 50 116 120
f 50 120 122
f 50 122 126
f 50 126 128
f 133 50 128
f 135 50 133
f 143 50 135
f 145 50 143
f 149 50 145
f 152 50 149
f 293 50 152
f 591 50 293
f 592 50 591
f 148 52 51
f 586 51 52
f 52 164 53
f 586 52 53
f 148 155 52
f 155 164 52
f 53 175 54
f 586 53 54
f 164 175 53
f 54 181 55
f 586 54 55
f 175 181 54
f 55 191 56
f 586 55 56
f 181 191 55
f 56 202 57
f 586 56 57
f 191 202 56
f 57 212 58
f 586 57 58
f 202 212 57
f 58 222 59
f 586 58 59
f 212 222 58
f 59 232 64
f 586 59 64
f 222 232 59
f 61 60 62
f 431 60 61
f 67 62 60
f 70 67 60
f 74 70 60
f 79 74 60
f 83 79 60
f 87 83 60
f 91 87 60
f 96 91 60
f 100 96 60
f 105 100 60
f 109 105 60
f 139 109 60
f 139 60 156
f 156 60 167
f 167 60 183
f 183 60 194
f 194 60 205
f 205 60 214
f 214 60 224
f 224 60 261
f 261 60 269
f 269 60 278
f 278 60 285
f 285 60 430
f 431 430 60
f 61 62 63
f 63 62 433
f 71 62 67
f 75 62 71
f 80 62 75
f 84 62 80
f 88 62 84
f 92 62 88
f 97 62 92
f 101 62 97
f 106 62 101
f 110 62 106
f 140 62 110
f 62 140 157
f 62 157 168
f 62 168 184
f 62 184 195
f 62 195 206
f 62 206 215
f 62 215 225
f 62 225 262
f 62 262 270
f 62 270 279
f 62 279 286
f 62 286 432
f 62 432 433
f 63 266 230
f 63 273 266
f 63 282 273
f 63 290 282
f 63 299 290
f 63 308 299
f 63 315 308
f 327 315 63
f 336 327 63
f 433 336 63
f 64 268 65
f 586 64 65
f 232 268 64
f 65 275 66
f 586 65 66
f 268 275 65
f 66 284 77
f 586 66 77
f 275 284 66
f 67 69 68
f 71 67 68
f 67 70 69
f 72 68 69
f 71 68 72
f 70 73 69
f 287 72 69
f 69 73 304
f 287 69 304
f 70 74 73
f 75 71 72
f 75 72 76
f 81 76 72
f 85 81 72
f 102 85 72
f 111 102 72
f 171 111 72
f 196 171 72
f 196 72 280
f 280 72 287
f 74 78 73
f 304 73 78
f 74 79 78
f 80 75 76
f 80 76 81
f 77 292 94
f 586 77 94
f 284 292 77
f 79 82 78
f 78 82 95
f 304 78 95
f 79 83 82
f 84 80 81
f 84 81 85
f 83 86 82
f 82 86 90
f 82 90 95
f 83 87 86
f 88 84 85
f 88 85 89
f 102 89 85
f 87 90 86
f 87 91 90
f 92 88 89
f 92 89 93
f 102 93 89
f 91 95 90
f 91 96 95
f 97 92 93
f 97 93 98
f 102 98 93
f 94 301 103
f 586 94 103
f 292 301 94
f 96 99 95
f 95 99 104
f 95 104 151
f 304 95 151
f 96 100 99
f 101 97 98
f 101 98 102
f 100 104 99
f 100 105 104
f 106 101 102
f 106 102 107
f 111 107 102
f 103 310 141
f 586 103 141
f 301 310 103
f 105 108 104
f 104 108 151
f 105 109 108
f 110 106 107
f 110 107 111
f 109 134 108
f 108 134 151
f 109 139 134
f 140 110 111
f 140 111 142
f 142 111 158
f 158 111 171
f 113 114 112
f 113 112 115
f 113 117 114
f 119 113 115
f 114 117 116
f 119 115 118
f 117 123 116
f 116 123 120
f 119 118 121
f 125 119 121
f 123 122 120
f 125 121 124
f 123 126 122
f 123 129 126
f 125 124 127
f 131 125 127
f 126 129 128
f 131 127 130
f 129 133 128
f 129 136 133
f 138 131 130
f 138 130 132
f 138 132 137
f 133 136 135
f 139 151 134
f 136 143 135
f 136 146 143
f 138 137 144
f 148 138 144
f 139 156 151
f 157 140 142
f 141 317 166
f 586 141 166
f 310 317 141
f 157 142 158
f 143 146 145
f 148 144 147
f 146 149 145
f 146 153 149
f 148 147 150
f 155 148 150
f 149 153 152
f 155 150 154
f 156 165 151
f 373 151 165
f 325 304 151
f 332 325 151
f 353 332 151
f 365 353 151
f 365 151 373
f 153 162 152
f 152 162 159
f 293 152 159
f 155 154 160
f 164 155 160
f 156 167 165
f 168 157 158
f 168 158 171
f 162 161 159
f 293 159 161
f 164 160 163
f 162 169 161
f 293 161 169
f 162 173 169
f 164 163 170
f 175 164 170
f 167 182 165
f 165 182 204
f 373 165 204
f 166 329 192
f 586 166 192
f 317 329 166
f 167 183 182
f 184 168 171
f 169 173 172
f 293 169 172
f 175 170 174
f 184 171 185
f 185 171 196
f 173 179 172
f 172 179 176
f 172 176 293
f 175 174 177
f 181 175 177
f 179 178 176
f 176 178 293
f 181 177 180
f 179 189 178
f 178 189 187
f 187 293 178
f 191 181 180
f 191 180 186
f 183 193 182
f 182 193 204
f 183 194 193
f 195 184 185
f 195 185 196
f 191 186 190
f 189 188 187
f 187 188 293
f 189 197 188
f 197 293 188
f 189 200 197
f 191 190 198
f 202 191 198
f 192 338 213
f 586 192 213
f 329 338 192
f 194 204 193
f 194 205 204
f 206 195 196
f 206 196 207
f 207 196 280
f 197 200 199
f 197 199 293
f 202 198 201
f 200 208 199
f 208 293 199
f 200 210 208
f 212 202 201
f 212 201 203
f 212 203 211
f 205 214 204
f 214 223 204
f 223 333 204
f 373 204 333
f 215 206 207
f 215 207 216
f 216 207 226
f 226 207 280
f 208 210 209
f 208 209 293
f 210 217 209
f 217 293 209
f 210 220 217
f 212 211 218
f 222 212 218
f 213 350 260
f 586 213 260
f 338 350 213
f 214 224 223
f 225 215 216
f 225 216 226
f 217 220 219
f 219 293 217
f 222 218 221
f 220 227 219
f 227 293 219
f 220 230 227
f 222 221 228
f 232 222 228
f 224 263 223
f 263 333 223
f 224 261 263
f 262 225 226
f 262 226 264
f 264 226 271
f 271 226 280
f 227 230 229
f 227 229 293
f 232 228 231
f 230 265 229
f 229 265 259
f 259 293 229
f 230 266 265
f 232 231 267
f 231 233 267
f 268 232 267
f 233 234 267
f 293 234 233
f 293 233 586
f 267 234 235
f 293 235 234
f 235 236 274
f 293 236 235
f 267 235 274
f 236 237 291
f 293 237 236
f 236 291 274
f 293 238 237
f 237 238 300
f 237 300 291
f 293 239 238
f 238 239 300
f 293 240 239
f 239 240 316
f 239 316 300
f 293 241 240
f 241 357 240
f 240 357 316
f 293 242 241
f 241 242 357
f 293 243 242
f 242 243 357
f 293 244 243
f 243 244 357
f 293 245 244
f 245 423 244
f 244 423 357
f 293 246 245
f 246 427 245
f 427 423 245
f 293 247 246
f 247 456 246
f 456 427 246
f 293 248 247
f 248 456 247
f 293 249 248
f 249 456 248
f 293 250 249
f 250 456 249
f 293 251 250
f 250 251 456
f 293 252 251
f 251 252 456
f 252 293 253
f 252 253 456
f 253 293 254
f 253 254 456
f 255 272 254
f 254 293 255
f 272 491 254
f 254 491 456
f 256 272 255
f 255 293 256
f 257 272 256
f 256 293 257
f 258 265 257
f 257 293 258
f 265 272 257
f 259 265 258
f 258 293 259
f 260 358 276
f 586 260 276
f 350 358 260
f 261 269 263
f 270 262 264
f 269 277 263
f 277 294 263
f 294 306 263
f 306 322 263
f 322 333 263
f 270 264 271
f 266 272 265
f 266 273 272
f 275 268 267
f 275 267 274
f 269 278 277
f 279 270 271
f 279 271 280
f 273 281 272
f 272 281 511
f 272 511 491
f 273 282 281
f 275 274 283
f 291 283 274
f 284 275 283
f 358 288 276
f 586 276 288
f 278 285 277
f 285 294 277
f 286 279 280
f 286 280 287
f 282 289 281
f 289 298 281
f 281 298 511
f 282 290 289
f 292 284 283
f 292 283 291
f 285 295 294
f 295 285 430
f 296 286 287
f 286 296 432
f 296 287 297
f 297 287 304
f 370 305 288
f 586 288 305
f 358 370 288
f 290 299 289
f 299 298 289
f 292 291 300
f 301 292 300
f 585 293 586
f 585 590 293
f 590 591 293
f 295 302 294
f 302 306 294
f 302 295 430
f 303 296 297
f 296 303 432
f 303 297 304
f 299 308 298
f 308 307 298
f 298 307 525
f 298 525 511
f 310 301 300
f 310 300 309
f 316 309 300
f 302 311 306
f 311 302 430
f 312 303 304
f 303 312 432
f 312 304 313
f 313 304 320
f 320 304 325
f 386 321 305
f 586 305 321
f 370 386 305
f 311 322 306
f 308 314 307
f 314 326 307
f 307 326 525
f 308 315 314
f 310 309 316
f 317 310 316
f 311 318 322
f 318 311 430
f 319 312 313
f 312 319 432
f 319 313 320
f 315 327 314
f 327 326 314
f 317 316 328
f 357 328 316
f 329 317 328
f 318 323 322
f 323 318 430
f 324 319 320
f 319 324 432
f 324 320 325
f 402 334 321
f 586 321 334
f 386 402 321
f 323 333 322
f 323 330 333
f 330 323 430
f 331 324 325
f 324 331 432
f 331 325 332
f 327 335 326
f 335 544 326
f 326 535 525
f 326 544 535
f 327 336 335
f 329 328 337
f 357 337 328
f 338 329 337
f 330 339 333
f 339 330 430
f 340 331 332
f 331 340 432
f 340 332 341
f 341 332 353
f 339 342 333
f 333 342 354
f 333 354 366
f 378 333 366
f 405 373 333
f 394 333 378
f 394 406 333
f 417 405 333
f 406 418 333
f 418 417 333
f 402 424 334
f 424 429 334
f 586 334 429
f 336 347 335
f 347 355 335
f 335 355 544
f 336 348 347
f 433 348 336
f 338 337 349
f 357 349 337
f 350 338 349
f 339 343 342
f 343 339 430
f 344 340 341
f 340 344 432
f 344 341 345
f 345 341 353
f 343 346 342
f 342 346 354
f 343 351 346
f 351 343 430
f 352 344 345
f 344 352 432
f 352 345 353
f 351 354 346
f 348 355 347
f 348 356 355
f 433 356 348
f 350 349 357
f 358 350 357
f 351 359 354
f 359 351 430
f 360 352 353
f 352 360 432
f 360 353 361
f 361 353 365
f 359 362 354
f 354 362 366
f 356 367 355
f 367 383 355
f 383 399 355
f 355 399 544
f 356 368 367
f 433 368 356
f 358 357 369
f 385 369 357
f 423 385 357
f 370 358 369
f 359 363 362
f 363 359 430
f 364 360 361
f 432 360 364
f 364 361 365
f 363 366 362
f 363 371 366
f 371 363 430
f 372 364 365
f 432 364 372
f 372 365 373
f 371 374 366
f 374 378 366
f 368 383 367
f 368 384 383
f 433 384 368
f 370 369 385
f 386 370 385
f 371 375 374
f 375 371 430
f 376 372 373
f 432 372 376
f 376 373 377
f 377 373 381
f 381 373 405
f 375 378 374
f 375 379 378
f 379 375 430
f 380 376 377
f 432 376 380
f 380 377 381
f 379 382 378
f 382 390 378
f 390 394 378
f 379 387 382
f 387 379 430
f 388 380 381
f 432 380 388
f 388 381 389
f 389 381 393
f 393 381 405
f 387 390 382
f 384 399 383
f 384 400 399
f 433 400 384
f 402 386 385
f 402 385 401
f 423 401 385
f 387 391 390
f 391 387 430
f 392 388 389
f 432 388 392
f 392 389 393
f 391 394 390
f 391 395 394
f 395 391 430
f 396 392 393
f 432 392 396
f 396 393 397
f 397 393 405
f 395 398 394
f 398 406 394
f 395 403 398
f 403 395 430
f 404 396 397
f 432 396 404
f 404 397 405
f 403 406 398
f 400 421 399
f 399 421 567
f 399 563 544
f 399 567 563
f 400 422 421
f 433 422 400
f 402 401 423
f 424 402 423
f 403 407 406
f 407 403 430
f 408 404 405
f 432 404 408
f 408 405 409
f 409 405 417
f 407 410 406
f 410 418 406
f 407 411 410
f 411 407 430
f 412 408 409
f 432 408 412
f 412 409 413
f 413 409 417
f 411 414 410
f 414 418 410
f 411 415 414
f 415 411 430
f 416 412 413
f 432 412 416
f 416 413 417
f 415 418 414
f 415 419 418
f 419 415 430
f 419 416 417
f 432 416 419
f 420 417 418
f 419 417 420
f 419 420 418
f 432 419 430
f 422 425 421
f 421 425 572
f 421 572 567
f 422 426 425
f 433 426 422
f 424 423 427
f 428 424 427
f 424 428 429
f 426 435 425
f 435 434 425
f 425 434 572
f 433 435 426
f 428 427 436
f 456 436 427
f 429 428 438
f 437 428 436
f 428 437 438
f 586 429 438
f 432 430 431
f 433 432 431
f 433 431 500
f 431 505 500
f 431 510 505
f 431 514 510
f 431 593 514
f 592 593 431
f 433 440 435
f 433 445 440
f 433 450 445
f 433 455 450
f 433 460 455
f 433 465 460
f 433 470 465
f 433 475 470
f 433 480 475
f 433 485 480
f 433 490 485
f 433 495 490
f 433 500 495
f 435 440 434
f 440 439 434
f 439 570 434
f 434 570 572
f 437 436 441
f 451 441 436
f 456 451 436
f 438 437 443
f 442 437 441
f 437 442 443
f 586 438 443
f 440 444 439
f 444 449 439
f 449 552 439
f 552 565 439
f 565 570 439
f 440 445 444
f 442 441 446
f 451 446 441
f 443 442 448
f 447 442 446
f 442 447 448
f 586 443 448
f 445 450 444
f 450 449 444
f 447 446 451
f 448 447 453
f 452 447 451
f 447 452 453
f 586 448 453
f 450 454 449
f 454 459 449
f 459 469 449
f 469 499 449
f 499 552 449
f 450 455 454
f 457 452 451
f 457 451 456
f 453 452 458
f 452 457 458
f 586 453 458
f 455 459 454
f 455 460 459
f 457 456 461
f 471 461 456
f 491 471 456
f 458 457 463
f 462 457 461
f 457 462 463
f 586 458 463
f 460 464 459
f 464 469 459
f 460 465 464
f 467 462 461
f 467 461 466
f 471 466 461
f 463 462 468
f 462 467 468
f 586 463 468
f 465 469 464
f 465 470 469
f 467 466 471
f 468 467 473
f 472 467 471
f 467 472 473
f 586 468 473
f 470 474 469
f 474 489 469
f 489 499 469
f 470 475 474
f 477 472 471
f 477 471 476
f 481 476 471
f 486 481 471
f 491 486 471
f 473 472 478
f 472 477 478
f 586 473 478
f 475 479 474
f 479 484 474
f 484 489 474
f 475 480 479
f 477 476 481
f 478 477 483
f 482 477 481
f 477 482 483
f 586 478 483
f 480 484 479
f 480 485 484
f 487 482 481
f 487 481 486
f 483 482 488
f 482 487 488
f 586 483 488
f 485 489 484
f 485 490 489
f 492 487 486
f 492 486 491
f 488 487 493
f 487 492 493
f 586 488 493
f 490 495 489
f 495 494 489
f 494 499 489
f 492 491 496
f 511 496 491
f 493 492 498
f 497 492 496
f 492 497 498
f 586 493 498
f 495 500 494
f 500 499 494
f 502 497 496
f 502 496 501
f 511 501 496
f 498 497 503
f 497 502 503
f 586 498 503
f 500 505 499
f 505 504 499
f 504 509 499
f 509 513 499
f 499 513 537
f 499 537 552
f 502 501 506
f 511 506 501
f 503 502 508
f 507 502 506
f 502 507 517
f 502 517 508
f 586 503 508
f 505 509 504
f 505 510 509
f 512 507 506
f 512 506 511
f 507 512 522
f 507 522 517
f 586 508 517
f 510 513 509
f 510 514 513
f 516 512 511
f 516 511 515
f 525 515 511
f 512 516 527
f 512 527 522
f 514 518 513
f 513 518 523
f 513 523 533
f 513 533 537
f 514 519 518
f 514 594 519
f 593 594 514
f 521 516 515
f 521 515 520
f 525 520 515
f 516 521 532
f 516 532 527
f 586 517 522
f 519 524 518
f 524 523 518
f 519 595 524
f 594 595 519
f 521 520 525
f 526 521 525
f 521 526 541
f 521 541 532
f 586 522 527
f 524 528 523
f 523 528 533
f 524 529 528
f 524 596 529
f 595 596 524
f 531 526 525
f 531 525 530
f 535 530 525
f 526 531 546
f 526 546 541
f 586 527 532
f 529 533 528
f 529 534 533
f 529 597 534
f 596 597 529
f 536 531 530
f 536 530 535
f 531 536 551
f 531 551 546
f 586 532 541
f 534 537 533
f 534 538 537
f 534 598 538
f 597 598 534
f 536 535 539
f 544 539 535
f 540 536 539
f 536 540 560
f 536 560 551
f 538 542 537
f 537 542 552
f 538 543 542
f 538 599 543
f 598 599 538
f 545 540 539
f 545 539 544
f 540 545 569
f 540 569 560
f 586 541 546
f 543 547 542
f 542 547 552
f 543 548 547
f 543 600 548
f 599 600 543
f 545 544 549
f 554 549 544
f 558 554 544
f 563 558 544
f 550 545 549
f 545 550 584
f 545 584 569
f 586 546 551
f 548 553 547
f 553 552 547
f 548 601 553
f 600 601 548
f 555 550 549
f 555 549 554
f 550 555 587
f 550 587 584
f 586 551 560
f 553 556 552
f 552 556 561
f 552 561 565
f 553 557 556
f 553 602 557
f 601 602 553
f 559 555 554
f 559 554 558
f 555 559 588
f 555 588 587
f 557 562 556
f 562 561 556
f 557 603 562
f 602 603 557
f 564 559 558
f 564 558 563
f 559 564 589
f 559 589 588
f 586 560 569
f 562 565 561
f 562 566 565
f 562 605 566
f 603 604 562
f 562 604 605
f 568 564 563
f 568 563 567
f 564 568 589
f 566 570 565
f 566 571 570
f 566 606 571
f 566 605 606
f 568 567 572
f 573 568 572
f 568 573 614
f 589 568 614
f 586 569 584
f 571 574 570
f 570 582 572
f 570 574 578
f 570 578 582
f 571 575 574
f 571 606 575
f 577 573 572
f 577 572 576
f 580 576 572
f 582 580 572
f 573 577 613
f 614 573 613
f 575 579 574
f 579 578 574
f 575 607 579
f 606 607 575
f 577 576 580
f 581 577 580
f 577 581 612
f 613 577 612
f 579 582 578
f 579 583 582
f 579 609 583
f 607 608 579
f 579 608 609
f 583 581 580
f 583 580 582
f 581 583 610
f 581 610 611
f 612 581 611
f 583 609 610
f 586 584 587
f 590 585 586
f 586 587 588
f 586 588 589
f 586 589 615
f 615 590 586
f 615 589 614
f 592 591 590
f 593 592 590
f 594 593 590
f 595 594 590
f 596 595 590
f 597 596 590
f 598 597 590
f 599 598 590
f 600 599 590
f 601 600 590
f 602 601 590
f 603 602 590
f 604 603 590
f 605 604 590
f 606 605 590
f 607 606 590
f 608 607 590
f 609 608 590
f 610 609 590
f 611 610 590
f 612 611 590
f 613 612 590
f 614 613 590
f 615 614 590
