# Supplementary material for: Viewpoint Planning for Range Sensors Using Feature Cluster Constrained Spaces for Robot Vision Systems
Source: Sensors (Basel). 2023 Sep 18;23(18):7964. doi: 10.3390/s23187964 (PMC10537344; doi:10.3390/s23187964)
Supplement: Supplementary file 1 [file sensors-23-07964-s001.zip › Academic Example Synthetic/6_GC-Spaces/G2/render/vx4_hull_render_gcs_G2_s1.obj]

# Generated with PyMesh
v 64.02578101058921 115.6485533399236 -50
v 64.02578101058924 235.9742189894108 -50
v 64.02578101058927 300 -50
v 73.51024407107749 300 -37.74829265482042
v 88.66643285430837 300 -18.17004259931552
v 94.99114050954881 138.8946706759298 -10
v 94.99114050954881 160 -10
v 98.91766842415717 160 -4.927844561610488
v 102.7324803842887 160 -8.85021855954909e-15
v 102.7324803842887 171.9967348396849 0
v 102.7324803842887 175 0
v 102.7324803842887 275 0
v 102.7324803842887 286.0902415640686 0
v 102.7324803842888 300 0
v 123.349365234375 200 23.83974647521973
v 123.349365234375 250 23.83974647521973
v 128.033161238051 199.6348790696589 32.68256046517054
v 128.033161238051 201.0953627910233 32.68256046517054
v 128.033161238051 211.3405816741209 32.68256046517054
v 128.033161238051 250.365120930341 32.68256046517054
v 128.0331617541001 175 32.68256113178523
v 128.0331617541001 275 32.68256113178522
v 128.349365234375 200 32.5
v 128.349365234375 250 32.5
v 164.6410217285156 200 0
v 164.6410217285156 250 0
v 167.3074227398719 132.6925772601281 -50
v 167.3205108642578 200 0
v 167.3205108642578 250 -8.881784197001252e-16
v 171.650634765625 200 7.5
v 171.650634765625 250 7.5
v 171.9994120688419 151.602939062586 -10
v 175 152.0981102432241 -10
v 175 152.329951118015 -9.488663407867666
v 175 156.6321271385161 0
v 175 160 -10
v 175 160 -0
v 176.0314344019951 156.8023393110317 0
v 177.9623910645248 157.1209948919655 0
v 184.6410217285156 175 0
v 184.6410217285156 275 -0
v 189.791474060872 136.4030015148345 -50
v 190.8009532927269 159.2396750180238 -0
v 210 200 -10
v 210 200 -4.898587198582435e-15
v 210.0513458251953 197.9740295410156 -10
v 210.0513458251953 197.9740295410156 -4.89230009653144e-15
v 210.0513458251953 202.0259704589844 -10
v 210.0513458251953 202.0259704589844 -4.89230009653144e-15
v 210.2052307128906 195.9532623291016 -10
v 210.2052307128906 195.9532623291016 -4.873454036971505e-15
v 210.2052307128906 204.0467376708984 -10
v 210.2052307128906 204.0467376708984 -4.873454036971505e-15
v 210.4612731933594 193.9428863525391 -10
v 210.4612731933594 193.9428863525391 -4.842098147813572e-15
v 210.4612731933594 206.0571136474609 -10
v 210.4612731933594 206.0571136474609 -4.842098147813572e-15
v 210.8188018798828 191.9480590820312 -10
v 210.8188018798828 191.9480590820312 -4.798312897187629e-15
v 210.8188018798828 208.0519409179688 -10
v 210.8188018798828 208.0519409179688 -4.798312897187629e-15
v 211.2769165039062 189.9738922119141 -10
v 211.2769165039062 189.9738922119141 -4.742210093442714e-15
v 211.2769165039062 210.0261077880859 -10
v 211.2769165039062 210.0261077880859 -4.742210093442714e-15
v 211.8344268798828 188.0254821777344 -10
v 211.8344268798828 188.0254821777344 -4.673934155696334e-15
v 211.8344268798828 211.9745178222656 -10
v 211.8344268798828 211.9745178222656 -4.673934155696334e-15
v 212.4899139404297 186.1077880859375 -10
v 212.4899139404297 186.1077880859375 -4.59366041976857e-15
v 212.4899139404297 213.8922119140625 -10
v 212.4899139404297 213.8922119140625 -4.59366041976857e-15
v 213.2416839599609 184.2257690429688 -10
v 213.2416839599609 184.2257690429688 -4.501595138182079e-15
v 213.2416839599609 215.7742309570312 -10
v 213.2416839599609 215.7742309570312 -4.501595138182079e-15
v 214.0663378606371 163.0790385723678 -2.660724470337723e-15
v 214.0878143310547 182.3842315673828 -10
v 214.0878143310547 182.3842315673828 -4.397973786096198e-15
v 214.0878143310547 217.6157684326172 -10
v 214.0878143310547 217.6157684326172 -4.397973786096198e-15
v 215.0261383056641 180.5879211425781 -10
v 215.0261383056641 180.5879211425781 -4.283063178889311e-15
v 215.0261383056641 219.4120788574219 -10
v 215.0261383056641 219.4120788574219 -4.283063178889311e-15
v 215.819980327177 163.3684329279062 -2.67362209677365e-15
v 216.0542297363281 178.8414459228516 -10
v 216.0542297363281 178.8414459228516 -4.157158084027064e-15
v 216.0542297363281 221.1585540771484 -10
v 216.0542297363281 221.1585540771484 -4.157158084027064e-15
v 217.1694641113281 177.1492767333984 -10
v 217.1694641113281 177.1492767333984 -4.02058122106236e-15
v 217.1694641113281 222.8507232666016 -10
v 217.1694641113281 222.8507232666016 -4.02058122106236e-15
v 217.79191514301 163.6938509170803 -2.675736296571205e-15
v 218.3689727783203 175.5157623291016 -10
v 218.3689727783203 175.5157623291016 -3.873684108668309e-15
v 218.3689727783203 224.4842376708984 -10
v 218.3689727783203 224.4842376708984 -3.873684108668309e-15
v 219.6496734619141 173.9450988769531 -10
v 219.6496734619141 173.9450988769531 -3.716842829473493e-15
v 219.6496734619141 226.0549011230469 -10
v 219.6496734619141 226.0549011230469 -3.716842829473493e-15
v 220.0010923239615 164.0584197609296 -2.665246163376573e-15
v 221.0082855224609 172.4413299560547 -10
v 221.0082855224609 172.4413299560547 -3.550460571160804e-15
v 221.0082855224609 227.5586700439453 -10
v 221.0082855224609 227.5586700439453 -3.550460571160804e-15
v 222.4413299560547 171.0082855224609 -10
v 222.4413299560547 171.0082855224609 -3.374964450093896e-15
v 222.4413299560547 228.9917144775391 -10
v 222.4413299560547 228.9917144775391 -3.374964450093896e-15
v 222.4664681775272 164.4652677187749 -2.64012031420684e-15
v 223.9450988769531 169.6496734619141 -10
v 223.9450988769531 169.6496734619141 -3.190804876042471e-15
v 223.9450988769531 230.3503265380859 -10
v 223.9450988769531 230.3503265380859 -3.190804876042471e-15
v 225.2061345527569 164.9173803929246 -2.598118069662036e-15
v 225.5157623291016 168.3689727783203 -10
v 225.5157623291016 168.3689727783203 -2.998454493391097e-15
v 225.5157623291016 231.6310272216797 -10
v 225.5157623291016 231.6310272216797 -2.998454493391097e-15
v 227.1492767333984 167.1694641113281 -10
v 227.1492767333984 167.1694641113281 -2.798407122348023e-15
v 227.1492767333984 232.8305358886719 -10
v 227.1492767333984 232.8305358886719 -2.798407122348023e-15
v 228.2363135235665 165.4174348265707 -2.536809906745861e-15
v 228.8414459228516 166.0542297363281 -10
v 228.8414459228516 166.0542297363281 -2.591176276637523e-15
v 228.8414459228516 233.9457702636719 -10
v 228.8414459228516 233.9457702636719 -2.591176276637523e-15
v 229.5538505545731 165.6348610050884 -2.503931522711865e-15
v 230.5879211425781 165.0261383056641 -10
v 230.5879211425781 165.0261383056641 -1.718939134534816
v 230.5879211425781 234.9738616943359 -10
v 230.5879211425781 234.9738616943359 -2.37729389295047e-15
v 231.7570618664335 164.4154238346366 -3.491432729493387
v 232.3842315673828 164.0878143310547 -10
v 232.3842315673828 164.0878143310547 -4.442262903485586
v 232.3842315673828 235.9121856689453 -10
v 232.3842315673828 235.9121856689453 -2.157309060394925e-15
v 233.4803039268201 163.5842024716538 -5.951941646414241
v 234.2257690429688 163.2416839599609 -10
v 234.2257690429688 163.2416839599609 -6.978710390060265
v 234.2257690429688 236.7583160400391 -10
v 234.2257690429688 236.7583160400391 -1.931786538188467e-15
v 235.9410854265134 162.5565030974307 -9.114235001782493
v 236.1077880859375 162.4899139404297 -10
v 236.1077880859375 162.4899139404297 -9.321775508860227
v 236.1077880859375 237.5100860595703 -10
v 236.1077880859375 237.5100860595703 -1.70130506159231e-15
v 236.7145107608599 162.2825300493006 -10
v 236.7844168970461 162.2940662897919 -10
v 238.0254821777344 238.1655731201172 -10
v 238.0254821777344 238.1655731201172 -1.466456388999227e-15
v 238.6900367539279 162.6085406714894 -10
v 239.9738922119141 238.7230834960938 -10
v 239.9738922119141 238.7230834960938 -1.22784329023031e-15
v 241.9480590820312 239.1811981201172 -10
v 241.9480590820312 239.1811981201172 -9.860783818646589e-16
v 243.9428863525391 239.5387268066406 -10
v 243.9428863525391 239.5387268066406 -7.417821684756979e-16
v 245.9532623291016 239.7947692871094 -10
v 245.9532623291016 239.7947692871094 -4.955818250213092e-16
v 246.4613825963322 163.8910048365857 -10
v 247.1431896549559 164.0035198549527 -10
v 247.3410859310059 164.0361776323296 -10
v 247.9740295410156 239.9486541748047 -10
v 247.9740295410156 239.9486541748047 -2.481093704290426e-16
v 249.7776784347664 164.438275625957 -10
v 250 240 -10
v 250 240 2.963162649665806e-30
v 250.0141693139867 164.4773024668829 -10
v 252.0259704589844 239.9486541748047 -10
v 252.0259704589844 239.9486541748047 2.481093704290426e-16
v 252.3159127860993 164.8571470369344 -10
v 254.0467376708984 239.7947692871094 -10
v 254.0467376708984 239.7947692871094 4.955818250213092e-16
v 254.4756977522134 165.2135649444017 -10
v 256.0570983886719 239.5387268066406 -10
v 256.0570983886719 239.5387268066406 7.417821684756979e-16
v 256.4532155205129 165.5399042587387 -10
v 258.0519409179688 239.1811981201172 -10
v 258.0519409179688 239.1811981201172 9.860783818646589e-16
v 258.4691998807305 165.8725915116037 -10
v 258.8872748415557 165.9415842145995 -10
v 260.0260925292969 238.7230834960938 -10
v 260.0260925292969 238.7230834960938 1.22784329023031e-15
v 260.3836905933277 166.1885298037742 -10
v 261.9745178222656 238.1655731201172 -10
v 261.9745178222656 238.1655731201172 1.466456388999227e-15
v 263.7654486621344 166.7466034793279 -10
v 263.8922119140625 237.5100860595703 -10
v 263.8922119140625 237.5100860595703 1.70130506159231e-15
v 265.7742309570312 236.7583160400391 -10
v 265.7742309570312 236.7583160400391 1.931786538188467e-15
v 267.6157531738281 235.9121856689453 -10
v 267.6157531738281 235.9121856689453 2.157309060394925e-15
v 269.4120788574219 234.9738616943359 -10
v 269.4120788574219 234.9738616943359 2.37729389295047e-15
v 271.1585693359375 233.9457702636719 -10
v 271.1585693359375 233.9457702636719 2.591176276637523e-15
v 272.8507385253906 232.8305358886719 -10
v 272.8507385253906 232.8305358886719 2.798407122348023e-15
v 274.4842529296875 231.6310272216797 -10
v 274.4842529296875 231.6310272216797 2.998454493391097e-15
v 274.6066618368189 168.5356716387758 -10
v 274.6307753608882 168.5396509663131 -10
v 274.6826396249074 168.5482098519171 -10
v 274.695514063316 168.5503344524997 -10
v 274.7095062698609 168.5526435124551 -10
v 276.0549011230469 169.6496734619141 -10
v 276.0549011230469 169.6496734619141 -8.070129507968087
v 276.0549011230469 230.3503265380859 -10
v 276.0549011230469 230.3503265380859 3.190804876042471e-15
v 277.0297250522337 170.5303899669767 -6.482472301240726
v 277.5586853027344 171.0082855224609 -10
v 277.5586853027344 171.0082855224609 -5.62097564668049
v 277.5586853027344 228.9917144775391 -10
v 277.5586853027344 228.9917144775391 3.374964450093896e-15
v 278.1959894890423 171.6456032808494 -4.447299354076691
v 278.99169921875 172.4413299560547 -10
v 278.99169921875 172.4413299560547 -2.981899211387399
v 278.99169921875 227.5586700439453 -10
v 278.99169921875 227.5586700439453 3.550460571160804e-15
v 279.3076560967645 172.7910443059413 -2.325585700213024
v 280.3503112792969 173.9450988769531 -10
v 280.3503112792969 173.9450988769531 -0.1597563373825566
v 280.3503112792969 226.0549011230469 -10
v 280.3503112792969 226.0549011230469 3.716842829473493e-15
v 280.4185577726713 174.0287950286378 3.7252004515191e-15
v 281.6310424804688 175.5157623291016 -10
v 281.6310424804688 175.5157623291016 3.873684108668309e-15
v 281.6310424804688 224.4842376708984 -10
v 281.6310424804688 224.4842376708984 3.873684108668309e-15
v 281.7634366563283 174.2507332887103 3.845764548477588e-15
v 282.8305358886719 177.1492767333984 -10
v 282.8305358886719 177.1492767333984 4.02058122106236e-15
v 282.8305358886719 222.8507232666016 -10
v 282.8305358886719 222.8507232666016 4.02058122106236e-15
v 283.090243867888 174.4696892761702 3.959765285432324e-15
v 283.9457702636719 178.8414459228516 -10
v 283.9457702636719 178.8414459228516 4.157158084027064e-15
v 283.9457702636719 221.1585540771484 -10
v 283.9457702636719 221.1585540771484 4.157158084027064e-15
v 284.3199964210207 174.6726288458807 4.060254195093871e-15
v 284.973876953125 180.5879211425781 -10
v 284.973876953125 180.5879211425781 4.283063178889311e-15
v 284.973876953125 219.4120788574219 -10
v 284.973876953125 219.4120788574219 4.283063178889311e-15
v 285.4505450960598 174.8591973234696 4.147193150061207e-15
v 285.9121704101562 182.3842315673828 -10
v 285.9121704101562 182.3842315673828 4.397973786096198e-15
v 285.9121704101562 217.6157684326172 -10
v 285.9121704101562 217.6157684326172 4.397973786096198e-15
v 286.4802973249587 175.0291318958425 4.220614508533829e-15
v 286.75830078125 184.2257690429688 -10
v 286.75830078125 184.2257690429688 4.501595138182079e-15
v 286.75830078125 215.7742309570312 -10
v 286.75830078125 215.7742309570312 4.501595138182079e-15
v 287.4083247753032 175.1822793652034 4.280615579366218e-15
v 287.5100708007812 186.1077880859375 -10
v 287.5100708007812 186.1077880859375 4.59366041976857e-15
v 287.5100708007812 213.8922119140625 -10
v 287.5100708007812 213.8922119140625 4.59366041976857e-15
v 288.1655578613281 188.0254821777344 -10
v 288.1655578613281 188.0254821777344 4.673934155696334e-15
v 288.1655578613281 211.9745178222656 -10
v 288.1655578613281 211.9745178222656 4.673934155696334e-15
v 288.234149495077 175.3185608576551 4.32735213365018e-15
v 288.7230834960938 189.9738922119141 -10
v 288.7230834960938 189.9738922119141 4.742210093442714e-15
v 288.7230834960938 210.0261077880859 -10
v 288.7230834960938 210.0261077880859 4.742210093442714e-15
v 288.9578228620562 175.4379848518005 4.361034366768759e-15
v 289.1811828613281 191.9480590820312 -10
v 289.1811828613281 191.9480590820312 4.798312897187629e-15
v 289.1811828613281 208.0519409179688 -10
v 289.1811828613281 208.0519409179688 4.798312897187629e-15
v 289.5387268066406 193.9428863525391 -10
v 289.5387268066406 193.9428863525391 4.842098147813572e-15
v 289.5387268066406 206.0571136474609 -10
v 289.5387268066406 206.0571136474609 4.842098147813572e-15
v 289.5798467279922 175.540634165584 4.381920891639031e-15
v 289.7947692871094 195.9532623291016 -10
v 289.7947692871094 195.9532623291016 4.873454036971505e-15
v 289.7947692871094 204.0467376708984 -10
v 289.7947692871094 204.0467376708984 4.873454036971505e-15
v 289.9486694335938 197.9740295410156 -10
v 289.9486694335938 197.9740295410156 4.89230009653144e-15
v 289.9486694335938 202.0259704589844 -10
v 289.9486694335938 202.0259704589844 4.89230009653144e-15
v 289.9999999921274 300 0
v 289.9999999921274 297.832851816627 -0
v 289.9999999921274 288.8605245469413 -9.169504890917918e-17
v 289.9999999921274 288.4574289835085 -4.768952283551745e-17
v 289.9999999921274 287.9999999905529 5.926325303997168e-31
v 289.9999999921274 287.4825303508995 5.171743399462554e-17
v 289.9999999921274 286.898594852936 1.078447536242962e-16
v 289.9999999921274 286.2409465410969 1.688059144616084e-16
v 289.9999999921274 285.5014026253684 2.35071277246139e-16
v 289.9999999921274 284.6707714033067 3.071611881067237e-16
v 289.9999999921274 283.738686957461 3.856509651342133e-16
v 289.9999999921274 282.6935081592653 4.71173991295874e-16
v 289.9999999921274 281.5222021949743 5.644245823326928e-16
v 289.9999999921274 280.2101883902037 6.661600233202956e-16
v 289.9999999921274 278.7412364332466 7.772002169551969e-16
v 289.9999999921274 277.0974503457501 8.984215481051544e-16
v 289.9999999921274 275.2591928782201 1.030748894281427e-15
v 289.9999999921274 273.2051847654143 1.175138822112072e-15
v 289.9999999921274 270.9127642885687 1.332550303906063e-15
v 289.9999999921274 268.3582327790203 1.503906744448485e-15
v 289.9999999921274 265.517758543452 1.690027485290356e-15
v 289.9999999921274 262.3683102637358 1.891553034366139e-15
v 289.9999999921274 258.8894675659966 2.108820877613283e-15
v 289.9999999921274 255.0659960649365 2.341704550682443e-15
v 289.9999999921274 250.8905458064334 2.589447239497791e-15
v 289.9999999921274 246.3681210684738 2.850411359536911e-15
v 289.9999999921274 241.5209907907793 3.121824949337221e-15
v 289.9999999921274 236.3935340035409 3.399560031806053e-15
v 289.9999999921274 231.0582255669531 3.677891483702164e-15
v 289.9999999921274 225.6192381393385 3.949433445707358e-15
v 289.9999999921274 220.2141008567544 4.205236507278723e-15
v 289.9999999921274 215.0109868982354 4.435154822807344e-15
v 289.9999999921274 210.1993756494865 4.628593539359263e-15
v 289.9999999921274 205.9763908292254 4.775447197535976e-15
v 289.9999999921274 202.5263083620024 4.867315892220351e-15
v 289.9999999921274 200.0000003107227 4.898587197618183e-15
v 289.9999999921274 199.9999996892773 4.898587197618183e-15
v 289.9999999921274 196.9630074236583 4.86731589222035e-15
v 289.9999999921274 192.0125747239115 4.775447197535973e-15
v 289.9999999921274 185.3912835660701 4.628593539359255e-15
v 289.9999999921274 177.4205597273889 4.435154822807335e-15
v 289.9999999921274 175.6099698399999 4.388683436757014e-15
v 289.9999999999853 200.0000000005795 -2.860028420194872e-09
v 290 200 -10
v 290 200 -2.865371762751732e-09
v 293.1408796879208 300 -1.143186718679872
v 300 154.5901325563854 -50
v 300 167.2269638829464 -22.12883935284226
v 300 175.6099698399999 -3.639702345527389
v 300 278.1617859268355 -3.639702345527411
v 300 300 -50
v 300 300 -3.639702345527416
f 2 1 4
f 2 27 1
f 1 6 4
f 1 27 6
f 2 4 3
f 2 3 27
f 3 4 344
f 27 3 42
f 3 344 42
f 6 5 4
f 4 5 294
f 339 4 294
f 4 339 344
f 6 7 5
f 8 5 7
f 11 5 8
f 19 5 11
f 12 13 5
f 19 12 5
f 13 14 5
f 294 5 14
f 6 32 7
f 6 27 42
f 6 42 32
f 36 8 7
f 32 36 7
f 9 10 8
f 36 9 8
f 8 10 11
f 10 9 37
f 36 37 9
f 10 37 11
f 17 18 11
f 21 17 11
f 18 19 11
f 40 21 11
f 37 40 11
f 12 41 13
f 19 20 12
f 20 22 12
f 12 22 41
f 13 41 14
f 41 294 14
f 16 23 15
f 26 16 15
f 15 23 25
f 26 15 25
f 16 24 23
f 26 24 16
f 23 18 17
f 23 17 21
f 19 18 23
f 24 20 19
f 24 19 23
f 20 24 22
f 23 21 40
f 22 24 41
f 23 30 25
f 30 23 40
f 26 31 24
f 41 24 31
f 25 28 26
f 25 30 28
f 28 29 26
f 29 31 26
f 28 30 29
f 30 31 29
f 31 30 40
f 41 31 40
f 33 36 32
f 33 32 341
f 32 42 340
f 341 32 340
f 33 34 36
f 341 34 33
f 34 35 36
f 148 35 34
f 148 34 150
f 150 34 153
f 153 34 341
f 35 37 36
f 38 37 35
f 38 35 138
f 138 35 140
f 140 35 143
f 143 35 145
f 145 35 148
f 38 39 37
f 37 39 40
f 39 38 138
f 40 39 43
f 43 39 138
f 40 65 41
f 43 78 40
f 47 45 40
f 40 45 49
f 51 47 40
f 40 49 53
f 55 51 40
f 40 53 57
f 59 55 40
f 40 57 61
f 63 59 40
f 40 61 65
f 67 63 40
f 71 67 40
f 75 71 40
f 80 75 40
f 78 102 40
f 84 80 40
f 89 84 40
f 93 89 40
f 98 93 40
f 102 98 40
f 65 69 41
f 69 73 41
f 73 77 41
f 77 82 41
f 82 86 41
f 86 91 41
f 91 95 41
f 95 100 41
f 100 104 41
f 104 109 41
f 109 113 41
f 113 118 41
f 118 123 41
f 123 127 41
f 127 132 41
f 132 137 41
f 137 142 41
f 142 147 41
f 147 152 41
f 152 156 41
f 156 159 41
f 159 161 41
f 161 163 41
f 163 165 41
f 165 296 41
f 41 295 294
f 296 295 41
f 42 344 340
f 78 43 135
f 135 43 138
f 45 46 44
f 45 44 48
f 46 50 44
f 48 44 56
f 44 50 56
f 45 47 46
f 49 45 48
f 47 51 46
f 51 50 46
f 49 48 52
f 52 48 56
f 53 49 52
f 51 54 50
f 54 184 50
f 50 184 56
f 51 55 54
f 53 52 56
f 57 53 56
f 55 58 54
f 58 184 54
f 55 59 58
f 61 57 56
f 61 56 60
f 60 56 155
f 56 164 155
f 169 164 56
f 184 169 56
f 59 62 58
f 62 184 58
f 59 63 62
f 61 60 64
f 64 60 155
f 65 61 64
f 63 66 62
f 66 70 62
f 62 70 184
f 63 67 66
f 65 64 68
f 68 64 72
f 64 155 72
f 69 65 68
f 67 71 66
f 71 70 66
f 69 68 72
f 73 69 72
f 71 74 70
f 74 79 70
f 70 79 184
f 71 75 74
f 73 72 76
f 76 72 81
f 81 72 85
f 85 72 126
f 72 136 126
f 72 155 136
f 77 73 76
f 75 80 74
f 80 79 74
f 77 76 81
f 82 77 81
f 87 107 78
f 87 78 135
f 78 107 102
f 80 84 79
f 84 83 79
f 83 88 79
f 79 88 184
f 86 82 81
f 86 81 85
f 84 88 83
f 84 89 88
f 86 85 90
f 90 85 94
f 94 85 103
f 103 85 108
f 108 85 112
f 85 122 112
f 85 126 122
f 91 86 90
f 96 111 87
f 96 87 135
f 87 111 107
f 89 92 88
f 92 110 88
f 110 202 88
f 88 202 184
f 89 93 92
f 95 91 90
f 95 90 94
f 93 97 92
f 97 110 92
f 93 98 97
f 95 94 99
f 99 94 103
f 100 95 99
f 105 116 96
f 105 96 135
f 96 116 111
f 98 101 97
f 101 106 97
f 106 110 97
f 98 102 101
f 100 99 103
f 104 100 103
f 102 106 101
f 102 107 106
f 104 103 108
f 109 104 108
f 114 121 105
f 114 105 135
f 105 121 116
f 107 110 106
f 107 111 110
f 113 109 108
f 113 108 112
f 111 115 110
f 110 115 220
f 110 220 202
f 111 116 115
f 113 112 117
f 122 117 112
f 118 113 117
f 119 125 114
f 119 114 135
f 114 125 121
f 116 120 115
f 120 124 115
f 115 124 220
f 116 121 120
f 123 118 117
f 123 117 122
f 119 130 125
f 128 130 119
f 128 119 135
f 121 125 120
f 125 124 120
f 123 122 126
f 127 123 126
f 125 130 124
f 130 129 124
f 124 129 235
f 124 235 220
f 132 127 126
f 132 126 131
f 136 131 126
f 128 133 130
f 133 128 135
f 130 134 129
f 134 139 129
f 129 139 235
f 130 133 135
f 130 135 134
f 132 131 136
f 137 132 136
f 135 138 134
f 138 140 134
f 140 139 134
f 137 136 141
f 155 141 136
f 142 137 141
f 140 143 139
f 143 144 139
f 144 255 139
f 139 245 235
f 139 255 245
f 142 141 146
f 155 146 141
f 147 142 146
f 143 145 144
f 145 148 144
f 148 149 144
f 149 154 144
f 144 154 157
f 144 157 255
f 147 146 151
f 155 151 146
f 152 147 151
f 148 150 149
f 150 153 149
f 149 153 154
f 152 151 155
f 156 152 155
f 154 153 341
f 341 157 154
f 156 155 158
f 160 158 155
f 164 160 155
f 159 156 158
f 157 166 255
f 341 166 157
f 159 158 160
f 161 159 160
f 163 161 160
f 163 160 162
f 164 162 160
f 163 162 164
f 165 163 164
f 165 164 169
f 170 165 169
f 165 170 296
f 166 167 255
f 341 167 166
f 167 168 274
f 168 167 341
f 167 274 255
f 168 171 279
f 171 168 341
f 168 279 274
f 170 169 172
f 184 172 169
f 173 170 172
f 170 173 297
f 296 170 297
f 171 174 279
f 341 174 171
f 173 172 175
f 181 175 172
f 184 181 172
f 176 173 175
f 173 176 298
f 297 173 298
f 174 177 283
f 177 174 341
f 174 283 279
f 176 175 178
f 181 178 175
f 179 176 178
f 176 179 299
f 298 176 299
f 177 180 283
f 180 177 341
f 179 178 181
f 182 179 181
f 179 182 300
f 299 179 300
f 180 183 283
f 341 183 180
f 185 182 181
f 185 181 184
f 182 185 301
f 300 182 301
f 186 281 183
f 186 183 341
f 183 281 283
f 185 184 188
f 194 188 184
f 202 194 184
f 189 185 188
f 185 189 302
f 301 185 302
f 187 281 186
f 187 186 341
f 190 277 187
f 190 187 341
f 277 281 187
f 192 189 188
f 192 188 191
f 194 191 188
f 189 192 303
f 302 189 303
f 193 263 190
f 193 190 341
f 263 277 190
f 192 191 194
f 195 192 194
f 192 195 304
f 303 192 304
f 208 263 193
f 208 193 341
f 197 195 194
f 197 194 196
f 198 196 194
f 200 198 194
f 202 200 194
f 195 197 305
f 304 195 305
f 197 196 198
f 199 197 198
f 197 199 306
f 305 197 306
f 201 199 198
f 201 198 200
f 199 201 307
f 306 199 307
f 203 201 200
f 203 200 202
f 201 203 308
f 307 201 308
f 203 202 204
f 220 204 202
f 205 203 204
f 203 205 309
f 308 203 309
f 207 205 204
f 207 204 206
f 220 206 204
f 205 207 310
f 309 205 310
f 207 206 215
f 220 215 206
f 216 207 215
f 207 216 312
f 310 207 311
f 207 312 311
f 208 209 248
f 208 341 209
f 208 248 263
f 209 210 223
f 209 341 210
f 209 223 248
f 211 218 210
f 210 341 211
f 218 223 210
f 212 213 211
f 212 211 341
f 213 218 211
f 214 213 212
f 342 214 212
f 342 212 341
f 214 218 213
f 217 218 214
f 342 217 214
f 221 216 215
f 221 215 220
f 216 221 313
f 216 313 312
f 217 219 218
f 342 219 217
f 219 223 218
f 222 223 219
f 342 222 219
f 226 221 220
f 226 220 225
f 235 225 220
f 221 226 314
f 221 314 313
f 222 224 223
f 342 224 222
f 224 228 223
f 223 228 233
f 223 233 243
f 223 243 248
f 227 228 224
f 342 227 224
f 231 226 225
f 231 225 230
f 235 230 225
f 226 231 315
f 226 315 314
f 227 229 228
f 229 227 342
f 229 234 228
f 234 233 228
f 232 234 229
f 237 232 229
f 242 237 229
f 247 242 229
f 252 247 229
f 257 252 229
f 262 257 229
f 262 229 342
f 231 230 235
f 236 231 235
f 231 236 316
f 231 316 315
f 232 237 234
f 234 238 233
f 233 238 243
f 234 237 239
f 234 239 238
f 241 236 235
f 241 235 240
f 245 240 235
f 236 241 317
f 236 317 316
f 237 242 239
f 239 243 238
f 239 242 244
f 239 244 243
f 246 241 240
f 246 240 245
f 241 246 318
f 241 318 317
f 242 247 244
f 244 248 243
f 244 247 249
f 244 249 248
f 246 245 250
f 255 250 245
f 251 246 250
f 246 251 319
f 246 319 318
f 247 252 249
f 249 253 248
f 248 253 263
f 249 252 254
f 249 254 253
f 256 251 250
f 256 250 255
f 251 256 320
f 251 320 319
f 252 257 254
f 254 258 253
f 253 258 263
f 254 257 259
f 254 259 258
f 256 255 260
f 265 260 255
f 269 265 255
f 274 269 255
f 261 256 260
f 256 261 321
f 256 321 320
f 257 262 259
f 259 264 258
f 264 263 258
f 259 262 264
f 266 261 260
f 266 260 265
f 261 266 322
f 261 322 321
f 262 271 264
f 271 262 342
f 264 267 263
f 263 267 272
f 263 272 277
f 264 268 267
f 264 271 268
f 270 266 265
f 270 265 269
f 266 270 323
f 266 323 322
f 268 273 267
f 273 272 267
f 271 276 268
f 268 276 273
f 275 270 269
f 275 269 274
f 270 275 324
f 270 324 323
f 276 271 342
f 273 277 272
f 276 285 273
f 273 278 277
f 273 334 278
f 273 285 334
f 280 275 274
f 280 274 279
f 275 280 324
f 285 276 342
f 278 281 277
f 278 282 281
f 278 333 282
f 278 334 333
f 280 279 283
f 284 280 283
f 280 284 325
f 324 280 325
f 282 286 281
f 281 337 283
f 281 286 290
f 281 290 337
f 282 287 286
f 282 333 287
f 289 284 283
f 289 283 288
f 292 288 283
f 337 292 283
f 284 289 326
f 325 284 326
f 334 285 335
f 335 285 342
f 287 291 286
f 291 290 286
f 287 332 291
f 333 332 287
f 289 288 292
f 293 289 292
f 289 293 327
f 326 289 327
f 291 337 290
f 291 331 330
f 291 330 338
f 332 331 291
f 291 338 337
f 336 293 292
f 336 292 338
f 338 292 337
f 327 293 328
f 293 329 328
f 329 293 336
f 339 294 295
f 296 339 295
f 297 339 296
f 298 339 297
f 299 339 298
f 299 300 339
f 300 301 339
f 301 302 339
f 302 303 339
f 303 304 339
f 304 305 339
f 305 306 339
f 306 307 339
f 307 308 339
f 308 309 339
f 309 310 339
f 310 311 339
f 311 312 339
f 312 313 339
f 313 314 339
f 314 315 339
f 315 316 339
f 316 317 339
f 317 318 339
f 318 319 339
f 319 320 339
f 320 321 339
f 321 322 339
f 322 323 339
f 323 324 339
f 324 325 339
f 326 338 325
f 325 338 339
f 327 338 326
f 328 338 327
f 336 328 329
f 336 338 328
f 338 330 331
f 338 331 332
f 338 332 333
f 339 333 334
f 339 338 333
f 339 334 335
f 339 335 342
f 343 339 342
f 345 339 343
f 344 339 345
f 344 341 340
f 343 342 341
f 344 343 341
f 344 345 343
