# Supplementary material for: Viewpoint Planning for Range Sensors Using Feature Cluster Constrained Spaces for Robot Vision Systems
Source: Sensors (Basel). 2023 Sep 18;23(18):7964. doi: 10.3390/s23187964 (PMC10537344; doi:10.3390/s23187964)
Supplement: Supplementary file 1 [file sensors-23-07964-s001.zip › Academic Example Synthetic/6_GC-Spaces/G2/render/vx5_hull_render_gcs_G2_s1.obj]

# Generated with PyMesh
v 64.02578101058927 0 -50
v 64.02578101058927 31.4719543302291 -50
v 64.02578101058933 235.9742189894106 -50
v 64.02578101058936 297.5491213300764 -50
v 73.51024407107752 0 -37.74829265482042
v 78.00001974594582 -0 -31.948552884295
v 94.99114050954887 10 -10
v 94.9911405095489 90.0088594904511 -10
v 94.99114050954893 160 -10
v 98.91766842415723 10 -4.927844561610492
v 98.91766842415728 160 -4.927844561610494
v 102.7324803842888 10 -8.850218559549084e-15
v 102.7324803842888 0 0
v 102.7324803842888 5.870427450530787 0
v 102.7324803842888 160 -8.850218559549078e-15
v 102.7324803842888 171.9967348396848 0
v 102.7324803842888 175 0
v 123.349365234375 200 23.83974647521973
v 123.349365234375 250 23.83974647521973
v 127.8532272649273 250 31.64066388026274
v 128.033161238051 199.634879069659 32.68256046517051
v 128.0331612380511 201.095362791023 32.68256046517051
v 128.0331612380511 249.497908774707 32.6825604651705
v 128.0331617541001 175 32.68256113178519
v 128.349365234375 200 32.5
v 128.349365234375 249.5285005223676 32.5
v 130.3057397391268 250 30.74802234048759
v 133.2229023969467 250 29.68626196452826
v 164.6410217285156 200 0
v 164.6410217285156 250 0
v 167.3205108642578 200 0
v 167.3205108642578 250 -8.881784197001252e-16
v 171.650634765625 200 7.5
v 171.650634765625 250 7.5
v 173.6846964588031 253.914551773917 6.325634467824887
v 175 10 -10
v 175 10 0
v 175 160 -10
v 175 160 0
v 184.6410217285156 175 0
v 184.6410217285156 254.9745406283719 0
v 193.446087740799 253.5214870825567 -1.567639205252385e-15
v 193.9437204490556 253.4393653846345 -1.598924483640783e-15
v 194.5094839862055 253.3460004158085 -1.627797764168732e-15
v 195.1488905060406 253.240482534447 -1.653883767402936e-15
v 195.8678277515447 253.1218401174179 -1.676759817522915e-15
v 196.6725086495507 252.9890478782153 -1.69594934704081e-15
v 197.5694304787953 252.8410336052406 -1.710918507159944e-15
v 198.5653308972484 252.6766854183794 -1.721072755382055e-15
v 199.6670610615074 252.4948727074384 -1.725753506179027e-15
v 200 76.50768280029297 16.44949722290039
v 200 82.49481201171875 -0
v 200 121.3130680391197 32.75732108109278
v 200 122.5230777545309 32.75732108109278
v 200 123.7810118049326 32.75732108109278
v 200 135.7037048339844 0
v 200.5892309856946 120.7238369557402 32.5428585411926
v 200.6436792977978 120.6693881553146 32.52304097628102
v 200.7262582317647 120.5868093588284 32.49298470233961
v 200.8470097331 120.4660574836982 32.44903475011063
v 200.8814656752477 252.2944659271158 -1.724236000019688e-15
v 201.0221509119796 120.2909164803342 32.38528857420415
v 201.2795272573736 120.0335403647031 32.29161124547653
v 201.6710313372946 119.6420366646825 32.14911541379152
v 202.2152038690954 252.0743661562503 -1.715730969315184e-15
v 202.3054015762904 119.0076663182796 31.91822352929271
v 202.5833186480863 124.1232353075998 31.81706998756457
v 203.45479094508 117.8582754764452 31.49988001147125
v 203.6745349643888 251.8335404520958 -1.699389067009355e-15
v 205 100 25
v 205.0001678466797 106.9180221557617 6.234397888183594
v 205.0451049804688 105.578857421875 5.746982097625732
v 205.0509643554688 98.65926361083984 24.51201057434082
v 205.0509643554688 101.3407363891602 25.48798942565918
v 205.056884765625 108.2567901611328 6.721670150756836
v 205.1914672851562 104.2461013793945 5.261899471282959
v 205.2035675048828 97.32535552978516 24.02650833129883
v 205.2035675048828 102.6746444702148 25.97349166870117
v 205.2149505615234 109.5883636474609 7.20632266998291
v 205.2649581729884 251.5710813087597 -1.674303577251907e-15
v 205.4384918212891 102.9265365600586 4.7816162109375
v 205.4570617675781 96.00508117675781 23.54596710205078
v 205.4570617675781 103.9949188232422 26.45403289794922
v 205.4735717773438 110.9059677124023 7.685891628265381
v 205.7849426269531 101.6268615722656 4.308573246002197
v 205.8101348876953 94.70516204833984 23.07283592224121
v 205.8101348876953 105.2948379516602 26.92716407775879
v 205.8314361572266 112.2029113769531 8.157939910888672
v 206.0454523889756 115.2676121933647 30.55695635883217
v 206.2290649414062 100.3536834716797 3.845174074172974
v 206.2610015869141 93.43222045898438 22.60952377319336
v 206.2610015869141 106.5677795410156 27.39047622680664
v 206.2867126464844 113.4725952148438 8.620068550109863
v 206.7685699462891 99.11347198486328 3.393774271011353
v 206.8073577880859 92.1927490234375 22.15839385986328
v 206.8073577880859 107.8072509765625 27.84160614013672
v 206.8371124267578 114.7085800170898 9.069929122924805
v 206.9909486192182 251.286250220107 -1.639526948127688e-15
v 207.4007415771484 97.91252899169922 2.956668376922607
v 207.4464263916016 90.99306488037109 21.72174453735352
v 207.4464263916016 109.0069351196289 28.27825546264648
v 207.4798126220703 115.9045715332031 9.505233764648438
v 208.1223602294922 96.75696563720703 2.536077260971069
v 208.1749267578125 89.83927917480469 21.30179977416992
v 208.1749267578125 110.1607208251953 28.69820022583008
v 208.2115631103516 117.0544891357422 9.923771858215332
v 208.855449245576 250.9785615278786 -1.594086287934856e-15
v 208.9297485351562 95.65264892578125 2.134139060974121
v 208.9891815185547 88.73726654052734 20.90069961547852
v 208.9891815185547 111.2627334594727 29.09930038452148
v 209.0286407470703 118.1525039672852 10.32341575622559
v 209.4790712824697 111.8339933716242 29.30722128578625
v 209.8188171386719 94.60519409179688 1.752896308898926
v 209.8709315402108 112.4034487064942 29.16459581597659
v 209.885009765625 87.69264221191406 20.52048873901367
v 209.8857239748275 112.4248116257385 29.1592118100838
v 209.9268798828125 119.1930236816406 10.70213413238525
v 210 200 -10
v 210 200 -4.898587198582435e-15
v 210.0513458251953 197.9740295410156 -10
v 210.0513458251953 197.9740295410156 -4.89230009653144e-15
v 210.0513458251953 202.0259704589844 -10
v 210.0513458251953 202.0259704589844 -4.89230009653144e-15
v 210.2052307128906 195.9532623291016 -10
v 210.2052307128906 195.9532623291016 -4.873454036971505e-15
v 210.2052307128906 204.0467376708984 -10
v 210.2052307128906 204.0467376708984 -4.873454036971505e-15
v 210.4612731933594 193.9428863525391 -10
v 210.4612731933594 193.9428863525391 -4.842098147813572e-15
v 210.4612731933594 206.0571136474609 -10
v 210.4612731933594 206.0571136474609 -4.842098147813572e-15
v 210.7850494384766 93.61992645263672 1.394286751747131
v 210.8085503151974 113.601982013085 28.82333049079237
v 210.8188018798828 191.9480590820312 -10
v 210.8188018798828 191.9480590820312 -4.798312897187629e-15
v 210.8188018798828 208.0519409179688 -10
v 210.8188018798828 208.0519409179688 -4.798312897187629e-15
v 210.8578643798828 86.71073913574219 20.16310501098633
v 210.8593877955788 250.6478621314613 -1.537008058259271e-15
v 210.8602761293718 113.6675792138304 28.8045038340897
v 210.9017333984375 120.1707611083984 11.05800151824951
v 211.2769165039062 189.9738922119141 -10
v 211.2769165039062 189.9738922119141 -4.742210093442714e-15
v 211.2769165039062 210.0261077880859 -10
v 211.2769165039062 210.0261077880859 -4.742210093442714e-15
v 211.8131164558289 114.7379706536113 28.45769831725079
v 211.8235168457031 92.70184326171875 1.06013286113739
v 211.8344268798828 188.0254821777344 -10
v 211.8344268798828 188.0254821777344 -4.673934155696334e-15
v 211.8344268798828 211.9745178222656 -10
v 211.8344268798828 211.9745178222656 -4.673934155696334e-15
v 211.9027862548828 85.79655456542969 19.83036804199219
v 211.9070125186358 114.842862541784 28.42352294527429
v 211.9482421875 121.0807495117188 11.38921070098877
v 212.4899139404297 186.1077880859375 -10
v 212.4899139404297 186.1077880859375 -4.59366041976857e-15
v 212.4899139404297 213.8922119140625 -10
v 212.4899139404297 213.8922119140625 -4.59366041976857e-15
v 212.8800125705238 115.8062690703305 28.0693798884476
v 212.928955078125 91.85562133789062 0.7521330714225769
v 213.0011023798576 250.2944262836813 -1.467351385964978e-15
v 213.0144500732422 84.95474243164062 19.52397537231445
v 213.0205521657552 115.9446692644261 28.01822765904757
v 213.0610809326172 121.9183654785156 11.69407653808594
v 213.2416839599609 184.2257690429688 -10
v 213.2416839599609 184.2257690429688 -4.501595138182079e-15
v 213.2416839599609 215.7742309570312 -10
v 213.2416839599609 215.7742309570312 -4.501595138182079e-15
v 214.004363285604 116.8019917706323 27.6601496952825
v 214.0878143310547 182.3842315673828 -10
v 214.0878143310547 182.3842315673828 -4.397973786096198e-15
v 214.0878143310547 217.6157684326172 -10
v 214.0878143310547 217.6157684326172 -4.397973786096198e-15
v 214.0957489013672 91.08555603027344 0.4718526899814606
v 214.1871795654297 84.18960571289062 19.24548721313477
v 214.1951675251192 116.9673723732347 27.59070263152717
v 214.2346038818359 122.6793441772461 11.97105121612549
v 215.0261383056641 180.5879211425781 -10
v 215.0261383056641 180.5879211425781 -4.283063178889311e-15
v 215.0261383056641 219.4120788574219 -10
v 215.0261383056641 219.4120788574219 -4.283063178889311e-15
v 215.1810921466468 117.7205702987612 27.23185541606093
v 215.2757607443324 249.9190514259111 -1.384251294889968e-15
v 215.3179626464844 90.39556884765625 0.220716193318367
v 215.4150238037109 83.50502777099609 18.99632263183594
v 215.4248484896205 117.9057852093049 27.14313536280493
v 215.4628295898438 123.3598251342773 12.21872615814209
v 216.0542297363281 178.8414459228516 -10
v 216.0542297363281 178.8414459228516 -4.157158084027064e-15
v 216.0542297363281 221.1585540771484 -10
v 216.0542297363281 221.1585540771484 -4.157158084027064e-15
v 216.4048538163661 118.5577123268721 26.78644259444721
v 216.5893707275391 89.78915405273438 0
v 216.6916961669922 82.90451049804688 18.77775001525879
v 216.7032714364889 118.7551288314314 26.67782746334196
v 216.7395477294922 123.9563522338867 12.4358434677124
v 217.1694641113281 177.1492767333984 -10
v 217.1694641113281 177.1492767333984 -4.02058122106236e-15
v 217.1694641113281 222.8507232666016 -10
v 217.1694641113281 222.8507232666016 -4.02058122106236e-15
v 217.6701493401159 119.3094657513759 26.32591268625202
v 217.674661236119 249.5231735459741 -1.286967133329693e-15
v 218.0107116699219 82.39110565185547 18.59088706970215
v 218.0238931102206 119.5111023254928 26.19716048337678
v 218.0582275390625 124.4658889770508 12.62129878997803
v 218.3689727783203 175.5157623291016 -10
v 218.3689727783203 175.5157623291016 -3.873684108668309e-15
v 218.3689727783203 224.4842376708984 -10
v 218.3689727783203 224.4842376708984 -3.873684108668309e-15
v 218.6522979736328 88.91613006591797 0
v 218.9712603659613 119.9721994192423 25.85234700136873
v 219.3653564453125 81.96743011474609 18.43668174743652
v 219.3799657091253 120.1698813874686 25.7035904218715
v 219.4122009277344 124.8858413696289 12.77414989471436
v 219.6496734619141 173.9450988769531 -10
v 219.6496734619141 173.9450988769531 -3.716842829473493e-15
v 219.6496734619141 226.0549011230469 -10
v 219.6496734619141 226.0549011230469 -3.716842829473493e-15
v 220.1846627161083 249.1089612566612 -1.174944155217767e-15
v 220.3022822415388 120.5426250286973 25.36789465750134
v 220.7486877441406 81.63564300537109 18.31592178344727
v 220.764521632678 120.7281375011239 25.19965327802135
v 220.7934417724609 88.29179382324219 0
v 220.7945709228516 125.2140808105469 12.89361953735352
v 221.0082855224609 172.4413299560547 -10
v 221.0082855224609 172.4413299560547 -3.550460571160804e-15
v 221.0082855224609 227.5586700439453 -10
v 221.0082855224609 227.5586700439453 -3.550460571160804e-15
v 221.6571965175244 121.0178167568311 24.87474619106025
v 222.1537017822266 81.39744567871094 18.22922325134277
v 222.1705127293586 121.1830577111151 24.68791436918632
v 222.1983032226562 125.4489364624023 12.97910118103027
v 222.4413299560547 171.0082855224609 -10
v 222.4413299560547 171.0082855224609 -3.374964450093896e-15
v 222.4413299560547 228.9917144775391 -10
v 222.4413299560547 228.9917144775391 -3.374964450093896e-15
v 222.7877080126445 248.6793944376535 -1.047878939859712e-15
v 223.0297956678805 121.3952331541567 24.37516095675154
v 223.5055084228516 87.87520599365234 0
v 223.5732116699219 81.25403594970703 18.17702484130859
v 223.5907510082791 121.5323734363291 24.17098991009379
v 223.6162872314453 125.5892181396484 13.03015899658203
v 223.9450988769531 169.6496734619141 -10
v 223.9450988769531 169.6496734619141 -3.190804876042471e-15
v 223.9450988769531 230.3503265380859 -10
v 223.9450988769531 230.3503265380859 -3.190804876042471e-15
v 224.4137890313742 121.6727150565772 23.87142856801786
v 225 81.20614624023438 18.15959739685059
v 225.0179977040091 121.7743453483213 23.6515145958933
v 225.0413055419922 125.6342163085938 13.04653549194336
v 225.4603488212106 248.2383426388187 -9.057859540744287e-16
v 225.5157623291016 168.3689727783203 -10
v 225.5157623291016 168.3689727783203 -2.998454493391097e-15
v 225.5157623291016 231.6310272216797 -10
v 225.5157623291016 231.6310272216797 -2.998454493391097e-15
v 225.8027536058544 121.8484988745118 23.36588680645687
v 226.2454681396484 87.85700988769531 0
v 226.4267883300781 81.25403594970703 18.17702484130859
v 226.4449639405863 121.907768841407 23.1321413604763
v 226.4660949707031 125.5836944580078 13.02814674377441
v 227.1492767333984 167.1694641113281 -10
v 227.1492767333984 167.1694641113281 -2.798407122348023e-15
v 227.1492767333984 232.8305358886719 -10
v 227.1492767333984 232.8305358886719 -2.798407122348023e-15
v 227.190177242617 121.9212484947235 22.86090590035791
v 227.8462982177734 81.39744567871094 18.22922325134277
v 227.8643962650272 121.9320115676461 22.61551024482453
v 227.8834533691406 125.4379043579102 12.97508525848389
v 228.1738249075781 247.790552009733 -7.490660501612744e-16
v 228.5695237683377 121.8900592472885 22.35886482225709
v 228.6953430175781 88.18215179443359 0
v 228.8414459228516 166.0542297363281 -10
v 228.8414459228516 166.0542297363281 -2.591176276637523e-15
v 228.8414459228516 233.9457702636719 -10
v 228.8414459228516 233.9457702636719 -2.591176276637523e-15
v 229.2513122558594 81.63564300537109 18.31592178344727
v 229.2690667225323 121.8469971199377 22.10425200933962
v 229.2861480712891 125.1976013183594 12.88762187957764
v 229.9341638697416 121.7544651549667 21.86217644486007
v 230.5879211425781 165.0261383056641 -10
v 230.5879211425781 165.0261383056641 -2.37729389295047e-15
v 230.5879211425781 234.9738616943359 -10
v 230.5879211425781 234.9738616943359 -2.37729389295047e-15
v 230.6346435546875 81.96743011474609 18.43668174743652
v 230.6518285558648 121.6531827603602 21.60096786092719
v 230.6670684814453 124.8639984130859 12.76620101928711
v 230.8940732344054 247.3416437935675 -5.785600345314954e-16
v 231.0998992919922 88.82977294921875 0
v 231.2775093859705 121.5144705018184 21.37323866261774
v 231.9892883300781 82.39110565185547 18.59088706970215
v 232.0056687740599 121.3516000338176 21.10821031955173
v 232.0191802978516 124.4387969970703 12.6114387512207
v 232.3842315673828 164.0878143310547 -10
v 232.3842315673828 164.0878143310547 -2.157309060394925e-15
v 232.3842315673828 235.9121856689453 -10
v 232.3842315673828 235.9121856689453 -2.157309060394925e-15
v 232.5929245654339 121.1705449905573 20.89446669159117
v 233.3083038330078 82.90451049804688 18.77775001525879
v 233.3236963183116 120.9438086084511 20.62848752550111
v 233.3356170654297 123.9241485595703 12.42412281036377
v 233.4106292724609 89.78915405273438 0
v 233.5825539416887 246.8979780198954 -3.95590401132914e-16
v 233.873844676393 120.7236374102455 20.42824989872906
v 234.2257690429688 163.2416839599609 -10
v 234.2257690429688 163.2416839599609 -1.931786538188467e-15
v 234.2257690429688 236.7583160400391 -10
v 234.2257690429688 236.7583160400391 -1.931786538188467e-15
v 234.5849761962891 83.50502777099609 18.99632263183594
v 234.5992208302808 120.4319154336202 20.1642345700674
v 234.6096801757812 123.3226776123047 12.20520401000977
v 234.6775207519531 90.39321899414062 0.2198616415262222
v 235.1137693405735 120.1751970094263 19.97695422823485
v 235.8128204345703 84.18960571289062 19.24548721313477
v 235.8257922335075 119.8185413031283 19.71779908909075
v 235.8349151611328 122.6374282836914 11.95579624176025
v 235.8955993652344 91.08026885986328 0.4699281454086304
v 236.1077880859375 162.4899139404297 -10
v 236.1077880859375 162.4899139404297 -1.70130506159231e-15
v 236.1077880859375 237.5100860595703 -10
v 236.1077880859375 237.5100860595703 -1.70130506159231e-15
v 236.3062915695796 119.527170996998 19.54291163317586
v 236.6059718382483 84.70709015113911 19.43383693558358
v 236.9727571753302 85.02663774480976 19.30033799052045
v 236.9864404730984 85.03866532260571 19.29535767742622
v 236.9971702427165 119.1068394254625 19.29145236066468
v 237.0050811767578 121.8719024658203 11.67716598510742
v 237.0586853027344 91.84683990478516 0.748937726020813
v 237.4451382881776 118.7820220355644 19.12840532621443
v 238.0254821777344 161.8344268798828 -10
v 238.0254821777344 161.8344268798828 -1.466456388999227e-15
v 238.0254821777344 238.1655731201172 -10
v 238.0254821777344 238.1655731201172 -1.466456388999227e-15
v 238.0470843834542 86.08859947201393 18.90931486490099
v 238.10040560509 86.14181009432212 18.88990752737087
v 238.1074245341353 118.3004306620955 18.88735284612193
v 238.1142272949219 121.0299758911133 11.37073040008545
v 238.1609344482422 92.68906402587891 1.055482625961304
v 238.5241919297993 117.9427167145012 18.73566191948758
v 238.6711621854894 82.64190125992633 18.68216912109393
v 239.0588417783144 87.21823715135608 18.54106528887316
v 239.1469509687158 87.31792878311035 18.50899616620178
v 239.1509268884856 117.403436522385 18.5075490497517
v 239.1567230224609 120.1159362792969 11.03804588317871
v 239.1967926025391 93.60269165039062 1.388016104698181
v 239.5375460488562 117.0127449607414 18.36683118337982
v 239.9738922119141 161.2769165039062 -10
v 239.9738922119141 161.2769165039062 -1.22784329023031e-15
v 239.9738922119141 238.7230834960938 -10
v 239.9738922119141 238.7230834960938 -1.22784329023031e-15
v 240.0034938541741 88.41029720943499 18.19724005152248
v 240.1207874124318 88.56091912196334 18.1545486876455
v 240.1223904968007 116.4204190478671 18.15396521265217
v 240.1272735595703 119.1344223022461 10.68080425262451
v 240.1609954833984 94.58311462402344 1.744860291481018
v 240.4795294216918 115.9961002192231 18.023977274494
v 240.487255520108 80.82580488635372 18.0211652046435
v 240.8767821126754 89.65928942210752 17.87938911949381
v 241.0168931742639 115.3563765487182 17.82839286358416
v 241.0170179361224 89.86435261810652 17.82834745398128
v 241.0209503173828 118.0904235839844 10.30082130432129
v 241.0487060546875 95.62538146972656 2.124214649200439
v 241.3447538155835 114.8972979886519 17.7090613491564
v 241.577647899649 79.73541559968942 17.62429483481986
v 241.6747656229192 90.95949042895791 17.58894687432983
v 241.8298949690914 114.2167221495312 17.53248440986194
v 241.8311723524537 91.22149654848411 17.53201948034032
v 241.8331909179688 116.9892501831055 9.900026321411133
v 241.8554534912109 96.72423553466797 2.524165153503418
v 241.9480590820312 160.8188018798828 -10
v 241.9480590820312 160.8188018798828 -9.860783818646589e-16
v 241.9480590820312 239.1811981201172 -10
v 241.9480590820312 239.1811981201172 -9.860783818646589e-16
v 242.1281104765313 113.7213470725742 17.42394284175722
v 242.2852647597564 79.0277969655763 17.36674336047587
v 242.3937678353179 92.30497974218005 17.32725147064512
v 242.5572648347444 113.0072413432701 17.26774342946207
v 242.5591659372324 92.6253661271829 17.26705148474412
v 242.5598754882812 115.8364944458008 9.48045825958252
v 242.5771484375 97.87413787841797 2.942693710327148
v 242.7658191901597 78.54724243144835 17.19183585186431
v 242.8248861271784 112.4737465923309 17.17033724496024
v 243.030474095434 93.68966120663572 17.09550934399193
v 243.1000916903228 78.21296921006623 17.07017061167119
v 243.1953264040542 111.734079341739 17.0355080106041
v 243.1973114013672 114.6380233764648 9.044248580932617
v 243.1974169633834 94.06876427816039 17.03474710923531
v 243.2101440429688 99.06927490234375 3.377688646316528
v 243.3340778826457 77.97898447440028 16.98500660243636
v 243.4307299462326 111.1604717054313 16.94982812821033
v 243.4957888452955 77.81727453224929 16.9261486254773
v 243.5818504588124 95.10725922949885 16.89482475984423
v 243.6031668017799 77.70989427682258 16.88706624550065
v 243.7408403319884 110.4036913107322 16.83695717845843
v 243.7422790527344 113.3999176025391 8.593615531921387
v 243.7427692947317 95.5443104983683 16.83625509343687
v 243.7512664794922 100.3036270141602 3.826955080032349
v 243.9417426860205 109.787944886521 16.76383470159671
v 243.9428863525391 160.4612731933594 -10
v 243.9428863525391 160.4612731933594 -7.417821684756979e-16
v 243.9428863525391 239.5387268066406 -10
v 243.9428863525391 239.5387268066406 -7.417821684756979e-16
v 244.0452295072899 96.55135423159589 16.72616857901582
v 244.1910138532616 109.0228270010951 16.67310741646016
v 244.1919708251953 112.1284713745117 8.130846977233887
v 244.1925581804563 97.04447386251135 16.67254532732935
v 244.1977691650391 101.5709533691406 4.288226127624512
v 244.3544522362301 108.3630188907625 16.61362070992302
v 244.4182689414793 98.0153810711337 16.5903933287634
v 244.5435657066121 107.5985030980073 16.54478903580519
v 244.5441284179688 110.8301544189453 7.658297538757324
v 244.5446044419757 98.5616238346459 16.54441096705157
v 244.5474090576172 102.864875793457 4.759174346923828
v 244.6659322577949 106.8929511889264 16.50025125350485
v 244.6990027301648 99.49267826316648 16.48821458592909
v 244.7967030267413 106.1379439461077 16.45265458609624
v 244.7969665527344 109.5115585327148 7.178367137908936
v 244.7972382701769 100.0880629639184 16.45245977341759
v 244.7984313964844 104.1788558959961 5.237423419952393
v 244.805377810827 76.50768280029297 16.44949722290039
v 244.8737604605693 105.3853461958539 16.42460797385394
v 244.88580950891 100.9764790607442 16.42022247890669
v 244.9491020699379 104.6485555755776 16.39718587064206
v 244.9491729736328 108.1793823242188 6.693495750427246
v 244.9492530927229 101.6160648173138 16.3971309028436
v 244.9495391845703 105.5062637329102 5.720560550689697
v 244.9760874784258 103.8481428143818 16.38736398519293
v 244.9774565136361 102.4599360973792 16.38686569712672
v 245 103.1379099619286 16.37866053911368
v 245 106.8404006958008 6.20614767074585
v 245.9532623291016 160.2052307128906 -10
v 245.9532623291016 160.2052307128906 -4.955818250213092e-16
v 245.9532623291016 239.7947692871094 -10
v 245.9532623291016 239.7947692871094 -4.955818250213092e-16
v 247.9740295410156 160.0513458251953 -10
v 247.9740295410156 160.0513458251953 -2.481093704290426e-16
v 247.9740295410156 239.9486541748047 -10
v 247.9740295410156 239.9486541748047 -2.481093704290426e-16
v 249.9109213022734 244.2033937819612 -4.592920517387942e-16
v 250 77.19583711490048 14.55880936778268
v 250 82.49481201171875 0
v 250 100.2851523399122 14.55880936778267
v 250 130.4047301549852 14.55880936778267
v 250 135.7037048339844 0
v 250 160 -10
v 250 160 -1.650342158723959e-29
v 250 240 -10
v 250 240 2.963162649665806e-30
v 251.4413513498273 243.9508349931778 -2.31573878184119e-16
v 252.0259704589844 160.0513458251953 -10
v 252.0259704589844 160.0513458251953 2.481093704290426e-16
v 252.0259704589844 239.9486541748047 -10
v 252.0259704589844 239.9486541748047 2.481093704290426e-16
v 253.0685844264273 243.6823013117128 2.781308354471096e-30
v 254.0467376708984 160.2052307128906 -10
v 254.0467376708984 160.2052307128906 4.955818250213092e-16
v 254.0467376708984 239.7947692871094 -10
v 254.0467376708984 239.7947692871094 4.955818250213092e-16
v 254.7827337827567 243.3994242955954 2.338520979166668e-16
v 256.0570983886719 160.4612731933594 -10
v 256.0570983886719 160.4612731933594 7.417821684756979e-16
v 256.0570983886719 239.5387268066406 -10
v 256.0570983886719 239.5387268066406 7.417821684756979e-16
v 256.5726327213105 243.1040467259454 4.683413721035027e-16
v 258.0519409179688 160.8188018798828 -10
v 258.0519409179688 160.8188018798828 9.860783818646589e-16
v 258.0519409179688 239.1811981201172 -10
v 258.0519409179688 239.1811981201172 9.860783818646589e-16
v 258.4260545880063 242.7981863029188 7.017927867523652e-16
v 260.0260925292969 161.2769165039062 -10
v 260.0260925292969 161.2769165039062 1.22784329023031e-15
v 260.0260925292969 238.7230834960938 -10
v 260.0260925292969 238.7230834960938 1.22784329023031e-15
v 260.3299529290797 242.4839960138842 9.325288626034275e-16
v 261.9745178222656 161.8344268798828 -10
v 261.9745178222656 161.8344268798828 1.466456388999227e-15
v 261.9745178222656 238.1655731201172 -10
v 261.9745178222656 238.1655731201172 1.466456388999227e-15
v 262.2706005725164 242.1637411815479 1.158900714557544e-15
v 263.8922119140625 162.4899139404297 -10
v 263.8922119140625 162.4899139404297 1.70130506159231e-15
v 263.8922119140625 237.5100860595703 -10
v 263.8922119140625 237.5100860595703 1.70130506159231e-15
v 264.2339686931778 241.8397369088386 1.379320448163765e-15
v 265.7742309570312 163.2416839599609 -10
v 265.7742309570312 163.2416839599609 1.931786538188467e-15
v 265.7742309570312 236.7583160400391 -10
v 265.7742309570312 236.7583160400391 1.931786538188467e-15
v 266.2059269266733 241.5143150551714 1.592288827956832e-15
v 267.6157531738281 164.0878143310547 -10
v 267.6157531738281 164.0878143310547 2.157309060394925e-15
v 267.6157531738281 235.9121856689453 -10
v 267.6157531738281 235.9121856689453 2.157309060394925e-15
v 268.1724964247373 241.1897824760553 1.796422539801738e-15
v 269.4120788574219 165.0261383056641 -10
v 269.4120788574219 165.0261383056641 2.37729389295047e-15
v 269.4120788574219 234.9738616943359 -10
v 269.4120788574219 234.9738616943359 2.37729389295047e-15
v 270.1201647798719 240.8683690527428 1.990475171137694e-15
v 271.1585693359375 166.0542297363281 -10
v 271.1585693359375 166.0542297363281 2.591176276637523e-15
v 271.1585693359375 233.9457702636719 -10
v 271.1585693359375 233.9457702636719 2.591176276637523e-15
v 272.0360939695149 240.5521933763018 2.173355381669777e-15
v 272.8507385253906 167.1694641113281 -10
v 272.8507385253906 167.1694641113281 2.798407122348023e-15
v 272.8507385253906 232.8305358886719 -10
v 272.8507385253906 232.8305358886719 2.798407122348023e-15
v 273.9082505295694 240.2432412657653 2.344138993354164e-15
v 274.4842529296875 168.3689727783203 -10
v 274.4842529296875 168.3689727783203 2.998454493391097e-15
v 274.4842529296875 231.6310272216797 -10
v 274.4842529296875 231.6310272216797 2.998454493391097e-15
v 275.7256600477014 239.9433237704466 2.502074904554547e-15
v 276.0549011230469 169.6496734619141 -10
v 276.0549011230469 169.6496734619141 3.190804876042471e-15
v 276.0549011230469 230.3503265380859 -10
v 276.0549011230469 230.3503265380859 3.190804876042471e-15
v 277.4785017341005 239.6540615634261 2.646588692355267e-15
v 277.5586853027344 171.0082855224609 -10
v 277.5586853027344 171.0082855224609 3.374964450093896e-15
v 277.5586853027344 228.9917144775391 -10
v 277.5586853027344 228.9917144775391 3.374964450093896e-15
v 278.99169921875 172.4413299560547 -10
v 278.99169921875 172.4413299560547 3.550460571160804e-15
v 278.99169921875 227.5586700439453 -10
v 278.99169921875 227.5586700439453 3.550460571160804e-15
v 279.1581689975122 239.3768749450084 2.77727882144595e-15
v 280.3503112792969 173.9450988769531 -10
v 280.3503112792969 173.9450988769531 3.716842829473493e-15
v 280.3503112792969 226.0549011230469 -10
v 280.3503112792969 226.0549011230469 3.716842829473493e-15
v 280.7573847539018 239.1129648139425 2.893909882665177e-15
v 281.6310424804688 175.5157623291016 -10
v 281.6310424804688 175.5157623291016 3.873684108668309e-15
v 281.6310424804688 224.4842376708984 -10
v 281.6310424804688 224.4842376708984 3.873684108668309e-15
v 282.2700996228349 238.8633294675357 2.996401892527937e-15
v 282.8305358886719 177.1492767333984 -10
v 282.8305358886719 177.1492767333984 4.02058122106236e-15
v 282.8305358886719 222.8507232666016 -10
v 282.8305358886719 222.8507232666016 4.02058122106236e-15
v 283.6916029550961 238.628746279352 3.08481978916502e-15
v 283.9457702636719 178.8414459228516 -10
v 283.9457702636719 178.8414459228516 4.157158084027064e-15
v 283.9457702636719 221.1585540771484 -10
v 283.9457702636719 221.1585540771484 4.157158084027064e-15
v 284.973876953125 180.5879211425781 -10
v 284.973876953125 180.5879211425781 4.283063178889311e-15
v 284.973876953125 219.4120788574219 -10
v 284.973876953125 219.4120788574219 4.283063178889311e-15
v 285.0183876504778 238.4097940076179 3.159353687810896e-15
v 285.9121704101562 182.3842315673828 -10
v 285.9121704101562 182.3842315673828 4.397973786096198e-15
v 285.9121704101562 217.6157684326172 -10
v 285.9121704101562 217.6157684326172 4.397973786096198e-15
v 286.2480257034981 238.2068733332564 3.220306076563435e-15
v 286.75830078125 184.2257690429688 -10
v 286.75830078125 184.2257690429688 4.501595138182079e-15
v 286.75830078125 215.7742309570312 -10
v 286.75830078125 215.7742309570312 4.501595138182079e-15
v 287.3792515197049 238.0201931106364 3.268076228696784e-15
v 287.5100708007812 186.1077880859375 -10
v 287.5100708007812 186.1077880859375 4.59366041976857e-15
v 287.5100708007812 213.8922119140625 -10
v 287.5100708007812 213.8922119140625 4.59366041976857e-15
v 288.1655578613281 188.0254821777344 -10
v 288.1655578613281 188.0254821777344 4.673934155696334e-15
v 288.1655578613281 211.9745178222656 -10
v 288.1655578613281 211.9745178222656 4.673934155696334e-15
v 288.4117079236146 237.8498122825418 3.303139934615617e-15
v 288.7230834960938 189.9738922119141 -10
v 288.7230834960938 189.9738922119141 4.742210093442714e-15
v 288.7230834960938 210.0261077880859 -10
v 288.7230834960938 210.0261077880859 4.742210093442714e-15
v 289.1811828613281 191.9480590820312 -10
v 289.1811828613281 191.9480590820312 4.798312897187629e-15
v 289.1811828613281 208.0519409179688 -10
v 289.1811828613281 208.0519409179688 4.798312897187629e-15
v 289.345861524561 237.6956538468983 3.326035528013477e-15
v 289.5387268066406 193.9428863525391 -10
v 289.5387268066406 193.9428863525391 4.842098147813572e-15
v 289.5387268066406 206.0571136474609 -10
v 289.5387268066406 206.0571136474609 4.842098147813572e-15
v 289.7947692871094 195.9532623291016 -10
v 289.7947692871094 195.9532623291016 4.873454036971505e-15
v 289.7947692871094 204.0467376708984 -10
v 289.7947692871094 204.0467376708984 4.873454036971505e-15
v 289.9486694335938 197.9740295410156 -10
v 289.9486694335938 197.9740295410156 4.89230009653144e-15
v 289.9486694335938 202.0259704589844 -10
v 289.9486694335938 202.0259704589844 4.89230009653144e-15
v 289.9999999921273 237.58770483 3.334876281804696e-15
v 289.9999999921273 236.3935340035397 3.399560031806112e-15
v 289.9999999921273 231.0582255669519 3.677891483702228e-15
v 289.9999999921273 225.6192381393371 3.949433445707427e-15
v 289.9999999921273 220.214100856753 4.205236507278797e-15
v 289.9999999921273 215.0109868982339 4.435154822807423e-15
v 289.9999999921273 210.1993756494849 4.628593539359345e-15
v 289.9999999921273 205.9763908292237 4.775447197536063e-15
v 289.9999999921273 202.5263083620006 4.867315892220438e-15
v 289.9999999921273 200.0000003107297 4.898587197618161e-15
v 289.9999999921273 199.9999996892703 4.898587197618161e-15
v 289.9999999921273 196.9630074236618 4.867315892220436e-15
v 289.9999999921273 192.012574723915 4.77544719753606e-15
v 289.9999999921273 185.3912835660735 4.62859353935934e-15
v 289.9999999921273 177.4205597273921 4.435154822807415e-15
v 289.9999999921273 168.4626221145377 4.205236507278788e-15
v 289.9999999921273 158.879886455605 3.949433445707414e-15
v 289.9999999921273 149.0062795905167 3.677891483702215e-15
v 289.9999999921273 139.1254748689232 3.399560031806097e-15
v 289.9999999921273 129.4622642528652 3.12182494933726e-15
v 289.9999999921273 120.1826450651265 2.850411359536944e-15
v 289.9999999921273 111.3983348942358 2.589447239497819e-15
v 289.9999999921273 103.1769400164227 2.341704550682467e-15
v 289.9999999921273 95.55020326039627 2.108820877613303e-15
v 289.9999999921273 88.52308119803652 1.891553034366157e-15
v 289.9999999921273 84.20228913547197 1.756356156981817e-15
v 289.9999999921273 82.08247391703225 1.690027485290371e-15
v 289.9999999921274 16.49896241533277 0
v 289.9999999921274 0.8000000006298096 0
v 289.9999999921274 -0 0
v 289.9999999999853 200.0000000005795 -2.860093666237347e-09
v 290 200 -10
v 290 200 -2.865437130692072e-09
v 293.1408796879208 -0 -1.143186718679873
v 300 -0 -50
v 300 -0 -3.639702345527422
v 300 100.1237085346615 -3.639702345527444
v 300 237.58770483 -3.639702345527467
v 300 240.438349777493 -9.926941703751158
v 300 258.6075421136144 -50
f 5 2 1
f 2 626 1
f 626 5 1
f 6 3 2
f 3 626 2
f 6 2 5
f 6 4 3
f 3 4 631
f 3 631 626
f 6 9 4
f 9 17 4
f 4 17 23
f 4 23 20
f 35 4 20
f 35 41 4
f 41 631 4
f 5 621 6
f 625 621 5
f 626 625 5
f 6 7 8
f 6 13 7
f 6 8 9
f 621 13 6
f 7 36 8
f 7 13 10
f 7 10 36
f 8 38 9
f 36 38 8
f 9 11 17
f 38 11 9
f 12 10 14
f 10 12 36
f 10 13 14
f 11 15 16
f 38 15 11
f 17 11 16
f 37 12 14
f 12 37 36
f 37 14 13
f 37 13 621
f 16 15 39
f 38 39 15
f 16 39 17
f 17 21 22
f 17 24 21
f 23 17 22
f 40 24 17
f 39 40 17
f 19 25 18
f 30 19 18
f 18 25 29
f 30 18 29
f 19 20 26
f 27 20 19
f 19 26 25
f 30 27 19
f 20 23 26
f 35 20 27
f 25 22 21
f 25 21 24
f 26 23 22
f 26 22 25
f 25 24 40
f 25 33 29
f 33 25 40
f 30 28 27
f 28 35 27
f 30 34 28
f 35 28 34
f 29 31 30
f 29 33 31
f 31 32 30
f 32 34 30
f 31 33 32
f 33 34 32
f 34 33 40
f 35 34 41
f 41 34 40
f 36 37 38
f 37 39 38
f 52 39 37
f 37 440 52
f 620 440 37
f 620 37 621
f 39 56 40
f 52 56 39
f 40 145 41
f 56 216 40
f 121 119 40
f 40 119 123
f 125 121 40
f 40 123 127
f 129 125 40
f 40 127 131
f 135 129 40
f 40 131 137
f 143 135 40
f 40 137 145
f 149 143 40
f 156 149 40
f 166 156 40
f 171 166 40
f 179 171 40
f 189 179 40
f 198 189 40
f 207 198 40
f 216 207 40
f 41 145 42
f 41 42 630
f 630 631 41
f 145 43 42
f 42 43 630
f 43 158 44
f 630 43 44
f 145 151 43
f 151 158 43
f 44 168 45
f 630 44 45
f 158 168 44
f 45 173 46
f 630 45 46
f 168 173 45
f 46 181 47
f 630 46 47
f 173 181 46
f 47 191 48
f 630 47 48
f 181 191 47
f 48 200 49
f 630 48 49
f 191 200 48
f 49 209 50
f 630 49 50
f 200 209 49
f 50 218 61
f 630 50 61
f 209 218 50
f 52 51 53
f 440 51 52
f 57 53 51
f 70 57 51
f 73 70 51
f 77 73 51
f 82 77 51
f 86 82 51
f 91 86 51
f 95 91 51
f 100 95 51
f 104 100 51
f 109 104 51
f 115 109 51
f 138 115 51
f 138 51 152
f 152 51 162
f 162 51 175
f 175 51 185
f 185 51 194
f 194 51 203
f 203 51 212
f 212 51 221
f 221 51 230
f 230 51 240
f 240 51 248
f 248 51 419
f 440 419 51
f 52 53 54
f 52 54 56
f 57 54 53
f 54 55 56
f 55 54 57
f 56 55 67
f 58 55 57
f 58 59 55
f 60 55 59
f 60 62 55
f 55 62 67
f 56 67 443
f 56 226 216
f 56 234 226
f 56 244 234
f 56 253 244
f 56 262 253
f 56 273 262
f 56 281 273
f 294 281 56
f 305 294 56
f 443 305 56
f 74 58 57
f 74 57 70
f 78 59 58
f 78 58 74
f 83 60 59
f 83 59 78
f 87 62 60
f 87 60 83
f 61 228 65
f 630 61 65
f 218 228 61
f 62 63 67
f 63 62 87
f 63 64 67
f 64 63 92
f 92 63 87
f 66 67 64
f 66 64 96
f 96 64 92
f 65 236 69
f 630 65 69
f 228 236 65
f 67 66 68
f 68 66 101
f 101 66 96
f 67 68 89
f 140 67 89
f 140 146 67
f 146 153 67
f 153 159 67
f 159 163 67
f 163 169 67
f 169 176 67
f 176 182 67
f 182 186 67
f 186 192 67
f 192 195 67
f 195 201 67
f 201 204 67
f 204 211 67
f 67 211 213
f 67 213 220
f 67 220 222
f 67 222 229
f 67 229 231
f 238 67 231
f 241 67 238
f 247 67 241
f 249 67 247
f 442 67 249
f 67 442 443
f 89 68 105
f 105 68 101
f 69 246 80
f 69 80 629
f 236 246 69
f 630 69 629
f 70 72 71
f 74 70 71
f 70 73 72
f 75 71 72
f 74 71 75
f 73 76 72
f 250 75 72
f 72 76 268
f 250 72 268
f 73 77 76
f 78 74 75
f 78 75 79
f 84 79 75
f 88 84 75
f 106 88 75
f 117 106 75
f 164 117 75
f 187 164 75
f 187 75 242
f 242 75 250
f 77 81 76
f 268 76 81
f 77 82 81
f 83 78 79
f 83 79 84
f 80 255 98
f 80 98 629
f 246 255 80
f 82 85 81
f 81 85 99
f 268 81 99
f 82 86 85
f 87 83 84
f 87 84 88
f 86 90 85
f 85 90 94
f 85 94 99
f 86 91 90
f 92 87 88
f 92 88 93
f 106 93 88
f 110 89 105
f 112 89 110
f 114 89 112
f 114 116 89
f 116 133 89
f 133 140 89
f 91 94 90
f 91 95 94
f 96 92 93
f 96 93 97
f 106 97 93
f 95 99 94
f 95 100 99
f 101 96 97
f 101 97 102
f 106 102 97
f 98 264 107
f 98 107 629
f 255 264 98
f 100 103 99
f 99 103 108
f 99 108 147
f 268 99 147
f 100 104 103
f 105 101 102
f 105 102 106
f 104 108 103
f 104 109 108
f 110 105 106
f 110 106 111
f 117 111 106
f 107 275 139
f 107 139 629
f 264 275 107
f 109 113 108
f 108 113 147
f 109 115 113
f 112 110 111
f 114 112 111
f 114 111 116
f 116 111 117
f 115 132 113
f 113 132 147
f 115 138 132
f 133 116 117
f 133 117 140
f 140 117 141
f 141 117 154
f 154 117 164
f 119 120 118
f 119 118 122
f 120 124 118
f 122 118 130
f 118 124 130
f 119 121 120
f 123 119 122
f 121 125 120
f 125 124 120
f 123 122 126
f 126 122 130
f 127 123 126
f 125 128 124
f 128 466 124
f 124 466 130
f 125 129 128
f 127 126 130
f 131 127 130
f 129 134 128
f 134 466 128
f 129 135 134
f 137 131 130
f 137 130 136
f 136 130 331
f 130 432 331
f 436 432 130
f 466 436 130
f 138 147 132
f 135 142 134
f 142 466 134
f 135 143 142
f 137 136 144
f 144 136 331
f 145 137 144
f 138 152 147
f 139 283 161
f 139 161 629
f 275 283 139
f 146 140 141
f 146 141 153
f 153 141 154
f 143 148 142
f 148 155 142
f 142 155 466
f 143 149 148
f 145 144 150
f 150 144 157
f 144 331 157
f 151 145 150
f 152 160 147
f 353 147 160
f 292 268 147
f 300 292 147
f 326 300 147
f 343 326 147
f 343 147 353
f 149 156 148
f 156 155 148
f 151 150 157
f 158 151 157
f 152 162 160
f 159 153 154
f 159 154 163
f 163 154 164
f 156 165 155
f 165 170 155
f 155 170 466
f 156 166 165
f 158 157 167
f 167 157 172
f 172 157 180
f 180 157 263
f 157 282 263
f 157 331 282
f 168 158 167
f 162 174 160
f 160 174 193
f 353 160 193
f 161 296 183
f 161 183 629
f 283 296 161
f 162 175 174
f 169 163 164
f 169 164 176
f 176 164 177
f 177 164 187
f 166 171 165
f 171 170 165
f 168 167 172
f 173 168 172
f 171 179 170
f 179 178 170
f 178 188 170
f 170 188 466
f 181 173 172
f 181 172 180
f 175 184 174
f 174 184 193
f 175 185 184
f 182 176 177
f 182 177 186
f 186 177 187
f 179 188 178
f 179 189 188
f 181 180 190
f 190 180 199
f 199 180 217
f 217 180 227
f 227 180 235
f 180 254 235
f 180 263 254
f 191 181 190
f 183 307 202
f 183 202 629
f 296 307 183
f 185 193 184
f 185 194 193
f 192 186 187
f 192 187 195
f 195 187 196
f 196 187 242
f 189 197 188
f 197 233 188
f 233 501 188
f 188 501 466
f 189 198 197
f 200 191 190
f 200 190 199
f 194 203 193
f 203 210 193
f 210 301 193
f 353 193 301
f 201 195 196
f 201 196 204
f 204 196 205
f 205 196 214
f 214 196 242
f 198 206 197
f 206 233 197
f 198 207 206
f 200 199 208
f 208 199 217
f 209 200 208
f 202 320 219
f 202 219 629
f 307 320 202
f 203 212 210
f 211 204 205
f 211 205 213
f 213 205 214
f 207 215 206
f 215 225 206
f 225 233 206
f 207 216 215
f 209 208 217
f 218 209 217
f 212 223 210
f 223 301 210
f 212 221 223
f 220 213 214
f 220 214 222
f 222 214 224
f 224 214 232
f 232 214 242
f 216 225 215
f 216 226 225
f 218 217 227
f 228 218 227
f 219 332 237
f 219 237 629
f 320 332 219
f 221 230 223
f 229 222 224
f 230 239 223
f 239 257 223
f 257 271 223
f 271 288 223
f 288 301 223
f 229 224 231
f 231 224 232
f 226 233 225
f 226 234 233
f 236 228 227
f 236 227 235
f 230 240 239
f 238 231 232
f 238 232 241
f 241 232 242
f 234 243 233
f 233 243 521
f 233 521 501
f 234 244 243
f 236 235 245
f 254 245 235
f 246 236 245
f 332 251 237
f 251 629 237
f 240 248 239
f 248 257 239
f 247 241 242
f 247 242 249
f 249 242 250
f 244 252 243
f 252 261 243
f 243 261 521
f 244 253 252
f 255 246 245
f 255 245 254
f 248 258 257
f 258 248 390
f 390 248 392
f 248 419 392
f 256 249 250
f 442 249 256
f 256 250 259
f 259 250 260
f 260 250 268
f 349 269 251
f 251 269 629
f 332 349 251
f 253 262 252
f 262 261 252
f 255 254 263
f 264 255 263
f 442 256 259
f 258 266 257
f 266 271 257
f 266 258 388
f 388 258 390
f 265 259 260
f 442 259 265
f 265 260 267
f 267 260 268
f 262 273 261
f 273 272 261
f 261 272 535
f 261 535 521
f 275 264 263
f 275 263 274
f 282 274 263
f 442 265 267
f 266 276 271
f 276 266 383
f 383 266 388
f 270 267 268
f 442 267 270
f 270 268 277
f 277 268 278
f 278 268 286
f 286 268 292
f 372 287 269
f 269 287 629
f 349 372 269
f 442 270 277
f 276 288 271
f 273 280 272
f 280 293 272
f 272 293 535
f 273 281 280
f 275 274 282
f 283 275 282
f 276 284 288
f 284 276 380
f 380 276 383
f 279 277 278
f 279 442 277
f 279 278 285
f 285 278 286
f 285 442 279
f 281 294 280
f 294 293 280
f 283 282 295
f 331 295 282
f 296 283 295
f 284 290 288
f 290 284 374
f 374 284 380
f 289 285 286
f 289 442 285
f 289 286 291
f 291 286 292
f 401 302 287
f 287 302 629
f 372 401 287
f 290 301 288
f 291 442 289
f 290 298 301
f 298 290 363
f 363 290 374
f 297 291 292
f 297 442 291
f 297 292 300
f 294 304 293
f 304 554 293
f 293 545 535
f 293 554 545
f 294 305 304
f 296 295 306
f 331 306 295
f 307 296 306
f 299 297 300
f 299 442 297
f 298 308 301
f 308 298 356
f 356 298 363
f 303 299 300
f 442 299 303
f 303 300 310
f 310 300 326
f 308 311 301
f 301 311 327
f 301 327 344
f 361 301 344
f 404 353 301
f 387 301 361
f 387 406 301
f 423 404 301
f 406 425 301
f 425 423 301
f 401 433 302
f 433 438 302
f 302 438 629
f 309 303 310
f 442 303 309
f 305 317 304
f 317 329 304
f 304 329 554
f 305 318 317
f 443 318 305
f 307 306 319
f 331 319 306
f 320 307 319
f 308 313 311
f 313 308 339
f 339 308 356
f 312 309 310
f 442 309 312
f 312 310 315
f 315 310 326
f 313 316 311
f 311 316 327
f 314 312 315
f 442 312 314
f 313 322 316
f 322 313 339
f 321 314 315
f 321 442 314
f 321 315 326
f 322 323 316
f 323 324 316
f 324 327 316
f 318 329 317
f 318 330 329
f 443 330 318
f 320 319 331
f 332 320 331
f 325 321 326
f 325 442 321
f 339 323 322
f 339 324 323
f 324 333 327
f 339 333 324
f 328 325 326
f 328 442 325
f 328 326 336
f 336 326 343
f 333 334 327
f 334 337 327
f 327 337 344
f 335 328 336
f 335 442 328
f 330 346 329
f 346 369 329
f 369 398 329
f 329 398 554
f 330 347 346
f 443 347 330
f 332 331 348
f 371 348 331
f 432 371 331
f 349 332 348
f 339 334 333
f 334 340 337
f 339 340 334
f 338 335 336
f 338 442 335
f 338 336 343
f 340 341 337
f 341 344 337
f 342 338 343
f 342 442 338
f 339 341 340
f 356 341 339
f 341 350 344
f 356 350 341
f 345 342 343
f 345 442 342
f 345 343 353
f 350 351 344
f 351 354 344
f 354 361 344
f 352 345 353
f 352 442 345
f 347 369 346
f 347 370 369
f 443 370 347
f 349 348 371
f 372 349 371
f 356 351 350
f 351 357 354
f 356 357 351
f 355 352 353
f 355 442 352
f 355 353 360
f 360 353 367
f 367 353 404
f 357 359 354
f 359 361 354
f 358 355 360
f 358 442 355
f 356 359 357
f 356 363 359
f 362 358 360
f 362 442 358
f 359 364 361
f 363 364 359
f 362 360 367
f 364 366 361
f 366 368 361
f 368 379 361
f 379 387 361
f 365 362 367
f 362 365 442
f 363 366 364
f 374 366 363
f 373 365 367
f 373 442 365
f 366 375 368
f 374 375 366
f 373 367 378
f 378 367 385
f 385 367 404
f 375 377 368
f 377 379 368
f 370 398 369
f 370 399 398
f 443 399 370
f 401 372 371
f 401 371 400
f 432 400 371
f 376 373 378
f 376 442 373
f 374 377 375
f 380 377 374
f 381 376 378
f 381 442 376
f 377 382 379
f 380 382 377
f 381 378 385
f 382 386 379
f 386 387 379
f 383 382 380
f 384 381 385
f 384 442 381
f 383 386 382
f 383 388 386
f 389 384 385
f 389 442 384
f 389 385 394
f 394 385 404
f 386 391 387
f 388 391 386
f 391 395 387
f 395 396 387
f 396 406 387
f 388 390 391
f 393 389 394
f 389 393 442
f 392 391 390
f 392 395 391
f 392 402 395
f 392 405 402
f 419 405 392
f 397 393 394
f 393 397 442
f 397 394 404
f 395 402 396
f 402 405 396
f 405 406 396
f 403 397 404
f 397 403 442
f 399 430 398
f 398 430 577
f 398 573 554
f 398 577 573
f 399 431 430
f 443 431 399
f 401 400 432
f 433 401 432
f 407 403 404
f 403 407 442
f 407 404 410
f 410 404 423
f 405 408 406
f 419 408 405
f 408 411 406
f 411 412 406
f 412 425 406
f 409 407 410
f 407 409 442
f 411 408 419
f 413 409 410
f 409 413 442
f 413 410 416
f 416 410 423
f 411 414 412
f 414 411 419
f 414 417 412
f 417 418 412
f 418 425 412
f 415 413 416
f 413 415 442
f 417 414 419
f 420 415 416
f 415 420 442
f 420 416 423
f 417 421 418
f 421 417 419
f 421 424 418
f 424 425 418
f 424 421 419
f 424 419 427
f 427 419 428
f 428 419 439
f 440 439 419
f 422 420 423
f 420 422 442
f 426 422 423
f 426 442 422
f 429 423 425
f 426 423 429
f 424 427 425
f 427 428 425
f 428 429 425
f 428 426 429
f 428 442 426
f 441 428 439
f 442 428 441
f 431 434 430
f 430 434 582
f 430 582 577
f 431 435 434
f 443 435 431
f 433 432 436
f 437 433 436
f 433 437 438
f 435 445 434
f 445 444 434
f 434 444 582
f 443 445 435
f 437 436 446
f 466 446 436
f 438 437 448
f 447 437 446
f 437 447 448
f 438 448 629
f 441 439 440
f 443 441 440
f 443 440 510
f 440 515 510
f 440 520 515
f 440 524 520
f 440 619 524
f 620 619 440
f 443 442 441
f 443 450 445
f 443 455 450
f 443 460 455
f 443 465 460
f 443 470 465
f 443 475 470
f 443 480 475
f 443 485 480
f 443 490 485
f 443 495 490
f 443 500 495
f 443 505 500
f 443 510 505
f 445 450 444
f 450 449 444
f 449 580 444
f 444 580 582
f 447 446 451
f 461 451 446
f 466 461 446
f 448 447 453
f 452 447 451
f 447 452 453
f 448 453 629
f 450 454 449
f 454 459 449
f 459 562 449
f 562 575 449
f 575 580 449
f 450 455 454
f 452 451 456
f 461 456 451
f 453 452 458
f 457 452 456
f 452 457 458
f 629 453 458
f 455 460 454
f 460 459 454
f 457 456 461
f 458 457 463
f 462 457 461
f 457 462 463
f 629 458 463
f 460 464 459
f 464 469 459
f 469 479 459
f 479 509 459
f 509 562 459
f 460 465 464
f 467 462 461
f 467 461 466
f 463 462 468
f 462 467 468
f 629 463 468
f 465 469 464
f 465 470 469
f 467 466 471
f 481 471 466
f 501 481 466
f 468 467 473
f 472 467 471
f 467 472 473
f 629 468 473
f 470 474 469
f 474 479 469
f 470 475 474
f 477 472 471
f 477 471 476
f 481 476 471
f 473 472 478
f 472 477 478
f 629 473 478
f 475 479 474
f 475 480 479
f 477 476 481
f 478 477 483
f 482 477 481
f 477 482 483
f 629 478 483
f 480 484 479
f 484 499 479
f 499 509 479
f 480 485 484
f 487 482 481
f 487 481 486
f 491 486 481
f 496 491 481
f 501 496 481
f 483 482 488
f 482 487 488
f 629 483 488
f 485 489 484
f 489 494 484
f 494 499 484
f 485 490 489
f 487 486 491
f 488 487 493
f 492 487 491
f 487 492 493
f 629 488 493
f 490 494 489
f 490 495 494
f 497 492 491
f 497 491 496
f 493 492 498
f 492 497 498
f 629 493 498
f 495 499 494
f 495 500 499
f 502 497 496
f 502 496 501
f 498 497 503
f 497 502 503
f 629 498 503
f 500 505 499
f 505 504 499
f 504 509 499
f 502 501 506
f 521 506 501
f 503 502 508
f 507 502 506
f 502 507 508
f 629 503 508
f 505 510 504
f 510 509 504
f 512 507 506
f 512 506 511
f 521 511 506
f 508 507 513
f 507 512 513
f 629 508 513
f 510 515 509
f 515 514 509
f 514 519 509
f 519 523 509
f 509 523 547
f 509 547 562
f 512 511 516
f 521 516 511
f 513 512 518
f 517 512 516
f 512 517 527
f 512 527 518
f 513 518 629
f 515 519 514
f 515 520 519
f 522 517 516
f 522 516 521
f 517 522 532
f 517 532 527
f 518 527 629
f 520 523 519
f 520 524 523
f 526 522 521
f 526 521 525
f 535 525 521
f 522 526 537
f 522 537 532
f 524 528 523
f 523 528 533
f 523 533 543
f 523 543 547
f 524 529 528
f 524 618 529
f 619 618 524
f 531 526 525
f 531 525 530
f 535 530 525
f 526 531 542
f 526 542 537
f 527 532 629
f 529 534 528
f 534 533 528
f 529 616 534
f 617 616 529
f 529 618 617
f 531 530 535
f 536 531 535
f 531 536 551
f 531 551 542
f 532 537 629
f 534 538 533
f 533 538 543
f 534 539 538
f 534 615 539
f 616 615 534
f 541 536 535
f 541 535 540
f 545 540 535
f 536 541 556
f 536 556 551
f 537 542 629
f 539 543 538
f 539 544 543
f 539 614 544
f 615 614 539
f 546 541 540
f 546 540 545
f 541 546 561
f 541 561 556
f 542 551 629
f 544 547 543
f 544 548 547
f 544 613 548
f 614 613 544
f 546 545 549
f 554 549 545
f 550 546 549
f 546 550 570
f 546 570 561
f 548 552 547
f 547 552 562
f 548 553 552
f 548 612 553
f 613 612 548
f 555 550 549
f 555 549 554
f 550 555 579
f 550 579 570
f 551 556 629
f 553 557 552
f 552 557 562
f 553 558 557
f 553 611 558
f 612 611 553
f 555 554 559
f 564 559 554
f 568 564 554
f 573 568 554
f 560 555 559
f 555 560 593
f 555 593 579
f 556 561 629
f 558 563 557
f 563 562 557
f 558 610 563
f 611 610 558
f 565 560 559
f 565 559 564
f 560 565 594
f 560 594 593
f 561 570 629
f 563 566 562
f 562 566 571
f 562 571 575
f 563 567 566
f 563 609 567
f 610 609 563
f 569 565 564
f 569 564 568
f 565 569 595
f 565 595 594
f 567 572 566
f 572 571 566
f 567 608 572
f 609 608 567
f 574 569 568
f 574 568 573
f 569 574 596
f 569 596 595
f 570 579 629
f 572 575 571
f 572 576 575
f 572 606 576
f 572 607 606
f 608 607 572
f 578 574 573
f 578 573 577
f 574 578 596
f 576 580 575
f 576 581 580
f 576 605 581
f 576 606 605
f 578 577 582
f 583 578 582
f 578 583 597
f 596 578 597
f 592 579 593
f 579 592 629
f 581 584 580
f 580 623 582
f 580 584 588
f 580 588 623
f 581 585 584
f 581 605 585
f 587 583 582
f 587 582 586
f 590 586 582
f 623 590 582
f 583 587 598
f 597 583 598
f 585 589 584
f 589 588 584
f 585 604 589
f 605 604 585
f 587 586 590
f 591 587 590
f 587 591 599
f 598 587 599
f 589 623 588
f 589 603 602
f 589 602 624
f 604 603 589
f 589 624 623
f 622 591 590
f 622 590 624
f 624 590 623
f 599 591 600
f 591 601 600
f 601 591 622
f 629 592 593
f 594 629 593
f 595 624 594
f 624 629 594
f 596 624 595
f 597 624 596
f 598 624 597
f 599 624 598
f 600 624 599
f 622 600 601
f 622 624 600
f 624 602 603
f 624 603 604
f 624 604 605
f 624 605 606
f 624 606 607
f 628 607 608
f 629 624 607
f 629 607 628
f 628 608 609
f 628 609 610
f 628 610 611
f 628 611 612
f 628 612 613
f 628 613 614
f 628 614 615
f 628 615 616
f 628 616 617
f 625 617 618
f 625 628 617
f 625 618 619
f 625 619 620
f 625 620 621
f 626 627 625
f 627 628 625
f 628 627 626
f 630 628 626
f 631 630 626
f 630 629 628
