# Supplementary material for: Viewpoint Planning for Range Sensors Using Feature Cluster Constrained Spaces for Robot Vision Systems
Source: Sensors (Basel). 2023 Sep 18;23(18):7964. doi: 10.3390/s23187964 (PMC10537344; doi:10.3390/s23187964)
Supplement: Supplementary file 1 [file sensors-23-07964-s001.zip › Academic Example Synthetic/6_GC-Spaces/G2/render/vx6_hull_render_gcs_G2_s1.obj]

# Generated with PyMesh
v 122.4112540393187 175 25.42166902795432
v 122.4112540393187 275 25.4216690279543
v 123.9411904294813 250 24.86481772161442
v 123.9411904294813 244.0817480489366 24.86481772161442
v 123.9411904294813 200 24.86481772161443
v 128.0324671157437 199.6340775662447 32.68296121687763
v 128.0324671157437 201.0977673012658 32.68296121687763
v 128.0324671157437 250.3659224337553 32.68296121687763
v 128.0324676317759 175 32.68296188347064
v 128.0324676317759 275 32.68296188347063
v 128.349365234375 200 32.5
v 128.349365234375 250 32.5
v 145.7317091222744 200 16.93371752821649
v 145.7317091222744 250 16.93371752821648
v 171.6506343444146 200 7.500000243185911
v 171.6506343444147 250 7.500000243185889
v 171.6506470478845 180.7692273996162 7.499995619500991
v 171.6506470478847 269.2307726003838 7.499995619500954
v 171.6506481065064 175 7.499995234194158
v 171.6506481065065 275 7.499995234194115
v 192.2567156584721 300 0
v 192.2567156584721 276.6504337252437 0
v 192.2567156584721 270.6271005721439 -6.155703102090619e-17
v 192.2567156584721 270.4459745116043 -9.526152328643318e-17
v 192.2567156584721 270.2399383277802 -1.31042739147416e-16
v 192.2567156584721 270.0070565578334 -1.689931971837662e-16
v 192.2567156584721 269.7452925656261 -2.09201009549788e-16
v 192.2567156584721 269.4525034262319 -2.517472836858018e-16
v 192.2567156584721 269.126480900301 -2.967020265234922e-16
v 192.2567156584721 268.7649598478831 -3.44120254413953e-16
v 192.2567156584721 268.3656716248246 -3.940362222727993e-16
v 192.2567156584721 267.9263925878328 -4.464573768494363e-16
v 192.2567156584721 267.44500316879 -5.013570218952709e-16
v 192.2567156584721 266.9195860846254 -5.58665604944339e-16
v 192.2567156584721 266.3485248394401 -6.182613888726857e-16
v 192.2567156584721 265.7306305897833 -6.799599654500569e-16
v 192.2567156584721 265.0652781957289 -7.435044102724277e-16
v 192.2567156584721 264.352606456914 -8.085526283784051e-16
v 192.2567156584721 263.5936568169002 -8.74668980318178e-16
v 192.2567156584721 262.790594901648 -9.413151616605058e-16
v 192.2567156584721 261.94689275948 -1.007844966948954e-15
v 192.2567156584721 261.0675014180196 -1.073502488307667e-15
v 192.2567156584721 260.1589696059036 -1.137428538277969e-15
v 192.2567156584721 259.2295494367388 -1.198670523484672e-15
v 192.2567156584721 258.2891661449985 -1.256204789364882e-15
v 192.2567156584721 257.3492946403065 -1.308966338728756e-15
v 192.2567156584721 256.4227650057735 -1.355885391790086e-15
v 192.2567156584721 185.0146106868609 -1.355885391790091e-15
v 192.2567156584722 184.6155389940162 -1.395935109617587e-15
v 192.2567156584722 184.1603086131435 -1.428178866606581e-15
v 192.2567156584722 183.6531550379871 -1.451824085383228e-15
v 192.2567156584722 183.0999171200089 -1.466264657110319e-15
v 192.2567156584722 182.5078871952426 -1.471121604120654e-15
v 192.2567156584722 181.8855153777836 -1.466264657110319e-15
v 192.2567156584722 181.2420719854879 -1.451824085383228e-15
v 192.2567156584722 180.5872122239907 -1.428178866606582e-15
v 192.2567156584722 179.930564391986 -1.395935109617587e-15
v 192.2567156584722 179.2813121536828 -1.355885391790092e-15
v 192.2567156584722 178.6478728943125 -1.308966338728762e-15
v 192.2567156584722 178.0375899212654 -1.256204789364888e-15
v 192.2567156584722 177.4566086173512 -1.198670523484678e-15
v 192.2567156584722 176.9097512005522 -1.137428538277974e-15
v 192.2567156584722 174.7705194664258 -8.085526283784093e-16
v 192.2567156584722 176.4005507274773 -1.073502488307673e-15
v 192.2567156584722 175.1164579500616 -8.746689803181824e-16
v 192.2567156584722 175.9313049590364 -1.007844966948958e-15
v 192.2567156584722 175.5031975887351 -9.413151616605106e-16
v 192.2567156584722 159.4841445799999 -1.666646725148797e-16
v 210 200 -6.458027358437741
v 210 200 -4.898587198582435e-15
v 210.0332213596316 198.6891730152357 -6.470118944485511
v 210.0332213596316 201.3108269847643 -6.470118944485513
v 210.0513458251953 197.9740295410156 -6.47671571046267
v 210.0513458251953 197.9740295410156 -4.89230009653144e-15
v 210.0513458251953 202.0259704589844 -6.47671571046267
v 210.0513458251953 202.0259704589844 -4.89230009653144e-15
v 210.1052618647744 197.266021323903 -6.496339544018987
v 210.1515740657197 203.3421357120691 -6.513195806646403
v 210.2052307128906 195.9532623291016 -6.532725229087161
v 210.2052307128906 195.9532623291016 -4.873454036971505e-15
v 210.2052307128906 204.0467376708984 -6.532725229087163
v 210.2052307128906 204.0467376708984 -4.873454036971505e-15
v 210.3740696714262 194.6275847090194 -6.594177584378615
v 210.3740696714262 205.3724152909806 -6.594177584378617
v 210.4612731933594 193.9428863525391 -6.625917070685471
v 210.4612731933594 193.9428863525391 -4.842098147813572e-15
v 210.4612731933594 206.0571136474609 -6.625917070685473
v 210.4612731933594 206.0571136474609 -4.842098147813572e-15
v 210.5803567057902 206.7215387607986 -6.669259924602153
v 210.7012920972803 192.6037035875573 -6.713276807373864
v 210.8188018798828 191.9480590820312 -6.756046870476293
v 210.8188018798828 191.9480590820312 -4.798312897187629e-15
v 210.8188018798828 208.0519409179688 -6.756046870476297
v 210.8188018798828 208.0519409179688 -4.798312897187629e-15
v 211.1335544542422 190.5916865237247 -6.870607438701755
v 211.1335544542422 209.4083134762753 -6.870607438701759
v 211.2769165039062 189.9738922119141 -6.922786957502877
v 211.2769165039062 189.9738922119141 -4.742210093442714e-15
v 211.2769165039062 210.0261077880859 -6.922786957502881
v 211.2769165039062 210.0261077880859 -4.742210093442714e-15
v 211.6708629093047 188.5971122230881 -7.066171722964086
v 211.6708629093047 211.4028877769119 -7.066171722964089
v 211.8344268798828 188.0254821777344 -7.125704139652905
v 211.8344268798828 188.0254821777344 -4.673934155696334e-15
v 211.8344268798828 211.9745178222656 -7.125704139652909
v 211.8344268798828 211.9745178222656 -4.673934155696334e-15
v 212.0184430377234 187.487124184227 -7.19268054373091
v 212.3129234303929 213.3744081680686 -7.299862641237633
v 212.4899139404297 186.1077880859375 -7.364281918638616
v 212.4899139404297 186.1077880859375 -4.59366041976857e-15
v 212.4899139404297 213.8922119140625 -7.364281918638619
v 212.4899139404297 213.8922119140625 -4.59366041976857e-15
v 213.0591131130971 184.6828261236739 -7.57145347485851
v 213.0591131130971 215.3171738763261 -7.571453474858515
v 213.2416839599609 184.2257690429688 -7.637903828761711
v 213.2416839599609 184.2257690429688 -4.501595138182079e-15
v 213.2416839599609 215.7742309570312 -7.637903828761717
v 213.2416839599609 215.7742309570312 -4.501595138182079e-15
v 213.4355768441339 183.8037761389764 -7.708475067236693
v 213.908485436373 217.2254729281728 -7.880599718340468
v 214.0687143158158 163.0836635326293 -2.661173989786865e-15
v 214.0878143310547 182.3842315673828 -7.945870098148452
v 214.0878143310547 182.3842315673828 -4.397973786096198e-15
v 214.0878143310547 217.6157684326172 -7.945870098148458
v 214.0878143310547 217.6157684326172 -4.397973786096198e-15
v 214.2741930221657 217.9725684237327 -8.013706394014346
v 214.2741930221657 182.0274315762673 -8.013706394014338
v 215.0261383056641 180.5879211425781 -8.28739209500462
v 215.0261383056641 180.5879211425781 -4.283063178889311e-15
v 215.0261383056641 219.4120788574219 -8.287392095004627
v 215.0261383056641 219.4120788574219 -4.283063178889311e-15
v 215.8226530536924 163.3731067802618 -2.674073795228547e-15
v 215.9112794976141 179.0842833224463 -8.609557141997328
v 215.9112794976141 220.9157166775537 -8.609557141997335
v 216.0542297363281 178.8414459228516 -8.661586773870493
v 216.0542297363281 178.8414459228516 -4.157158084027064e-15
v 216.0542297363281 221.1585540771484 -8.6615867738705
v 216.0542297363281 221.1585540771484 -4.157158084027064e-15
v 216.1976716971087 221.3762016604268 -8.713795377939412
v 217.0610684717863 177.3137477769885 -9.028046104283494
v 217.1694641113281 177.1492767333984 -9.067498890600966
v 217.1694641113281 177.1492767333984 -4.02058122106236e-15
v 217.1694641113281 222.8507232666016 -9.067498890600973
v 217.1694641113281 222.8507232666016 -4.02058122106236e-15
v 217.7949210205383 163.6985797475883 -2.676188352212252e-15
v 218.3067716546699 175.6004690379752 -9.481444983583813
v 218.3067716546699 224.3995309620248 -9.48144498358382
v 218.3689727783203 175.5157623291016 -9.504084341130451
v 218.3689727783203 175.5157623291016 -3.873684108668309e-15
v 218.3689727783203 224.4842376708984 -9.504084341130458
v 218.3689727783203 224.4842376708984 -3.873684108668309e-15
v 219.6456732323212 173.9500047964253 -9.968765304460916
v 219.6456732323212 226.0499952035747 -9.968765304460927
v 219.6496734619141 173.9450988769531 -9.970221268962955
v 219.6496734619141 173.9450988769531 -3.716842829473493e-15
v 219.6496734619141 226.0549011230469 -9.970221268962963
v 219.6496734619141 226.0549011230469 -3.716842829473493e-15
v 219.7314898530183 226.145458942851 -10
v 219.7314898530183 225.8199076947897 -10
v 219.7314898530183 225.4908904935087 -10
v 219.7314898530183 224.8931568697834 -10
v 219.7314898530183 224.6201821824367 -10
v 219.7314898530183 223.247551068716 -10
v 219.7314898530183 222.3276360765822 -10
v 219.7314898530183 220.7758412969613 -10
v 219.7314898530183 218.9203108102403 -10
v 219.7314898530183 217.9169227759983 -10
v 219.7314898530183 216.8556232686922 -10
v 219.7314898530183 214.8691127769644 -10
v 219.7314898530183 214.4324492454733 -10
v 219.7314898530183 212.5093752860507 -10
v 219.7314898530183 204.559925497227 -10
v 219.7314898530183 202.7548860880627 -10
v 219.7314898530183 200.8607470551668 -10
v 219.7314898530183 198.8680998007833 -10
v 219.7314898530183 194.5432145407773 -10
v 219.7314898530183 189.6752589285602 -10
v 219.7314898530183 184.1247091760875 -10
v 219.7314898530183 182.518705021282 -10
v 219.7314898530183 174.3316422033122 -10
v 219.7314898530183 174.1648727243978 -10
v 219.7314898530183 174.0076642314121 -10
v 219.7314898530183 173.9286193834312 -10
v 219.7314898530183 173.854541057149 -10
v 220.004471433713 164.0632101839804 -2.665696446748845e-15
v 221.0082855224609 172.4413299560547 -10
v 221.0082855224609 172.4413299560547 -3.550460571160804e-15
v 221.0082855224609 227.5586700439453 -10
v 221.0082855224609 227.5586700439453 -3.550460571160804e-15
v 222.4413299560547 171.0082855224609 -10
v 222.4413299560547 171.0082855224609 -3.374964450093896e-15
v 222.4413299560547 228.9917144775391 -10
v 222.4413299560547 228.9917144775391 -3.374964450093896e-15
v 222.4702638033096 164.4701268772668 -2.640566352660856e-15
v 223.9450988769531 169.6496734619141 -10
v 223.9450988769531 169.6496734619141 -3.190804876042471e-15
v 223.9450988769531 230.3503265380859 -10
v 223.9450988769531 230.3503265380859 -3.190804876042471e-15
v 225.210393034928 164.922315934162 -2.59855701199391e-15
v 225.5157623291016 168.3689727783203 -10
v 225.5157623291016 168.3689727783203 -2.998454493391097e-15
v 225.5157623291016 231.6310272216797 -10
v 225.5157623291016 231.6310272216797 -2.998454493391097e-15
v 226.0975850464702 300 -12.31706915892163
v 227.1492767333984 167.1694641113281 -10
v 227.1492767333984 167.1694641113281 -2.798407122348023e-15
v 227.1492767333984 232.8305358886719 -10
v 227.1492767333984 232.8305358886719 -2.798407122348023e-15
v 228.241083943143 165.4224548501347 -2.537238491292879e-15
v 228.8414459228516 166.0542297363281 -10
v 228.8414459228516 166.0542297363281 -2.591176276637523e-15
v 228.8414459228516 233.9457702636719 -10
v 228.8414459228516 233.9457702636719 -2.591176276637523e-15
v 229.5482344794703 165.6381670002849 -2.504619296300859e-15
v 230.5879211425781 165.0261383056641 -10
v 230.5879211425781 165.0261383056641 -1.728274755708778
v 230.5879211425781 234.9738616943359 -10
v 230.5879211425781 234.9738616943359 -2.37729389295047e-15
v 231.7557438402682 164.4161123211771 -3.498770137032087
v 232.3842315673828 164.0878143310547 -10
v 232.3842315673828 164.0878143310547 -4.451598524659548
v 232.3842315673828 235.9121856689453 -10
v 232.3842315673828 235.9121856689453 -2.157309060394925e-15
v 233.4826073736329 163.5831441080134 -5.964449927366468
v 234.2257690429688 163.2416839599609 -10
v 234.2257690429688 163.2416839599609 -6.988046011234227
v 234.2257690429688 236.7583160400391 -10
v 234.2257690429688 236.7583160400391 -1.931786538188467e-15
v 235.9433800544684 162.5555865113266 -9.126427375517949
v 236.1077880859375 162.4899139404297 -10
v 236.1077880859375 162.4899139404297 -9.331111130034191
v 236.1077880859375 237.5100860595703 -10
v 236.1077880859375 237.5100860595703 -1.70130506159231e-15
v 236.7061593475377 162.2853846460757 -10
v 236.7765108138277 162.2969943770423 -10
v 238.0254821777344 238.1655731201172 -10
v 238.0254821777344 238.1655731201172 -1.466456388999227e-15
v 238.6942702329111 162.6134720865827 -10
v 239.9738922119141 238.7230834960938 -10
v 239.9738922119141 238.7230834960938 -1.22784329023031e-15
v 241.9480590820312 239.1811981201172 -10
v 241.9480590820312 239.1811981201172 -9.860783818646589e-16
v 243.9428863525391 239.5387268066406 -10
v 243.9428863525391 239.5387268066406 -7.417821684756979e-16
v 245.9532623291016 239.7947692871094 -10
v 245.9532623291016 239.7947692871094 -4.955818250213092e-16
v 246.4649193717413 163.8958212783674 -10
v 247.1476839058604 164.0084943038591 -10
v 247.3458580916688 164.0411979432158 -10
v 247.9740295410156 239.9486541748047 -10
v 247.9740295410156 239.9486541748047 -2.481093704290426e-16
v 249.7821726847228 164.4432500747069 -10
v 250 240 -10
v 250 240 2.963162649665806e-30
v 250.0189414754188 164.4823227778961 -10
v 252.0259704589844 239.9486541748047 -10
v 252.0259704589844 239.9486541748047 2.481093704290426e-16
v 252.3204070369837 164.8621214858374 -10
v 254.0467376708984 239.7947692871094 -10
v 254.0467376708984 239.7947692871094 4.955818250213092e-16
v 254.4799312324991 165.21849635971 -10
v 256.0570983886719 239.5387268066406 -10
v 256.0570983886719 239.5387268066406 7.417821684756979e-16
v 256.4593194985289 165.5451443524095 -10
v 258.0519409179688 239.1811981201172 -10
v 258.0519409179688 239.1811981201172 9.860783818646589e-16
v 258.4749319278396 165.8777702274811 -10
v 258.8933788178969 165.9468243079939 -10
v 260.0260925292969 238.7230834960938 -10
v 260.0260925292969 238.7230834960938 1.22784329023031e-15
v 260.3911258160088 166.1939895857221 -10
v 261.9745178222656 238.1655731201172 -10
v 261.9745178222656 238.1655731201172 1.466456388999227e-15
v 263.771956959656 166.7519102957117 -10
v 263.8922119140625 237.5100860595703 -10
v 263.8922119140625 237.5100860595703 1.70130506159231e-15
v 265.7742309570312 236.7583160400391 -10
v 265.7742309570312 236.7583160400391 1.931786538188467e-15
v 267.6157531738281 235.9121856689453 -10
v 267.6157531738281 235.9121856689453 2.157309060394925e-15
v 269.4120788574219 234.9738616943359 -10
v 269.4120788574219 234.9738616943359 2.37729389295047e-15
v 271.1585693359375 233.9457702636719 -10
v 271.1585693359375 233.9457702636719 2.591176276637523e-15
v 272.8507385253906 232.8305358886719 -10
v 272.8507385253906 232.8305358886719 2.798407122348023e-15
v 274.4842529296875 231.6310272216797 -10
v 274.4842529296875 231.6310272216797 2.998454493391097e-15
v 274.6101986050223 168.5404880793683 -10
v 274.6350088426493 168.5445823818649 -10
v 274.6883716240901 168.5533885598855 -10
v 274.7016180444521 168.5555745466855 -10
v 274.7160145286952 168.5579503224545 -10
v 276.0549011230469 169.6496734619141 -10
v 276.0549011230469 169.6496734619141 -8.079465129142054
v 276.0549011230469 230.3503265380859 -10
v 276.0549011230469 230.3503265380859 3.190804876042471e-15
v 277.0308527400738 170.5314087902366 -6.4899713017977
v 277.5586853027344 171.0082855224609 -10
v 277.5586853027344 171.0082855224609 -5.630311267854456
v 277.5586853027344 228.9917144775391 -10
v 277.5586853027344 228.9917144775391 3.374964450093896e-15
v 278.1970479583953 171.6466617727436 -4.454685670016595
v 278.99169921875 172.4413299560547 -10
v 278.99169921875 172.4413299560547 -2.991234832561365
v 278.99169921875 227.5586700439453 -10
v 278.99169921875 227.5586700439453 3.550460571160804e-15
v 279.3086452830217 172.7921391788589 -2.332866559009951
v 280.3503112792969 173.9450988769531 -10
v 280.3503112792969 173.9450988769531 -0.1690919585565229
v 280.3503112792969 226.0549011230469 -10
v 280.3503112792969 226.0549011230469 3.716842829473493e-15
v 280.4225458674101 174.0336859492651 3.725688842744207e-15
v 281.6310424804688 175.5157623291016 -10
v 281.6310424804688 175.5157623291016 3.873684108668309e-15
v 281.6310424804688 224.4842376708984 -10
v 281.6310424804688 224.4842376708984 3.873684108668309e-15
v 281.7630011864928 174.2548942118361 3.845856381265572e-15
v 282.8305358886719 177.1492767333984 -10
v 282.8305358886719 177.1492767333984 4.02058122106236e-15
v 282.8305358886719 222.8507232666016 -10
v 282.8305358886719 222.8507232666016 4.02058122106236e-15
v 283.0898400808048 174.4738554277333 3.959859840437275e-15
v 283.9457702636719 178.8414459228516 -10
v 283.9457702636719 178.8414459228516 4.157158084027064e-15
v 283.9457702636719 221.1585540771484 -10
v 283.9457702636719 221.1585540771484 4.157158084027064e-15
v 284.3196219991272 174.676799843426 4.060351149667652e-15
v 284.973876953125 180.5879211425781 -10
v 284.973876953125 180.5879211425781 4.283063178889311e-15
v 284.973876953125 219.4120788574219 -10
v 284.973876953125 219.4120788574219 4.283063178889311e-15
v 285.4501976704723 174.8633727760727 4.147292180645236e-15
v 285.9121704101562 182.3842315673828 -10
v 285.9121704101562 182.3842315673828 4.397973786096198e-15
v 285.9121704101562 217.6157684326172 -10
v 285.9121704101562 217.6157684326172 4.397973786096198e-15
v 286.4799744887647 175.0333114063034 4.220715292342207e-15
v 286.75830078125 184.2257690429688 -10
v 286.75830078125 184.2257690429688 4.501595138182079e-15
v 286.75830078125 215.7742309570312 -10
v 286.75830078125 215.7742309570312 4.501595138182079e-15
v 287.4080240994228 175.1864625326638 4.280717795936677e-15
v 287.5100708007812 186.1077880859375 -10
v 287.5100708007812 186.1077880859375 4.59366041976857e-15
v 287.5100708007812 213.8922119140625 -10
v 287.5100708007812 213.8922119140625 4.59366041976857e-15
v 288.1655578613281 188.0254821777344 -10
v 288.1655578613281 188.0254821777344 4.673934155696334e-15
v 288.1655578613281 211.9745178222656 -10
v 288.1655578613281 211.9745178222656 4.673934155696334e-15
v 288.2338685390171 175.3227472793733 4.327455466240102e-15
v 288.7230834960938 189.9738922119141 -10
v 288.7230834960938 189.9738922119141 4.742210093442714e-15
v 288.7230834960938 210.0261077880859 -10
v 288.7230834960938 210.0261077880859 4.742210093442714e-15
v 288.9575591865506 175.4421741252373 4.361138503654766e-15
v 289.1811828613281 191.9480590820312 -10
v 289.1811828613281 191.9480590820312 4.798312897187629e-15
v 289.1811828613281 208.0519409179688 -10
v 289.1811828613281 208.0519409179688 4.798312897187629e-15
v 289.5387268066406 193.9428863525391 -10
v 289.5387268066406 193.9428863525391 4.842098147813572e-15
v 289.5387268066406 206.0571136474609 -10
v 289.5387268066406 206.0571136474609 4.842098147813572e-15
v 289.5795979057582 175.5448258901778 4.38202552727315e-15
v 289.7947692871094 195.9532623291016 -10
v 289.7947692871094 195.9532623291016 4.873454036971505e-15
v 289.7947692871094 204.0467376708984 -10
v 289.7947692871094 204.0467376708984 4.873454036971505e-15
v 289.9486694335938 197.9740295410156 -10
v 289.9486694335938 197.9740295410156 4.89230009653144e-15
v 289.9486694335938 202.0259704589844 -10
v 289.9486694335938 202.0259704589844 4.89230009653144e-15
v 290 200 -10
v 290 200 4.898587198582435e-15
v 290.1008738941032 175.6308493137565 4.390415685558267e-15
v 290.522722454229 175.7004647539171 4.386646558453614e-15
v 290.8467485806333 175.7539370744257 4.371086880454507e-15
v 291.0748932491397 175.7915865842726 4.344131389402641e-15
v 291.2093115536389 175.8137689272219 4.306195389007095e-15
v 300 159.4841445799998 -39.21534844239595
v 300 167.2315426746773 -22.12807622088711
v 300 177.2644498192585 0
v 300 300 -39.21534844239596
v 300 300 0
f 1 2 4
f 1 7 2
f 4 5 1
f 13 1 5
f 6 7 1
f 9 6 1
f 19 9 1
f 19 1 13
f 4 2 3
f 2 14 3
f 7 8 2
f 8 10 2
f 2 10 20
f 2 20 14
f 3 12 4
f 14 12 3
f 4 11 5
f 4 12 11
f 5 11 13
f 11 7 6
f 11 6 9
f 12 8 7
f 12 7 11
f 10 8 12
f 11 9 19
f 10 12 20
f 11 15 13
f 15 11 17
f 11 19 17
f 14 16 12
f 18 12 16
f 20 12 18
f 15 19 13
f 14 20 16
f 19 15 17
f 16 20 18
f 22 21 69
f 22 386 21
f 72 69 21
f 75 72 21
f 78 75 21
f 81 78 21
f 84 81 21
f 87 84 21
f 21 89 87
f 21 93 89
f 21 96 93
f 21 99 96
f 21 102 99
f 21 105 102
f 21 108 105
f 21 111 108
f 21 114 111
f 21 117 114
f 204 117 21
f 204 21 386
f 23 22 69
f 23 386 22
f 24 23 69
f 24 246 23
f 246 386 23
f 25 24 69
f 25 244 24
f 244 246 24
f 26 25 69
f 26 242 25
f 242 244 25
f 27 26 69
f 27 240 26
f 240 242 26
f 28 27 69
f 28 237 27
f 237 240 27
f 29 28 69
f 29 233 28
f 233 237 28
f 30 29 69
f 30 228 29
f 228 233 29
f 31 30 69
f 31 223 30
f 223 228 30
f 32 31 69
f 32 218 31
f 218 223 31
f 33 32 69
f 33 213 32
f 213 218 32
f 34 33 69
f 34 208 33
f 208 213 33
f 35 34 69
f 35 203 34
f 203 208 34
f 36 35 69
f 36 198 35
f 198 203 35
f 37 36 69
f 37 193 36
f 193 198 36
f 38 37 69
f 38 189 37
f 189 193 37
f 39 38 69
f 39 157 38
f 157 189 38
f 40 39 69
f 40 151 39
f 151 157 39
f 69 41 40
f 41 144 40
f 144 151 40
f 69 42 41
f 42 138 41
f 138 144 41
f 69 43 42
f 43 131 42
f 131 138 42
f 44 43 69
f 44 125 43
f 125 131 43
f 45 44 69
f 45 118 44
f 118 125 44
f 46 45 69
f 46 112 45
f 112 118 45
f 47 46 69
f 100 46 47
f 100 106 46
f 106 112 46
f 48 47 69
f 48 100 47
f 49 48 69
f 49 94 48
f 48 94 100
f 50 49 69
f 50 88 49
f 49 88 94
f 51 50 69
f 51 82 50
f 50 82 88
f 52 51 69
f 52 76 51
f 51 76 82
f 53 52 69
f 53 70 52
f 52 70 76
f 54 53 69
f 54 70 53
f 55 54 69
f 55 74 54
f 74 70 54
f 56 55 69
f 56 80 55
f 80 74 55
f 57 56 69
f 57 86 56
f 86 80 56
f 58 57 69
f 58 92 57
f 92 86 57
f 59 58 69
f 59 98 58
f 98 92 58
f 59 69 60
f 60 104 59
f 104 98 59
f 69 61 60
f 61 110 60
f 110 104 60
f 69 62 61
f 62 116 61
f 116 110 61
f 69 64 62
f 129 62 64
f 123 116 62
f 129 123 62
f 69 63 65
f 63 149 65
f 68 63 69
f 68 121 63
f 121 155 63
f 155 149 63
f 69 66 64
f 136 64 66
f 136 129 64
f 69 65 67
f 149 67 65
f 69 67 66
f 142 66 67
f 142 136 66
f 149 142 67
f 71 68 69
f 71 73 68
f 77 68 73
f 79 68 77
f 83 68 79
f 83 85 68
f 90 68 85
f 91 68 90
f 95 68 91
f 97 68 95
f 101 68 97
f 101 103 68
f 107 68 103
f 109 68 107
f 113 68 109
f 115 68 113
f 115 119 68
f 119 122 68
f 121 68 216
f 68 122 127
f 128 68 127
f 68 128 133
f 135 68 133
f 68 135 140
f 141 68 140
f 146 68 141
f 148 68 146
f 152 68 148
f 152 154 68
f 184 68 154
f 68 184 382
f 216 68 219
f 219 68 221
f 221 68 224
f 224 68 226
f 226 68 229
f 229 68 231
f 231 68 234
f 68 382 234
f 70 71 69
f 70 69 72
f 70 74 71
f 76 70 72
f 71 74 73
f 76 72 75
f 74 80 73
f 73 80 77
f 76 75 78
f 82 76 78
f 80 79 77
f 82 78 81
f 80 83 79
f 80 86 83
f 82 81 84
f 88 82 84
f 83 86 85
f 88 84 87
f 86 90 85
f 86 92 90
f 94 88 87
f 94 87 89
f 94 89 93
f 90 92 91
f 92 95 91
f 92 98 95
f 94 93 96
f 100 94 96
f 95 98 97
f 100 96 99
f 98 101 97
f 98 104 101
f 100 99 102
f 106 100 102
f 101 104 103
f 106 102 105
f 104 110 103
f 103 110 107
f 106 105 108
f 112 106 108
f 110 109 107
f 112 108 111
f 110 113 109
f 110 116 113
f 112 111 114
f 118 112 114
f 113 116 115
f 118 114 117
f 116 123 115
f 115 123 119
f 118 117 120
f 204 120 117
f 125 118 120
f 123 122 119
f 125 120 124
f 204 124 120
f 132 187 121
f 132 121 216
f 121 187 155
f 123 129 122
f 122 129 127
f 131 125 124
f 131 124 126
f 204 126 124
f 131 126 130
f 204 130 126
f 129 128 127
f 129 133 128
f 129 136 133
f 131 130 134
f 204 134 130
f 138 131 134
f 145 191 132
f 145 132 216
f 132 191 187
f 133 136 135
f 138 134 137
f 204 137 134
f 136 140 135
f 136 142 140
f 144 138 137
f 144 137 139
f 204 139 137
f 144 139 143
f 204 143 139
f 140 142 141
f 142 146 141
f 142 149 146
f 144 143 147
f 204 147 143
f 151 144 147
f 185 196 145
f 185 145 216
f 145 196 191
f 146 149 148
f 151 147 150
f 204 150 147
f 149 152 148
f 149 155 152
f 151 150 153
f 204 153 150
f 157 151 153
f 152 155 154
f 157 153 156
f 204 156 153
f 155 186 154
f 154 186 184
f 155 187 186
f 157 156 188
f 156 158 188
f 204 158 156
f 189 157 188
f 158 159 188
f 204 159 158
f 188 159 160
f 159 204 160
f 160 161 192
f 204 161 160
f 188 160 192
f 161 162 202
f 204 162 161
f 161 202 192
f 204 163 162
f 162 163 207
f 162 207 202
f 204 164 163
f 163 164 207
f 204 165 164
f 164 165 217
f 164 217 207
f 204 166 165
f 166 236 165
f 165 236 217
f 204 167 166
f 166 167 236
f 204 168 167
f 167 168 236
f 204 169 168
f 168 169 236
f 204 170 169
f 170 245 169
f 169 245 236
f 204 171 170
f 171 250 170
f 250 245 170
f 204 172 171
f 172 265 171
f 265 250 171
f 204 173 172
f 173 265 172
f 174 173 204
f 174 265 173
f 175 174 204
f 175 265 174
f 176 175 204
f 175 176 265
f 177 176 204
f 176 177 265
f 178 177 204
f 177 178 265
f 204 179 178
f 178 179 265
f 180 190 179
f 180 179 204
f 190 283 179
f 179 283 265
f 181 190 180
f 181 180 204
f 182 190 181
f 182 181 204
f 183 186 182
f 183 182 204
f 186 190 182
f 184 186 183
f 184 183 204
f 184 204 382
f 194 201 185
f 194 185 216
f 185 201 196
f 187 190 186
f 187 191 190
f 193 189 188
f 193 188 192
f 191 195 190
f 190 195 301
f 190 301 283
f 191 196 195
f 193 192 197
f 202 197 192
f 198 193 197
f 199 206 194
f 199 194 216
f 194 206 201
f 196 200 195
f 200 205 195
f 195 205 301
f 196 201 200
f 203 198 197
f 203 197 202
f 199 211 206
f 209 211 199
f 209 199 216
f 201 206 200
f 206 205 200
f 203 202 207
f 208 203 207
f 382 204 385
f 204 386 385
f 206 211 205
f 211 210 205
f 205 210 316
f 205 316 301
f 213 208 207
f 213 207 212
f 217 212 207
f 209 214 211
f 214 209 216
f 211 215 210
f 215 220 210
f 210 220 316
f 211 214 216
f 211 216 215
f 213 212 217
f 218 213 217
f 216 219 215
f 219 221 215
f 221 220 215
f 218 217 222
f 236 222 217
f 223 218 222
f 221 224 220
f 224 225 220
f 225 336 220
f 220 326 316
f 220 336 326
f 223 222 227
f 236 227 222
f 228 223 227
f 224 226 225
f 226 229 225
f 229 230 225
f 230 235 225
f 225 235 238
f 225 238 336
f 228 227 232
f 236 232 227
f 233 228 232
f 229 231 230
f 231 234 230
f 230 234 235
f 233 232 236
f 237 233 236
f 235 234 383
f 234 382 383
f 238 235 383
f 237 236 239
f 241 239 236
f 245 241 236
f 240 237 239
f 238 247 336
f 247 238 383
f 240 239 241
f 242 240 241
f 244 242 241
f 244 241 243
f 245 243 241
f 244 243 245
f 246 244 245
f 246 245 250
f 251 246 250
f 246 251 386
f 247 248 336
f 383 248 247
f 248 249 355
f 383 249 248
f 248 355 336
f 249 252 360
f 383 252 249
f 249 360 355
f 251 250 253
f 265 253 250
f 254 251 253
f 251 254 386
f 252 255 360
f 255 252 383
f 254 253 256
f 262 256 253
f 265 262 253
f 257 254 256
f 254 257 386
f 255 258 364
f 258 255 383
f 255 364 360
f 257 256 259
f 262 259 256
f 260 257 259
f 257 260 386
f 258 261 364
f 261 258 383
f 260 259 262
f 263 260 262
f 260 263 386
f 261 264 364
f 264 261 383
f 266 263 262
f 266 262 265
f 263 266 386
f 267 362 264
f 267 264 383
f 264 362 364
f 266 265 269
f 275 269 265
f 283 275 265
f 270 266 269
f 266 270 386
f 268 362 267
f 268 267 383
f 271 358 268
f 271 268 383
f 358 362 268
f 273 270 269
f 273 269 272
f 275 272 269
f 270 273 386
f 274 344 271
f 274 271 383
f 344 358 271
f 273 272 275
f 276 273 275
f 273 276 386
f 289 344 274
f 289 274 383
f 278 276 275
f 278 275 277
f 279 277 275
f 281 279 275
f 283 281 275
f 276 278 386
f 278 277 279
f 280 278 279
f 278 280 386
f 282 280 279
f 282 279 281
f 280 282 386
f 284 282 281
f 284 281 283
f 282 284 386
f 284 283 285
f 301 285 283
f 286 284 285
f 284 286 386
f 288 286 285
f 288 285 287
f 301 287 285
f 286 288 386
f 288 287 296
f 301 296 287
f 297 288 296
f 288 297 386
f 289 290 329
f 290 289 383
f 289 329 344
f 290 291 304
f 291 290 383
f 290 304 329
f 292 299 291
f 292 291 383
f 299 304 291
f 293 294 292
f 293 292 383
f 294 299 292
f 295 294 293
f 383 295 293
f 295 299 294
f 298 299 295
f 384 298 295
f 384 295 383
f 302 297 296
f 302 296 301
f 297 302 386
f 298 300 299
f 384 300 298
f 300 304 299
f 303 304 300
f 384 303 300
f 307 302 301
f 307 301 306
f 316 306 301
f 302 307 386
f 303 305 304
f 384 305 303
f 305 309 304
f 304 309 314
f 304 314 324
f 304 324 329
f 308 309 305
f 384 308 305
f 312 307 306
f 312 306 311
f 316 311 306
f 307 312 386
f 308 310 309
f 308 379 310
f 308 380 379
f 308 381 380
f 384 381 308
f 310 315 309
f 315 314 309
f 313 315 310
f 310 318 313
f 310 323 318
f 310 328 323
f 310 333 328
f 310 338 333
f 310 343 338
f 310 352 343
f 310 357 352
f 310 366 357
f 310 377 366
f 310 378 377
f 310 379 378
f 312 311 316
f 317 312 316
f 312 317 386
f 313 318 315
f 315 319 314
f 314 319 324
f 315 318 320
f 315 320 319
f 322 317 316
f 322 316 321
f 326 321 316
f 317 322 386
f 318 323 320
f 320 324 319
f 320 323 325
f 320 325 324
f 327 322 321
f 327 321 326
f 322 327 386
f 323 328 325
f 325 329 324
f 325 328 330
f 325 330 329
f 327 326 331
f 336 331 326
f 332 327 331
f 327 332 386
f 328 333 330
f 330 334 329
f 329 334 344
f 330 333 335
f 330 335 334
f 337 332 331
f 337 331 336
f 332 337 386
f 333 338 335
f 335 339 334
f 334 339 344
f 335 338 340
f 335 340 339
f 337 336 341
f 346 341 336
f 350 346 336
f 355 350 336
f 342 337 341
f 337 342 386
f 338 343 340
f 340 345 339
f 345 344 339
f 340 343 345
f 347 342 341
f 347 341 346
f 342 347 386
f 343 352 345
f 345 348 344
f 344 348 353
f 344 353 358
f 345 349 348
f 345 352 349
f 351 347 346
f 351 346 350
f 347 351 386
f 349 354 348
f 354 353 348
f 352 357 349
f 349 357 354
f 356 351 350
f 356 350 355
f 351 356 386
f 354 358 353
f 357 366 354
f 354 359 358
f 354 377 359
f 354 366 377
f 361 356 355
f 361 355 360
f 356 361 386
f 359 362 358
f 359 363 362
f 359 378 363
f 359 377 378
f 361 360 364
f 365 361 364
f 361 365 386
f 363 367 362
f 362 375 364
f 362 367 371
f 362 371 375
f 363 368 367
f 363 378 368
f 370 365 364
f 370 364 369
f 373 369 364
f 375 373 364
f 365 370 386
f 368 372 367
f 372 371 367
f 368 379 372
f 378 379 368
f 370 369 373
f 374 370 373
f 370 374 386
f 372 375 371
f 372 376 375
f 372 380 376
f 379 380 372
f 376 374 373
f 376 373 375
f 374 376 386
f 380 381 376
f 376 381 384
f 376 384 386
f 382 385 383
f 386 384 383
f 385 386 383
