# Supplementary material for: Viewpoint Planning for Range Sensors Using Feature Cluster Constrained Spaces for Robot Vision Systems
Source: Sensors (Basel). 2023 Sep 18;23(18):7964. doi: 10.3390/s23187964 (PMC10537344; doi:10.3390/s23187964)
Supplement: Supplementary file 1 [file sensors-23-07964-s001.zip › Academic Example Synthetic/6_GC-Spaces/G2/render/vx7_hull_render_gcs_G2_s1.obj]

# Generated with PyMesh
v 122.4112540393187 175 25.4216690279542
v 122.4112540393187 253.7135300900002 25.42166902795418
v 123.9411904294813 250 24.86481772161433
v 123.9411904294813 244.0817480489371 24.86481772161434
v 123.9411904294813 200 24.86481772161434
v 124.7346251362576 250 24.57603110551404
v 127.8487732916873 250 31.63294937277253
v 128.0324671157438 199.6340775662449 32.68296121687757
v 128.0324671157438 201.0977673012654 32.68296121687757
v 128.0324671157438 241.0537663223948 32.68296121687757
v 128.0324671157438 249.4936088341317 32.68296121687757
v 128.0324676317761 175 32.68296188347057
v 128.349365234375 200 32.5
v 128.349365234375 249.5242677359546 32.5
v 130.3233026757053 250 30.73229433317291
v 132.0227436299369 250 30.11374841093963
v 133.2666535416745 250 29.66100222895846
v 145.7317091222745 200 16.93371752821631
v 145.7317091222746 250 16.9337175282163
v 156.0171385484309 200 13.19012737044969
v 171.6506343444152 200 7.500000243185623
v 171.6506343444152 250 7.500000243185603
v 171.6506367975001 253.7135300900002 7.499999350335717
v 171.6506470478851 180.7692273996159 7.499995619500703
v 171.6506481042348 175.0123825572785 7.499995235020858
v 171.6506481065069 175 7.49999523419387
v 192.2567156584718 253.7135300900002 -1.355885391790034e-15
v 192.2567156584718 185.0146106868605 -1.355885391790039e-15
v 192.2567156584718 184.6155389940159 -1.395935109617533e-15
v 192.2567156584718 184.1603086131431 -1.428178866606526e-15
v 192.2567156584718 183.6531550379868 -1.451824085383172e-15
v 192.2567156584718 183.0999171200086 -1.466264657110263e-15
v 192.2567156584718 182.5078871952423 -1.471121604120598e-15
v 192.2567156584718 181.8855153777833 -1.466264657110263e-15
v 192.2567156584718 181.2420719854877 -1.451824085383172e-15
v 192.2567156584718 180.5872122239904 -1.428178866606527e-15
v 192.2567156584718 179.9305643919859 -1.395935109617534e-15
v 192.2567156584718 179.2813121536827 -1.355885391790039e-15
v 192.2567156584718 178.6478728943123 -1.308966338728712e-15
v 192.2567156584718 178.0375899212653 -1.25620478936484e-15
v 192.2567156584718 177.456608617351 -1.198670523484631e-15
v 192.2567156584718 174.7705194664259 -8.085526283783783e-16
v 192.2567156584718 176.9097512005521 -1.13742853827793e-15
v 192.2567156584718 175.1164579500616 -8.746689803181488e-16
v 192.2567156584718 175.5031975887351 -9.413151616604743e-16
v 192.2567156584718 176.4005507274773 -1.073502488307632e-15
v 192.2567156584718 175.9313049590363 -1.00784496694892e-15
v 192.2567156584719 155.5150739016789 0
v 192.2567156584719 143.2290297106306 0
v 192.2567156584719 142.0769414647824 0
v 192.2567156584719 106.5006003531929 -0
v 192.2567156584719 60.04089430402412 0
v 192.2567156584719 26.68029810134139 0
v 192.2567156584719 8.619462747322245 0
v 192.2567156584719 0 0
v 193.4479488698293 253.5169471638482 -1.567970557547747e-15
v 193.9456867628373 253.4348081078419 -1.599262448713352e-15
v 194.5115698855692 253.3414234044388 -1.628141832193911e-15
v 195.1511115569222 253.2358832197361 -1.654233349233217e-15
v 195.8702007643736 253.1172157252292 -1.677114234669697e-15
v 196.6750517479847 252.9843954176975 -1.696307820283299e-15
v 197.5721631598232 252.8363498589084 -1.711280144437595e-15
v 198.5682740819997 252.6719669337294 -1.721436538965721e-15
v 199.6702371192421 252.4901157929897 -1.726118279134173e-15
v 200 76.50768280029297 16.44949722290039
v 200 82.49481201171875 -0
v 200 123.492317199707 33.55050277709961
v 200 135.7037048339844 0
v 200.8848984219929 252.2896666526352 -1.724600452219173e-15
v 202.21891852842 252.0695203592255 -1.716093623804178e-15
v 203.6785580828962 251.828643751681 -1.699748267306324e-15
v 205 100 25
v 205.0001678466797 106.9180221557617 6.234397888183594
v 205.0451049804688 105.578857421875 5.746982097625732
v 205.0509643554688 98.65926361083984 24.51201057434082
v 205.0509643554688 101.3407363891602 25.48798942565918
v 205.056884765625 108.2567901611328 6.721670150756836
v 205.1914672851562 104.2461013793945 5.261899471282959
v 205.2035675048828 97.32535552978516 24.02650833129883
v 205.2035675048828 102.6746444702148 25.97349166870117
v 205.2149505615234 109.5883636474609 7.20632266998291
v 205.2693174596517 251.5661291322893 -1.674657475222561e-15
v 205.4384918212891 102.9265365600586 4.7816162109375
v 205.4570617675781 96.00508117675781 23.54596710205078
v 205.4570617675781 103.9949188232422 26.45403289794922
v 205.4735717773438 110.9059677124023 7.685891628265381
v 205.7849426269531 101.6268615722656 4.308573246002197
v 205.8101348876953 94.70516204833984 23.07283592224121
v 205.8101348876953 105.2948379516602 26.92716407775879
v 205.8314361572266 112.2029113769531 8.157939910888672
v 206.2290649414062 100.3536834716797 3.845174074172974
v 206.2610015869141 93.43222045898438 22.60952377319336
v 206.2610015869141 106.5677795410156 27.39047622680664
v 206.2867126464844 113.4725952148438 8.620068550109863
v 206.7685699462891 99.11347198486328 3.393774271011353
v 206.8073577880859 92.1927490234375 22.15839385986328
v 206.8073577880859 107.8072509765625 27.84160614013672
v 206.8371124267578 114.7085800170898 9.069929122924805
v 206.9956727289187 251.2812378388174 -1.639873495353446e-15
v 207.4007415771484 97.91252899169922 2.956668376922607
v 207.4464263916016 90.99306488037109 21.72174453735352
v 207.4464263916016 109.0069351196289 28.27825546264648
v 207.4798126220703 115.9045715332031 9.505233764648438
v 208.1223602294922 96.75696563720703 2.536077260971069
v 208.1749267578125 89.83927917480469 21.30179977416992
v 208.1749267578125 110.1607208251953 28.69820022583008
v 208.2115631103516 117.0544891357422 9.923771858215332
v 208.8605674552456 250.9734841103524 -1.594423230356775e-15
v 208.9297485351562 95.65264892578125 2.134139060974121
v 208.9891815185547 88.73726654052734 20.90069961547852
v 208.9891815185547 111.2627334594727 29.09930038452148
v 209.0286407470703 118.1525039672852 10.32341575622559
v 209.8188171386719 94.60519409179688 1.752896308898926
v 209.885009765625 87.69264221191406 20.52048873901367
v 209.885009765625 112.3073577880859 29.47951126098633
v 209.9268798828125 119.1930236816406 10.70213413238525
v 210 200 -6.458027358437848
v 210 200 -4.898587198582435e-15
v 210.0332213596316 198.6891730152357 -6.470118944485618
v 210.0332213596316 201.3108269847643 -6.470118944485618
v 210.0513458251953 197.9740295410156 -6.476715710462775
v 210.0513458251953 197.9740295410156 -4.89230009653144e-15
v 210.0513458251953 202.0259704589844 -6.476715710462777
v 210.0513458251953 202.0259704589844 -4.89230009653144e-15
v 210.1052618647744 197.266021323903 -6.496339544019092
v 210.1515740657197 203.3421357120691 -6.513195806646509
v 210.2052307128906 195.9532623291016 -6.532725229087267
v 210.2052307128906 195.9532623291016 -4.873454036971505e-15
v 210.2052307128906 204.0467376708984 -6.532725229087267
v 210.2052307128906 204.0467376708984 -4.873454036971505e-15
v 210.3740696714262 194.6275847090193 -6.594177584378722
v 210.3740696714262 205.3724152909807 -6.594177584378723
v 210.4612731933594 193.9428863525391 -6.625917070685578
v 210.4612731933594 193.9428863525391 -4.842098147813572e-15
v 210.4612731933594 206.0571136474609 -6.625917070685579
v 210.4612731933594 206.0571136474609 -4.842098147813572e-15
v 210.5803567057902 206.7215387607986 -6.669259924602256
v 210.7012920972803 192.6037035875573 -6.713276807373973
v 210.7850494384766 93.61992645263672 1.394286751747131
v 210.8188018798828 191.9480590820312 -6.7560468704764
v 210.8188018798828 191.9480590820312 -4.798312897187629e-15
v 210.8188018798828 208.0519409179688 -6.756046870476402
v 210.8188018798828 208.0519409179688 -4.798312897187629e-15
v 210.8578643798828 86.71073913574219 20.16310501098633
v 210.8578643798828 113.2892608642578 29.83689498901367
v 210.8649295782466 250.64271481392 -1.537332936041345e-15
v 210.9017333984375 120.1707611083984 11.05800151824951
v 211.1335544542422 190.5916865237247 -6.870607438701864
v 211.1335544542422 209.4083134762753 -6.870607438701867
v 211.2769165039062 189.9738922119141 -6.922786957502984
v 211.2769165039062 189.9738922119141 -4.742210093442714e-15
v 211.2769165039062 210.0261077880859 -6.922786957502986
v 211.2769165039062 210.0261077880859 -4.742210093442714e-15
v 211.6708629093047 188.5971122230881 -7.066171722964194
v 211.6708629093047 211.4028877769119 -7.066171722964198
v 211.8235168457031 92.70184326171875 1.06013286113739
v 211.8344268798828 188.0254821777344 -7.125704139653012
v 211.8344268798828 188.0254821777344 -4.673934155696334e-15
v 211.8344268798828 211.9745178222656 -7.125704139653015
v 211.8344268798828 211.9745178222656 -4.673934155696334e-15
v 211.9027862548828 85.79655456542969 19.83036804199219
v 211.9027862548828 114.2034454345703 30.16963195800781
v 211.9482421875 121.0807495117188 11.38921070098877
v 212.0184430377234 187.487124184227 -7.192680543731013
v 212.3129234303929 213.3744081680687 -7.299862641237741
v 212.4899139404297 186.1077880859375 -7.364281918638721
v 212.4899139404297 186.1077880859375 -4.59366041976857e-15
v 212.4899139404297 213.8922119140625 -7.364281918638726
v 212.4899139404297 213.8922119140625 -4.59366041976857e-15
v 212.928955078125 91.85562133789062 0.7521330714225769
v 213.0070968572788 250.2892042603154 -1.467661540398609e-15
v 213.0144500732422 84.95474243164062 19.52397537231445
v 213.0144500732422 115.0452575683594 30.47602462768555
v 213.0591131130971 184.6828261236739 -7.571453474858618
v 213.0591131130971 215.3171738763261 -7.571453474858624
v 213.0610809326172 121.9183654785156 11.69407653808594
v 213.2416839599609 184.2257690429688 -7.637903828761818
v 213.2416839599609 184.2257690429688 -4.501595138182079e-15
v 213.2416839599609 215.7742309570312 -7.637903828761822
v 213.2416839599609 215.7742309570312 -4.501595138182079e-15
v 213.4355768441339 183.8037761389764 -7.708475067236796
v 213.908485436373 217.2254729281728 -7.880599718340576
v 214.0878143310547 182.3842315673828 -7.945870098148559
v 214.0878143310547 182.3842315673828 -4.397973786096198e-15
v 214.0878143310547 217.6157684326172 -7.945870098148564
v 214.0878143310547 217.6157684326172 -4.397973786096198e-15
v 214.0957489013672 91.08555603027344 0.4718526899814606
v 214.1871795654297 84.18960571289062 19.24548721313477
v 214.1871795654297 115.8103942871094 30.75451278686523
v 214.2346038818359 122.6793441772461 11.97105121612549
v 214.2741930221657 217.9725684237326 -8.013706394014445
v 214.2741930221657 182.0274315762674 -8.013706394014442
v 215.0261383056641 180.5879211425781 -8.287392095004726
v 215.0261383056641 180.5879211425781 -4.283063178889311e-15
v 215.0261383056641 219.4120788574219 -8.287392095004734
v 215.0261383056641 219.4120788574219 -4.283063178889311e-15
v 215.2822360168675 249.9137500594666 -1.384543884436328e-15
v 215.3179626464844 90.39556884765625 0.220716193318367
v 215.4150238037109 83.50502777099609 18.99632263183594
v 215.4150238037109 116.4949722290039 31.00367736816406
v 215.4628295898438 123.3598251342773 12.21872615814209
v 215.9112794976141 179.0842833224463 -8.609557141997438
v 215.9112794976141 220.9157166775537 -8.609557141997445
v 216.0542297363281 178.8414459228516 -8.661586773870599
v 216.0542297363281 178.8414459228516 -4.157158084027064e-15
v 216.0542297363281 221.1585540771484 -8.661586773870606
v 216.0542297363281 221.1585540771484 -4.157158084027064e-15
v 216.1976716971087 221.3762016604267 -8.713795377939515
v 216.5893707275391 89.78915405273438 0
v 216.6916961669922 82.90451049804688 18.77775001525879
v 216.6916961669922 117.0954895019531 31.22224998474121
v 216.7395477294922 123.9563522338867 12.4358434677124
v 217.0610684717863 177.3137477769885 -9.028046104283604
v 217.1694641113281 177.1492767333984 -9.067498890601073
v 217.1694641113281 177.1492767333984 -4.02058122106236e-15
v 217.1694641113281 222.8507232666016 -9.06749889060108
v 217.1694641113281 222.8507232666016 -4.02058122106236e-15
v 217.6816435648579 249.5177885027219 -1.287239159898215e-15
v 218.0107116699219 82.39110565185547 18.59088706970215
v 218.0107116699219 117.6088943481445 31.40911293029785
v 218.0582275390625 124.4658889770508 12.62129878997803
v 218.30677165467 175.6004690379752 -9.481444983583923
v 218.30677165467 224.3995309620248 -9.481444983583931
v 218.3689727783203 175.5157623291016 -9.504084341130557
v 218.3689727783203 175.5157623291016 -3.873684108668309e-15
v 218.3689727783203 224.4842376708984 -9.504084341130564
v 218.3689727783203 224.4842376708984 -3.873684108668309e-15
v 218.6522979736328 88.91613006591797 0
v 219.3653564453125 81.96743011474609 18.43668174743652
v 219.3653564453125 118.0325698852539 31.56331825256348
v 219.4122009277344 124.8858413696289 12.77414989471436
v 219.6456732323212 173.9500047964253 -9.968765304461026
v 219.6456732323212 226.0499952035747 -9.968765304461037
v 219.6496734619141 173.9450988769531 -9.970221268963058
v 219.6496734619141 173.9450988769531 -3.716842829473493e-15
v 219.6496734619141 226.0549011230469 -9.970221268963069
v 219.6496734619141 226.0549011230469 -3.716842829473493e-15
v 219.731489853018 226.1454589428507 -10
v 219.731489853018 225.8199076947893 -10
v 219.731489853018 225.4908904935083 -10
v 219.731489853018 224.8931568697831 -10
v 219.731489853018 224.6201821824365 -10
v 219.731489853018 223.2475510687156 -10
v 219.731489853018 222.3276360765818 -10
v 219.731489853018 220.7758412969611 -10
v 219.731489853018 218.9203108102399 -10
v 219.731489853018 217.9169227759979 -10
v 219.731489853018 216.8556232686919 -10
v 219.731489853018 214.8691127769641 -10
v 219.731489853018 214.432449245473 -10
v 219.731489853018 212.5093752860505 -10
v 219.731489853018 204.5599254972267 -10
v 219.731489853018 202.7548860880624 -10
v 219.731489853018 200.8607470551665 -10
v 219.731489853018 198.8680998007831 -10
v 219.731489853018 194.5432145407769 -10
v 219.731489853018 189.6752589285598 -10
v 219.731489853018 184.124709176087 -10
v 219.731489853018 182.5187050212817 -10
v 219.731489853018 174.3316422033125 -10
v 219.731489853018 174.1648727243982 -10
v 219.731489853018 174.0076642314124 -10
v 219.731489853018 173.9286193834315 -10
v 219.731489853018 173.8545410571493 -10
v 220.1921755844949 249.1034886612526 -1.175192503461068e-15
v 220.7486877441406 81.63564300537109 18.31592178344727
v 220.7486877441406 118.3643569946289 31.68407821655273
v 220.7934417724609 88.29179382324219 0
v 220.7945709228516 125.2140808105469 12.89361953735352
v 221.0082855224609 172.4413299560547 -10
v 221.0082855224609 172.4413299560547 -3.550460571160804e-15
v 221.0082855224609 227.5586700439453 -10
v 221.0082855224609 227.5586700439453 -3.550460571160804e-15
v 222.1537017822266 81.39744567871094 18.22922325134277
v 222.1537017822266 118.6025543212891 31.77077674865723
v 222.1983032226562 125.4489364624023 12.97910118103027
v 222.4413299560547 171.0082855224609 -10
v 222.4413299560547 171.0082855224609 -3.374964450093896e-15
v 222.4413299560547 228.9917144775391 -10
v 222.4413299560547 228.9917144775391 -3.374964450093896e-15
v 222.795771087374 248.6738310445977 -1.0481004302963e-15
v 223.5055084228516 87.87520599365234 0
v 223.5732116699219 81.25403594970703 18.17702484130859
v 223.5732116699219 118.745964050293 31.82297515869141
v 223.6162872314453 125.5892181396484 13.03015899658203
v 223.9450988769531 169.6496734619141 -10
v 223.9450988769531 169.6496734619141 -3.190804876042471e-15
v 223.9450988769531 230.3503265380859 -10
v 223.9450988769531 230.3503265380859 -3.190804876042471e-15
v 225 81.20614624023438 18.15959739685059
v 225 118.7938537597656 31.84040260314941
v 225.0413055419922 125.6342163085938 13.04653549194336
v 225.4689768127038 248.2326860205326 -9.059774102806683e-16
v 225.5157623291016 168.3689727783203 -10
v 225.5157623291016 168.3689727783203 -2.998454493391097e-15
v 225.5157623291016 231.6310272216797 -10
v 225.5157623291016 231.6310272216797 -2.998454493391097e-15
v 226.0975850464701 -0 -12.31706915892165
v 226.2454681396484 87.85700988769531 0
v 226.4267883300781 81.25403594970703 18.17702484130859
v 226.4267883300781 118.745964050293 31.82297515869141
v 226.4660949707031 125.5836944580078 13.02814674377441
v 227.1492767333984 167.1694641113281 -10
v 227.1492767333984 167.1694641113281 -2.798407122348023e-15
v 227.1492767333984 232.8305358886719 -10
v 227.1492767333984 232.8305358886719 -2.798407122348023e-15
v 227.8462982177734 81.39744567871094 18.22922325134277
v 227.8462982177734 118.6025543212891 31.77077674865723
v 227.8834533691406 125.4379043579102 12.97508525848389
v 228.183026447198 247.7848007418285 -7.4922438044178e-16
v 228.6953430175781 88.18215179443359 0
v 228.8414459228516 166.0542297363281 -10
v 228.8414459228516 166.0542297363281 -2.591176276637523e-15
v 228.8414459228516 233.9457702636719 -10
v 228.8414459228516 233.9457702636719 -2.591176276637523e-15
v 229.2513122558594 81.63564300537109 18.31592178344727
v 229.2513122558594 118.3643569946289 31.68407821655273
v 229.2861480712891 125.1976013183594 12.88762187957764
v 230.5879211425781 165.0261383056641 -10
v 230.5879211425781 165.0261383056641 -2.37729389295047e-15
v 230.5879211425781 234.9738616943359 -10
v 230.5879211425781 234.9738616943359 -2.37729389295047e-15
v 230.6346435546875 81.96743011474609 18.43668174743652
v 230.6346435546875 118.0325698852539 31.56331825256348
v 230.6670684814453 124.8639984130859 12.76620101928711
v 230.9038497536023 247.3357976398197 -5.786823249123463e-16
v 231.0998992919922 88.82977294921875 0
v 231.9892883300781 82.39110565185547 18.59088706970215
v 231.9892883300781 117.6088943481445 31.40911293029785
v 232.0191802978516 124.4387969970703 12.6114387512207
v 232.3842315673828 164.0878143310547 -10
v 232.3842315673828 164.0878143310547 -2.157309060394925e-15
v 232.3842315673828 235.9121856689453 -10
v 232.3842315673828 235.9121856689453 -2.157309060394925e-15
v 233.3083038330078 82.90451049804688 18.77775001525879
v 233.3083038330078 117.0954895019531 31.22224998474121
v 233.3356170654297 123.9241485595703 12.42412281036377
v 233.4106292724609 89.78915405273438 0
v 233.5928987257329 246.8920380884008 -3.956740171760697e-16
v 234.2257690429688 163.2416839599609 -10
v 234.2257690429688 163.2416839599609 -1.931786538188467e-15
v 234.2257690429688 236.7583160400391 -10
v 234.2257690429688 236.7583160400391 -1.931786538188467e-15
v 234.5849761962891 83.50502777099609 18.99632263183594
v 234.5849761962891 116.4949722290039 31.00367736816406
v 234.6096801757812 123.3226776123047 12.20520401000977
v 234.6775207519531 90.39321899414062 0.2198616415262222
v 235.8128204345703 84.18960571289062 19.24548721313477
v 235.8128204345703 115.8103942871094 30.75451278686523
v 235.8349151611328 122.6374282836914 11.95579624176025
v 235.8955993652344 91.08026885986328 0.4699281454086304
v 236.1077880859375 162.4899139404297 -10
v 236.1077880859375 162.4899139404297 -1.70130506159231e-15
v 236.1077880859375 237.5100860595703 -10
v 236.1077880859375 237.5100860595703 -1.70130506159231e-15
v 236.9855499267578 84.95474243164062 19.52397537231445
v 236.9855499267578 115.0452575683594 30.47602462768555
v 237.0050811767578 121.8719024658203 11.67716598510742
v 237.0586853027344 91.84683990478516 0.748937726020813
v 238.0254821777344 161.8344268798828 -10
v 238.0254821777344 161.8344268798828 -1.466456388999227e-15
v 238.0254821777344 238.1655731201172 -10
v 238.0254821777344 238.1655731201172 -1.466456388999227e-15
v 238.0972137451172 85.79655456542969 19.83036804199219
v 238.0972137451172 114.2034454345703 30.16963195800781
v 238.1142272949219 121.0299758911133 11.37073040008545
v 238.1609344482422 92.68906402587891 1.055482625961304
v 239.1421356201172 86.71073913574219 20.16310501098633
v 239.1421356201172 113.2892608642578 29.83689498901367
v 239.1567230224609 120.1159362792969 11.03804588317871
v 239.1967926025391 93.60269165039062 1.388016104698181
v 239.9738922119141 161.2769165039062 -10
v 239.9738922119141 161.2769165039062 -1.22784329023031e-15
v 239.9738922119141 238.7230834960938 -10
v 239.9738922119141 238.7230834960938 -1.22784329023031e-15
v 240.114990234375 87.69264221191406 20.52048873901367
v 240.114990234375 112.3073577880859 29.47951126098633
v 240.1272735595703 119.1344223022461 10.68080425262451
v 240.1609954833984 94.58311462402344 1.744860291481018
v 241.0108184814453 88.73726654052734 20.90069961547852
v 241.0108184814453 111.2627334594727 29.09930038452148
v 241.0209503173828 118.0904235839844 10.30082130432129
v 241.0487060546875 95.62538146972656 2.124214649200439
v 241.8250732421875 89.83927917480469 21.30179977416992
v 241.8250732421875 110.1607208251953 28.69820022583008
v 241.8331909179688 116.9892501831055 9.900026321411133
v 241.8554534912109 96.72423553466797 2.524165153503418
v 241.9480590820312 160.8188018798828 -10
v 241.9480590820312 160.8188018798828 -9.860783818646589e-16
v 241.9480590820312 239.1811981201172 -10
v 241.9480590820312 239.1811981201172 -9.860783818646589e-16
v 242.5535736083984 90.99306488037109 21.72174453735352
v 242.5535736083984 109.0069351196289 28.27825546264648
v 242.5598754882812 115.8364944458008 9.48045825958252
v 242.5771484375 97.87413787841797 2.942693710327148
v 243.1926422119141 92.1927490234375 22.15839385986328
v 243.1926422119141 107.8072509765625 27.84160614013672
v 243.1973114013672 114.6380233764648 9.044248580932617
v 243.2101440429688 99.06927490234375 3.377688646316528
v 243.7389984130859 93.43222045898438 22.60952377319336
v 243.7389984130859 106.5677795410156 27.39047622680664
v 243.7422790527344 113.3999176025391 8.593615531921387
v 243.7512664794922 100.3036270141602 3.826955080032349
v 243.9428863525391 160.4612731933594 -10
v 243.9428863525391 160.4612731933594 -7.417821684756979e-16
v 243.9428863525391 239.5387268066406 -10
v 243.9428863525391 239.5387268066406 -7.417821684756979e-16
v 244.1898651123047 94.70516204833984 23.07283592224121
v 244.1898651123047 105.2948379516602 26.92716407775879
v 244.1919708251953 112.1284713745117 8.130846977233887
v 244.1977691650391 101.5709533691406 4.288226127624512
v 244.5429382324219 96.00508117675781 23.54596710205078
v 244.5429382324219 103.9949188232422 26.45403289794922
v 244.5441284179688 110.8301544189453 7.658297538757324
v 244.5474090576172 102.864875793457 4.759174346923828
v 244.7964324951172 97.32535552978516 24.02650833129883
v 244.7964324951172 102.6746444702148 25.97349166870117
v 244.7969665527344 109.5115585327148 7.178367137908936
v 244.7984313964844 104.1788558959961 5.237423419952393
v 244.9490356445312 98.65926361083984 24.51201057434082
v 244.9490356445312 101.3407363891602 25.48798942565918
v 244.9491729736328 108.1793823242188 6.693495750427246
v 244.9495391845703 105.5062637329102 5.720560550689697
v 245 100 25
v 245 106.8404006958008 6.20614767074585
v 245.9532623291016 160.2052307128906 -10
v 245.9532623291016 160.2052307128906 -4.955818250213092e-16
v 245.9532623291016 239.7947692871094 -10
v 245.9532623291016 239.7947692871094 -4.955818250213092e-16
v 247.9740295410156 160.0513458251953 -10
v 247.9740295410156 160.0513458251953 -2.481093704290426e-16
v 247.9740295410156 239.9486541748047 -10
v 247.9740295410156 239.9486541748047 -2.481093704290426e-16
v 249.9076117806102 244.1997071484312 -4.593223984138479e-16
v 250 76.50768280029297 16.44949722290039
v 250 82.49481201171875 -0
v 250 123.492317199707 33.55050277709961
v 250 135.7037048339844 0
v 250 160 -10
v 250 160 -1.650342158723959e-29
v 250 240 -10
v 250 240 2.963162649665806e-30
v 251.4381429478398 243.9471316724017 -2.315891789000918e-16
v 252.0259704589844 160.0513458251953 -10
v 252.0259704589844 160.0513458251953 2.481093704290426e-16
v 252.0259704589844 239.9486541748047 -10
v 252.0259704589844 239.9486541748047 2.481093704290426e-16
v 253.065483540155 243.6785802481859 2.781492123078756e-30
v 254.0467376708984 160.2052307128906 -10
v 254.0467376708984 160.2052307128906 4.955818250213092e-16
v 254.0467376708984 239.7947692871094 -10
v 254.0467376708984 239.7947692871094 4.955818250213092e-16
v 254.7797461549945 243.3956845416147 2.338675491608137e-16
v 256.0570983886719 160.4612731933594 -10
v 256.0570983886719 160.4612731933594 7.417821684756979e-16
v 256.0570983886719 239.5387268066406 -10
v 256.0570983886719 239.5387268066406 7.417821684756979e-16
v 256.5697633570394 243.1002874555654 4.683723166917654e-16
v 258.0519409179688 160.8188018798828 -10
v 258.0519409179688 160.8188018798828 9.860783818646589e-16
v 258.0519409179688 239.1811981201172 -10
v 258.0519409179688 239.1811981201172 9.860783818646589e-16
v 258.423307684359 242.7944068235088 7.018391561105416e-16
v 260.0260925292969 161.2769165039062 -10
v 260.0260925292969 161.2769165039062 1.22784329023031e-15
v 260.0260925292969 238.7230834960938 -10
v 260.0260925292969 238.7230834960938 1.22784329023031e-15
v 260.327331821174 242.4801957750672 9.325904773216977e-16
v 261.9745178222656 161.8344268798828 -10
v 261.9745178222656 161.8344268798828 1.466456388999227e-15
v 261.9745178222656 238.1655731201172 -10
v 261.9745178222656 238.1655731201172 1.466456388999227e-15
v 262.2681076884787 242.1599197826231 1.158977286279765e-15
v 263.8922119140625 162.4899139404297 -10
v 263.8922119140625 162.4899139404297 1.70130506159231e-15
v 263.8922119140625 237.5100860595703 -10
v 263.8922119140625 237.5100860595703 1.70130506159231e-15
v 264.2316055342119 241.8358941020703 1.379411583617289e-15
v 265.7742309570312 163.2416839599609 -10
v 265.7742309570312 163.2416839599609 1.931786538188467e-15
v 265.7742309570312 236.7583160400391 -10
v 265.7742309570312 236.7583160400391 1.931786538188467e-15
v 266.2036940603513 241.5104507468961 1.592394034810446e-15
v 267.6157531738281 164.0878143310547 -10
v 267.6157531738281 164.0878143310547 2.157309060394925e-15
v 267.6157531738281 235.9121856689453 -10
v 267.6157531738281 235.9121856689453 2.157309060394925e-15
v 268.1703934950108 241.1858967250298 1.796541234324903e-15
v 269.4120788574219 165.0261383056641 -10
v 269.4120788574219 165.0261383056641 2.37729389295047e-15
v 269.4120788574219 234.9738616943359 -10
v 269.4120788574219 234.9738616943359 2.37729389295047e-15
v 270.1181905378909 240.8644620650583 1.990606687246001e-15
v 271.1585693359375 166.0542297363281 -10
v 271.1585693359375 166.0542297363281 2.591176276637523e-15
v 271.1585693359375 233.9457702636719 -10
v 271.1585693359375 233.9457702636719 2.591176276637523e-15
v 272.0342463181865 240.5482654980304 2.173498981170996e-15
v 272.8507385253906 167.1694641113281 -10
v 272.8507385253906 167.1694641113281 2.798407122348023e-15
v 272.8507385253906 232.8305358886719 -10
v 272.8507385253906 232.8305358886719 2.798407122348023e-15
v 273.9065265767168 240.2392929741877 2.34429387699311e-15
v 274.4842529296875 168.3689727783203 -10
v 274.4842529296875 168.3689727783203 2.998454493391097e-15
v 274.4842529296875 231.6310272216797 -10
v 274.4842529296875 231.6310272216797 2.998454493391097e-15
v 275.7240561760387 239.9393556625043 2.502240223448704e-15
v 276.0549011230469 169.6496734619141 -10
v 276.0549011230469 169.6496734619141 3.190804876042471e-15
v 276.0549011230469 230.3503265380859 -10
v 276.0549011230469 230.3503265380859 3.190804876042471e-15
v 277.4770136774555 239.650074343143 2.646763559668437e-15
v 277.5586853027344 171.0082855224609 -10
v 277.5586853027344 171.0082855224609 3.374964450093896e-15
v 277.5586853027344 228.9917144775391 -10
v 277.5586853027344 228.9917144775391 3.374964450093896e-15
v 278.99169921875 172.4413299560547 -10
v 278.99169921875 172.4413299560547 3.550460571160804e-15
v 278.99169921875 227.5586700439453 -10
v 278.99169921875 227.5586700439453 3.550460571160804e-15
v 279.1567919210518 239.3728694102515 2.777462323811403e-15
v 280.3503112792969 173.9450988769531 -10
v 280.3503112792969 173.9450988769531 3.716842829473493e-15
v 280.3503112792969 226.0549011230469 -10
v 280.3503112792969 226.0549011230469 3.716842829473493e-15
v 280.7561133419758 239.1089418419255 2.894101091162062e-15
v 281.1471921971244 -0 -32.3534875698077
v 281.6310424804688 175.5157623291016 -10
v 281.6310424804688 175.5157623291016 3.873684108668309e-15
v 281.6310424804688 224.4842376708984 -10
v 281.6310424804688 224.4842376708984 3.873684108668309e-15
v 282.2689281600948 238.8592900014324 2.996599872950673e-15
v 282.8305358886719 177.1492767333984 -10
v 282.8305358886719 177.1492767333984 4.02058122106236e-15
v 282.8305358886719 222.8507232666016 -10
v 282.8305358886719 222.8507232666016 4.02058122106236e-15
v 283.6905254149474 238.6246913136994 3.085023611598669e-15
v 283.9457702636719 178.8414459228516 -10
v 283.9457702636719 178.8414459228516 4.157158084027064e-15
v 283.9457702636719 221.1585540771484 -10
v 283.9457702636719 221.1585540771484 4.157158084027064e-15
v 284.973876953125 180.5879211425781 -10
v 284.973876953125 180.5879211425781 4.283063178889311e-15
v 284.973876953125 219.4120788574219 -10
v 284.973876953125 219.4120788574219 4.283063178889311e-15
v 285.0173977746025 238.4057245751932 3.159562434901948e-15
v 285.9121704101562 182.3842315673828 -10
v 285.9121704101562 182.3842315673828 4.397973786096198e-15
v 285.9121704101562 217.6157684326172 -10
v 285.9121704101562 217.6157684326172 4.397973786096198e-15
v 286.2471170731533 238.2027904933109 3.220518850944592e-15
v 286.75830078125 184.2257690429688 -10
v 286.75830078125 184.2257690429688 4.501595138182079e-15
v 286.75830078125 215.7742309570312 -10
v 286.75830078125 215.7742309570312 4.501595138182079e-15
v 287.3784176325265 238.0160979362208 3.26829215938182e-15
v 287.5100708007812 186.1077880859375 -10
v 287.5100708007812 186.1077880859375 4.59366041976857e-15
v 287.5100708007812 213.8922119140625 -10
v 287.5100708007812 213.8922119140625 4.59366041976857e-15
v 288.1655578613281 188.0254821777344 -10
v 288.1655578613281 188.0254821777344 4.673934155696334e-15
v 288.1655578613281 211.9745178222656 -10
v 288.1655578613281 211.9745178222656 4.673934155696334e-15
v 288.410942253639 237.8457058506015 3.303358182055069e-15
v 288.7230834960938 189.9738922119141 -10
v 288.7230834960938 189.9738922119141 4.742210093442714e-15
v 288.7230834960938 210.0261077880859 -10
v 288.7230834960938 210.0261077880859 4.742210093442714e-15
v 289.1811828613281 191.9480590820312 -10
v 289.1811828613281 191.9480590820312 4.798312897187629e-15
v 289.1811828613281 208.0519409179688 -10
v 289.1811828613281 208.0519409179688 4.798312897187629e-15
v 289.3451575766545 237.6915372292909 3.326255288227057e-15
v 289.5387268066406 193.9428863525391 -10
v 289.5387268066406 193.9428863525391 4.842098147813572e-15
v 289.5387268066406 206.0571136474609 -10
v 289.5387268066406 206.0571136474609 4.842098147813572e-15
v 289.7947692871094 195.9532623291016 -10
v 289.7947692871094 195.9532623291016 4.873454036971505e-15
v 289.7947692871094 204.0467376708984 -10
v 289.7947692871094 204.0467376708984 4.873454036971505e-15
v 289.9486694335938 197.9740295410156 -10
v 289.9486694335938 197.9740295410156 4.89230009653144e-15
v 289.9486694335938 202.0259704589844 -10
v 289.9486694335938 202.0259704589844 4.89230009653144e-15
v 290 200 -10
v 290 200 4.898587198582435e-15
v 290.182347214785 237.5533802443792 3.337569998849119e-15
v 290.9243603279671 237.4309297387673 3.337921783264142e-15
v 291.5735992462486 237.3237892686137 3.327950893760019e-15
v 292.1328822541174 237.2314937473121 3.308309072600097e-15
v 292.6053413912075 237.1535263109018 3.279645576598082e-15
v 292.9944051796904 237.0893211684742 3.242605089912617e-15
v 293.3036278002423 237.0382917923613 3.197817182981565e-15
v 293.5367000186477 236.9998291149763 3.145892269065735e-15
v 293.6973320853285 236.973320853285 3.087416836372606e-15
v 300 -0 -39.21534844239602
v 300 0 0
v 300 64.70790934562379 -39.21534844239604
v 300 235.9332248507414 0
v 300 240.4344143772654 -9.927597603789096
v 300 253.7135300900001 -39.21534844239606
f 1 2 5
f 9 2 1
f 1 5 18
f 8 9 1
f 12 8 1
f 26 12 1
f 26 1 18
f 4 2 3
f 3 2 6
f 5 2 4
f 2 19 6
f 2 11 7
f 2 7 15
f 9 10 2
f 10 11 2
f 2 15 16
f 17 2 16
f 17 23 2
f 23 19 2
f 4 3 14
f 3 6 7
f 3 7 14
f 4 13 5
f 4 14 13
f 5 13 18
f 6 15 7
f 19 15 6
f 7 11 14
f 13 9 8
f 13 8 12
f 10 9 13
f 14 11 10
f 14 10 13
f 13 12 26
f 13 20 18
f 13 21 20
f 21 13 24
f 13 25 24
f 25 13 26
f 15 19 16
f 16 19 17
f 17 19 22
f 23 17 22
f 26 18 20
f 22 19 23
f 20 21 25
f 26 20 25
f 21 24 25
f 117 28 27
f 28 153 27
f 27 153 56
f 603 27 56
f 117 27 120
f 120 27 123
f 123 27 126
f 126 27 129
f 129 27 132
f 132 27 135
f 135 27 137
f 137 27 142
f 142 27 149
f 149 27 152
f 152 27 155
f 155 27 159
f 159 27 165
f 165 27 168
f 168 27 175
f 175 27 179
f 179 27 182
f 182 27 185
f 185 27 191
f 191 27 195
f 195 27 203
f 203 27 206
f 206 27 208
f 208 27 216
f 216 27 223
f 223 27 226
f 226 27 233
f 233 27 236
f 236 27 238
f 604 238 27
f 604 27 603
f 117 29 28
f 29 143 28
f 28 143 153
f 117 30 29
f 30 136 29
f 29 136 143
f 117 31 30
f 31 130 30
f 30 130 136
f 117 32 31
f 32 124 31
f 31 124 130
f 117 33 32
f 33 118 32
f 32 118 124
f 117 34 33
f 34 118 33
f 117 35 34
f 35 122 34
f 122 118 34
f 117 36 35
f 36 128 35
f 128 122 35
f 117 37 36
f 37 134 36
f 134 128 36
f 117 38 37
f 38 141 37
f 141 134 37
f 117 39 38
f 39 151 38
f 151 141 38
f 117 40 39
f 40 158 39
f 158 151 39
f 41 40 117
f 41 167 40
f 167 158 40
f 43 41 117
f 43 178 41
f 178 167 41
f 42 44 117
f 42 225 44
f 68 42 48
f 48 42 117
f 68 235 42
f 235 225 42
f 46 43 117
f 194 43 46
f 184 178 43
f 194 184 43
f 44 45 117
f 225 45 44
f 45 47 117
f 215 47 45
f 225 215 45
f 47 46 117
f 205 46 47
f 205 194 46
f 215 205 47
f 49 68 48
f 49 48 117
f 50 68 49
f 117 50 49
f 51 68 50
f 298 51 50
f 119 50 117
f 121 50 119
f 125 50 121
f 127 50 125
f 131 50 127
f 133 50 131
f 138 50 133
f 138 140 50
f 148 50 140
f 150 50 148
f 154 50 150
f 154 157 50
f 164 50 157
f 166 50 164
f 174 50 166
f 177 50 174
f 50 177 181
f 50 181 183
f 183 192 50
f 192 193 50
f 193 202 50
f 202 204 50
f 204 213 50
f 213 214 50
f 214 222 50
f 222 224 50
f 224 232 50
f 50 232 234
f 234 264 50
f 264 528 50
f 298 50 528
f 66 51 52
f 298 52 51
f 66 68 51
f 52 53 66
f 298 53 52
f 298 54 53
f 54 436 53
f 53 436 66
f 55 54 298
f 54 55 600
f 600 436 54
f 600 55 298
f 153 57 56
f 603 56 57
f 57 169 58
f 603 57 58
f 153 160 57
f 160 169 57
f 58 180 59
f 603 58 59
f 169 180 58
f 59 186 60
f 603 59 60
f 180 186 59
f 60 196 61
f 603 60 61
f 186 196 60
f 61 207 62
f 603 61 62
f 196 207 61
f 62 217 63
f 603 62 63
f 207 217 62
f 63 227 64
f 603 63 64
f 217 227 63
f 64 237 69
f 603 64 69
f 227 237 64
f 66 65 67
f 436 65 66
f 72 67 65
f 75 72 65
f 79 75 65
f 84 79 65
f 88 84 65
f 92 88 65
f 96 92 65
f 101 96 65
f 105 101 65
f 110 105 65
f 114 110 65
f 144 114 65
f 144 65 161
f 161 65 172
f 172 65 188
f 188 65 199
f 199 65 210
f 210 65 219
f 219 65 229
f 229 65 266
f 266 65 274
f 274 65 283
f 283 65 290
f 290 65 435
f 436 435 65
f 66 67 68
f 68 67 438
f 76 67 72
f 80 67 76
f 85 67 80
f 89 67 85
f 93 67 89
f 97 67 93
f 102 67 97
f 106 67 102
f 111 67 106
f 115 67 111
f 145 67 115
f 67 145 162
f 67 162 173
f 67 173 189
f 67 189 200
f 67 200 211
f 67 211 220
f 67 220 230
f 67 230 267
f 67 267 275
f 67 275 284
f 67 284 291
f 67 291 437
f 67 437 438
f 68 271 235
f 68 278 271
f 68 287 278
f 68 295 287
f 68 304 295
f 68 313 304
f 68 320 313
f 332 320 68
f 341 332 68
f 438 341 68
f 69 273 70
f 603 69 70
f 237 273 69
f 70 280 71
f 603 70 71
f 273 280 70
f 71 289 82
f 603 71 82
f 280 289 71
f 72 74 73
f 76 72 73
f 72 75 74
f 77 73 74
f 76 73 77
f 75 78 74
f 292 77 74
f 74 78 309
f 292 74 309
f 75 79 78
f 80 76 77
f 80 77 81
f 86 81 77
f 90 86 77
f 107 90 77
f 116 107 77
f 176 116 77
f 201 176 77
f 201 77 285
f 285 77 292
f 79 83 78
f 309 78 83
f 79 84 83
f 85 80 81
f 85 81 86
f 82 297 99
f 603 82 99
f 289 297 82
f 84 87 83
f 83 87 100
f 309 83 100
f 84 88 87
f 89 85 86
f 89 86 90
f 88 91 87
f 87 91 95
f 87 95 100
f 88 92 91
f 93 89 90
f 93 90 94
f 107 94 90
f 92 95 91
f 92 96 95
f 97 93 94
f 97 94 98
f 107 98 94
f 96 100 95
f 96 101 100
f 102 97 98
f 102 98 103
f 107 103 98
f 99 306 108
f 603 99 108
f 297 306 99
f 101 104 100
f 100 104 109
f 100 109 156
f 309 100 156
f 101 105 104
f 106 102 103
f 106 103 107
f 105 109 104
f 105 110 109
f 111 106 107
f 111 107 112
f 116 112 107
f 108 315 146
f 603 108 146
f 306 315 108
f 110 113 109
f 109 113 156
f 110 114 113
f 115 111 112
f 115 112 116
f 114 139 113
f 113 139 156
f 114 144 139
f 145 115 116
f 145 116 147
f 147 116 163
f 163 116 176
f 118 119 117
f 118 117 120
f 118 122 119
f 124 118 120
f 119 122 121
f 124 120 123
f 122 128 121
f 121 128 125
f 124 123 126
f 130 124 126
f 128 127 125
f 130 126 129
f 128 131 127
f 128 134 131
f 130 129 132
f 136 130 132
f 131 134 133
f 136 132 135
f 134 138 133
f 134 141 138
f 143 136 135
f 143 135 137
f 143 137 142
f 138 141 140
f 144 156 139
f 141 148 140
f 141 151 148
f 143 142 149
f 153 143 149
f 144 161 156
f 162 145 147
f 146 322 171
f 603 146 171
f 315 322 146
f 162 147 163
f 148 151 150
f 153 149 152
f 151 154 150
f 151 158 154
f 153 152 155
f 160 153 155
f 154 158 157
f 160 155 159
f 161 170 156
f 378 156 170
f 330 309 156
f 337 330 156
f 358 337 156
f 370 358 156
f 370 156 378
f 158 167 157
f 157 167 164
f 160 159 165
f 169 160 165
f 161 172 170
f 173 162 163
f 173 163 176
f 167 166 164
f 169 165 168
f 167 174 166
f 167 178 174
f 169 168 175
f 180 169 175
f 172 187 170
f 170 187 209
f 378 170 209
f 171 334 197
f 603 171 197
f 322 334 171
f 172 188 187
f 189 173 176
f 174 178 177
f 180 175 179
f 189 176 190
f 190 176 201
f 178 184 177
f 177 184 181
f 180 179 182
f 186 180 182
f 184 183 181
f 186 182 185
f 184 194 183
f 183 194 192
f 196 186 185
f 196 185 191
f 188 198 187
f 187 198 209
f 188 199 198
f 200 189 190
f 200 190 201
f 196 191 195
f 194 193 192
f 194 202 193
f 194 205 202
f 196 195 203
f 207 196 203
f 197 343 218
f 603 197 218
f 334 343 197
f 199 209 198
f 199 210 209
f 211 200 201
f 211 201 212
f 212 201 285
f 202 205 204
f 207 203 206
f 205 213 204
f 205 215 213
f 217 207 206
f 217 206 208
f 217 208 216
f 210 219 209
f 219 228 209
f 228 338 209
f 378 209 338
f 220 211 212
f 220 212 221
f 221 212 231
f 231 212 285
f 213 215 214
f 215 222 214
f 215 225 222
f 217 216 223
f 227 217 223
f 218 355 265
f 603 218 265
f 343 355 218
f 219 229 228
f 230 220 221
f 230 221 231
f 222 225 224
f 227 223 226
f 225 232 224
f 225 235 232
f 227 226 233
f 237 227 233
f 229 268 228
f 268 338 228
f 229 266 268
f 267 230 231
f 267 231 269
f 269 231 276
f 276 231 285
f 232 235 234
f 237 233 236
f 235 270 234
f 234 270 264
f 235 271 270
f 237 236 272
f 236 238 272
f 273 237 272
f 238 239 272
f 238 528 239
f 604 528 238
f 272 239 240
f 239 528 240
f 240 241 279
f 240 528 241
f 272 240 279
f 241 242 296
f 241 528 242
f 241 296 279
f 242 243 305
f 242 528 243
f 242 305 296
f 243 244 305
f 243 528 244
f 244 245 321
f 244 528 245
f 244 321 305
f 246 362 245
f 245 528 246
f 245 362 321
f 246 247 362
f 246 528 247
f 247 248 362
f 247 528 248
f 248 249 362
f 248 528 249
f 250 428 249
f 249 528 250
f 249 428 362
f 251 432 250
f 250 528 251
f 432 428 250
f 252 461 251
f 251 528 252
f 461 432 251
f 253 461 252
f 252 528 253
f 254 461 253
f 253 528 254
f 255 461 254
f 254 528 255
f 255 256 461
f 255 528 256
f 256 257 461
f 256 528 257
f 257 258 461
f 257 528 258
f 258 259 461
f 258 528 259
f 260 277 259
f 259 528 260
f 277 496 259
f 259 496 461
f 261 277 260
f 260 528 261
f 262 277 261
f 261 528 262
f 263 270 262
f 262 528 263
f 270 277 262
f 264 270 263
f 263 528 264
f 265 363 281
f 603 265 281
f 355 363 265
f 266 274 268
f 275 267 269
f 274 282 268
f 282 299 268
f 299 311 268
f 311 327 268
f 327 338 268
f 275 269 276
f 271 277 270
f 271 278 277
f 280 273 272
f 280 272 279
f 274 283 282
f 284 275 276
f 284 276 285
f 278 286 277
f 277 286 516
f 277 516 496
f 278 287 286
f 280 279 288
f 296 288 279
f 289 280 288
f 363 293 281
f 603 281 293
f 283 290 282
f 290 299 282
f 291 284 285
f 291 285 292
f 287 294 286
f 294 303 286
f 286 303 516
f 287 295 294
f 297 289 288
f 297 288 296
f 290 300 299
f 300 290 435
f 301 291 292
f 291 301 437
f 301 292 302
f 302 292 309
f 375 310 293
f 603 293 310
f 363 375 293
f 295 304 294
f 304 303 294
f 297 296 305
f 306 297 305
f 528 600 298
f 300 307 299
f 307 311 299
f 307 300 435
f 308 301 302
f 301 308 437
f 308 302 309
f 304 313 303
f 313 312 303
f 303 312 531
f 303 531 516
f 315 306 305
f 315 305 314
f 321 314 305
f 307 316 311
f 316 307 435
f 317 308 309
f 308 317 437
f 317 309 318
f 318 309 325
f 325 309 330
f 391 326 310
f 603 310 326
f 375 391 310
f 316 327 311
f 313 319 312
f 319 331 312
f 312 331 531
f 313 320 319
f 315 314 321
f 322 315 321
f 316 323 327
f 323 316 435
f 324 317 318
f 317 324 437
f 324 318 325
f 320 332 319
f 332 331 319
f 322 321 333
f 362 333 321
f 334 322 333
f 323 328 327
f 328 323 435
f 329 324 325
f 324 329 437
f 329 325 330
f 407 339 326
f 603 326 339
f 391 407 326
f 328 338 327
f 328 335 338
f 335 328 435
f 336 329 330
f 329 336 437
f 336 330 337
f 332 340 331
f 340 550 331
f 331 541 531
f 331 550 541
f 332 341 340
f 334 333 342
f 362 342 333
f 343 334 342
f 335 344 338
f 344 335 435
f 345 336 337
f 336 345 437
f 345 337 346
f 346 337 358
f 344 347 338
f 338 347 359
f 338 359 371
f 383 338 371
f 410 378 338
f 399 338 383
f 399 411 338
f 422 410 338
f 411 423 338
f 423 422 338
f 407 429 339
f 429 434 339
f 603 339 434
f 341 352 340
f 352 360 340
f 340 360 550
f 341 353 352
f 438 353 341
f 343 342 354
f 362 354 342
f 355 343 354
f 344 348 347
f 348 344 435
f 349 345 346
f 345 349 437
f 349 346 350
f 350 346 358
f 348 351 347
f 347 351 359
f 348 356 351
f 356 348 435
f 357 349 350
f 349 357 437
f 357 350 358
f 356 359 351
f 353 360 352
f 353 361 360
f 438 361 353
f 355 354 362
f 363 355 362
f 356 364 359
f 364 356 435
f 365 357 358
f 357 365 437
f 365 358 366
f 366 358 370
f 364 367 359
f 359 367 371
f 361 372 360
f 372 388 360
f 388 404 360
f 360 404 550
f 361 373 372
f 438 373 361
f 363 362 374
f 390 374 362
f 428 390 362
f 375 363 374
f 364 368 367
f 368 364 435
f 369 365 366
f 437 365 369
f 369 366 370
f 368 371 367
f 368 376 371
f 376 368 435
f 377 369 370
f 437 369 377
f 377 370 378
f 376 379 371
f 379 383 371
f 373 388 372
f 373 389 388
f 438 389 373
f 375 374 390
f 391 375 390
f 376 380 379
f 380 376 435
f 381 377 378
f 437 377 381
f 381 378 382
f 382 378 386
f 386 378 410
f 380 383 379
f 380 384 383
f 384 380 435
f 385 381 382
f 437 381 385
f 385 382 386
f 384 387 383
f 387 395 383
f 395 399 383
f 384 392 387
f 392 384 435
f 393 385 386
f 437 385 393
f 393 386 394
f 394 386 398
f 398 386 410
f 392 395 387
f 389 404 388
f 389 405 404
f 438 405 389
f 407 391 390
f 407 390 406
f 428 406 390
f 392 396 395
f 396 392 435
f 397 393 394
f 437 393 397
f 397 394 398
f 396 399 395
f 396 400 399
f 400 396 435
f 401 397 398
f 437 397 401
f 401 398 402
f 402 398 410
f 400 403 399
f 403 411 399
f 400 408 403
f 408 400 435
f 409 401 402
f 437 401 409
f 409 402 410
f 408 411 403
f 405 426 404
f 404 426 573
f 404 569 550
f 404 573 569
f 405 427 426
f 438 427 405
f 407 406 428
f 429 407 428
f 408 412 411
f 412 408 435
f 413 409 410
f 437 409 413
f 413 410 414
f 414 410 422
f 412 415 411
f 415 423 411
f 412 416 415
f 416 412 435
f 417 413 414
f 437 413 417
f 417 414 418
f 418 414 422
f 416 419 415
f 419 423 415
f 416 420 419
f 420 416 435
f 421 417 418
f 437 417 421
f 421 418 422
f 420 423 419
f 420 424 423
f 424 420 435
f 424 421 422
f 437 421 424
f 425 422 423
f 424 422 425
f 424 425 423
f 437 424 435
f 427 430 426
f 426 430 578
f 426 578 573
f 427 431 430
f 438 431 427
f 429 428 432
f 433 429 432
f 429 433 434
f 431 440 430
f 440 439 430
f 430 439 578
f 438 440 431
f 433 432 441
f 461 441 432
f 434 433 443
f 442 433 441
f 433 442 443
f 603 434 443
f 437 435 436
f 438 437 436
f 438 436 505
f 436 510 505
f 436 515 510
f 436 519 515
f 436 600 519
f 438 445 440
f 438 450 445
f 438 455 450
f 438 460 455
f 438 465 460
f 438 470 465
f 438 475 470
f 438 480 475
f 438 485 480
f 438 490 485
f 438 495 490
f 438 500 495
f 438 505 500
f 440 445 439
f 445 444 439
f 444 576 439
f 439 576 578
f 442 441 446
f 456 446 441
f 461 456 441
f 443 442 448
f 447 442 446
f 442 447 448
f 603 443 448
f 445 449 444
f 449 454 444
f 454 558 444
f 558 571 444
f 571 576 444
f 445 450 449
f 447 446 451
f 456 451 446
f 448 447 453
f 452 447 451
f 447 452 453
f 603 448 453
f 450 455 449
f 455 454 449
f 452 451 456
f 453 452 458
f 457 452 456
f 452 457 458
f 603 453 458
f 455 459 454
f 459 464 454
f 464 474 454
f 474 504 454
f 504 558 454
f 455 460 459
f 462 457 456
f 462 456 461
f 458 457 463
f 457 462 463
f 603 458 463
f 460 464 459
f 460 465 464
f 462 461 466
f 476 466 461
f 496 476 461
f 463 462 468
f 467 462 466
f 462 467 468
f 603 463 468
f 465 469 464
f 469 474 464
f 465 470 469
f 472 467 466
f 472 466 471
f 476 471 466
f 468 467 473
f 467 472 473
f 603 468 473
f 470 474 469
f 470 475 474
f 472 471 476
f 473 472 478
f 477 472 476
f 472 477 478
f 603 473 478
f 475 479 474
f 479 494 474
f 494 504 474
f 475 480 479
f 482 477 476
f 482 476 481
f 486 481 476
f 491 486 476
f 496 491 476
f 478 477 483
f 477 482 483
f 603 478 483
f 480 484 479
f 484 489 479
f 489 494 479
f 480 485 484
f 482 481 486
f 483 482 488
f 487 482 486
f 482 487 488
f 603 483 488
f 485 489 484
f 485 490 489
f 492 487 486
f 492 486 491
f 488 487 493
f 487 492 493
f 603 488 493
f 490 494 489
f 490 495 494
f 497 492 491
f 497 491 496
f 493 492 498
f 492 497 498
f 603 493 498
f 495 500 494
f 500 499 494
f 499 504 494
f 497 496 501
f 516 501 496
f 498 497 503
f 502 497 501
f 497 502 503
f 603 498 503
f 500 505 499
f 505 504 499
f 507 502 501
f 507 501 506
f 516 506 501
f 503 502 508
f 502 507 508
f 603 503 508
f 505 510 504
f 510 509 504
f 509 514 504
f 514 518 504
f 504 518 543
f 504 543 558
f 507 506 511
f 516 511 506
f 508 507 513
f 512 507 511
f 507 512 522
f 507 522 513
f 603 508 513
f 510 514 509
f 510 515 514
f 517 512 511
f 517 511 516
f 512 517 527
f 512 527 522
f 603 513 522
f 515 518 514
f 515 519 518
f 521 517 516
f 521 516 520
f 531 520 516
f 517 521 533
f 517 533 527
f 519 523 518
f 518 523 529
f 518 529 539
f 518 539 543
f 519 524 523
f 519 600 524
f 526 521 520
f 526 520 525
f 531 525 520
f 521 526 538
f 521 538 533
f 603 522 527
f 524 530 523
f 530 529 523
f 524 600 530
f 526 525 531
f 532 526 531
f 526 532 547
f 526 547 538
f 603 527 533
f 599 600 528
f 599 528 601
f 601 528 604
f 530 534 529
f 529 534 539
f 530 535 534
f 530 600 535
f 537 532 531
f 537 531 536
f 541 536 531
f 532 537 552
f 532 552 547
f 603 533 538
f 535 539 534
f 535 540 539
f 535 600 540
f 542 537 536
f 542 536 541
f 537 542 557
f 537 557 552
f 603 538 547
f 540 543 539
f 540 544 543
f 540 600 544
f 542 541 545
f 550 545 541
f 546 542 545
f 542 546 566
f 542 566 557
f 544 548 543
f 543 548 558
f 544 549 548
f 544 600 549
f 551 546 545
f 551 545 550
f 546 551 575
f 546 575 566
f 603 547 552
f 549 553 548
f 548 553 558
f 549 554 553
f 549 600 554
f 551 550 555
f 560 555 550
f 564 560 550
f 569 564 550
f 556 551 555
f 551 556 590
f 551 590 575
f 603 552 557
f 554 559 553
f 559 558 553
f 554 600 559
f 561 556 555
f 561 555 560
f 556 561 591
f 556 591 590
f 603 557 566
f 559 562 558
f 558 562 567
f 558 567 571
f 559 563 562
f 559 600 563
f 565 561 560
f 565 560 564
f 561 565 592
f 561 592 591
f 563 568 562
f 568 567 562
f 563 600 568
f 570 565 564
f 570 564 569
f 565 570 593
f 565 593 592
f 603 566 575
f 568 571 567
f 568 572 571
f 568 600 572
f 574 570 569
f 574 569 573
f 570 574 593
f 572 576 571
f 572 577 576
f 572 600 577
f 574 573 578
f 579 574 578
f 574 579 594
f 593 574 594
f 603 575 590
f 577 580 576
f 576 588 578
f 576 580 584
f 576 584 588
f 577 581 580
f 577 600 581
f 583 579 578
f 583 578 582
f 586 582 578
f 588 586 578
f 579 583 595
f 594 579 595
f 581 585 580
f 585 584 580
f 581 600 585
f 583 582 586
f 587 583 586
f 583 587 596
f 595 583 596
f 585 588 584
f 585 589 588
f 585 600 589
f 589 587 586
f 589 586 588
f 587 589 597
f 596 587 597
f 597 589 598
f 589 602 598
f 589 600 602
f 603 590 591
f 603 591 592
f 603 592 593
f 603 593 594
f 603 594 595
f 603 595 596
f 603 596 597
f 603 597 598
f 603 598 602
f 601 600 599
f 602 600 601
f 603 602 601
f 604 603 601
