# Supplementary material for: Viewpoint Planning for Range Sensors Using Feature Cluster Constrained Spaces for Robot Vision Systems
Source: Sensors (Basel). 2023 Sep 18;23(18):7964. doi: 10.3390/s23187964 (PMC10537344; doi:10.3390/s23187964)
Supplement: Supplementary file 1 [file sensors-23-07964-s001.zip › Academic Example Synthetic/7_Strategy/G1/c-spaces/cs-3_f1_s1.obj]

# https://github.com/mikedh/trimesh
v 595.84002505 -192.53060001 764.08679492
v 530.58512278 227.74913571 838.19346484
v 362.54206873 138.58765862 464.95882701
v 389.86885595 -37.41283348 433.92518616
v -146.42762978 125.80213442 820.21745474
v -81.17272751 -294.47760130 746.11078482
v 86.87032654 -83.03943557 425.87998375
v 59.54353931 92.96105654 456.91362460
f 1 2 6
f 6 2 5
f 5 2 8
f 2 3 8
f 4 2 1
f 4 3 2
f 7 6 5
f 5 8 7
f 1 6 7
f 7 4 1
f 7 8 3
f 3 4 7
