# Supplementary material for: Viewpoint Planning for Range Sensors Using Feature Cluster Constrained Spaces for Robot Vision Systems
Source: Sensors (Basel). 2023 Sep 18;23(18):7964. doi: 10.3390/s23187964 (PMC10537344; doi:10.3390/s23187964)
Supplement: Supplementary file 1 [file sensors-23-07964-s001.zip › Academic Example Synthetic/7_Strategy/G1/c-spaces/cs-3_f1_s2.obj]

# https://github.com/mikedh/trimesh
v 1253.74225583 -235.94097968 671.14740856
v 1140.95736071 490.45970848 799.23147129
v 410.91057208 164.56255573 191.24258697
v 429.59702789 44.21085133 170.02133057
v -126.33613208 218.66659801 1224.72655357
v -13.55123695 -507.73409016 1096.64249084
v 190.68940196 -7.02704039 250.23480956
v 172.00294615 113.32466400 271.45606596
f 1 2 6
f 6 2 5
f 5 2 8
f 2 3 8
f 4 2 1
f 4 3 2
f 7 6 5
f 5 8 7
f 1 6 7
f 7 4 1
f 7 8 3
f 3 4 7
