# Supplementary material for: Viewpoint Planning for Range Sensors Using Feature Cluster Constrained Spaces for Robot Vision Systems
Source: Sensors (Basel). 2023 Sep 18;23(18):7964. doi: 10.3390/s23187964 (PMC10537344; doi:10.3390/s23187964)
Supplement: Supplementary file 1 [file sensors-23-07964-s001.zip › Academic Example Synthetic/7_Strategy/G1/c-spaces/cs-3_f2_s1.obj]

# https://github.com/mikedh/trimesh
v 397.61035610 -163.95669277 735.71433510
v 349.92824652 143.14398036 789.86447912
v 191.21420472 58.55030463 439.54670139
v 203.07534727 -17.84239052 426.07660573
v -198.99719873 60.48482385 775.28943706
v -151.31508915 -246.61584928 721.13929304
v 7.39895265 -47.30804177 420.88101550
v -4.46218990 29.08465339 434.35111116
f 1 2 6
f 6 2 5
f 5 2 8
f 2 3 8
f 4 2 1
f 4 3 2
f 7 6 5
f 5 8 7
f 1 6 7
f 7 4 1
f 7 8 3
f 3 4 7
