# Supplementary material for: Viewpoint Planning for Range Sensors Using Feature Cluster Constrained Spaces for Robot Vision Systems
Source: Sensors (Basel). 2023 Sep 18;23(18):7964. doi: 10.3390/s23187964 (PMC10537344; doi:10.3390/s23187964)
Supplement: Supplementary file 1 [file sensors-23-07964-s001.zip › Academic Example Synthetic/7_Strategy/G1/c-spaces/cs-3_f2_s2.obj]

# https://github.com/mikedh/trimesh
v 1048.35482044 -198.89554821 653.60313749
v 957.02968562 389.29173257 757.31644310
v 275.80577295 85.19457747 190.02130356
v 279.32870117 62.50485934 186.02049336
v -165.10909367 148.62957267 1134.07568233
v -73.78395885 -439.55770812 1030.36237672
v 116.81866712 27.65175870 240.58340298
v 113.29573890 50.34147684 244.58421318
f 1 2 6
f 6 2 5
f 5 2 8
f 2 3 8
f 4 2 1
f 4 3 2
f 7 6 5
f 5 8 7
f 1 6 7
f 7 4 1
f 7 8 3
f 3 4 7
