# Supplementary material for: Viewpoint Planning for Range Sensors Using Feature Cluster Constrained Spaces for Robot Vision Systems
Source: Sensors (Basel). 2023 Sep 18;23(18):7964. doi: 10.3390/s23187964 (PMC10537344; doi:10.3390/s23187964)
Supplement: Supplementary file 1 [file sensors-23-07964-s001.zip › Academic Example Synthetic/7_Strategy/G1/c-spaces/cs-6_occl_f1_s1.obj]

# https://github.com/mikedh/trimesh
v 233.93626857 101.57629346 175.00000000
v 285.87782611 106.93520401 175.00000000
v 179.72300000 7.20368887 2232.21223258
v 233.20000000 96.70540475 175.47669455
v 233.72709982 107.85166060 175.00000000
v 241.57000483 95.48296722 175.00000000
v 234.43663426 96.15497473 175.00000000
v -20.47072606 -196.50720496 1599.56917713
v -34.18500000 -186.12218587 2143.28140971
v -34.18500000 -190.40293606 1604.85571965
v -28.33946297 -66.79095865 1599.56917713
v 58.63835352 -203.95976822 1599.56917713
v 285.50684077 95.75586713 175.00000000
v -34.18500000 215.89334356 2281.32076244
v -34.18500000 301.44696458 1965.97769423
v -34.18500000 211.61259337 1742.89507238
v -28.33946297 335.22457078 1737.60852986
v 254.46332936 111.90895526 175.00000000
v 201.62532264 380.21996858 1737.60852986
v 973.71386418 -200.93330829 1599.56917713
v 285.31278359 109.57054794 175.00000000
v 977.82809161 -76.95446223 1599.56917713
v 393.63100000 -186.12218587 2143.28140971
v 486.45435352 -203.95976822 1599.56917713
v 973.71386418 201.08222113 1737.60852986
v 971.56176999 354.28703132 1737.60852986
v 977.82809161 325.06106719 1737.60852986
v 393.63100000 215.89334356 2281.32076244
v 629.44132264 380.21996858 1737.60852986
f 28 26 29
f 9 8 12
f 10 8 9
f 15 14 19
f 19 17 15
f 3 23 28
f 9 23 3
f 28 14 3
f 3 14 9
f 22 2 27
f 28 25 27
f 27 26 28
f 20 23 24
f 19 29 18
f 5 11 17
f 4 5 1
f 29 14 28
f 19 14 29
f 28 23 25
f 25 23 20
f 27 25 20
f 27 20 22
f 22 20 13
f 13 2 22
f 9 12 24
f 24 23 9
f 9 14 16
f 16 10 9
f 14 15 16
f 16 15 17
f 10 16 11
f 11 16 17
f 26 27 21
f 21 27 2
f 21 29 26
f 21 18 29
f 8 10 7
f 10 4 7
f 6 12 8
f 8 7 6
f 6 13 20
f 20 24 6
f 6 24 12
f 10 11 5
f 5 4 10
f 19 18 5
f 5 17 19
f 2 13 1
f 1 6 7
f 1 21 2
f 13 6 1
f 18 21 1
f 1 5 18
f 1 7 4
