# Supplementary material for: Viewpoint Planning for Range Sensors Using Feature Cluster Constrained Spaces for Robot Vision Systems
Source: Sensors (Basel). 2023 Sep 18;23(18):7964. doi: 10.3390/s23187964 (PMC10537344; doi:10.3390/s23187964)
Supplement: Supplementary file 1 [file sensors-23-07964-s001.zip › Academic Example Synthetic/7_Strategy/G1/c-spaces/cs-6_occl_f1_s2.obj]

# https://github.com/mikedh/trimesh
v 246.71029498 95.40329707 175.00000000
v 286.14559515 99.21696644 175.00000000
v 179.72300000 67.19738292 2237.79897613
v 233.52272734 114.22427856 175.00000000
v 235.91504750 95.57878950 175.00000000
v 285.00688733 95.91946829 175.00000000
v 233.26404713 97.23630768 175.00000000
v -33.47471736 -184.51522258 1599.56917713
v 115.64417135 -204.84331023 1599.56917713
v -34.18500000 -126.12849182 2148.86815326
v -34.18500000 -189.08597183 2043.75556104
v -34.18500000 -181.10966955 1626.14470955
v -30.60595385 3.88137452 1599.56917713
v -4.07512319 -202.89709922 1599.56917713
v 281.92802392 95.50435616 175.00000000
v -33.47471736 217.50030685 1737.60852986
v -34.18500000 275.88703761 2286.90750599
v -34.18500000 382.47021615 1990.54719387
v -34.18500000 220.90585987 1764.18406228
v -30.60595385 405.89690394 1737.60852986
v 537.09926467 499.13684845 1737.60852986
v 286.14361334 117.01567640 175.00000000
v 543.46017135 -204.84331023 1599.56917713
v 980.79765017 -162.54971693 1599.56917713
v 393.63100000 -126.12849182 2148.86815326
v 393.63100000 -189.08597183 2043.75556104
v 934.02478533 -203.72256489 1599.56917713
v 968.16938047 -199.11897141 1599.56917713
v 284.71345939 122.63184795 175.00000000
v 980.77567196 34.83797650 1599.56917713
v 980.79765017 239.46581250 1737.60852986
v 393.63100000 275.88703761 2286.90750599
v 968.16938047 202.89655801 1737.60852986
v 964.91526467 499.13684845 1737.60852986
v 980.77567196 436.85350593 1737.60852986
f 3 25 32
f 10 25 3
f 32 17 3
f 3 17 10
f 11 8 14
f 14 9 11
f 20 4 13
f 21 34 29
f 35 34 32
f 32 31 35
f 33 31 32
f 26 23 27
f 27 28 26
f 8 11 12
f 22 35 30
f 18 17 21
f 21 20 18
f 20 16 19
f 19 18 20
f 34 17 32
f 21 17 34
f 8 16 13
f 13 16 20
f 8 13 7
f 7 13 4
f 29 4 20
f 29 20 21
f 8 7 5
f 14 8 5
f 24 30 35
f 35 31 24
f 25 28 33
f 32 25 33
f 24 31 33
f 33 28 24
f 9 23 26
f 26 11 9
f 10 11 26
f 26 25 10
f 26 28 25
f 34 35 22
f 22 29 34
f 22 30 24
f 24 2 22
f 19 11 10
f 10 17 19
f 17 18 19
f 19 12 11
f 19 16 8
f 8 12 19
f 14 5 1
f 1 9 14
f 1 23 9
f 27 23 1
f 1 15 27
f 6 7 4
f 4 29 6
f 6 1 5
f 6 5 7
f 6 22 2
f 29 22 6
f 15 1 6
f 24 28 6
f 6 2 24
f 27 15 6
f 6 28 27
