# Supplementary material for: Viewpoint Planning for Range Sensors Using Feature Cluster Constrained Spaces for Robot Vision Systems
Source: Sensors (Basel). 2023 Sep 18;23(18):7964. doi: 10.3390/s23187964 (PMC10537344; doi:10.3390/s23187964)
Supplement: Supplementary file 1 [file sensors-23-07964-s001.zip › Academic Example Synthetic/7_Strategy/G1/c-spaces/cs-6_occl_f2_s1.obj]

# https://github.com/mikedh/trimesh
v 195.47521772 211.50144224 396.05975475
v 209.89715055 230.56877395 399.50153151
v 1258.21939956 1647.89870307 4430.47198444
v 1445.77813130 1510.38335009 4433.68158622
v 233.66062385 145.42206956 175.00000000
v 285.49717312 146.44461148 175.00000000
v 286.05397915 142.74695699 175.00000000
v 1305.14794688 1235.21079867 4431.52844171
v 234.10651277 95.40000000 223.38421218
v 233.62105085 103.02513987 175.00000000
v 241.73948781 147.11598710 175.00000000
v 277.54273258 95.91577838 175.00000000
v 195.39659119 208.18264582 399.26487075
v 1097.40819633 1399.63654209 4427.84741659
v 414.83673166 485.14359166 4399.82295914
v 261.75055211 148.23416535 175.00000000
v 286.00853289 115.98546824 175.00000000
v 502.99294688 433.05579867 4410.33944171
v 724.54622667 -653.27800000 2456.14191312
v 233.20000000 97.59419532 181.91410528
v 714.49300000 -628.94437385 1996.23842758
v 733.50035746 -653.27800000 1924.03167067
v 928.93955336 -653.27800000 2468.71434254
v 233.28913444 129.26080873 175.00000000
v 249.52071516 95.44217539 175.00000000
v 895.48973112 -652.81027492 1919.56100000
v 1139.99628135 -653.27800000 2469.88524062
v 278.44275348 147.82979200 175.00000000
v 285.84819502 98.65151016 175.00000000
v 295.25319633 597.48154209 4406.65841659
v 296.12516449 2238.59699449 4371.11368020
v 202.49008239 221.89969038 398.31095093
v 373.92001369 2353.91356626 4396.07944582
v 456.06439956 2450.05370307 4409.28298444
v 233.96889471 148.40000000 177.93876116
v 723.02004229 1538.80200000 1952.15186132
v 1031.11862286 1536.96289374 1919.56100000
v 233.20000000 107.39292332 175.65957932
v 234.21428145 99.08559602 175.00000000
v 234.91391862 95.40000000 175.40312630
v 238.26895312 96.19067708 175.00000000
v 809.19591978 1524.56229689 1919.56100000
v 281.65437338 97.25882507 175.00000000
v 295.25319633 2201.79154209 4406.65841659
v 2195.36038885 524.03260117 4407.58532799
v 2260.58379457 622.93696087 4375.81084311
v 2247.93313130 708.22835009 4412.49258622
v 2904.44962976 -424.98515727 1919.56100000
v 2904.95362880 -128.20024694 1919.56100000
v 2107.30294688 433.05579867 4410.33944171
v 2337.81035746 -653.27800000 1924.03167067
v 2499.79973112 -652.81027492 1919.56100000
v 2744.30628135 -653.27800000 2469.88524062
v 2782.13985284 -653.27800000 2434.14709193
v 2819.15609875 -653.27800000 2398.30953804
v 2634.48001119 -653.27800000 1930.49769309
v 2855.36705850 -653.27800000 2362.37962014
v 2890.78456839 -653.27800000 2326.36403036
v 2774.88248740 -653.27800000 1937.35980202
v 2892.13862443 -653.27800000 2138.76557806
v 2810.56390426 -647.55801773 1919.56100000
v 2856.16200079 -632.66362995 1919.56100000
v 2891.55876813 -653.27800000 1970.68915640
v 2902.67148278 -617.21875235 1919.56100000
v 2152.83591568 2394.77230221 4400.35743197
v 2260.58379457 2227.24696087 4375.81084311
v 2060.37439956 2450.05370307 4409.28298444
v 2247.93313130 2312.53835009 4412.49258622
v 2635.42862286 1536.96289374 1919.56100000
v 2855.07971214 1538.80200000 2320.74422388
v 2898.77864986 1517.11674137 1919.56100000
v 2904.95362880 1476.10975306 1919.56100000
v 2890.78456839 951.03200000 2326.36403036
v 2820.54513609 1532.47839326 1919.56100000
f 74 67 71
f 71 68 70
f 68 73 70
f 65 68 71
f 71 67 65
f 65 67 68
f 31 44 33
f 33 44 34
f 15 30 19
f 19 18 15
f 15 18 30
f 23 18 19
f 8 18 50
f 37 36 34
f 71 70 72
f 72 70 73
f 66 73 68
f 18 23 27
f 14 44 30
f 13 1 20
f 20 9 13
f 35 5 1
f 40 20 39
f 59 52 61
f 52 26 25
f 49 58 48
f 58 64 48
f 63 59 61
f 50 53 54
f 54 55 50
f 57 58 50
f 50 55 57
f 21 22 19
f 2 35 32
f 32 35 1
f 67 74 69
f 36 37 42
f 41 25 40
f 40 39 41
f 62 63 61
f 64 63 62
f 60 64 58
f 60 63 64
f 58 46 45
f 50 58 45
f 3 14 8
f 8 4 3
f 3 67 34
f 37 69 16
f 1 5 24
f 24 38 1
f 56 51 52
f 52 59 56
f 47 45 46
f 50 45 47
f 68 4 47
f 5 35 11
f 38 24 10
f 10 39 20
f 10 20 1
f 1 38 10
f 13 30 44
f 13 44 1
f 1 44 31
f 9 30 13
f 19 30 9
f 73 58 72
f 72 58 49
f 49 7 72
f 27 53 50
f 50 18 27
f 18 8 14
f 30 18 14
f 34 36 35
f 35 2 34
f 25 12 61
f 61 52 25
f 25 26 22
f 22 40 25
f 48 17 7
f 48 7 49
f 64 29 48
f 48 29 17
f 46 58 73
f 73 66 46
f 19 9 21
f 9 20 21
f 21 40 22
f 21 20 40
f 34 2 32
f 32 33 34
f 32 1 31
f 31 33 32
f 69 37 34
f 34 67 69
f 22 26 51
f 51 26 52
f 44 14 3
f 34 44 3
f 3 4 68
f 68 67 3
f 16 69 74
f 74 28 16
f 6 72 7
f 71 72 6
f 6 28 74
f 6 74 71
f 61 12 43
f 43 62 61
f 43 29 64
f 64 62 43
f 19 22 56
f 56 23 19
f 53 27 56
f 22 51 56
f 56 54 53
f 56 27 23
f 58 57 56
f 59 63 56
f 55 54 56
f 56 57 55
f 56 60 58
f 63 60 56
f 47 46 66
f 47 66 68
f 47 4 8
f 47 8 50
f 11 35 36
f 36 42 11
f 11 42 37
f 37 16 11
f 7 17 10
f 12 25 10
f 17 29 10
f 10 6 7
f 10 43 12
f 10 24 5
f 10 41 39
f 25 41 10
f 10 16 28
f 28 6 10
f 29 43 10
f 5 11 10
f 10 11 16
