# Supplementary material for: Viewpoint Planning for Range Sensors Using Feature Cluster Constrained Spaces for Robot Vision Systems
Source: Sensors (Basel). 2023 Sep 18;23(18):7964. doi: 10.3390/s23187964 (PMC10537344; doi:10.3390/s23187964)
Supplement: Supplementary file 1 [file sensors-23-07964-s001.zip › Academic Example Synthetic/7_Strategy/G1/c-spaces/cs-6_occl_f2_s2.obj]

# https://github.com/mikedh/trimesh
v 1281.04882935 1676.47323801 4435.89189496
v 233.20000000 96.27786607 179.18840388
v 284.80581521 95.52124563 175.00000000
v 1292.89378575 1226.92182149 4427.78770214
v 241.39435463 148.25909375 175.00000000
v 286.18577256 132.29372520 175.00000000
v 234.52394522 95.40000000 179.02415308
v 233.99755062 143.11648747 175.00000000
v 244.62617839 148.25117141 175.00000000
v 286.01861166 138.35288654 175.00000000
v 233.20000000 136.76308089 175.13439769
v 241.90445633 95.45361615 175.00000000
v 191.61479970 211.55181165 399.65414024
v 1055.46812865 1437.00059115 4432.16441529
v 233.49466643 95.40000000 218.81136042
v 246.43651287 95.40000000 175.03864946
v 264.34559395 95.40000000 175.04304107
v 283.96469553 95.43878260 175.00000000
v 233.20000000 95.72282376 185.99694612
v 714.49300000 -649.69788455 2041.51713245
v 714.49300000 -643.54246526 1966.01039903
v 234.36902274 145.86705742 175.00000000
v 273.53030203 148.09573679 175.00000000
v 490.73878575 424.76682149 4406.59870214
v 233.49582365 136.54726531 175.00000000
v 234.67065162 147.11257649 175.00000000
v 238.01649713 147.68811374 175.00000000
v 285.87839683 96.38906330 175.00000000
v 815.28182048 -653.27800000 2462.86601750
v 729.17555248 -653.27800000 1964.18885766
v 759.92273554 -653.27800000 1936.28386445
v 233.40028081 128.20374175 175.00000000
v 233.20000000 148.35666597 175.73346539
v 284.00506106 147.74149678 175.00000000
v 233.76926424 101.44178354 175.00000000
v 234.90842805 96.13018873 175.00000000
v 733.43946702 -645.18020696 1919.56100000
v 811.02542074 -652.68339685 1919.56100000
v 253.31312865 634.84559115 4410.97541529
v 717.76085072 -653.27800000 2405.42898709
v 1161.76498294 -653.27800000 2463.44371893
v 233.20000000 96.78261136 177.72308158
v 233.20000000 118.40151224 175.08588301
v 861.28592773 -653.27800000 1919.98962251
v 478.89382935 2478.62823801 4414.70289496
v 341.87423260 2332.81689851 4406.40879803
v 805.36839290 1537.23934973 1919.56100000
v 714.49300000 1538.32142557 1927.69513118
v 253.31312865 2239.15559115 4410.97541529
v 2083.20382935 874.31823801 4414.70289496
v 2891.11149069 -651.93338593 1919.56100000
v 2095.04878575 424.76682149 4406.59870214
v 2301.02736754 638.00583137 4399.74924167
v 2876.69767362 -65.50800000 2331.91499936
v 2903.00642082 -642.30928799 1919.56100000
v 2906.41521769 -244.12658758 1919.56100000
v 2816.15891877 -653.27800000 2397.28768423
v 2848.88405030 -653.27800000 2354.01166338
v 2880.70446057 -653.27800000 2311.05279768
v 2756.37261498 -653.27800000 1921.52490028
v 2902.73976539 -653.27800000 2076.34817262
v 2867.18667315 -653.27800000 1941.74451750
v 2901.33328386 -646.43419319 1919.56100000
v 2243.84737850 577.51512173 4402.87256299
v 2766.07498294 -653.27800000 2463.44371893
v 2465.59592773 -653.27800000 1919.98962251
v 2664.20763694 -653.27800000 1920.03832545
v 2881.78347347 -652.84790095 1919.56100000
v 2083.20382935 2478.62823801 4414.70289496
v 233.22540277 104.61093376 175.00000000
v 2766.06604952 1535.42772095 1919.56100000
v 2301.02736754 2242.31583137 4399.74924167
v 2409.67839290 1537.23934973 1919.56100000
v 2876.69767362 1538.80200000 2331.91499936
v 2906.41521769 1360.18341242 1919.56100000
v 2445.51931837 1537.15149098 1919.56100000
v 2880.70446057 951.03200000 2311.05279768
v 2902.73976539 951.03200000 2076.34817262
v 285.72752785 96.01711513 175.00000000
v 2882.23112713 1531.49919931 1919.56100000
v 2904.56140336 1427.37951170 1919.56100000
f 13 39 49
f 69 72 80
f 1 69 45
f 80 72 74
f 74 81 80
f 51 61 68
f 46 48 49
f 46 49 45
f 45 48 46
f 75 74 78
f 81 74 75
f 14 49 39
f 56 61 55
f 78 74 77
f 54 53 59
f 62 68 61
f 20 30 40
f 16 66 44
f 63 61 51
f 63 55 61
f 39 40 24
f 1 14 4
f 4 24 52
f 69 1 50
f 67 68 60
f 68 62 60
f 30 20 21
f 19 15 13
f 30 37 31
f 47 48 45
f 71 69 80
f 33 11 13
f 59 53 58
f 64 65 53
f 52 65 64
f 64 50 52
f 53 50 64
f 29 24 40
f 18 17 16
f 18 16 12
f 44 31 38
f 38 31 37
f 2 19 13
f 76 73 69
f 69 71 76
f 53 65 57
f 57 58 53
f 24 29 41
f 7 2 36
f 42 2 13
f 36 2 42
f 70 42 13
f 11 33 8
f 8 25 11
f 36 42 35
f 42 70 35
f 11 25 32
f 32 70 11
f 13 11 43
f 43 70 13
f 11 70 43
f 33 5 27
f 27 26 33
f 33 26 22
f 22 8 33
f 15 40 39
f 15 39 13
f 78 61 75
f 75 61 56
f 56 6 75
f 14 1 45
f 45 49 14
f 59 61 77
f 77 61 78
f 59 77 54
f 54 77 74
f 54 74 72
f 72 53 54
f 81 75 10
f 10 75 6
f 80 81 10
f 10 34 80
f 39 24 4
f 4 14 39
f 50 4 52
f 1 4 50
f 50 53 72
f 72 69 50
f 40 15 19
f 19 20 40
f 67 66 17
f 66 16 17
f 69 73 47
f 45 69 47
f 49 48 33
f 13 49 33
f 67 17 18
f 18 68 67
f 12 16 38
f 38 16 44
f 37 36 38
f 38 36 12
f 2 21 20
f 20 19 2
f 80 34 23
f 23 71 80
f 76 23 9
f 71 23 76
f 59 58 41
f 44 66 41
f 41 61 59
f 67 60 41
f 41 66 67
f 40 30 41
f 41 62 61
f 41 31 44
f 41 60 62
f 30 31 41
f 41 29 40
f 41 57 65
f 58 57 41
f 41 65 52
f 52 24 41
f 68 18 3
f 51 68 3
f 21 2 7
f 30 21 7
f 7 36 37
f 7 37 30
f 51 3 79
f 79 63 51
f 5 33 48
f 48 47 5
f 73 76 5
f 5 76 9
f 5 47 73
f 28 6 56
f 56 55 28
f 55 63 28
f 63 79 28
f 34 10 22
f 12 36 22
f 22 10 6
f 22 3 18
f 22 23 34
f 22 18 12
f 22 79 3
f 9 23 22
f 6 28 22
f 22 5 9
f 25 8 22
f 36 35 22
f 22 32 25
f 26 27 22
f 22 28 79
f 22 35 70
f 70 32 22
f 22 27 5
