# Supplementary material for: Viewpoint Planning for Range Sensors Using Feature Cluster Constrained Spaces for Robot Vision Systems
Source: Sensors (Basel). 2023 Sep 18;23(18):7964. doi: 10.3390/s23187964 (PMC10537344; doi:10.3390/s23187964)
Supplement: Supplementary file 1 [file sensors-23-07964-s001.zip › Academic Example Synthetic/7_Strategy/G1/c-spaces/cs-6_occl_free_f1_s1.obj]

# https://github.com/mikedh/trimesh
v -146.42762978 125.80213442 820.21745474
v -81.17272751 -294.47760130 746.11078482
v 59.54353931 92.96105654 456.91362460
v 86.87032654 -83.03943557 425.87998375
v 117.64478454 -27.37360559 793.20843422
v 117.69348166 -21.32339348 794.27525004
v 118.11306068 30.80582003 803.46703849
v 122.10670667 166.23899509 827.34756555
v 123.92243381 -30.72769648 792.61701740
v 127.97507216 -31.09507977 792.55223780
v 162.33947803 -34.21031168 792.00293827
v 169.28090384 124.36229392 545.73942319
v 182.23490123 41.98092526 447.92445040
v 182.30431464 50.60496640 449.44510180
v 182.49026008 73.70714480 453.51863988
v 183.18006922 41.47593061 447.83540620
v 183.60891830 111.64326496 460.20780259
v 185.65820898 40.15188308 447.60194085
v 191.44356632 39.62742385 447.50946452
v 206.60766948 38.25275442 447.26707317
v 223.71506607 -34.21031168 792.00293827
v 237.74009925 38.25275442 447.26707317
v 288.37288808 38.25275442 447.26707317
v 347.63320281 -34.21031168 792.00293827
v 378.03724279 38.78967513 447.36174679
v 389.86885595 -37.41283348 433.92518616
v 421.01127014 22.83425091 524.14790639
v 421.70426304 22.57695607 525.38614880
v 471.91155049 196.61769501 707.87561488
v 478.56821501 212.86454945 796.08890554
v 481.64741441 220.37992058 836.89407316
v 518.56117365 217.48489846 836.38360256
v 522.92792346 213.32011414 816.19485121
v 530.58512278 227.74913571 838.19346484
v 532.34666891 216.40374838 836.19296660
v 558.78741464 -32.94589542 792.22588901
v 571.05063998 -32.87246178 792.23883734
v 595.84002505 -192.53060001 764.08679492
f 4 2 1
f 2 5 1
f 1 3 4
f 1 12 3
f 5 6 1
f 1 6 7
f 7 8 1
f 8 12 1
f 38 2 4
f 2 5 5
f 2 9 5
f 2 10 9
f 2 11 10
f 2 21 11
f 38 21 2
f 4 3 13
f 12 17 3
f 13 3 14
f 14 3 15
f 15 3 17
f 4 13 16
f 4 16 18
f 4 18 19
f 4 19 20
f 4 20 22
f 22 26 4
f 4 26 38
f 5 14 6
f 13 5 5
f 5 13 14
f 15 7 6
f 15 6 14
f 8 7 12
f 7 15 12
f 5 9 16
f 13 5 16
f 19 9 10
f 16 9 18
f 19 18 9
f 11 20 10
f 10 20 19
f 11 21 20
f 15 17 12
f 21 22 20
f 21 23 22
f 21 24 23
f 38 24 21
f 22 23 26
f 23 24 27
f 25 26 23
f 25 23 27
f 24 36 27
f 38 36 24
f 26 25 27
f 26 27 28
f 26 28 38
f 36 28 27
f 37 28 36
f 38 28 37
f 33 30 29
f 34 29 30
f 33 29 34
f 33 31 30
f 31 34 30
f 32 31 33
f 32 34 31
f 35 32 33
f 35 34 32
f 33 34 35
f 38 37 36
