# Supplementary material for: Viewpoint Planning for Range Sensors Using Feature Cluster Constrained Spaces for Robot Vision Systems
Source: Sensors (Basel). 2023 Sep 18;23(18):7964. doi: 10.3390/s23187964 (PMC10537344; doi:10.3390/s23187964)
Supplement: Supplementary file 1 [file sensors-23-07964-s001.zip › Academic Example Synthetic/7_Strategy/G1/c-spaces/cs-6_occl_free_f1_s2.obj]

# https://github.com/mikedh/trimesh
v -126.33613208 218.66659801 1224.72655357
v -13.55123695 -507.73409016 1096.64249084
v 55.04042275 39.66116894 1137.63831948
v 55.08091278 34.19664975 1136.96687817
v 56.00118823 -90.00337550 1121.70606098
v 56.96732179 -90.47945393 1121.29955411
v 64.52467664 259.60001490 1160.64484245
v 77.98650857 -100.83700901 1112.45559703
v 81.92346100 -100.60482109 1111.06018321
v 163.24072335 -95.80900859 1082.23808467
v 172.00294615 113.32466400 271.45606596
v 190.68940196 -7.02704039 250.23480956
v 213.00271441 129.28253487 293.78804462
v 218.89840054 108.11479177 253.87581574
v 219.01635578 92.19559722 251.91977815
v 219.08994187 82.26444615 250.69950883
v 219.56291125 123.52472493 255.48775919
v 221.81705809 80.92061412 249.55205726
v 223.47300690 80.10461771 248.85530623
v 234.38975501 80.74844998 244.98597294
v 240.46956465 81.10701624 242.83104461
v 259.44626160 82.51725710 236.13992602
v 265.91346609 133.46540682 239.92551314
v 268.21150779 137.45626423 256.77768081
v 272.04628033 134.01132234 237.77394040
v 273.77372438 83.62503288 231.09328465
v 278.09306118 154.61690608 329.24181173
v 293.62943758 135.93255783 230.20193006
v 302.90734854 85.87759663 220.83138727
v 305.49320545 86.46123604 219.96667571
v 306.42203262 86.67087646 219.65607555
v 306.63502841 134.76586507 225.35980567
v 306.81571906 87.81802275 219.65162681
v 307.57469040 129.08051185 224.33674491
v 307.91213642 127.03882043 223.96934920
v 307.91269071 91.01444207 219.63923080
v 308.75321044 107.91638298 221.36687247
v 309.07082647 114.30329706 222.01971459
v 377.15354176 326.64870738 1055.67938224
v 410.91057208 164.56255573 191.24258697
v 417.05344727 -76.94708156 992.74458430
v 424.28625248 330.84424909 1039.14383238
v 429.59702789 44.21085133 170.02133057
v 491.33908717 -71.20343845 966.57854297
v 608.68281060 -62.13061537 925.24591502
v 623.03854795 -61.02065344 920.18931435
v 624.31274172 -60.73306224 919.76322345
v 627.87879149 312.58056983 963.34409278
v 628.35989414 309.66969496 962.82029034
v 633.74830844 277.06750504 956.95363262
v 639.69649656 -57.26088036 914.61888984
v 646.21695157 -38.26120208 914.54520736
v 646.76151444 -36.67442333 914.53905369
v 647.17876848 -28.28389692 915.39669620
v 651.95005960 67.66159641 925.20382029
v 652.25053297 73.70379035 925.82142664
v 1140.95736071 490.45970848 799.23147129
v 1253.74225583 -235.94097968 671.14740856
f 2 7 1
f 12 2 1
f 1 7 11
f 1 11 12
f 2 4 3
f 2 3 7
f 2 5 4
f 2 6 5
f 2 8 6
f 8 2 9
f 9 2 10
f 10 2 41
f 58 2 12
f 2 44 41
f 45 44 2
f 2 46 45
f 2 47 46
f 58 47 2
f 3 4 14
f 3 13 7
f 3 14 13
f 15 4 5
f 14 4 15
f 16 5 6
f 15 5 16
f 18 6 8
f 18 16 6
f 11 7 13
f 19 8 9
f 18 8 19
f 10 20 9
f 20 19 9
f 10 21 20
f 10 22 21
f 41 22 10
f 12 11 17
f 13 17 11
f 15 12 14
f 14 12 17
f 15 16 12
f 12 16 18
f 12 18 19
f 12 19 20
f 21 12 20
f 12 21 22
f 12 22 26
f 12 26 29
f 12 29 30
f 12 30 31
f 12 31 40
f 40 43 12
f 12 43 58
f 14 17 13
f 22 45 26
f 22 41 44
f 22 44 45
f 24 23 25
f 24 40 23
f 25 23 40
f 24 25 28
f 27 24 28
f 27 40 24
f 28 25 40
f 46 29 26
f 46 26 45
f 42 27 28
f 39 27 42
f 39 57 27
f 27 57 40
f 32 28 40
f 32 42 28
f 30 29 47
f 29 46 47
f 51 31 30
f 51 30 47
f 31 33 40
f 31 51 33
f 34 32 40
f 49 32 34
f 32 48 42
f 48 32 49
f 33 36 40
f 52 36 33
f 51 52 33
f 35 34 40
f 35 50 34
f 50 49 34
f 38 35 40
f 56 35 38
f 50 35 56
f 36 37 40
f 37 36 53
f 53 36 52
f 40 37 38
f 54 38 37
f 37 53 54
f 55 38 54
f 56 38 55
f 42 57 39
f 43 40 57
f 48 57 42
f 43 57 58
f 58 51 47
f 49 57 48
f 50 57 49
f 56 57 50
f 51 58 52
f 52 58 53
f 53 57 54
f 58 57 53
f 54 57 55
f 55 57 56
