# Supplementary material for: Viewpoint Planning for Range Sensors Using Feature Cluster Constrained Spaces for Robot Vision Systems
Source: Sensors (Basel). 2023 Sep 18;23(18):7964. doi: 10.3390/s23187964 (PMC10537344; doi:10.3390/s23187964)
Supplement: Supplementary file 1 [file sensors-23-07964-s001.zip › Academic Example Synthetic/7_Strategy/G1/c-spaces/cs-6_occl_free_f2_s1.obj]

# https://github.com/mikedh/trimesh
v -198.99719873 60.48482385 775.28943706
v -151.31508915 -246.61584928 721.13929304
v -4.46218990 29.08465339 434.35111116
v 7.39895265 -47.30804177 420.88101550
v 191.21420472 58.55030463 439.54670139
v 203.07534727 -17.84239052 426.07660573
v 257.59596597 129.24025537 787.41287684
v 258.45943586 113.70506241 698.10583781
v 259.50202005 94.94731929 590.27335066
v 275.56385858 61.62258720 605.64705692
v 276.51715214 86.06053685 779.79912610
v 329.38968020 -50.05398589 657.16683586
v 349.84531353 -81.28041844 750.29239550
v 363.10708004 -99.11178917 699.45755218
v 374.17256512 -115.21173735 713.33665593
v 375.16130318 -117.28758917 743.94335869
v 377.80774830 -120.42330341 717.93331481
v 381.84694111 -126.79663502 742.26665705
v 384.07326156 -129.88657955 741.72181636
v 394.58586164 -144.47717955 739.14909946
v 397.61035610 -163.95669277 735.71433510
f 4 2 1
f 2 11 1
f 1 3 4
f 1 8 3
f 1 7 8
f 1 11 7
f 21 2 4
f 13 11 2
f 16 13 2
f 2 18 16
f 2 19 18
f 2 20 19
f 21 20 2
f 4 3 5
f 9 5 3
f 8 9 3
f 5 6 4
f 4 6 21
f 6 5 9
f 10 6 9
f 6 10 12
f 6 12 21
f 8 7 11
f 9 8 11
f 11 10 9
f 10 11 12
f 12 11 13
f 14 12 13
f 21 12 14
f 16 14 13
f 15 14 16
f 21 14 15
f 18 15 16
f 15 18 17
f 15 17 21
f 17 18 19
f 20 17 19
f 17 20 21
