# Supplementary material for: Viewpoint Planning for Range Sensors Using Feature Cluster Constrained Spaces for Robot Vision Systems
Source: Sensors (Basel). 2023 Sep 18;23(18):7964. doi: 10.3390/s23187964 (PMC10537344; doi:10.3390/s23187964)
Supplement: Supplementary file 1 [file sensors-23-07964-s001.zip › Academic Example Synthetic/7_Strategy/G1/c-spaces/cs-6_occl_free_f2_s2.obj]

# https://github.com/mikedh/trimesh
v -165.10909367 148.62957267 1134.07568233
v -73.78395885 -439.55770812 1030.36237672
v 113.29573890 50.34147684 244.58421318
v 116.81866712 27.65175870 240.58340298
v 221.11719864 231.46251226 1004.39981091
v 234.58360688 125.04024745 449.15299627
v 237.16050158 195.18163740 994.23894853
v 237.71132761 100.32251147 320.19084543
v 239.51121266 86.09838873 245.97800236
v 241.71763124 82.55685543 225.01021690
v 242.17991835 81.81483611 220.61706271
v 242.89973768 81.24384501 216.72084285
v 243.89742513 80.96893974 213.92281896
v 245.22798135 80.78512184 211.11227551
v 246.55590703 80.99126624 210.27015839
v 252.23550382 81.87295494 206.66838626
v 256.09457213 82.60301855 204.88107112
v 274.11092718 86.06348050 196.79936474
v 275.80577295 85.19457747 190.02130356
v 279.32870117 62.50485934 186.02049336
v 280.50669231 87.29305959 193.93603505
v 312.72777966 78.60986830 214.17562181
v 317.46577033 77.33303742 217.15177753
v 352.66448477 67.84741183 239.26175249
v 362.65923941 -88.62550741 914.75560223
v 384.55320882 -138.13727984 900.88927988
v 388.77328077 -144.75164973 898.56859433
v 414.37775902 -184.88307215 884.48827921
v 415.34830310 -186.04125582 883.99819279
v 422.12386931 -194.12677224 880.57679948
v 428.18987674 -197.72231104 877.95160092
v 434.14124215 -200.90791710 875.41712024
v 462.81961442 -200.09956118 865.14622422
v 466.60788592 -199.92990183 863.79704727
v 469.06839513 -199.58846401 862.94854131
v 485.05968225 32.18339432 322.42968156
v 486.68699424 -197.14358147 856.87277194
v 770.62445974 -44.74074958 501.81557779
v 781.54478599 -47.62365916 508.69229529
v 811.66987137 -55.57652570 527.66258034
v 825.99532001 -59.08231421 536.76246312
v 870.51412765 -69.97715794 565.04192164
v 874.46962502 -70.77851242 567.60218432
v 887.45637996 -73.40953281 576.00808146
v 922.85871253 -132.80461487 706.91732730
v 931.54011564 -131.52278676 703.93281880
v 972.40012315 -125.48971754 689.88589137
v 981.84521271 -124.08286638 686.64031531
v 1024.18256220 -117.77669542 672.09211152
v 1026.37191454 -117.15028433 671.37588867
v 1028.94301097 -114.94789997 670.71107705
v 1029.49060777 -113.49945159 670.68720003
v 1031.96411530 -93.32982082 672.21722675
v 1048.35482044 -198.89554821 653.60313749
f 4 2 1
f 2 5 1
f 1 3 4
f 1 5 3
f 54 2 4
f 2 7 5
f 2 25 7
f 26 25 2
f 27 26 2
f 28 27 2
f 29 28 2
f 30 29 2
f 30 30 2
f 31 30 2
f 32 31 2
f 32 32 2
f 2 33 32
f 2 34 33
f 2 35 34
f 2 37 35
f 54 37 2
f 4 3 19
f 3 5 6
f 6 8 3
f 8 9 3
f 9 10 3
f 10 11 3
f 11 12 3
f 3 12 12
f 12 13 3
f 13 13 3
f 13 13 3
f 13 14 3
f 14 15 3
f 15 16 3
f 16 19 3
f 19 20 4
f 4 20 54
f 7 6 5
f 7 8 6
f 7 25 8
f 25 9 8
f 10 9 26
f 25 26 9
f 27 11 10
f 10 26 27
f 12 11 28
f 28 11 27
f 29 12 12
f 12 28 29
f 13 12 30
f 30 12 29
f 13 30 13
f 13 30 30
f 31 13 13
f 30 31 13
f 32 14 13
f 32 13 31
f 15 14 33
f 32 14 32
f 33 14 32
f 15 34 16
f 15 33 34
f 17 19 16
f 17 16 35
f 35 16 34
f 17 19 17
f 17 17 37
f 37 17 35
f 18 19 17
f 37 18 17
f 21 19 18
f 21 18 22
f 18 23 22
f 18 45 23
f 37 45 18
f 20 19 21
f 22 20 21
f 20 22 23
f 20 23 24
f 20 24 36
f 20 36 54
f 23 46 24
f 23 45 46
f 24 47 36
f 24 46 47
f 48 38 36
f 54 36 38
f 36 47 48
f 54 45 37
f 39 38 49
f 54 38 39
f 48 49 38
f 39 49 40
f 39 40 54
f 39 49 49
f 41 40 50
f 40 41 54
f 49 50 40
f 50 42 41
f 41 42 54
f 41 50 50
f 43 42 51
f 42 43 54
f 51 42 50
f 43 51 44
f 43 44 54
f 43 51 51
f 51 52 44
f 44 52 53
f 44 53 54
f 54 46 45
f 54 47 46
f 54 48 47
f 54 49 48
f 54 49 49
f 54 50 49
f 54 50 50
f 54 51 50
f 54 51 51
f 54 52 51
f 54 53 52
