# Supplementary material for: Viewpoint Planning for Range Sensors Using Feature Cluster Constrained Spaces for Robot Vision Systems
Source: Sensors (Basel). 2023 Sep 18;23(18):7964. doi: 10.3390/s23187964 (PMC10537344; doi:10.3390/s23187964)
Supplement: Supplementary file 1 [file sensors-23-07964-s001.zip › Academic Example Synthetic/7_Strategy/G1/c-spaces/gcs-3_G1_s1.obj]

# https://github.com/mikedh/trimesh
v 349.92824652 143.14398036 789.86447912
v -71.69341033 -234.62613215 723.25340403
v 397.61035610 -163.95669277 735.71433510
v -119.37551991 72.47454098 777.40354805
v 67.46223654 41.96001505 447.92076336
v 80.53015514 -42.20502368 433.08019358
v 209.62905616 -22.76484951 436.50802140
v 196.56113756 61.40018923 451.34859118
f 1 2 3
f 2 1 4
f 5 2 4
f 5 6 2
f 2 7 3
f 6 7 2
f 8 1 3
f 7 8 3
f 5 8 6
f 8 7 6
f 1 8 4
f 8 5 4
