# Supplementary material for: Viewpoint Planning for Range Sensors Using Feature Cluster Constrained Spaces for Robot Vision Systems
Source: Sensors (Basel). 2023 Sep 18;23(18):7964. doi: 10.3390/s23187964 (PMC10537344; doi:10.3390/s23187964)
Supplement: Supplementary file 1 [file sensors-23-07964-s001.zip › Academic Example Synthetic/7_Strategy/G1/c-spaces/gcs-3_G1_s2.obj]

# https://github.com/mikedh/trimesh
v 5.80502467 -422.48846764 1003.64029436
v 957.02968562 389.29173257 757.31644310
v 1048.35482044 -198.89554821 653.60313749
v -85.52011015 165.69881315 1107.35359997
v 311.33515646 101.05483171 219.60870676
v 319.43742814 48.87146339 210.40736936
v 178.33678762 72.53102049 264.26304470
v 186.43905930 20.34765217 255.06170730
f 2 1 3
f 1 2 4
f 5 2 3
f 6 5 3
f 2 7 4
f 5 7 2
f 1 8 3
f 8 6 3
f 8 5 6
f 8 7 5
f 8 1 4
f 7 8 4
