# Supplementary material for: Viewpoint Planning for Range Sensors Using Feature Cluster Constrained Spaces for Robot Vision Systems
Source: Sensors (Basel). 2023 Sep 18;23(18):7964. doi: 10.3390/s23187964 (PMC10537344; doi:10.3390/s23187964)
Supplement: Supplementary file 1 [file sensors-23-07964-s001.zip › Academic Example Synthetic/7_Strategy/G1/c-spaces/gcs-6_occl_free_G1_s1.obj]

# https://github.com/mikedh/trimesh
v -119.37551991 72.47454098 777.40354805
v -71.69341033 -234.62613215 723.25340403
v 67.46223654 41.96001505 447.92076336
v 80.53015514 -42.20502368 433.08019358
v 123.68095063 -20.89218880 760.94047159
v 123.73158375 -14.60144362 762.04969989
v 124.12932892 34.81509474 770.76317043
v 124.22447098 38.04156784 771.33208479
v 126.33086326 109.47388680 783.92753214
v 129.69185197 -24.10375870 760.37418506
v 133.90641880 -24.48582127 760.30681711
v 160.18157123 -26.86773917 759.88682065
v 166.39740118 -27.43122197 759.78746341
v 170.37711809 69.75482061 520.77919688
v 173.00435739 67.38568634 505.08311437
v 178.55227790 -27.43839170 759.78619919
v 179.20770673 62.00846938 469.25778913
v 182.23490123 41.98092526 447.92445040
v 182.28862875 48.65612482 449.10146839
v 182.30431464 50.60496640 449.44510180
v 182.37400842 59.26384059 450.97189521
v 183.18006922 41.47593061 447.83540620
v 183.85610091 -27.43839170 759.78619919
v 185.65820898 40.15188308 447.60194085
v 191.44356632 39.62742385 447.50946452
v 192.50847162 39.53088713 447.49244249
v 200.06301567 38.84604605 447.37168651
v 205.32302226 36.33589041 456.43451538
v 209.62905616 -22.76484951 436.50802140
v 218.52619465 31.40590720 479.84027115
v 224.11936421 29.32134732 489.75735849
v 225.70811548 28.72922382 492.57432745
v 305.80596542 -1.12303847 634.59351072
v 326.25194501 -27.43839170 759.78619919
v 329.38968020 -50.05398589 657.16683586
v 349.84531353 -81.28041844 750.29239550
v 358.28235539 -92.09195982 693.40604576
v 363.10708004 -99.11178917 699.45755218
v 372.29633733 -113.21272123 744.66186797
v 374.17256512 -115.21173735 713.33665593
v 375.16130318 -117.28758917 743.94335869
v 377.42712382 -119.82447733 717.47749419
v 381.84694111 -126.79663502 742.26665705
v 383.83542081 -129.50386564 741.78929916
v 394.57560743 -144.41113645 739.16074464
v 397.61035610 -163.95669277 735.71433510
f 3 2 1
f 1 2 5
f 17 3 1
f 1 5 6
f 1 6 6
f 1 6 7
f 7 8 1
f 8 9 1
f 9 14 1
f 14 15 1
f 15 17 1
f 3 4 2
f 4 29 2
f 2 5 5
f 2 10 5
f 2 10 10
f 2 11 10
f 2 11 11
f 2 12 11
f 12 2 39
f 2 29 46
f 2 41 39
f 43 41 2
f 44 43 2
f 45 44 2
f 45 2 46
f 3 19 4
f 17 21 3
f 3 20 19
f 3 20 20
f 3 21 20
f 19 18 4
f 18 22 4
f 22 24 4
f 24 29 4
f 5 20 6
f 18 5 5
f 5 18 19
f 5 19 20
f 6 6 20
f 6 20 20
f 15 7 6
f 20 15 6
f 7 14 8
f 15 14 7
f 9 8 14
f 22 5 10
f 18 5 22
f 24 10 10
f 22 10 24
f 24 10 24
f 25 10 11
f 24 10 25
f 11 26 11
f 26 25 11
f 12 28 11
f 28 26 11
f 12 13 28
f 36 13 12
f 36 12 39
f 16 30 13
f 16 13 36
f 30 28 13
f 17 15 20
f 23 31 16
f 16 36 23
f 31 30 16
f 21 17 20
f 23 32 31
f 23 33 32
f 23 34 33
f 36 34 23
f 24 24 29
f 24 25 29
f 25 26 29
f 28 27 26
f 27 29 26
f 29 27 28
f 29 28 30
f 29 30 31
f 29 31 32
f 29 32 46
f 32 33 35
f 32 35 46
f 33 34 35
f 34 36 35
f 37 35 36
f 46 35 37
f 37 36 39
f 38 37 39
f 46 37 38
f 38 39 41
f 41 40 38
f 46 38 40
f 43 40 41
f 42 40 43
f 46 40 42
f 42 43 44
f 45 42 44
f 42 45 46
