# Supplementary material for: Viewpoint Planning for Range Sensors Using Feature Cluster Constrained Spaces for Robot Vision Systems
Source: Sensors (Basel). 2023 Sep 18;23(18):7964. doi: 10.3390/s23187964 (PMC10537344; doi:10.3390/s23187964)
Supplement: Supplementary file 1 [file sensors-23-07964-s001.zip › Academic Example Synthetic/7_Strategy/G1/c-spaces/gcs-6_occl_free_G1_s2.obj]

# https://github.com/mikedh/trimesh
v -85.52011015 165.69881315 1107.35359997
v 5.80502467 -422.48846764 1003.64029436
v 73.97933029 47.57312325 1035.49195727
v 74.02877385 40.90023977 1034.67204073
v 74.07244417 49.73242423 1035.71782918
v 74.32685412 55.07179319 1036.26761336
v 74.85118790 -70.09244780 1021.03404741
v 76.02085801 -70.66882227 1020.54190124
v 80.63544933 201.33376006 1051.56670147
v 94.80201782 -79.92355221 1012.63960830
v 96.92596834 -79.79828891 1011.88679506
v 97.88755955 -79.74157757 1011.54596858
v 99.54570366 -79.64378593 1010.95825582
v 101.79360310 -79.51121255 1010.16151012
v 172.16692826 -75.36083583 985.21838176
v 178.33678762 72.53102049 264.26304470
v 178.38905147 -74.89844280 983.02448235
v 185.51047091 109.31160630 439.41038238
v 186.43905930 20.34765217 255.06170730
v 193.65235919 102.11061048 391.59929518
v 195.89383665 100.14326634 378.51290697
v 197.15894958 99.03287708 371.12681486
v 209.68348713 88.89370869 302.30563848
v 212.65251501 86.49014901 285.99110469
v 218.56166161 81.70643287 253.52089022
v 220.49429108 81.57242965 250.10861993
v 221.81705809 80.92061412 249.55205726
v 223.47300690 80.10461771 248.85530623
v 224.91241082 80.18950881 248.34512376
v 228.36090075 80.39288889 247.12284064
v 230.57383165 80.52339994 246.33848920
v 234.38975501 80.74844998 244.98597294
v 239.56289521 81.05354400 243.15240461
v 242.58935746 81.26454726 242.08361290
v 243.24325561 80.23965378 241.72402377
v 244.32961644 78.53693581 241.12661645
v 245.13908293 77.26821081 240.68147779
v 246.39846698 75.29430324 239.98892220
v 247.10403467 74.18842502 239.60091916
v 248.68897153 72.29706530 238.80058865
v 249.02532340 71.38952482 288.93727337
v 250.37383782 70.99809618 238.03533264
v 251.27089116 70.49359424 237.65038392
v 252.64439307 69.75699585 237.06528873
v 255.01525027 69.86317570 236.22091792
v 260.86297555 70.12506856 234.13827518
v 264.14020811 70.55771245 233.00546268
v 266.50370708 70.87970119 232.18969104
v 303.06345584 76.27257317 219.62048277
v 314.91144969 78.02141167 215.54729263
v 317.46577033 77.33303742 217.15177753
v 319.43742814 48.87146339 210.40736936
v 350.91954131 -62.07695199 922.19082035
v 352.66448477 67.84741183 239.26175249
v 372.07278023 -109.91361109 908.79363211
v 384.55320882 -138.13727984 900.88927988
v 387.45361320 -142.68325621 899.29430079
v 388.20981875 -143.86850219 898.87845117
v 388.77328077 -144.75164973 898.56859433
v 413.92470679 -184.17297642 884.73741994
v 415.39546321 -186.09753360 883.97437880
v 422.12386931 -194.12677224 880.57679948
v 428.17453917 -197.71321991 877.95823859
v 434.10920857 -200.88990144 875.43086667
v 434.96187857 -201.34718173 875.06763957
v 462.75766531 -200.10233560 865.16828714
v 466.42050146 -199.93829392 863.86378346
v 468.99952465 36.88898994 312.44945588
v 469.02867373 -199.59397604 862.96223922
v 482.94219204 33.17864627 321.22094731
v 486.64740075 -197.14907575 856.88642575
v 766.66295243 -43.29614488 499.43492808
v 779.00540525 -46.70360401 507.16456362
v 809.02840592 -54.63286259 526.06960901
v 825.99532001 -59.08231421 536.76246312
v 870.51412765 -69.97715794 565.04192164
v 883.44114986 -72.59607692 573.40915576
v 922.82377782 -132.80937311 706.92938529
v 931.54011564 -131.52278676 703.93281880
v 972.40012315 -125.48971754 689.88589137
v 981.63807423 -123.76378529 686.75355349
v 1023.98248255 -117.45247304 672.20341569
v 1026.24349131 -116.94674676 671.44678137
v 1028.94301097 -114.94789997 670.71107705
v 1029.38923690 -113.76758770 670.69162013
v 1031.92589859 -93.08368287 672.26062752
v 1048.35482044 -198.89554821 653.60313749
f 2 9 1
f 19 2 1
f 9 16 1
f 16 19 1
f 2 3 3
f 2 4 3
f 2 3 5
f 2 7 4
f 2 5 9
f 2 7 7
f 2 8 7
f 2 10 8
f 10 2 10
f 10 2 10
f 2 10 10
f 2 11 10
f 11 2 12
f 12 2 13
f 2 14 13
f 2 15 14
f 15 2 17
f 2 55 17
f 2 19 87
f 55 2 56
f 56 2 57
f 57 2 58
f 59 58 2
f 59 2 60
f 60 2 60
f 61 60 2
f 61 2 62
f 62 2 62
f 62 2 63
f 63 2 64
f 64 2 65
f 66 65 2
f 67 66 2
f 69 67 2
f 71 69 2
f 71 2 87
f 3 21 3
f 3 4 22
f 3 22 21
f 3 20 5
f 3 21 20
f 23 4 7
f 22 4 23
f 9 5 6
f 5 18 6
f 5 20 18
f 6 18 9
f 25 7 7
f 23 7 24
f 24 7 25
f 26 7 8
f 26 25 7
f 27 8 10
f 27 26 8
f 9 18 16
f 28 10 10
f 27 10 28
f 28 10 10
f 28 28 10
f 28 10 10
f 28 10 28
f 10 11 29
f 28 10 29
f 30 11 12
f 11 30 29
f 31 12 13
f 31 30 12
f 14 32 13
f 32 31 13
f 14 15 33
f 14 33 32
f 17 41 15
f 33 15 33
f 15 41 33
f 18 20 16
f 19 16 26
f 20 21 16
f 21 22 16
f 22 23 16
f 24 16 23
f 25 16 24
f 26 16 25
f 17 53 41
f 17 55 53
f 26 19 26
f 27 19 26
f 28 19 27
f 28 19 28
f 19 28 28
f 29 19 28
f 30 19 29
f 19 30 31
f 19 31 40
f 42 19 40
f 19 42 42
f 19 42 43
f 19 43 44
f 19 44 45
f 19 45 46
f 19 46 47
f 19 47 52
f 19 52 87
f 26 25 26
f 40 31 32
f 33 39 32
f 39 40 32
f 40 40 32
f 33 37 33
f 33 37 38
f 33 38 39
f 34 35 33
f 33 41 34
f 33 35 36
f 36 37 33
f 34 41 35
f 35 57 36
f 35 41 57
f 36 58 37
f 36 57 58
f 59 38 37
f 37 58 59
f 39 38 60
f 59 60 38
f 39 60 40
f 60 39 60
f 61 40 40
f 40 60 61
f 53 55 41
f 55 56 41
f 41 56 57
f 40 62 42
f 61 62 40
f 42 62 42
f 42 62 62
f 63 43 42
f 42 62 63
f 44 43 64
f 63 64 43
f 45 44 66
f 65 44 64
f 66 44 65
f 45 67 46
f 45 66 67
f 69 47 46
f 69 46 67
f 52 47 47
f 69 47 47
f 47 48 52
f 48 47 71
f 71 47 69
f 48 49 52
f 71 49 48
f 50 49 51
f 49 50 52
f 51 49 79
f 71 78 49
f 49 78 79
f 52 50 51
f 52 51 54
f 51 79 54
f 52 54 68
f 52 68 87
f 68 54 80
f 79 80 54
f 68 80 70
f 68 70 87
f 81 72 70
f 70 72 87
f 70 80 81
f 78 71 87
f 73 72 82
f 87 72 73
f 82 72 81
f 73 82 74
f 73 74 87
f 73 82 82
f 75 74 83
f 74 75 87
f 82 83 74
f 83 76 75
f 75 76 87
f 75 83 83
f 76 84 77
f 76 77 87
f 84 76 83
f 84 85 77
f 77 85 86
f 77 86 87
f 79 78 87
f 80 79 87
f 81 80 87
f 82 81 87
f 82 82 87
f 83 82 87
f 83 83 87
f 84 83 87
f 85 84 87
f 86 85 87
