# Supplementary material for: Viewpoint Planning for Range Sensors Using Feature Cluster Constrained Spaces for Robot Vision Systems
Source: Sensors (Basel). 2023 Sep 18;23(18):7964. doi: 10.3390/s23187964 (PMC10537344; doi:10.3390/s23187964)
Supplement: Supplementary file 1 [file sensors-23-07964-s001.zip › Academic Example Synthetic/7_Strategy/G1/c-spaces/gcs-6_occl_G1_s1.obj]

# https://github.com/mikedh/trimesh
v -34.18500000 -190.40293606 1604.85571965
v -34.18500000 -186.12218587 2143.28140971
v -34.18500000 211.61259337 1742.89507238
v -34.18500000 215.89334356 2281.32076244
v -34.18500000 301.44696458 1965.97769423
v -28.33946297 -66.79095865 1599.56917713
v -28.33946297 335.22457078 1737.60852986
v -20.47072606 -196.50720496 1599.56917713
v 58.63835352 -203.95976822 1599.56917713
v 179.72300000 7.20368887 2232.21223258
v 195.39659119 208.18264582 399.26487075
v 195.47521772 211.50144224 396.05975475
v 201.62532264 380.21996858 1737.60852986
v 202.49008239 221.89969038 398.31095093
v 209.89715055 230.56877395 399.50153151
v 215.04042819 284.76570260 1187.60116046
v 217.23933330 300.93213618 1275.84648109
v 217.33789263 246.90628700 972.77249761
v 224.90504869 122.20877209 265.19157055
v 227.76648779 113.48915600 213.15409331
v 228.03062263 113.20275578 211.25820239
v 228.74556298 380.21996858 1737.60852986
v 230.23242318 110.88369487 195.83749823
v 231.36752983 348.41820349 1842.83194507
v 232.23325727 106.85615560 183.12038754
v 232.42445875 106.40148837 181.95223839
v 233.20000000 96.70540475 175.47669455
v 233.20000000 107.39292332 175.65957932
v 233.28913444 129.26080873 175.00000000
v 233.53680509 103.82761483 175.17209731
v 233.66062385 145.42206956 175.00000000
v 233.88465420 101.23483129 175.03341755
v 233.89228782 102.89577989 175.00000000
v 233.96889471 148.40000000 177.93876116
v 234.08993549 99.91135650 175.00000000
v 234.43663426 96.15497473 175.00000000
v 234.53900772 108.01052022 175.00000000
v 234.60837779 95.79115992 176.56384065
v 235.26088242 102.24306144 175.00000000
v 235.40204287 100.40629744 175.00000000
v 236.17470219 101.80723696 175.00000000
v 236.35906605 102.79585174 175.00000000
v 236.96032392 95.88227396 175.15723917
v 237.02574643 108.49708080 175.00000000
v 237.50299127 101.17374127 175.00000000
v 237.57912491 91.03595737 196.69618630
v 238.15303646 90.11731114 200.58550611
v 238.26895312 96.19067708 175.00000000
v 238.33933701 102.26141680 175.00000000
v 239.59869412 109.00050920 175.00000000
v 239.87939014 102.50105112 175.00000000
v 239.90104636 104.57877064 175.00000000
v 240.90289760 96.01545902 175.00000000
v 241.11459342 109.29711327 175.00000000
v 241.54643336 102.36144882 175.00000000
v 241.73948781 147.11598710 175.00000000
v 242.17358754 109.50431831 175.00000000
v 247.88508203 74.62416765 274.23367453
v 248.28092537 95.52465001 175.00000000
v 249.33407010 95.53119129 175.00000000
v 251.81598719 68.36570097 304.00771035
v 254.46332936 111.90895526 175.00000000
v 257.95625242 95.58474527 175.00000000
v 259.80816010 306.43880000 1981.73040533
v 261.75055211 148.23416535 175.00000000
v 262.46259705 98.35671713 175.00000000
v 265.99685517 111.03470702 175.00000000
v 270.10436043 291.24123426 2032.01502838
v 277.54273258 95.91577838 175.00000000
v 278.44275348 147.82979200 175.00000000
v 278.90039965 95.51728590 175.93506247
v 279.22403082 96.46496596 175.00000000
v 281.65437338 97.25882507 175.00000000
v 285.31278359 109.57054794 175.00000000
v 285.49717312 146.44461148 175.00000000
v 285.50684077 95.75586713 175.00000000
v 285.60019952 98.56915576 175.00000000
v 285.87782611 106.93520401 175.00000000
v 286.00853289 115.98546824 175.00000000
v 286.05397915 142.74695699 175.00000000
v 287.36879811 95.70109837 178.80354729
v 288.00323131 94.67966182 180.16745818
v 295.25319633 597.48154209 4406.65841659
v 295.25319633 2201.79154209 4406.65841659
v 296.12516449 2238.59699449 4371.11368020
v 321.15181043 215.89334356 2281.32076244
v 342.71676478 166.22117530 2269.63198390
v 373.92001369 2353.91356626 4396.07944582
v 393.63100000 -186.12218587 2143.28140971
v 393.63100000 46.04410753 2222.99993430
v 414.83673166 485.14359166 4399.82295914
v 456.06439956 2450.05370307 4409.28298444
v 463.40201210 -203.95976822 1599.56917713
v 464.63022944 -203.21205369 1622.36046854
v 467.09377068 -137.08590103 2091.90624319
v 468.93283625 -200.59271138 1702.20135871
v 487.72851449 -188.52475607 2055.08371789
v 502.99294688 433.05579867 4410.33944171
v 714.49300000 -628.94437385 1996.23842758
v 723.02004229 1538.80200000 1952.15186132
v 724.54622667 -653.27800000 2456.14191312
v 733.50035746 -653.27800000 1924.03167067
v 809.19591978 1524.56229689 1919.56100000
v 895.48973112 -652.81027492 1919.56100000
v 928.93955336 -653.27800000 2468.71434254
v 1031.11862286 1536.96289374 1919.56100000
v 1097.40819633 1399.63654209 4427.84741659
v 1139.99628135 -653.27800000 2469.88524062
v 1258.21939956 1647.89870307 4430.47198444
v 1305.14794688 1235.21079867 4431.52844171
v 1445.77813130 1510.38335009 4433.68158622
v 2060.37439956 2450.05370307 4409.28298444
v 2107.30294688 433.05579867 4410.33944171
v 2152.83591568 2394.77230221 4400.35743197
v 2195.36038885 524.03260117 4407.58532799
v 2247.93313130 708.22835009 4412.49258622
v 2247.93313130 2312.53835009 4412.49258622
v 2260.58379457 622.93696087 4375.81084311
v 2260.58379457 2227.24696087 4375.81084311
v 2337.81035746 -653.27800000 1924.03167067
v 2499.79973112 -652.81027492 1919.56100000
v 2634.48001119 -653.27800000 1930.49769309
v 2635.42862286 1536.96289374 1919.56100000
v 2744.30628135 -653.27800000 2469.88524062
v 2774.88248740 -653.27800000 1937.35980202
v 2782.13985284 -653.27800000 2434.14709193
v 2810.56390426 -647.55801773 1919.56100000
v 2819.15609875 -653.27800000 2398.30953804
v 2820.54513609 1532.47839326 1919.56100000
v 2855.07971214 1538.80200000 2320.74422388
v 2855.36705850 -653.27800000 2362.37962014
v 2856.16200079 -632.66362995 1919.56100000
v 2890.78456839 -653.27800000 2326.36403036
v 2890.78456839 951.03200000 2326.36403036
v 2891.55876813 -653.27800000 1970.68915640
v 2892.13862443 -653.27800000 2138.76557806
v 2898.77864986 1517.11674137 1919.56100000
v 2902.67148278 -617.21875235 1919.56100000
v 2904.44962976 -424.98515727 1919.56100000
v 2904.95362880 -128.20024694 1919.56100000
v 2904.95362880 1476.10975306 1919.56100000
f 3 1 2
f 1 8 2
f 1 3 6
f 1 6 25
f 8 1 36
f 26 1 25
f 26 27 1
f 1 27 36
f 2 4 3
f 10 4 2
f 2 8 9
f 2 9 94
f 2 89 10
f 94 89 2
f 4 5 3
f 3 5 7
f 6 3 7
f 5 4 13
f 86 4 10
f 13 4 64
f 64 4 68
f 68 4 86
f 13 7 5
f 23 6 7
f 23 25 6
f 19 7 13
f 20 7 19
f 21 7 20
f 23 7 21
f 47 9 8
f 8 36 38
f 8 38 46
f 46 47 8
f 47 47 8
f 47 58 9
f 58 61 9
f 61 93 9
f 94 9 93
f 87 86 10
f 87 10 90
f 10 89 90
f 11 12 20
f 11 84 12
f 11 16 17
f 18 16 11
f 11 17 22
f 19 18 11
f 20 19 11
f 11 22 84
f 14 34 12
f 14 12 85
f 20 12 21
f 23 21 12
f 25 23 12
f 26 25 12
f 26 26 12
f 12 28 26
f 29 28 12
f 12 31 29
f 34 31 12
f 12 84 85
f 13 17 16
f 13 16 18
f 13 22 17
f 18 19 13
f 13 24 22
f 24 13 64
f 15 34 14
f 92 15 14
f 85 88 14
f 14 88 92
f 34 15 92
f 22 24 83
f 22 83 84
f 64 83 24
f 26 26 27
f 30 27 26
f 30 26 28
f 27 30 30
f 27 30 30
f 27 30 32
f 32 35 27
f 35 36 27
f 28 29 30
f 30 28 30
f 30 29 31
f 30 30 30
f 30 30 30
f 30 32 30
f 30 31 28
f 30 28 30
f 30 30 30
f 30 30 30
f 30 30 30
f 30 30 30
f 30 30 30
f 30 35 32
f 30 30 30
f 30 30 30
f 30 30 30
f 30 30 33
f 30 33 33
f 30 33 32
f 32 35 30
f 28 31 37
f 31 34 56
f 56 37 31
f 30 28 37
f 30 37 30
f 30 44 30
f 37 44 30
f 30 50 30
f 44 50 30
f 30 54 30
f 30 50 54
f 30 52 30
f 57 52 30
f 54 57 30
f 42 30 30
f 30 52 42
f 41 30 30
f 30 42 41
f 30 30 39
f 30 41 39
f 33 30 39
f 30 39 39
f 33 33 32
f 32 33 39
f 32 33 32
f 32 35 35
f 32 40 35
f 32 32 32
f 32 32 32
f 32 32 32
f 40 32 32
f 56 34 100
f 92 100 34
f 35 35 36
f 48 36 35
f 35 40 48
f 32 32 39
f 38 36 36
f 36 36 43
f 43 36 53
f 36 48 53
f 37 56 44
f 32 39 32
f 39 32 39
f 32 41 32
f 41 32 39
f 36 38 36
f 46 38 36
f 32 45 40
f 45 32 41
f 36 36 43
f 43 53 36
f 36 47 46
f 99 47 36
f 53 53 36
f 53 60 36
f 102 36 60
f 99 36 102
f 39 39 39
f 53 40 45
f 40 53 48
f 39 49 39
f 39 49 41
f 49 39 41
f 41 49 45
f 49 41 49
f 49 41 42
f 41 49 49
f 42 51 49
f 51 42 52
f 53 43 53
f 44 65 50
f 56 65 44
f 66 45 49
f 53 45 59
f 59 45 60
f 60 45 66
f 47 47 99
f 58 47 99
f 53 53 48
f 49 49 49
f 49 51 49
f 49 51 51
f 49 51 66
f 50 70 54
f 70 50 65
f 51 52 67
f 55 51 51
f 51 74 55
f 74 51 67
f 57 62 52
f 62 67 52
f 73 51 55
f 51 73 66
f 53 53 59
f 54 75 57
f 70 75 54
f 53 53 53
f 53 53 53
f 53 60 53
f 73 55 77
f 78 55 74
f 55 78 77
f 53 53 53
f 53 59 53
f 53 60 53
f 59 60 53
f 106 65 56
f 100 103 56
f 56 103 106
f 80 62 57
f 75 80 57
f 99 61 58
f 59 60 60
f 63 60 60
f 60 66 63
f 60 63 71
f 60 71 127
f 60 104 102
f 121 104 60
f 127 121 60
f 101 93 61
f 101 61 99
f 62 80 67
f 69 63 66
f 69 76 63
f 71 63 76
f 68 83 64
f 129 70 65
f 106 123 65
f 65 123 129
f 66 72 69
f 66 73 72
f 74 67 79
f 80 79 67
f 86 83 68
f 72 76 69
f 75 70 129
f 71 76 82
f 127 71 82
f 72 73 76
f 76 73 77
f 77 73 77
f 74 79 78
f 75 141 80
f 75 129 137
f 137 141 75
f 76 77 81
f 76 81 81
f 76 81 81
f 76 81 81
f 81 82 76
f 77 77 77
f 81 77 77
f 77 78 77
f 78 79 77
f 139 77 79
f 81 77 138
f 138 77 139
f 139 79 80
f 139 80 140
f 140 80 141
f 138 81 81
f 81 132 81
f 138 132 81
f 127 81 81
f 81 132 127
f 127 82 81
f 107 84 83
f 87 83 86
f 90 83 87
f 95 83 90
f 91 98 83
f 91 83 101
f 97 83 95
f 101 83 97
f 83 98 107
f 85 84 88
f 88 84 92
f 92 84 109
f 84 107 109
f 90 89 95
f 94 96 89
f 95 89 97
f 97 89 96
f 101 98 91
f 106 100 92
f 123 106 92
f 109 112 92
f 92 112 123
f 101 94 93
f 101 96 94
f 101 97 96
f 105 98 101
f 98 105 108
f 98 110 107
f 113 98 108
f 110 98 113
f 99 102 101
f 100 106 103
f 101 102 122
f 122 105 101
f 102 104 120
f 102 120 122
f 120 104 121
f 122 108 105
f 109 107 110
f 108 124 113
f 124 108 122
f 110 111 109
f 109 111 117
f 117 112 109
f 116 111 110
f 116 110 113
f 117 111 116
f 114 112 117
f 137 112 114
f 112 129 123
f 129 112 137
f 113 115 116
f 113 133 115
f 113 124 126
f 126 128 113
f 113 128 131
f 131 133 113
f 114 117 137
f 116 115 118
f 133 118 115
f 116 119 117
f 116 118 119
f 119 134 117
f 117 134 130
f 137 117 130
f 134 119 118
f 118 133 134
f 122 120 121
f 121 125 122
f 125 121 127
f 122 126 124
f 125 135 122
f 128 126 122
f 122 131 128
f 133 131 122
f 122 136 133
f 135 136 122
f 135 125 127
f 132 135 127
f 141 130 134
f 137 130 141
f 138 135 132
f 134 133 141
f 136 138 133
f 133 138 139
f 140 133 139
f 141 133 140
f 136 135 138
