# Supplementary material for: Viewpoint Planning for Range Sensors Using Feature Cluster Constrained Spaces for Robot Vision Systems
Source: Sensors (Basel). 2023 Sep 18;23(18):7964. doi: 10.3390/s23187964 (PMC10537344; doi:10.3390/s23187964)
Supplement: Supplementary file 1 [file sensors-23-07964-s001.zip › Academic Example Synthetic/7_Strategy/G1/c-spaces/gcs-6_occl_G1_s2.obj]

# https://github.com/mikedh/trimesh
v -34.18500000 -189.08597183 2043.75556104
v -34.18500000 -181.10966955 1626.14470955
v -34.18500000 -126.12849182 2148.86815326
v -34.18500000 220.90585987 1764.18406228
v -34.18500000 275.88703761 2286.90750599
v -34.18500000 382.47021615 1990.54719387
v -33.47471736 -184.51522258 1599.56917713
v -33.47471736 217.50030685 1737.60852986
v -30.60595385 3.88137452 1599.56917713
v -30.60595385 405.89690394 1737.60852986
v -4.07512319 -202.89709922 1599.56917713
v 115.64417135 -204.84331023 1599.56917713
v 179.72300000 67.19738292 2237.79897613
v 191.61479970 211.55181165 399.65414024
v 199.35089150 264.62682345 902.61670274
v 211.05631511 188.80124388 540.01806458
v 212.19394168 445.77437564 1737.60852986
v 214.39159006 433.23407475 1880.48879653
v 216.55789301 382.67891376 2021.33113782
v 219.47059357 134.29509676 279.36915389
v 221.08270226 375.64204535 2041.46351923
v 221.94072807 127.08374213 243.84503705
v 225.98652918 116.27356734 217.43093113
v 227.16654117 113.43409409 209.92232303
v 228.43798672 112.10006758 202.42437787
v 233.20000000 118.40151224 175.08588301
v 233.20000000 136.76308089 175.13439769
v 233.20000000 148.35666597 175.73346539
v 233.21896373 102.62662652 175.69024118
v 233.22540277 104.61093376 175.00000000
v 233.26404713 97.23630768 175.00000000
v 233.40028081 128.20374175 175.00000000
v 233.52272734 114.22427856 175.00000000
v 233.76926424 101.44178354 175.00000000
v 233.99755062 143.11648747 175.00000000
v 234.36902274 145.86705742 175.00000000
v 234.57387354 96.15910778 175.82019808
v 234.67065162 147.11257649 175.00000000
v 234.67892420 97.20029949 175.00000000
v 234.71007945 114.41928936 175.00000000
v 235.30672342 93.03951268 187.00970972
v 235.41442602 94.02904895 182.33952713
v 235.64341283 95.03727412 177.57200793
v 235.91504750 95.57878950 175.00000000
v 236.60807566 90.44443788 199.13603850
v 237.56791679 88.97119850 206.00329717
v 238.01649713 147.68811374 175.00000000
v 238.96514642 115.11814185 175.00000000
v 239.19856216 86.46835622 217.66987738
v 241.36104145 83.14921357 233.14150511
v 241.39435463 148.25909375 175.00000000
v 241.55882259 95.48704174 175.00000000
v 242.51503899 340.92864663 2126.87471981
v 243.65289637 95.45299952 175.00000000
v 244.25813741 338.10539542 2133.82123857
v 244.62617839 148.25117141 175.00000000
v 246.36340870 95.40086485 175.03802603
v 248.44435596 95.40000000 175.03914182
v 249.02532340 71.38952482 288.93727337
v 253.31312865 634.84559115 4410.97541529
v 253.31312865 2239.15559115 4410.97541529
v 261.04390838 118.74435925 175.00000000
v 261.80054466 95.44659932 175.00000000
v 262.12891568 118.92256092 175.00000000
v 264.34559395 95.40000000 175.04304107
v 273.53030203 148.09573679 175.00000000
v 281.92802392 95.50435616 175.00000000
v 282.67226120 275.88703761 2286.90750599
v 282.67738307 96.74770621 175.00000000
v 283.45305460 95.95901285 175.00000000
v 284.00506106 147.74149678 175.00000000
v 284.47827291 95.84819710 175.00000000
v 284.71345939 122.63184795 175.00000000
v 284.99238014 97.24013806 175.00000000
v 285.72752785 96.01711513 175.00000000
v 285.89642915 98.49542542 175.00000000
v 286.01861166 138.35288654 175.00000000
v 286.03823676 115.06001932 175.00000000
v 286.05786175 117.35242033 175.00000000
v 286.18577256 132.29372520 175.00000000
v 316.26473196 200.40814125 2269.14592772
v 341.87423260 2332.81689851 4406.40879803
v 393.63100000 -189.08597183 2043.75556104
v 393.63100000 -126.12849182 2148.86815326
v 393.63100000 22.64320543 2199.95162464
v 443.41834625 -97.61641214 2113.22993314
v 458.64156029 -134.38756055 2086.71349933
v 459.91370049 -204.84331023 1599.56917713
v 470.24760754 -197.14364045 1816.61652299
v 477.58678118 -190.55206765 1978.84777399
v 477.69205347 -191.36276972 1974.66006738
v 478.89382935 2478.62823801 4414.70289496
v 490.73878575 424.76682149 4406.59870214
v 714.49300000 -649.69788455 2041.51713245
v 714.49300000 -643.54246526 1966.01039903
v 714.49300000 1538.32142557 1927.69513118
v 717.76085072 -653.27800000 2405.42898709
v 729.17555248 -653.27800000 1964.18885766
v 733.43946702 -645.18020696 1919.56100000
v 759.92273554 -653.27800000 1936.28386445
v 805.36839290 1537.23934973 1919.56100000
v 811.02542074 -652.68339685 1919.56100000
v 815.28182048 -653.27800000 2462.86601750
v 861.28592773 -653.27800000 1919.98962251
v 1055.46812865 1437.00059115 4432.16441529
v 1161.76498294 -653.27800000 2463.44371893
v 1281.04882935 1676.47323801 4435.89189496
v 1292.89378575 1226.92182149 4427.78770214
v 2083.20382935 874.31823801 4414.70289496
v 2083.20382935 2478.62823801 4414.70289496
v 2095.04878575 424.76682149 4406.59870214
v 2243.84737850 577.51512173 4402.87256299
v 2301.02736754 638.00583137 4399.74924167
v 2301.02736754 2242.31583137 4399.74924167
v 2409.67839290 1537.23934973 1919.56100000
v 2445.51931837 1537.15149098 1919.56100000
v 2465.59592773 -653.27800000 1919.98962251
v 2664.20763694 -653.27800000 1920.03832545
v 2756.37261498 -653.27800000 1921.52490028
v 2766.06604952 1535.42772095 1919.56100000
v 2766.07498294 -653.27800000 2463.44371893
v 2816.15891877 -653.27800000 2397.28768423
v 2848.88405030 -653.27800000 2354.01166338
v 2867.18667315 -653.27800000 1941.74451750
v 2876.69767362 -65.50800000 2331.91499936
v 2876.69767362 1538.80200000 2331.91499936
v 2880.70446057 -653.27800000 2311.05279768
v 2880.70446057 951.03200000 2311.05279768
v 2881.78347347 -652.84790095 1919.56100000
v 2882.23112713 1531.49919931 1919.56100000
v 2891.11149069 -651.93338593 1919.56100000
v 2901.33328386 -646.43419319 1919.56100000
v 2902.73976539 -653.27800000 2076.34817262
v 2902.73976539 951.03200000 2076.34817262
v 2903.00642082 -642.30928799 1919.56100000
v 2904.56140336 1427.37951170 1919.56100000
v 2906.41521769 -244.12658758 1919.56100000
v 2906.41521769 1360.18341242 1919.56100000
f 4 2 1
f 7 1 2
f 4 1 3
f 3 1 83
f 1 7 11
f 11 12 1
f 83 1 12
f 7 2 4
f 3 5 4
f 13 5 3
f 3 84 13
f 83 84 3
f 5 6 4
f 4 6 10
f 4 8 7
f 10 8 4
f 6 5 21
f 68 5 13
f 21 5 53
f 53 5 55
f 55 5 68
f 18 10 6
f 6 19 18
f 19 6 21
f 7 8 9
f 7 9 31
f 11 7 44
f 7 31 37
f 37 7 37
f 7 37 37
f 7 37 44
f 9 8 10
f 10 22 9
f 22 23 9
f 23 24 9
f 24 25 9
f 31 9 25
f 16 10 15
f 15 10 17
f 16 20 10
f 18 17 10
f 20 22 10
f 22 22 10
f 50 12 11
f 11 41 41
f 11 42 41
f 45 11 41
f 11 42 42
f 11 42 42
f 11 43 42
f 11 44 43
f 11 45 46
f 11 46 49
f 49 50 11
f 50 59 12
f 59 88 12
f 12 88 83
f 81 68 13
f 81 13 85
f 13 84 85
f 16 15 14
f 14 15 17
f 20 16 14
f 14 17 61
f 22 20 14
f 22 22 14
f 23 22 14
f 24 23 14
f 25 24 14
f 30 25 14
f 14 27 26
f 26 30 14
f 28 27 14
f 14 61 28
f 18 60 17
f 17 60 61
f 19 60 18
f 21 60 19
f 53 60 21
f 30 29 25
f 29 31 25
f 27 30 26
f 27 28 35
f 32 30 27
f 27 27 32
f 35 27 27
f 36 35 28
f 28 38 36
f 47 38 28
f 28 51 47
f 51 28 96
f 61 96 28
f 29 30 30
f 31 29 30
f 30 33 30
f 30 32 36
f 30 36 33
f 30 34 31
f 31 34 39
f 37 31 37
f 37 31 37
f 37 31 39
f 33 34 30
f 36 32 27
f 27 35 36
f 33 33 34
f 33 33 33
f 33 33 36
f 39 34 33
f 33 33 40
f 39 33 40
f 40 33 36
f 40 40 33
f 38 47 36
f 48 40 36
f 36 47 51
f 36 62 48
f 36 51 56
f 56 66 36
f 36 62 62
f 62 36 64
f 64 36 64
f 64 36 80
f 36 66 71
f 71 77 36
f 36 77 80
f 37 37 37
f 37 37 37
f 37 37 37
f 40 39 39
f 39 37 39
f 62 40 40
f 62 40 48
f 69 39 40
f 69 40 62
f 37 37 37
f 39 37 37
f 37 37 37
f 39 44 37
f 70 44 39
f 39 69 70
f 37 37 37
f 37 37 44
f 37 37 37
f 37 37 37
f 37 37 44
f 37 37 44
f 41 41 95
f 95 41 42
f 94 45 41
f 41 95 94
f 42 95 42
f 42 42 99
f 98 95 42
f 42 99 98
f 42 43 99
f 43 44 43
f 102 43 43
f 99 43 102
f 43 44 52
f 43 52 52
f 102 43 52
f 52 44 57
f 57 44 70
f 70 44 70
f 46 45 94
f 97 49 46
f 46 94 97
f 97 50 49
f 97 59 50
f 51 116 56
f 96 101 51
f 51 101 115
f 115 116 51
f 52 52 52
f 54 52 52
f 54 52 57
f 52 54 52
f 54 57 52
f 52 57 57
f 52 57 102
f 60 53 55
f 57 54 57
f 60 55 68
f 116 66 56
f 57 57 57
f 57 57 57
f 102 57 57
f 57 57 57
f 57 57 104
f 102 57 104
f 57 57 57
f 117 57 57
f 57 117 104
f 57 57 57
f 117 57 57
f 57 57 57
f 117 57 57
f 57 57 57
f 57 58 57
f 57 58 58
f 57 63 58
f 57 67 63
f 70 67 57
f 70 57 70
f 65 57 57
f 117 57 65
f 57 58 65
f 58 65 58
f 59 97 88
f 70 58 63
f 70 65 58
f 105 61 60
f 60 68 81
f 60 81 85
f 86 60 85
f 87 60 86
f 87 97 60
f 60 97 93
f 60 93 108
f 108 105 60
f 82 61 92
f 82 96 61
f 92 61 105
f 62 62 69
f 70 62 64
f 62 70 69
f 63 67 67
f 67 70 63
f 74 64 64
f 64 74 70
f 74 64 73
f 64 80 73
f 74 74 64
f 118 65 70
f 118 117 65
f 130 71 66
f 120 66 116
f 66 120 130
f 67 67 70
f 70 70 67
f 70 70 67
f 69 70 70
f 70 70 70
f 70 70 70
f 70 70 70
f 70 70 70
f 70 70 70
f 70 70 70
f 70 72 70
f 72 70 70
f 72 72 70
f 129 70 72
f 70 129 118
f 77 71 130
f 70 70 72
f 70 74 72
f 70 70 72
f 70 70 72
f 72 72 70
f 72 72 72
f 74 74 73
f 78 74 73
f 79 78 73
f 79 73 80
f 72 72 75
f 131 72 75
f 131 129 72
f 74 74 74
f 74 74 74
f 74 74 72
f 72 74 74
f 72 74 75
f 74 74 74
f 74 74 74
f 78 74 74
f 74 75 74
f 75 75 74
f 75 74 76
f 76 74 78
f 132 75 75
f 75 132 131
f 75 76 76
f 75 76 137
f 135 132 75
f 137 135 75
f 78 76 76
f 76 76 76
f 77 138 80
f 130 136 77
f 136 138 77
f 79 78 79
f 79 76 78
f 79 79 79
f 79 79 80
f 79 76 79
f 79 79 79
f 79 79 79
f 79 79 79
f 79 76 76
f 79 79 80
f 79 79 80
f 79 80 79
f 76 79 80
f 76 80 137
f 137 80 138
f 92 96 82
f 83 87 84
f 83 90 87
f 83 88 89
f 83 89 91
f 91 90 83
f 85 84 86
f 84 87 86
f 90 97 87
f 97 89 88
f 97 91 89
f 97 90 91
f 101 96 92
f 92 110 101
f 105 107 92
f 107 110 92
f 103 93 97
f 93 103 106
f 111 93 106
f 108 93 111
f 98 94 95
f 94 98 97
f 97 98 106
f 106 103 97
f 98 99 100
f 98 100 106
f 102 100 99
f 104 100 102
f 106 100 104
f 110 115 101
f 104 117 106
f 107 105 108
f 106 121 111
f 106 117 118
f 118 119 106
f 106 119 124
f 106 122 121
f 123 122 106
f 127 123 106
f 106 124 133
f 106 133 127
f 107 108 109
f 110 107 109
f 109 108 111
f 114 110 109
f 112 109 111
f 113 109 112
f 109 113 114
f 110 114 130
f 116 115 110
f 110 120 116
f 120 110 130
f 111 121 112
f 112 121 113
f 114 113 125
f 113 121 122
f 122 123 113
f 127 113 123
f 125 113 127
f 125 126 114
f 130 114 126
f 118 129 119
f 129 124 119
f 124 129 133
f 125 128 126
f 127 128 125
f 134 126 128
f 126 136 130
f 138 126 134
f 136 126 138
f 127 133 128
f 128 133 134
f 131 133 129
f 132 133 131
f 132 135 133
f 134 133 138
f 137 133 135
f 138 133 137
