# Supplementary material for: Viewpoint Planning for Range Sensors Using Feature Cluster Constrained Spaces for Robot Vision Systems
Source: Sensors (Basel). 2023 Sep 18;23(18):7964. doi: 10.3390/s23187964 (PMC10537344; doi:10.3390/s23187964)
Supplement: Supplementary file 1 [file sensors-23-07964-s001.zip › Academic Example Synthetic/7_Strategy/G1/c-spaces/gcs_G1_s1.obj]

# https://github.com/mikedh/trimesh
v -119.37551991 72.47454098 777.40354805
v -90.47243599 34.13764735 770.64371815
v -90.45208620 34.81218141 770.76265673
v -90.41493170 36.04374126 770.97981400
v -90.40389531 30.16599651 769.94340883
v -90.37699742 37.30114854 771.20152887
v -90.30333603 24.33899915 768.91595180
v -90.20917908 42.17620328 772.06113270
v -90.10800971 45.11513246 772.57934530
v -89.62725829 61.04716405 775.38859282
v -89.60420741 61.81106669 775.52328949
v -89.42222044 67.84208837 776.58672153
v -89.41024552 68.23893537 776.65669637
v -89.14507191 77.02674994 778.20622545
v -89.10268003 -45.23408765 756.64833730
v -89.06640287 -47.33620002 756.27767811
v -88.99852118 -51.26966516 755.58410195
v -88.54022753 -51.54113849 755.53623387
v -87.82299342 -51.96599696 755.46131985
v -87.39200166 -52.22129784 755.41630341
v -83.57560478 72.13851036 745.69674443
v -83.24801434 -45.19550453 724.87242490
v -83.24191729 71.84563774 743.74898048
v -83.01065774 -40.45510302 723.97586497
v -82.88271510 -37.89987825 723.49259111
v -82.49497741 -45.24594086 723.53721071
v -82.48516090 71.18144376 739.33172532
v -81.50851476 -45.31201140 721.78810799
v -80.79286524 -45.35994362 720.51918563
v -79.57632722 28.13412245 711.00347194
v -79.20996835 35.45091138 709.61963562
v -79.03651092 38.91514132 708.96444011
v -78.93461586 39.77857206 708.69673074
v -78.74791257 41.36064443 708.20620429
v -78.61920509 42.45127627 707.86805051
v -77.83259571 48.79321486 705.83375014
v -77.52757953 51.25236923 705.04492846
v -75.86126864 65.36775071 700.66746989
v -75.78160369 -59.09879544 754.20361481
v -75.24656325 -59.41573025 754.14773064
v -74.78459245 -59.42296932 754.14645419
v -73.46779262 -59.44360354 754.14281582
v -72.36451042 -59.46089194 754.13976741
v -71.76795757 -59.47023991 754.13811911
v -71.69341033 -234.62613215 723.25340403
v -71.06210718 -59.48130056 754.13616882
v -70.03269506 -59.49743142 754.13332451
v -68.81979212 -59.51643758 754.12997321
v -67.42293546 -59.53832629 754.12611364
v -65.78703666 -59.56396078 754.12159359
v -65.72907020 -46.36887491 693.80948238
v -64.80592584 -46.43070456 692.17264970
v -63.97853004 -46.12509442 690.66948125
v -62.32459171 -45.51418930 687.66469448
v -60.31124749 -44.77053262 684.00695833
v -59.56706275 -44.49565763 682.65496328
v -58.25354464 -44.01049146 680.26863378
v -56.97778890 -43.53927333 677.95090895
v -54.67134098 -42.68735472 673.76067765
v -52.95673031 -42.05403943 670.64566464
v -49.74519065 -40.86781260 664.81111105
v -20.60392555 -60.27197891 753.99675087
v -16.03646338 -60.27630443 753.99598816
v -12.04918891 -60.27630443 753.99598816
v -5.14480781 -24.39404104 583.78351952
v 4.73501553 -20.61606932 565.82151048
v 7.63824044 -19.50356901 560.54307068
v 43.44132315 -5.78401860 495.44841793
v 62.37537772 1.47141016 461.02384847
v 67.26557040 -10.20421528 453.48799951
v 70.04347730 -16.83663298 449.20720974
v 70.65919894 -17.80447461 448.20814427
v 73.16390782 -21.74158084 444.14402185
v 73.78929021 -22.72460803 443.12928092
v 73.97904281 -23.02287667 442.82138974
v 74.44585104 -23.75664403 442.06395009
v 74.58683549 -23.97825492 441.83518974
v 75.31463745 -25.12227354 440.65426357
v 78.70532156 -30.45202809 435.15256417
v 80.53015514 -42.20502368 433.08019358
v 82.28791577 -36.06310652 434.16317948
v 82.81620605 -36.89051761 434.01728456
v 84.00742603 -38.34015920 433.76167359
v 84.35019636 -38.79407106 433.68163666
v 84.46586554 -38.94724538 433.65462789
v 84.47670072 -38.96159381 433.65209788
v 84.48958190 -38.97727028 433.64933369
v 84.55254622 -39.05389822 433.63582212
v 86.41379164 -41.31904466 433.23641562
v 87.40671455 -42.77399652 436.04781001
v 87.67990043 -60.27630443 753.99598816
v 91.73351178 -48.54677818 447.31400751
v 95.08927035 -60.27630443 753.99598816
v 98.64147062 -57.19610997 464.31651056
v 98.88925721 -60.27630443 753.99598816
v 100.63493049 -59.66239644 469.17146314
v 108.35556269 -69.10544214 487.78568714
v 109.51631706 -60.27630443 753.99598816
v 111.34972240 -72.76906381 495.00710369
v 112.58236785 -74.27731555 497.98004003
v 113.35342021 -68.82544127 752.48854441
v 125.66028897 -96.24537266 747.65366985
v 127.63411386 -84.51446326 520.08354026
v 135.30106140 -117.72519207 743.86619747
v 137.37093764 -91.13677161 534.38207323
v 137.57188392 -121.28176658 743.23907732
v 138.69009248 -123.03311086 742.93026801
v 138.96686844 -123.46659887 742.85383237
v 139.57314119 -124.41614652 742.68640147
v 139.77908704 -124.73870003 742.62952657
v 140.09936437 -92.99245715 538.38876991
v 140.23096748 -125.44643762 742.50473332
v 140.55096970 -125.94762683 742.41636012
v 143.96998866 -95.62498580 544.07278457
v 150.40307094 -100.00031963 553.51977069
v 152.81453560 -101.24962563 556.38265266
v 155.73130239 -102.76071318 559.84542745
v 160.92030329 -157.85018720 736.79107698
v 161.09553830 -158.12464122 736.74268333
v 161.49066850 -158.60549042 736.65789662
v 162.69756873 -160.20372188 736.37608525
v 168.24625671 -166.95650720 735.18538679
v 168.66462615 -167.30280633 735.12432490
v 170.36491678 -168.43287591 734.92506311
v 173.13076487 -111.51296719 580.04744456
v 173.20320651 -170.31929744 734.59243603
v 173.72001515 -170.66278562 734.53186979
v 173.94157674 -170.80392612 734.50698291
v 175.14907203 -112.53892685 582.40943963
v 178.93095434 -173.85917630 733.96825977
v 179.26760140 -174.06563291 733.93185590
v 179.98646012 -174.50648968 733.85412094
v 180.84770664 -174.58432648 733.84039621
v 186.33728501 -175.08045761 733.75291489
v 201.51790616 -125.30128043 612.15475542
v 203.97055239 -176.67409783 733.47191307
v 204.53270843 -176.72490376 733.46295461
v 207.74392809 -177.01512387 733.41178097
v 209.11699987 -177.13921785 733.38989985
v 211.40914712 -177.17031177 733.38441715
v 212.17289386 -177.18067230 733.38259031
v 224.71454437 -177.27631618 733.36572571
v 227.81025679 -177.29992440 733.36156294
v 228.34441030 -177.30517664 733.36063683
v 236.43496724 -177.30517664 733.36063683
v 308.96533768 -177.30517664 733.36063683
f 1 2 3
f 1 5 2
f 1 3 4
f 1 4 6
f 1 7 5
f 1 6 8
f 1 15 7
f 1 8 9
f 1 9 10
f 1 10 11
f 1 11 12
f 12 13 1
f 13 14 1
f 14 21 1
f 1 16 15
f 1 17 16
f 1 45 17
f 21 23 1
f 24 22 1
f 22 45 1
f 23 27 1
f 25 24 1
f 30 25 1
f 27 38 1
f 31 30 1
f 1 32 31
f 1 33 32
f 1 34 33
f 1 35 34
f 1 36 35
f 1 37 36
f 1 38 37
f 3 2 32
f 2 5 31
f 32 2 31
f 4 3 33
f 33 3 32
f 4 34 6
f 34 4 33
f 30 5 7
f 30 31 5
f 8 6 35
f 6 34 35
f 25 7 15
f 25 30 7
f 8 36 9
f 36 8 35
f 10 9 21
f 21 9 23
f 23 9 27
f 27 9 37
f 9 36 37
f 11 10 21
f 12 11 21
f 21 13 12
f 14 13 21
f 24 15 16
f 24 25 15
f 22 16 17
f 22 24 16
f 18 22 17
f 17 45 18
f 26 18 19
f 18 45 19
f 18 26 22
f 20 28 19
f 19 45 20
f 28 26 19
f 20 29 28
f 29 20 39
f 20 45 39
f 26 45 22
f 26 28 45
f 27 37 38
f 28 29 45
f 51 29 39
f 51 45 29
f 39 45 40
f 51 39 40
f 40 45 41
f 52 40 41
f 52 51 40
f 41 45 42
f 41 42 53
f 53 52 41
f 43 42 45
f 42 43 54
f 53 42 54
f 43 45 44
f 55 43 44
f 54 43 55
f 44 45 46
f 46 56 44
f 56 55 44
f 46 45 47
f 47 45 48
f 48 45 49
f 49 45 50
f 50 45 62
f 52 45 51
f 53 45 52
f 54 45 53
f 55 45 54
f 56 45 55
f 57 45 56
f 58 45 57
f 59 45 58
f 60 45 59
f 61 45 60
f 65 45 61
f 62 45 63
f 63 45 64
f 64 45 91
f 66 45 65
f 67 45 66
f 68 45 67
f 68 80 45
f 80 96 45
f 45 93 91
f 45 95 93
f 45 101 95
f 45 96 97
f 97 99 45
f 99 100 45
f 100 103 45
f 101 45 102
f 102 45 104
f 45 103 105
f 104 45 106
f 45 105 111
f 106 45 107
f 107 45 108
f 109 108 45
f 110 109 45
f 110 45 112
f 45 111 114
f 112 45 113
f 113 45 118
f 45 114 115
f 45 115 116
f 45 116 117
f 45 117 125
f 118 45 119
f 119 45 120
f 120 45 121
f 121 45 122
f 122 45 123
f 123 45 124
f 45 126 124
f 45 125 129
f 127 126 45
f 128 127 45
f 130 128 45
f 45 129 135
f 131 130 45
f 132 131 45
f 133 132 45
f 134 133 45
f 136 134 45
f 45 135 146
f 137 136 45
f 138 137 45
f 139 138 45
f 140 139 45
f 141 140 45
f 142 141 45
f 142 45 144
f 144 45 145
f 145 45 146
f 57 46 47
f 46 57 56
f 48 58 47
f 58 57 47
f 49 59 48
f 48 59 58
f 49 50 60
f 49 60 59
f 60 50 61
f 50 62 61
f 61 62 65
f 62 63 65
f 64 66 63
f 65 63 66
f 64 67 66
f 64 91 67
f 68 67 98
f 67 91 93
f 95 67 93
f 98 67 95
f 68 69 70
f 68 98 69
f 68 70 71
f 68 71 80
f 69 98 70
f 70 102 71
f 98 101 70
f 70 101 102
f 71 72 80
f 72 71 104
f 102 104 71
f 72 73 80
f 106 73 72
f 72 104 106
f 73 74 80
f 74 73 107
f 107 73 106
f 74 75 80
f 75 74 108
f 74 107 108
f 75 76 80
f 76 75 109
f 75 108 109
f 76 77 80
f 77 76 110
f 76 109 110
f 78 80 77
f 112 78 77
f 112 77 110
f 79 80 78
f 79 78 81
f 78 113 81
f 112 113 78
f 79 81 80
f 81 82 80
f 82 83 80
f 83 84 80
f 84 85 80
f 85 86 80
f 86 87 80
f 87 88 80
f 88 89 80
f 80 89 90
f 80 90 92
f 80 92 94
f 80 94 96
f 82 81 118
f 113 118 81
f 82 119 83
f 119 82 118
f 120 84 83
f 83 119 120
f 120 85 84
f 86 85 120
f 86 90 87
f 86 121 90
f 121 86 120
f 87 90 88
f 88 90 89
f 90 122 92
f 121 122 90
f 94 92 123
f 92 122 123
f 127 96 94
f 94 123 124
f 94 124 126
f 94 126 127
f 95 101 98
f 96 128 97
f 127 128 96
f 99 97 130
f 97 128 130
f 131 100 99
f 131 99 130
f 132 103 100
f 131 132 100
f 132 105 103
f 111 105 136
f 133 105 132
f 134 105 133
f 136 105 134
f 114 111 137
f 137 111 136
f 114 138 115
f 138 114 137
f 139 116 115
f 115 138 139
f 140 117 116
f 139 140 116
f 141 125 117
f 140 141 117
f 129 125 143
f 142 125 141
f 143 125 142
f 144 135 129
f 144 129 143
f 144 145 135
f 145 146 135
f 143 142 144
