# Supplementary material for: Viewpoint Planning for Range Sensors Using Feature Cluster Constrained Spaces for Robot Vision Systems
Source: Sensors (Basel). 2023 Sep 18;23(18):7964. doi: 10.3390/s23187964 (PMC10537344; doi:10.3390/s23187964)
Supplement: Supplementary file 1 [file sensors-23-07964-s001.zip › Academic Example Synthetic/7_Strategy/G1/c-spaces/gcs_G1_s2.obj]

# https://github.com/mikedh/trimesh
v 94.60058297 106.59939865 775.14393987
v 123.50366689 68.26250502 768.38410998
v 123.52401668 68.93703909 768.50304856
v 123.56117118 70.16859893 768.72020582
v 123.57220757 64.29085419 767.68380066
v 123.59910546 71.42600621 768.94192069
v 123.67276685 58.46385682 766.65634362
v 123.76692380 76.30106095 769.80152453
v 123.86809317 79.23999013 770.31973713
v 124.34884459 95.17202172 773.12898465
v 124.37189547 95.93592437 773.26368132
v 124.55388244 101.96694605 774.32711335
v 124.56585736 102.36379304 774.39708819
v 124.83103097 111.15160761 775.94661728
v 124.87342286 -11.10922998 754.38872912
v 124.90970001 -13.21134234 754.01806993
v 124.97758170 -17.14480749 753.32449378
v 125.43587535 -17.41628082 753.27662570
v 126.15310946 -17.84113929 753.20171167
v 126.58410122 -18.09644016 753.15669523
v 130.40049810 106.26336803 743.43713625
v 130.72808854 -11.07064686 722.61281673
v 130.73418560 105.97049541 741.48937230
v 130.96544514 -6.33024535 721.71625680
v 131.09338778 -3.77502058 721.23298293
v 131.48112547 -11.12108319 721.27760254
v 131.49094198 105.30630143 737.07211715
v 132.46758813 -11.18715373 719.52849982
v 133.18323765 -11.23508595 718.25957746
v 134.39977566 62.25898013 708.74386377
v 134.76613453 69.57576905 707.36002744
v 134.93959196 73.03999900 706.70483194
v 135.04148702 73.90342973 706.43712256
v 135.22819031 75.48550211 705.94659612
v 135.35689780 76.57613394 705.60844233
v 136.14350717 82.91807254 703.57414196
v 136.44852335 85.37722690 702.78532028
v 138.11483424 99.49260839 698.40786172
v 138.19449919 -24.97393776 751.94400663
v 138.72953963 -25.29087258 751.88812246
v 139.19151043 -25.29811165 751.88684602
v 140.50831026 -25.31874586 751.88320765
v 141.61159246 -25.33603427 751.88015924
v 142.20814531 -25.34538223 751.87851094
v 142.28269255 -200.50127448 720.99379585
v 142.91399571 -25.35644289 751.87656064
v 143.94340783 -25.37257375 751.87371634
v 145.15631077 -25.39157991 751.87036504
v 146.55316742 -25.41346861 751.86650547
v 148.18906622 -25.43910310 751.86198542
v 148.24703268 -12.24401723 691.54987420
v 149.17017704 -12.30584689 689.91304152
v 149.99757284 -12.00023675 688.40987307
v 151.65151118 -11.38933162 685.40508631
v 153.66485539 -10.64567494 681.74735016
v 154.40904013 -10.37079996 680.39535510
v 155.72255824 -9.88563378 678.00902561
v 156.99831398 -9.41441566 675.69130077
v 159.30476190 -8.56249705 671.50106947
v 161.01937257 -7.92918176 668.38605646
v 164.23091223 -6.74295493 662.55150287
v 193.37217733 -26.14712124 751.73714269
v 197.93963950 -26.15144676 751.73637999
v 201.92691397 -26.15144676 751.73637999
v 208.83129508 9.73081663 581.52391135
v 218.71111842 13.50878835 563.56190231
v 221.61434332 14.62128866 558.28346250
v 257.41742603 28.34083907 493.18880975
v 276.35148061 35.59626784 458.76424029
v 281.24167328 23.92064239 451.22839133
v 284.01958018 17.28822469 446.94760156
v 284.63530183 16.32038306 445.94853610
v 287.14001070 12.38327684 441.88441368
v 287.76539310 11.40024964 440.86967274
v 287.95514569 11.10198100 440.56178156
v 288.42195392 10.36821364 439.80434191
v 288.56293838 10.14660275 439.57558156
v 289.29074033 9.00258413 438.39465540
v 292.68142444 3.67282958 432.89295600
v 294.50625803 -8.08016601 430.82058541
v 296.26401865 -1.93824884 431.90357131
v 296.79230894 -2.76565994 431.75767638
v 297.98352891 -4.21530153 431.50206541
v 298.32629924 -4.66921339 431.42202849
v 298.44196842 -4.82238771 431.39501972
v 298.45280360 -4.83673614 431.39248970
v 298.46568478 -4.85241261 431.38972552
v 298.52864910 -4.92904055 431.37621394
v 300.38989452 -7.19418698 430.97680744
v 301.38281743 -8.64913884 433.78820184
v 301.65600331 -26.15144676 751.73637999
v 305.70961466 -14.42192050 445.05439934
v 309.06537323 -26.15144676 751.73637999
v 312.61757350 -23.07125230 462.05690238
v 312.86536009 -26.15144676 751.73637999
v 314.61103337 -25.53753877 466.91185496
v 322.33166557 -34.98058447 485.52607897
v 323.49241995 -26.15144676 751.73637999
v 325.32582528 -38.64420614 492.74749551
v 326.55847073 -40.15245787 495.72043186
v 327.32952310 -34.70058360 750.22893623
v 339.63639185 -62.12051498 745.39406167
v 341.61021674 -50.38960559 517.82393209
v 349.27716428 -83.60033439 741.60658930
v 351.34704052 -57.01191394 532.12246506
v 351.54798680 -87.15690890 740.97946914
v 352.66619536 -88.90825319 740.67065984
v 352.94297132 -89.34174120 740.59422419
v 353.54924407 -90.29128885 740.42679329
v 353.75518992 -90.61384236 740.36991840
v 354.07546725 -58.86759948 536.12916174
v 354.20707036 -91.32157994 740.24512514
v 354.52707258 -91.82276915 740.15675195
v 357.94609154 -61.50012813 541.81317639
v 364.37917382 -65.87546196 551.26016252
v 366.79063848 -67.12476795 554.12304448
v 369.70740527 -68.63585550 557.58581927
v 374.89640617 -123.72532953 734.53146881
v 375.07164119 -123.99978355 734.48307515
v 375.46677139 -124.48063275 734.39828845
v 376.67367161 -126.07886421 734.11647707
v 382.22235959 -132.83164953 732.92577861
v 382.64072904 -133.17794866 732.86471672
v 384.34101966 -134.30801823 732.66545493
v 387.10686776 -77.38810952 577.78783638
v 387.17930939 -136.19443977 732.33282786
v 387.69611803 -136.53792794 732.27226162
v 387.91767962 -136.67906845 732.24737473
v 389.12517492 -78.41406917 580.14983145
v 392.90705722 -139.73431862 731.70865160
v 393.24370428 -139.94077523 731.67224772
v 393.96256300 -140.38163200 731.59451276
v 394.82380952 -140.45946880 731.58078803
v 400.31338789 -140.95559994 731.49330671
v 415.49400904 -91.17642276 609.89514725
v 417.94665527 -142.54924016 731.21230490
v 418.50881131 -142.60004609 731.20334644
v 421.72003098 -142.89026620 731.15217279
v 423.09310275 -143.01436018 731.13029167
v 425.38525000 -143.04545409 731.12480898
v 426.14899674 -143.05581463 731.12298213
v 438.69064725 -143.15145851 731.10611753
v 441.78635967 -143.17506672 731.10195477
v 442.32051318 -143.18031896 731.10102866
v 450.41107012 -143.18031896 731.10102866
v 522.94144057 -143.18031896 731.10102866
f 1 2 3
f 1 5 2
f 1 3 4
f 1 4 6
f 1 7 5
f 1 6 8
f 1 15 7
f 1 8 9
f 1 9 10
f 1 10 11
f 1 11 12
f 12 13 1
f 13 14 1
f 14 21 1
f 1 16 15
f 1 17 16
f 1 45 17
f 21 23 1
f 24 22 1
f 22 45 1
f 23 27 1
f 25 24 1
f 30 25 1
f 27 38 1
f 31 30 1
f 1 32 31
f 1 33 32
f 1 34 33
f 1 35 34
f 1 36 35
f 1 37 36
f 1 38 37
f 3 2 32
f 2 5 31
f 32 2 31
f 4 3 33
f 33 3 32
f 4 34 6
f 34 4 33
f 30 5 7
f 30 31 5
f 8 6 35
f 6 34 35
f 25 7 15
f 25 30 7
f 8 36 9
f 36 8 35
f 10 9 21
f 21 9 23
f 23 9 27
f 27 9 37
f 9 36 37
f 11 10 21
f 12 11 21
f 21 13 12
f 14 13 21
f 24 15 16
f 24 25 15
f 22 16 17
f 22 24 16
f 18 22 17
f 17 45 18
f 26 18 19
f 18 45 19
f 18 26 22
f 20 28 19
f 19 45 20
f 28 26 19
f 20 29 28
f 29 20 39
f 20 45 39
f 26 45 22
f 26 28 45
f 27 37 38
f 28 29 45
f 51 29 39
f 51 45 29
f 39 45 40
f 51 39 40
f 40 45 41
f 52 40 41
f 52 51 40
f 41 45 42
f 41 42 53
f 53 52 41
f 43 42 45
f 42 43 54
f 53 42 54
f 43 45 44
f 55 43 44
f 54 43 55
f 44 45 46
f 46 56 44
f 56 55 44
f 46 45 47
f 47 45 48
f 48 45 49
f 49 45 50
f 50 45 62
f 52 45 51
f 53 45 52
f 54 45 53
f 55 45 54
f 56 45 55
f 57 45 56
f 58 45 57
f 59 45 58
f 60 45 59
f 61 45 60
f 65 45 61
f 62 45 63
f 63 45 64
f 64 45 91
f 66 45 65
f 67 45 66
f 68 45 67
f 68 80 45
f 80 96 45
f 45 93 91
f 45 95 93
f 45 101 95
f 45 96 97
f 97 99 45
f 99 100 45
f 100 103 45
f 101 45 102
f 102 45 104
f 45 103 105
f 104 45 106
f 45 105 111
f 106 45 107
f 107 45 108
f 109 108 45
f 110 109 45
f 110 45 112
f 45 111 114
f 112 45 113
f 113 45 118
f 45 114 115
f 45 115 116
f 45 116 117
f 45 117 125
f 118 45 119
f 119 45 120
f 120 45 121
f 121 45 122
f 122 45 123
f 123 45 124
f 45 126 124
f 45 125 129
f 127 126 45
f 128 127 45
f 130 128 45
f 45 129 135
f 131 130 45
f 132 131 45
f 133 132 45
f 134 133 45
f 136 134 45
f 45 135 146
f 137 136 45
f 138 137 45
f 139 138 45
f 140 139 45
f 141 140 45
f 142 141 45
f 142 45 144
f 144 45 145
f 145 45 146
f 57 46 47
f 46 57 56
f 48 58 47
f 58 57 47
f 49 59 48
f 48 59 58
f 49 50 60
f 49 60 59
f 60 50 61
f 50 62 61
f 61 62 65
f 62 63 65
f 64 66 63
f 65 63 66
f 64 67 66
f 64 91 67
f 68 67 98
f 67 91 93
f 95 67 93
f 98 67 95
f 68 69 70
f 68 98 69
f 68 70 71
f 68 71 80
f 69 98 70
f 70 102 71
f 98 101 70
f 70 101 102
f 71 72 80
f 72 71 104
f 102 104 71
f 72 73 80
f 106 73 72
f 72 104 106
f 73 74 80
f 74 73 107
f 107 73 106
f 74 75 80
f 75 74 108
f 74 107 108
f 75 76 80
f 76 75 109
f 75 108 109
f 76 77 80
f 77 76 110
f 76 109 110
f 78 80 77
f 112 78 77
f 112 77 110
f 79 80 78
f 79 78 81
f 78 113 81
f 112 113 78
f 79 81 80
f 81 82 80
f 82 83 80
f 83 84 80
f 84 85 80
f 85 86 80
f 86 87 80
f 87 88 80
f 88 89 80
f 80 89 90
f 80 90 92
f 80 92 94
f 80 94 96
f 82 81 118
f 113 118 81
f 82 119 83
f 119 82 118
f 120 84 83
f 83 119 120
f 120 85 84
f 86 85 120
f 86 90 87
f 86 121 90
f 121 86 120
f 87 90 88
f 88 90 89
f 90 122 92
f 121 122 90
f 94 92 123
f 92 122 123
f 127 96 94
f 94 123 124
f 94 124 126
f 94 126 127
f 95 101 98
f 96 128 97
f 127 128 96
f 99 97 130
f 97 128 130
f 131 100 99
f 131 99 130
f 132 103 100
f 131 132 100
f 132 105 103
f 111 105 136
f 133 105 132
f 134 105 133
f 136 105 134
f 114 111 137
f 137 111 136
f 114 138 115
f 138 114 137
f 139 116 115
f 115 138 139
f 140 117 116
f 139 140 116
f 141 125 117
f 140 141 117
f 129 125 143
f 142 125 141
f 143 125 142
f 144 135 129
f 144 129 143
f 144 145 135
f 145 146 135
f 143 142 144
