# Supplementary material for: Viewpoint Planning for Range Sensors Using Feature Cluster Constrained Spaces for Robot Vision Systems
Source: Sensors (Basel). 2023 Sep 18;23(18):7964. doi: 10.3390/s23187964 (PMC10537344; doi:10.3390/s23187964)
Supplement: Supplementary file 1 [file sensors-23-07964-s001.zip › Academic Example Synthetic/7_Strategy/G1/frustum/center_frustum_gcs_G1_s1.obj]

# https://github.com/mikedh/trimesh
v 473.02593913 -157.43428444 -165.94321992
v 395.33493813 342.94120049 -77.71350588
v 223.89951600 120.14606712 289.17234092
v 262.89616631 -131.01516851 244.88583076
v -367.79545180 228.02629742 -97.97610735
v -290.10445079 -272.34918752 -186.20582140
v -118.66902866 -188.47262005 234.75453002
v -157.66567897 62.68861558 279.04104019
f 6 2 1
f 5 2 6
f 8 2 5
f 8 3 2
f 5 6 8
f 8 6 7
f 1 2 4
f 2 3 4
f 4 6 1
f 7 6 4
f 3 8 4
f 4 8 7
