# Supplementary material for: Viewpoint Planning for Range Sensors Using Feature Cluster Constrained Spaces for Robot Vision Systems
Source: Sensors (Basel). 2023 Sep 18;23(18):7964. doi: 10.3390/s23187964 (PMC10537344; doi:10.3390/s23187964)
Supplement: Supplementary file 1 [file sensors-23-07964-s001.zip › Academic Example Synthetic/7_Strategy/G1/frustum/center_frustum_gcs_G1_s2.obj]

# https://github.com/mikedh/trimesh
v 649.43576737 -204.61249206 -568.60422509
v 528.51592145 574.18203702 -431.28171296
v 318.56243691 59.44313956 438.84724401
v 342.74640609 -96.31576626 411.38274159
v -792.68992017 290.82648654 12.31449541
v -671.77007425 -487.96804254 -125.00801672
v 78.72819474 -152.93905936 500.02712523
v 54.54422556 2.81984646 527.49162766
f 6 2 1
f 5 2 6
f 8 2 5
f 8 3 2
f 1 2 4
f 2 3 4
f 5 6 7
f 7 8 5
f 7 6 1
f 1 4 7
f 3 8 7
f 7 4 3
