# Supplementary material for: Viewpoint Planning for Range Sensors Using Feature Cluster Constrained Spaces for Robot Vision Systems
Source: Sensors (Basel). 2023 Sep 18;23(18):7964. doi: 10.3390/s23187964 (PMC10537344; doi:10.3390/s23187964)
Supplement: Supplementary file 1 [file sensors-23-07964-s001.zip › Academic Example Synthetic/7_Strategy/G1/frustum/vx0_frustum_gcs_G1_s1.obj]

# https://github.com/mikedh/trimesh
v 349.09521781 -288.72385973 -101.28212105
v 271.40421681 211.65162520 -13.05240701
v 99.96879467 -11.14350817 353.83343979
v 138.96544498 -262.30474380 309.54692963
v -491.72617312 96.73672212 -33.31500848
v -414.03517212 -403.63876281 -121.54472253
v -242.59974999 -319.76219534 299.41562889
v -281.59640029 -68.60095971 343.70213905
f 6 2 1
f 5 2 6
f 8 2 5
f 8 3 2
f 5 6 8
f 8 6 7
f 1 2 4
f 2 3 4
f 4 6 1
f 7 6 4
f 3 8 4
f 4 8 7
