# Supplementary material for: Viewpoint Planning for Range Sensors Using Feature Cluster Constrained Spaces for Robot Vision Systems
Source: Sensors (Basel). 2023 Sep 18;23(18):7964. doi: 10.3390/s23187964 (PMC10537344; doi:10.3390/s23187964)
Supplement: Supplementary file 1 [file sensors-23-07964-s001.zip › Academic Example Synthetic/7_Strategy/G1/frustum/vx0_frustum_gcs_G1_s2.obj]

# https://github.com/mikedh/trimesh
v 525.50504604 -335.90206735 -503.94312623
v 404.58520013 442.89246173 -366.62061409
v 194.63171558 -71.84643573 503.50834288
v 218.81568477 -227.60534155 476.04384045
v -916.62064149 159.53691125 76.97559428
v -795.70079558 -619.25761783 -60.34691785
v -45.20252659 -284.22863465 564.68822410
v -69.38649577 -128.46972883 592.15272652
f 6 2 1
f 5 2 6
f 8 2 5
f 8 3 2
f 1 2 4
f 2 3 4
f 5 6 7
f 7 8 5
f 7 6 1
f 1 4 7
f 3 8 7
f 7 4 3
