# Supplementary material for: Viewpoint Planning for Range Sensors Using Feature Cluster Constrained Spaces for Robot Vision Systems
Source: Sensors (Basel). 2023 Sep 18;23(18):7964. doi: 10.3390/s23187964 (PMC10537344; doi:10.3390/s23187964)
Supplement: Supplementary file 1 [file sensors-23-07964-s001.zip › Academic Example Synthetic/7_Strategy/G1/frustum/vx1_frustum_gcs_G1_s1.obj]

# https://github.com/mikedh/trimesh
v 558.15956578 -145.23449919 -290.15345185
v 480.46856478 355.14098574 -201.92373781
v 309.03314264 132.34585237 164.96210899
v 348.02979295 -118.81538326 120.67559883
v -282.66182515 240.22608266 -222.18633928
v -204.97082415 -260.14940227 -310.41605333
v -33.53540202 -176.27283480 110.54429809
v -72.53205232 74.88840083 154.83080825
f 6 2 1
f 5 2 6
f 8 2 5
f 8 3 2
f 5 6 8
f 8 6 7
f 1 2 4
f 2 3 4
f 4 6 1
f 7 6 4
f 3 8 4
f 4 8 7
