# Supplementary material for: Viewpoint Planning for Range Sensors Using Feature Cluster Constrained Spaces for Robot Vision Systems
Source: Sensors (Basel). 2023 Sep 18;23(18):7964. doi: 10.3390/s23187964 (PMC10537344; doi:10.3390/s23187964)
Supplement: Supplementary file 1 [file sensors-23-07964-s001.zip › Academic Example Synthetic/7_Strategy/G1/frustum/vx1_frustum_gcs_G1_s2.obj]

# https://github.com/mikedh/trimesh
v 734.56939401 -192.41270681 -692.81445703
v 613.64954810 586.38182227 -555.49194489
v 403.69606355 71.64292481 314.63701208
v 427.88003274 -84.11598101 287.17250965
v -707.55629352 303.02627179 -111.89573652
v -586.63644761 -475.76825729 -249.21824865
v 163.86182138 -140.73927411 375.81689330
v 139.67785220 15.01963171 403.28139572
f 6 2 1
f 5 2 6
f 8 2 5
f 8 3 2
f 1 2 4
f 2 3 4
f 5 6 7
f 7 8 5
f 7 6 1
f 1 4 7
f 3 8 7
f 7 4 3
