# Supplementary material for: Viewpoint Planning for Range Sensors Using Feature Cluster Constrained Spaces for Robot Vision Systems
Source: Sensors (Basel). 2023 Sep 18;23(18):7964. doi: 10.3390/s23187964 (PMC10537344; doi:10.3390/s23187964)
Supplement: Supplementary file 1 [file sensors-23-07964-s001.zip › Academic Example Synthetic/7_Strategy/G1/frustum/vx2_frustum_gcs_G1_s1.obj]

# https://github.com/mikedh/trimesh
v 408.73943923 -114.37403201 -70.53953692
v 331.04843823 386.00145292 17.69017712
v 159.61301609 163.20631955 384.57602392
v 198.60966640 -87.95491608 340.28951376
v -432.08195170 271.08654984 -2.57242435
v -354.39095070 -229.28893509 -90.80213840
v -182.95552857 -145.41236762 330.15821302
v -221.95217887 105.74886801 374.44472318
f 6 2 1
f 5 2 6
f 8 2 5
f 8 3 2
f 5 6 8
f 8 6 7
f 1 2 4
f 2 3 4
f 4 6 1
f 7 6 4
f 3 8 4
f 4 8 7
