# Supplementary material for: Viewpoint Planning for Range Sensors Using Feature Cluster Constrained Spaces for Robot Vision Systems
Source: Sensors (Basel). 2023 Sep 18;23(18):7964. doi: 10.3390/s23187964 (PMC10537344; doi:10.3390/s23187964)
Supplement: Supplementary file 1 [file sensors-23-07964-s001.zip › Academic Example Synthetic/7_Strategy/G1/frustum/vx2_frustum_gcs_G1_s2.obj]

# https://github.com/mikedh/trimesh
v 585.14926746 -161.55223963 -473.20054210
v 464.22942155 617.24228945 -335.87802996
v 254.27593700 102.50339199 534.25092701
v 278.45990619 -53.25551383 506.78642458
v -856.97642007 333.88673897 107.71817841
v -736.05657416 -444.90779011 -29.60433372
v 14.44169483 -109.87880693 595.43080823
v -9.74227435 45.88009889 622.89531065
f 6 2 1
f 5 2 6
f 8 2 5
f 8 3 2
f 1 2 4
f 2 3 4
f 5 6 7
f 7 8 5
f 7 6 1
f 1 4 7
f 3 8 7
f 7 4 3
