# Supplementary material for: Viewpoint Planning for Range Sensors Using Feature Cluster Constrained Spaces for Robot Vision Systems
Source: Sensors (Basel). 2023 Sep 18;23(18):7964. doi: 10.3390/s23187964 (PMC10537344; doi:10.3390/s23187964)
Supplement: Supplementary file 1 [file sensors-23-07964-s001.zip › Academic Example Synthetic/7_Strategy/G1/frustum/vx3_frustum_gcs_G1_s1.obj]

# https://github.com/mikedh/trimesh
v 729.75396582 -231.40290422 -91.17488825
v 652.06296482 268.97258071 -2.94517421
v 480.62754268 46.17744734 363.94067259
v 519.62419299 -204.98378829 319.65416243
v -111.06742511 154.05767763 -23.20777568
v -33.37642411 -346.31780730 -111.43748973
v 138.05899802 -262.44123983 309.52286169
v 99.06234772 -11.28000420 353.80937185
f 6 2 1
f 5 2 6
f 8 2 5
f 8 3 2
f 5 6 8
f 8 6 7
f 1 2 4
f 2 3 4
f 4 6 1
f 7 6 4
f 3 8 4
f 4 8 7
