# Supplementary material for: Viewpoint Planning for Range Sensors Using Feature Cluster Constrained Spaces for Robot Vision Systems
Source: Sensors (Basel). 2023 Sep 18;23(18):7964. doi: 10.3390/s23187964 (PMC10537344; doi:10.3390/s23187964)
Supplement: Supplementary file 1 [file sensors-23-07964-s001.zip › Academic Example Synthetic/7_Strategy/G1/frustum/vx3_frustum_gcs_G1_s2.obj]

# https://github.com/mikedh/trimesh
v 906.16379405 -278.58111184 -493.83589343
v 785.24394814 500.21341724 -356.51338129
v 575.29046359 -14.52548022 513.61557568
v 599.47443278 -170.28438604 486.15107325
v -535.96189348 216.85786676 87.08282708
v -415.04204757 -561.93666232 -50.23968505
v 335.45622142 -226.90767914 574.79545690
v 311.27225224 -71.14877332 602.25995932
f 6 2 1
f 5 2 6
f 8 2 5
f 8 3 2
f 1 2 4
f 2 3 4
f 5 6 7
f 7 8 5
f 7 6 1
f 1 4 7
f 3 8 7
f 7 4 3
