# Supplementary material for: Viewpoint Planning for Range Sensors Using Feature Cluster Constrained Spaces for Robot Vision Systems
Source: Sensors (Basel). 2023 Sep 18;23(18):7964. doi: 10.3390/s23187964 (PMC10537344; doi:10.3390/s23187964)
Supplement: Supplementary file 1 [file sensors-23-07964-s001.zip › Academic Example Synthetic/7_Strategy/G1/frustum/vx4_frustum_gcs_G1_s1.obj]

# https://github.com/mikedh/trimesh
v 341.75211722 -15.18258626 -115.57108497
v 264.06111622 485.19289867 -27.34137093
v 92.62569408 262.39776530 339.54447587
v 131.62234439 11.23652967 295.25796571
v -499.06927371 370.27799559 -47.60397240
v -421.37827271 -130.09748934 -135.83368645
v -249.94285058 -46.22092187 285.12666497
v -288.93950088 204.94031376 329.41317513
f 6 2 1
f 5 2 6
f 8 2 5
f 8 3 2
f 5 6 8
f 8 6 7
f 1 2 4
f 2 3 4
f 4 6 1
f 7 6 4
f 3 8 4
f 4 8 7
