# Supplementary material for: Viewpoint Planning for Range Sensors Using Feature Cluster Constrained Spaces for Robot Vision Systems
Source: Sensors (Basel). 2023 Sep 18;23(18):7964. doi: 10.3390/s23187964 (PMC10537344; doi:10.3390/s23187964)
Supplement: Supplementary file 1 [file sensors-23-07964-s001.zip › Academic Example Synthetic/7_Strategy/G1/frustum/vx4_frustum_gcs_G1_s2.obj]

# https://github.com/mikedh/trimesh
v 518.16194545 -62.36079388 -518.23209015
v 397.24209954 716.43373520 -380.90957801
v 187.28861499 201.69483774 489.21937896
v 211.47258418 45.93593192 461.75487653
v -923.96374208 433.07818472 62.68663036
v -803.04389617 -345.71634436 -74.63588177
v -52.54562718 -10.68736118 550.39926018
v -76.72959636 145.07154464 577.86376260
f 6 2 1
f 5 2 6
f 8 2 5
f 8 3 2
f 1 2 4
f 2 3 4
f 5 6 7
f 7 8 5
f 7 6 1
f 1 4 7
f 3 8 7
f 7 4 3
