# Supplementary material for: Viewpoint Planning for Range Sensors Using Feature Cluster Constrained Spaces for Robot Vision Systems
Source: Sensors (Basel). 2023 Sep 18;23(18):7964. doi: 10.3390/s23187964 (PMC10537344; doi:10.3390/s23187964)
Supplement: Supplementary file 1 [file sensors-23-07964-s001.zip › Academic Example Synthetic/7_Strategy/G1/frustum/vx5_frustum_gcs_G1_s1.obj]

# https://github.com/mikedh/trimesh
v 483.16400586 -52.62631742 -363.51167661
v 405.47300486 447.74916751 -275.28196257
v 234.03758272 224.95403414 91.60388423
v 273.03423303 -26.20720149 47.31737407
v -357.65738507 332.83426443 -295.54456404
v -279.96638407 -167.54122050 -383.77427809
v -108.53096194 -83.66465303 37.18607333
v -147.52761224 167.49658260 81.47258349
f 6 2 1
f 5 2 6
f 8 2 5
f 8 3 2
f 5 6 8
f 8 6 7
f 1 2 4
f 2 3 4
f 4 6 1
f 7 6 4
f 3 8 4
f 4 8 7
