# Supplementary material for: Viewpoint Planning for Range Sensors Using Feature Cluster Constrained Spaces for Robot Vision Systems
Source: Sensors (Basel). 2023 Sep 18;23(18):7964. doi: 10.3390/s23187964 (PMC10537344; doi:10.3390/s23187964)
Supplement: Supplementary file 1 [file sensors-23-07964-s001.zip › Academic Example Synthetic/7_Strategy/G1/frustum/vx5_frustum_gcs_G1_s2.obj]

# https://github.com/mikedh/trimesh
v 659.57383409 -99.80452504 -766.17268179
v 538.65398818 678.99000404 -628.85016965
v 328.70050363 164.25110658 241.27878732
v 352.88447282 8.49220076 213.81428489
v -782.55185344 395.63445356 -185.25396128
v -661.63200753 -383.16007552 -322.57647341
v 88.86626146 -48.13109234 302.45866854
v 64.68229228 107.62781348 329.92317096
f 6 2 1
f 5 2 6
f 8 2 5
f 8 3 2
f 1 2 4
f 2 3 4
f 5 6 7
f 7 8 5
f 7 6 1
f 1 4 7
f 3 8 7
f 7 4 3
