# Supplementary material for: Viewpoint Planning for Range Sensors Using Feature Cluster Constrained Spaces for Robot Vision Systems
Source: Sensors (Basel). 2023 Sep 18;23(18):7964. doi: 10.3390/s23187964 (PMC10537344; doi:10.3390/s23187964)
Supplement: Supplementary file 1 [file sensors-23-07964-s001.zip › Academic Example Synthetic/7_Strategy/G1/frustum/vx6_frustum_gcs_G1_s1.obj]

# https://github.com/mikedh/trimesh
v 331.64355623 22.92902236 -46.32929963
v 253.95255523 523.30450729 41.90041441
v 82.51713309 300.50937392 408.78626121
v 121.51378340 49.34813829 364.49975105
v -509.17783470 408.38960421 21.63781294
v -431.48683370 -91.98588072 -66.59190111
v -260.05141157 -8.10931325 354.36845031
v -299.04806187 243.05192238 398.65496047
f 6 2 1
f 5 2 6
f 8 2 5
f 8 3 2
f 5 6 8
f 8 6 7
f 1 2 4
f 2 3 4
f 4 6 1
f 7 6 4
f 3 8 4
f 4 8 7
