# Supplementary material for: Viewpoint Planning for Range Sensors Using Feature Cluster Constrained Spaces for Robot Vision Systems
Source: Sensors (Basel). 2023 Sep 18;23(18):7964. doi: 10.3390/s23187964 (PMC10537344; doi:10.3390/s23187964)
Supplement: Supplementary file 1 [file sensors-23-07964-s001.zip › Academic Example Synthetic/7_Strategy/G1/frustum/vx6_frustum_gcs_G1_s2.obj]

# https://github.com/mikedh/trimesh
v 508.05338446 -24.24918526 -448.99030481
v 387.13353855 754.54534382 -311.66779267
v 177.18005400 239.80644636 558.46116430
v 201.36402319 84.04754054 530.99666187
v -934.07230307 471.18979334 131.92841570
v -813.15245716 -307.60473574 -5.39409643
v -62.65418817 27.42424744 619.64104552
v -86.83815735 183.18315326 647.10554794
f 6 2 1
f 5 2 6
f 8 2 5
f 8 3 2
f 1 2 4
f 2 3 4
f 5 6 7
f 7 8 5
f 7 6 1
f 1 4 7
f 3 8 7
f 7 4 3
